# Supplementary material for: Multidimensional evaluation of the TRMM 3B43V7 satellite-based precipitation product in mainland China from 1998–2016
Source: PeerJ. 2020 Feb 20;8:e8615. doi: 10.7717/peerj.8615 (PMC7036276; doi:10.7717/peerj.8615)
Supplement: Supplemental Information 2 [file peerj-08-8615-s002.zip › TRMM_3B43 data/TRMM 3B43 data-Year-Month/2002-03.txt]

ncols         249
nrows         175
xllcorner     73.250
yllcorner     6.500
cellsize      0.25000
        0.0000        0.0000        0.0000        0.0000        0.0000        0.0000        0.0000        0.0000        0.0000        0.0000        0.0000        0.0000        0.0000        0.0000        0.0000        0.0000        0.0000        0.0000        0.0000        0.0000        0.0000        0.0000        0.0000        0.0000        0.0000        0.0000        0.0000        0.0000        0.0000        0.0000        0.0000        0.0000        0.0000        0.0000        0.0000        0.0000        0.0000        0.0000        0.0000        0.0000        0.0000        0.0000        0.0000        0.0000        0.0000        0.0000        0.0000        0.0000        0.0000        0.0000        0.0000        0.0000        0.0000        0.0000        0.0000        0.0000        0.0000        0.0000        0.0000        0.0000        0.0000        0.0000        0.0000        0.0000        0.0000        0.0000        0.0000        0.0000        0.0000        0.0000        0.0000        0.0000        0.0000        0.0000        0.0000        0.0000        0.0000        0.0000        0.0000        0.0000        0.0000        0.0000        0.0000        0.0000        0.0000        0.0000        0.0000        0.0000        0.0000        0.0000        0.0000        0.0000        0.0000        0.0000        0.0000        0.0000        0.0000        0.0000        0.0000        0.0000        0.0000        0.0000        0.0000        0.0000        0.0000        0.0000        0.0000        0.0000        0.0000        0.0000        0.0000        0.0000        0.0000        0.0000        0.0000        0.0000        0.0000        0.0000        0.0000        0.0000        0.0000        0.0000        0.0000        0.0000        0.0000        0.0000        0.0000        0.0000        0.0000        0.0000        0.0000        0.0000        0.0000        0.0000        0.0000        0.0000        0.0000        0.0000        0.0000        0.0000        0.0000        0.0000        0.0000        0.0000        0.0000        0.0000        0.0000        0.0000        0.0000        0.0000        0.0000        0.0000        0.0000        0.0000        0.0000        0.0000        0.0000        0.0000        0.0000        0.0000        0.0000        0.0000        0.0000        0.0000        0.0000        0.0000        0.0000        0.0000        0.0000        0.0000        0.0000        0.0000        0.0000        7.6075        7.1792        5.3516        0.0000        0.0000        0.0000        3.6703        3.2238        2.8257        3.0097        3.2818        3.2920        3.2764        3.8041        3.2200        3.5840        4.2237        4.9402        5.7528        6.3863        6.8732        7.4395        6.0904        6.3204        6.4016        6.3409        5.1216        5.7263        5.4786        5.0265        4.6475        3.6624        3.5558        2.9913        2.8221        2.8588        2.7821        2.7741        4.3726        5.0794        5.2696        5.6191        6.5623        6.6149        7.2169        8.0116        0.0000        0.0000        0.0000        0.0000        0.0000        0.0000        0.0000        0.0000        0.0000        0.0000        0.0000        0.0000        0.0000        0.0000        0.0000        0.0000        0.0000        0.0000        0.0000        0.0000        0.0000        0.0000        0.0000        0.0000        0.0000        0.0000        0.0000        0.0000        0.0000        0.0000
        0.0000        0.0000        0.0000        0.0000        0.0000        0.0000        0.0000        0.0000        0.0000        0.0000        0.0000        0.0000        0.0000        0.0000        0.0000        0.0000        0.0000        0.0000        0.0000        0.0000        0.0000        0.0000        0.0000        0.0000        0.0000        0.0000        0.0000        0.0000        0.0000        0.0000        0.0000        0.0000        0.0000        0.0000        0.0000        0.0000        0.0000        0.0000        0.0000        0.0000        0.0000        0.0000        0.0000        0.0000        0.0000        0.0000        0.0000        0.0000        0.0000        0.0000        0.0000        0.0000        0.0000        0.0000        0.0000        0.0000        0.0000        0.0000        0.0000        0.0000        0.0000        0.0000        0.0000        0.0000        0.0000        0.0000        0.0000        0.0000        0.0000        0.0000        0.0000        0.0000        0.0000        0.0000        0.0000        0.0000        0.0000        0.0000        0.0000        0.0000        0.0000        0.0000        0.0000        0.0000        0.0000        0.0000        0.0000        0.0000        0.0000        0.0000        0.0000        0.0000        0.0000        0.0000        0.0000        0.0000        0.0000        0.0000        0.0000        0.0000        0.0000        0.0000        0.0000        0.0000        0.0000        0.0000        0.0000        0.0000        0.0000        0.0000        0.0000        0.0000        0.0000        0.0000        0.0000        0.0000        0.0000        0.0000        0.0000        0.0000        0.0000        0.0000        0.0000        0.0000        0.0000        0.0000        0.0000        0.0000        0.0000        0.0000        0.0000        0.0000        0.0000        0.0000        0.0000        0.0000        0.0000        0.0000        0.0000        0.0000        0.0000        0.0000        0.0000        0.0000        0.0000        0.0000        0.0000        0.0000        0.0000        0.0000        0.0000        0.0000        0.0000        0.0000        0.0000        0.0000        0.0000        0.0000        0.0000        0.0000        0.0000        0.0000        0.0000        0.0000        0.0000        0.0000        0.0000        0.0000        0.0000        0.0000        0.0000        0.0000        8.0129        7.4451        6.2062        3.7065        3.2166        2.6482        2.4362        2.4281        1.7450        1.8556        2.1158        2.6004        2.6780        2.5695        2.4983        2.2511        2.5615        3.2215        4.0781        4.7159        5.5030        5.8807        6.1517        5.0816        5.5152        5.7411        5.8425        5.2164        5.4609        6.8591        5.5292        4.3824        3.9872        3.4057        3.1419        2.8319        2.4889        2.3619        2.4216        3.6963        3.8935        4.2616        4.7285        5.4798        5.5131        6.2224        7.5288        9.1463        9.7886       10.5675       11.4827       14.1648       14.9653       17.0627        0.0000        0.0000        0.0000        0.0000        0.0000        0.0000        0.0000        0.0000        0.0000        0.0000        0.0000        0.0000        0.0000        0.0000        0.0000        0.0000        0.0000        0.0000        0.0000        0.0000        0.0000        0.0000        0.0000
        0.0000        0.0000        0.0000        0.0000        0.0000        0.0000        0.0000        0.0000        0.0000        0.0000        0.0000        0.0000        0.0000        0.0000        0.0000        0.0000        0.0000        0.0000        0.0000        0.0000        0.0000        0.0000        0.0000        0.0000        0.0000        0.0000        0.0000        0.0000        0.0000        0.0000        0.0000        0.0000        0.0000        0.0000        0.0000        0.0000        0.0000        0.0000        0.0000        0.0000        0.0000        0.0000        0.0000        0.0000        0.0000        0.0000        0.0000        0.0000        0.0000        0.0000        0.0000        0.0000        0.0000        0.0000        0.0000       47.9148        0.0000       34.3426       23.7202        0.0000        0.0000        0.0000        0.0000        0.0000        0.0000        0.0000        0.0000        0.0000        0.0000        0.0000        0.0000        0.0000        0.0000        0.0000        0.0000        0.0000        0.0000        0.0000        0.0000        0.0000        0.0000        0.0000        0.0000        0.0000        0.0000        0.0000        0.0000        0.0000        0.0000        0.0000        0.0000        0.0000        0.0000        0.0000        0.0000        0.0000        0.0000        0.0000        0.0000        0.0000        0.0000        0.0000        0.0000        0.0000        0.0000        0.0000        0.0000        0.0000        0.0000        0.0000        0.0000        0.0000        0.0000        0.0000        0.0000        0.0000        0.0000        0.0000        0.0000        0.0000        0.0000        0.0000        0.0000        0.0000        0.0000        0.0000        0.0000        0.0000        0.0000        0.0000        0.0000        0.0000        0.0000        0.0000        0.0000        0.0000        0.0000        0.0000        0.0000        0.0000        0.0000        0.0000        0.0000        0.0000        0.0000        0.0000        0.0000        0.0000        0.0000        0.0000        0.0000        0.0000        0.0000        0.0000        0.0000        0.0000        0.0000        0.0000        0.0000        0.0000        0.0000        0.0000        0.0000        0.0000        0.0000        0.0000        0.0000        0.0000        0.0000        0.0000        0.0000        7.5090        7.0893        6.2918        5.1151        3.4735        5.1197        4.3174        3.9429        2.9092        1.7322        1.6109        1.7132        1.8155        1.8372        2.0946        2.3651        1.8855        2.1616        2.3219        2.9534        3.7165        4.3544        4.7416        5.1032        4.0895        4.6540        5.1282        5.1514        4.8195        4.8060        5.7015        6.0448        4.5336        3.8441        3.1248        2.9729        2.8448        2.2812        1.9857        2.4345        3.3217        3.3470        3.5673        3.6471        4.4266        4.9843        6.0440        6.6439        7.9215        8.9231        9.8577       10.8329       13.7674       14.4598       15.2598       17.0639        0.0000        0.0000        0.0000        0.0000        0.0000        0.0000        0.0000        0.0000        0.0000        0.0000        0.0000        0.0000        0.0000        0.0000        0.0000        0.0000        0.0000        0.0000        0.0000        0.0000        0.0000        0.0000
        0.0000        0.0000        0.0000        0.0000        0.0000        0.0000        0.0000        0.0000        0.0000        0.0000        0.0000        0.0000        0.0000        0.0000        0.0000        0.0000        0.0000        0.0000        0.0000        0.0000        0.0000        0.0000        0.0000        0.0000        0.0000        0.0000        0.0000        0.0000        0.0000        0.0000        0.0000        0.0000        0.0000        0.0000        0.0000        0.0000        0.0000        0.0000        0.0000        0.0000        0.0000        0.0000        0.0000        0.0000        0.0000        0.0000        0.0000        0.0000        0.0000        0.0000        0.0000        0.0000        0.0000       57.3067       52.2683       42.5109       37.0381       31.8883       26.3681       10.3550        0.0000        0.0000        0.0000        0.0000        0.0000        0.0000        0.0000        0.0000        0.0000        0.0000        0.0000        0.0000        0.0000        0.0000        0.0000        0.0000        0.0000        0.0000        0.0000        0.0000        0.0000        0.0000        0.0000        0.0000        0.0000        0.0000        0.0000        0.0000        0.0000        0.0000        0.0000        0.0000        0.0000        0.0000        0.0000        0.0000        0.0000        0.0000        0.0000        0.0000        0.0000        0.0000        0.0000        0.0000        0.0000        0.0000        0.0000        0.0000        0.0000        0.0000        0.0000        0.0000        0.0000        0.0000        0.0000        0.0000        0.0000        0.0000        0.0000        0.0000        0.0000        0.0000        0.0000        0.0000        0.0000        0.0000        0.0000        0.0000        0.0000        0.0000        0.0000        0.0000        0.0000        0.0000        0.0000        0.0000        0.0000        0.0000        0.0000        0.0000        0.0000        0.0000        0.0000        0.0000        0.0000        0.0000        0.0000        0.0000        0.0000        0.0000        0.0000        0.0000        0.0000        0.0000        0.0000        0.0000        0.0000        0.0000        0.0000        0.0000        0.0000        0.0000        0.0000        0.0000        0.0000        0.0000        0.0000        0.0000        0.0000        0.0000        6.4438        6.6770        6.2412        5.4496        5.2491        5.5991        7.2353        7.1769        5.4412        4.8130        1.6514        1.4375        1.4237        1.4312        1.5361        2.0409        2.2574        2.0439        2.3044        2.5454        2.8648        3.3519        3.8416        4.0189        4.1864        3.3973        3.7331        4.0400        4.6380        4.0451        4.3826        4.8701        6.0648        4.1653        4.7022        4.0635        2.6862        2.4904        1.8633        1.7561        2.0082        2.8370        3.0502        3.3623        3.6071        4.4269        4.7450        5.4473        6.1153        7.8676        9.1442        9.7425       10.4224       12.4219       13.5437       13.8372       13.9320       15.3309       17.1446        0.0000        0.0000        0.0000        0.0000        0.0000        0.0000        0.0000        0.0000        0.0000        0.0000        0.0000        0.0000        0.0000        0.0000        0.0000        0.0000        0.0000        0.0000        0.0000        0.0000
        0.0000        0.0000        0.0000        0.0000        0.0000        0.0000        0.0000        0.0000        0.0000        0.0000        0.0000        0.0000        0.0000        0.0000        0.0000        0.0000        0.0000        0.0000        0.0000        0.0000        0.0000        0.0000        0.0000        0.0000        0.0000        0.0000        0.0000        0.0000        0.0000        0.0000        0.0000        0.0000        0.0000        0.0000        0.0000        0.0000        0.0000        0.0000        0.0000        0.0000        0.0000        0.0000        0.0000        0.0000        0.0000        0.0000        0.0000        0.0000        0.0000        0.0000        0.0000        0.0000        0.0000       47.9475       47.2912       45.2892       37.7061       32.0957       26.4652       18.6696        0.0000        0.0000        0.0000        0.0000        0.0000        0.0000        0.0000        0.0000        0.0000        0.0000        0.0000        0.0000        0.0000        0.0000        0.0000        0.0000        0.0000        0.0000        0.0000        0.0000        0.0000        0.0000        0.0000        0.0000        0.0000        0.0000        0.0000        0.0000        0.0000        0.0000        0.0000        0.0000        0.0000        0.0000        0.0000        0.0000        0.0000        0.0000        0.0000        0.0000        0.0000        0.0000        0.0000        0.0000        0.0000        0.0000        0.0000        0.0000        0.0000        0.0000        0.0000        0.0000        0.0000        0.0000        0.0000        0.0000        0.0000        0.0000        0.0000        0.0000        0.0000        0.0000        0.0000        0.0000        0.0000        0.0000        0.0000        0.0000        0.0000        0.0000        0.0000        0.0000        0.0000        0.0000        0.0000        0.0000        0.0000        0.0000        0.0000        0.0000        0.0000        0.0000        0.0000        0.0000        0.0000        0.0000        0.0000        0.0000        0.0000        0.0000        0.0000        0.0000        0.0000        0.0000        0.0000        0.0000        0.0000        0.0000        0.0000        0.0000        0.0000        0.0000        0.0000        0.0000        0.0000        0.0000        0.0000        0.0000        0.0000        0.0000        3.9295        4.0888        4.0865        3.9999        8.6363        9.5749        8.7803        5.3067        4.6490        2.7635        1.9493        1.5882        1.5762        1.6602        1.9568        2.1083        2.4175        2.6042        2.9029        3.1945        3.1793        2.3265        3.3011        3.6077        4.5324        2.5670        2.9876        3.4586        3.8710        4.0714        4.2603        5.6457        5.4272        4.2108        4.0161        3.3651        2.2752        2.0049        1.4495        1.1284        1.0616        1.8074        1.8000        2.0401        2.3628        3.6114        3.6420        4.5514        5.5393        8.5004        9.7994       10.2294       10.6558       10.3290       10.8541       11.1302       11.7676       11.6824       12.8906       12.9004       12.2713        0.0000        0.0000        0.0000        0.0000        0.0000        0.0000        0.0000        0.0000        0.0000        0.0000        0.0000        0.0000        0.0000        0.0000        0.0000        0.0000        0.0000        0.0000
        0.0000        0.0000        0.0000        0.0000        0.0000        0.0000        0.0000        0.0000        0.0000        0.0000        0.0000        0.0000        0.0000        0.0000        0.0000        0.0000        0.0000        0.0000        0.0000        0.0000        0.0000        0.0000        0.0000        0.0000        0.0000        0.0000        0.0000        0.0000        0.0000        0.0000        0.0000        0.0000        0.0000        0.0000        0.0000        0.0000        0.0000        0.0000        0.0000        0.0000        0.0000        0.0000        0.0000        0.0000        0.0000        0.0000        0.0000        0.0000        0.0000        0.0000       58.0319       52.6342       45.1971       43.9393       45.4686       42.1848       37.6474       33.2477       28.7434       20.0744       15.7270       12.3977        0.0000        0.0000        0.0000        0.0000        0.0000        0.0000        0.0000        0.0000        0.0000        0.0000        0.0000        0.0000        0.0000        0.0000        0.0000        0.0000        0.0000        0.0000        0.0000        0.0000        0.0000        0.0000        0.0000        0.0000        0.0000        0.0000        0.0000        0.0000        0.0000        0.0000        0.0000        0.0000        0.0000        0.0000        0.0000        0.0000        0.0000        0.0000        0.0000        0.0000        0.0000        0.0000        0.0000        0.0000        0.0000        0.0000        0.0000        0.0000        0.0000        0.0000        0.0000        0.0000        0.0000        0.0000        0.0000        0.0000        0.0000        0.0000        0.0000        0.0000        0.0000        0.0000        0.0000        0.0000        0.0000        0.0000        0.0000        0.0000        0.0000        0.0000        0.0000        0.0000        0.0000        0.0000        0.0000        0.0000        0.0000        0.0000        0.0000        0.0000        0.0000        0.0000        0.0000        0.0000        0.0000        0.0000        0.0000        0.0000        0.0000        0.0000        0.0000        0.0000        0.0000        0.0000        0.0000        0.0000        0.0000        0.0000        0.0000        0.0000        0.0000        0.0000        0.0000        0.0000        0.0000        0.0000        0.0000        3.0285        2.7464        2.2050        2.6163        2.9615        7.1506        8.4038        3.9366        4.5008        3.0785        2.2096        2.3625        1.9729        1.8356        1.8799        1.9759        2.2761        2.5901        2.8100        2.9299        2.9522        2.8471        2.0767        2.3478        3.0496        3.9250        2.2610        2.5580        2.9742        3.1679        3.5097        4.1386        4.1093        4.5259        4.0634        3.3973        2.8284        1.9419        1.9193        1.5873        1.2652        1.1034        1.2736        1.2701        1.4111        1.6905        2.3338        2.7284        3.5694        4.7499        7.7010        9.0332        9.8608       10.4324        9.7802        9.9816        9.8373        9.9016       10.9271       11.4747       12.2085       11.1638        0.0000        0.0000        0.0000        0.0000        0.0000        0.0000        0.0000        0.0000        0.0000        0.0000        0.0000        0.0000        0.0000        0.0000       24.5499       25.1142       28.8285        0.0000
        0.0000        0.0000        0.0000        0.0000        0.0000        0.0000        0.0000        0.0000        0.0000        0.0000        0.0000        0.0000        0.0000        0.0000        0.0000        0.0000        0.0000        0.0000        0.0000        0.0000        0.0000        0.0000        0.0000        0.0000        0.0000        0.0000        0.0000        0.0000        0.0000        0.0000        0.0000        0.0000        0.0000        0.0000        0.0000        0.0000        0.0000        0.0000        0.0000        0.0000        0.0000        0.0000        0.0000        0.0000        0.0000        0.0000        0.0000        0.0000       57.1041       54.5533       50.0931       43.7854       42.8666       40.6926       41.5809       40.7538       38.7900       34.4860       28.4653       21.4209       17.7966       14.6793       12.5140        0.0000        0.0000        0.0000        0.0000        0.0000        0.0000        0.0000        0.0000        0.0000        0.0000        0.0000        0.0000        0.0000        0.0000        0.0000        0.0000        0.0000        0.0000        0.0000        0.0000        0.0000        0.0000        0.0000        0.0000        0.0000        0.0000        0.0000        0.0000        0.0000        0.0000        0.0000        0.0000        0.0000        0.0000        0.0000        0.0000        0.0000        0.0000        0.0000        0.0000        0.0000        0.0000        0.0000        0.0000        0.0000        0.0000        0.0000        0.0000        0.0000        0.0000        0.0000        0.0000        0.0000        0.0000        0.0000        0.0000        0.0000        0.0000        0.0000        0.0000        0.0000        0.0000        0.0000        0.0000        0.0000        0.0000        0.0000        0.0000        0.0000        0.0000        0.0000        0.0000        0.0000        0.0000        0.0000        0.0000        0.0000        0.0000        0.0000        0.0000        0.0000        0.0000        0.0000        0.0000        0.0000        0.0000        0.0000        0.0000        0.0000        0.0000        0.0000        0.0000        0.0000        0.0000        0.0000        0.0000        0.0000        0.0000        0.0000        0.0000        0.0000        0.0000        0.0000        0.0000        0.0000        3.5538        3.7288        3.2538        2.3548        2.6359        2.6729        2.8727        4.9979        4.2973        3.8798        2.9477        3.0269        2.7330        2.2908        2.1214        2.1732        2.3212        2.6542        3.2934        3.4849        3.6197        3.4496        3.1599        2.0316        2.4331        2.7882        3.5180        1.9592        2.0002        2.3742        3.1332        3.3110        3.4781        3.5543        4.6870        3.9077        3.6550        2.9746        1.9515        2.7539        2.0235        1.1537        1.0559        0.9765        0.9705        1.1453        1.3843        2.2316        2.5783        3.5102        4.8712        7.7131        8.8867        9.6195       10.0670        9.6484       10.1578        9.9316        9.7321        9.6825        9.8696       10.7546       10.2040       11.1481        0.0000        0.0000        0.0000        0.0000        0.0000        0.0000        0.0000        0.0000        0.0000       10.7303       13.5656       15.8290       18.0648       20.7742       25.1910       27.6112       30.5471
        0.0000        0.0000        0.0000        0.0000        0.0000        0.0000        0.0000        0.0000        0.0000        0.0000        0.0000        0.0000        0.0000        0.0000        0.0000        0.0000        0.0000        0.0000        0.0000        0.0000        0.0000        0.0000        0.0000        0.0000        0.0000        0.0000        0.0000        0.0000        0.0000        0.0000        0.0000        0.0000        0.0000        0.0000        0.0000        0.0000        0.0000        0.0000        0.0000        0.0000        0.0000        0.0000        0.0000        0.0000        0.0000        0.0000        0.0000        0.0000       50.6745       48.3342       45.2854       38.6997       36.4717       35.2693       34.9988       35.5163       35.0081       33.2888       30.7665       23.4004       21.4393       17.6261       15.7987        8.3919        6.9987        6.1242        5.5211        0.0000        0.0000        0.0000        0.0000        0.0000        0.0000        0.0000        0.0000        0.0000        0.0000        0.0000        0.0000        0.0000        0.0000        0.0000        0.0000        0.0000        0.0000        0.0000        0.0000        0.0000        0.0000        0.0000        0.0000        0.0000        0.0000        0.0000        0.0000        0.0000        0.0000        0.0000        0.0000        0.0000        0.0000        0.0000        0.0000        0.0000        0.0000        0.0000        0.0000        0.0000        0.0000        0.0000        0.0000        0.0000        0.0000        0.0000        0.0000        0.0000        0.0000        0.0000        0.0000        0.0000        0.0000        0.0000        0.0000        0.0000        0.0000        0.0000        0.0000        0.0000        0.0000        0.0000        0.0000        0.0000        0.0000        0.0000        0.0000        0.0000        0.0000        0.0000        0.0000        0.0000        0.0000        0.0000        0.0000        0.0000        0.0000        0.0000        0.0000        0.0000        0.0000        0.0000        0.0000        0.0000        0.0000        0.0000        0.0000        0.0000        0.0000        0.0000        0.0000        0.0000        0.0000        0.0000        0.0000        0.0000        0.0000        0.0000        0.0000        0.0000        4.9725        4.9628        4.7729        3.1632        3.1151        3.1837        2.8887        3.4769        4.9328        8.4500        5.2149        3.2972        2.9769        2.7616        2.7266        2.8858        3.1721        3.4518        3.8206        4.1864        4.4364        4.3206        3.8584        2.1855        2.5252        2.8146        3.0374        1.7691        2.0433        2.3159        3.0271        3.2309        2.7860        3.4135        3.5221        2.8809        2.9925        2.4237        1.3667        1.7961        1.6367        1.2614        0.8551        1.0909        0.9468        1.0867        1.3937        2.2543        2.7352        3.5887        4.7186        7.7415        9.0356        9.9029       10.5665        9.8438       10.3072       10.3098       10.2757       10.3494       10.1227       10.2137       10.1356        0.0000        0.0000        0.0000        0.0000        0.0000        0.0000        7.6285        8.4708        9.3947       11.7494       12.4233       15.3756       19.8153       19.1198       21.8577       25.7268        0.0000        0.0000
        0.0000        0.0000        0.0000        0.0000        0.0000        0.0000        0.0000        0.0000        0.0000        0.0000        0.0000        0.0000        0.0000        0.0000        0.0000        0.0000        0.0000        0.0000        0.0000        0.0000        0.0000        0.0000        0.0000        0.0000        0.0000        0.0000        0.0000        0.0000        0.0000        0.0000        0.0000        0.0000        0.0000        0.0000        0.0000        0.0000        0.0000        0.0000        0.0000        0.0000        0.0000        0.0000        0.0000        0.0000        0.0000        0.0000        0.0000        0.0000       44.1308       41.5877       38.8910       30.1770       27.7769       26.3383       26.8354       29.7402       32.0853       31.0859       32.5428       28.8242       29.0433       23.5605       20.9310       18.5213       15.9538       14.0980       12.5009       10.1267        8.4874        0.0000        0.0000        0.0000        0.0000        0.0000        0.0000        0.0000        0.0000        0.0000        0.0000        0.0000        0.0000        0.0000        0.0000        0.0000        0.0000        0.0000        0.0000        0.0000        0.0000        0.0000        0.0000        0.0000        0.0000        0.0000        0.0000        0.0000        0.0000        0.0000        0.0000        0.0000        0.0000        0.0000        0.0000        0.0000        0.0000        0.0000        0.0000        0.0000        0.0000        0.0000        0.0000        0.0000        0.0000        0.0000        0.0000        0.0000        0.0000        0.0000        0.0000        0.0000        0.0000        0.0000        0.0000        0.0000        0.0000        0.0000        0.0000        0.0000        0.0000        0.0000        0.0000        0.0000        0.0000        0.0000        0.0000        0.0000        0.0000        0.0000        0.0000        0.0000        0.0000        0.0000        0.0000        0.0000        0.0000        0.0000        0.0000        0.0000        0.0000        0.0000        0.0000        0.0000        0.0000        0.0000        0.0000        0.0000        0.0000        0.0000        0.0000        0.0000        0.0000        0.0000        0.0000        0.0000        0.0000        0.0000        0.0000        0.0000        8.8628        9.1137        8.6372        7.9668        7.7914        7.0329        6.8871        5.9923       27.2099       21.4020        9.8613        6.2355        2.9124        3.2557        4.0447        5.0646        5.7219        6.2371        6.4073        6.6907        6.9232        6.3828        5.6560        3.4378        3.3390        3.1835        3.6129        1.6189        2.3139        3.5606        3.4834        3.5505        2.1897        2.2804        2.1684        1.7603        1.7623        1.5855        1.3060        2.3932        1.5054        1.6583        1.0962        1.0917        0.6419        0.9264        0.9323        2.3248        2.9346        3.7618        4.4848        6.4140        7.8899        8.7570        9.1593       10.0070        9.8762       10.3962       10.2129       10.8944       10.5893       10.7114       10.9353       10.2308       12.0394       12.9162       12.8159       11.2917       11.1326       12.5361       12.2330       12.6298       12.1042       14.0793       17.3351       25.0205       23.9199       24.8782       26.4788        0.0000        0.0000
        0.0000        0.0000        0.0000        0.0000        0.0000        0.0000        0.0000        0.0000        0.0000        0.0000        0.0000        0.0000        0.0000        0.0000        0.0000        0.0000        0.0000        0.0000        0.0000        0.0000        0.0000        0.0000        0.0000        0.0000        0.0000        0.0000        0.0000        0.0000        0.0000        0.0000        0.0000        0.0000        0.0000        0.0000        0.0000        0.0000        0.0000        0.0000        0.0000        0.0000        0.0000        0.0000        0.0000        0.0000        0.0000        0.0000        0.0000        0.0000       41.5831       38.7068       35.7073       27.4550       24.6649       24.4710       25.2114       30.2160       30.5561       29.3759       28.4128       31.2237       28.1026       27.1966       24.2052       21.8356       20.1159       19.0153       15.9658       12.8500       10.5265        8.8660        0.0000        0.0000        0.0000        0.0000        0.0000        0.0000        0.0000        0.0000        0.0000        0.0000        0.0000        0.0000        0.0000        0.0000        0.0000        0.0000        0.0000        0.0000        0.0000        0.0000        0.0000        0.0000        0.0000        0.0000        0.0000        0.0000        0.0000        0.0000        0.0000        0.0000        0.0000        0.0000        0.0000        0.0000        0.0000        0.0000        0.0000        0.0000        0.0000        0.0000        0.0000        0.0000        0.0000        0.0000        0.0000        0.0000        0.0000        0.0000        0.0000        0.0000        0.0000        0.0000        0.0000        0.0000        0.0000        0.0000        0.0000        0.0000        0.0000        0.0000        0.0000        0.0000        0.0000        0.0000        0.0000        0.0000        0.0000        0.0000        0.0000        0.0000        0.0000        0.0000        0.0000        0.0000        0.0000        0.0000        0.0000        0.0000        0.0000        0.0000        0.0000        0.0000        0.0000        0.0000        0.0000        0.0000        0.0000        0.0000        0.0000        0.0000        0.0000        0.0000        0.0000        0.0000        0.0000        0.0000        0.0000        0.0000        0.0000       11.0576       10.6356       10.1827       10.6808       10.5356        0.0000        8.9741       24.0973       14.8237        0.0000        0.0000        0.0000        3.0055        4.1208        5.7013        6.4702        7.3844        7.6935        7.7136        7.7670        7.3576        6.4200        3.7362        3.5260        3.5633        4.0971        2.0183        2.8392        2.7190        2.1771        1.8443        1.7651        1.2099        1.7969        1.0203        1.5980        1.5568        1.3466        1.7087        1.7877        1.2610        1.5145        1.2995        1.0233        1.1849        1.5278        3.1346        3.0717        3.5578        4.6974        6.0172        7.3478        7.6053        9.1698       10.7782       11.6533       11.7653       11.0863       11.0817        8.9269        8.8030        9.8847       10.7232       13.0491       15.2547       15.0447       14.2665       13.6753       13.9719       13.1276       14.6695       15.7103       16.5495       19.9442       24.8356       26.7075       26.6594       29.3452        0.0000        0.0000
        0.0000        0.0000        0.0000        0.0000        0.0000        0.0000        0.0000        0.0000        0.0000        0.0000        0.0000        0.0000        0.0000        0.0000        0.0000        0.0000        0.0000        0.0000        0.0000        0.0000        0.0000        0.0000        0.0000        0.0000        0.0000        0.0000        0.0000        0.0000        0.0000        0.0000        0.0000        0.0000        0.0000        0.0000        0.0000        0.0000        0.0000        0.0000       49.0947       41.7774       38.7713        0.0000        0.0000        0.0000        0.0000        0.0000        0.0000        0.0000       37.7469       36.7104       31.8283       24.5616       23.0904       23.6871       24.3586       26.6826       29.3505       27.7260       28.9964       29.1160       28.5257       27.5952       26.3999       26.6056       22.9028       20.8828       18.8821       16.7648       13.0461       10.0844        0.0000        0.0000        0.0000        0.0000        0.0000        0.0000        0.0000        0.0000        0.0000        0.0000        0.0000        0.0000        0.0000        0.0000        0.0000        0.0000        0.0000        0.0000        0.0000        0.0000        0.0000        0.0000        0.0000        0.0000        0.0000        0.0000        0.0000        0.0000        0.0000        0.0000        0.0000        0.0000        0.0000        0.0000        0.0000        0.0000        0.0000        0.0000        0.0000        0.0000        0.0000        0.0000        0.0000        0.0000        0.0000        0.0000        0.0000        0.0000        0.0000        0.0000        0.0000        0.0000        0.0000        0.0000        0.0000        0.0000        0.0000        0.0000        0.0000        0.0000        0.0000        0.0000        0.0000        0.0000        0.0000        0.0000        0.0000        0.0000        0.0000        0.0000        0.0000        0.0000        0.0000        0.0000        0.0000        0.0000        0.0000        0.0000        0.0000        0.0000        0.0000        0.0000        0.0000        0.0000        0.0000        0.0000        0.0000        0.0000        0.0000        0.0000        0.0000        0.0000        0.0000        0.0000        0.0000        0.0000        0.0000        0.0000        0.0000        0.0000        0.0000        0.0000        0.0000        0.0000        0.0000        0.0000        0.0000        0.0000        0.0000        0.0000        0.0000        0.0000        0.0000        6.0827        7.0657        7.8258        8.1527        8.1896        8.2004        7.9813        7.0118        4.0168        4.0183        4.7294        7.0940        3.4432        2.9259        2.1263        1.6375        1.2834        0.8597        0.8218        1.2400        0.8540        1.3071        1.0288        0.8178        1.8986        1.8622        1.8279        2.0280        2.6635        1.3823        1.7564        1.7127        2.9840        3.3382        4.0757        5.0019        6.3438        7.8730        9.2894       11.4753       11.0357       12.0015       12.8603       12.9989       10.6105        9.7864        8.5353        9.2574       11.4277       14.7352       15.7879       16.5248       15.0510       14.1898       14.3571       15.8717       16.8953       17.6768       18.2839       19.6267       22.7573       25.3757       29.3205        0.0000        0.0000        0.0000
        0.0000        0.0000        0.0000        0.0000        0.0000        0.0000        0.0000        0.0000        0.0000        0.0000        0.0000        0.0000        0.0000        0.0000        0.0000        0.0000        0.0000        0.0000        0.0000        0.0000        0.0000        0.0000        0.0000        0.0000        0.0000        0.0000        0.0000        0.0000        0.0000        0.0000        0.0000        0.0000        0.0000        0.0000        0.0000        0.0000        0.0000        0.0000       50.6152       45.0055       44.3404       45.8140       45.3514       56.1596       49.7436       44.0680       40.9954       36.7696       30.2293       30.7899       27.2557       22.2339       21.5961       18.4907       19.0175       21.9787       24.7960       27.4838       27.0102       28.4398       27.3924       27.0380       31.9490       25.1184       23.7729       21.4542       19.0156       17.3416       14.6310       10.9618        9.2510        7.0973        0.0000        0.0000        0.0000        0.0000        0.0000        0.0000        0.0000        0.0000        0.0000        0.0000        0.0000        0.0000        0.0000        0.0000        0.0000        0.0000        0.0000        0.0000        0.0000        0.0000        0.0000        0.0000        0.0000        0.0000        0.0000        0.0000        0.0000        0.0000        0.0000        0.0000        0.0000        0.0000        0.0000        0.0000        0.0000        0.0000        0.0000        0.0000        0.0000        0.0000        0.0000        0.0000        0.0000        0.0000        0.0000        0.0000        0.0000        0.0000        0.0000        0.0000        0.0000        0.0000        0.0000        0.0000        0.0000        0.0000        0.0000        0.0000        0.0000        0.0000        0.0000        0.0000        0.0000        0.0000        0.0000        0.0000        0.0000        0.0000        0.0000        0.0000        0.0000        0.0000        0.0000        0.0000        0.0000        0.0000        0.0000        0.0000        0.0000        0.0000        0.0000        0.0000        0.0000        0.0000        0.0000        0.0000        0.0000        0.0000        0.0000        0.0000        0.0000        0.0000        0.0000        0.0000        0.0000        0.0000        0.0000        0.0000        0.0000        0.0000        0.0000        0.0000        0.0000        0.0000        0.0000        0.0000        0.0000        0.0000        0.0000        0.0000        0.0000        0.0000        7.3538        8.0586        8.5242        8.3319        7.7938        7.3483        6.7568        4.3809        5.1054        4.0951        7.6544        2.9025        1.5472        1.1220        0.9199        0.6370        0.6506        0.5046        0.4582        0.5035        0.8340        0.9583        0.9606        1.5237        2.2186        2.6852        2.4570        2.9360        2.7315        1.7893        2.1637        2.5346        3.2251        3.8495        5.6033        7.4407        8.1312        9.1453        9.4496        9.9467       10.3627       10.3833       10.4520       10.7766       10.5512        9.4690       10.9253       14.3327       15.3884       15.2888       15.5417       14.8028       16.3431       17.8031       18.0434       15.7878       18.2820       19.2755       20.6218       24.8826       26.4709        0.0000        0.0000        0.0000        0.0000
        0.0000        0.0000        0.0000        0.0000        0.0000        0.0000        0.0000        0.0000        0.0000        0.0000        0.0000        0.0000        0.0000        0.0000        0.0000        0.0000        0.0000        0.0000        0.0000        0.0000        0.0000        0.0000        0.0000        0.0000        0.0000        0.0000        0.0000        0.0000        0.0000        0.0000        0.0000        0.0000        0.0000        0.0000        0.0000        0.0000        0.0000       62.5164       56.6712       52.4292       49.6862       49.8137       46.4461       41.5311       33.7389       31.9319       32.8115       23.5958       27.6809       29.8918       25.6727       29.4950       23.9383       17.0552       17.4443       20.7332       18.3483       24.3573       24.5732       22.3245       23.9308       32.5020       23.2465       22.8955       22.5515       21.6296       19.4534       16.0987       14.6184       12.1742        9.6971        6.1713        0.0000        0.0000        0.0000        0.0000        0.0000        0.0000        0.0000        0.0000        0.0000        0.0000        0.0000        0.0000        0.0000        0.0000        0.0000        0.0000        0.0000        0.0000        0.0000        0.0000        0.0000        0.0000        0.0000        0.0000        0.0000        0.0000        0.0000        0.0000        0.0000        0.0000        0.0000        0.0000        0.0000        0.0000        0.0000        0.0000        0.0000        0.0000        0.0000        0.0000        0.0000        0.0000        0.0000        0.0000        0.0000        0.0000        0.0000        0.0000        0.0000        0.0000        0.0000        0.0000        0.0000        0.0000        0.0000        0.0000        0.0000        0.0000        0.0000        0.0000        0.0000        0.0000        0.0000        0.0000        0.0000        0.0000        0.0000        0.0000        0.0000        0.0000        0.0000        0.0000        0.0000        0.0000        0.0000        0.0000        0.0000        0.0000        0.0000        0.0000        0.0000        0.0000        0.0000        0.0000        0.0000        0.0000        0.0000        0.0000        0.0000        0.0000        0.0000        0.0000        0.0000        0.0000        0.0000        0.0000        0.0000        0.0000        0.0000        0.0000        0.0000        0.0000        0.0000        0.0000        0.0000        0.0000        0.0000        3.9943        3.2928        3.6807        4.6291        6.6057        0.0000        8.7561        8.4650        5.9282        5.8526        5.2881        5.6126        5.7945        5.3340        5.7104        5.5005        1.8516        1.5235        1.6285        0.7101        0.6310        0.5082        0.4287        0.5673        0.5121        0.6967        0.8351        1.4592        1.5014        1.5555        1.5433        1.8769        3.6582        2.7084        1.7844        2.5529        3.5363        3.6345        3.8969        5.5309        7.8554        9.5764       10.4758       10.5632       11.1437       11.3312       11.2302       11.4523       13.2894       10.0437        8.8965       10.2511       11.3394       11.8765       13.8459       13.9184       15.2438       15.4105       16.3509       16.8648       17.0405       20.7268       21.0419       19.4115       20.2428       23.6466        0.0000        0.0000        0.0000        0.0000
        0.0000        0.0000        0.0000        0.0000        0.0000        0.0000        0.0000        0.0000        0.0000        0.0000        0.0000        0.0000        0.0000        0.0000        0.0000        0.0000        0.0000        0.0000        0.0000        0.0000        0.0000        0.0000        0.0000        0.0000        0.0000        0.0000        0.0000        0.0000        0.0000        0.0000        0.0000        0.0000        0.0000        0.0000        0.0000        0.0000        0.0000       68.1567       60.7514       56.1896       53.9818       49.4036       46.7750       35.2121       29.4250       27.3217       26.9552       25.1322       22.1712       24.0756       23.8182       27.1703       27.4501       23.7474       19.3056       19.7637       20.0848       19.8765       18.4592       21.7322       22.3747       22.3202       22.0509       23.8137       26.8376       26.6765       26.6850       22.2720       19.6277       15.2331       10.3505        6.5354        5.0262        0.0000        0.0000        0.0000        0.0000        0.0000        0.0000        0.0000        0.0000        0.0000        0.0000        0.0000        0.0000        0.0000        0.0000        0.0000        0.0000        0.0000        0.0000        0.0000        0.0000        0.0000        0.0000        0.0000        0.0000        0.0000        0.0000        0.0000        0.0000        0.0000        0.0000        0.0000        0.0000        0.0000        0.0000        0.0000        0.0000        0.0000        0.0000        0.0000        0.0000        0.0000        0.0000        0.0000        0.0000        0.0000        0.0000        0.0000        0.0000        0.0000        0.0000        0.0000        0.0000        0.0000        0.0000        0.0000        0.0000        0.0000        0.0000        0.0000        0.0000        0.0000        0.0000        0.0000        0.0000        0.0000        0.0000        0.0000        0.0000        0.0000        0.0000        0.0000        0.0000        0.0000        0.0000        0.0000        0.0000        0.0000        0.0000        0.0000        0.0000        0.0000        0.0000        0.0000        0.0000        0.0000        0.0000        0.0000        0.0000        0.0000        0.0000        0.0000        0.0000        0.0000        0.0000        0.0000        0.0000        0.0000        0.0000        0.0000        0.0000        0.0000        0.0000        5.3952        3.9844        3.3024        3.3573        3.8467        3.6318        3.8047        4.9154        7.0201        8.1568        8.8736        8.2811        5.9339        5.7608        5.7503        5.8862        4.8231        6.2232        5.4730        4.0807        1.3308        1.2773        1.0982        0.6389        0.4025        0.2797        0.4106        0.1981        0.2602        0.4993        0.4063        0.8273        2.2964        2.5290        2.1732        3.4141        2.9990        2.9209        2.7373        2.8026        3.6715        3.4946        4.5055        6.1064        9.3498       10.8554       10.7191       10.8051       11.6609       11.5470       11.9956       11.8946        9.3149        9.1385        9.3180       10.4788       11.5483       11.4869       12.2315       12.7530       13.8203       14.7936       16.7057       17.8602       19.1995       19.4934       18.5559       19.0411       20.4454        0.0000        0.0000        0.0000        0.0000        0.0000
        0.0000        0.0000        0.0000        0.0000        0.0000        0.0000        0.0000        0.0000        0.0000        0.0000        0.0000        0.0000        0.0000        0.0000        0.0000        0.0000        0.0000        0.0000        0.0000        0.0000        0.0000        0.0000        0.0000        0.0000        0.0000        0.0000        0.0000        0.0000        0.0000        0.0000        0.0000        0.0000        0.0000        0.0000        0.0000        0.0000       66.0894       59.5428       55.2340       53.0791       52.0688       45.4430       41.0304       30.4092       25.5319       25.1536       27.8689       24.2854       18.3138       12.9092       13.1866       17.4618       18.4349       20.9459       19.6609       20.5937       20.3831       17.1391       18.2633       23.0673       21.8925       21.7559       21.9385       23.4327       32.5921       33.5226       31.0947       25.4953       18.6597       13.3813       11.2353        7.2620        0.0000        0.0000        0.0000        0.0000        0.0000        0.0000        0.0000        0.0000        0.0000        0.0000        0.0000        0.0000        0.0000        0.0000        0.0000        0.0000        0.0000        0.0000        0.0000        0.0000        0.0000        0.0000        0.0000        0.0000        0.0000        0.0000        0.0000        0.0000        0.0000        0.0000        0.0000        0.0000        0.0000        0.0000        0.0000        0.0000        0.0000        0.0000        0.0000        0.0000        0.0000        0.0000        0.0000        0.0000        0.0000        0.0000        0.0000        0.0000        0.0000        0.0000        0.0000        0.0000        0.0000        0.0000        0.0000        0.0000        0.0000        0.0000        0.0000        0.0000        0.0000        0.0000        0.0000        0.0000        0.0000        0.0000        0.0000        0.0000        0.0000        0.0000        0.0000        0.0000        0.0000        0.0000        0.0000        0.0000        0.0000        0.0000        0.0000        0.0000        0.0000        0.0000        0.0000        0.0000        0.0000        0.0000        0.0000        0.0000        0.0000        0.0000        0.0000        0.0000        0.0000        0.0000        0.0000        0.0000        0.0000        0.0000        0.0000        0.0000        8.7878        7.8995        7.3935        4.8847        4.0993        3.4779        3.7386        4.0057        3.8865        4.0568        5.1131        6.6932        7.8210        8.1347        7.9103        5.6008        6.2075        6.5781        6.3379        5.7876        5.9409        4.4397        3.9958        1.1460        0.9030        0.2212        0.3678        0.2348        0.2668        0.1003        0.1192        0.1290        0.2031        0.2326        0.5621        0.7802        1.2679        1.4828        1.8639        3.2160        2.9215        3.3787        2.7536        4.5317        4.5720        5.2799        6.0675        9.5105       10.7128       11.6875       10.9648       11.8004       12.1618       11.5118       11.1440        9.8343        8.9216        9.2734        9.9002        9.6349       10.7218       14.1061       14.9577       14.2651       13.9178       16.1459       15.8378       17.0383       18.1379       20.8009       23.0471       26.6690        0.0000        0.0000        0.0000        0.0000        0.0000
        0.0000        0.0000        0.0000        0.0000        0.0000        0.0000        0.0000        0.0000        0.0000        0.0000        0.0000        0.0000        0.0000        0.0000        0.0000        0.0000        0.0000        0.0000        0.0000        0.0000        0.0000        0.0000        0.0000        0.0000        0.0000        0.0000        0.0000        0.0000        0.0000        0.0000        0.0000        0.0000        0.0000        0.0000        0.0000       59.2549       51.2520       45.8220       44.7132       39.9460       37.7375       36.6364       32.0178       24.4420       21.9307       21.2376       21.9448       18.2890       14.7293       13.6698       20.6316       21.8738       15.2659       13.8655       15.1135       15.0275       15.1019       16.5866       17.3667       21.1960       21.0846       21.7323       21.9019       23.1925       22.9817       21.8195       22.8211       18.2563       16.4432       14.7099       12.5471        8.1760        0.0000        0.0000        0.0000        0.0000        0.0000        0.0000        0.0000        0.0000        0.0000        0.0000        0.0000        0.0000        0.0000        0.0000        0.0000        0.0000        0.0000        0.0000        0.0000        0.0000        0.0000        0.0000        0.0000        0.0000        0.0000        0.0000        0.0000        0.0000        0.0000        0.0000        0.0000        0.0000        0.0000        0.0000        0.0000        0.0000        0.0000        0.0000        0.0000        0.0000        0.0000        0.0000        0.0000        0.0000        0.0000        0.0000        0.0000        0.0000        0.0000        0.0000        0.0000        0.0000        0.0000        0.0000        0.0000        0.0000        0.0000        0.0000        0.0000        0.0000        0.0000        0.0000        0.0000        0.0000        0.0000        0.0000        0.0000        0.0000        0.0000        0.0000        0.0000        0.0000        0.0000        0.0000        0.0000        0.0000        0.0000        0.0000        0.0000        0.0000        0.0000        0.0000        0.0000        0.0000        0.0000        0.0000        0.0000        0.0000        0.0000        0.0000        0.0000        0.0000        0.0000        0.0000        0.0000        0.0000        0.0000        0.0000        0.0000        8.1788        7.3908        7.0439        5.6959        4.4283        4.2192        4.2875        4.5399        3.5611        3.1473        3.5885        4.4255        5.8338        6.5984        6.8953        6.4761        5.4885        6.8878        5.2076        4.9246        4.2495        4.8932        3.7248        3.6019        0.6028        0.5264        0.1788        0.1592        0.0622        0.0000        0.0000        0.1611        0.1625        0.2622        0.2745        0.5136        0.8307        0.9580        1.7159        1.4565        2.4542        3.6868        3.7705        3.7323        4.9721        5.0334        5.8069        7.0233       10.0799       10.8708       11.8718       11.5989       11.8930       11.7802       11.4401       10.9169        9.0293        8.2749        8.3713        9.4161        8.7965        9.7158       10.9777       11.6906       13.7944       14.0777       14.8799       16.2326       17.9096       21.7805       27.1564       25.8173       24.6846        0.0000        0.0000        0.0000        0.0000        0.0000
        0.0000        0.0000        0.0000        0.0000        0.0000        0.0000        0.0000        0.0000        0.0000        0.0000        0.0000        0.0000        0.0000        0.0000        0.0000        0.0000        0.0000        0.0000        0.0000        0.0000        0.0000        0.0000        0.0000        0.0000        0.0000        0.0000        0.0000        0.0000        0.0000        0.0000        0.0000        0.0000        0.0000        0.0000        0.0000       27.8534       25.8189       24.2580       22.3667       28.1946       27.6028       22.8947       20.4039       18.5999       16.9476       15.0223       13.6174       13.0845       14.1648       39.8891       74.6537       48.1069       48.7519       15.5180       14.4158       14.6606       16.6616       21.2469       23.6350       22.3751       20.5381       21.6788       21.9752       24.9934       23.3061       20.8483       21.1011       21.8638       20.0866       18.3427       16.1805       12.6465        0.0000        0.0000        0.0000        0.0000        0.0000        0.0000        0.0000        0.0000        0.0000        0.0000        0.0000        0.0000        0.0000        0.0000        0.0000        0.0000        0.0000        0.0000        0.0000        0.0000        0.0000        0.0000        0.0000        0.0000        0.0000        0.0000        0.0000        0.0000        0.0000        0.0000        0.0000        0.0000        0.0000        0.0000        0.0000        0.0000        0.0000        0.0000        0.0000        0.0000        0.0000        0.0000        0.0000        0.0000        0.0000        0.0000        0.0000        0.0000        0.0000        0.0000        0.0000        0.0000        0.0000        0.0000        0.0000        0.0000        0.0000        0.0000        0.0000        0.0000        0.0000        0.0000        0.0000        0.0000        0.0000        0.0000        0.0000        0.0000        0.0000        0.0000        0.0000        0.0000        0.0000        0.0000        0.0000        0.0000        0.0000        0.0000        0.0000        0.0000        0.0000        0.0000        0.0000        0.0000        0.0000        0.0000        0.0000        0.0000        0.0000        0.0000        0.0000        0.0000        0.0000        0.0000        0.0000        0.0000        0.0000        0.0000        6.1266        4.1903        3.7836        2.8851        2.6598        2.8794        2.8054        2.8536        2.8201        2.8120        2.4585        3.0742        3.2386        4.1450        4.4424        4.2235        5.1695        4.8193        5.2057        4.9156        4.6150        3.3228        2.3219        2.4799        2.2751        0.6304        0.5208        0.3416        0.1805        0.0928        0.0000        0.3655        0.7279        0.5949        0.9018        0.9535        0.8653        1.0269        1.4830        2.3408        3.2057        3.9207        3.8977        6.9768        5.3896        6.9229        7.2035        7.7777        8.4089        9.4635       11.1258       12.1594       11.8448       12.4297       12.4486       11.4724       10.6909        7.0430        5.7795        5.5026        5.7702        7.3884        8.2678        8.9985        9.7183       10.9309       12.4921       14.2934       17.0217       26.5656       29.6487       29.6034       28.1659        0.0000        0.0000        0.0000        0.0000        0.0000        0.0000
        0.0000        0.0000        0.0000        0.0000        0.0000        0.0000        0.0000        0.0000        0.0000        0.0000        0.0000        0.0000        0.0000        0.0000        0.0000        0.0000        0.0000        0.0000        0.0000        0.0000        0.0000        0.0000        0.0000        0.0000        0.0000        0.0000        0.0000        0.0000        0.0000        0.0000        0.0000        0.0000        0.0000        0.0000        0.0000       24.6984       20.5324       18.1282       18.9528       22.7333       23.0618       23.1520       17.0106       16.3238       13.9627       13.7805       15.6268       17.0301       21.1540       33.1557       24.5494       36.3012       31.4925       15.7279       15.8765       14.3205       16.1501       16.6306       16.3411       19.1462       21.1620       21.7008       21.9588       22.0993       21.7162       21.1327       21.5707       22.2203       21.2693       19.8716       17.6870        0.0000        0.0000        0.0000        0.0000        0.0000        0.0000        0.0000        0.0000        0.0000        0.0000        0.0000        0.0000        0.0000        0.0000        0.0000        0.0000        0.0000        0.0000        0.0000        0.0000        0.0000        0.0000        0.0000        0.0000        0.0000        0.0000        0.0000        0.0000        0.0000        0.0000        0.0000        0.0000        0.0000        0.0000        0.0000        0.0000        0.0000        0.0000        0.0000        0.0000        0.0000        0.0000        0.0000        0.0000        0.0000        0.0000        0.0000        0.0000        0.0000        0.0000        0.0000        0.0000        0.0000        0.0000        0.0000        0.0000        0.0000        0.0000        0.0000        0.0000        0.0000        0.0000        0.0000        0.0000        0.0000        0.0000        0.0000        0.0000        0.0000        0.0000        0.0000        0.0000        0.0000        0.0000        0.0000        0.0000        0.0000        0.0000        0.0000        0.0000        0.0000        0.0000        0.0000        0.0000        0.0000        0.0000        0.0000        0.0000        0.0000        0.0000        0.0000        0.0000        0.0000        0.0000        6.9529        7.0143        0.0000        7.0352        6.0761        4.9265        2.8771        2.9990        2.2448        1.6155        7.6549       32.6611       29.7674        7.2680        3.2929        4.0156        3.8604        3.7788        4.1430        4.3857        4.7825        5.2309        5.0419        5.0619        3.9361        2.9454        2.1308        2.7180        2.5808        2.1036        0.9267        0.7061        0.5366        0.3332        0.0788        0.0000        1.0913        0.8962        0.7250        0.9454        0.7994        0.9303        1.4595        1.7064        1.7780        2.4468        5.5292        7.0208        8.3120        6.9461        9.4961        8.5169       10.0078        9.3810       10.2051       11.3081       12.4990       13.4411       15.1859       13.1500       12.2462       10.2674        7.8221        6.5190        5.1160        5.3286        6.8961        7.6631        8.7731       10.0918       11.8281       13.9073       19.5060       21.5810       28.1794       25.8527       27.5524        0.0000        0.0000        0.0000        0.0000        0.0000        0.0000        0.0000
        0.0000        0.0000        0.0000        0.0000        0.0000        0.0000        0.0000        0.0000        0.0000        0.0000        0.0000        0.0000        0.0000        0.0000        0.0000        0.0000        0.0000        0.0000        0.0000        0.0000        0.0000        0.0000        0.0000        0.0000        0.0000        0.0000        0.0000        0.0000        0.0000      131.2293      114.9775       80.1351       65.0606       51.7593       41.4997       23.4959       17.0699       15.1106       16.0513       18.7109       19.1170       18.6763       16.4408       15.4382       14.7142       12.8045       11.8497       13.3760       14.3793       19.8267       22.4704       25.4105       23.0635       14.3680       15.9023       15.5031       16.0907       14.0550       13.4652       18.2223       18.4556       19.2497       19.0099       22.0893       21.6053       23.7084       22.7331       22.6221       21.5627       21.4364       18.2905       14.1784       12.2906        0.0000        0.0000        0.0000        0.0000        0.0000        0.0000        0.0000        0.0000        0.0000        0.0000        0.0000        0.0000        0.0000        0.0000        0.0000        0.0000        0.0000        0.0000        0.0000        0.0000        0.0000        0.0000        0.0000        0.0000        0.0000        0.0000        0.0000        0.0000        0.0000        0.0000        0.0000        0.0000        0.0000        0.0000        0.0000        0.0000        0.0000        0.0000        0.0000        0.0000        0.0000        0.0000        0.0000        0.0000        0.0000        0.0000        0.0000        0.0000        0.0000        0.0000        0.0000        0.0000        0.0000        0.0000        0.0000        0.0000        0.0000        0.0000        0.0000        0.0000        0.0000        0.0000        0.0000        0.0000        0.0000        0.0000        0.0000        0.0000        0.0000        0.0000        0.0000        0.0000        0.0000        0.0000        0.0000        0.0000        0.0000        0.0000        0.0000        0.0000        0.0000        0.0000        0.0000        0.0000        0.0000        0.0000        0.0000        0.0000        0.0000        0.0000        0.0000        6.7567        7.1644        7.5713        7.5488        7.9143        7.1964        5.7326        4.1170        3.3673        2.6027        3.0591       12.6241       43.2842       27.8439       16.2394        5.2395        5.5762        5.1742        4.7334        5.2126        5.4358        5.6845        5.4653        4.7703        5.1879        3.7947        2.6277        1.8881        2.6517        2.6177        0.9027        0.6758        0.8142        1.3096        0.5884        0.0766        0.0000        0.6041        4.3097       19.8928       16.4983        7.3940        0.8292        0.9737        0.8669        1.9009        2.1195        3.8959        5.5182        7.7079        8.6548       11.7946       14.2471        9.2827       10.4282       12.2300       13.3983       13.9756       14.4614       15.9246       20.8668       13.5957       11.2332        7.8146        6.8882        5.1180        4.8393        7.1327        7.7467        9.8908       12.5271       16.8238       19.8296       21.9502       20.4859       23.7676       26.8035        0.0000        0.0000        0.0000        0.0000        0.0000        0.0000        0.0000        0.0000
        0.0000        0.0000        0.0000        0.0000        0.0000        0.0000        0.0000        0.0000        0.0000        0.0000        0.0000        0.0000        0.0000        0.0000        0.0000        0.0000        0.0000        0.0000        0.0000        0.0000        0.0000        0.0000        0.0000        0.0000        0.0000        0.0000      107.9868      110.4319      109.5389      103.2978       88.3773       63.5944       51.4365       41.8398       35.5083       20.7092       16.5108       14.7667       16.6911       18.4677       14.3437       13.4923       13.5969       17.4044       16.5908       11.6456       11.6408       12.6754       23.5959       37.5858       32.7588       25.2492       14.3937       14.7780       14.6912       13.8242       18.4475       15.3362       17.4091       23.6215       19.7528       22.3852       18.8137       20.1732       20.4394       20.2207       21.3941       22.4797       20.8110       26.8636       22.1712       13.8677       12.5299       11.2809        9.7794       13.8309        8.7902        4.3242        3.9891        2.7070        2.2246        2.2413        0.0000        0.0000        0.0000        0.0000        0.0000        0.0000        0.0000        0.0000        0.0000        0.0000        0.0000        0.0000        0.0000        0.0000        0.0000        0.0000        0.0000        0.0000        0.0000        0.0000        0.0000        0.0000        0.0000        0.0000        0.0000        0.0000        0.0000        0.0000        0.0000        0.0000        0.0000        0.0000        0.0000        0.0000        0.0000        0.0000        0.0000        0.0000        0.0000        0.0000        0.0000        0.0000        0.0000        0.0000        0.0000        0.0000        0.0000        0.0000        0.0000        0.0000        0.0000        0.0000        0.0000        0.0000        0.0000        0.0000        0.0000        0.0000        0.0000        0.0000        0.0000        0.0000        0.0000        0.0000        0.0000        0.0000        0.0000        0.0000        0.0000        0.0000        0.0000        3.4633        3.5965        3.2122        4.1070        5.5198        0.0000        0.0000        0.0000        0.0000        5.8498        5.8624        5.6557        5.8590        6.5717        7.0904        7.7825        7.9265        8.3082        5.4785        5.5129        4.0888        3.9121        4.2797       10.0065       10.5156        4.5090        5.5570        5.9386        7.0888        6.7440        6.2728        8.3148        7.6639        6.3238        5.0849        5.5791        3.2130        2.4914        1.4582        1.1578        0.7751        0.8341        0.6356        0.4618        0.4352        0.2829        0.1641        0.2539        0.8521        7.0203       24.5085       15.4247        8.7434        1.2386        1.4664        1.1466        1.5941        2.3055        4.7702        4.8665        5.9582        8.0253       10.3985       11.0503       12.4112       14.4638       15.4706       15.1784       15.8219       15.6791       16.8216       21.5142       15.7318       13.6406        9.8330       11.1461        6.9854        7.2795        8.7342        8.3409       10.5648       13.6003       19.4062       27.4306       28.3585       23.8178       28.4945       25.7654        0.0000        0.0000        0.0000        0.0000        0.0000        0.0000        0.0000        0.0000
        0.0000        0.0000        0.0000        0.0000        0.0000        0.0000        0.0000        0.0000        0.0000        0.0000        0.0000        0.0000        0.0000        0.0000        0.0000        0.0000        0.0000        0.0000        0.0000        0.0000        0.0000        0.0000        0.0000        0.0000        0.0000       79.4787       77.9879       54.1471       49.5441       45.5651       39.9872       35.1319       30.3488       26.4976       22.8890       22.1346       17.9133       14.2237       14.6223       14.5740       12.0277       11.8351       11.6245       13.4907       12.8319       12.8034       13.2274       30.1021       31.3439       18.9399       15.9737       15.7592       16.1613       16.7488       18.7099       19.9828       20.7007       17.5803       17.8140       23.0963       20.4544       17.7930       17.7216       18.0477       18.9806       19.9439       22.2116       20.2221       17.8990       16.6787       15.3926       13.4532       12.3189       11.4867        9.4702        8.7215        4.8140        4.2479        4.0499        3.5384        3.1052        2.2677        2.0124        1.8599        0.0000        0.0000        0.0000        0.0000        0.0000        0.0000        0.0000        0.0000        0.0000        0.0000        0.0000        0.0000        0.0000        0.0000        0.0000        0.0000        0.0000        0.0000        0.0000        0.0000        0.0000        0.0000        0.0000        0.0000        0.0000        0.0000        0.0000        0.0000        0.0000        0.0000        0.0000        0.0000        0.0000        0.0000        0.0000        0.0000        0.0000        0.0000        0.0000        0.0000        0.0000        0.0000        0.0000        0.0000        0.0000        0.0000        0.0000        0.0000        0.0000        0.0000        0.0000        0.0000        0.0000        0.0000        0.0000        0.0000        0.0000        0.0000        0.0000        0.0000        0.0000        0.0000        0.0000        0.0000        0.0000        0.0000        0.0000        0.0000        2.9061        2.9586        3.3410        4.1313        4.8408        6.1800        6.6526        6.1234        5.6125        5.9411        6.0155        5.7324        5.7394        6.1178        6.2431        7.6832        7.9099        8.0394        7.8696        7.8164        6.5467        6.2862        5.5931        4.9548        4.3750        4.1196        4.4334        5.2270        4.6087        4.4574        5.7451        6.5158        3.4790        2.9871        2.7056        2.4766        3.4350        2.2568        1.9778        0.9486        0.7852        0.6056        0.4962        0.6687        1.0899        0.5056        0.3018        0.2040        0.2245        0.4402        0.4980        1.0264        1.3580        2.0609        2.3577        4.0081        4.2848        5.7084        6.8487        6.5494        7.2570        9.0580        9.5761       10.9641       13.7888       15.8905       18.0017       19.2375       16.2222       18.2087       17.8452       18.7134       21.9933       18.3713       15.3051       14.4695       13.8777       12.2791       11.3936       11.1390        8.1779        9.9272        0.0000        0.0000       30.8895       33.0807       32.7529       31.3548        0.0000        0.0000        0.0000        0.0000        0.0000        0.0000        0.0000        0.0000        0.0000
        0.0000        0.0000        0.0000        0.0000        0.0000        0.0000        0.0000        0.0000        0.0000        0.0000        0.0000        0.0000        0.0000        0.0000        0.0000        0.0000        0.0000        0.0000        0.0000        0.0000        0.0000        0.0000        0.0000        0.0000        0.0000        0.0000       61.2186       41.4582       34.4059       31.1884       27.1927       23.9824       22.3640       18.8459       16.1563       14.3223       11.4713        9.9391       11.2479       13.7270       14.9828       11.5246       11.0840       12.1217       12.1942       12.4463       13.4461       13.8291       14.3857       15.1845       16.6715       16.5633       16.9448       17.3683       19.0174       18.1223       18.5309       16.6649       20.9944       18.5258       23.8951       23.9810       21.2132       19.8756       15.3042       15.3481       17.5874       18.3313       16.7820       15.9561       14.8852       13.4614       12.0223       11.0324        9.4337        6.0259        5.0932        4.3838        4.1491        4.4600        2.8098        2.2483        1.8951        1.5880        4.3314       10.2533        0.0000        0.0000        0.0000        0.0000        0.0000        0.0000        0.0000        0.0000        0.0000        0.0000        0.0000        0.0000        0.0000        0.0000        0.0000        0.0000        0.0000        0.0000        0.0000        0.0000        0.0000        0.0000        0.0000        0.0000        0.0000        0.0000        0.0000        0.0000        0.0000        0.0000        0.0000        0.0000        0.0000        0.0000        0.0000        0.0000        0.0000        0.0000        0.0000        0.0000        0.0000        0.0000        0.0000        0.0000        0.0000        0.0000        0.0000        0.0000        0.0000        0.0000        0.0000        0.0000        0.0000        0.0000        0.0000        0.0000        0.0000        0.0000        0.0000        0.0000        0.0000        0.0000        0.0000        0.0000        0.0000        0.0000        2.2560        2.6949        3.2492        4.2725        5.3338        5.2596        5.1578        5.7441        5.5430        5.0648        5.8496        5.6067        5.3947        5.3090        5.2862        6.7931        7.2148        7.6735        7.7394        7.6775        7.6632        7.1812        6.1974        5.1139        4.4415        4.8673        4.9466        5.0153        4.3659        4.6591        6.5070        5.6197        2.6513        2.8004        3.1324        2.8845        1.7188        2.1944        1.6004        1.0517        0.9001        0.6848        0.4915        1.2772        1.4874        0.9677        0.6257        0.2242        0.2977        0.2168        0.3758        0.7710        0.9790        1.8727        2.5703        5.1537        5.5749        6.9008        9.3119       10.2106       10.0909       10.8257       11.8121       13.0821       15.3857       17.0567       18.3334       19.6522       17.3866       18.7628       22.9863       23.7580       19.8697       19.6688       16.5702       16.5629       16.2008       15.7601       14.8373       11.3032       11.2858        0.0000        0.0000        0.0000        0.0000        0.0000        0.0000        0.0000        0.0000        0.0000        0.0000        0.0000        0.0000        0.0000        0.0000        0.0000        0.0000
        0.0000        0.0000        0.0000        0.0000        0.0000        0.0000        0.0000        0.0000        0.0000        0.0000        0.0000        0.0000        0.0000        0.0000        0.0000        0.0000        0.0000        0.0000        0.0000        0.0000        0.0000        0.0000        0.0000        0.0000        0.0000        0.0000        0.0000       30.8466       26.0679       22.0575       20.8603       20.5610       18.1517       15.0948       11.8984       13.9349       10.4841        9.9083       10.7325        9.4077       12.0666       12.3511       12.0667       13.6190       13.7350       14.1898       14.7733       14.0889       15.8034       15.9104       21.0289       21.1652       16.6768       16.6811       17.2661       19.1394       18.1951       17.4670       18.5995       21.4908       20.6150       19.0039       19.6125       17.5795       14.1111       13.4576       13.4320       16.0247       15.9472       14.6476       13.7926       12.3347       11.1886        9.7990        8.5969        5.8390        5.4687        4.3675        4.7666        4.1194        2.6219        2.3699        2.2106        1.8373        4.6036        9.7634        7.2655        3.7947        1.3173        0.9602        0.0000        0.0000        0.0000        0.0000        0.0000        0.0000        0.0000        0.0000        0.0000        0.0000        0.0000        0.0000        0.0000        0.0000        0.0000        0.0000        0.0000        0.0000        0.0000        0.0000        0.0000        0.0000        0.0000        0.0000        0.0000        0.0000        0.0000        0.0000        0.0000        0.0000        0.0000        0.0000        0.0000        0.0000        0.0000        0.0000        0.0000        0.0000        0.0000        0.0000        0.0000        0.0000        0.0000        0.0000        0.0000        0.0000        0.0000        0.0000        0.0000        0.0000        0.0000        0.0000        0.0000        0.0000        0.0000        0.0000        0.0000        0.0000        0.0000        0.0000        0.0000        2.4352        2.8058        2.7447        3.0361        3.5672        4.0489        4.1058        4.7024        5.6427        5.5304        5.3273        5.2908        4.6578        4.6524        4.9043        5.3273        7.2186        7.9314        7.7740        7.4273        7.6976        7.8057        7.6345        7.6445        7.5227        6.2980        5.6873        5.6206        5.8195        5.5548        5.1225        4.3149        3.2945        3.1547        3.2597        2.5702        2.2932        1.5027        1.5914        1.6450        0.9124        0.8385        0.7234        0.8120        1.1420        1.7161        1.4527        1.4588        0.7580        0.4731        0.1753        0.0000        1.3312        1.3517        1.8406        2.6937        5.8890        7.1384       10.8291       11.8856       12.9587       12.6125       14.9709       15.8421       16.1468       16.2959       17.7561       17.6521       20.5309       20.4010       21.9743       25.6493       27.4898       22.1069       18.6516       16.6122       15.4002       12.4097       12.1637       12.7371       11.5317       11.4362        0.0000        0.0000        0.0000        0.0000        0.0000        0.0000        0.0000        0.0000        0.0000        0.0000        0.0000        0.0000        0.0000        0.0000        0.0000        0.0000
        0.0000        0.0000        0.0000        0.0000        0.0000        0.0000        0.0000        0.0000        0.0000        0.0000        0.0000        0.0000        0.0000        0.0000        0.0000        0.0000        0.0000        0.0000        0.0000        0.0000        0.0000        0.0000        0.0000        0.0000        0.0000        0.0000        0.0000       26.0770       21.9384       20.3515       17.6150       16.6464       17.3268       13.6390       19.4405       21.4173       16.7910        9.1032        9.8233       11.1116       14.0662       24.3200       20.5065       21.1538       13.6728       12.3861       12.5350       14.3794       16.5625       19.5046       16.8372       16.2304       15.7975       17.7190       17.5342       15.5715       14.9794       15.2429       14.9455       16.4378       15.3679       15.9952       14.1905       13.1454       12.6217       12.5722       12.7931       15.6823       16.4123       12.5948       11.8631       10.5705        9.9563        9.4449        7.3036        4.5556        3.9041        3.4966        3.8414        2.9333        2.6125        2.3121        2.0320        1.3147        1.0823        9.8977        3.8398        0.7306        0.7469        0.7246        0.0000        0.0000        0.0000        0.0000        0.0000        0.0000        0.0000        0.0000        0.0000        0.0000        0.0000        0.0000        0.0000        0.0000        0.0000        0.0000        0.0000        0.0000        0.0000        0.0000        0.0000        0.0000        0.0000        0.0000        0.0000        0.0000        0.0000        0.0000        0.0000        0.0000        0.0000        0.0000        0.0000        0.0000        0.0000        0.0000        0.0000        0.0000        0.0000        0.0000        0.0000        0.0000        0.0000        0.0000        0.0000        0.0000        0.0000        0.0000        0.0000        0.0000        0.0000        0.0000        0.0000        0.0000        0.0000        0.0000        0.0000        0.0000        0.0000        0.0000        0.0000        0.0000        3.0382        3.9762        4.0665        4.4127        4.6541        5.3746        6.3380        7.0689        6.3384        6.6479        6.0501        5.1286        5.3055        5.9075        5.8451        7.3313        7.6820        7.9296        7.7164        7.3768        7.3980        7.8070        8.2259        7.7810        6.3703        4.5235        4.8206        5.4725        6.1282        5.2571        4.4481        3.7800        4.1696        2.7459        3.1894        2.5352        2.0388        1.9170        1.7879        0.7625        0.8665        0.6810        1.5521        3.1953        2.1444        1.5934        1.0588        0.7114        0.3785        0.2292        0.3903        2.5944        2.6691        2.9911        3.1607        7.3949        8.6568       11.5777       15.3501       14.7632       15.4873       13.9896       16.8003       17.7254       17.4726       17.2467       19.1875       22.8489       24.6344       23.1991       23.7894       26.8744       21.6680       17.9290       14.5079       15.4770       12.6892        9.2612        9.6680        8.8562       11.3522        0.0000        0.0000        0.0000        0.0000        0.0000        0.0000        0.0000        0.0000        0.0000        0.0000        0.0000        0.0000        0.0000        0.0000        0.0000        0.0000
        0.0000        0.0000        0.0000        0.0000        0.0000        0.0000        0.0000        0.0000        0.0000        0.0000        0.0000        0.0000        0.0000        0.0000        0.0000        0.0000        0.0000        0.0000        0.0000        0.0000        0.0000        0.0000        0.0000        0.0000        0.0000        0.0000        0.0000        0.0000       24.2900       21.1263       19.5410       17.1465       16.8471       13.5559       11.8187       13.5004       14.4834       10.8597       11.2983       11.9865       16.0436       18.4448       13.8888       14.8747       11.9910       12.2724       12.0302       12.2995       12.1199       12.7868       17.4888       15.6056       15.7980       16.4281       16.8852       19.6144       20.8151       18.9752       17.7324       15.3569       13.6851       12.9032       11.9966       11.5470       12.4833       10.7469       10.5307       10.6115       10.8657       10.0373        8.7795        4.5433        4.0410        3.2592        3.9095        6.1984        4.4968        4.1263        3.9607        3.8105        3.7633        4.3198        4.3208        2.0278        3.2614        2.8211        3.4811        2.6807        2.0185        1.3672        0.9817        0.0000        0.0000        0.0000        0.0000        0.0000        0.0000        0.0000        0.0000        0.0000        0.0000        0.0000        0.0000        0.0000        0.0000        0.0000        0.0000        0.0000        0.0000        0.0000        0.0000        0.0000        0.0000        0.0000        0.0000        0.0000        0.0000        0.0000        0.0000        0.0000        0.0000        0.0000        0.0000        0.0000        0.0000        0.0000        0.0000        0.0000        0.0000        0.0000        0.0000        0.0000        0.0000        0.0000        0.0000        0.0000        0.0000        0.0000        0.0000        0.0000        0.0000        0.0000        0.0000        0.0000        0.0000        0.0000        0.0000        0.0000        0.0000        0.0000        0.0000        0.0000        0.0000        5.3233        5.5176        6.8241        6.4171        6.9990        7.8925        7.6962        8.0189        7.3457        6.3535        5.9726        6.1773        6.2929        5.8778        6.6427        6.9607        7.1207        6.9646        7.5764        8.4338        8.1697        8.3084        6.3553        6.4219        4.4060        3.5336        3.2787        3.4518        3.0028        2.4691        3.0591        3.0694        3.3082        3.3078        3.3043        2.8616        2.8976        2.3819        1.2271        1.3659        1.8521        1.9104        2.7855        2.6660        2.5738        2.2691        3.7816        4.3114        4.5044        5.1045        6.3448        7.9308        8.3593        9.6141       14.7293       12.9211       14.4051       17.5391       19.0546       19.0040       17.1166       18.7366       20.3085       20.6979       21.1009       20.6939       23.6114       23.4025       21.8160       18.0993       18.4993       16.2808       12.5411       10.4098        5.3572        5.0455        3.0210        2.8834        5.7050        7.9506        0.0000        0.0000        0.0000        0.0000        0.0000        0.0000        0.0000        0.0000        0.0000        0.0000        0.0000        0.0000        0.0000        0.0000        0.0000        0.0000
        0.0000        0.0000        0.0000        0.0000        0.0000        0.0000        0.0000        0.0000        0.0000        0.0000        0.0000        0.0000        0.0000        0.0000        0.0000        0.0000        0.0000        0.0000        0.0000        0.0000        0.0000        0.0000        0.0000        0.0000        0.0000        0.0000        0.0000        0.0000       23.2114       20.6496       18.3011       15.0808       14.3648       12.7814       12.1165       12.8768       11.5406       12.4730       11.7817       11.3007       11.3673       11.7326       11.7775       15.8600       12.7773       10.3403        9.7190       13.6818       11.3043       12.9849       12.9773       14.1113       15.1994       19.3372       29.4934       20.0973       20.2561       18.9939       17.5970       14.2617       12.9195       13.2040       13.4781       15.8389       12.4856       15.7505       14.4695        9.3616        9.1200        9.5762        8.1897        4.7122        3.6071        2.3638        3.8668        5.3119       10.1053        6.5986        6.4740        9.3998        5.4183        3.4127        2.9685        5.2967        9.3279        5.4155        8.0924       10.2304        3.3835        2.0344        1.3628        0.0000        0.0000        0.0000        0.0000        0.0000        0.0000        0.0000        0.0000        0.0000        0.0000        0.0000        0.0000        0.0000        0.0000        0.0000        0.0000        0.0000        0.0000        0.0000        0.0000        0.0000        0.0000        0.0000        0.0000        0.0000        0.0000        0.0000        0.0000        0.0000        0.0000        0.0000        0.0000        0.0000        0.0000        0.0000        0.0000        0.0000        0.0000        0.0000        0.0000        0.0000        0.0000        0.0000        0.0000        0.0000        0.0000        0.0000        0.0000        0.0000        0.0000        0.0000        0.0000        0.0000        0.0000        0.0000        0.0000        0.0000        0.0000        0.0000        0.0000        4.6895        6.8282        5.6381        4.8082        5.5180        4.7939        5.1147        5.3713        5.7789        5.6992        5.8608        6.1235        6.5012        6.6694        6.6202        6.2692        7.0471        7.2632        7.3721        7.9778        8.2915        8.2308        9.7976        7.7295        5.1865        5.9355        3.6308        4.0128        3.8788        2.5570        2.3241        2.2344        3.6115        3.7431        3.8924        3.5363        3.3260        3.3665        3.3654        3.0857        2.1337        1.9824        1.8660        2.2990        3.4292        2.9830        3.1416        3.0000        4.6510        5.1516        5.6183        6.6803       10.7093       12.7624       15.3283       16.2828       15.7445       14.8764       14.4559       15.7083       14.2375       16.1585       17.6755       22.3069       19.6553       20.6708       21.5781       21.2733       22.6717       18.9274       18.6801       16.1854       14.2935       12.2835       11.0321        8.3562        4.1295        4.7181        7.2173        4.1794        8.4112        7.2701        0.0000        0.0000        0.0000        0.0000        0.0000        0.0000        0.0000        0.0000        0.0000        0.0000        0.0000        0.0000        0.0000        0.0000        0.0000        0.0000
        0.0000        0.0000        0.0000        0.0000        0.0000        0.0000        0.0000        0.0000        0.0000        0.0000        0.0000        0.0000        0.0000        0.0000        0.0000        0.0000        0.0000        0.0000        0.0000        0.0000        0.0000        0.0000        0.0000        0.0000        0.0000        0.0000        0.0000        0.0000       31.4527       21.5582       20.7415       17.7452       14.1050       13.2167       14.1489       14.5523       13.3875       11.6927       11.4470       10.4536        9.8793       11.5804       10.5746        9.7067       12.6121       13.5508       12.8778       11.8286       13.6861       11.2392       13.1193       12.1279       12.7651       14.3147       35.7006       18.8644       21.7526       18.6188       14.9649       11.6920       10.2074        9.4985        8.3219        9.1236        8.0502        7.1403        7.2179        6.7845        8.1563        5.8507        4.1517        2.1141        1.9325        1.2757        1.8294        3.0611        3.4993        3.4514        3.0702        7.3134        9.7274        6.8128        4.6366        4.7136        6.1167        6.4868        6.0093        8.1826        4.7732        1.1465        0.6914        0.1482        0.0000        0.0000        0.0000        0.0000        0.0000        0.0000        0.0000        0.0000        0.0000        0.0000        0.0000        0.0000        0.0000        0.0000        0.0000        0.0000        0.0000        0.0000        0.0000        0.0000        0.0000        0.0000        0.0000        0.0000        0.0000        0.0000        0.0000        0.0000        0.0000        0.0000        0.0000        0.0000        0.0000        0.0000        0.0000        0.0000        0.0000        0.0000        0.0000        0.0000        0.0000        0.0000        0.0000        0.0000        0.0000        0.0000        0.0000        0.0000        0.0000        0.0000        0.0000        0.0000        0.0000        0.0000        0.0000        0.0000        0.0000        0.0000        4.0111        4.4767        4.9839        4.3183        4.0830        5.0810        5.2239        5.7236        5.8377        5.7907        5.5999        5.9767        6.1821        6.4451        7.2927        7.5398        7.0034        7.9149        7.6550        7.7142        8.6827        9.2743       21.9675       23.3735       14.8449        5.4493        4.5505        4.8230        4.7821        4.5353        3.3029        2.9582        3.3439        4.2986        4.5457        4.7478        4.6869        4.5532        4.3938        4.6406        4.2307        2.7932        2.3500        2.0781        2.8062        3.3258        4.2374        4.4599        4.9776        6.8326        7.4963        8.3067        9.6214       13.4974       19.1415       19.7406       17.4096       20.1238       19.5907       15.9745       15.2350       22.2884       16.9773       17.5641       22.7946       20.9155       20.8031       23.5416       20.9384       21.2384       20.8042       16.8363       15.5025       13.5393       10.6934        8.7153        6.4521        3.0959        3.5893        5.8535        5.8941        7.4843        9.0700       12.8519        0.0000        0.0000        0.0000        0.0000        0.0000        0.0000        0.0000        0.0000        0.0000        0.0000        0.0000        0.0000        0.0000        0.0000        0.0000
        0.0000        0.0000        0.0000        0.0000        0.0000        0.0000        0.0000        0.0000        0.0000        0.0000        0.0000        0.0000        0.0000        0.0000        0.0000        0.0000        0.0000        0.0000        0.0000        0.0000        0.0000        0.0000        0.0000        0.0000        0.0000        0.0000        0.0000       28.8414       23.4481       21.0741       19.2285       17.9866       17.0836       16.3757       20.9419       20.9780       18.9035       12.4528        9.7787        9.5581        9.8196       10.5401        8.8097       10.9516       13.6026       23.1570       22.3203       11.5670       13.2256       11.0721       10.5201       11.7610       10.8173       11.0889       14.1822       14.3602       16.1453       18.8805       12.8527        9.1127        7.7702        6.4655        6.2389        6.3085        4.9560        4.9376        4.7347        4.8068        4.5541        4.1605        3.2208        1.3583        0.7357        0.6789        1.0315        2.5134        2.5168        2.2262        2.1867        4.0090        5.3859        4.6272        2.3893        1.5671        1.3682        1.6645        1.6720        2.8454        3.0130        1.9195        1.3717        0.7985        1.5676        0.0000        0.0000        0.0000        0.0000        0.0000        0.0000        0.0000        0.0000        0.0000        0.0000        0.0000        0.0000        0.0000        0.0000        0.0000        0.0000        0.0000        0.0000        0.0000        0.0000        0.0000        0.0000        0.0000        0.0000        0.0000        0.0000        0.0000        0.0000        0.0000        0.0000        0.0000        0.0000        0.0000        0.0000        0.0000        0.0000        0.0000        0.0000        0.0000        0.0000        0.0000        0.0000        0.0000        0.0000        0.0000        0.0000        0.0000        0.0000        0.0000        0.0000        0.0000        0.0000        0.0000        0.0000        0.0000        0.0000        5.1626        4.9088        5.2402        4.8216        5.1714        4.9300        6.4159        4.9023        4.5070        4.6664        5.1935        5.2677        5.8079        6.6570        6.3552        6.6088        7.0105        7.5548        8.0404        8.1725        8.4222        8.9269        9.5857       24.0602       23.1839       18.3335        5.8445        4.7310        4.5815        5.0113        5.9830        4.9801        3.5176        4.3104        5.2990        5.4372        5.5994        5.7298        5.9377        5.6824        5.7116        6.0081        3.8751        3.8711        5.0567        5.9543        7.5838        7.9689        6.8887        8.1596       10.0830       10.6432       11.0477       13.7545       23.4358       22.8541       29.6291       28.3289       26.0266       20.5990       15.8815       17.8393       29.8087       22.9344       17.8130       19.9006       23.7357       20.8171       22.8809       20.0727       20.4399       20.4005       15.4495       14.7391       12.5548        9.6818        7.6423        6.3951        4.0418        4.1241        5.3123        9.5124       10.1500       10.2550        0.0000        0.0000        0.0000        0.0000        0.0000        0.0000        0.0000        0.0000        0.0000        0.0000        0.0000        0.0000        0.0000        0.0000        0.0000        0.0000
        0.0000        0.0000        0.0000        0.0000        0.0000        0.0000        0.0000        0.0000        0.0000        0.0000        0.0000        0.0000        0.0000        0.0000        0.0000        0.0000        0.0000        0.0000        0.0000        0.0000        0.0000        0.0000        0.0000        0.0000        0.0000        0.0000        0.0000       36.9902       31.6437       27.8341       25.4521       22.9375       21.9064       20.9493       21.5640       19.2953       18.6300       16.1629       13.5336        9.2590        8.1368        7.9172        7.1621        8.1620       11.4441       10.7527       16.4647       10.0976        7.7403        7.1649        5.8659        5.2480        5.9594       11.3745       15.0775        7.7901        9.0223        7.6304        5.9767        3.6424        3.1008        3.1292        3.2882        1.9209        2.2007        2.4427        2.5664        4.4046        2.2851        1.7852        1.1970        0.6974        0.3462        0.8230        0.8983        1.5174        1.6158        1.7264        1.7420        3.6289        3.7651        1.5244        1.7974        1.4960        1.4736        1.7591        2.4723        3.2187        1.8016        1.3919        2.4742        1.9736        1.9365        5.4613        5.7936        2.8528        2.8825        2.9192        2.9005        3.1624        2.6192        0.0000        0.0000        0.0000        0.0000        0.0000        0.0000        3.6827        3.3196        3.6524        3.9988        0.0000        0.0000        0.0000        0.0000        0.0000        0.0000        0.0000        0.0000        0.0000        0.0000        0.0000        0.0000        0.0000        0.0000        0.0000        0.0000        0.0000        0.0000        0.0000        0.0000        0.0000        0.0000        0.0000        0.0000        0.0000        0.0000        0.0000        0.0000        0.0000        0.0000        0.0000        0.0000        0.0000        0.0000        0.0000        0.0000        7.6698        7.5890        7.7155        7.0881        6.6731        6.3867        6.3086        5.9598        3.9860        2.9499        3.3162        3.6829        5.1039        5.7087        6.2942        6.5990        7.5212        7.9408        8.9171        8.8264        9.7325       10.0592       10.2161       11.3245       13.0022       11.9158       11.2274       10.8172       10.3436        9.0010        8.1730        8.2088        7.0794        6.3621        5.6056        5.6546        6.9402        8.8200        8.5992        9.0630        8.6245        7.3282        5.8930        6.9113        6.8960        7.8669        9.0809       11.0002       12.6745       13.0647       14.6939       16.1763       17.4676       18.3958       18.8765       21.7575       24.0467       27.1197       27.3036       27.7422       22.9780       18.1415       15.1440       21.6001       22.7707       21.8883       18.2048       19.5175       21.2975       21.8603       24.0383       22.7694       22.6560       22.4991       17.3564       14.4523        9.0121        6.5454        4.6272        4.1735        4.0547        5.1759        9.6297       11.1272       14.4008       15.9506        0.0000        0.0000        0.0000        0.0000        0.0000        0.0000        0.0000        0.0000        0.0000        0.0000        0.0000        0.0000        0.0000        0.0000        0.0000        0.0000
        0.0000        0.0000        0.0000        0.0000        0.0000        0.0000        0.0000        0.0000        0.0000        0.0000        0.0000        0.0000        0.0000        0.0000        0.0000        0.0000        0.0000        0.0000        0.0000        0.0000        0.0000        0.0000        0.0000        0.0000        0.0000        0.0000       38.8209       40.6813       38.1823       36.0815       33.4037       29.2649       21.8025       22.2721       22.2029       22.1663       20.6884       14.4812       11.8401        9.0293        7.5983        6.5247        6.1096        6.8204        8.6521       10.4914        9.8694        8.0755        8.8688        7.7774        5.9401        4.2650        3.9309        7.4241        8.9002        7.5653        8.0331        5.4166        4.3621        4.2174        3.1791        1.8496        1.3775        1.0434        1.0070        1.7259        4.5280        3.7934        3.7708        1.8887        1.3519        2.1738        0.6847        0.3380        0.7223        1.1914        1.3710        1.3500        1.2019        1.1705        1.1970        2.0244        2.4202        1.8303        2.4400        2.8084        2.9805        4.4942        2.7866        2.0376        2.7111        1.9205        2.0112        1.7275        1.5454        1.6596        1.6544        1.9962        2.3057        3.1109        1.8010        1.6228        1.7950        2.4624        3.3849        5.0308        5.5970        4.2222        4.2029        3.6529        6.0570        7.8191        4.3305        3.3954        3.4311        0.0000        0.0000        0.0000        0.0000        0.0000        0.0000        0.0000        0.0000        0.0000        0.0000        0.0000        0.0000        0.0000        0.0000        0.0000        0.0000        0.0000        0.0000        0.0000        0.0000        0.0000        8.6317        8.9544        8.1166        6.9303        7.5338        8.8933        9.9849       10.1116        9.1432        8.8698        8.6343        9.5695       10.2332        9.3766        8.6899        8.1622        7.8024        7.3695        6.6998        4.3476        3.6795        3.3204        3.6445        5.1547        6.8779        6.3364        7.3464        8.0275        8.9437        9.4952        9.5155       10.4184       10.5010       10.7766       11.0568       12.6595       12.8780       12.7076       12.0763       11.0431       10.7378        9.2820        9.4362        7.9916        8.5023        8.8103        7.6143        8.2928        9.4118        9.5945        9.4416       10.3959        8.8325        6.2507        6.9216        7.6386        8.9005       10.6635       12.7636       16.5978       16.8476       18.2180       19.1696       21.5304       21.6017       21.5392       24.1814       23.6313       23.8201       24.1259       23.2719       17.1993       15.6421       18.6854       21.7739       23.2626       22.0231       22.3193       21.0705       22.2248       22.7988       24.8092       23.3061       24.1952       19.8683       17.6013       12.9280        7.2039        6.5182        2.8449        2.7513        4.3909        7.2989        8.5617       10.4694        0.0000        0.0000        0.0000        0.0000        0.0000        0.0000        0.0000        0.0000        0.0000        0.0000        0.0000        0.0000        0.0000        0.0000        0.0000        0.0000        0.0000        0.0000
        0.0000        0.0000        0.0000        0.0000        0.0000        0.0000        0.0000        0.0000        0.0000        0.0000        0.0000        0.0000        0.0000        0.0000        0.0000        0.0000        0.0000        0.0000        0.0000        0.0000        0.0000        0.0000        0.0000        0.0000        0.0000        0.0000       36.2553       38.4145       36.9793       35.3860       36.4722       35.1444       29.1928       26.4480       22.8252       20.5297       18.9487       15.5379       11.8387       10.6282       12.9775        9.9397        6.6289        6.7332        9.0314        9.5056        9.3663        6.1538        6.0224        5.4744        4.6517        3.8532        1.7139        1.7298        1.8233        2.4410        3.3878        2.4233        2.8271        3.6349        2.2186        3.7447        2.4712        5.1267        5.0786        7.3180       12.5993        6.1013        7.2168        4.3005        2.2258        3.7702        2.3604        1.6248        1.2873        0.8957        1.0216        1.2029        0.9958        1.3515        2.5019        1.7990        1.2911        3.6220        3.6638        4.4010        2.4308        2.8187        3.5131        2.7422        2.0712        3.0965        2.2214        1.8113        1.7155        1.7045        1.6762        1.7476        2.5261        2.2431        1.4923        1.7501        2.2860        2.8520        2.9188        6.3818        6.0372        6.5097        3.9839        2.6184        2.6882        4.4290        3.4357        3.2364        3.1997        3.7551        3.5600        4.2426        0.0000        0.0000        0.0000        0.0000        0.0000        0.0000        0.0000        0.0000        0.0000        0.0000        0.0000        0.0000       11.1396       10.7189        8.8511        8.4138        9.4952       10.5611       12.1162       11.3194        9.2532        7.9964        8.6797       10.1445       10.5971       12.8212       10.5880        9.6525        9.2913        9.8669       10.4991       10.7944        9.9846        9.3008        8.7936        7.9354        6.9895        4.7138        3.9174        5.5199        7.1276        8.0510        7.9578        6.6174        7.6146        8.3173        8.8509        9.2537        9.9325       11.2870       10.6049       10.6784       10.8352       11.3156       11.3983       12.0027       12.0126       12.3327       12.2199        9.7394        9.4340        7.8665        8.2669        8.9357        8.5168        8.7252        9.5760       11.3010       10.3814        9.4722        9.4844        8.6194        8.4849        9.2254       11.2936       12.8655       13.5063       16.5838       18.1575       20.1473       21.0352       23.1668       23.9443       24.0125       25.1759       23.9632       25.6280       23.2054       21.2384       16.6684       16.2323       19.4962       20.6524       23.9326       22.8278       23.9152       22.3755       23.4602       23.3405       22.6784       23.0535       20.4074       18.4298       16.3474       13.3607        6.8478        4.4148        3.3154        2.8978        0.0000        8.1380        9.5277       10.9621        0.0000        0.0000        0.0000        0.0000        0.0000        0.0000        0.0000        0.0000        0.0000        0.0000        0.0000        0.0000        0.0000        0.0000        0.0000        0.0000        0.0000        0.0000
        0.0000        0.0000        0.0000        0.0000        0.0000        0.0000        0.0000        0.0000        0.0000        0.0000        0.0000        0.0000        0.0000        0.0000        0.0000        0.0000        0.0000        0.0000        0.0000        0.0000        0.0000        0.0000        0.0000        0.0000        0.0000       28.9053       28.0809       28.2829       25.5834       27.8909       28.7229       26.9191       29.9664       27.9817       21.3447       14.9651       11.3912       10.6313       10.3107        8.3061       13.6034       11.2642       10.4549        9.9808       11.1411       12.9800       15.2169        8.7023        5.6915        5.1269        2.7535        1.2457        1.1401        1.4146        1.3773        1.6116        1.7182        1.5295        1.2391        0.9041        0.5130        0.8198        1.5470        2.7640        4.1539        9.9642        9.4933        6.3889        5.1968        5.6542        4.5607        4.1657        2.5536        2.9982        2.7514        2.0975        1.4265        1.3279        1.4556        1.5179        1.5686        1.1668        1.5278        1.5815        2.1815        1.7057        1.6026        3.1385        3.0753        2.7950        2.0769        3.5636        3.1617        1.8385        1.8092        2.3178        1.6729        1.6734        1.8330        1.5636        1.6497        1.6124        1.8651        4.3028        4.8773        7.1790        4.2325        1.5303        2.2516        1.9733        2.0067        2.3682        2.4258        2.3561        2.4411        2.4561        3.0565        4.1330        4.6561        3.7300        4.8141        0.0000        0.0000        0.0000        0.0000        0.0000        0.0000        0.0000        0.0000       11.6051        8.9818        7.9417        7.5286        7.9802       10.1126       11.8011        9.6016        8.6371        9.1178        9.9376       11.7934       11.4598        9.4719        9.6709       11.8059       11.4788       10.0278       10.0078       10.3656       11.3983       11.2248       10.4549        9.4570        8.4890        7.6641        5.0817        5.2458        5.8840        7.6387        9.4787        8.5716        7.8508        7.6285        8.6290        8.6965        8.9102        8.8150       10.3378       10.4332       10.1510       10.0083       10.0709        9.7757        9.8343       10.6047       11.5278       10.9457        9.5994        9.7057        7.8817        8.8780        9.6110       10.9883       12.3897       12.2950       12.0744       17.1288       17.1335       18.4052       13.8979       10.8717       12.5699       14.4635       15.7347       14.2262       18.0015       19.9308       21.0749       19.5430       22.4004       23.8419       25.7479       26.6379       23.0707       23.7309       21.8678       20.6978       16.7392       17.7447       19.1684       20.8563       23.1606       23.2431       24.4581       22.3364       23.5144       23.4067       22.8965       24.4083       21.0044       19.0462       18.4728       15.4569        8.2352        6.0577        0.0000        0.0000        0.0000        0.0000        0.0000        0.0000        0.0000        0.0000        0.0000        0.0000        0.0000        0.0000        0.0000        0.0000        0.0000        0.0000        0.0000        0.0000        0.0000        0.0000        0.0000        0.0000        0.0000        0.0000
        0.0000        0.0000        0.0000        0.0000        0.0000        0.0000        0.0000        0.0000        0.0000        0.0000        0.0000        0.0000        0.0000        0.0000        0.0000        0.0000        0.0000        0.0000        0.0000        0.0000        0.0000        0.0000       23.5903       12.6159       14.6303       14.9640       13.4148       19.9824       21.6354       21.4376       21.4561       17.3243       19.6755       15.0639       17.8767       14.3702        9.4697        8.9815       11.2763       11.1091        9.8254        9.1909        6.5481        7.3924        4.2338       10.7025       14.3852        6.9985        6.9991        3.5658        0.7361        1.0917        1.5448        2.0734        3.7608        6.9529        6.3931        3.4716        0.6944        0.6881        0.4897        1.7627        1.9049        1.5999        1.0074        4.3158        5.2827        5.2402        7.5090        7.3805        5.5136        7.2327        2.3636        5.9912        5.4261        3.0578        2.8424        2.2544        2.4183        1.7844        2.3819        2.3315        1.6198        1.2627        1.3809        1.0876        1.0862        1.5172        1.9962        1.6829        1.9965        3.9073        2.9136        3.1401        3.1307        2.4634        2.8252        2.6614        2.6072        2.1870        2.1344        2.7001        3.7541        7.8798        7.6352        7.4203        7.3756        2.6064        1.5184        1.5085        1.4400        2.2931        1.4622        1.9806        2.2101        1.8701        2.6018        3.3361        5.8181        3.8022        2.5424        2.3992        3.4496        5.8356        6.2229        6.5353        4.4644        6.5812        8.5693        8.5158        9.6037        8.4302        9.0333        9.3545       11.1171        9.8524        7.5217        7.6077        7.2406        7.1139        8.8330        9.0927        8.2474       10.3281       11.8417       11.8398       10.3381        9.2231        9.3198        9.8021        9.8424        9.5479        8.8384        8.1694        7.1102        6.3887        5.4394        5.4396        8.2740        9.2321       10.5453       10.1581        9.6185        9.8193        9.9947       10.0597        9.9622        9.9427       10.1122        9.8819        9.0510        7.5450        7.1910        7.5232        8.4656        9.3492        8.8629        8.8186        8.7286        8.7260        9.2994       15.3892       14.4865       14.7197       15.2908       16.9430       21.1559       29.0502       22.3300       18.8455       16.0695       16.2128       17.7927       17.7144       17.3606       16.6901       18.2711       19.3607       18.1060       21.8591       24.4891       26.0008       24.6926       25.9204       25.7107       22.5851       22.5294       23.1065       25.0110       28.1601       28.9675       29.0451       29.9050       30.2429       29.7450       26.3056       24.7453       24.1178       25.1283       25.4400       21.6367       19.3932       18.0243       12.9517        0.0000        0.0000        0.0000        0.0000        0.0000        0.0000        0.0000        0.0000        0.0000        0.0000        0.0000        0.0000        0.0000        0.0000        0.0000        0.0000        0.0000        0.0000        0.0000        0.0000        0.0000        0.0000        0.0000        0.0000        0.0000
        0.0000        0.0000        0.0000        0.0000        0.0000        0.0000        0.0000        0.0000        0.0000        0.0000        0.0000        0.0000        0.0000        0.0000        0.0000        0.0000        0.0000        0.0000       22.9110       13.2058       17.4689       14.0722       14.7061        9.2367        9.0189       10.5357       12.2569       14.4830       18.8768       18.1706       22.1363       15.7273       11.4862        7.6463        6.5868        6.8357        8.7079        8.0643        7.7795       10.0247        9.6061        6.0924        6.0035        7.7572        7.6930        4.4404        1.8558        1.2925        0.8864        0.8841        1.1918        1.0702        0.4351        0.4411        1.2451        1.8406        0.8222        1.8350        1.3015        0.3772        0.3388        2.3640        1.1450        5.0705        7.1195        6.0255        1.9025        1.2935        1.6734        2.3404        2.7952        3.4380        2.9262        4.6890        3.8829        5.0845        5.3680        0.9548        1.1228        1.6369        1.5496        1.6094        1.2158        1.0296        0.6356        0.8142        1.0985        0.9852        1.1980        1.2983        1.8407        3.3094        3.0797        3.2411        2.9377        2.9699        3.0729        2.8766        2.7694        2.4666        2.4572        2.4342        3.8932        7.6049        5.1766        4.7048        5.4669        2.8308        2.2778        1.8299        1.2906        1.2267        1.2284        2.2667        2.5212        1.2471        1.4878        2.2244        2.3316        2.6886        2.6385        2.3461        1.0977        2.2038        5.3600        5.1227        4.4862       10.8270        8.3525       10.4644        8.3898        9.5047       12.9438       15.9409       12.9136        9.5559        8.9020        7.6576        7.6529        8.6686        7.7516        8.1045        7.6853        8.9154       10.0922       10.3577       10.7181       12.4564       12.7655       11.5895        9.9824        9.5102        8.9940        8.6407        8.2687        7.1904        6.9046        8.3060        9.2498        9.4789       10.1523       11.6999       11.7852       10.1647       10.1563       10.0377        9.8408        9.6529        9.7041        8.9816        8.7836        8.0419        6.7188        6.1051        6.6910        8.1469        8.2592        8.1379        8.5588        9.2624       12.9482       13.5191       13.4374       15.6213       16.7129       16.9426       16.3772       16.7034       18.3749       20.1944       22.6283       22.2342       20.1275       16.9587       17.0345       16.2193       18.2501       18.1632       20.0996       23.6301       27.5629       30.1427       32.0759       28.7751       25.8876       22.9236       22.9999       25.5596       27.2913       29.2627       30.3508       31.4725       32.6862       32.9076       30.5242       27.7164       25.9475       24.0305       22.2860       22.7866       21.4822        0.0000        0.0000        0.0000        0.0000        0.0000        0.0000        0.0000        0.0000        0.0000        0.0000        0.0000        0.0000        0.0000        0.0000        0.0000        0.0000        0.0000        0.0000        0.0000        0.0000        0.0000        0.0000        0.0000        0.0000        0.0000        0.0000        0.0000        0.0000
        0.0000        0.0000        0.0000        0.0000        0.0000        0.0000        0.0000        0.0000        0.0000        0.0000        0.0000        0.0000        0.0000        0.0000        0.0000       15.7406       13.7005       13.7367       11.4295        9.4459       13.3614       12.5432       12.0486        8.4811       10.0382        7.3278        7.5542       10.6788       11.9729       12.6126       10.8472       12.1772        5.9982        5.9524        4.4055        2.7696        2.3686        2.0558        1.8001        1.1175        0.9035        0.8601        0.8348        0.6499        0.7978        0.2236        0.5451        0.4460        0.6321        0.9729        1.2227        0.7710        0.6440        1.0266        0.6641        0.7248        0.7150        2.3119        3.0812        3.4861        0.8362        0.4324        0.8919        1.6062        0.2893        0.7208        1.4647        0.2834        0.1265        0.5084        1.1518        2.7298        4.1287        1.8118        1.4033        2.9909        3.3800        1.0654        1.0815        1.5891        1.6392        1.4759        0.6984        0.5099        0.4813        0.7591        0.9672        0.9753        1.1459        1.3520        1.6241        3.2189        2.8570        2.7953        2.6832        2.5928        2.6294        3.0290        2.7249        2.2903        1.8309        1.7661        2.9439        3.5848        4.3198        3.4806        3.3523        1.4341        0.9127        1.0816        0.5106        0.6303        1.0579        0.7051        0.7942        0.6263        1.7043        1.8896        2.5219        1.6292        1.3994        2.2685        2.1037        1.7441        1.3563        2.6128        7.4051        9.8446       10.0757       10.3026        9.5189       15.5966       19.2950       13.5887        9.8962        8.5674        9.8940        8.5088        8.9484       13.8125        7.9160        6.6776        8.0171       12.1748       11.6976        9.5102        9.5689       12.3358       12.6992       10.5283       10.0017       10.2557        9.9261       10.1146        9.5998        8.0388        8.0400        9.2641        8.0081        9.6699       10.2322       10.9170       10.3984        9.3852        9.7474       10.1724       10.5366        9.2914        8.4590        8.4296        9.1932        6.8319        6.0575        7.0884        7.4014        8.2979        8.5963        8.1651        8.6892       10.3609       13.6857       13.2127       12.5289       15.8345       17.3201       17.1949       17.8481       18.3754       20.0330       22.5188       21.3562       23.6992       20.0252       16.1576       17.5068       17.9761       18.0318       19.9445       21.4555       24.8466       29.4299       30.1309       27.6572       25.4862       25.8064       25.4050       25.1140       27.4246       30.3542       32.4784       37.0956       36.4287       36.0350       34.8495        0.0000       28.2016       24.7120       22.2309       21.5358       21.7231       21.5131        0.0000        0.0000        0.0000        0.0000        0.0000        0.0000        0.0000        0.0000        0.0000        0.0000        0.0000        0.0000        0.0000        0.0000        0.0000        0.0000        0.0000        0.0000        0.0000        0.0000        0.0000        0.0000        0.0000        0.0000        0.0000        0.0000        0.0000        0.0000
        0.0000        0.0000        0.0000        0.0000        0.0000        0.0000        0.0000        0.0000        0.0000        0.0000        0.0000        0.0000        0.0000       26.4952       22.0033       13.6344       15.0921       10.9598       10.4275        8.6841        7.2993        5.7589        6.8921        4.9689        8.2428        7.7103        7.2130        4.9087        4.0171        5.2242        5.8381        4.9812        4.3314        4.1343        3.0578        5.0004        3.5677        1.4539        1.2851        0.7334        0.6493        0.6106        0.6076        0.2063        0.2054        0.1884        0.9080        0.7265        0.5628        0.5307        1.3448        0.9212        1.5812        1.4561        1.3532        3.1069        2.0829        1.1582        3.0666        3.0367        1.7282        1.9027        0.8570        0.3743        0.0772        0.5183        0.0862        0.0861        0.0905        0.1040        0.2141        1.4999        1.3452        0.5929        0.6544        0.5633        0.8806        1.5312        1.9516        1.9454        1.3806        0.5080        0.4684        0.3471        0.3371        0.6457        0.7170        0.8569        1.0266        1.2860        1.8752        2.7931        2.9064        2.9329        2.8932        2.7660        2.8199        3.2121        2.6966        2.0710        1.6893        1.4562        1.8616        1.7696        1.8663        2.2060        1.9473        0.9264        0.7783        0.6711        1.3729        1.8427        1.5694        1.2100        0.6693        0.6615        0.8352        0.7463        0.9272        1.3017        1.8490        0.5534        1.2448        2.7115        1.0361        3.2555        5.7221        7.9960        7.4563        7.4750        8.5576       11.8229       14.1855       12.6296        8.8313        8.2599        6.9870        6.4524        6.7318        6.1665        4.7052        6.4851        7.0480       14.1076       15.0421       12.2265       12.2209       13.3345       13.4096       11.1607        9.8587        9.9508        9.4018        9.4582        9.8635        8.4832        7.8368        7.7986        7.1353        8.7196       10.3837       11.0117       11.1607       10.6966        9.6456       10.3018       11.6920       11.9856        9.0855        8.7025        7.3770        5.7469        6.9575        6.2759        8.7376       14.9817       11.7218       11.2271       11.1196       15.3415       16.6015       15.5457       14.2621       16.8322       18.1930       19.2862       18.1880       21.6446       20.4380       22.0815       24.2752       23.0748       21.9778       18.2502       18.6371       19.0973       18.9859       21.0276       21.5888       24.1964       26.8336       28.9239       27.8746       27.2511       27.6168       28.4659       28.3772       32.0274       34.3671       36.5645       37.0925       38.3959       39.2005        0.0000        0.0000        0.0000        0.0000        0.0000        0.0000        0.0000        0.0000        0.0000        0.0000        0.0000        0.0000        0.0000        0.0000        0.0000        0.0000        0.0000        0.0000        0.0000        0.0000        0.0000        0.0000        0.0000        0.0000        0.0000        0.0000        0.0000        0.0000        0.0000        0.0000        0.0000        0.0000        0.0000        0.0000        0.0000        0.0000
        0.0000        0.0000        0.0000        0.0000        0.0000        0.0000        0.0000        0.0000        0.0000       34.6709        0.0000        0.0000       24.8736       21.5584       21.9186       13.5506       13.2826       15.6850       16.0421       14.7933       10.4799       15.5396       16.4280        1.6173        1.3368        0.4644        0.1321        2.6595       10.1906        5.1556        2.6049        1.5313        2.0396        2.3378        2.9110        2.5165        2.4736        1.5388        1.1442        0.7388        0.6799        0.6500        0.6414        0.1834        0.1810        0.1666        0.1787        0.3770        0.2595        0.2002        0.1963        1.8710        1.2064        2.4793        3.7381        3.2873        2.3351        2.1718        2.0157        2.4289        1.1542        0.7633        0.3051        1.0068        0.9795        2.8944        1.3815        6.0062        7.3792        1.5130        1.4108        1.3155        0.4780        0.3267        0.2732        0.2409        0.1971        0.3578        0.3866        0.4119        0.6238        0.2341        0.0000        0.0121        0.1098        0.4335        0.1009        0.8040        0.9282        1.3823        2.0126        3.3182        3.5778        3.5947        3.4474        3.8719        3.8331        3.9552        3.4381        2.3370        1.9631        1.4409        1.4661        0.9818        1.1345        1.0298        1.0407        1.0358        0.7856        0.8475        1.7041        1.3568        0.8906        0.9620        0.8207        0.4791        0.4103        0.5318        0.6925        1.0718        0.5033        1.0426        1.2835        0.6048        1.1136        0.8597        4.1106        4.1134        4.2664        4.4805        5.0326        7.2181        7.3549        7.2699        7.5549        6.2578        5.6443        5.5395        5.5191        7.6244        6.9003        6.1324        7.7559        8.6293        8.8207        9.3547       10.3801       10.8212       10.5055       11.6891        9.8857        8.8233        8.3225        9.0470        8.0305        9.8005        9.2520        8.7012        8.5310        9.8049       12.5827       13.8317       11.9447       10.1756        9.7088        9.9344        9.8702       11.3772       10.3745        7.6189        6.6078        5.7329        5.2438        5.4728        6.2437        9.1905        7.8367        8.4738       10.4028       15.2347       17.5099       17.9196       17.9112       19.4966       20.4847       21.5553       22.0017       23.1116       22.9533       20.9946       27.1321       28.5819       25.9085       25.1244       22.5883       23.4469       23.3796       24.1832       26.1616       26.3056       27.1063       28.3677       27.9929       31.9221       33.2950       35.3041       36.5732       38.4181       40.1965       41.5481       43.2808       49.5642        0.0000        0.0000        0.0000        0.0000        0.0000        0.0000        0.0000        0.0000        0.0000        0.0000        0.0000        0.0000        0.0000        0.0000        0.0000        0.0000        0.0000        0.0000        0.0000        0.0000        0.0000        0.0000        0.0000        0.0000        0.0000        0.0000        0.0000        0.0000        0.0000        0.0000        0.0000        0.0000        0.0000        0.0000        0.0000        0.0000        0.0000
        0.0000        0.0000        0.0000        0.0000        0.0000       26.4898       28.0168       27.8597       29.1113       27.1544       24.1338       19.0532       17.6319       19.4685       19.6434        9.6092        7.7692       12.4001        9.3331        3.0602        2.1131        4.1696        1.6031        0.2162        0.1212        0.1438        0.0000        1.8452        1.3014        0.1949        0.6570        0.3917        2.1914        1.0381        1.2534        0.9818        0.7734        0.9053        0.7621        0.5777        0.5569        0.5421        0.5326        0.1512        0.1491        0.1367        0.1148        0.3149        0.2220        0.1705        0.1389        0.1045        0.0738        0.0545        0.0465        0.1496        0.6808        0.4843        0.4468        0.6093        0.4358        0.8092        0.7874        0.8851        0.5267        2.3234        3.1690        5.5331        7.5911        2.8099        0.3310        0.2539        0.1021        0.1768        0.1237        0.0461        0.0094        0.0094        0.3092        0.0781        0.0176        0.0699        0.0243        0.0208        0.0602        0.1557        0.1090        0.6315        0.8482        1.1540        1.7221        3.2943        3.6492        3.7986        3.7290        4.1793        4.0823        4.0756        3.4453        2.0735        1.6221        1.3072        1.1267        0.5797        0.4801        0.6473        1.0898        2.0891        1.0144        0.5949        1.0036        1.1468        0.8566        0.7626        0.7150        0.4066        0.4107        1.0155        2.6793        1.7862        0.7762        3.0841        1.2282        1.1087        2.1343        1.8037        3.9772        5.1821        7.6819        6.6733        6.7128        7.0141        8.9386        6.3523        6.2186        5.6188        4.8672        4.4890        4.7290        5.8497        5.9090        6.2573        6.9488        8.4035        8.4794       10.5584       10.4747        8.8280        8.6033        8.7506        9.2830        8.1493        8.1112        8.3319        8.4178       10.5944       10.9271        9.6934       13.8391       16.7251       10.4916       12.7911       11.5661       10.4909       10.5463        9.8617        9.4199        8.0741        7.2494        6.1247        5.9755        5.2470        4.7747        6.0216       10.6240        7.0646        7.9058        9.0657       11.0490       15.9664       17.2382       20.6570       22.7482       20.9819       22.4968       28.9230       24.9700       22.8976       24.0373       27.3969       23.7386       24.9560        0.0000        0.0000       23.9796       23.9106       24.6499       26.4431       29.0713       28.8252       28.3728       28.3121       26.8044       31.8997       33.8246       35.6419       36.7680       39.7852       41.5174       43.1144       47.9582        0.0000        0.0000        0.0000        0.0000        0.0000        0.0000        0.0000        0.0000        0.0000        0.0000        0.0000        0.0000        0.0000        0.0000        0.0000        0.0000        0.0000        0.0000        0.0000        0.0000        0.0000        0.0000        0.0000        0.0000        0.0000        0.0000        0.0000        0.0000        0.0000        0.0000        0.0000        0.0000        0.0000        0.0000        0.0000        0.0000        0.0000        0.0000
        0.0000        0.0000        0.0000        0.0000       26.6022       25.6072       25.8817       25.9211       22.4651       18.0349       16.0867       16.2907       17.1339       17.8250       18.5040        9.8887       10.2565       15.0385       11.5187        4.6133        7.9501        2.9782        3.1017        0.0000        0.0000        0.0000        0.0000        0.0000        0.0000        0.1749        0.0000        0.0457        0.1994        0.2247        0.1278        0.7082        0.8699        0.6660        0.5551        0.4356        0.4369        0.4345        0.4279        0.1213        0.1196        0.1097        0.0927        0.2393        0.1844        0.1419        0.1119        0.0796        0.0502        0.0313        0.0232        0.0035        0.0384        0.0903        0.3527        0.4207        0.5774        0.8189        0.4445        0.4275        0.2836        0.2231        1.1169        4.2727        1.3430        1.8102        0.3247        0.3827        1.0176        0.4434        0.1166        0.4159        1.1271        1.2842        0.4474        0.0638        0.0281        0.0315        0.0558        0.0994        0.4869        1.1785        0.4713        0.7067        1.0142        1.3159        2.0960        3.3136        3.7588        3.8057        4.2176        4.8034        4.4724        4.1540        3.2164        2.0529        1.5829        1.2868        1.1667        0.6252        0.6552        1.6881        2.2747        2.2318        1.0631        1.1409        0.8755        0.8922        0.6499        1.1555        0.7657        0.4004        0.3103        0.5991        0.5137        0.5777        0.9550        2.0305        2.6617        2.2890        3.1654        3.5914        4.3954        5.1951        5.5445        2.9395        4.5641        5.7701        6.6083        6.9949        5.8225        6.3014        6.5097        4.7852        4.8055        5.8793        6.6299        6.8471        7.4430        7.5088        7.9850        9.4461        8.0546        8.1294        8.1398        8.7035        9.0193        8.3642        8.3314        8.5295        8.6052       12.9124       12.8677       10.8405        8.9710        9.4797       10.7729       11.1132       11.3890       11.8129       12.7113       12.3562        9.0730        7.4878        7.0561        8.1336        5.5346        4.5048        4.8047        5.6884       11.2513        6.4553        7.0658        8.8054       10.8916       14.4629       15.2202       24.6977       21.6123       34.2889       28.8756       26.1714       24.2590       23.5559       30.0495       25.1441       26.6324        0.0000        0.0000        0.0000       25.2555       26.0199       26.4605       28.1013       28.0147       26.4981       25.4127       26.9682       27.8383       33.5128       35.2868       36.0293       37.2473       39.1268        0.0000        0.0000        0.0000        0.0000        0.0000        0.0000        0.0000        0.0000        0.0000        0.0000        0.0000        0.0000        0.0000        0.0000        0.0000        0.0000        0.0000        0.0000        0.0000        0.0000        0.0000        0.0000        0.0000        0.0000        0.0000        0.0000        0.0000        0.0000        0.0000        0.0000        0.0000        0.0000        0.0000        0.0000        0.0000        0.0000        0.0000        0.0000        0.0000        0.0000        0.0000
        0.0000        0.0000       36.1862       36.1599       41.6864       41.3655       40.4369       23.4562       16.9961       16.1237       13.8158       10.4601       11.5031       13.2788       15.3103        8.5594        7.9629        4.6079        4.1504        3.8204        4.1663        6.0537        5.2221        0.0000        0.0000        0.0000        0.0000        0.0000        0.1462        0.0000        0.0000        0.0326        0.0457        0.0653        0.0916        0.2982        0.4586        0.3998        0.4045        0.3204        0.3232        0.3239        0.3230        0.0930        0.0924        0.0858        0.0728        0.1887        0.1467        0.1136        0.0886        0.0619        0.0375        0.0224        0.0166        0.0025        0.1051        0.0420        0.1077        0.4572        1.0249        0.7363        0.5401        0.3608        0.5083        0.7976        0.4760        0.6917        0.1392        0.1392        0.4982        0.9517        1.0612        0.9962        1.4452        1.8028        2.5912        0.9857        0.3074        0.0248        0.1799        0.4302        0.2168        0.3033        0.8851        1.1052        0.9800        0.8377        0.8124        1.0355        1.4349        3.0362        3.6821        3.9454        3.8745        4.4892        4.4158        3.7777        3.3005        2.0691        1.6966        1.4664        1.4743        0.9867        0.9107        2.0673        3.8717        2.3824        1.3578        1.1847        1.7951        1.4879        0.6806        1.1835        0.5544        0.2580        0.2332        0.2759        0.3583        1.3232        2.5766        3.0449        2.2272        1.2442        1.1356        1.5332        3.2245        4.0061        2.4237        2.7336        3.4544        4.8982        4.9420        5.1945        5.0756        6.0344        7.5536        5.7105        5.8214        6.0732        6.6465        7.2265        8.2110        7.5433        7.8197        7.8173        7.7322        7.9654        8.0091        7.3601        7.6336        7.7862        8.0387        8.0400        7.5242        8.3301        8.8722        8.3860        8.8301       10.3882       10.8118       10.6655       10.6020       10.7886       13.0387       12.2211       12.3940        9.5463        7.9547        6.2724        5.3648        4.2581        4.3953        4.7448        5.0633        5.6640       12.0474        7.3516        8.3463       11.6534       12.5440       15.9353       17.7273       22.1606       21.6322       21.6110       23.2528       26.4240       28.3858       25.7862        0.0000        0.0000        0.0000       22.5145       28.6325       25.0823       22.4144       24.2947       23.5470       23.4826       23.4275       25.2858       27.5179       32.0053       32.9098       33.1268       32.9835        0.0000        0.0000        0.0000        0.0000        0.0000        0.0000        0.0000        0.0000        0.0000        0.0000        0.0000        0.0000        0.0000        0.0000        0.0000        0.0000        0.0000        0.0000        0.0000        0.0000        0.0000        0.0000        0.0000        0.0000        0.0000        0.0000        0.0000        0.0000        0.0000        0.0000        0.0000        0.0000        0.0000        0.0000        0.0000        0.0000        0.0000        0.0000        0.0000        0.0000        0.0000        0.0000
        0.0000       12.5542        9.1512       25.5138       48.0004       25.8710       13.0654       16.0909       23.2034       16.4708       12.6940        6.4108        9.4816       11.7083        6.8226        4.3742        4.0973        2.3754        2.3323        0.5249        0.0124        0.0127        0.0128        0.0000        0.0000        0.3194        0.3835        0.0000        0.0000        0.1517        0.2143        0.4061        0.3141        0.2052        0.0000        0.0098        0.0120        0.0133        0.0137        0.2396        0.0737        0.0754        0.0770        0.1489        0.1513        0.1427        0.1220        0.0361        0.0163        0.0127        0.0097        0.0000        0.0000        0.0000        0.0000        0.0000        0.0000        0.2225        0.1750        0.1089        0.3762        0.4593        0.2849        0.2167        0.3353        0.4883        0.5359        1.8094        2.3823        1.3901        1.0233        1.1905        1.5055        1.5966        1.2354        0.7181        0.4575        0.6291        0.4624        0.7832        1.3424        1.2435        1.2441        0.7458        0.7892        1.1401        0.6326        1.1191        1.0087        1.1171        2.2189        3.9328        4.5745        4.7910        4.4868        5.2418        5.8725        4.3370        3.5417        2.7282        2.9467        2.9249        1.9150        1.8204        1.8877        2.0192        2.5635        2.7346        1.9283        1.4780        1.4062        0.9829        0.7770        0.4949        0.2583        0.0205        0.0808        0.3234        1.4128        0.6234        0.8343        0.3758        0.5313        1.3944        1.5452        1.7707        2.5594        2.8994        2.8950        3.2787        3.5931        3.9799        4.4070        4.5093        5.0364        6.4196        7.3671        6.0181        6.4907        8.9159        8.6855        8.1350        8.6739        8.3361        9.0236       12.9032        9.6002        8.7450        8.7242        7.9962        8.5452        9.2114        8.0284       10.7435       12.7760        9.7187        8.8814        8.7595        6.9901       10.5554       12.1619       13.9307       13.5834       10.7751       11.7633       12.7590       14.4951        8.0636        6.5389        5.7747        4.4892        4.1698        4.2382        4.3567        4.4870        4.5606        4.3644        4.4309        4.7817        6.5335        7.0977        8.4883        9.1977       14.1806       16.3419       16.1480       18.9800       34.6661        0.0000        0.0000        0.0000        0.0000       16.6061       14.2421       16.6957       20.0111       15.2593       22.1374       21.6677       23.8577       27.0453       26.9971       28.1229       28.4742       28.4935       29.1536        0.0000        0.0000        0.0000        0.0000        0.0000        0.0000        0.0000        0.0000        0.0000        0.0000        0.0000        0.0000        0.0000        0.0000        0.0000        0.0000        0.0000        0.0000        0.0000        0.0000        0.0000        0.0000        0.0000        0.0000        0.0000        0.0000        0.0000        0.0000        0.0000        0.0000        0.0000        0.0000        0.0000        0.0000        0.0000        0.0000        0.0000        0.0000        0.0000        0.0000        0.0000        0.0000        0.0000
        0.0000       10.3338        9.3486       22.0320       27.2404       17.9943       16.6367       16.7776       18.6817       20.1525       14.4288       12.0459        6.4621        5.0864        1.5602        0.9358        1.6451        0.1500        0.2922        0.0760        0.0762        0.0000        0.0000        0.0000        0.0000        0.0000        0.0000        0.0000        0.1061        0.0000        0.0000        0.1045        0.5697        0.5075        0.1615        0.0662        0.0041        0.0048        0.0639        0.2678        0.2161        0.0355        0.0391        0.0805        0.3864        0.6041        0.1257        0.0242        0.0209        0.0269        0.0231        0.5856        0.2760        0.1661        0.0976        0.0922        0.0565        0.1175        0.0749        0.4406        0.2373        0.1146        0.2273        0.6444        0.4323        0.2159        0.8802        1.9974        1.2989        1.4095        1.5095        1.4924        1.4283        1.3771        0.8778        0.4830        1.2364        1.1870        0.8270        0.8455        1.0160        1.0795        1.1982        1.3291        1.2525        0.8890        1.1283        1.7284        1.1008        1.8133        2.4867        4.5370        5.1675        5.3916        4.9840        4.7288        4.3048        4.1633        3.6449        2.9832        2.5350        2.3297        2.3137        2.3236        2.1792        1.9204        1.9058        1.8585        1.7671        1.4365        1.4997        1.3414        0.3449        0.2509        0.1739        0.0246        0.0132        0.0918        0.2080        0.8645        0.2203        0.5042        0.5766        1.3692        1.7346        2.2197        2.8786        2.8149        3.0641        3.4611        3.5903        3.8264        4.1705        4.6978        5.0277        6.2729        6.4882        7.8870        8.8037        8.6657        7.3234        7.7258        8.0251        7.9583        8.0317        7.5100        7.2899        8.5233        8.0561        7.7502        7.9163        8.5403        8.7868        8.7971       11.6171        9.1009        7.6436        7.8055        7.2910       11.0928       17.4401       21.4434       18.6668       12.5524       12.5397       13.3458        9.5967        6.9039        5.3690        4.7331        4.5882        4.4272        4.1586        3.9135        4.4463        4.3660        2.9156        2.8967        3.3599        4.5676        8.8748       11.8988       11.5344       12.8585       12.9251       12.8015        0.0000        0.0000        0.0000        0.0000        0.0000       17.3488       17.1690       13.7930       11.1972       14.3240       16.1866       24.4303       29.7239       26.7515       23.5104       24.8852       30.0281       31.5994        0.0000        0.0000        0.0000        0.0000        0.0000        0.0000        0.0000        0.0000        0.0000        0.0000        0.0000        0.0000        0.0000        0.0000        0.0000        0.0000        0.0000        0.0000        0.0000        0.0000        0.0000        0.0000        0.0000        0.0000        0.0000        0.0000        0.0000        0.0000        0.0000        0.0000        0.0000        0.0000        0.0000        0.0000        0.0000        0.0000        0.0000        0.0000        0.0000        0.0000        0.0000        0.0000        0.0000        0.0000        0.0000
        9.8998       10.6539       20.9610       21.9037       23.7370       24.6465       21.3377       16.9280       10.2842       17.6389       13.3764        4.3675        2.5601        1.5297        1.0903        0.8994        0.8285        1.3867        1.2809        0.0095        0.0000        0.0000        0.0000        0.0000        0.0000        0.0000        0.0000        0.0000        0.0000        0.0893        0.0000        0.1033        0.7231        0.3906        0.0969        0.0657        0.0011        0.0014        0.0019        0.0122        0.1454        0.1191        0.0741        0.0501        0.1771        0.0964        0.3130        0.0610        0.5193        0.9034        0.0166        0.4577        0.4469        0.4815        0.2389        0.1956        0.1477        0.0716        0.5035        0.6352        0.2834        0.2185        0.4190        0.7759        0.4524        0.5961        0.8440        1.2959        1.4430        1.6381        1.2884        0.7975        0.7964        0.7378        0.7891        0.6585        0.7727        0.8424        1.5741        0.8275        0.8761        0.7018        0.7785        0.6253        0.5620        0.7284        1.9490        2.8869        2.6671        2.6220        2.9491        4.4715        5.1527        4.8200        4.7147        4.4397        3.7632        3.6405        3.2661        2.6153        2.4234        2.8013        2.5561        2.7246        2.8393        3.3428        2.2400        1.8219        1.8026        1.4321        1.2278        0.8908        0.6060        0.3249        0.3708        0.2362        0.4775        0.4967        0.2803        0.3110        0.4458        0.5120        0.5667        1.4626        2.0458        2.2595        2.6618        2.8766        3.2400        3.5559        3.7100        3.9718        4.5163        5.0762        4.6278        6.1433        6.0871        6.4454        6.1042        6.6830        7.0532        7.4820        7.6071        6.8553        7.4902        7.7095        7.3015        9.4778        8.1341        8.4688        7.5162        9.6442       10.5419       10.7018       14.5001        9.7357        5.7957        6.4857        7.9138       16.7525       27.3216       26.7694       17.3206       12.3649       10.9772       12.5599       14.2426        7.8596        5.1476        4.2895        4.0977        3.9854        3.7577        3.7290        3.8012        2.5794        2.2539        2.4142        3.0599        3.9667        4.8066        6.3219        6.9449       10.4303        9.5792        0.0000        0.0000        0.0000        0.0000        0.0000        0.0000       12.1971       14.2099       14.0271       15.7253       24.2456       24.1372       28.2461       27.4358       25.9376       23.4579        0.0000        0.0000        0.0000        0.0000        0.0000        0.0000        0.0000        0.0000        0.0000        0.0000        0.0000        0.0000        0.0000        0.0000        0.0000        0.0000        0.0000        0.0000        0.0000        0.0000        0.0000        0.0000        0.0000        0.0000        0.0000        0.0000        0.0000        0.0000        0.0000        0.0000        0.0000        0.0000        0.0000        0.0000        0.0000        0.0000        0.0000        0.0000        0.0000        0.0000        0.0000        0.0000        0.0000        0.0000        0.0000        0.0000        0.0000        0.0000
        8.5341       13.2290       15.6288       14.2025       17.5319       24.8786       22.8831       17.0009       22.7561       20.1087        6.9307        1.3842        0.9684        0.1854        2.2653        1.8496        1.4662        0.9098        0.7600        0.0574        0.0817        0.0824        0.1464        0.1096        0.0892        0.0587        0.0000        0.0000        0.0000        0.0000        0.0000        0.0000        0.0000        0.0821        0.0000        0.0469        0.0471        0.0980        0.0033        0.1621        0.5556        0.5251        0.4894        0.0956        0.2557        0.3350        0.0591        0.0175        1.2190        1.1688        0.3846        1.2453        1.1220        1.6340        0.8984        0.4378        0.8259        0.9785        0.3539        0.3772        0.2571        0.2397        0.3486        0.2806        0.2092        0.3952        0.9773        1.8855        1.8548        1.0458        0.7883        0.6325        1.5664        2.8682        2.1595        1.5496        1.8191        1.1268        1.7513        0.8838        0.7868        0.8740        0.7524        0.9814        0.7959        1.0825        1.8676        3.0467        2.9404        3.0472        3.4873        4.1910        3.7416        3.5959        3.5766        3.2898        3.1959        3.1142        3.4813        2.6360        2.3000        2.4577        2.5603        3.0173        3.5191        3.9968        3.5747        2.7260        2.3920        1.8321        1.5403        1.1293        1.1073        1.5479        0.9055        0.3475        0.2842        0.1341        0.1972        0.1179        0.1085        0.3123        0.4197        1.3797        2.0576        2.4342        3.1185        3.0125        3.5523        3.8884        4.3788        4.5043        4.3849        4.3023        4.3980        4.8701        5.7618        6.6162        5.4031        6.2292        6.6019        7.1120        8.7617        8.5378        8.7145        7.5610        6.8412        7.7230        7.3623        8.9549        8.9569        9.8110       12.6537        9.4999       11.1478        8.7080        6.6355        8.7510        8.4138       15.3070       25.6066       19.5933       12.5848       12.9807        9.9514        9.8548        7.7534        5.1561        4.3010        3.5149        3.6195        3.1104        2.8384        2.8877        2.6557        2.0145        2.2355        2.9475        3.3117        4.6744        5.3304        6.0093        7.2867        8.9116        0.0000        0.0000        0.0000        0.0000        0.0000        0.0000       21.1500       12.0447       15.4447       19.1584       18.3306       23.2083       23.8015       20.4084       17.8178       22.1358       22.0665        0.0000        0.0000        0.0000        0.0000        0.0000        0.0000        0.0000        0.0000        0.0000        0.0000        0.0000        0.0000        0.0000        0.0000        0.0000        0.0000        0.0000        0.0000        0.0000        0.0000        0.0000        0.0000        0.0000        0.0000        0.0000        0.0000        0.0000        0.0000        0.0000        0.0000        0.0000        0.0000        0.0000        0.0000        0.0000        0.0000        0.0000        0.0000        0.0000        0.0000        0.0000        0.0000        0.0000        0.0000        0.0000        0.0000        0.0000        0.0000
       45.9968       33.0191       24.2451       12.5609       17.2952       25.8574       28.1159       28.7246       29.3561       22.1304       11.4901        5.6318        1.1811        2.8004        3.3566        3.0011        2.8179        4.4545        1.6735        0.0000        0.0000        0.0793        0.0419        0.1779        0.1832        0.0619        0.0000        0.0043        0.0059        0.0110        0.0195        0.0140        0.0183        0.0202        0.0198        0.1920        0.7980        0.0581        0.0601        0.0613        0.0635        0.2530        0.2457        0.1902        0.1077        0.1078        0.0992        0.0443        1.4834        1.4868        0.8723        2.4952        1.7724        0.3023        1.4503        1.1531        1.7684        1.8780        0.8148        0.4843        0.5924        1.4850        1.8996        1.6235        1.2421        1.0400        0.5273        0.3703        0.7574        0.5252        0.4204        0.7687        1.0432        1.9828        1.1176        0.9820        2.8808        2.7988        2.2703        1.7386        1.8176        1.7008        1.4894        1.2619        1.2848        1.2553        1.9559        3.0833        2.7451        2.5049        2.1607        2.1127        2.0214        1.8485        1.5944        1.7903        1.7621        1.9772        1.7593        1.6947        1.8554        2.2332        2.6527        4.1618        4.8848        4.4130        4.2460        3.2290        3.0053        2.7142        2.3947        2.0236        2.1880        2.0456        1.7867        1.2606        1.4585        1.9403        1.3085        0.5930        0.4061        1.1715        1.3054        1.5414        2.5442        2.4783        3.3057        5.4846        5.0833        5.2721        6.2952        5.1397        5.0521        5.0844        5.3785        6.2683        5.2577        5.0431        5.3643        5.7687        7.5030        8.6945        8.2990        8.7418        9.9958        7.6869        5.0156        5.9628        5.7195        7.6770        8.3169       10.1825       13.0478       15.5675       14.8515        9.9262        5.4488        4.2078        6.0415       15.2936       18.4159       13.0958       11.1467       16.6994       19.3385        8.5812        5.6061        3.4821        2.6679        2.3098        2.5507        1.8632        1.9018        3.5450        2.4462        1.8326        2.4502        2.2218        2.7407        4.3341        5.3928        6.0395        0.0000        0.0000        0.0000        0.0000        0.0000        0.0000        0.0000        0.0000       15.4500       10.6396       11.1679       15.6297       19.7582       28.7700        0.0000       11.2200        7.8600       12.9600       14.7000        0.0000        0.0000        0.0000        0.0000        0.0000        0.0000        0.0000        0.0000        0.0000        0.0000        0.0000        0.0000        0.0000        0.0000        0.0000        0.0000        0.0000        0.0000        0.0000        0.0000        0.0000        0.0000        0.0000        0.0000        0.0000        0.0000        0.0000        0.0000        0.0000        0.0000        0.0000        0.0000        0.0000        0.0000        0.0000        0.0000        0.0000        0.0000        0.0000        0.0000        0.0000        0.0000        0.0000        0.0000        0.0000        0.0000        0.0000        0.0000
       44.0394       43.6738       17.4262       13.6328       17.4787       21.9453       22.4861       13.9015       35.3131       28.5050        7.8592        4.3521        4.6207        3.1557        2.4314        2.0591        2.5242        3.8172        2.5634        0.0000        0.0495        0.0383        0.0000        0.0375        0.0000        0.0000        0.0000        0.0059        0.0083        0.0154        0.0273        0.0196        0.0254        0.0280        0.0274        0.0813        0.1849        0.7684        0.1742        0.0773        0.0774        0.1324        0.1609        0.1772        0.1393        0.1171        0.1086        0.7514        2.1028        1.2617        0.3931        1.3192        0.8889        0.6709        1.5227        1.0968        0.7810        0.7645        1.6997        2.7879        3.0940        3.6610        3.6915        3.7141        3.0267        2.9351        3.1817        4.0032        3.8525        2.6586        1.5467        1.7363        1.9966        2.5152        2.6638        2.7386        3.7872        3.7919        4.3656        3.4036        3.3120        2.0998        2.4466        1.0422        2.2677        1.3268        1.4585        2.4341        2.1443        1.9742        2.3591        1.8706        1.4855        1.4352        1.2759        1.7839        2.1767        2.3488        2.2018        2.2637        2.8542        3.6050        3.7097        4.2990        5.6450        5.3693        4.5879        3.5390        3.2082        3.4432        3.1729        2.9803        2.9519        2.2122        1.9600        2.4098        1.5772        1.3979        1.5564        0.8790        0.6737        0.6082        1.5118        1.6065        1.9037        2.3811        2.9132        5.2148        6.1762        5.3764        5.0853        5.2773        5.3068        5.7345        5.7633        4.7336        7.2095        7.2665        6.8347        7.0570        7.3267        6.9492        5.5087        4.2045        3.7557        3.5950        3.7688        5.3950        5.8448        8.2371        7.8457        9.2260       14.0915       13.5184       10.0552       13.9561        5.4705        3.2028        4.6165        9.9573       11.5252       11.8833       12.0610       18.0434       11.5281        6.4673        5.5786        3.4575        2.7649        2.0362        2.1414        1.9990        1.8032        2.7943        2.5042        2.6672        2.6217        2.1720        2.7602        0.0000        0.0000        0.0000        0.0000        0.0000        0.0000        0.0000        0.0000        0.0000        0.0000        0.0000       11.4900        9.4925       10.3257       16.3968        0.0000        0.0000        0.0000        0.0000        0.0000        0.0000        0.0000        0.0000        0.0000        0.0000        0.0000        0.0000        0.0000        0.0000        0.0000        0.0000        0.0000        0.0000        0.0000        0.0000        0.0000        0.0000        0.0000        0.0000        0.0000        0.0000        0.0000        0.0000        0.0000        0.0000        0.0000        0.0000        0.0000        0.0000        0.0000        0.0000        0.0000        0.0000        0.0000        0.0000        0.0000        0.0000        0.0000        0.0000        0.0000        0.0000        0.0000        0.0000        0.0000        0.0000        0.0000        0.0000        0.0000        0.0000        0.0000
        0.0000        0.0000        9.0680        7.3573        0.0000       16.2593       13.8464        6.2218       22.2494       14.8146        3.7190        6.3561        4.6686        3.0152        2.3262        2.2010        2.6876        2.0774        1.4728        0.0000        0.0000        0.0000        0.0000        0.0000        0.0434        0.1694        0.7689        0.2544        0.0547        0.0231        0.0365        0.0250        0.0316        0.0349        0.0351        0.1077        0.1081        0.1425        0.3553        0.1260        0.2163        0.8259        0.9197        0.8713        0.8759        0.4144        0.1357        0.3630        0.1132        0.1103        0.6628        1.3346        1.4262        2.1624        1.8210        0.6780        0.6135        0.6828        1.4495        1.7400        1.9619        1.9509        2.2160        1.8381        1.6063        1.7006        1.3575        0.4167        0.7012        0.5449        1.2322        2.5875        2.4268        1.9785        2.0652        2.0144        1.8937        3.1085        3.6611        1.8855        2.1159        2.0574        1.9066        1.1539        3.0323        1.6830        2.7821        2.8481        2.6400        2.2158        1.5434        1.5794        1.4334        1.6590        1.9801        2.8161        2.7253        3.2771        3.7769        3.6286        3.9207        4.3436        4.4378        5.4601        6.4516        6.3192        5.3442        4.5123        7.7515        4.5586        3.4603        3.4849        4.9524        3.0720        3.3454        2.8274        1.4347        2.1941        1.2534        0.4187        0.3121        0.2197        0.3806        2.8411        1.9019        2.1152        2.7950        5.5485        6.3186        5.4840        4.9281        5.1163        5.5610        5.5330        5.1321        4.2317        4.3837        4.4936        4.4364        4.8663        4.6788        4.7750        4.5895        3.3641        3.1845        3.3307        3.9069        5.9209        6.9526        7.8663        8.4847       10.9169       11.8507        9.6335       11.2861       13.6708        4.5839        4.5570        5.6497        8.3577       10.2382       10.5663       11.7293        8.3990        6.6839        5.9156        5.2859        3.4793        2.8851        2.1676        1.9974        2.0530        3.5357        4.0001        2.6379        4.4753        3.5676        2.5004        2.9419        4.7002        0.0000        0.0000        6.8478        0.0000        0.0000        0.0000        0.0000        0.0000        0.0000        5.3700        7.7400       10.0337        0.0000        0.0000        0.0000        0.0000        0.0000        0.0000        0.0000        0.0000        0.0000        0.0000        0.0000        0.0000        0.0000        0.0000        0.0000        0.0000        0.0000        0.0000        0.0000        0.0000        0.0000        0.0000        0.0000        0.0000        0.0000        0.0000        0.0000        0.0000        0.0000        0.0000        0.0000        0.0000        0.0000        0.0000        0.0000        0.0000        0.0000        0.0000        0.0000        0.0000        0.0000        0.0000        0.0000        0.0000        0.0000        0.0000        0.0000        0.0000        0.0000        0.0000        0.0000        0.0000        0.0000        0.0000        0.0000        0.0000        0.0000
        0.0000        0.0000        0.0000        0.0000        0.0000       18.1181       17.3150       10.8345       16.9907       18.8231        1.6789        4.4476       10.0725        5.2758        3.0441        1.7917        0.6217        0.5247        0.9339        0.0000        0.0000        0.0383        0.0873        0.1835        0.2757        0.2441        0.2120        0.2553        0.0777        0.0340        0.0472        0.0301        0.0367        0.0408        0.0430        0.1379        0.1773        0.2454        0.2013        0.1933        0.3575        0.3326        0.4139        0.3177        0.1598        0.1883        0.1230        0.3186        0.4405        0.1109        0.4138        0.6931        1.1578        1.9471        1.3574        0.6609        0.6236        0.5846        0.4286        0.6030        0.4939        0.3808        0.7188        0.8753        1.1378        1.1176        0.5137        0.8747        1.4147        1.1491        1.3972        2.5300        2.5659        3.6494        3.3119        2.1925        1.5876        1.6861        3.1203        1.4679        1.2060        1.0819        0.9647        1.1580        1.2576        1.5756        2.2168        4.1067        2.9405        2.4484        2.2546        1.4845        1.2896        1.5161        2.7220        3.5655        3.2819        3.7067        4.3020        3.8715        5.1357        5.6794        4.7890        5.8124        6.1335        6.3782        5.6255        4.2644        4.5137        5.0688        4.8507        4.7430        5.7359        4.7302        4.7244        2.5230        1.9867        1.9553        1.2061        0.1407        0.1151        0.1252        0.4493        2.3827        1.4941        1.8531        2.5055        5.1521        5.4123        4.4785        5.7861        4.6212        4.7486        4.8763        4.8559        4.0995        4.1013        4.1006        4.0307        4.7845        4.8764        4.8741        4.7032        3.9031        3.9864        3.6363        4.7061        7.6406        9.0028        9.6071       12.9869       10.3507       11.7210        9.3100        9.1030        5.0107        3.4088        5.9299        9.3640       10.0255       12.8451        9.6993        8.8269        6.9006        6.7227        5.8127        5.6568        3.5169        2.5279        2.6431        3.5361        2.9077        3.3005        3.5338        5.9528        5.8787        3.4443        3.7330        3.8208        5.0401        5.9328        6.4744        7.0883        2.3813        0.0000        0.0000        0.0000        0.0000        3.2100        5.1900        4.8900       10.7545        0.0000        0.0000        0.0000        0.0000        0.0000        0.0000        0.0000        0.0000        0.0000        0.0000        0.0000        0.0000        0.0000        0.0000        0.0000        0.0000        0.0000        0.0000        0.0000        0.0000        0.0000        0.0000        0.0000        0.0000        0.0000        0.0000        0.0000        0.0000        0.0000        0.0000        0.0000        0.0000        0.0000        0.0000        0.0000        0.0000        0.0000        0.0000        0.0000        0.0000        0.0000        0.0000        0.0000        0.0000        0.0000        0.0000        0.0000        0.0000        0.0000        0.0000        0.0000        0.0000        0.0000        0.0000        0.0000        0.0000        0.0000
        0.0000        0.0000        0.0000        0.0000        0.0000       25.8181       15.2808        6.3836       18.4382       33.5142       18.1351       17.0091       11.8622       11.7328        5.3311        2.1725        1.3711        0.2886        0.2805        0.0000        0.0000        0.0000        0.0000        0.0161        0.0225        0.0337        0.0496        0.0504        0.0901        0.0801        0.1033        0.0249        0.0294        0.0331        0.0359        0.2107        0.5253        1.7125        1.3379        0.7371        0.8688        0.4505        0.4340        0.2974        0.1915        0.3465        0.2409        0.0406        0.5803        0.8735        0.1161        0.4319        0.5221        0.7602        0.5035        0.9053        0.8479        0.6154        1.1076        1.2097        0.8075        0.9379        1.3805        1.0158        1.9407        1.5815        1.1563        0.8882        1.4685        1.4506        2.0852        3.7292        2.9630        2.6771        2.1168        3.1866        2.5831        1.6747        2.5346        1.5454        1.5706        1.3384        0.8567        0.8166        1.2963        1.2381        1.4918        2.1372        2.4605        1.8112        1.2935        1.3035        1.3907        1.5905        2.4196        2.1335        2.2396        2.3743        2.3933        2.9333        2.9945        3.6028        3.4125        4.3463        4.3569        4.5359        4.2969        4.0726        4.2204        4.4513        5.1673        7.6983        8.8740        8.1693        7.3856        5.1814        4.1399        2.9719        2.2141        2.3558        1.2202        1.0603        1.2879        2.4921        3.5707        2.2928        2.5818        3.9914        4.8238        3.8356        8.5052        7.1177        4.5170        4.4336        3.8965        4.0690        4.1430        4.0331        4.5579        4.6745        5.1238        5.9864        5.9795        4.6935        5.7907        5.5989        7.8090        9.2595        9.9323        9.0696       10.4238        9.9278        9.3143        7.8235        6.1742        5.1919        5.2517        5.4473        9.9758       10.6512        8.8100        8.8316        7.3077        6.6780        5.9967        5.2735        4.6725        3.9993        3.1709        3.1053        4.6542        4.4702        3.6582        5.7457        6.9106        5.4730        4.1229        4.6518        5.2348        5.4524        5.5009        5.9881        6.7775        7.8297        0.0000        0.0000        0.0000       12.8146       14.3500       13.6983       12.6480       13.1894       15.6706        0.0000        0.0000        0.0000        0.0000        0.0000        0.0000        0.0000        0.0000        0.0000        0.0000        0.0000        0.0000        0.0000        0.0000        0.0000        0.0000        0.0000        0.0000        0.0000        0.0000        0.0000        0.0000        0.0000        0.0000        0.0000        0.0000        0.0000        0.0000        0.0000        0.0000        0.0000        0.0000        0.0000        0.0000        0.0000        0.0000        0.0000        0.0000        0.0000        0.0000        0.0000        0.0000        0.0000        0.0000        0.0000        0.0000        0.0000        0.0000        0.0000        0.0000        0.0000        0.0000        0.0000        0.0000        0.0000        0.0000
        0.0000        0.0000        0.0000        0.0000        0.0000       39.4727       30.5465       12.4359       11.4020       19.0351       25.3528       16.1111       17.1305       20.4239        5.8866        0.8656        1.3074        0.1455        0.0000        0.0000        0.0000        0.0000        0.0000        0.0226        0.0317        0.0461        0.0658        0.0658        0.0806        0.0995        0.1221        0.0284        0.0329        0.0371        0.2181        0.6364        1.2810        1.0015        0.8342        0.3332        0.2723        0.2458        0.1708        0.5934        1.3623        0.9470        0.6171        0.3633        0.5703        0.6346        0.3424        0.5310        0.5589        0.6607        0.5704        1.2040        0.7674        0.4002        0.6373        1.1183        1.1413        1.3966        1.7150        0.6903        0.5094        1.6289        0.8549        1.6666        1.9542        2.0395        1.4423        1.7923        2.2746        1.5478        1.5498        2.2197        1.1470        1.1722        2.8362        1.2900        1.4497        1.4572        1.5756        1.4068        1.4462        1.1935        0.7675        1.6845        1.7305        1.3374        1.0269        1.5073        2.5669        2.6971        1.9675        1.9864        2.6661        3.0248        2.1179        2.7776        2.7714        2.8583        3.2373        6.4799        6.4394        8.0585       10.5729        4.3194        4.4585        5.1887        6.4551        9.6732       11.0882       10.6208        9.5024        5.6441        4.2433        3.3578        2.9952        2.4325        2.8432        2.5990        1.7744        1.8853        2.1244        1.6552        2.0593        3.5068        3.2757        3.3147        3.5857        3.4596        3.6433        3.8031        4.2354        4.2043        4.8502        6.1241        6.8423        5.4392        6.1515        6.0915       10.7217       11.9123        7.6609        8.6402        8.6300        9.8106       10.3301       10.7877       10.5830        8.8211        7.9824        6.5903        6.4532        6.0709        5.3123        5.5288        5.8351       10.5711        8.3461        9.5466        7.3803        7.3851        5.4970        5.0212        4.4221        3.8215        3.8433        3.9701        4.2622        4.2937        3.9298        6.1197        5.5270        4.5733        4.4846        4.7021        5.2722        5.4679        5.6163        6.1937        7.0124        8.2556        0.0000        0.0000       10.2567       14.3251       15.6556       15.2031       15.9922       17.6662       18.5306       28.9239       26.1448       26.7794       26.2240       16.8463        0.0000        0.0000        0.0000        0.0000        0.0000        0.0000        0.0000        0.0000        0.0000        0.0000        0.0000        0.0000        0.0000        0.0000        0.0000        0.0000        0.0000        0.0000        0.0000        0.0000        0.0000        0.0000        0.0000        0.0000        0.0000        0.0000        0.0000        0.0000        0.0000        0.0000        0.0000        0.0000        0.0000        0.0000        0.0000        0.0000        0.0000        0.0000        0.0000        0.0000        0.0000        0.0000        0.0000        0.0000        0.0000        0.0000        0.0000        0.0000        0.0000        0.0000        0.0000
        0.0000        0.0000        0.0000        0.0000       36.4230       30.6791       29.4009       32.4658       11.9780        9.6360       27.7780       13.4061       17.2678       10.0057       13.3746        4.0461        2.2291        1.7669        0.8445        0.0000        0.0000        0.0000        0.0000        0.0273        0.3862        0.0940        0.0776        0.0764        0.0935        0.1126        0.1342        0.0305        0.0344        0.0796        1.1465        0.9673        1.1063        0.6768        0.3109        0.2257        0.2111        0.2121        0.2423        0.9631        0.7978        0.2080        0.3483        1.8886        1.8157        2.2593        2.1248        1.4010        0.5130        0.8742        0.7158        0.7663        1.2009        1.2232        1.1782        1.6420        1.3940        3.2742        1.7026        0.9402        2.5696        2.1584        0.6991        2.3068        3.0668        1.4240        0.8894        1.0463        1.3530        0.6563        0.5076        1.0292        0.6748        0.7170        0.5153        0.9320        1.0122        0.8313        0.8547        1.1193        1.3394        1.2484        1.6724        1.2818        0.7749        0.3830        0.5127        0.9734        1.2670        1.9589        2.2454        2.3386        2.8735        4.2812        4.1000        3.5350        3.6918        3.6943        3.6844        5.6878        6.2329        9.6922       15.3358        5.4413        5.0216        5.8062        6.7986        9.5374       10.8392       11.1077        9.6849        6.2403        5.3663        4.6462        3.6203        2.9884        2.3147        1.8402        2.2218        4.3070        4.1583        1.9567        1.7241        2.5193        3.8482        3.9190        4.4513        3.7726        3.7206        4.1603        7.7505        7.5111        8.3931       10.2376       11.1779        7.0013        6.1538        8.1149        9.8216       10.0982       12.1067       14.5291       11.7450        9.7371        9.5162       11.7222       10.2425        8.3828        8.2975        7.4710        7.6833        5.9278        4.8667        5.4883        5.7094        8.7871        9.7374       10.3179        7.5589        8.7994        6.7392        5.1043        4.7477        4.1657        4.6514        4.1616        4.7102        4.3075        6.4118        6.4479        4.8606        4.6624        4.7843        5.2098        5.7109        5.7839        6.2469        6.8118        7.7102        8.8205        0.0000       10.4023       11.7101       16.9507       13.1198       13.8670       14.7142       14.9697       19.4720       23.2806       24.3234       31.5969       31.6051       27.7840       15.7245        0.0000        0.0000        0.0000        0.0000        0.0000        0.0000        0.0000        0.0000        0.0000        0.0000        0.0000        0.0000        0.0000        0.0000        0.0000        0.0000        0.0000        0.0000        0.0000        0.0000        0.0000        0.0000        0.0000        0.0000        0.0000        0.0000        0.0000        0.0000        0.0000        0.0000        0.0000        0.0000        0.0000        0.0000        0.0000        0.0000        0.0000        0.0000        0.0000        0.0000        0.0000        0.0000        0.0000        0.0000        0.0000        0.0000        0.0000        0.0000        0.0000        0.0000
        0.0000        0.0000        0.0000        0.0000       34.4906       17.9788       12.5666       18.7428        5.6679        6.1820        8.2960        8.6243        9.7190       11.6612        9.5983        5.0110        5.7958        5.6407       13.5155       11.2624        0.0624        0.1105        0.0000        0.2271        0.7991        0.1049        0.1514        0.3668        0.1022        0.1201        0.1732        0.3631        1.3225        0.2672        0.5328        0.4765        0.4873        0.4760        0.3570        0.2791        0.3987        0.8319        0.2754        0.6464        0.4595        0.5469        0.7629        2.5977        2.3319        1.5391        1.3534        1.7376        0.5912        0.8393        2.3778        5.5548        3.8984        3.2332        2.9729        5.0662        6.2539        5.3808        5.0969        1.8597        1.1110        1.1568        0.8702        2.2361        2.4890        1.4083        0.4805        1.1177        1.0586        1.2247        0.9575        1.3119        1.0487        1.2416        1.3673        0.6286        0.5897        0.9070        0.7935        0.5590        0.5380        0.5427        0.5169        0.5393        0.9843        0.6277        0.6977        1.0707        1.2767        2.3682        2.8732        2.7184        3.1113        2.9518        2.9359        4.0417        4.1124        4.8047        4.8040        9.3527       12.4875       17.0108       19.8591        6.5167        6.4386        6.0020        6.7462        9.5951       10.0853       10.4112        9.5969        6.1789        5.5699        5.3011        4.2992        3.4027        3.6589        3.4004        2.4673        4.2105        3.6716        4.2234        2.3821        4.0810        4.3438        4.4549        4.5290        4.7490        5.1736        6.4000        8.1939        6.7179        8.2990        9.0207       20.2063       11.2201       10.3528       10.0141        9.8756        9.4949       10.8371       13.9386       13.3326       11.2560       10.2809       10.6612        9.7862        8.6205        8.1511        8.5921        8.0796        5.8971        6.6413        7.5578        7.5956       11.6076        9.3039        9.1985        8.5270        7.4919        5.3967        5.3829        4.7969        4.4218        5.2978        4.7790        5.1229        6.2837        6.9171        4.8797        4.3271        4.7133        5.1873        5.7869        6.5582        6.6513        7.4027        7.8211        8.2785       10.5517       11.6331       11.3617       11.9949       12.6824       12.7046       16.9860       17.6752       17.6864       21.1586       21.5735       23.3601       33.6580       16.6161       18.1439       15.8303        0.0000        0.0000        0.0000        0.0000        0.0000        0.0000        0.0000        0.0000        0.0000        0.0000        0.0000        0.0000        0.0000        0.0000        0.0000        0.0000        0.0000        0.0000        0.0000        0.0000        0.0000        0.0000        0.0000        0.0000        0.0000        0.0000        0.0000        0.0000        0.0000        0.0000        0.0000        0.0000        0.0000        0.0000        0.0000        0.0000        0.0000        0.0000        0.0000        0.0000        0.0000        0.0000        0.0000        0.0000        0.0000        0.0000        0.0000        0.0000        0.0000        0.0000
        0.0000        0.0000        0.0000        0.0000       10.3924       10.1479       12.6960       10.1717        8.6512       10.2750        8.8707        8.6221        8.5167       11.5462        8.9265       12.9129       16.8764       13.5270       13.8024       23.2172       33.1259       18.0619        8.1557        3.3908        2.6770        1.6405        0.5166        0.2835        0.2924        0.3686        0.2801        0.8888        1.4085        2.4794        1.7095        0.6202        1.3949        0.7645        0.5337        0.4388        0.3920        0.4742        0.5088        1.0484        1.0828        0.8111        0.5038        0.3948        0.5702        0.4523        0.2426        1.2429        2.2980        3.7778        3.5233        2.8514        2.6029        2.4994        3.1283        6.1697        4.6679        3.3806        3.9664        4.7143        2.7680        2.9664        1.5165        3.1366        5.1920        2.3237        0.9799        1.0094        0.6590        0.7792        1.3585        1.9419        2.1566        2.7149        2.6805        1.6911        1.5557        1.1865        0.9545        0.9593        0.8356        0.9934        1.0679        0.9450        0.8834        0.8213        0.6700        0.7886        2.5128        2.8502        3.2314        4.0857        4.2632        4.9883        5.6019        6.7197        7.3643       10.7458       11.4613       14.2667       14.9194       18.0039       15.5014        5.9673        4.6127        4.8187        5.0700        6.8502        7.6166        7.8219        8.0440        7.0117        6.4691        5.8712        4.8349        4.7436        5.5557        4.3111        4.3936        4.6606        3.8780        9.7888        3.6703        7.5327        7.2113        5.9419        6.3247        6.6965       11.5191        9.9678       14.6572       20.5326       20.0967       24.9061       23.0018       12.5362       13.8315       13.8386       13.8732       16.3052       14.4533       11.0644        8.0863        8.1812        8.7543        8.7482        7.8408        7.0645        5.4389        5.2619        7.0808        8.0084        8.2681        8.0867        8.0682        9.4649        8.3751        8.1976        7.2857        5.0238        4.9733        6.0244        3.9828        4.8147        6.8527        5.7834        5.5266        4.3847        4.1441        4.0387        4.5628        5.3861        6.0667        6.9166        7.9310        9.3550       10.3378       10.9622       11.3239       10.6139       12.4440       11.8782       11.1633       14.3431       16.7339       12.5752       16.2763       19.2033       18.8943       20.8673       20.1702       11.8544       12.7040       13.8234       14.4405        0.0000        0.0000        0.0000        0.0000        0.0000        0.0000        0.0000        0.0000        0.0000        0.0000        0.0000        0.0000        0.0000        0.0000        0.0000        0.0000        0.0000        0.0000        0.0000        0.0000        0.0000        0.0000        0.0000        0.0000        0.0000        0.0000        0.0000        0.0000        0.0000        0.0000        0.0000        0.0000        0.0000        0.0000        0.0000        0.0000        0.0000        0.0000        0.0000        0.0000        0.0000        0.0000        0.0000        0.0000        0.0000        0.0000        0.0000        0.0000        0.0000        0.0000
        0.0000        0.0000        0.0000        0.0000        0.0000        0.0000        0.0000        0.0000       11.3756       12.5915        8.3723        6.9038        5.5044        5.1159        5.4400        8.1817       10.2659        7.3639       10.0182        4.6510       16.0977       17.2559       10.0757       13.3381       16.1734        6.5858        2.4006        7.7037        5.4121        0.2903        0.3541        1.1012        0.7677        0.7253        0.8651        0.8741        1.1607        1.0171        1.2723        0.6810        0.4703        0.9699        0.2696        0.4444        0.5551        0.5068        0.5518        0.7182        1.1984        0.9707        2.0974        3.4834        4.5582        5.4040        3.1988        2.3725        0.8911        1.1559        1.1500        2.0669        1.7330        1.9645        2.4905        2.1653        1.4240        1.1812        0.1507        2.6097        2.9068        1.0431        2.3517        2.6812        1.8316        1.1563        1.3900        2.2730        3.3581        3.6907        4.7090        3.0783        2.9449        1.9641        1.7055        1.8791        2.1757        1.2197        1.1299        1.0903        1.1208        1.0326        0.9522        1.8033        1.3375        1.4327        1.4894        2.9185        5.2195        6.0459        7.7129       10.4120       12.2927       15.8944       15.2456       13.7430       12.4005        9.4877       13.3500        6.8125        7.6023        6.6313        5.3438        5.7717        6.5284        7.2281        7.0893        6.7765        7.0576        7.2256        6.4692        5.5753        6.5163        6.3221        4.1618        6.2588        4.1922        5.9400       21.3154       36.8523       15.6006        8.7286        8.3095       10.4188       13.8209       18.3412       20.6989       15.7649       15.7051       25.3209       27.3609       10.5702        9.2886       16.5601       19.0915       18.4964        9.3645       10.0062        8.8794        8.8775        8.1393        8.1910        7.6715        6.7432        5.6467        5.1458        7.0012        7.9286        8.1340        9.3691        8.9795       10.0018        9.3065        9.4471        8.8739        5.2339        5.2151        4.8781        5.6386        5.6459        5.6432        4.8898        5.0146        4.2952        4.0276        4.0280        4.7880        5.8405        6.7817        7.7611        8.8947       11.6928       12.9665       13.6531       12.6080       13.1777       17.3730       13.2456       11.6111       15.2474       18.9058       22.7346       26.5473       15.3393       16.1126       17.1697       14.1149       11.6309       12.6152        0.0000        0.0000        0.0000        0.0000        0.0000        0.0000        0.0000        0.0000        0.0000        0.0000        0.0000        0.0000        0.0000        0.0000        0.0000        0.0000        0.0000        0.0000        0.0000        0.0000        0.0000        0.0000        0.0000        0.0000        0.0000        0.0000        0.0000        0.0000        0.0000        0.0000        0.0000        0.0000        0.0000        0.0000        0.0000        0.0000        0.0000        0.0000        0.0000        0.0000        0.0000        0.0000        0.0000        0.0000        0.0000        0.0000        0.0000        0.0000        0.0000        0.0000        0.0000        0.0000
        0.0000        0.0000        0.0000        0.0000        0.0000        0.0000        0.0000        0.0000        0.0000        0.0000        8.7801        7.5725        8.5645        5.7772        5.3548        7.2740        5.6324        5.1828        8.9553        5.1941        7.7714        7.1163        6.2357        3.6648       13.2859       16.3218       10.6651       12.9427        5.8054        1.9138        1.8234        2.7545        1.8073        1.3381        1.2602        1.6899        1.7421        1.4610        1.3073        0.4585        0.3832        0.5362        0.5588        0.5339        0.6682        1.4602        3.0587        2.9462        3.6885        3.1704        3.4504        5.5510        4.6048        2.9676        5.8101        4.4887        3.2041        1.7092        1.0463        1.4619        1.3470        2.5304        1.5952        1.2446        1.5457        1.9217        2.3894        3.6631        2.0254        3.1443        1.4438        2.0315        2.7377        1.1404        0.9700        2.8118        3.7056        4.4001        5.2207        4.1269        3.4461        3.1325        2.5025        2.0825        2.1176        1.9139        1.6340        1.7445        2.0934        1.9272        1.5546        1.1694        0.9480        1.0174        1.7100        4.1739        5.0767        6.3123       13.9473       13.5942       16.7167       15.0534       13.1712        9.4675        9.2482        9.5775       13.6257        4.1453        4.3548        4.6958        5.9782        6.7828        6.9100        6.9152        7.6558        8.0440       10.3847        8.8775        6.4123        4.5239        4.4475        4.6578        4.9022        7.8326        8.9193       10.1394       20.5820       38.7123       30.5147       17.7263       10.2050       11.4708       19.6536       26.5787       19.1356       16.8350       16.5416       20.8951       18.4670        9.3019        7.9645       12.1777       18.5698       11.7486        8.7861        8.7392        7.7855        8.7406        8.2838        8.3068        7.3744        7.2434        6.1819        6.1262        7.3300        8.9176        9.5667       10.3924       12.1735       11.3349       11.8417       10.8021        8.8209        6.5381        5.8804        6.4157        6.9060        6.1959        4.7051        4.4038        4.6350        4.2345        3.7441        4.1833        4.8675        6.2299        7.4016        9.7699        9.5773       16.1711       14.0110       14.8536       13.6705       16.5663       17.1109       13.1053       13.3415       19.9079       23.2198       24.7178       22.4672       19.9883       11.7851       16.7726        0.0000        0.0000        0.0000        0.0000        0.0000        0.0000        0.0000        0.0000        0.0000        0.0000        0.0000        0.0000        0.0000        0.0000        0.0000        0.0000        0.0000        0.0000        0.0000        0.0000        0.0000        0.0000        0.0000        0.0000        0.0000        0.0000        0.0000        0.0000        0.0000        0.0000        0.0000        0.0000        0.0000        0.0000        0.0000        0.0000        0.0000        0.0000        0.0000        0.0000        0.0000        0.0000        0.0000        0.0000        0.0000        0.0000        0.0000        0.0000        0.0000        0.0000        0.0000        0.0000        0.0000        0.0000        0.0000
        0.0000        0.0000        0.0000        0.0000        0.0000        0.0000        0.0000        0.0000        0.0000        0.0000       12.1364       14.1243        7.2476        6.8320        9.3361        7.5794        4.0545        4.4420       12.4597        1.3832        1.4285        8.6555       10.1383        6.3688        9.7721        4.4688       21.2995       24.1840       11.9166        4.1265        2.5218        3.3938        2.5050        2.0171        2.5471        2.0375        1.8831        1.0944        1.4485        0.9468        0.8654        0.7361        0.8769        0.7050        0.6693        1.0506        3.0341        5.2832        4.9021        3.3726        2.8994        4.7715        4.3524        2.2119        1.4316        3.6032        3.5574        3.3883        0.8651        2.0970        1.3457        2.3589        2.9505        4.5400        2.6094        2.4980        2.5018        3.5127        3.5332        3.7373        3.3574        4.9378        2.6833        4.0990        3.5483        3.0361        3.0210        4.2854        4.3506        3.9634        4.0446        3.9136        3.4166        2.8432        2.6283        2.2848        2.6061        3.5120        3.0842        2.1270        2.3506        1.9239        1.5683        2.1001        2.7265        5.3670        5.6987        9.8357        9.6403       11.5298       12.9779       12.9776       12.2379       10.2612       12.4768       12.2170       15.2008        5.4277        4.8805        4.5967        5.0820        6.9301        6.7042        7.2318        7.8412        9.1392        9.9247        7.8919        7.9078        6.2760        5.6140        5.0752        6.1066       14.7709       26.3825       15.9006       15.6546       30.8437       33.4403       26.1463       16.7769       14.1101       19.0919       23.2559       19.3590       19.5951       25.3318       19.3636       14.9438       13.0938       12.4112       14.0288       20.1013        9.9891        9.1482        8.7959        7.9103        9.2582        8.9094        8.1429        8.5762        7.5292        6.6529        6.8211        7.9140        9.7002       10.6641       12.2402       14.8344       13.9026       15.3054       12.5160       10.6981        7.8982        6.8770        7.8599        8.0197        6.2005        5.3499        4.8231        4.8106        4.6904        3.8140        4.3719        4.9446        6.2297        7.2019        8.9175       11.7845       14.5662       16.7146       14.6036       14.7154       14.4937       14.1977       15.2661       15.4696       22.1858       25.7953       27.8680       25.8216       15.5209       13.1773        0.0000        0.0000        0.0000        0.0000        0.0000        0.0000        0.0000        0.0000        0.0000        0.0000        0.0000        0.0000        0.0000        0.0000        0.0000        0.0000        0.0000        0.0000        0.0000        0.0000        0.0000        0.0000        0.0000        0.0000        0.0000        0.0000        0.0000        0.0000        0.0000        0.0000        0.0000        0.0000        0.0000        0.0000        0.0000        0.0000        0.0000        0.0000        0.0000        0.0000        0.0000        0.0000        0.0000        0.0000        0.0000        0.0000        0.0000        0.0000        0.0000        0.0000        0.0000        0.0000        0.0000        0.0000        0.0000        0.0000
        0.0000        0.0000        0.0000        0.0000        0.0000        0.0000        0.0000        0.0000        0.0000        0.0000       15.6650       11.2233       11.4599       14.2404       18.1440        5.9160        3.9411        5.6208        3.0773        0.3537        4.5186       10.6187       14.1467        6.8429        4.8035        8.0500       11.1036        4.9752        3.9565        4.0326        6.0884        4.7518        5.0387        3.2096        1.2617        1.0997        0.2866        0.2980        0.7077        1.1675        0.8047        0.7415        0.8625        1.1657        2.6274        1.2763        0.9917        1.5324        1.1356        0.7976        0.6067        1.4601        1.7668        2.3087        1.5129        0.6119        0.8533        1.0241        0.7357        1.9134        2.9062        3.7885        4.5059        7.8465        5.4942        3.2178        2.6293        4.4222        3.6843        2.9814        2.6401        2.1465        2.5545        3.2877        4.1847        3.5736        3.3085        3.2989        3.6223        3.2616        3.8255        3.9017        4.0067        3.5413        3.2931        3.2462        3.1946        3.1985        3.2205        3.2992        3.0349        3.0092        3.0227        3.3323        4.4995        5.9136        5.6983        8.2957        9.2446       10.8375       11.6312        9.6163        9.8262       14.7674       15.1781       14.5579       16.8358        4.6137        5.0390        5.0820        5.1450        6.6293        6.7329        6.7614        7.4519        8.9654        9.6197       11.6471       10.2626        8.0011        6.7424        6.5423        6.6934        7.2231        7.3488        7.6771        8.5201       17.3637       17.0435       16.0350       16.8920       18.4176       12.9955       14.9359       16.2165       16.0267       20.1657       14.6844       15.7348       12.2379       11.8766       12.1125       15.4973       11.2383       11.2902       10.6790        9.8629        7.9080        7.6718        7.4187        7.6327        7.5417        7.3285        7.5482        9.0329       12.1360       13.2899       14.1162       14.8117       19.3962       14.9240       11.5321        9.8419       10.1714       11.4128       10.6792       10.1436        7.6395        6.6471        6.0558        5.4454        6.9867        3.2791        3.8786        4.1518        5.6345        6.6775        8.4995       16.9766       14.1397       16.7518       18.5603       18.0428       15.6648       16.5315       15.7474       15.4428       16.5485       18.0542       17.9713        0.0000        0.0000        0.0000        0.0000        0.0000        0.0000        0.0000        0.0000        0.0000        0.0000        0.0000        0.0000        0.0000        0.0000        0.0000        0.0000        0.0000        0.0000        0.0000        0.0000        0.0000        0.0000        0.0000        0.0000        0.0000        0.0000        0.0000        0.0000        0.0000        0.0000        0.0000        0.0000        0.0000        0.0000        0.0000        0.0000        0.0000        0.0000        0.0000        0.0000        0.0000        0.0000        0.0000        0.0000        0.0000        0.0000        0.0000        0.0000        0.0000        0.0000        0.0000        0.0000        0.0000        0.0000        0.0000        0.0000        0.0000        0.0000        0.0000
        0.0000        0.0000        0.0000        0.0000        0.0000        0.0000        0.0000        0.0000        0.0000        0.0000        0.0000       10.2388       11.6246       16.0319       26.8379       32.1089        9.7761        6.4167        4.0374        0.8517        0.8306        2.8820        9.3034        8.0115        1.6970        3.3021        1.1806        5.1978        1.6465        2.9253        8.4208        2.8090        3.3153        3.2482        1.3265        0.8489        1.8639        1.7453        1.6867        0.7868        0.8632        0.8985        0.5283        2.4874        6.5449        0.6533        1.1934        1.2687        1.1844        0.6812        1.1084        1.6613        2.0329        1.5850        1.4317        2.5170        1.2901        1.0721        1.2314        3.2322        1.9365        3.5038        6.6992       10.2850        6.5670        3.7830        3.7632        3.1532        4.5285        5.2913        4.4095        2.6634        2.7995        3.0000        3.2588        3.8028        4.0327        3.7258        3.6596        3.8979        5.0852        5.1306        4.8875        3.7028        3.9839        3.7666        3.5683        3.9781        3.9742        3.4562        3.1042        3.1549        3.2420        4.5574        3.5740        5.6357        9.0501       12.3896       12.1275       12.1170       12.6786       13.3084       10.3957       11.2251       10.4861        9.2157        9.3972        4.5916        4.6812        4.8667        4.8189        6.5213        7.5538        7.9635        9.5846        9.6159       10.5903       11.5673       11.1440        9.3471        7.3896        7.5814        7.6441        9.3613        9.3157        9.6162        9.3686       17.6384       18.3402       18.5712       19.4347       21.8123       11.0572       11.5075       17.5311       15.9661       16.8615       15.6666       18.1547       17.3569       12.9518       12.6159       15.5301       10.1162        9.6828        9.7527        8.9920        7.7012        7.1452        7.3316        7.5647        8.1068        8.0433        8.3230       10.1423       13.5230       14.5124       15.2261       15.0649       16.8260       14.7267       11.6431       12.0410       14.3733       13.7683       11.0005       10.0075        9.2140        8.6950        6.9959        6.1258        3.9479        3.9788        4.2513        4.3334        5.4339        6.1945       13.3442       12.4389       14.0528       16.6507       18.3786       18.5779       16.3958       17.0705       17.0821       16.3765       16.7204       15.7845        0.0000        0.0000        0.0000        0.0000        0.0000        0.0000        0.0000        0.0000        0.0000        0.0000        0.0000        0.0000        0.0000        0.0000        0.0000        0.0000        0.0000        0.0000        0.0000        0.0000        0.0000        0.0000        0.0000        0.0000        0.0000        0.0000        0.0000        0.0000        0.0000        0.0000        0.0000        0.0000        0.0000        0.0000        0.0000        0.0000        0.0000        0.0000        0.0000        0.0000        0.0000        0.0000        0.0000        0.0000        0.0000        0.0000        0.0000        0.0000        0.0000        0.0000        0.0000        0.0000        0.0000        0.0000        0.0000        0.0000        0.0000        0.0000        0.0000        0.0000
        0.0000        0.0000        0.0000        0.0000        0.0000        0.0000        0.0000        0.0000        0.0000        0.0000        0.0000        0.0000        0.0000        0.0000       32.2070       14.7112       13.7372       10.8598        7.5172        4.1126        6.3151        4.9182        3.4382        1.8732        0.4633        0.2610        7.0961       12.7392        2.6461       23.6473        6.8661        5.5270        3.1044        2.6561        2.3275        0.8226        0.5097        1.2933        2.3804        1.2021        1.0179        1.4234        1.5216        2.9733        0.6791        0.3589        1.8310        1.3640        0.7965        0.6695        0.7848        1.6441        1.6501        1.1372        1.2198        2.3881        3.8003        3.2684        3.1561        5.2641        4.2679        3.5680        3.2825        6.4063        6.4043        5.1721        3.1744        1.6981        1.1556        2.7736        2.2203        2.9939        3.1773        3.5982        4.0731        3.9881        4.8659        3.7971        4.0985        6.1260        5.7846        5.3287        5.2008        4.2387        4.0098        3.9879        4.5906        4.7006        3.9535        4.1073        4.6199        4.7807        4.1607        3.8436        3.9629        5.3753        9.6640       10.2702       10.5849       10.2861        9.2476        9.2491        7.6144        9.8661        9.5059        8.8120        7.3203        5.3584        4.9622        5.0628        5.5616        7.1769        7.5352        9.2982       10.6481       11.7765       12.8878       13.4061       13.8046       13.2944        8.7295        8.3362        8.4200       10.0676       10.1216       10.1012       10.6531       18.2729       15.9723       17.5852       16.4070       17.3971       12.9582       11.1795       15.7416       21.1629       16.4748       14.5572       14.8630       17.8090       13.7358       12.3707       11.9605       10.0249        9.2352       10.4673       10.3760        7.9116        7.3951        7.5573        8.9449        9.7912       10.0971       10.1352       11.3134       15.4432       16.0812       16.6864       16.1220       16.2093       18.5389       17.8656       16.1006       14.2273       12.3422       11.0404       10.6271       11.2516       11.1469       10.9348        9.9673        6.5154        5.1919        5.5310        6.3649       15.0812       18.3345       18.2068       14.2256       15.7650       16.9735       17.4297       18.0359       16.4277       18.2945       17.8547        0.0000        0.0000        0.0000        0.0000        0.0000        0.0000        0.0000        0.0000        0.0000        0.0000        0.0000        0.0000        0.0000        0.0000        0.0000        0.0000        0.0000        0.0000        0.0000        0.0000        0.0000        0.0000        0.0000        0.0000        0.0000        0.0000        0.0000        0.0000        0.0000        0.0000        0.0000        0.0000        0.0000        0.0000        0.0000        0.0000        0.0000        0.0000        0.0000        0.0000        0.0000        0.0000        0.0000        0.0000        0.0000        0.0000        0.0000        0.0000        0.0000        0.0000        0.0000        0.0000        0.0000        0.0000        0.0000        0.0000        0.0000        0.0000        0.0000        0.0000        0.0000        0.0000        0.0000
        0.0000        0.0000        0.0000        0.0000        0.0000        0.0000        0.0000        0.0000        0.0000        0.0000        0.0000        0.0000        0.0000        0.0000        0.0000        0.0000        0.0000        0.0000       33.6768        9.5656        8.3998        9.0032        5.7206        3.1894        2.2800        3.1828        2.5632        9.8832       24.0613       38.6797       39.1320        2.5139        1.6089        1.5513        3.0795        0.6227        0.3045        1.3112        2.5570        1.0484        0.5504        2.0335        1.1852        1.1473        1.3822        2.7818        1.1821        0.6276        0.8915        0.8039        1.5740        2.7175        1.3788        0.5361        0.8780        1.6980        4.7633        4.6396        3.1559        3.9271        4.6858        5.2564        5.4424        6.7326        4.4972        2.7315        1.3575        2.9007        5.2961        5.7218        4.3235        4.0574        2.9490        2.1968        2.1505        5.1285        4.9644        4.7476        5.7459        5.6831        4.9901        4.6772        5.0120        4.7309        5.4711        5.2483        4.3727        4.0726        4.9051        5.6357        5.4628        5.0396        4.3955        4.1174        4.2032        7.0459        8.5272        8.8391        8.0430        9.3141        9.1226        9.5645        9.7672       10.8925        8.8830        8.3222        7.2100        5.7694        5.7212        5.9101        7.1711        9.6977       10.5805       11.4815       12.9329       15.1862       14.9588       15.3953       14.2194       14.1649       10.4314       10.9716       10.6387       10.9843       11.8603       12.1273       11.7606       16.4054       15.6764       17.7220       17.2597       17.5659       15.7874       13.2550       13.8898       14.9786       16.8946       16.9771       13.4499       14.9392       13.8588       12.6284       12.3973       10.3307        9.8923        9.3166        9.1073        9.8831        9.2920        9.8265       11.9203       12.3954       12.4407       13.0896       13.9895       18.4859       17.6728       18.3241       18.2185       25.7238       25.1420       21.2063       19.2792       15.5155       13.0883       12.9623       11.8878       11.8155       13.8803       14.6639       14.6113       10.3886       11.6160       12.4120        8.2554        9.5598       10.5107       14.4906       15.1368       17.8836       19.9002       19.9431       19.8850       18.5741       19.2876       20.3011        0.0000        0.0000        0.0000        0.0000        0.0000        0.0000        0.0000        0.0000        0.0000        0.0000        0.0000        0.0000        0.0000        0.0000        0.0000        0.0000        0.0000        0.0000        0.0000        0.0000        0.0000        0.0000        0.0000        0.0000        0.0000        0.0000        0.0000        0.0000        0.0000        0.0000        0.0000        0.0000        0.0000        0.0000        0.0000        0.0000        0.0000        0.0000        0.0000        0.0000        0.0000        0.0000        0.0000        0.0000        0.0000        0.0000        0.0000        0.0000        0.0000        0.0000        0.0000        0.0000        0.0000        0.0000        0.0000        0.0000        0.0000        0.0000        0.0000        0.0000        0.0000        0.0000        0.0000
        0.0000        0.0000        0.0000        0.0000        0.0000        0.0000        0.0000        0.0000        0.0000        0.0000        0.0000        0.0000        0.0000        0.0000        0.0000        0.0000        0.0000        0.0000        0.0000       45.6354       29.5362       13.7884        9.6021        4.8650        4.6255        4.9550        5.9433        4.7633        7.3880       58.5650       45.2904        4.1330        4.0819        2.2791        1.3277        0.2608        0.2237        0.2472        0.3408        0.6331        1.0850        0.8746        0.6370        0.5700        0.9900        2.6700        0.9420        1.3080        5.1660        4.5180        1.0320        0.7140        0.8340        3.0300        4.6260        6.5325        8.6841        8.4442        4.8262        6.3427        8.8480        9.3181        9.7173        5.9506        3.9666        3.0460        4.4960        4.3748        4.8886        4.3967        3.5589        4.4452        3.8870        3.3063        3.5440        4.6517        5.7305        7.1955        7.0097        5.2756        4.7655        4.8266        3.4625        4.7369        5.4609        4.4736        4.9394        4.9719        5.8438        6.2688        5.4852        5.5645        5.9332        6.3401        6.5662       10.3254        9.3726        7.9764        8.3452        8.0435        7.3355        8.6779       11.3563        9.2157        9.7035        8.7931        8.3766        7.2433        7.0271        6.8143        7.2009        8.2062        9.6773       11.0777       12.7829       14.7476       15.4856       14.4277       12.8079       15.1844       13.0634       11.9922       11.1921       11.1442       13.8943       14.3244       14.2537       15.1204       16.4852       18.0591       21.9634       19.1698       15.4075       13.9685       16.4714       15.0862       15.0815       12.9596       11.0743       10.1200       10.4795       10.0341       10.2173        9.2147        8.1764        8.1795        9.6076       11.4728       13.4727       14.6766       15.0168       14.6993       13.6777       15.9691       18.3203       21.9708       23.6450       25.3426       26.5955       33.6544       34.0864       33.2379       28.7695       28.1878       27.5226       26.3106       18.7326       15.2156       17.1229       15.0382       13.9146       23.8369       18.5532       16.8921       16.0328       20.6702       20.4540       24.7307       24.0350       20.9432       18.8760       20.8982       22.8750       24.5075       36.3540       40.2036        0.0000        0.0000        0.0000        0.0000        0.0000        0.0000        0.0000        0.0000        0.0000        0.0000        0.0000        0.0000        0.0000        0.0000        0.0000        0.0000        0.0000        0.0000        0.0000        0.0000        0.0000        0.0000        0.0000        0.0000        0.0000        0.0000        0.0000        0.0000        0.0000        0.0000        0.0000        0.0000        0.0000        0.0000        0.0000        0.0000        0.0000        0.0000        0.0000        0.0000        0.0000        0.0000        0.0000        0.0000        0.0000        0.0000        0.0000        0.0000        0.0000        0.0000        0.0000        0.0000        0.0000        0.0000        0.0000        0.0000        0.0000        0.0000        0.0000        0.0000        0.0000        0.0000        0.0000
        0.0000        0.0000        0.0000        0.0000        0.0000        0.0000        0.0000        0.0000        0.0000        0.0000        0.0000        0.0000        0.0000        0.0000        0.0000        0.0000        0.0000        0.0000        0.0000       28.3077       26.3372       15.7025       13.4874        7.9285        8.2403        9.4972       12.2906        6.6610       55.3277       55.8110       31.7172        6.0493        2.9384        1.5510        2.0742        1.1752        0.1754        0.8700        3.2918        4.0913        5.2767        2.3272        1.9553        1.6200        4.2720        6.0540        8.2740        9.7560        3.4620        3.0420        1.2900        2.7840        2.7720        6.2220        6.7980        8.9597        9.6796        9.3038        9.2529       10.1607        9.2329        7.2456        6.7739        9.2440        9.8314        9.7358        6.1912        4.2763        3.4268        5.2563        3.6559        4.1038        3.9431        3.7391        4.4377        5.1544        4.1637        3.4303        4.0001        4.2799        3.7779        3.5970        4.0913        5.2552        5.6551        5.9477        5.8926        6.5531        7.2598        7.0808        6.2862        6.4517        6.4079        6.7789       10.4086        7.9848        7.5037        8.0804        7.5583        7.7005        7.9453        8.4091        8.7133        9.7837       11.1949       10.8603       11.5711        8.2144        7.8700        7.8238        7.2133        7.2926        8.6911       10.0088       10.7576       13.5467       15.7210       14.1732       14.3333       12.4815       12.5597       11.9154       13.0446       16.1528       19.2917       15.6448       15.8987       17.0788       17.4454       18.1708       20.1382       18.4912       14.7678       15.6195       18.2224       16.6328       13.0505       12.3497       11.1118       10.0537        9.9679       10.1341        9.8002        8.7144        8.2074        8.9992        9.8802       12.2768       13.2427       15.2799       14.7209       16.1251       18.6066       18.8095       18.6503       25.0465       31.5093       28.6997       29.4558       39.8632       38.7932       42.2666       27.2162       28.6742       28.1883       28.9161       21.5904       18.5676       16.2091       17.8814       15.9949       17.6061       17.1808       17.7331       21.7804       82.8012       24.1989       26.3898       32.1159       31.1129       25.6687       23.6876       18.7294       24.0499       26.3565       37.1830       45.5042       40.2100        0.0000        0.0000        0.0000        0.0000        0.0000        0.0000        0.0000        0.0000        0.0000        0.0000        0.0000        0.0000        0.0000        0.0000        0.0000        0.0000        0.0000        0.0000        0.0000        0.0000        0.0000        0.0000        0.0000        0.0000        0.0000        0.0000        0.0000        0.0000        0.0000        0.0000        0.0000        0.0000        0.0000        0.0000        0.0000        0.0000        0.0000        0.0000        0.0000        0.0000        0.0000        0.0000        0.0000        0.0000        0.0000        0.0000        0.0000        0.0000        0.0000        0.0000        0.0000        0.0000        0.0000        0.0000        0.0000        0.0000        0.0000        0.0000        0.0000        0.0000        0.0000
        0.0000        0.0000        0.0000        0.0000        0.0000        0.0000        0.0000        0.0000        0.0000        0.0000        0.0000        0.0000        0.0000        0.0000        0.0000        0.0000        0.0000        0.0000        0.0000        0.0000       25.0074       27.2430       26.3964       13.2537       11.4321       13.6067       14.1097        5.3545       25.2575       66.6269       49.6803        8.3535       20.3365        9.0356        3.5691        1.3711        2.4005       21.5453       13.3835       19.0382        5.1966        2.6342        2.3469        3.3420        5.1600        7.2420        4.8060        1.8360        1.6140        1.6860        2.0280        4.9260        9.9780       10.2720        7.5360        9.7766       11.3743       11.1380       10.0439       14.2415       13.4202        7.4436        9.9299       10.9656        7.2857        6.2296        5.4285        4.9152        3.9058        3.9821        1.9348        1.7676        3.7014        4.1977        4.2656        3.9898        3.5520        5.1505        3.5645        4.2218        3.5199        4.5378        5.4596        4.6117        5.5943        6.1990        7.4284        7.1065        6.7958        5.9595        6.4716        6.7105        6.8543        6.4688        8.3140        6.5969        7.4360        9.0202       10.1628        9.4502        9.7154        9.5670        9.7403       11.0802       12.9982       14.2383       14.9663        9.1731        8.8320        8.3584        8.1795        8.2946        8.9309        9.8774       12.4485       13.4840       12.6819       12.9144       13.1218       13.3619       13.1730       14.6012       16.8340       21.4037       23.1348       17.6220       16.6194       18.9418       18.6007       18.2389       19.5660       19.9787       16.9344       17.2520       18.5216       15.8107       11.6402       11.6922       11.1556       10.2628       10.2319        9.4103        9.9989        8.6051        8.0548        9.3061       12.3029       13.2287       12.9328       14.0979       14.4632       16.4469       17.7003       20.1652       24.6101       29.9769       29.4475       28.4980       33.1105       40.8666       31.1101       32.7033       25.7557       23.1150       22.3505       22.8628       22.7749       21.2615       25.2740       20.9539       18.0455       19.5512       19.0199       22.9047       24.7984       31.6517       29.4890       35.2179       36.5527       32.8192       29.8430       26.5313       19.2860       20.4167       21.0826       22.4444       30.7784       43.1040       42.3718        0.0000        0.0000        0.0000        0.0000        0.0000        0.0000        0.0000        0.0000        0.0000        0.0000        0.0000        0.0000        0.0000        0.0000        0.0000        0.0000        0.0000        0.0000        0.0000        0.0000        0.0000        0.0000        0.0000        0.0000        0.0000        0.0000        0.0000        0.0000        0.0000        0.0000        0.0000        0.0000        0.0000        0.0000        0.0000        0.0000        0.0000        0.0000        0.0000        0.0000        0.0000        0.0000        0.0000        0.0000        0.0000        0.0000        0.0000        0.0000        0.0000        0.0000        0.0000        0.0000        0.0000        0.0000        0.0000        0.0000        0.0000        0.0000        0.0000        0.0000
        0.0000        0.0000        0.0000        0.0000        0.0000        0.0000        0.0000        0.0000        0.0000        0.0000        0.0000        0.0000        0.0000        0.0000        0.0000        0.0000        0.0000        0.0000        0.0000        0.0000        0.0000       22.9894       23.0359       14.7950       11.2451       12.4289       10.6739        6.4835        5.8796       54.1217       61.8090       16.0546        4.7621       34.0136       24.5236       25.6221       35.8787       39.0410       22.5217       15.0212        5.5164        5.4318        5.8794        5.7420        8.0760       10.6500        4.9920        6.4260        8.8140        7.0080        6.2820        9.9180        6.7440        6.7080        7.6800       11.4319        9.5169       12.1409        9.8859        7.7083        7.8874       10.7950       11.8787       12.8719       10.7203       10.7311        6.6633        4.2485        3.3105        6.6977        6.3980        5.9805        8.0537        6.6617        5.4293        3.6779        5.0404        3.7683        4.8251        4.2354        4.6286        4.2718        4.1859        4.6555        5.4011        6.6682        8.0243        6.8417        5.5473        5.7504        5.2802        7.9406        7.1280        7.8826        6.7503        7.2179        7.7448       10.9893       11.0856       10.4961       10.7446       10.7182       10.9335       12.9858       13.9111       13.9665       12.9347        9.7845        9.3620        9.4165        9.4364        9.0180       10.5487       11.7021       10.7773       12.3236       12.8779       13.9388       15.3649       15.7545       17.7792       19.4086       21.3198       24.6844       19.6252       21.3088       20.0958       21.6065       20.5182       20.3441       20.8950       19.7508       16.7052       16.0029       18.3635       17.2952       15.7471       13.8886       13.3698       10.4763       10.3986       10.7004       10.9538        9.5377        9.9378       11.0294       10.8810       13.4409       13.1609       15.2463       15.8812       17.3467       18.1122       22.2577       21.8975       28.2944       29.3029       34.4359       35.5992       30.7548       31.3845       31.1275       27.4156       27.7621       26.5523       24.9681       25.3012       24.1870       28.0001       28.7064       22.4604       21.3540       24.6291       28.0664       28.9699       29.2403       37.0148       42.0182       45.3058       39.2851       33.1969       27.8745       22.3098       23.0719       26.0579       25.4487       27.6546       34.1245       38.7063       40.5299        0.0000        0.0000        0.0000        0.0000        0.0000        0.0000        0.0000        0.0000        0.0000        0.0000        0.0000        0.0000        0.0000        0.0000        0.0000        0.0000        0.0000        0.0000        0.0000        0.0000        0.0000        0.0000        0.0000        0.0000        0.0000        0.0000        0.0000        0.0000        0.0000        0.0000        0.0000        0.0000        0.0000        0.0000        0.0000        0.0000        0.0000        0.0000        0.0000        0.0000        0.0000        0.0000        0.0000        0.0000        0.0000        0.0000        0.0000        0.0000        0.0000        0.0000        0.0000        0.0000        0.0000        0.0000        0.0000        0.0000        0.0000        0.0000        0.0000
        0.0000        0.0000        0.0000        0.0000        0.0000        0.0000        0.0000        0.0000        0.0000        0.0000        0.0000        0.0000        0.0000        0.0000        0.0000        0.0000        0.0000        0.0000        0.0000        0.0000        0.0000       13.3127       14.0806       10.0791        6.7845        6.4913        7.2438        7.4183        4.7482       16.0069       39.0446       10.8283        9.3827       34.7399       16.8498       22.6702        7.3995        6.3911       15.7305        3.9880        1.3438        1.8264        4.0785        7.6800        8.9100       10.5480        6.1860       10.4419        9.3628        7.0720        7.8239       10.7539        6.3966        2.6939        2.7283        7.6593        5.7674        4.2864        3.6184        2.8165        3.9519        8.8339        9.2491        6.2664        7.5028        7.9400        6.0577        6.5708        8.0029        9.7070        6.3233        5.3435        7.2266        9.2682        6.6988        5.9158        8.6389        4.5475        2.9350        4.0876        4.8529        5.1685        4.5826        6.1788        7.5942        7.4290        7.4943        6.9676        7.2118        6.1458        7.4321        8.1275        6.1522        5.5157        6.4721        6.6346        6.5004        6.8491        9.1249       11.6119       11.7566       13.0564       14.1539       14.7714       14.6864       13.3363       13.1564       13.0330       13.3841       13.0417       12.3494       13.1951       14.0735       14.2406       12.6361       13.4545       14.2836       15.3984       15.8685       18.9128       22.3852       22.9201       22.4764       23.4270       21.2076       21.6805       23.6866       26.1332       22.4983       23.9408       26.6590       20.1238       19.5398       18.7451       18.4140       16.6242       22.2207       18.6012       13.5832       13.6827       13.6045       14.3480       14.9575       15.2721       15.0739       14.6250       15.1276       15.7045       17.3403       18.4496       20.6359       25.0333       25.5587       25.2096       27.3240       33.2295       40.2102       39.7117       33.5416       33.2535       35.4330       37.3965       32.2769       34.2253       33.6019       34.6852       35.2479       34.4102       29.0253       38.7994       32.9063       27.5951       28.8310       31.1833       27.8233       31.5889       47.4120       61.6819       65.0318       52.2410       55.7687       38.1865       26.7232       35.6348       30.4303       34.3952       31.7061       39.9543       42.3035       46.2135        0.0000        0.0000        0.0000        0.0000        0.0000        0.0000        0.0000        0.0000        0.0000        0.0000        0.0000        0.0000        0.0000        0.0000        0.0000        0.0000        0.0000        0.0000        0.0000        0.0000        0.0000        0.0000        0.0000        0.0000        0.0000        0.0000        0.0000        0.0000        0.0000        0.0000        0.0000        0.0000        0.0000        0.0000        0.0000        0.0000        0.0000        0.0000        0.0000        0.0000        0.0000        0.0000        0.0000        0.0000        0.0000        0.0000        0.0000        0.0000        0.0000        0.0000        0.0000        0.0000        0.0000        0.0000        0.0000        0.0000        0.0000        0.0000        0.0000
        0.0000        0.0000        0.0000        0.0000        0.0000        0.0000        0.0000        0.0000        0.0000        0.0000        0.0000        0.0000        0.0000        0.0000        0.0000        0.0000        0.0000        0.0000        0.0000        0.0000        0.0000       11.9857       12.8587        8.2635        6.2611        4.6779        5.3636        5.7127        6.5084        5.6874       13.6107        2.3740        4.6099       23.2741       16.9587       16.0062        5.3238        9.5538       10.0600        4.6280        2.1842        5.2946        6.0279        7.7760        7.6500        7.4460        7.3080        6.4337        6.6289        3.8148        4.4820        4.1675        6.6318        4.7801        4.0876        7.2980        4.8533        4.6250        2.5028        1.6318        4.9038        5.7293        7.4088        8.6009       11.2327       10.9955       11.2609       14.5248       12.4097        8.6423        7.9714        5.9537        3.6005        5.3802        7.3432        6.7928        6.1373        5.6680        4.6162        3.4481        4.0081        3.2838        4.7339        6.2445        7.0373        8.1410        9.3774        8.2418        7.2643        6.7146        6.9187        7.6080        6.5471        5.5024        6.7733        6.8058        7.0562        7.1469        8.3544       11.8445       13.2526       13.7835       16.9133       17.4648       18.0399       15.3743       15.1114       14.2874       15.6234       17.1049       16.5831       15.9203       16.1115       16.1504       14.1697       14.3975       15.5440       18.6661       19.1855       22.4022       24.9318       26.8293       26.6302       22.5995       22.2504       25.1531       21.3556       24.1887       21.1829       23.2144       27.0709       24.5710       21.3624       18.3141       17.0952       18.1166       19.0250       13.4446       13.5483       15.8258       15.3322       15.9403       16.7860       16.3125       16.0888       16.2033       16.7678       17.3753       17.5840       19.0930       22.6364       28.0311       33.1682       32.0938       32.5351       34.3230       38.6522       37.6565       35.0717       40.8661       36.8780       38.1848       38.3610       41.0703       36.8718       36.9511       35.1371       31.7680       34.3539       35.4159       29.1394       34.6016       34.2406       31.3262       32.9899       32.4962       32.9153       38.5633       40.4432       29.9387       30.6275       27.6740       35.5936       48.3849       45.2776       34.6206       38.8251       48.6893       52.6465       61.6268        0.0000        0.0000        0.0000        0.0000        0.0000        0.0000        0.0000        0.0000        0.0000        0.0000        0.0000        0.0000        0.0000        0.0000        0.0000        0.0000        0.0000        0.0000        0.0000        0.0000        0.0000        0.0000        0.0000        0.0000        0.0000        0.0000        0.0000        0.0000        0.0000        0.0000        0.0000        0.0000        0.0000        0.0000        0.0000        0.0000        0.0000        0.0000        0.0000        0.0000        0.0000        0.0000        0.0000        0.0000        0.0000        0.0000        0.0000        0.0000        0.0000        0.0000        0.0000        0.0000        0.0000        0.0000        0.0000        0.0000        0.0000        0.0000        0.0000
        0.0000        0.0000        0.0000        0.0000        0.0000        0.0000        0.0000        0.0000        0.0000        0.0000        0.0000        0.0000        0.0000        0.0000        0.0000        0.0000        0.0000        0.0000        0.0000        0.0000        0.0000       12.8222       12.3234        9.5159        6.5369        5.5983        3.9113        3.2691        2.7837        1.9490        1.0627        1.4335        1.9791        4.5759        4.9850       10.5397       11.7740       16.8708       13.7259        8.7134        5.5969        4.2252        2.2093        4.7054        3.7140        3.9780        7.3920        7.7012        3.2173        2.6757        3.4428        3.1932        2.6202        2.3832        1.8687        9.4777        8.6860        8.4031        6.0648        5.0972        4.6592        3.4889        4.8069        6.8025        8.3062        9.9335       10.7841       12.3408       11.4463        8.5946        6.5659        2.3605        1.7296        4.1805        4.2200        4.5555        5.8687        6.2745        4.3064        4.3829        4.5109        4.8498        5.5951        5.8050        7.4519        7.9636        9.6811        9.0626        8.3098        7.5775        5.7821        4.8772        4.8604        4.8428        5.3096        6.5765        6.5845        6.6211        7.8592       11.9589       13.9542       17.7012       19.6231       18.2268       15.5154       14.6627       14.5125       13.8089       16.3060       18.9271       17.6481       16.4988       16.8013       17.3385       15.9850       15.9610       18.8752       19.0994       20.6052       25.7309       26.0254       24.7342       24.9524       26.1034       23.5040       21.8573       21.6898       23.7243       20.4587       20.6931       26.1914       23.6900       21.5633       23.0466       21.1967       20.8781       18.1794       13.9461       14.1150       16.5530       15.9556       16.8297       18.3442       17.1908       17.0326       17.9722       18.3841       18.9324       19.7320       19.9344       23.4177       29.0411       31.1674       36.0030       37.4418       38.5557       36.9109       34.7759       36.1270       42.8644       38.1011       37.4018       39.9397       45.1000       43.7848       40.2698       37.5780       41.5867       43.8525       41.6951       35.9310       40.1261       43.3699       38.0095       36.0459       34.7075       35.1549       43.5514       42.4446       35.1799       33.1628       44.7069       38.9391       41.1022       38.1947       43.9494       54.2037       74.1206       85.3040       97.9467       87.2473        0.0000        0.0000        0.0000        0.0000        0.0000        0.0000        0.0000        0.0000        0.0000        0.0000        0.0000        0.0000        0.0000        0.0000        0.0000        0.0000        0.0000        0.0000        0.0000        0.0000        0.0000        0.0000        0.0000        0.0000        0.0000        0.0000        0.0000        0.0000        0.0000        0.0000        0.0000        0.0000        0.0000        0.0000        0.0000        0.0000        0.0000        0.0000        0.0000        0.0000        0.0000        0.0000        0.0000        0.0000        0.0000        0.0000        0.0000        0.0000        0.0000        0.0000        0.0000        0.0000        0.0000        0.0000        0.0000        0.0000        0.0000        0.0000
        0.0000        0.0000        0.0000        0.0000        0.0000        0.0000        0.0000        0.0000        0.0000        0.0000        0.0000        0.0000        0.0000        0.0000        0.0000        0.0000        0.0000        0.0000        0.0000        0.0000        0.0000        0.0000       21.3662       14.9879       12.0471       12.9073        9.3753        4.6816        3.4460        2.3220        1.5744        1.5073        2.1546        1.0551        3.4031       16.1014       16.4390       14.6751       11.2959        8.9446        2.9251        4.4660        3.7188        4.1890        6.8375        7.9680        5.1900        3.6662        3.2407        1.8797        1.8261        4.4407        2.6918        1.8292        3.2506        5.0506        4.3088        7.7349        8.4748        6.9386        4.9151        4.8566        4.5062        2.4671        6.0798        6.4320        6.2489       11.0272       10.0170        8.0091        5.2265        3.5458        3.3837        5.8500        4.0880        4.5603        5.5635        5.6260        5.7794        7.1934        7.2484        7.9718        7.0376        7.1244        7.8120        8.2365        8.8909        9.5228        9.9976        8.1572        6.2133        5.8674        4.9951        6.7659        6.0858        6.7851        7.0922        6.6870        8.0345       11.2046       12.9519       15.5738       19.0829       15.2434       17.6239       15.2216       14.5603       14.9350       17.1920       18.8624       18.0019       17.7897       17.4451       18.0057       18.9868       19.2288       20.0310       23.2969       25.6634       28.3142       28.2345       26.8622       24.9368       25.4799       22.7633       24.7165       23.1296       21.8650       21.1756       28.4443       27.1807       22.5965       22.6486       24.2179       21.6022       15.7690       14.9518       14.4006       13.8553       16.0238       18.6558       19.0172       19.4031       19.6371       21.1896       20.8366       21.1887       21.6449       21.3200       22.9318       23.7517       31.9883       33.6859       36.9051       37.1706       37.8925       42.8499       44.1315       43.4558       45.0578       41.8964       42.7532       45.0604       56.1077       48.8738       48.3505       47.7125       54.7599       55.8410       57.9613       47.8850       51.3048       52.0936       47.0114       46.9479       42.8567       42.0552       37.8815       46.0772       48.9337       60.9176       58.9110       48.1488       53.0947       59.0367       70.0225       79.2844       91.1874      103.4455      103.5497      100.4576        0.0000        0.0000        0.0000        0.0000        0.0000        0.0000        0.0000        0.0000        0.0000        0.0000        0.0000        0.0000        0.0000        0.0000        0.0000        0.0000        0.0000        0.0000        0.0000        0.0000        0.0000        0.0000        0.0000        0.0000        0.0000        0.0000        0.0000        0.0000        0.0000        0.0000        0.0000        0.0000        0.0000        0.0000        0.0000        0.0000        0.0000        0.0000        0.0000        0.0000        0.0000        0.0000        0.0000        0.0000        0.0000        0.0000        0.0000        0.0000        0.0000        0.0000        0.0000        0.0000        0.0000        0.0000        0.0000        0.0000        0.0000        0.0000
        0.0000        0.0000        0.0000        0.0000        0.0000        0.0000        0.0000        0.0000        0.0000        0.0000        0.0000        0.0000        0.0000        0.0000        0.0000        0.0000        0.0000        0.0000        0.0000        0.0000        0.0000       33.8567       26.8959       13.7042       10.1668        7.8304        5.6797        4.7276        4.0520        2.8866        3.5543        4.8035        3.6196        6.8734       39.0316       16.4742       12.6214       13.7167       11.5640       14.8918       12.1565        7.0798        6.9005        6.9865        6.4284       10.3930        3.2678        4.9962        4.3495        3.8628        3.9944        5.0405        6.8146        7.9142        7.5675        8.4285        8.0603        5.6916        6.2207        2.8941        2.5951        6.1757        7.0375        5.4549        7.0194        7.3275        6.5381        7.1219        6.6089        7.0942        6.1788        3.4450        3.5119        3.4163        3.3680        2.8181        3.5137        2.8502        3.2406        3.4820        4.4824        4.8777        4.3723        5.6964        7.7073        8.2164        9.4866       10.9755       13.8828       11.2408        9.3650        5.9511        4.9756        4.4844        5.1020        7.1433        7.3864        8.3100        9.4022        7.0862        7.8421       10.0715       13.0857       12.5311       12.5205       11.5716       14.3233       13.4895       16.4516       17.5988       20.5879       20.3408       17.4317       19.6817       22.0957       24.3992       26.0556       27.3959       30.0362       35.0234       32.2635       30.5512       32.5630       28.3274       26.2557       23.4870       22.0377       23.0241       23.5552       25.0344       30.1395       27.7872       32.9655       30.9120       23.9136       18.0409       16.3736       16.4714       20.0004       20.7616       20.6341       20.3084       21.5010       24.3983       26.4928       22.1094       21.1026       23.1411       23.8716       25.0352       28.0019       36.1883       43.1110       41.7505       38.1686       42.8785       54.8041       60.1790       56.3219       57.5607       53.7928       55.9914       56.1735       64.8869       62.3595       62.1721       68.0451       79.2298       88.4536       88.2497       84.7658       72.4677       66.3225       68.6207       66.8933       64.7969       70.3146       75.1861      134.3713       89.9828       91.0816       90.5825       83.1280       93.0660       86.8843       99.7821      109.4714      106.9912      123.3506      116.8876      111.9319       95.9675        0.0000        0.0000        0.0000        0.0000        0.0000        0.0000        0.0000        0.0000        0.0000        0.0000        0.0000        0.0000        0.0000        0.0000        0.0000        0.0000        0.0000        0.0000        0.0000        0.0000        0.0000        0.0000        0.0000        0.0000        0.0000        0.0000        0.0000        0.0000        0.0000        0.0000        0.0000        0.0000        0.0000        0.0000        0.0000        0.0000        0.0000        0.0000        0.0000        0.0000        0.0000        0.0000        0.0000        0.0000        0.0000        0.0000        0.0000        0.0000        0.0000        0.0000        0.0000        0.0000        0.0000        0.0000        0.0000        0.0000        0.0000
        0.0000        0.0000        0.0000        0.0000        0.0000        0.0000        0.0000        0.0000        0.0000        0.0000        0.0000        0.0000        0.0000        0.0000        0.0000        0.0000        0.0000        0.0000        0.0000        0.0000       41.8034       36.2374       31.1630       15.6906       11.7463        8.0222        9.1013        6.7477        5.7942        5.9946        7.3881        6.0114        5.0578        7.9870       23.3490        8.2858       20.8306       22.3091       22.0347       14.5200       14.8717       13.1855       17.0585       12.7134       11.9593        5.6262        4.3617        3.9504        3.2406        2.5862        1.9967        2.6994        3.5961        3.6621        3.1995        4.7416        3.4921        3.9876        7.0308        6.9162       10.6417       13.4952       12.0471        7.9122        7.6797        6.2407        6.3648        5.9956        5.1869        3.3985        2.1187        0.7999        2.3488        2.7742        3.0836        2.7756        2.8650        2.9754        4.4165        4.8437        4.5238        4.7895        4.6279        4.5224        7.0364        9.2308        9.9850       13.7985       14.1839       14.6030       13.6720        8.0039        6.4531        4.8704        8.1803        9.2345        6.6506        7.9617        8.6133        5.6673        6.2841       11.2057       14.7164       11.5960       10.8670       12.0715       12.8684       14.4283       13.7806       14.7011       18.2439       18.3867       18.5651       21.3453       22.5878       27.7680       27.5945       30.3966       34.3810       36.4202       39.7216       41.0735       43.1412       26.5097       24.8282       26.8839       22.6682       19.7607       21.9281       22.6138       19.5946       14.0315       17.7115       19.1473       19.2719       21.9873       15.9359       15.8519       15.8433       20.0132       22.3640       24.7355       33.0533       32.7947       28.9014       25.5811       22.8243       26.2873       31.4579       31.2373       31.4409       39.3056       44.4737       45.5915       48.8079       50.9298       55.4052       59.9983       60.4726       66.8896       57.2583       59.7176       57.0675       64.0249       68.7434       70.4726       69.1986       77.9737       98.9284       98.6960       95.8211       91.9177       94.5991       95.8070       94.3395      114.2145       97.5612       87.4794      100.6358       96.5742       87.5033       90.6128       90.1440       96.6443       98.7874      102.0521      100.7137      103.2168      121.0132      127.7923      124.2921      103.9041      100.9604        0.0000        0.0000        0.0000        0.0000        0.0000        0.0000        0.0000        0.0000        0.0000        0.0000        0.0000        0.0000        0.0000        0.0000        0.0000        0.0000        0.0000        0.0000        0.0000        0.0000        0.0000        0.0000        0.0000        0.0000        0.0000        0.0000        0.0000        0.0000        0.0000        0.0000        0.0000        0.0000        0.0000        0.0000        0.0000        0.0000        0.0000        0.0000        0.0000        0.0000        0.0000        0.0000        0.0000        0.0000        0.0000        0.0000        0.0000        0.0000        0.0000        0.0000        0.0000        0.0000        0.0000        0.0000        0.0000        0.0000
        0.0000        0.0000        0.0000        0.0000        0.0000        0.0000        0.0000        0.0000        0.0000        0.0000        0.0000        0.0000        0.0000        0.0000        0.0000        0.0000        0.0000        0.0000        0.0000        0.0000       50.5076       47.2438       38.4884       24.0966       18.7926       17.7414       16.2040       12.6049       12.6554       10.3644       13.6195       10.0084        6.0554        7.5855       11.7724       15.4493       23.8750       14.2872        9.3013       11.2363        4.6532        4.4491        8.8026        4.7115        4.6002        2.9499        5.1301        5.5565        4.9130        4.8467        3.3958        3.7363        4.1671        4.3379        4.6031        4.3165        6.3304        5.7161        6.1517        4.7536        5.1554        6.7348       11.8747        8.9592        8.3083        6.1572        7.2969        7.6760        8.4470        4.2777        2.3177        1.3406        2.0449        1.3148        1.2694        1.3125        2.0175        2.5335        3.6096        5.4268        5.3197        5.8090        7.0911        5.4488        5.6097        6.4964        7.9628       12.0848       14.1904       15.5393       14.2729        8.3301        8.2250        6.5755        7.5236       10.8611        9.1705        8.9433        8.8651        8.5994        9.4822        9.5195        9.7238        8.4969        8.9893        8.6554        7.6305        9.7913       13.8276       16.8933       17.7561       16.8960       17.0203       19.0188       19.9973       28.0056       30.8587       36.1326       31.0023       34.7638       37.4112       38.2003       44.1192       27.5893       25.5512       20.1760       18.2543       20.8040       22.7657       17.7785       16.3768       15.2530       18.4340       18.9625       22.5540       18.8407       16.5508       18.9142       20.1837       23.4051       23.9598       25.4161       31.9248       31.5882       32.4376       33.5135       31.2673       32.0718       32.2945       35.5320       36.0652       42.0096       44.2618       44.2778       46.3948       62.1616       57.4759       59.9263       61.3508       70.2398       63.4987       61.6838       65.5850       78.9106       74.3340       78.6891       85.4608       93.5235      100.3663      102.3766      105.5518      113.5588      115.1441      123.3110      114.6895      117.1478      129.8530      120.2563      112.5842      117.2158      107.3876      106.7119      120.3006      113.6549      117.9695      122.5071      119.7945      108.1113      124.3551      126.8413      126.0660      105.4860       99.2402       86.3672        0.0000        0.0000        0.0000        0.0000        0.0000        0.0000        0.0000        0.0000        0.0000        0.0000        0.0000        0.0000        0.0000        0.0000        0.0000        0.0000        0.0000        0.0000        0.0000        0.0000        0.0000        0.0000        0.0000        0.0000        0.0000        0.0000        0.0000        0.0000        0.0000        0.0000        0.0000        0.0000        0.0000        0.0000        0.0000        0.0000        0.0000        0.0000        0.0000        0.0000        0.0000        0.0000        0.0000        0.0000        0.0000        0.0000        0.0000        0.0000        0.0000        0.0000        0.0000        0.0000        0.0000        0.0000        0.0000
        0.0000        0.0000        0.0000        0.0000        0.0000        0.0000        0.0000        0.0000        0.0000        0.0000        0.0000        0.0000        0.0000        0.0000        0.0000        0.0000        0.0000        0.0000        0.0000        0.0000       50.6593       62.8777       67.6322       33.3296       35.7081       29.8524       26.1879       25.3600       20.8926       15.4080       12.4269        7.8304        6.5837        4.0677        6.9949        5.0560        4.8437        5.5742       15.3445       10.1604        6.0257        7.4327        3.1403        3.9192        2.4468        1.4606        5.6849        8.3725        9.1916        6.7136        4.3540        4.6670        5.7820        6.0962        9.4893        8.1399        8.2284       10.0661        7.8745        5.8612        5.7788        3.1662        3.1299        4.1960        5.2269        5.4575        5.5030        5.6355        6.4864        4.3686        3.9949        1.6150        0.6614        0.4632        0.7944        0.9173        1.3240        1.1166        2.2167        5.0908        4.7007        7.4832        9.8359        8.2205        7.9935        7.6787        9.0690       11.9762       12.3181       10.9118       12.0292        7.0898       10.0005        9.5367        9.3490       13.9999       11.9299        8.2947        7.4636        6.7507        8.7114        7.9574        7.6448        7.1282        6.7760        6.5924        6.3314       11.3510       14.4449       19.9990       17.9998       20.1111       18.8030       19.3639       21.1106       24.4160       27.5890       32.4738       28.9197       36.9132       38.7211       35.1225       33.0555       26.1605       21.8186       18.6293       16.3571       17.7105       20.9417       21.5334       20.7733       20.8188       31.0949       34.6274       26.2150       21.7789       22.3209       30.3997       28.2498       23.3384       26.3306       25.0866       30.8781       32.1322       31.5767       33.2818       33.1718       33.7308       34.2787       37.2321       38.4335       48.3040       44.1107       45.9996       45.5693       51.7928       49.5522       54.4166       57.1849       64.2295       67.3627       74.2643       78.1107       86.2100       81.8461       81.5847       94.1331      104.5350      105.4832      107.7201      117.4535      121.4756      103.9944      113.6840      119.4308      121.7604      116.0050      103.5212      101.0410      109.7884      121.5557      144.0586      133.8332      117.7769      116.3853      132.9124      132.5991      128.0703      124.1417      118.9760      114.1898       94.6428       96.1495       83.5315       86.1014        0.0000        0.0000        0.0000        0.0000        0.0000        0.0000        0.0000        0.0000        0.0000        0.0000        0.0000        0.0000        0.0000        0.0000        0.0000        0.0000        0.0000        0.0000        0.0000        0.0000        0.0000        0.0000        0.0000        0.0000        0.0000        0.0000        0.0000        0.0000        0.0000        0.0000        0.0000        0.0000        0.0000        0.0000        0.0000        0.0000        0.0000        0.0000        0.0000        0.0000        0.0000        0.0000        0.0000        0.0000        0.0000        0.0000        0.0000        0.0000        0.0000        0.0000        0.0000        0.0000        0.0000        0.0000
        0.0000        0.0000        0.0000        0.0000        0.0000        0.0000        0.0000        0.0000        0.0000        0.0000        0.0000        0.0000        0.0000        0.0000        0.0000        0.0000        0.0000        0.0000        0.0000        0.0000        0.0000       82.2550       72.6282       82.0858       74.3433       70.8561       62.8839       52.6984       45.8501       35.7074       26.0913        6.2901        4.2985        2.9940        1.6530        2.1023        3.5902        6.1495       13.6121       24.6226       21.7502       20.9796       19.4352        9.1429       11.6255        6.1530        3.3298        4.5418        7.8207        3.7517        1.5244        4.4990        4.1731        5.4722        4.9654        5.0467        3.8198        5.5608        5.2240        6.3386        4.3955        3.3857        2.1871        2.0937        1.9924        2.0526        2.8924        3.2122        3.2304        2.9442        5.0159        1.4005        0.7847        1.1239        2.0806        3.2436        5.9731        5.8180        4.6669        7.5604        9.5483       11.7226       14.6635       11.6244       13.3380       12.9827       11.9794       17.9473       15.2359       12.9670       12.5958        9.7129       10.5781       11.2634       11.7865       10.6552       11.0669       12.1367        9.6151        9.6709        8.7370       10.5101       12.5294       11.3089        9.4513        6.9290        6.8432       11.5594       13.5946       15.8984       14.5528       21.6708       23.5918       20.1159       20.2881       39.1318       44.0902       49.9252       40.9274       44.2689       45.0164       50.8000       41.6247       31.9126       29.2380       23.9780       26.0892       28.5792       27.1433       27.3610       30.4235       37.5205       49.5506       43.3827       48.9261       47.7951       43.3507       41.7946       42.2797       29.3776       33.2021       33.6983       39.9412       37.0498       36.9720       40.3947       44.1133       41.9379       42.4644       45.1472       45.6404       51.6212       53.2410       53.8353       53.2124       55.1218       57.7094       62.5966       63.4853       72.2191       78.7553       82.1460       83.0630       97.1623       99.5936      113.1615      115.8723      120.9579      125.5894      129.8902      125.6420      118.0467      111.5566      101.4496      109.8759      114.7458      123.1823      130.3476      127.9823      139.1902      139.1532      135.2346      145.1339      131.7234      129.0313      131.9827      135.2794      116.9467      117.0872      114.7291      111.6771       97.9208       90.7421       83.0071       83.2127       35.4000        0.0000        0.0000        0.0000        0.0000        0.0000        0.0000        0.0000        0.0000        0.0000        0.0000        0.0000        0.0000        0.0000        0.0000        0.0000        0.0000        0.0000        0.0000        0.0000        0.0000        0.0000        0.0000        0.0000        0.0000        0.0000        0.0000        0.0000        0.0000        0.0000        0.0000        0.0000        0.0000        0.0000        0.0000        0.0000        0.0000        0.0000        0.0000        0.0000        0.0000        0.0000        0.0000        0.0000        0.0000        0.0000        0.0000        0.0000        0.0000        0.0000        0.0000        0.0000        0.0000        0.0000
        0.0000        0.0000        0.0000        0.0000        0.0000        0.0000        0.0000        0.0000        0.0000        0.0000        0.0000        0.0000        0.0000        0.0000        0.0000        0.0000        0.0000        0.0000        0.0000        0.0000        0.0000       91.9215       89.4383       99.5111       99.6947       92.9816       84.4876       68.7337       57.8302       44.7541       32.3214        6.5701        3.7552        1.4940        1.4509        2.1141        5.5764        3.8323       11.2528       20.2726       12.2412       16.1122       18.8313        6.9046        9.1008        2.6178        2.5048        3.0840        1.5048        1.7285        1.9124        4.8517        3.8012        3.7602        4.5959        4.2944        6.3882        7.4195        6.5449        5.5549        2.6094        3.0440        2.5032        2.0206        2.5416        2.8525        2.3376        2.0347        1.7276        2.3396        1.8439        0.6724        1.3246        1.6792        2.5782        5.8803        7.6589        9.6469       11.1644        7.5570       10.6217       10.6737       14.0403       12.6338       12.5512       13.6119       12.6915       16.3134       14.5189       15.0328        9.7517        8.0416        8.1785       10.4522        8.4426       15.2762       14.8378       19.8419       12.4025       10.4710       12.4863       11.2019       10.9085        9.6651        9.0463        9.9510        9.3012       10.0940       11.4001       12.2614       13.8225       19.1315       24.6171       22.0645       20.4644       33.2191       34.8800       37.7032       38.4296       44.8579       41.6547       46.2661       44.5749       31.0113       25.6104       26.7062       31.9200       29.2000       30.6677       30.1349       34.7827       33.4445       41.7768       46.0213       44.3915       43.4773       46.6729       42.5404       41.2541       34.3023       33.1906       36.1863       48.1265       47.9119       47.4891       51.4832       52.3781       47.0228       47.6601       48.8790       47.7762       53.2555       59.3764       59.7691       60.2863       58.7739       58.6511       64.7917       64.9892       85.8744       77.4574       76.8845       89.1275      114.4876      133.3300      138.6115      123.3641      123.9442      124.8146      131.1522      142.4050      126.7596      129.6769      141.0310      130.2338      138.1274      140.8721      159.9674      150.2446      151.5772      153.1729      148.2989      163.0989      148.2330      164.8879      167.3851      133.9836      124.7153      119.1705      121.4974      117.5436       99.1933       93.0498       90.7279       82.9758       30.4800        0.0000        0.0000        0.0000        0.0000        0.0000        0.0000        0.0000        0.0000        0.0000        0.0000        0.0000        0.0000        0.0000        0.0000        0.0000        0.0000        0.0000        0.0000        0.0000        0.0000        0.0000        0.0000        0.0000        0.0000        0.0000        0.0000        0.0000        0.0000        0.0000        0.0000        0.0000        0.0000        0.0000        0.0000        0.0000        0.0000        0.0000        0.0000        0.0000        0.0000        0.0000        0.0000        0.0000        0.0000        0.0000        0.0000        0.0000        0.0000        0.0000        0.0000        0.0000        0.0000        0.0000
        0.0000        0.0000        0.0000        0.0000        0.0000        0.0000        0.0000        0.0000        0.0000        0.0000        0.0000        0.0000        0.0000        0.0000        0.0000        0.0000        0.0000        0.0000        0.0000        0.0000        0.0000      111.1688       97.7173      111.4916      105.9377      100.3810       94.2074       79.9469       66.0036       53.4825       39.1334        5.7383        3.6628        1.9554        2.4622        7.4270        5.6659        2.3916        5.0129        3.5726        6.1765        9.9408       13.0619        4.1931        1.1441        1.5832        1.2566        2.8243        7.4299        7.6131        4.6849        5.2095        9.1002        3.8378        8.5587       10.2791        9.7505        9.3046        7.2695        4.9485        2.4787        1.3329        1.3083        1.5292        2.0584        3.1997        3.3185        2.5844        2.4561        2.1231        2.9479        1.5122        2.5565        2.4675        3.5707       10.3530       14.2151       15.0447       14.9887       16.0987       15.6466       10.3181       11.5611       12.4971       12.4015       14.9193       15.6379       17.4196       13.0578       10.2420        9.0215        7.2778       11.1388       13.4798        7.9480        8.1072       13.4840       26.3397       12.1684       10.9056        8.5735        7.9698       13.2234        9.5897       11.6368       12.0605       15.3647       13.6886       11.3671       10.8367       13.5213       16.7666       29.8833       27.0147       17.8497       25.5834       29.2338       35.2730       40.8078       44.0381       41.5359       46.9562       55.8609       27.6003       24.3190       28.6918       28.2834       27.9722       28.0907       29.7589       29.9360       33.2110       39.0784       45.6964       51.4677       55.9442       56.4437       50.7257       54.8228       45.5005       46.3673       46.9524       54.3668       54.0744       56.4369       60.7054       64.8852       64.2221       62.9635       56.5543       55.8473       76.6538       75.5194       69.2535       66.8090       65.0325       64.1762       70.0231       76.5263       86.4891       83.9637       78.4388       83.5437      103.1869      108.9001      121.7567      116.7554      131.5248      150.6538      159.6511      150.3556      152.7476      153.2707      165.0650      155.0341      148.0354      166.4043      174.3895      176.4171      164.3454      160.6656      191.3253      166.6730      166.2240      163.3604      167.2473      139.9673      125.7455      114.8113      122.1763      103.6869       98.8074       93.8364       93.6824       93.8888       34.5900        0.0000        0.0000        0.0000        0.0000        0.0000        0.0000        0.0000        0.0000        0.0000        0.0000        0.0000        0.0000        0.0000        0.0000        0.0000        0.0000        0.0000        0.0000        0.0000        0.0000        0.0000        0.0000        0.0000        0.0000        0.0000        0.0000        0.0000        0.0000        0.0000        0.0000        0.0000        0.0000        0.0000        0.0000        0.0000        0.0000        0.0000        0.0000        0.0000        0.0000        0.0000        0.0000        0.0000        0.0000        0.0000        0.0000        0.0000        0.0000        0.0000        0.0000        0.0000        0.0000        0.0000
        0.0000        0.0000        0.0000        0.0000        0.0000        0.0000        0.0000        0.0000        0.0000        0.0000        0.0000        0.0000        0.0000        0.0000        0.0000        0.0000        0.0000        0.0000        0.0000        0.0000        0.0000      104.0286      108.2415      108.6009      106.2940       96.6910       85.8194       75.3630       66.8952       54.9118       41.9644        9.6772        8.0993        4.0445        1.9857        2.4748        4.8955        1.2891        0.9527        1.5854        2.5674        5.2819        8.0215        7.7905        9.7313        5.6483        6.3770        3.7585        5.6423        6.1586        3.8843        2.4773        7.0530        7.4451        4.4357        4.5141        6.3751        5.1066        3.2535        3.9927        4.0078        3.4238        3.3403        3.3924        2.4438        2.8042        2.8759        4.3159        5.0656        2.6226        4.1515        3.7433        4.6395        5.7574        8.8596       13.6987       17.7370       23.8437       22.9540       20.8642       16.4628       14.2557       10.6476        7.9338       12.3802       13.4235       15.0929       20.3412       17.4592       13.9765       12.3630       11.6915       13.2776       17.1485       11.7840       10.7203       12.6541       29.2422       23.7003       14.1760       16.7356       11.3175       14.6796       11.7090       14.7029       13.5651       15.5169       11.7217        9.8656       13.2335       12.2558       20.4949       26.0818       19.2590       17.3785       24.9122       31.4885       30.8135       36.9932       43.6985       39.5789       36.8201       40.9875       24.5256       22.7276       24.4489       24.6604       23.6616       25.2485       29.0329       32.7111       39.8735       43.2304       47.5683       52.2080       52.2295       49.9567       47.7315       46.4915       44.6071       51.0612       54.5361       61.7624       66.7297       73.0049       74.1247       75.6018       71.7021       75.8638       72.4200       71.8089       89.3017       89.0070       74.6549       74.3196       76.2312       74.6232       74.2092       73.3417       88.6019       98.8870      103.3066      109.4873      120.1878      118.0738      110.6521      110.5529      150.7414      168.6512      170.8517      174.3934      185.4210      171.5573      169.0489      173.1988      156.1047      152.3394      173.5359      179.3019      173.9210      181.9964      180.6551      169.6620      162.2245      165.9012      158.9445      143.6080      118.7343      124.0200      120.3821      104.5468       95.8001       95.2883       99.5498      102.3581        0.0000        0.0000        0.0000        0.0000        0.0000        0.0000        0.0000        0.0000        0.0000        0.0000        0.0000        0.0000        0.0000        0.0000        0.0000        0.0000        0.0000        0.0000        0.0000        0.0000        0.0000        0.0000        0.0000        0.0000        0.0000        0.0000        0.0000        0.0000        0.0000        0.0000        0.0000        0.0000        0.0000        0.0000        0.0000        0.0000        0.0000        0.0000        0.0000        0.0000        0.0000        0.0000        0.0000        0.0000        0.0000        0.0000        0.0000        0.0000        0.0000        0.0000        0.0000        0.0000        0.0000        0.0000
        0.0000        0.0000        0.0000        0.0000        0.0000        0.0000        0.0000        0.0000        0.0000        0.0000        0.0000        0.0000        0.0000        0.0000        0.0000        0.0000        0.0000        0.0000        0.0000        0.0000        0.0000        0.0000      105.5833      118.0123      121.8149      119.2702      104.1543       98.7414       88.6256       73.8504       53.6045        8.2859        4.2401        2.1306        1.8343        8.2109       10.0379       11.1394       10.4058        9.6864        8.5119        8.4056        7.6004        8.4030       15.9366       10.0561        4.0230        9.0673        2.0386        1.4556        2.5957        3.0265        3.0451        5.2960        2.4736        2.6626        2.5126        4.0983        3.5916        2.9020        2.3228        2.1346        1.7672        2.0597        2.0013        1.8344        3.1501        6.5983        6.6158       10.7141       10.0229        6.3314        6.8563        8.4242       10.3845       17.2734       24.3091       28.1731       26.7205       21.8477       19.9369       16.8964       15.2036       15.6047       17.4301       18.1917       23.4346       34.4546       31.7793       28.0377       25.7868       23.6522       29.5835       31.8586       29.0739       28.2622       16.9594       27.1753       34.9599       23.9695       26.5863       28.5218       24.7131       17.9953       22.0458       15.8898       17.7365       15.6072       18.9863       21.3168       22.4643       22.9426       30.0724       24.1475       25.9070       30.3366       35.0160       38.1770       51.8806       51.9670       47.1412       41.2911       38.9439       22.7649       22.9234       23.5767       24.4181       33.4236       36.5867       41.3018       55.2865       75.4697       73.2929       73.4811       77.0112       58.4422       45.1132       46.8085       49.2835       56.3280       69.2894       71.6156       79.8135       96.4433       97.7046      105.4728       99.0464       97.3987      105.2998      102.6256       95.9425       96.0853       96.7541       87.1405       89.2758      101.0694      111.0460      102.8192      101.9586      117.5873      120.4430      125.1021      131.1499      137.3872      143.1920      136.4444      138.3684      158.1771      170.4046      184.4556      203.0815      214.9032      211.8845      188.1713      193.6695      200.9442      207.1894      212.6948      207.8630      215.8017      200.0861      210.1582      200.2947      176.1233      176.0724      165.0094      137.3791      128.9245      123.9389      127.1793      130.5910      114.5469      114.0141      123.9074      141.6441      143.3049      139.2044      140.2437      160.3068        0.0000        0.0000        0.0000        0.0000        0.0000        0.0000        0.0000        0.0000        0.0000        0.0000        0.0000        0.0000        0.0000        0.0000        0.0000        0.0000        0.0000        0.0000        0.0000        0.0000        0.0000        0.0000        0.0000        0.0000        0.0000        0.0000        0.0000        0.0000        0.0000        0.0000        0.0000        0.0000        0.0000        0.0000        0.0000        0.0000        0.0000        0.0000        0.0000        0.0000        0.0000        0.0000        0.0000        0.0000        0.0000        0.0000        0.0000        0.0000        0.0000        0.0000
        0.0000        0.0000        0.0000        0.0000        0.0000        0.0000        0.0000        0.0000        0.0000        0.0000        0.0000        0.0000        0.0000        0.0000        0.0000        0.0000        0.0000        0.0000        0.0000        0.0000        0.0000        0.0000        0.0000        0.0000        0.0000        0.0000      106.8807      100.7280       91.2526       75.8251       55.1370        7.6011        4.2901        1.4987        2.2637       11.8902       13.7311       14.8182       13.6349       13.9364       15.3409       11.5319        9.6293        9.2276        8.4767        7.5686        2.6162        5.7600        7.7871        4.7413        5.0912        4.3657        3.8698        4.2633        4.0263        4.6983        6.6748        6.8626        5.5344        3.3768        3.3740        3.1975        1.9237        1.7519        1.9232        3.9745        4.6270        9.4842        8.0139        9.9849        7.0418        5.5222        5.7358       11.1714       14.2066       22.1129       24.3209       25.3244       24.2915       18.0508       20.6243       20.5183       20.2392       18.0994       19.7400       20.9602       25.7932       33.2749       33.3071       35.3600       37.2620       32.5848       30.0806       32.5493       30.8920       38.0699       27.5364       25.2500       28.1458       24.4283       24.0594       28.2080       25.3178       22.8769       21.1199       20.9010       20.6733       17.2301       19.4411       22.2498       21.2656       22.5848       25.7510       28.4621       30.3571       40.1335       46.3616       40.2666       42.3867       44.8385       47.2883       42.9266       43.4005       30.6051       23.2334       27.0688       28.2219       43.1916       46.6374       58.4891       87.0903       86.3852       94.7537       94.9695       84.8012       70.1522       50.3453       49.2538       50.1311       55.4386       58.3411       66.2443       77.4282       84.6816       93.6307       89.4061       82.5160       95.0949      103.5306      112.0643      113.4297      115.9310      102.9905       92.0834       92.5973      102.6090      111.9246      115.2471      118.1389      133.5183      128.1893      130.2294      132.7794      175.7680      201.6621      198.1717      174.5659      166.9336      170.7968      181.2625      229.3017      250.7220      245.7828      212.2546      219.5455      211.6681      220.7562      214.3562      221.4870      219.8263      230.1312      233.9074      234.3227      199.4351      183.5511      163.5274      159.2721      125.8848      130.3083      132.2126      139.1476      131.9894      120.5881      131.4354      141.9853      142.4987      152.4196      141.7625      153.7132        0.0000        0.0000        0.0000        0.0000        0.0000        0.0000        0.0000        0.0000        0.0000        0.0000        0.0000        0.0000        0.0000        0.0000        0.0000        0.0000        0.0000        0.0000        0.0000        0.0000        0.0000        0.0000        0.0000        0.0000        0.0000        0.0000        0.0000        0.0000        0.0000        0.0000        0.0000        0.0000        0.0000        0.0000        0.0000        0.0000        0.0000        0.0000        0.0000        0.0000        0.0000        0.0000        0.0000        0.0000        0.0000        0.0000        0.0000        0.0000        0.0000        0.0000
        0.0000        0.0000        0.0000        0.0000        0.0000        0.0000        0.0000        0.0000        0.0000        0.0000        0.0000        0.0000        0.0000        0.0000        0.0000        0.0000        0.0000        0.0000        0.0000        0.0000        0.0000        0.0000        0.0000        0.0000        0.0000        0.0000        0.0000       94.8077       87.5816       75.0481       56.5943        8.7966        5.0063        2.6696        3.2155       16.8900       18.9606       19.4699       17.9414       18.1786       15.2058       13.6546       13.8358       11.2179        8.1661        5.9377        6.9090        5.9223        4.5949        2.1165        3.2766        2.7114        2.0441        2.7687        4.5484        4.3688        5.9533        9.1308       10.5276        5.8460        3.9586        2.9402        2.4263        3.4037        4.3585        5.1920        4.9649        6.9623        7.4124        5.9970        4.7197        4.5698        6.1327       10.0703       16.1666       25.5698       25.2840       22.7569       22.7268       19.0597       18.8096       19.9567       19.4289       19.9327       21.3470       19.7360       25.4700       33.9556       40.2293       39.0317       44.8839       39.2122       33.5976       30.4888       37.3093       31.3183       23.9188       25.4366       20.2460       18.1604       17.8961       18.2334       16.2363       14.6600       14.7219       19.8369       17.8946       17.9179       17.7032       18.4840       19.3189       21.8199       27.8609       30.7126       33.1194       36.3939       47.3504       40.1982       36.2448       31.7685       37.0850       46.8133       43.7239       29.1425       23.3348       24.0193       32.1736       47.3552       55.5291       69.5614       77.4796       89.0622       96.5039       95.9608       82.1958       73.3466       65.9690       56.5787       57.5536       51.0557       64.8496       66.0805       78.2248       90.2382       90.8108       89.7911       93.6865      105.4359      116.4128      117.3677      122.8217      123.7881      105.3574       93.2722       99.2061      106.4429      110.8617      109.8878      116.0567      130.2190      138.2704      141.2567      160.1738      227.0436      182.1368      188.8404      184.0795      179.2934      184.2389      204.5958      220.4350      232.6520      207.1461      185.2414      206.3790      200.7194      208.8177      228.5559      234.1720      226.4767      232.4537      224.9656      238.5533      215.4422      208.4469      195.9415      175.7672      135.5175      160.3445      167.9185      152.1651      146.2798      150.5200      143.6930      144.7494      144.1201      151.2789      144.8888      155.6745      144.9300        0.0000        0.0000        0.0000        0.0000        0.0000        0.0000        0.0000        0.0000        0.0000        0.0000        0.0000        0.0000        0.0000        0.0000        0.0000        0.0000        0.0000        0.0000        0.0000        0.0000        0.0000        0.0000        0.0000        0.0000        0.0000        0.0000        0.0000        0.0000        0.0000        0.0000        0.0000        0.0000        0.0000        0.0000        0.0000        0.0000        0.0000        0.0000        0.0000        0.0000        0.0000        0.0000        0.0000        0.0000        0.0000        0.0000        0.0000        0.0000        0.0000
        0.0000        0.0000        0.0000        0.0000        0.0000        0.0000        0.0000        0.0000        0.0000        0.0000        0.0000        0.0000        0.0000        0.0000        0.0000        0.0000        0.0000        0.0000        0.0000        0.0000        0.0000        0.0000        0.0000        0.0000        0.0000        0.0000        0.0000        0.0000        0.0000        0.0000       58.1723       11.7522        7.2718        5.6391        5.7315       26.1550       27.3636       26.6065       23.5884       21.0931       18.0329       15.2932       12.0544        8.1250        4.6170        4.6951        7.1463        3.0114        3.8544        5.7451        4.1436        1.3901        2.3461        1.7564        2.6766        5.2730        4.0697        6.3783        7.5742        5.9213        4.4536        2.2076        3.1738        6.8034        8.0591        5.9487        3.6616        3.3496        4.6904        4.8813        4.3736        3.9404        5.1907        4.6209       13.5388       26.1405       27.7639       20.2119       23.2758       22.8842       23.3682       22.1986       20.2920       24.6280       26.6779       25.7687       29.0992       43.6265       48.5436       44.6552       39.7435       40.4609       37.2687       35.5783       32.7924       20.4690       18.3593       27.2159       19.8391       14.9875       13.3071       12.4587       12.9380       13.5437       17.9242       21.0178       17.4859       16.8557       18.8146       17.2550       17.8941       19.7903       23.5433       25.6138       29.3655       33.7510       33.2999       41.6981       35.7650       38.5689       47.1610       44.7681       39.6674       25.5871       22.7853       22.4437       29.3451       41.8987       51.8469       69.6801       76.7851       78.6772       96.4194       87.0048       76.8099       75.9000       68.3842       56.5209       49.6964       53.4134       72.5935       76.6731       70.2274       83.5586       90.3839       88.1441       88.5508       94.4400      100.9000       98.7776      103.2125      119.7921      112.1459       97.5527       93.3606       97.7835      109.0693      106.8263      106.7302      119.2587      132.9247      135.2700      155.5331      187.7497      167.2924      184.0717      176.5300      170.4781      179.8209      190.5431      186.5838      208.2352      215.2822      199.9632      184.7751      198.1934      195.6481      213.2700      235.7261      224.5917      221.1115      211.9737      215.2515      189.9372      209.2294      199.1630      179.0380      143.7164      153.2780      166.8237      148.9722      136.1067      140.6021      150.8307      146.6756      148.9330      155.2904      163.4268      162.0594      140.2500        0.0000        0.0000        0.0000        0.0000        0.0000        0.0000        0.0000        0.0000        0.0000        0.0000        0.0000        0.0000        0.0000        0.0000        0.0000        0.0000        0.0000        0.0000        0.0000        0.0000        0.0000        0.0000        0.0000        0.0000        0.0000        0.0000        0.0000        0.0000        0.0000        0.0000        0.0000        0.0000        0.0000        0.0000        0.0000        0.0000        0.0000        0.0000        0.0000        0.0000        0.0000        0.0000        0.0000        0.0000        0.0000        0.0000        0.0000        0.0000        0.0000
        0.0000        0.0000        0.0000        0.0000        0.0000        0.0000        0.0000        0.0000        0.0000        0.0000        0.0000        0.0000        0.0000        0.0000        0.0000        0.0000        0.0000        0.0000        0.0000        0.0000        0.0000        0.0000        0.0000        0.0000        0.0000        0.0000        0.0000        0.0000        0.0000        0.0000        0.0000       58.4286       49.5795        0.0000        0.0000       44.9512       45.3724       42.9081       37.2147       22.5226       18.4065       15.0313       12.2671        5.0585        3.6495        4.0248        6.3303       25.3213       32.5793       32.7292       25.0548        5.1114        2.3993        1.0592        1.8709        2.1083        2.1823        5.9859        8.2929        5.2477        7.5784        4.6072        6.2519       11.1954       12.7958        9.8152        6.5908        3.9826        4.7582        8.0077        6.7016        4.3477        3.4627        4.6042        9.1074       30.8790       39.1040       35.0603       32.2194       37.6770       35.7795       33.4874       31.4513       43.2721       41.1820       30.1905       35.5244       46.2745       53.8797       52.8971       56.3764       51.5668       53.8682       45.7684       36.0161       32.8762       27.1272       23.1243       21.5700       14.8964       14.3195       12.8044       13.2981       13.3868       16.1254       14.6646       11.5067       16.8451       16.7687       19.5607       19.7767       23.7702       27.7127       34.0567       47.4271       53.8864       47.2310       44.7838       51.1060       48.7331       51.5934       43.7253       38.1174       28.6996       28.6062       27.3742       30.3658       29.9176       32.7781       39.7657       48.7978       62.3014       70.0549       73.7464       62.2306       64.5364       54.7516       62.9580       70.9739       79.3618      103.7308       91.5294       87.6477       93.1571       94.5954       98.6792       94.1351       89.9088       97.3278      100.6338      105.7190      119.0675      112.5781      112.2878      105.1877      116.8024      122.6461      113.9053      117.0235      142.9146      151.6250      149.5712      154.0121      181.2101      172.5583      186.4846      176.1559      176.6017      167.8621      161.0256      170.4972      187.7581      181.5981      160.7644      151.3432      165.9813      177.1355      184.8333      218.9337      211.0228      226.9353      217.2904      231.8377      202.6908      189.5035      201.5535      197.0301      182.5274      168.3842      154.6310      154.9260      146.5557      150.1542      159.5983      186.9099      159.7700      158.0930      155.5886        0.0000        0.0000        0.0000        0.0000        0.0000        0.0000        0.0000        0.0000        0.0000        0.0000        0.0000        0.0000        0.0000        0.0000        0.0000        0.0000        0.0000        0.0000        0.0000        0.0000        0.0000        0.0000        0.0000        0.0000        0.0000        0.0000        0.0000        0.0000        0.0000        0.0000        0.0000        0.0000        0.0000        0.0000        0.0000        0.0000        0.0000        0.0000        0.0000        0.0000        0.0000        0.0000        0.0000        0.0000        0.0000        0.0000        0.0000        0.0000        0.0000        0.0000        0.0000
        0.0000        0.0000        0.0000        0.0000        0.0000        0.0000        0.0000        0.0000        0.0000        0.0000        0.0000        0.0000        0.0000        0.0000        0.0000        0.0000        0.0000        0.0000        0.0000        0.0000        0.0000        0.0000        0.0000        0.0000        0.0000        0.0000        0.0000        0.0000        0.0000        0.0000        0.0000        0.0000        0.0000        0.0000        0.0000        0.0000        0.0000       52.0645       44.5732       26.8576       21.1253       17.0560       13.7829        5.7181        4.2339        4.9360        8.2576       35.0107       44.3724       43.7728       33.2389        5.9397        2.6834        0.8794        1.7754        1.7814        1.7036        1.8587        3.5129        0.6217        1.2229        3.6280        4.0724        3.3652        4.5527        6.5343        8.1972        9.4533        6.5975        7.9192        6.6535        5.3314        8.7428       12.2365       15.2882       19.1756       27.1072       35.1292       27.1020       21.9546       17.0855       21.9031       24.4483       31.0045       17.0759       14.4756       22.2493       41.0372       45.4257       51.7699       51.4392       40.9415       31.7423       20.0436       23.6239       25.3381       22.7545       17.5320       15.7550       17.0181       10.0744        9.7548       10.6254       12.1339       13.2103       12.2949       12.2052       19.8269       19.3092       22.0670       23.9328       26.9151       27.7775       36.3165       41.4352       43.7904       42.1581       52.0930       59.7700       53.4057       48.8728       46.9682       42.4430       30.8233       26.6461       25.8728       27.9658       27.8367       27.4308       28.4934       33.1947       42.4467       54.7594       62.4276       60.4153       73.6246       65.4380       73.5312       85.2449       90.1503       91.6912       84.3555       89.4535       91.6331       96.0270      106.9241      100.3934       92.0470       95.5204      101.9635       99.3128      104.9761      113.3818      111.3978      102.0675      122.3707      130.3898      123.6355      125.7229      137.9075      140.8960      142.7964      154.9670      171.7914      173.9852      173.8813      175.4176      176.0696      175.3479      169.0164      154.8826      158.5818      147.8088      165.8674      167.6700      159.8622      163.6429      162.9683      178.6575      216.8874      226.1371      248.7643      268.5948      232.3605      201.2141      193.6781      205.2026      196.2333      159.1830      164.7937      159.0100      145.5917      151.5409      164.9474      186.9532      161.3769      151.1019        0.0000        0.0000        0.0000        0.0000        0.0000        0.0000        0.0000        0.0000        0.0000        0.0000        0.0000        0.0000        0.0000        0.0000        0.0000        0.0000        0.0000        0.0000        0.0000        0.0000        0.0000        0.0000        0.0000        0.0000        0.0000        0.0000        0.0000        0.0000        0.0000        0.0000        0.0000        0.0000        0.0000        0.0000        0.0000        0.0000        0.0000        0.0000        0.0000        0.0000        0.0000        0.0000        0.0000        0.0000        0.0000        0.0000        0.0000        0.0000        0.0000        0.0000        0.0000        0.0000
        0.0000        0.0000        0.0000        0.0000        0.0000        0.0000        0.0000        0.0000        0.0000        0.0000        0.0000        0.0000        0.0000        0.0000        0.0000        0.0000        0.0000        0.0000        0.0000        0.0000        0.0000        0.0000        0.0000        0.0000        0.0000        0.0000        0.0000        0.0000        0.0000        0.0000        0.0000        0.0000        0.0000        0.0000        0.0000        0.0000        0.0000        0.0000        0.0000       30.9993       25.6021       21.5562       18.5699        8.2768        6.7916        7.5388       10.6678       42.2887       51.0261       49.9966       38.4148        5.5153        3.2677        1.9515        1.6385        1.0540        0.7794        0.8385        0.5505        0.2859        0.0344        2.9593        3.1134        3.0010        2.7158        3.5753        6.6590       11.4183       11.4488       10.2157        6.9488        9.5174       11.0306       13.0452        8.5951       13.7722       20.0039       23.5516       21.6015       16.3869       18.3980       19.5375       22.0253       24.0510       18.6767       15.8383       18.9277       30.7923       41.3678       41.4072       47.6659       44.8670       28.5431       27.6446       17.9285       24.0750       23.8285       21.2494       14.7867       17.4056       15.8054       12.9330       15.2561       15.3641       14.1055       13.8281       13.8651       19.0401       20.5850       21.7512       24.9509       26.9524       30.9009       36.9746       34.3250       34.0511       38.2907       43.0621       48.6220       50.3236       54.8291       52.6651       45.9036       31.7326       28.6305       29.5840       33.5160       30.6113       28.7259       28.6015       32.0051       30.7033       39.2394       49.7950       64.9220       79.1865       78.1098       76.6891       83.8120       78.5288       82.3235       75.0442       80.0366       88.5062      101.0389      108.1548      104.5564       91.9963       96.0633       96.6588      107.2696      113.9894      126.5086      119.2333      117.4773      131.6013      141.6626      167.2279      206.7781      133.0192      138.2361      159.5938      175.3855      180.6246      177.3739      175.5378      178.4584      197.1878      188.5800      179.8182      162.2287      143.0037      144.6183      158.3164      172.1494      162.8468      174.6154      185.4633      233.1166      236.2990      215.6113      217.6694      210.8419      202.5856      173.8223      171.0160      202.5116      179.9392      147.2470      155.3941      154.3327      139.1249      138.6999      137.9778      162.4082      149.4909      150.0704        0.0000        0.0000        0.0000        0.0000        0.0000        0.0000        0.0000        0.0000        0.0000        0.0000        0.0000        0.0000        0.0000        0.0000        0.0000        0.0000        0.0000        0.0000        0.0000        0.0000        0.0000        0.0000        0.0000        0.0000        0.0000        0.0000        0.0000        0.0000        0.0000        0.0000        0.0000        0.0000        0.0000        0.0000        0.0000        0.0000        0.0000        0.0000        0.0000        0.0000        0.0000        0.0000        0.0000        0.0000        0.0000        0.0000        0.0000        0.0000        0.0000        0.0000        0.0000        0.0000
        0.0000        0.0000        0.0000        0.0000        0.0000        0.0000        0.0000        0.0000        0.0000        0.0000        0.0000        0.0000        0.0000        0.0000        0.0000        0.0000        0.0000        0.0000        0.0000        0.0000        0.0000        0.0000        0.0000        0.0000        0.0000        0.0000        0.0000        0.0000        0.0000        0.0000        0.0000        0.0000        0.0000        0.0000        0.0000        0.0000        0.0000        0.0000        0.0000        0.0000       31.8175       29.2972       26.8076       12.7987       11.5199       11.6761       13.5230       44.9059       51.2432       50.0923       41.2507        7.2642        4.2725        3.7034        4.1137        0.6927        1.2244        2.2587        1.2259        0.9309        0.3807        0.2885        1.6594        5.2092        4.7281        4.3998        6.3835       10.4215       15.0045       17.4978       15.8629       13.7409       15.8095       16.1950       12.7900       14.7094       18.8554       15.2215       16.2424       17.2520       22.4900       22.7468       23.8352       23.0944       23.5763       19.9217       20.8173       35.3757       40.1450       45.1521       46.0344       35.4901       23.1458       18.1182       18.3168       27.2646       22.5558       21.2979       18.2185       20.2498       23.1797       17.6593       15.2645       17.8399       16.1517       14.6665       13.3403       20.1989       20.0483       21.2702       24.0052       23.2316       26.0908       30.5559       31.4127       39.6365       37.5733       48.5202       50.8473       51.4696       51.6132       43.3870       38.5779       30.0893       28.8934       28.5804       26.9144       30.6966       31.1233       30.9554       30.6785       31.8000       38.8312       46.7277       57.6593       70.7977       74.6690       72.2954       63.5812       69.6620       89.9875      105.0121      101.0703      104.6079      101.2080      112.0153      112.1534      102.0407      101.5876      115.6385      114.6421      121.9259      127.3620      122.6100      121.8322      127.4803      187.2422      144.8671      166.2211      140.3528      162.6780      172.8969      169.6373      166.1832      179.0801      176.3809      183.1229      191.5040      180.0188      170.6559      157.4992      147.4906      139.3064      140.6201      165.9941      165.8977      193.3256      212.1503      229.1517      214.9259      228.8283      215.8526      180.9542      170.4654      174.0756      151.7647      161.4993      159.3920      174.0737      171.7354      146.4709      130.3510      131.1264      137.7842      153.2333      141.1429        0.0000        0.0000        0.0000        0.0000        0.0000        0.0000        0.0000        0.0000        0.0000        0.0000        0.0000        0.0000        0.0000        0.0000        0.0000        0.0000        0.0000        0.0000        0.0000        0.0000        0.0000        0.0000        0.0000        0.0000        0.0000        0.0000        0.0000        0.0000        0.0000        0.0000        0.0000        0.0000        0.0000        0.0000        0.0000        0.0000        0.0000        0.0000        0.0000        0.0000        0.0000        0.0000        0.0000        0.0000        0.0000        0.0000        0.0000        0.0000        0.0000        0.0000        0.0000        0.0000        0.0000
        0.0000        0.0000        0.0000        0.0000        0.0000        0.0000        0.0000        0.0000        0.0000        0.0000        0.0000        0.0000        0.0000        0.0000        0.0000        0.0000        0.0000        0.0000        0.0000        0.0000        0.0000        0.0000        0.0000        0.0000        0.0000        0.0000        0.0000        0.0000        0.0000        0.0000        0.0000        0.0000        0.0000        0.0000        0.0000        0.0000        0.0000        0.0000        0.0000        0.0000        0.0000        0.0000        0.0000       47.6234       44.5085       43.5520       45.1313       40.0113       41.3925       39.6274       34.8092       28.8693       24.1852       22.7694       24.3948       28.5768       30.7590       29.3509       25.0222       16.6682       13.2941       10.2512        7.5155        1.4268        1.7645        1.8603        4.5804       15.5897       19.9429       23.1918       23.1235       24.0390       27.5033       26.6802       25.1531       18.0418       16.0346       16.2939       20.2825       37.2975       35.9765       45.2282       52.3350       85.3232       93.0637       93.8899       90.7673       80.9119       92.6075       80.4294       85.5892       86.5360       95.9095       97.7216       74.3291       53.9704       42.7060       45.4528       40.6248       41.6585       41.3711       37.4383       31.9051       19.5646       14.8565       12.2589       11.7362       20.5815       17.4330       17.6128       20.7928       31.0348       35.1660       43.0527       39.8798       39.8677       41.6565       41.4518       42.9170       43.2714       39.9680       35.1489       32.1298       29.7385       28.6414       28.6636       30.2016       35.4535       35.5299       35.5079       34.7026       34.3653       34.8860       36.6608       46.0691       66.4021       57.1704       57.5550       68.4986       82.8158      108.9940      115.5550      118.8190      108.5782      124.1038      133.5241      137.0671      142.0292      141.3544      139.3595      136.6968      141.2368      145.9748      131.9564      158.1035      181.6213      178.2068      234.6313      155.1900      143.2431      147.7890      167.0661      167.9014      172.4440      176.3649      174.3008      172.8998      167.6562      169.6850      165.6870      161.9242      148.0205      142.8565      148.6460      162.7637      188.5562      194.2848      211.0039      232.0833      229.0682      245.5551      229.0184      204.3664      181.2705      175.9495      156.8939      154.0248      150.5255      162.2228      150.5323      155.6482      133.2057      140.6779      137.4406      137.2019       90.8400        0.0000        0.0000        0.0000        0.0000        0.0000        0.0000        0.0000        0.0000        0.0000        0.0000        0.0000        0.0000        0.0000        0.0000        0.0000        0.0000        0.0000        0.0000        0.0000        0.0000        0.0000        0.0000        0.0000        0.0000        0.0000        0.0000        0.0000        0.0000        0.0000        0.0000        0.0000        0.0000        0.0000        0.0000        0.0000        0.0000        0.0000        0.0000        0.0000        0.0000        0.0000        0.0000        0.0000        0.0000        0.0000        0.0000        0.0000        0.0000        0.0000        0.0000        0.0000        0.0000        0.0000
        0.0000        0.0000        0.0000        0.0000        0.0000        0.0000        0.0000        0.0000        0.0000        0.0000        0.0000        0.0000        0.0000        0.0000        0.0000        0.0000        0.0000        0.0000        0.0000        0.0000        0.0000        0.0000        0.0000        0.0000        0.0000        0.0000        0.0000        0.0000        0.0000        0.0000        0.0000        0.0000        0.0000        0.0000        0.0000        0.0000        0.0000        0.0000        0.0000        0.0000        0.0000        0.0000        0.0000        0.0000       57.3083       55.1034       53.2264       43.9832       42.3149       40.1305       37.3877       33.2730       30.6507       30.7051       33.4006       39.1925       42.2322       40.6201       34.4044       22.6201       18.1218       13.9111       10.2811        1.3813        0.7158        1.4299        3.3392       18.3827       24.6413       29.3341       30.3287       33.3524       34.8509       31.7532       26.2986       12.6722       12.3643       17.4107       20.5923       39.1954       40.0765       40.9814       53.7162       97.0139      119.9738      124.6724      124.9214      140.2174      143.2858       94.2694       87.2474       84.9706      108.9971      121.0527       74.6249       53.3030       52.0295       50.6369       51.0258       51.6272       48.6353       48.9472       40.7111       23.4958       17.4434       13.9628       12.7853       18.3373       15.9965       16.3863       17.2204       29.2088       33.2489       34.3039       37.8006       38.4214       36.5131       42.0907       41.5653       39.2713       36.5726       32.5634       29.9755       30.9067       31.1182       29.4064       32.2429       34.7946       36.3348       36.4727       35.3755       32.4399       31.2484       32.5701       35.6489       47.7045       50.2838       57.5019       77.2158      113.6413      114.4681      113.1685      103.0507      106.6554      121.5607      136.4436      154.2458      171.9044      157.5101      148.6729      144.3140      144.3919      154.8119      147.6956      147.4705      145.8339      204.9998      185.3641      144.5821      137.7584      153.6743      157.0990      157.2131      174.0107      171.8151      161.1135      158.6383      148.8958      149.9296      151.4765      146.9919      192.8559      174.0926      152.4560      174.0201      190.6645      184.3947      192.5407      226.8161      216.1431      233.8091      228.7245      196.2287      159.4198      152.2831      143.4467      152.6727      152.7456      139.3840      141.9261      140.4821      130.3644      135.6429      142.3245      128.6976       80.4000        0.0000        0.0000        0.0000        0.0000        0.0000        0.0000        0.0000        0.0000        0.0000        0.0000        0.0000        0.0000        0.0000        0.0000        0.0000        0.0000        0.0000        0.0000        0.0000        0.0000        0.0000        0.0000        0.0000        0.0000        0.0000        0.0000        0.0000        0.0000        0.0000        0.0000        0.0000        0.0000        0.0000        0.0000        0.0000        0.0000        0.0000        0.0000        0.0000        0.0000        0.0000        0.0000        0.0000        0.0000        0.0000        0.0000        0.0000        0.0000        0.0000        0.0000        0.0000        0.0000        0.0000
        0.0000        0.0000        0.0000        0.0000        0.0000        0.0000        0.0000        0.0000        0.0000        0.0000        0.0000        0.0000        0.0000        0.0000        0.0000        0.0000        0.0000        0.0000        0.0000        0.0000        0.0000        0.0000        0.0000        0.0000        0.0000        0.0000        0.0000        0.0000        0.0000        0.0000        0.0000        0.0000        0.0000        0.0000        0.0000        0.0000        0.0000        0.0000        0.0000        0.0000        0.0000        0.0000        0.0000        0.0000        0.0000        0.0000       53.3799       43.3492       40.7879       39.0136       37.8269       35.2757       34.1399       35.7962       40.2791       48.6407       53.4701       52.1318       44.6134       29.5844       23.9912       18.9204       14.5382        2.2333        1.6092        2.1311        5.4328       22.3084       28.1922       31.9673       35.0148       35.1782       35.2268       34.1573       30.8207       11.3942        9.0408       10.0258       13.2313       28.9695       30.6949       37.3959       51.3804      115.1758      124.5263      149.9633      145.6641      127.7635      123.5277      125.9496      111.6234       90.8796       74.4077       77.9218       85.5912       59.2263       63.8382       46.9820       47.9173       62.9171       58.9550       57.0931       48.4070       29.7345       22.4452       17.8954       15.6704       18.7917       19.1949       14.0363       15.9410       26.8600       28.1087       28.9442       26.5747       26.1602       28.3600       37.8952       37.5848       37.9257       30.9020       33.0870       36.4665       32.4523       32.3327       33.3743       33.7620       35.6171       38.6254       37.1502       35.8071       31.5386       32.9581       33.6354       34.9298       42.3660       60.1063       68.4964       76.3606      134.3842      155.3487      123.4836       96.9890       99.0629      111.9943      132.7160      140.5147      143.6423      139.0569      144.1124      142.2539      143.2794      144.6364      157.4645      155.4013      137.8168      145.9239      131.4389      130.2516      141.1873      150.3110      152.6122      150.4536      147.5359      149.6704      156.2291      154.6445      139.3618      136.8793      137.5179      141.4560      171.1653      154.2319      162.6993      168.6523      188.3732      187.4871      202.2451      230.4730      213.7169      226.6415      230.2648      206.5336      145.4685      136.0938      147.4850      154.9652      143.2744      155.4551      144.0977      142.7612      128.7672      130.0737      132.9416      117.1454       72.2400        0.0000        0.0000        0.0000        0.0000        0.0000        0.0000        0.0000        0.0000        0.0000        0.0000        0.0000        0.0000        0.0000        0.0000        0.0000        0.0000        0.0000        0.0000        0.0000        0.0000        0.0000        0.0000        0.0000        0.0000        0.0000        0.0000        0.0000        0.0000        0.0000        0.0000        0.0000        0.0000        0.0000        0.0000        0.0000        0.0000        0.0000        0.0000        0.0000        0.0000        0.0000        0.0000        0.0000        0.0000        0.0000        0.0000        0.0000        0.0000        0.0000        0.0000        0.0000        0.0000        0.0000
        0.0000        0.0000        0.0000        0.0000        0.0000        0.0000        0.0000        0.0000        0.0000        0.0000        0.0000        0.0000        0.0000        0.0000        0.0000        0.0000        0.0000        0.0000        0.0000        0.0000        0.0000        0.0000        0.0000        0.0000        0.0000        0.0000        0.0000        0.0000        0.0000        0.0000        0.0000        0.0000        0.0000        0.0000        0.0000        0.0000        0.0000        0.0000        0.0000        0.0000        0.0000        0.0000        0.0000        0.0000        0.0000        0.0000        0.0000       38.0909       37.0909       36.7297       36.4080       34.9544       34.7567       38.0992       45.0859       56.6019       64.1233       63.5617       55.0338       37.2488       30.6226       24.9604       20.1798        3.1129        2.2520        2.4932        3.3373       24.4476       30.3365       33.5524       35.5549       35.2013       38.3360       40.1397       37.7958       15.7545       14.7704       15.0980       16.4865       30.1199       33.2483       43.0567       58.3455      123.5877      124.9468      120.4130      116.4054      112.9894       96.3958       99.8482      111.6537      101.7982      104.7244       94.4714       82.0123       65.0562       61.2051       52.2453       53.7256       73.9201       69.6174       68.9126       63.3022       37.5845       29.6303       23.8201       20.0461       17.6768       17.2576       16.1785       17.2221       26.1451       30.1167       25.8606       24.2281       27.5685       27.7452       30.2920       29.9561       27.7497       28.7945       32.2671       35.6272       30.8138       30.3064       32.3655       35.7799       41.9057       43.2013       42.3149       38.9127       35.7338       35.3847       34.8982       37.7735       49.3187       50.9742       59.1917       71.5823      124.3863      132.2338      100.9219       85.2951      101.1570      106.5975      118.9096      121.9350      129.5015      130.8741      124.1143      124.2371      126.0055      136.4912      145.6238      139.6728      125.7527      142.9474      138.9944      141.0569      132.2811      131.3871      138.2621      144.3775      140.3677      143.6789      150.9729      146.5102      147.1729      133.0307      129.3536      136.2763      151.9906      171.3997      157.1134      186.0781      202.7609      182.0793      204.5299      208.3769      211.4277      213.3439      224.1272      217.4124      163.3056      150.2737      152.9817      143.9091      142.2939      139.0811      133.1319      140.0844      129.5669      116.9392      107.4795      115.9796        0.0000        0.0000        0.0000        0.0000        0.0000        0.0000        0.0000        0.0000        0.0000        0.0000        0.0000        0.0000        0.0000        0.0000        0.0000        0.0000        0.0000        0.0000        0.0000        0.0000        0.0000        0.0000        0.0000        0.0000        0.0000        0.0000        0.0000        0.0000        0.0000        0.0000        0.0000        0.0000        0.0000        0.0000        0.0000        0.0000        0.0000        0.0000        0.0000        0.0000        0.0000        0.0000        0.0000        0.0000        0.0000        0.0000        0.0000        0.0000        0.0000        0.0000        0.0000        0.0000        0.0000        0.0000
        0.0000        0.0000        0.0000        0.0000        0.0000        0.0000        0.0000        0.0000        0.0000        0.0000        0.0000        0.0000        0.0000        0.0000        0.0000        0.0000        0.0000        0.0000        0.0000        0.0000        0.0000        0.0000        0.0000        0.0000        0.0000        0.0000        0.0000        0.0000        0.0000        0.0000        0.0000        0.0000        0.0000        0.0000        0.0000        0.0000        0.0000        0.0000        0.0000        0.0000        0.0000        0.0000        0.0000        0.0000        0.0000        0.0000        0.0000        0.0000        0.0000        0.0000       35.0632       35.2371       35.9206       40.8454       50.2603       79.3641       91.5598       92.4114       81.0035       54.7735       46.0163       38.5157       32.4714       24.1251       15.8106       16.2176        0.0000        0.0000       35.2309       38.1292       38.1663       36.1082       37.4309       39.9689       41.8612       48.4324       50.4842       50.1385       52.6268       61.0441       68.8846       72.6599       76.6604       89.3433       84.0051       83.5685       81.8029       91.2445       93.7300        0.0000        0.0000        0.0000        0.0000      152.5587      133.7626       97.5260       77.5271       63.8198        0.0000      102.9772      117.4775       99.3320       87.8276       64.1794       62.7241       54.3102       41.4376       20.4849       17.4402       13.9964       15.8216       20.8188       16.8982       19.2247       21.8764       22.1916       28.9871       26.9127       35.8647       34.0366       32.7052       30.5374       35.3132       32.7810       35.1490       37.7046       40.0280       49.1346       50.6175       47.9962       45.1954       39.7980       40.7956       37.4004       37.5902       54.8100       56.3527       55.9496       70.2757       85.4733       90.8675       76.3602       80.9164       87.0391       98.2986      116.3677      120.2240      125.2293      126.8686      122.3551      120.1649      126.5122      131.3714      125.5179      116.1630      144.8831      155.4095      149.1530      142.6051      132.2849      139.3520      139.2687      147.7037      154.3091      148.6293      157.0384      150.8664      145.2311      150.7982      145.1836      147.0110      150.5559      172.1038      187.8298      212.8130      211.5622      229.3230      258.4113      238.4711      226.6364      228.1423      237.5933      225.9839      187.8145      162.7127      155.0307      144.8989      140.8439      130.2692      131.8224      140.3488      159.7375      118.9655        0.0000        0.0000        0.0000        0.0000        0.0000        0.0000        0.0000        0.0000        0.0000        0.0000        0.0000        0.0000        0.0000        0.0000        0.0000        0.0000        0.0000        0.0000        0.0000        0.0000        0.0000        0.0000        0.0000        0.0000        0.0000        0.0000        0.0000        0.0000        0.0000        0.0000        0.0000        0.0000        0.0000        0.0000        0.0000        0.0000        0.0000        0.0000        0.0000        0.0000        0.0000        0.0000        0.0000        0.0000        0.0000        0.0000        0.0000        0.0000        0.0000        0.0000        0.0000        0.0000        0.0000        0.0000        0.0000        0.0000
        0.0000        0.0000        0.0000        0.0000        0.0000        0.0000        0.0000        0.0000        0.0000        0.0000        0.0000        0.0000        0.0000        0.0000        0.0000        0.0000        0.0000        0.0000        0.0000        0.0000        0.0000        0.0000        0.0000        0.0000        0.0000        0.0000        0.0000        0.0000        0.0000        0.0000        0.0000        0.0000        0.0000        0.0000        0.0000        0.0000        0.0000        0.0000        0.0000        0.0000        0.0000        0.0000        0.0000        0.0000        0.0000        0.0000        0.0000        0.0000        0.0000        0.0000        0.0000        0.0000        0.0000        0.0000        0.0000       89.6057      105.3233      106.5854        0.0000        0.0000        0.0000       46.8111       40.2966       34.4649       27.8355        0.0000        0.0000        0.0000        0.0000        0.0000        0.0000        0.0000       45.0102       49.7418       52.5020       61.6962       64.6088       64.5306       63.0315       59.1221       70.4107       58.3677       76.0221       60.1253       70.5403       84.0380       84.0426       77.5345        0.0000        0.0000        0.0000        0.0000        0.0000        0.0000      134.5610       75.3428        0.0000        0.0000        0.0000       99.7659      131.3945      124.3176      112.9270       87.5598       78.3350       65.4414       62.3457       21.3361       17.0939       14.1625       13.9162       14.9418       13.7445       16.0008       21.5775       26.1527       33.4320       36.5787       45.5002       36.7506       30.8005       33.0896       38.2314       38.0459       45.5188       48.4312       45.5805       52.6699       48.8862       48.4709       45.1380       37.7199       35.0206       32.9375       31.6640       39.3758       41.9662       43.0562       54.2151       61.4279       62.3680       56.3870       71.3728       89.3737      110.2138      106.3916      115.1377      100.4554      107.4765      115.1436      117.0069      112.0376      113.1975      117.0582      124.7671      169.6519      138.8286      139.8528      142.8026      142.3649      151.9924      138.7206      146.9535      147.0676      152.5270      152.1610      144.3573      139.3751      157.5738      166.6525      181.9547      193.7665      193.1399      216.5307      205.9026      220.8750      239.0305      245.4736      248.6577      237.4033      229.5012      229.3657      207.2142      171.1172      151.5470      139.8810      140.0831      145.2684      124.8188      118.6726      133.9321      131.6999      120.4269        0.0000        0.0000        0.0000        0.0000        0.0000        0.0000        0.0000        0.0000        0.0000        0.0000        0.0000        0.0000        0.0000        0.0000        0.0000        0.0000        0.0000        0.0000        0.0000        0.0000        0.0000        0.0000        0.0000        0.0000        0.0000        0.0000        0.0000        0.0000        0.0000        0.0000        0.0000        0.0000        0.0000        0.0000        0.0000        0.0000        0.0000        0.0000        0.0000        0.0000        0.0000        0.0000        0.0000        0.0000        0.0000        0.0000        0.0000        0.0000        0.0000        0.0000        0.0000        0.0000        0.0000        0.0000        0.0000        0.0000
        0.0000        0.0000        0.0000        0.0000        0.0000        0.0000        0.0000        0.0000        0.0000        0.0000        0.0000        0.0000        0.0000        0.0000        0.0000        0.0000        0.0000        0.0000        0.0000        0.0000        0.0000        0.0000        0.0000        0.0000        0.0000        0.0000        0.0000        0.0000        0.0000        0.0000        0.0000        0.0000        0.0000        0.0000        0.0000        0.0000        0.0000        0.0000        0.0000        0.0000        0.0000        0.0000        0.0000        0.0000        0.0000        0.0000        0.0000        0.0000        0.0000        0.0000        0.0000        0.0000        0.0000        0.0000        0.0000        0.0000        0.0000        0.0000        0.0000        0.0000        0.0000       52.0762       47.0342       38.1945       40.8235        0.0000        0.0000        0.0000        0.0000        0.0000        0.0000        0.0000        0.0000       57.6179       61.8285       70.9330       70.6358       71.6491       70.2551       78.4499       63.2325       66.9371       62.7431       55.9556       67.8365        0.0000        0.0000        0.0000        0.0000        0.0000        0.0000        0.0000        0.0000        0.0000        0.0000        0.0000        0.0000        0.0000        0.0000        0.0000      147.9044      149.9628      115.5816       87.9998       70.5533       49.1337       39.9995       21.5575       13.3856       11.3401       10.6876       12.5532        8.7701        9.1213       10.1691       12.9259       23.8732       31.2571       30.9747       33.0147       29.0472       39.5273       39.8518       41.1705       39.0854       43.2967       48.5326       55.3643       47.8392       45.4052       42.8158       35.2960       33.6256       32.3122       35.2582       41.7344       45.5963       53.5791       59.6410       72.1056       56.3149       66.2024       98.0829      104.1646      107.5548      103.6917      106.5636      100.2681      116.7959      118.6294      114.3267      105.9251      112.1718      121.3982      137.8714      180.8421      155.8679      151.2285      164.8261      126.2673      143.6232      148.6177      128.2212      133.5443      144.1322      149.0158      141.1598      154.4937      161.4006      168.1186      177.1698      180.5190      184.4364      196.7253      204.6599      223.8682      232.4638      245.9613      235.1563      210.0054      202.3932      186.4389      178.4512      148.0728      138.8635      136.1150      128.1924      116.3957      105.5235      104.9858      110.1993       99.6666        0.0000        0.0000        0.0000        0.0000        0.0000        0.0000        0.0000        0.0000        0.0000        0.0000        0.0000        0.0000        0.0000        0.0000        0.0000        0.0000        0.0000        0.0000        0.0000        0.0000        0.0000        0.0000        0.0000        0.0000        0.0000        0.0000        0.0000        0.0000        0.0000        0.0000        0.0000        0.0000        0.0000        0.0000        0.0000        0.0000        0.0000        0.0000        0.0000        0.0000        0.0000        0.0000        0.0000        0.0000        0.0000        0.0000        0.0000        0.0000        0.0000        0.0000        0.0000        0.0000        0.0000        0.0000        0.0000        0.0000        0.0000
        0.0000        0.0000        0.0000        0.0000        0.0000        0.0000        0.0000        0.0000        0.0000        0.0000        0.0000        0.0000        0.0000        0.0000        0.0000        0.0000        0.0000        0.0000        0.0000        0.0000        0.0000        0.0000        0.0000        0.0000        0.0000        0.0000        0.0000        0.0000        0.0000        0.0000        0.0000        0.0000        0.0000        0.0000        0.0000        0.0000        0.0000        0.0000        0.0000        0.0000        0.0000        0.0000        0.0000        0.0000        0.0000        0.0000        0.0000        0.0000        0.0000        0.0000        0.0000        0.0000        0.0000        0.0000        0.0000        0.0000        0.0000        0.0000        0.0000        0.0000        0.0000        0.0000       50.2774       45.9240        0.0000        0.0000        0.0000        0.0000        0.0000        0.0000        0.0000        0.0000        0.0000        0.0000       65.4012       77.9548       82.1929       78.1047       78.8745       78.5190       79.1631       70.7787       62.5294       59.7103        0.0000        0.0000        0.0000        0.0000        0.0000        0.0000        0.0000        0.0000        0.0000        0.0000        0.0000        0.0000        0.0000        0.0000        0.0000        0.0000        0.0000      189.1438      132.1352       72.8090       54.8702       41.7995       32.4116       24.3757       11.9010        8.4342        7.1419        9.8888        6.1929        6.1880        7.8433        9.0412       16.3932       24.6449       24.9822       32.9145       34.8466       42.3962       32.8353       30.2360       38.9204       45.0422       43.1481       47.8515       47.2075       43.9963       42.2616       33.5926       32.3770       33.4388       36.8814       42.7568       44.9183       62.0042       65.8420       64.7072       65.0068       77.4760       97.7385      109.1232      107.8653      112.4096      112.9014      117.4185      117.7718      121.2847      116.7166      117.3265      122.4977      140.8040      145.1956      186.1135      166.2785      158.2570      146.7199      141.7467      162.1426      143.3199      129.7103      131.4647      156.0804      152.9853      148.5853      154.1018      165.3765      157.2366      164.5122      163.2528      187.7933      195.4951      207.4363      208.6247      201.5795      189.0782      196.1680      178.9852      177.7308      177.3824      164.5205      133.6110      126.4040      126.3283      121.3618      101.5267      100.9354      101.9889       97.0171        0.0000        0.0000        0.0000        0.0000        0.0000        0.0000        0.0000        0.0000        0.0000        0.0000        0.0000        0.0000        0.0000        0.0000        0.0000        0.0000        0.0000        0.0000        0.0000        0.0000        0.0000        0.0000        0.0000        0.0000        0.0000        0.0000        0.0000        0.0000        0.0000        0.0000        0.0000        0.0000        0.0000        0.0000        0.0000        0.0000        0.0000        0.0000        0.0000        0.0000        0.0000        0.0000        0.0000        0.0000        0.0000        0.0000        0.0000        0.0000        0.0000        0.0000        0.0000        0.0000        0.0000        0.0000        0.0000        0.0000        0.0000        0.0000
        0.0000        0.0000        0.0000        0.0000        0.0000        0.0000        0.0000        0.0000        0.0000        0.0000        0.0000        0.0000        0.0000        0.0000        0.0000        0.0000        0.0000        0.0000        0.0000        0.0000        0.0000        0.0000        0.0000        0.0000        0.0000        0.0000        0.0000        0.0000        0.0000        0.0000        0.0000        0.0000        0.0000        0.0000        0.0000        0.0000        0.0000        0.0000        0.0000        0.0000        0.0000        0.0000        0.0000        0.0000        0.0000        0.0000        0.0000        0.0000        0.0000        0.0000        0.0000        0.0000        0.0000        0.0000        0.0000        0.0000        0.0000        0.0000        0.0000        0.0000        0.0000        0.0000        0.0000        0.0000        0.0000        0.0000        0.0000        0.0000        0.0000        0.0000        0.0000        0.0000        0.0000        0.0000       93.4025       99.6573      104.2481      100.9821       94.3243       76.7315       81.4207       70.6401       63.9515        0.0000        0.0000        0.0000        0.0000        0.0000        0.0000        0.0000        0.0000        0.0000        0.0000        0.0000        0.0000        0.0000        0.0000        0.0000        0.0000        0.0000        0.0000      192.0566      166.1455       91.1744       66.6196       53.6948       40.0564       13.0498        9.2257        5.7553        3.8431        0.6086        0.4762        3.3413        3.0189        6.2627       12.4491       11.1884       13.7058       22.8631       32.6378       27.7789       25.9391       36.0094       37.6002       40.4720       43.5027       49.7202       46.7150       47.0462       45.3734       41.5614       39.5298       40.6768       42.1538       48.5629       55.9126       60.5297       67.0494       63.2326       66.4779       77.5866       89.5987      106.3856      116.8757      121.9566      121.7878      104.9255      117.8248      130.4553      128.9930      135.8399      146.5685      151.0719      146.4849      169.8788      174.1703      161.0298      158.0631      132.1678      155.9321      156.6143      137.0335      147.4611      151.9635      139.9562      130.3951      140.1213      145.3559      144.7746      153.9891      159.8695      154.4919      168.9435      206.6162      171.6055      169.8308      168.2719      167.7364      163.4969      165.7927      163.6100      155.7931      124.5536      115.9316      110.9144      104.0294       94.4881       96.3527       91.3768       89.7327        0.0000        0.0000        0.0000        0.0000        0.0000        0.0000        0.0000        0.0000        0.0000        0.0000        0.0000        0.0000        0.0000        0.0000        0.0000        0.0000        0.0000        0.0000        0.0000        0.0000        0.0000        0.0000        0.0000        0.0000        0.0000        0.0000        0.0000        0.0000        0.0000        0.0000        0.0000        0.0000        0.0000        0.0000        0.0000        0.0000        0.0000        0.0000        0.0000        0.0000        0.0000        0.0000        0.0000        0.0000        0.0000        0.0000        0.0000        0.0000        0.0000        0.0000        0.0000        0.0000        0.0000        0.0000        0.0000        0.0000        0.0000        0.0000
        0.0000        0.0000        0.0000        0.0000        0.0000        0.0000        0.0000        0.0000        0.0000        0.0000        0.0000        0.0000        0.0000        0.0000        0.0000        0.0000        0.0000        0.0000        0.0000        0.0000        0.0000        0.0000        0.0000        0.0000        0.0000        0.0000        0.0000        0.0000        0.0000        0.0000        0.0000        0.0000        0.0000        0.0000        0.0000        0.0000        0.0000        0.0000        0.0000        0.0000        0.0000        0.0000        0.0000        0.0000        0.0000        0.0000        0.0000        0.0000        0.0000        0.0000        0.0000        0.0000        0.0000        0.0000        0.0000        0.0000        0.0000        0.0000        0.0000        0.0000        0.0000        0.0000        0.0000        0.0000        0.0000        0.0000        0.0000        0.0000        0.0000        0.0000        0.0000        0.0000        0.0000        0.0000        0.0000        0.0000        0.0000        0.0000        0.0000        0.0000        0.0000        0.0000        0.0000        0.0000        0.0000        0.0000        0.0000        0.0000        0.0000        0.0000        0.0000        0.0000        0.0000        0.0000        0.0000        0.0000        0.0000        0.0000        0.0000        0.0000        0.0000      149.9823      121.7194       77.2698       62.6701       51.8460       38.8552       13.0733        6.4504        3.5765        2.5554        0.5989        2.0811        0.4882        0.4982        3.8663        6.5288        7.3140       10.5092       17.3377       21.8035       22.7887       21.1899       25.3539       29.3066       35.3874       41.5636       45.6052       46.9973       49.6714       46.6806       44.0519       44.7687       45.3127       49.5609       51.2997       46.0209       51.5472       68.2816       61.8304       60.8399       71.2531       87.0781      112.2475      121.6829      121.3591      119.4945      112.3936      118.8597      128.4319      129.1224      129.4022      127.9477      139.8003      146.2922      171.1720      172.9650      171.1755      154.5635      119.5706      129.2982      134.9932      131.2511      147.9479      149.8747      135.2349      132.8039      134.8467      137.7281      148.4436      174.5587      166.9767      168.6708      147.8548      171.0091      161.1999      166.6120      159.4455      156.6095      160.7916      160.6325      151.2811      147.0652      122.9647      108.2222       98.6746      101.7256      112.1484       94.3001       85.8103        0.0000        0.0000        0.0000        0.0000        0.0000        0.0000        0.0000        0.0000        0.0000        0.0000        0.0000        0.0000        0.0000        0.0000        0.0000        0.0000        0.0000        0.0000        0.0000        0.0000        0.0000        0.0000        0.0000        0.0000        0.0000        0.0000        0.0000        0.0000        0.0000        0.0000        0.0000        0.0000        0.0000        0.0000        0.0000        0.0000        0.0000        0.0000        0.0000        0.0000        0.0000        0.0000        0.0000        0.0000        0.0000        0.0000        0.0000        0.0000        0.0000        0.0000        0.0000        0.0000        0.0000        0.0000        0.0000        0.0000        0.0000        0.0000        0.0000
        0.0000        0.0000        0.0000        0.0000        0.0000        0.0000        0.0000        0.0000        0.0000        0.0000        0.0000        0.0000        0.0000        0.0000        0.0000        0.0000        0.0000        0.0000        0.0000        0.0000        0.0000        0.0000        0.0000        0.0000        0.0000        0.0000        0.0000        0.0000        0.0000        0.0000        0.0000        0.0000        0.0000        0.0000        0.0000        0.0000        0.0000        0.0000        0.0000        0.0000        0.0000        0.0000        0.0000        0.0000        0.0000        0.0000        0.0000        0.0000        0.0000        0.0000        0.0000        0.0000        0.0000        0.0000        0.0000        0.0000        0.0000        0.0000        0.0000        0.0000        0.0000        0.0000        0.0000        0.0000        0.0000        0.0000        0.0000        0.0000        0.0000        0.0000        0.0000        0.0000        0.0000        0.0000        0.0000        0.0000        0.0000        0.0000        0.0000        0.0000        0.0000        0.0000        0.0000        0.0000        0.0000        0.0000        0.0000        0.0000        0.0000        0.0000        0.0000        0.0000        0.0000        0.0000        0.0000        0.0000        0.0000        0.0000        0.0000        0.0000        0.0000      112.8757       81.0911       69.3787       60.8254       48.5062       35.9700       10.6714        5.7109        3.6199        2.6338        3.1289        2.7577        0.1984        0.2305        2.7223        3.6066        5.7891        7.1814       12.6651       14.7071       18.7318       19.0870       22.3512       26.5847       30.5122       32.8872       39.3663       43.6872       54.1061       49.2109       50.0425       44.2049       43.6147       48.5705       56.7943       54.9249       57.0560       74.3429       77.5138       73.2912       83.2897      103.4237      123.6546      124.7493      123.2280      132.3537      116.3856      124.9094      135.3602      132.3215      130.4475      134.5251      144.3128      148.1414      158.8472      148.9946      145.9429      131.1688      124.0589      123.1939      114.0915      124.9177      129.1309      126.4286      136.3417      137.1344      141.9318      136.0776      137.9541      146.3220      151.3459      150.1899      148.0732      145.7230      152.1224      158.1019      150.3270      143.1317      146.9340      142.9697      140.2096      140.5144      108.0240      100.2033       94.5614      103.1942      108.3839       95.7318      101.3485        0.0000        0.0000        0.0000        0.0000        0.0000        0.0000        0.0000        0.0000        0.0000        0.0000        0.0000        0.0000        0.0000        0.0000        0.0000        0.0000        0.0000        0.0000        0.0000        0.0000        0.0000        0.0000        0.0000        0.0000        0.0000        0.0000        0.0000        0.0000        0.0000        0.0000        0.0000        0.0000        0.0000        0.0000        0.0000        0.0000        0.0000        0.0000        0.0000        0.0000        0.0000        0.0000        0.0000        0.0000        0.0000        0.0000        0.0000        0.0000        0.0000        0.0000        0.0000        0.0000        0.0000        0.0000        0.0000        0.0000        0.0000        0.0000        0.0000
        0.0000        0.0000        0.0000        0.0000        0.0000        0.0000        0.0000        0.0000        0.0000        0.0000        0.0000        0.0000        0.0000        0.0000        0.0000        0.0000        0.0000        0.0000        0.0000        0.0000        0.0000        0.0000        0.0000        0.0000        0.0000        0.0000        0.0000        0.0000        0.0000        0.0000        0.0000        0.0000        0.0000        0.0000        0.0000        0.0000        0.0000        0.0000        0.0000        0.0000        0.0000        0.0000        0.0000        0.0000        0.0000        0.0000        0.0000        0.0000        0.0000        0.0000        0.0000        0.0000        0.0000        0.0000        0.0000        0.0000        0.0000        0.0000        0.0000        0.0000        0.0000        0.0000        0.0000        0.0000        0.0000        0.0000        0.0000        0.0000        0.0000        0.0000        0.0000        0.0000        0.0000        0.0000        0.0000        0.0000        0.0000        0.0000        0.0000        0.0000        0.0000        0.0000        0.0000        0.0000        0.0000        0.0000        0.0000        0.0000        0.0000        0.0000        0.0000        0.0000        0.0000        0.0000        0.0000        0.0000        0.0000        0.0000        0.0000        0.0000       95.8147       99.3779       73.8255       56.0864       48.9258       38.7385       30.4216        9.2193        5.3759        2.7926        2.2620        0.9839        0.4121        0.3772        0.6056        4.7758        6.1172        6.8241       10.0114       13.0344       13.2163       14.6858       16.9875       19.9360       23.7673       30.5018       30.2228       34.0711       40.5405       47.1710       40.2780       46.3917       43.5331       45.9367       52.7654       58.9500       60.7759       58.7886       65.6370       79.5667       77.1959       87.6580      109.2988      123.6054      131.0310      137.2050      144.5741      127.7985      138.5086      145.2151      144.9886      151.2641      146.3994      146.6591      138.8927      127.7707      130.5913      126.9741      126.1329      130.2886      132.5635      120.6937      121.9542      126.8397      126.0924      135.3952      144.5789      138.6336      139.2394      140.4349      146.3581      132.6633      130.6476      129.1426      132.5005      138.0792      142.2630      132.4955      129.7585      127.0548      124.8597      123.4217      114.9131       92.7277       83.8701       88.2488       89.6103       80.2635        0.0000        0.0000        0.0000        0.0000        0.0000        0.0000        0.0000        0.0000        0.0000        0.0000        0.0000        0.0000        0.0000      109.1700        0.0000        0.0000        0.0000      140.9700        0.0000        0.0000        0.0000        0.0000        0.0000        0.0000        0.0000        0.0000        0.0000        0.0000        0.0000        0.0000        0.0000        0.0000        0.0000        0.0000        0.0000        0.0000        0.0000        0.0000        0.0000        0.0000        0.0000        0.0000        0.0000        0.0000        0.0000        0.0000        0.0000        0.0000        0.0000        0.0000        0.0000        0.0000        0.0000        0.0000        0.0000        0.0000        0.0000        0.0000        0.0000        0.0000        0.0000
        0.0000        0.0000        0.0000        0.0000        0.0000        0.0000        0.0000        0.0000        0.0000        0.0000        0.0000        0.0000        0.0000        0.0000        0.0000        0.0000        0.0000        0.0000        0.0000        0.0000        0.0000        0.0000        0.0000        0.0000        0.0000        0.0000        0.0000        0.0000        0.0000        0.0000        0.0000        0.0000        0.0000        0.0000        0.0000        0.0000        0.0000        0.0000        0.0000        0.0000        0.0000        0.0000        0.0000        0.0000        0.0000        0.0000        0.0000        0.0000        0.0000        0.0000        0.0000        0.0000        0.0000        0.0000        0.0000        0.0000        0.0000        0.0000        0.0000        0.0000        0.0000        0.0000        0.0000        0.0000        0.0000        0.0000        0.0000        0.0000        0.0000        0.0000        0.0000        0.0000        0.0000        0.0000        0.0000        0.0000        0.0000        0.0000        0.0000        0.0000        0.0000        0.0000        0.0000        0.0000        0.0000        0.0000        0.0000        0.0000        0.0000        0.0000        0.0000        0.0000        0.0000        0.0000        0.0000        0.0000        0.0000        0.0000        0.0000        0.0000       82.1398       64.6795       52.1384       33.1558       26.9559       24.5691       26.2435       47.4078        9.7310        6.4940        6.7592        7.3058        4.7599        4.2617        5.0007        6.4738        7.2105        8.0739        8.9784        8.4874       10.2020       12.8476       12.6120       15.7243       17.2540       20.3159       26.1016       28.2019       38.3935       32.0561       28.2036       30.0230       29.0979       33.1872       44.5529       53.2982       52.1946       48.3115       57.5592       74.9805       76.2809       81.2944       97.2679      119.0610      132.1474      141.8428      157.7604      172.3540      192.9581      185.8846      182.2301      174.0970      172.0291      172.7763      155.4677      140.9008      135.8049      122.0521      125.1637      131.3844      133.8730      136.3226      125.9619      129.7989      125.0041      134.8093      132.8384      136.5696      136.8892      142.1174      145.1083      134.4796      134.7928      127.8893      128.8866      129.1050      127.1797      121.1356      116.4171       87.6939       83.9226       77.2513       73.4120       67.5265       62.3350       65.4968       74.4029       44.0986        0.0000        0.0000        0.0000        0.0000        0.0000        0.0000        0.0000        0.0000        0.0000        0.0000        0.0000        0.0000      115.6200      117.0900       98.8200        0.0000      161.9700      159.1500        0.0000        0.0000        0.0000        0.0000        0.0000        0.0000        0.0000        0.0000        0.0000        0.0000        0.0000        0.0000        0.0000        0.0000        0.0000        0.0000        0.0000        0.0000        0.0000        0.0000        0.0000        0.0000        0.0000        0.0000        0.0000        0.0000        0.0000        0.0000        0.0000        0.0000        0.0000        0.0000        0.0000        0.0000        0.0000        0.0000        0.0000        0.0000        0.0000        0.0000        0.0000        0.0000        0.0000
        0.0000        0.0000        0.0000        0.0000        0.0000        0.0000        0.0000        0.0000        0.0000        0.0000        0.0000        0.0000        0.0000        0.0000        0.0000        0.0000        0.0000        0.0000        0.0000        0.0000        0.0000        0.0000        0.0000        0.0000        0.0000        0.0000        0.0000        0.0000        0.0000        0.0000        0.0000        0.0000        0.0000        0.0000        0.0000        0.0000        0.0000        0.0000        0.0000        0.0000        0.0000        0.0000        0.0000        0.0000        0.0000        0.0000        0.0000        0.0000        0.0000        0.0000        0.0000        0.0000        0.0000        0.0000        0.0000        0.0000        0.0000        0.0000        0.0000        0.0000        0.0000        0.0000        0.0000        0.0000        0.0000        0.0000        0.0000        0.0000        0.0000        0.0000        0.0000        0.0000        0.0000        0.0000        0.0000        0.0000        0.0000        0.0000        0.0000        0.0000        0.0000        0.0000        0.0000        0.0000        0.0000        0.0000        0.0000        0.0000        0.0000        0.0000        0.0000        0.0000        0.0000        0.0000        0.0000        0.0000        0.0000        0.0000        0.0000       56.1751       49.6369       42.5288       33.3115       25.0036       22.6276       19.8999       19.5823       42.7411        9.2620        6.7126        6.1335        7.5075        7.9219        7.3443        8.2328        8.3393        7.7438        9.2458       10.8729        9.8583        8.9712       10.8879       11.6438       16.3011       17.7781       24.1970       27.4059       35.6301       31.8565       28.2299       25.4723       29.5584       24.9143       31.1819       38.0974       53.6952       48.0661       60.4221       72.3385       76.9072       70.3554       93.7005       98.9359      122.1651      131.3632      141.6842      155.7521      184.2832      207.4506      215.5808      199.7664      188.8559      181.9689      176.3336      157.2558      151.5754      140.0872      141.8508      137.2421      127.7399      120.2931      120.4438      105.7991      123.3426      116.8983      123.2773      133.1976      131.8336      131.0650      130.6029      132.7195      127.8448      132.1859      130.8878      130.6856      125.7501      123.8179      121.8765      111.7821       77.7634       66.2521       60.3563       58.6000       55.2944       55.6891       60.8313       68.9597       31.2557        0.0000        0.0000        0.0000        0.0000        0.0000        0.0000      161.0918      113.4600        0.0000        0.0000        0.0000        0.0000      130.4700      130.9500        0.0000        0.0000        0.0000        0.0000        0.0000        0.0000        0.0000        0.0000        0.0000        0.0000        0.0000        0.0000        0.0000        0.0000        0.0000        0.0000        0.0000        0.0000        0.0000        0.0000        0.0000        0.0000        0.0000        0.0000        0.0000        0.0000        0.0000        0.0000        0.0000        0.0000        0.0000        0.0000        0.0000        0.0000        0.0000        0.0000        0.0000        0.0000        0.0000        0.0000        0.0000        0.0000        0.0000        0.0000        0.0000        0.0000        0.0000
        0.0000        0.0000        0.0000        0.0000        0.0000        0.0000        0.0000        0.0000        0.0000        0.0000        0.0000        0.0000        0.0000        0.0000        0.0000        0.0000        0.0000        0.0000        0.0000        0.0000        0.0000        0.0000        0.0000        0.0000        0.0000        0.0000        0.0000        0.0000        0.0000        0.0000        0.0000        0.0000        0.0000        0.0000        0.0000        0.0000        0.0000        0.0000        0.0000        0.0000        0.0000        0.0000        0.0000        0.0000        0.0000        0.0000        0.0000        0.0000        0.0000        0.0000        0.0000        0.0000        0.0000        0.0000        0.0000        0.0000        0.0000        0.0000        0.0000        0.0000        0.0000        0.0000        0.0000        0.0000        0.0000        0.0000        0.0000        0.0000        0.0000        0.0000        0.0000        0.0000        0.0000        0.0000        0.0000        0.0000        0.0000        0.0000        0.0000        0.0000        0.0000        0.0000        0.0000        0.0000        0.0000        0.0000        0.0000        0.0000        0.0000        0.0000        0.0000        0.0000        0.0000        0.0000        0.0000        0.0000        0.0000       18.4140       29.3686       34.3045       31.2780       33.1911       24.6326       19.7376       16.6045       14.3320       11.9165        9.6360       12.0815        7.0567        7.4647        7.5981        6.9999        7.5009        6.8779        7.7589        8.5464        9.8966        9.4567        9.5726       10.9129       11.2206       11.9801       17.0023       23.4700       23.0387       29.5226       32.2612       30.2511       27.0626       25.1948       29.2303       29.1732       31.5012       35.4789       44.3255       50.5721       66.1983       69.8784       74.0060       75.3528       84.3312       97.5305      118.1387      133.4820      145.6794      156.8500      176.9009      188.6537      188.3630      185.0722      180.4954      175.2924      176.4585      167.9453      144.0990      142.3823      138.5604      151.8618      138.9702      119.4521      108.4783      113.1802      121.0177      124.9257      135.3879      149.6443      133.3913      119.0767      120.8422      116.3058      113.8917      112.8600      117.2995      115.4267      108.6026      108.4554      104.8670       95.6329       66.3873       56.8957       52.5608       49.8465       50.5526       56.0538       59.9802       69.9626        0.0000        0.0000        0.0000        0.0000        0.0000      125.5907      129.9928      115.5085       30.5100        0.0000        0.0000        0.0000        0.0000        0.0000        0.0000        0.0000        0.0000        0.0000        0.0000        0.0000        0.0000        0.0000        0.0000        0.0000        0.0000        0.0000        0.0000        0.0000        0.0000        0.0000        0.0000        0.0000        0.0000        0.0000        0.0000        0.0000        0.0000        0.0000        0.0000        0.0000        0.0000        0.0000        0.0000        0.0000        0.0000        0.0000        0.0000        0.0000        0.0000        0.0000        0.0000        0.0000        0.0000        0.0000        0.0000        0.0000        0.0000        0.0000        0.0000        0.0000        0.0000        0.0000
        0.0000        0.0000        0.0000        0.0000        0.0000        0.0000        0.0000        0.0000        0.0000        0.0000        0.0000        0.0000        0.0000        0.0000        0.0000        0.0000        0.0000        0.0000        0.0000        0.0000        0.0000        0.0000        0.0000        0.0000        0.0000        0.0000        0.0000        0.0000        0.0000        0.0000        0.0000        0.0000        0.0000        0.0000        0.0000        0.0000        0.0000        0.0000        0.0000        0.0000        0.0000        0.0000        0.0000        0.0000        0.0000        0.0000        0.0000        0.0000        0.0000        0.0000        0.0000        0.0000        0.0000        0.0000        0.0000        0.0000        0.0000        0.0000        0.0000        0.0000        0.0000        0.0000        0.0000        0.0000        0.0000        0.0000        0.0000        0.0000        0.0000        0.0000        0.0000        0.0000        0.0000        0.0000        0.0000        0.0000        0.0000        0.0000        0.0000        0.0000        0.0000        0.0000        0.0000        0.0000        0.0000        0.0000        0.0000        0.0000        0.0000        0.0000        0.0000        0.0000        0.0000        0.0000        0.0000        0.0000        0.0000       14.4129       17.0815       25.7147       22.2086       22.7826       19.0841       13.7966       14.2800       12.4045       11.1958        8.2664        7.3451       16.6665        6.9965        7.9097        7.6887        7.6807        8.0976        9.7326        9.4010        9.6634       10.5412        9.7126       11.0374       11.6983       14.2926       21.6635       27.7753       28.6404       25.3219       28.2210       27.0795       25.1509       25.2322       29.6449       31.8090       30.0402       32.9710       39.5319       46.9635       65.6910       69.9833       68.3354       69.2874       77.2458       90.5622      106.4967      117.4730      135.2926      147.9481      146.5391      153.4219      159.6832      157.4361      150.2520      159.1730      161.2066      156.6331      146.5249      142.9767      139.3837      152.7726      137.0373      122.3784      117.4979      124.5365      124.4400      131.9243      135.5360      131.5069      118.4093      112.3520      107.1865      102.9670       94.8502       94.7131       94.8379       93.9276       90.6903       89.4754       84.9112       73.7956       54.0748       47.2648       46.3129       46.4150       54.3230       52.4178       87.0093       71.4302        0.0000        0.0000        0.0000       90.5400       94.9450      100.2665      115.1275      105.7511       32.1300        0.0000        0.0000        0.0000        0.0000        0.0000        0.0000        0.0000        0.0000        0.0000        0.0000        0.0000        0.0000        0.0000        0.0000        0.0000        0.0000        0.0000        0.0000        0.0000        0.0000        0.0000        0.0000        0.0000        0.0000        0.0000        0.0000        0.0000        0.0000        0.0000        0.0000        0.0000        0.0000        0.0000        0.0000        0.0000        0.0000        0.0000        0.0000        0.0000        0.0000        0.0000        0.0000        0.0000        0.0000        0.0000        0.0000        0.0000        0.0000        0.0000        0.0000        0.0000        0.0000        0.0000
        0.0000        0.0000        0.0000        0.0000        0.0000        0.0000        0.0000        0.0000        0.0000        0.0000        0.0000        0.0000        0.0000        0.0000        0.0000        0.0000        0.0000        0.0000        0.0000        0.0000        0.0000        0.0000        0.0000        0.0000        0.0000        0.0000        0.0000        0.0000        0.0000        0.0000        0.0000        0.0000        0.0000        0.0000        0.0000        0.0000        0.0000        0.0000        0.0000        0.0000        0.0000        0.0000        0.0000        0.0000        0.0000        0.0000        0.0000        0.0000        0.0000        0.0000        0.0000        0.0000        0.0000        0.0000        0.0000        0.0000        0.0000        0.0000        0.0000        0.0000        0.0000        0.0000        0.0000        0.0000        0.0000        0.0000        0.0000        0.0000        0.0000        0.0000        0.0000        0.0000        0.0000        0.0000        0.0000        0.0000        0.0000        0.0000        0.0000        0.0000        0.0000        0.0000        0.0000        0.0000        0.0000        0.0000        0.0000        0.0000        0.0000        0.0000        0.0000        0.0000        0.0000        0.0000        0.0000        0.0000       15.8327       14.7037       13.7599       15.1671       15.7495       16.7281       15.2350       13.0201       14.7224       19.2724       12.3752       12.4597       13.4147       12.2730       11.8642       11.5072       10.7008       10.4432       11.5823       10.9488       15.5319       73.3744       12.6283       14.1247       11.2797       13.0080       16.6575       33.2146       39.5200       29.1415       28.5136       28.4622       28.5177       30.5456       31.2436       37.6564       32.9061       31.7838       32.4263       37.8436       50.5856       61.6358       56.9348       59.1751       69.0929       64.3938       67.0356       83.1826       87.9406       97.2103      110.7657      119.5433      121.5797      119.8257      119.7695      135.2547      132.7300      134.2925      136.5871      145.6042      147.6621      140.1566      130.6872      126.7589      126.4391      122.6932      119.5006      124.1630      127.8573      125.7774      124.7360      108.0419       99.7442       95.1270       90.5302       91.8955       89.2788       86.9330       85.6709       71.3071       67.7810       65.0709       57.1846       33.4016       31.7341       27.7730       29.1752       44.5367       83.6331       28.6840        0.0000        0.0000        0.0000        0.0000       61.3661       73.5940       80.9374       86.6838       81.8245       30.3300        0.0000        0.0000        0.0000        0.0000        0.0000        0.0000        0.0000        0.0000        0.0000        0.0000        0.0000        0.0000        0.0000        0.0000        0.0000        0.0000        0.0000        0.0000        0.0000        0.0000        0.0000        0.0000        0.0000        0.0000        0.0000        0.0000        0.0000        0.0000        0.0000        0.0000        0.0000        0.0000        0.0000        0.0000        0.0000        0.0000        0.0000        0.0000        0.0000        0.0000        0.0000        0.0000        0.0000        0.0000        0.0000        0.0000        0.0000        0.0000        0.0000        0.0000        0.0000        0.0000        0.0000
        0.0000        0.0000        0.0000        0.0000        0.0000        0.0000        0.0000        0.0000        0.0000        0.0000        0.0000        0.0000        0.0000        0.0000        0.0000        0.0000        0.0000        0.0000        0.0000        0.0000        0.0000        0.0000        0.0000        0.0000        0.0000        0.0000        0.0000        0.0000        0.0000        0.0000        0.0000        0.0000        0.0000        0.0000        0.0000        0.0000        0.0000        0.0000        0.0000        0.0000        0.0000        0.0000        0.0000        0.0000        0.0000        0.0000        0.0000        0.0000        0.0000        0.0000        0.0000        0.0000        0.0000        0.0000        0.0000        0.0000        0.0000        0.0000        0.0000        0.0000        0.0000        0.0000        0.0000        0.0000        0.0000        0.0000        0.0000        0.0000        0.0000        0.0000        0.0000        0.0000        0.0000        0.0000        0.0000        0.0000        0.0000        0.0000        0.0000        0.0000        0.0000        0.0000        0.0000        0.0000        0.0000        0.0000        0.0000        0.0000        0.0000        0.0000        0.0000        0.0000        0.0000        0.0000        0.0000        0.0000       13.0159       10.8257       10.4520       11.6328       13.8886       16.3221       11.6176       12.3817       12.2187       13.4878       12.6173       16.3615       16.1823       16.4421       14.5927       13.1326       13.0963       12.8415       13.8739       12.1445       13.6459       44.7031       24.8768       12.7485       13.2277       16.0495       20.6637       19.4176       26.2910       30.8963       29.4805       27.4360       28.7201       36.7322       39.6761       45.0496       44.2769       43.3932       49.5342       48.8191       63.7726       47.5243       41.5111       54.4211       67.0025       73.1194       64.3485       69.5006       74.3384       87.8909       97.0613      101.8209      102.4567      107.7360      125.2753      130.4578      123.1809      131.6925      153.0370      153.6655      139.1803      134.8789      131.9220      117.5522      116.5402      116.1341      115.7131      123.4893      126.6057      122.1257      119.8395      100.5161       93.9065       87.7368       84.7602       86.4297       88.6458       89.6551       77.2205       65.6627       60.1416       54.6891       49.6453       28.4672       23.1850       22.7768       31.5269        0.0000        0.0000        0.0000        0.0000        0.0000        0.0000       48.1688       49.0161       59.4167       61.5607       72.1261       87.2196        0.0000        0.0000        0.0000        0.0000        0.0000        0.0000        0.0000        0.0000        0.0000        0.0000        0.0000        0.0000        0.0000        0.0000        0.0000        0.0000        0.0000        0.0000        0.0000        0.0000        0.0000        0.0000        0.0000        0.0000        0.0000        0.0000        0.0000        0.0000        0.0000        0.0000        0.0000        0.0000        0.0000        0.0000        0.0000        0.0000        0.0000        0.0000        0.0000        0.0000        0.0000        0.0000        0.0000        0.0000        0.0000        0.0000        0.0000        0.0000        0.0000        0.0000        0.0000        0.0000        0.0000        0.0000
        0.0000        0.0000        0.0000        0.0000        0.0000        0.0000        0.0000        0.0000        0.0000        0.0000        0.0000        0.0000        0.0000        0.0000        0.0000        0.0000        0.0000        0.0000        0.0000        0.0000        0.0000        0.0000        0.0000        0.0000        0.0000        0.0000        0.0000        0.0000        0.0000        0.0000        0.0000        0.0000        0.0000        0.0000        0.0000        0.0000        0.0000        0.0000        0.0000        0.0000        0.0000        0.0000        0.0000        0.0000        0.0000        0.0000        0.0000        0.0000        0.0000        0.0000        0.0000        0.0000        0.0000        0.0000        0.0000        0.0000        0.0000        0.0000        0.0000        0.0000        0.0000        0.0000        0.0000        0.0000        0.0000        0.0000        0.0000        0.0000        0.0000        0.0000        0.0000        0.0000        0.0000        0.0000        0.0000        0.0000        0.0000        0.0000        0.0000        0.0000        0.0000        0.0000        0.0000        0.0000        0.0000        0.0000        0.0000        0.0000        0.0000        0.0000        0.0000        0.0000        0.0000        0.0000        0.0000        0.0000       10.5628        9.5987        9.5320       10.8969       12.3898       12.9162       11.3410       10.4482       10.3223       10.4092       11.1651       12.2645       14.9327       17.3760       14.7819       14.7702       14.5467       18.5235       17.7184       13.9694       13.8312       20.3319       24.6212       14.4027       16.2673       17.8829       19.4011       22.8173       29.4357       36.2153       36.7538       33.2386       34.8942       38.4037       42.2606       43.9744       47.7795       50.1642       51.0727       49.4236       45.3072       53.4827       54.4707       52.8215       64.3791       67.1745       61.5419       61.8894       67.1486       75.1694       79.6326       91.4066       98.1046      118.8330      129.6287      131.1474      137.4746      126.3407      149.9846      136.6573      128.9646      121.8491      115.6929      113.9441      117.5344      115.5267      116.4060      116.0459      111.9470      112.0416      107.8672       89.7123       85.2365       79.8194       78.6880       81.3100       91.3005       88.1509       73.6601       54.9364       49.0368       44.2384       40.0820       24.2687       22.8576       25.1263        0.0000        0.0000        0.0000        0.0000        0.0000        0.0000       39.0229       41.0822       44.1567       52.4090       53.7040       54.2325       56.3921        0.0000        0.0000        0.0000        0.0000        0.0000        0.0000        0.0000        0.0000        0.0000        0.0000        0.0000        0.0000        0.0000        0.0000        0.0000        0.0000        0.0000        0.0000        0.0000        0.0000        0.0000        0.0000        0.0000        0.0000        0.0000        0.0000        0.0000        0.0000        0.0000        0.0000        0.0000        0.0000        0.0000        0.0000        0.0000        0.0000        0.0000        0.0000        0.0000        0.0000        0.0000        0.0000        0.0000        0.0000        0.0000        0.0000        0.0000        0.0000        0.0000        0.0000        0.0000        0.0000        0.0000        0.0000
        0.0000        0.0000        0.0000        0.0000        0.0000        0.0000        0.0000        0.0000        0.0000        0.0000        0.0000        0.0000        0.0000        0.0000        0.0000        0.0000        0.0000        0.0000        0.0000        0.0000        0.0000        0.0000        0.0000        0.0000        0.0000        0.0000        0.0000        0.0000        0.0000        0.0000        0.0000        0.0000        0.0000        0.0000        0.0000        0.0000        0.0000        0.0000        0.0000        0.0000        0.0000        0.0000        0.0000        0.0000        0.0000        0.0000        0.0000        0.0000        0.0000        0.0000        0.0000        0.0000        0.0000        0.0000        0.0000        0.0000        0.0000        0.0000        0.0000        0.0000        0.0000        0.0000        0.0000        0.0000        0.0000        0.0000        0.0000        0.0000        0.0000        0.0000        0.0000        0.0000        0.0000        0.0000        0.0000        0.0000        0.0000        0.0000        0.0000        0.0000        0.0000        0.0000        0.0000        0.0000        0.0000        0.0000        0.0000        0.0000        0.0000        0.0000        0.0000        0.0000        0.0000        0.0000        0.0000        0.0000        0.0000        9.9847        8.7088        8.3936        9.1167       13.2777       10.7299        8.3698       10.7853       10.2556       10.7872       12.7051       14.1456       15.5902       15.5573       15.7274       14.2708       14.6700       15.3490       14.3415       14.5067       15.4222       17.7834       20.4462       20.2862       21.1509       29.3943       32.2801       34.2216       38.2427       37.7075       50.4242       48.6486       45.4547       38.6224       53.2499       59.4487       51.7605       50.6667       69.2713       58.4444       55.8382       53.0926       44.8274       52.0293       57.5207       74.4319       61.0355       72.8949       86.3996       89.9572      102.8019      111.6113      134.0388      129.0754      123.3552      121.0752      123.1613      120.7203      113.7477      109.1051      104.2829      112.4186      112.4108      118.4726      112.7866      108.0835      105.2096      100.1589       99.4982       92.3259       80.3425       77.6208       73.8667       68.8391       69.8461       63.7090       56.8297       49.8781       42.5329       38.3756       35.5036       33.1926       20.6461       18.6486        0.0000        0.0000        0.0000        0.0000        0.0000        0.0000        0.0000       33.7552       34.5504       38.4798       47.0472       47.4131       49.7717       49.9838        0.0000        0.0000        0.0000        0.0000        0.0000        0.0000        0.0000        0.0000        0.0000        0.0000        0.0000        0.0000        0.0000        0.0000        0.0000        0.0000        0.0000        0.0000        0.0000        0.0000        0.0000        0.0000        0.0000        0.0000        0.0000        0.0000        0.0000        0.0000        0.0000        0.0000        0.0000        0.0000        0.0000        0.0000        0.0000        0.0000        0.0000        0.0000        0.0000        0.0000        0.0000        0.0000        0.0000        0.0000        0.0000        0.0000        0.0000        0.0000        0.0000        0.0000        0.0000        0.0000        0.0000        0.0000
        0.0000        0.0000        0.0000        0.0000        0.0000        0.0000        0.0000        0.0000        0.0000        0.0000        0.0000        0.0000        0.0000        0.0000        0.0000        0.0000        0.0000        0.0000        0.0000        0.0000        0.0000        0.0000        0.0000        0.0000        0.0000        0.0000        0.0000        0.0000        0.0000        0.0000        0.0000        0.0000        0.0000        0.0000        0.0000        0.0000        0.0000        0.0000        0.0000        0.0000        0.0000        0.0000        0.0000        0.0000        0.0000        0.0000        0.0000        0.0000        0.0000        0.0000        0.0000        0.0000        0.0000        0.0000        0.0000        0.0000        0.0000        0.0000        0.0000        0.0000        0.0000        0.0000        0.0000        0.0000        0.0000        0.0000        0.0000        0.0000        0.0000        0.0000        0.0000        0.0000        0.0000        0.0000        0.0000        0.0000        0.0000        0.0000        0.0000        0.0000        0.0000        0.0000        0.0000        0.0000        0.0000        0.0000        0.0000        0.0000        0.0000        0.0000        0.0000        0.0000        0.0000        0.0000        0.0000        0.0000        9.3781       10.1507        9.0715       10.6285        0.0000       14.4552       11.2798        6.5647       10.3976        8.7904        9.6470       12.8047       16.4770       16.6810       16.8569       13.6626       13.9311       14.1611       20.1143       16.6677       19.6326       19.6976       22.0828       27.1572       27.3147       35.2402       39.4019       45.5720       48.7132       53.7720       66.4946       76.6740       66.5120       54.7853       49.1378       50.3361       60.4802       46.0228       45.9598       76.2226       66.2479       47.4108       48.7715       56.4520       51.6668       40.6731       49.3133       78.5282      103.3087      112.8124      105.0148      107.8941      113.5466      116.2408      111.6111      119.2141      121.7547      117.1318      104.3545       98.0944      101.2374      104.7957      109.0578      117.0941      123.2561      111.5221      105.4886       87.9082       95.6674       78.5698       69.2547       61.0234       58.7879       56.7200       54.0975       50.8081       38.7489       37.3318       36.9594       15.8450       14.6332       14.6215       13.8654        0.0000        0.0000        0.0000        0.0000        0.0000        8.8500        3.6000        0.0000       37.1965       37.6386       38.9148       41.7293       44.9840       47.8055       51.0653        0.0000        0.0000        0.0000        0.0000        0.0000        0.0000        0.0000        0.0000        0.0000        0.0000        0.0000        0.0000        0.0000        0.0000        0.0000        0.0000        0.0000        0.0000        0.0000        0.0000        0.0000        0.0000        0.0000        0.0000        0.0000        0.0000        0.0000        0.0000        0.0000        0.0000        0.0000        0.0000        0.0000        0.0000        0.0000        0.0000        0.0000        0.0000        0.0000        0.0000        0.0000        0.0000        0.0000        0.0000        0.0000        0.0000        0.0000        0.0000        0.0000        0.0000        0.0000        0.0000        0.0000        0.0000        0.0000
        0.0000        0.0000        0.0000        0.0000        0.0000        0.0000        0.0000        0.0000        0.0000        0.0000        0.0000        0.0000        0.0000        0.0000        0.0000        0.0000        0.0000        0.0000        0.0000        0.0000        0.0000        0.0000        0.0000        0.0000        0.0000        0.0000        0.0000        0.0000        0.0000        0.0000        0.0000        0.0000        0.0000        0.0000        0.0000        0.0000        0.0000        0.0000        0.0000        0.0000        0.0000        0.0000        0.0000        0.0000        0.0000        0.0000        0.0000        0.0000        0.0000        0.0000        0.0000        0.0000        0.0000        0.0000        0.0000        0.0000        0.0000        0.0000        0.0000        0.0000        0.0000        0.0000        0.0000        0.0000        0.0000        0.0000        0.0000        0.0000        0.0000        0.0000        0.0000        0.0000        0.0000        0.0000        0.0000        0.0000        0.0000        0.0000        0.0000        0.0000        0.0000        0.0000        0.0000        0.0000        0.0000        0.0000        0.0000        0.0000        0.0000        0.0000        0.0000        0.0000        0.0000        0.0000        0.0000        0.0000        0.0000       10.6969        0.0000        0.0000        0.0000        6.5380        7.4223        8.6379       17.5176        6.1015        8.3772       13.1750       15.1203       16.7180       18.6063       14.3720       14.6600       14.4250       24.8803       18.9240       28.9170       24.8716       31.2974       40.4194       40.5001       44.7420       47.7539       57.9933       62.7309       70.7989       79.2779       76.8433       68.1948       54.6917       55.2422       50.3487       46.3513       53.1213       78.9930       74.5079       64.5560       50.5319       54.1319       73.1056       71.5345       48.1944       45.8112       92.5967      102.5742       81.4723       91.7567      109.1250      100.4405      112.9236      100.5776      107.2663      115.0822      115.1179      102.2621      104.6816      104.8125       99.2323      104.4032      110.8049      113.5571      109.3735      109.5924       85.2364       76.0829       65.9861       60.6749       53.5409       47.6712       47.0576       41.8955       31.6454       24.6516       25.1908       23.5363       15.3692       12.0368        9.7649       10.5874        0.0000        0.0000        0.0000        0.0000        0.0000       10.7100        3.7800        3.3000       34.2511       34.6669       35.3004       37.9371       39.7531       40.6183       44.5060        0.0000        0.0000        0.0000        0.0000        0.0000        0.0000        0.0000        0.0000        0.0000        0.0000        0.0000        0.0000        0.0000        0.0000        0.0000        0.0000        0.0000        0.0000        0.0000        0.0000        0.0000        0.0000        0.0000        0.0000        0.0000        0.0000        0.0000        0.0000        0.0000        0.0000        0.0000        0.0000        0.0000        0.0000        0.0000        0.0000        0.0000        0.0000        0.0000        0.0000        0.0000        0.0000        0.0000        0.0000        0.0000        0.0000        0.0000        0.0000        0.0000        0.0000        0.0000        0.0000        0.0000        0.0000        0.0000
        0.0000        0.0000        0.0000        0.0000        0.0000        0.0000        0.0000        0.0000        0.0000        0.0000        0.0000        0.0000        0.0000        0.0000        0.0000        0.0000        0.0000        0.0000        0.0000        0.0000        0.0000        0.0000        0.0000        0.0000        0.0000        0.0000        0.0000        0.0000        0.0000        0.0000        0.0000        0.0000        0.0000        0.0000        0.0000        0.0000        0.0000        0.0000        0.0000        0.0000        0.0000        0.0000        0.0000        0.0000        0.0000        0.0000        0.0000        0.0000        0.0000        0.0000        0.0000        0.0000        0.0000        0.0000        0.0000        0.0000        0.0000        0.0000        0.0000        0.0000        0.0000        0.0000        0.0000        0.0000        0.0000        0.0000        0.0000        0.0000        0.0000        0.0000        0.0000        0.0000        0.0000        0.0000        0.0000        0.0000        0.0000        0.0000        0.0000        0.0000        0.0000        0.0000        0.0000        0.0000        0.0000        0.0000        0.0000        0.0000        0.0000        0.0000        0.0000        0.0000        0.0000        0.0000        0.0000        0.0000        0.0000        0.0000        0.0000        0.0000        0.0000        5.2566        9.2375        6.2615        5.3850        5.2658        6.8410       13.2762       15.7569       17.3349       18.5233       15.0151       15.8478       19.1632       32.5671       48.9421       48.9938       49.8009       56.7351       51.6388       53.5471       72.1339       61.0293       70.0746       85.8821       80.5670       92.8868       81.4785       81.7798       67.2758       62.1792       50.7028       54.3691       61.5379       60.3938       63.9315       68.3972       69.0771       85.0394       89.5789       74.9049       44.5706       46.7997       76.7171       79.8973       76.1682       83.7822       94.6827       90.2885      105.8984      101.8069      105.8966      113.3781      117.3350      106.1686      103.2442       94.5989       85.5753       91.1538      104.0115      109.7583      107.2834      102.1990       82.1566       67.9188       62.7247       57.9457       48.3863       42.5355       39.7707       35.0031       24.3972       21.5018       17.9561       15.9349       21.8325       18.4520        0.0000        0.0000        0.0000        0.0000        0.0000        0.0000        7.6500        7.3800        3.8100        5.2200       26.7682       28.5541       30.7697       32.5117       33.6319       35.9728       36.6501        0.0000        0.0000        0.0000        0.0000        0.0000        0.0000        0.0000        0.0000        0.0000        0.0000        0.0000        0.0000        0.0000        0.0000        0.0000        0.0000        0.0000        0.0000        0.0000        0.0000        0.0000        0.0000        0.0000        0.0000        0.0000        0.0000        0.0000        0.0000        0.0000        0.0000        0.0000        0.0000        0.0000        0.0000        0.0000        0.0000        0.0000        0.0000        0.0000        0.0000        0.0000        0.0000        0.0000        0.0000        0.0000        0.0000        0.0000        0.0000        0.0000        0.0000        0.0000        0.0000        0.0000        0.0000        0.0000
        0.0000        0.0000        0.0000        0.0000        0.0000        0.0000        0.0000        0.0000        0.0000        0.0000        0.0000        0.0000        0.0000        0.0000        0.0000        0.0000        0.0000        0.0000        0.0000        0.0000        0.0000        0.0000        0.0000        0.0000        0.0000        0.0000        0.0000        0.0000        0.0000        0.0000        0.0000        0.0000        0.0000        0.0000        0.0000        0.0000        0.0000        0.0000        0.0000        0.0000        0.0000        0.0000        0.0000        0.0000        0.0000        0.0000        0.0000        0.0000        0.0000        0.0000        0.0000        0.0000        0.0000        0.0000        0.0000        0.0000        0.0000        0.0000        0.0000        0.0000        0.0000        0.0000        0.0000        0.0000        0.0000        0.0000        0.0000        0.0000        0.0000        0.0000        0.0000        0.0000        0.0000        0.0000        0.0000        0.0000        0.0000        0.0000        0.0000        0.0000        0.0000        0.0000        0.0000        0.0000        0.0000        0.0000        0.0000        0.0000        0.0000        0.0000        0.0000        0.0000        0.0000        0.0000        0.0000        0.0000        0.0000        0.0000        0.0000        0.0000        0.0000        0.0000        6.4067        4.9863        5.0234        6.0842        8.1009       16.0300       23.9603       22.4673       23.5610       18.7142       19.7473       35.9161       71.5880       66.7087       46.9311       50.7972       53.8590       62.4089       62.1002       72.8205       74.9300       99.6834       97.4561       99.1256      102.1914       90.1906       90.8012       79.5537       77.2144       57.9226       78.9815       76.5053       59.4267       71.4110       64.4698       77.8497       79.2456       61.4548       50.2109       51.8946       43.3946       54.2781       61.2816       63.3881       75.6467       97.5462       93.7772      102.9343      103.5592      108.1358      116.1075      116.9681      110.0817      100.0676       92.4801       84.3157       91.4231      100.8265      107.0335      107.9309      101.8876       83.1940       72.6575       65.0557       58.7086       42.8673       37.1172       32.1441       30.3221       24.4186       22.6938       18.1619       15.1820        9.5366        9.4514        0.0000        0.0000        0.0000        0.0000        0.0000        0.0000        0.0000        3.0600        3.2400        2.5200       24.1349       25.5429       26.6353       27.7942       28.7132       31.2715       33.2033        0.0000        0.0000        0.0000        0.0000        0.0000        0.0000        0.0000        0.0000        0.0000        0.0000        0.0000        0.0000        0.0000        0.0000        0.0000        0.0000        0.0000        0.0000        0.0000        0.0000        0.0000        0.0000        0.0000        0.0000        0.0000        0.0000        0.0000        0.0000        0.0000        0.0000        0.0000        0.0000        0.0000        0.0000        0.0000        0.0000        0.0000        0.0000        0.0000        0.0000        0.0000        0.0000        0.0000        0.0000        0.0000        0.0000        0.0000        0.0000        0.0000        0.0000        0.0000        0.0000        0.0000        0.0000        0.0000
        0.0000        0.0000        0.0000        0.0000        0.0000        0.0000        0.0000        0.0000        0.0000        0.0000        0.0000        0.0000        0.0000        0.0000        0.0000        0.0000        0.0000        0.0000        0.0000        0.0000        0.0000        0.0000        0.0000        0.0000        0.0000        0.0000        0.0000        0.0000        0.0000        0.0000        0.0000        0.0000        0.0000        0.0000        0.0000        0.0000        0.0000        0.0000        0.0000        0.0000        0.0000        0.0000        0.0000        0.0000        0.0000        0.0000        0.0000        0.0000        0.0000        0.0000        0.0000        0.0000        0.0000        0.0000        0.0000        0.0000        0.0000        0.0000        0.0000        0.0000        0.0000        0.0000        0.0000        0.0000        0.0000        0.0000        0.0000        0.0000        0.0000        0.0000        0.0000        0.0000        0.0000        0.0000        0.0000        0.0000        0.0000        0.0000        0.0000        0.0000        0.0000        0.0000        0.0000        0.0000        0.0000        0.0000        0.0000        0.0000        0.0000        0.0000        0.0000        0.0000        0.0000        0.0000        0.0000        0.0000        0.0000        0.0000        0.0000        0.0000        0.0000        0.0000        0.0000        8.4069        9.5179       10.6821       13.1494       20.4334       25.4801       30.0402       30.5593       28.7892       39.2427       51.3457       59.0726       64.8249       70.9345       74.2258       85.3251       91.2643       86.1915       89.7888       97.3799      119.0623      125.2842      120.4056      112.1927        0.0000        0.0000       81.7778       75.5208       58.3141       63.6272       58.8897       41.0769       40.9575       44.1470       44.4557       41.9329       39.2630       41.8542       44.4546       47.8662       56.4273       65.7094       85.7262       88.6336      105.0905      117.8032      114.5114      128.3732      112.8764      110.2551      112.1597      110.7345       90.6203       85.9789       83.5509       86.0878       98.8677      108.1753      113.1455       99.4481       87.8916       84.3546       75.8920       62.9249       43.2034       37.9269       32.9916       27.9467       19.2286       23.1651       15.3800        0.0000        0.0000        0.0000        0.0000        0.0000        0.0000        0.0000        0.0000        0.0000        0.0000        0.0000        0.0000        0.0000       16.0541       15.2937       15.5466       16.3794       22.7467       26.9543        0.0000        0.0000        0.0000        0.0000        0.0000        0.0000        0.0000        0.0000        0.0000        0.0000        0.0000        0.0000        0.0000        0.0000        0.0000        0.0000        0.0000        0.0000        0.0000        0.0000        0.0000        0.0000        0.0000        0.0000        0.0000        0.0000        0.0000        0.0000        0.0000        0.0000        0.0000        0.0000        0.0000        0.0000        0.0000        0.0000        0.0000        0.0000        0.0000        0.0000        0.0000        0.0000        0.0000        0.0000        0.0000        0.0000        0.0000        0.0000        0.0000        0.0000        0.0000        0.0000        0.0000        0.0000        0.0000        0.0000
        0.0000        0.0000        0.0000        0.0000        0.0000        0.0000        0.0000        0.0000        0.0000        0.0000        0.0000        0.0000        0.0000        0.0000        0.0000        0.0000        0.0000        0.0000        0.0000        0.0000        0.0000        0.0000        0.0000        0.0000        0.0000        0.0000        0.0000        0.0000        0.0000        0.0000        0.0000        0.0000        0.0000        0.0000        0.0000        0.0000        0.0000        0.0000        0.0000        0.0000        0.0000        0.0000        0.0000        0.0000        0.0000        0.0000        0.0000        0.0000        0.0000        0.0000        0.0000        0.0000        0.0000        0.0000        0.0000        0.0000        0.0000        0.0000        0.0000        0.0000        0.0000        0.0000        0.0000        0.0000        0.0000        0.0000        0.0000        0.0000        0.0000        0.0000        0.0000        0.0000        0.0000        0.0000        0.0000        0.0000        0.0000        0.0000        0.0000        0.0000        0.0000        0.0000        0.0000        0.0000        0.0000        0.0000        0.0000        0.0000        0.0000        0.0000        0.0000        0.0000        0.0000        0.0000        0.0000        0.0000        0.0000        0.0000        0.0000        0.0000        0.0000        0.0000        0.0000        9.5846       21.2148       14.6708       16.2452       21.3767       28.7135       39.1055       33.2687       34.1296       37.0610       49.2272       53.2972       68.7513       77.6141       80.4242       87.9681       97.5090       98.8939      103.9354      108.0176      118.5362      125.4749      127.5603        0.0000        0.0000        0.0000        0.0000        0.0000        0.0000       44.0579       37.1758       36.7863       36.7966       37.9620       41.3281       40.3041       39.6734       43.8355       45.1653       48.6125       62.7206       63.7259       84.7823       80.7685       96.6303      117.6049      108.4213      118.2636      132.1269      121.4233      134.5091      116.1832       96.8616       91.2519       85.4670       82.2347       97.3425      114.5725      121.1402      103.4493       89.6271       82.3631       77.9261       69.6160       61.6821       40.9809       27.2632       21.8513       18.3424        0.0000        0.0000        0.0000        0.0000        0.0000        0.0000        0.0000        0.0000        0.0000        0.0000        0.0000        0.0000        0.0000        0.0000        0.0000       13.7342       11.5475       12.5195       13.5300       20.3106       21.0452       23.4613        0.0000        0.0000        0.0000        0.0000        0.0000        0.0000        0.0000        0.0000        0.0000        0.0000        0.0000        0.0000        0.0000        0.0000        0.0000        0.0000        0.0000        0.0000        0.0000        0.0000        0.0000        0.0000        0.0000        0.0000        0.0000        0.0000        0.0000        0.0000        0.0000        0.0000        0.0000        0.0000        0.0000        0.0000        0.0000        0.0000        0.0000        0.0000        0.0000        0.0000        0.0000        0.0000        0.0000        0.0000        0.0000        0.0000        0.0000        0.0000        0.0000        0.0000        0.0000        0.0000        0.0000        0.0000        0.0000
        0.0000        0.0000        0.0000        0.0000        0.0000        0.0000        0.0000        0.0000        0.0000        0.0000        0.0000        0.0000        0.0000        0.0000        0.0000        0.0000        0.0000        0.0000        0.0000        0.0000        0.0000        0.0000        0.0000        0.0000        0.0000        0.0000        0.0000        0.0000        0.0000        0.0000        0.0000        0.0000        0.0000        0.0000        0.0000        0.0000        0.0000        0.0000        0.0000        0.0000        0.0000        0.0000        0.0000        0.0000        0.0000        0.0000        0.0000        0.0000        0.0000        0.0000        0.0000        0.0000        0.0000        0.0000        0.0000        0.0000        0.0000        0.0000        0.0000        0.0000        0.0000        0.0000        0.0000        0.0000        0.0000        0.0000        0.0000        0.0000        0.0000        0.0000        0.0000        0.0000        0.0000        0.0000        0.0000        0.0000        0.0000        0.0000        0.0000        0.0000        0.0000        0.0000        0.0000        0.0000        0.0000        0.0000        0.0000        0.0000        0.0000        0.0000        0.0000        0.0000        0.0000        0.0000        0.0000        0.0000        0.0000        0.0000        0.0000        0.0000        0.0000        0.0000        0.0000       13.6779       25.9274       15.1009       16.0701       23.5044       30.6870       33.2671       35.3988       37.6931       41.1490       53.5058       57.2738       75.9120       84.1578        0.0000       93.1014      101.9192        0.0000        0.0000      102.8771      113.2692        0.0000        0.0000        0.0000        0.0000        0.0000        0.0000        0.0000        0.0000       38.3324       34.8021       34.5294       36.4215       35.5916       38.6777       39.9060       39.9436       37.7364       40.6961       47.9308       59.6454       66.5921       71.3642       72.3962       88.2523       95.0238      101.6220      122.1752      122.9971      123.8473      135.6984      132.2709      106.5259       97.1057       87.1100       82.4757      100.6624      109.7930      114.8646       99.1500       94.5145      100.9854       98.6733       77.8296        0.0000        0.0000        0.0000        0.0000        0.0000        0.0000        0.0000        0.0000        0.0000        0.0000        0.0000        0.0000        0.0000        0.0000        0.0000        0.0000        0.0000        0.0000        0.0000        0.0000       12.8715       11.8414       11.8264       13.0054       18.5803        0.0000        0.0000        0.0000        0.0000        0.0000        0.0000        0.0000        0.0000        0.0000        0.0000        0.0000        0.0000        0.0000        0.0000        0.0000        0.0000        0.0000        0.0000        0.0000        0.0000        0.0000        0.0000        0.0000        0.0000        0.0000        0.0000        0.0000        0.0000        0.0000        0.0000        0.0000        0.0000        0.0000        0.0000        0.0000        0.0000        0.0000        0.0000        0.0000        0.0000        0.0000        0.0000        0.0000        0.0000        0.0000        0.0000        0.0000        0.0000        0.0000        0.0000        0.0000        0.0000        0.0000        0.0000        0.0000        0.0000        0.0000
        0.0000        0.0000        0.0000        0.0000        0.0000        0.0000        0.0000        0.0000        0.0000        0.0000        0.0000        0.0000        0.0000        0.0000        0.0000        0.0000        0.0000        0.0000        0.0000        0.0000        0.0000        0.0000        0.0000        0.0000        0.0000        0.0000        0.0000        0.0000        0.0000        0.0000        0.0000        0.0000        0.0000        0.0000        0.0000        0.0000        0.0000        0.0000        0.0000        0.0000        0.0000        0.0000        0.0000        0.0000        0.0000        0.0000        0.0000        0.0000        0.0000        0.0000        0.0000        0.0000        0.0000        0.0000        0.0000        0.0000        0.0000        0.0000        0.0000        0.0000        0.0000        0.0000        0.0000        0.0000        0.0000        0.0000        0.0000        0.0000        0.0000        0.0000        0.0000        0.0000        0.0000        0.0000        0.0000        0.0000        0.0000        0.0000        0.0000        0.0000        0.0000        0.0000        0.0000        0.0000        0.0000        0.0000        0.0000        0.0000        0.0000        0.0000        0.0000        0.0000        0.0000        0.0000        0.0000        0.0000        0.0000        0.0000        0.0000        0.0000        0.0000        0.0000        0.0000       14.8975       18.8644       17.1917       17.1539       25.6576       28.0943       34.5950       39.2943       44.7401       49.9385       56.4076        0.0000        0.0000        0.0000        0.0000        0.0000        0.0000        0.0000        0.0000        0.0000        0.0000        0.0000        0.0000        0.0000        0.0000        0.0000        0.0000        0.0000        0.0000        0.0000       29.8669       31.1824       33.4781       34.7020       36.4669       39.3264       36.8209       37.5584       41.9578       42.3675       53.2292       60.9788       58.0298       65.3050       77.5057       90.9794      100.6460      113.2116      109.8397      112.0430      111.9080      120.7834      105.8652       89.4830       98.1705      101.7401      112.2476      125.0918      137.9638      127.8228      103.8019      103.6347       75.5993        0.0000        0.0000        0.0000        0.0000        0.0000        0.0000        0.0000        0.0000        0.0000        0.0000        0.0000        0.0000        0.0000        0.0000        0.0000        0.0000        0.0000        0.0000        0.0000        0.0000        0.0000        0.0000       15.4685       14.0803       13.8211        0.0000       19.7248       24.1068        0.0000        0.0000        0.0000        0.0000        0.0000        0.0000        0.0000        0.0000        0.0000        0.0000        0.0000        0.0000        0.0000        0.0000        0.0000        0.0000        0.0000        0.0000        0.0000        0.0000        0.0000        0.0000        0.0000        0.0000        0.0000        0.0000        0.0000        0.0000        0.0000        0.0000        0.0000        0.0000        0.0000        0.0000        0.0000        0.0000        0.0000        0.0000        0.0000        0.0000        0.0000        0.0000        0.0000        0.0000        0.0000        0.0000        0.0000        0.0000        0.0000        0.0000        0.0000        0.0000        0.0000        0.0000        0.0000
        0.0000        0.0000        0.0000        0.0000        0.0000        0.0000        0.0000        0.0000        0.0000        0.0000        0.0000        0.0000        0.0000        0.0000        0.0000        0.0000        0.0000        0.0000        0.0000        0.0000        0.0000        0.0000        0.0000        0.0000        0.0000        0.0000        0.0000        0.0000        0.0000        0.0000        0.0000        0.0000        0.0000        0.0000        0.0000        0.0000        0.0000        0.0000        0.0000        0.0000        0.0000        0.0000        0.0000        0.0000        0.0000        0.0000        0.0000        0.0000        0.0000        0.0000        0.0000        0.0000        0.0000        0.0000        0.0000        0.0000        0.0000        0.0000        0.0000        0.0000        0.0000        0.0000        0.0000        0.0000        0.0000        0.0000        0.0000        0.0000        0.0000        0.0000        0.0000        0.0000        0.0000        0.0000        0.0000        0.0000        0.0000        0.0000        0.0000        0.0000        0.0000        0.0000        0.0000        0.0000        0.0000        0.0000        0.0000        0.0000        0.0000        0.0000        0.0000        0.0000        0.0000        0.0000        0.0000        0.0000        0.0000        0.0000        0.0000        0.0000        0.0000        0.0000        0.0000        0.0000        0.0000       19.2181       17.1619       24.5714       31.9510       39.2671       48.8557       59.5077       64.8373       70.5105       78.3898        0.0000        0.0000        0.0000        0.0000        0.0000        0.0000        0.0000        0.0000        0.0000        0.0000        0.0000        0.0000        0.0000        0.0000        0.0000        0.0000        0.0000        0.0000       22.3807       23.8585       29.6423       31.1261       35.3443       38.2306       43.2292       48.3184       50.0493       50.0547       38.6887       36.6425       38.0112       42.1922       53.2549       77.5686       95.9814       96.0886      107.1747      108.8378      113.6185      130.4707      133.1392      141.8151      140.2120       96.9465       99.9345      122.4874      135.4183      137.6256       35.4900       41.9400        0.0000        0.0000        0.0000        0.0000        0.0000        0.0000        0.0000        0.0000        0.0000        0.0000        0.0000        0.0000        0.0000        0.0000        0.0000        0.0000        0.0000        0.0000        0.0000        0.0000        0.0000        0.0000        0.0000        0.0000       30.2008       28.4658        0.0000        7.5300       19.7400        0.0000        0.0000        0.0000        0.0000        0.0000        0.0000        0.0000        0.0000        0.0000        0.0000        0.0000        0.0000        0.0000        0.0000        0.0000        0.0000        0.0000        0.0000        0.0000        0.0000        0.0000        0.0000        0.0000        0.0000        0.0000        0.0000        0.0000        0.0000        0.0000        0.0000        0.0000        0.0000        0.0000        0.0000        0.0000        0.0000        0.0000        0.0000        0.0000        0.0000        0.0000        0.0000        0.0000        0.0000        0.0000        0.0000        0.0000        0.0000        0.0000        0.0000        0.0000        0.0000        0.0000        0.0000        0.0000
        0.0000        0.0000        0.0000        0.0000        0.0000        0.0000        0.0000        0.0000        0.0000        0.0000        0.0000        0.0000        0.0000        0.0000        0.0000        0.0000        0.0000        0.0000        0.0000        0.0000        0.0000        0.0000        0.0000        0.0000        0.0000        0.0000        0.0000        0.0000        0.0000        0.0000        0.0000        0.0000        0.0000        0.0000        0.0000        0.0000        0.0000        0.0000        0.0000        0.0000        0.0000        0.0000        0.0000        0.0000        0.0000        0.0000        0.0000        0.0000        0.0000        0.0000        0.0000        0.0000        0.0000        0.0000        0.0000        0.0000        0.0000        0.0000        0.0000        0.0000        0.0000        0.0000        0.0000        0.0000        0.0000        0.0000        0.0000        0.0000        0.0000        0.0000        0.0000        0.0000        0.0000        0.0000        0.0000        0.0000        0.0000        0.0000        0.0000        0.0000        0.0000        0.0000        0.0000        0.0000        0.0000        0.0000        0.0000        0.0000        0.0000        0.0000        0.0000        0.0000        0.0000        0.0000        0.0000        0.0000        0.0000        0.0000        0.0000        0.0000        0.0000        0.0000        0.0000        0.0000        0.0000        0.0000       20.0865       26.0492       33.7796       45.7843       56.6165       61.9021       66.7585       73.7241       78.7647        0.0000        0.0000        0.0000        0.0000        0.0000        0.0000        0.0000        0.0000        0.0000        0.0000        0.0000        0.0000        0.0000        0.0000        0.0000        0.0000        0.0000        0.0000        0.0000        0.0000       25.6033       27.5760       29.7388       34.5766       45.9598       50.2621       51.5774       47.0405       29.4181       24.7611       29.9393       37.1457       53.9539       57.8453       78.4598       83.6958       91.6188      105.6545      120.7920      125.8279      125.2364      121.2765       87.6403      117.4377      117.7368        0.0000        0.0000      110.4663        0.0000        0.0000        0.0000        0.0000        0.0000        0.0000        0.0000        0.0000        0.0000        0.0000        0.0000        0.0000        0.0000        0.0000        0.0000        0.0000        0.0000        0.0000        0.0000        0.0000        0.0000        0.0000        0.0000        0.0000        0.0000        0.0000       35.7454       32.9667        0.0000        0.0000        0.0000        0.0000        0.0000        0.0000        0.0000        0.0000        0.0000        0.0000        0.0000        0.0000        0.0000        0.0000        0.0000        0.0000        0.0000        0.0000        0.0000        0.0000        0.0000        0.0000        0.0000        0.0000        0.0000        0.0000        0.0000        0.0000        0.0000        0.0000        0.0000        0.0000        0.0000        0.0000        0.0000        0.0000        0.0000        0.0000        0.0000        0.0000        0.0000        0.0000        0.0000        0.0000        0.0000        0.0000        0.0000        0.0000        0.0000        0.0000        0.0000        0.0000        0.0000        0.0000        0.0000        0.0000        0.0000        0.0000
[truncated: 212,709 more chars]
