# Supplementary material for: Multidimensional evaluation of the TRMM 3B43V7 satellite-based precipitation product in mainland China from 1998–2016
Source: PeerJ. 2020 Feb 20;8:e8615. doi: 10.7717/peerj.8615 (PMC7036276; doi:10.7717/peerj.8615)
Supplement: Supplemental Information 2 [file peerj-08-8615-s002.zip › TRMM_3B43 data/TRMM 3B43 data-Year-Month/2002-04.txt]

ncols         249
nrows         175
xllcorner     73.250
yllcorner     6.500
cellsize      0.25000
        0.0000        0.0000        0.0000        0.0000        0.0000        0.0000        0.0000        0.0000        0.0000        0.0000        0.0000        0.0000        0.0000        0.0000        0.0000        0.0000        0.0000        0.0000        0.0000        0.0000        0.0000        0.0000        0.0000        0.0000        0.0000        0.0000        0.0000        0.0000        0.0000        0.0000        0.0000        0.0000        0.0000        0.0000        0.0000        0.0000        0.0000        0.0000        0.0000        0.0000        0.0000        0.0000        0.0000        0.0000        0.0000        0.0000        0.0000        0.0000        0.0000        0.0000        0.0000        0.0000        0.0000        0.0000        0.0000        0.0000        0.0000        0.0000        0.0000        0.0000        0.0000        0.0000        0.0000        0.0000        0.0000        0.0000        0.0000        0.0000        0.0000        0.0000        0.0000        0.0000        0.0000        0.0000        0.0000        0.0000        0.0000        0.0000        0.0000        0.0000        0.0000        0.0000        0.0000        0.0000        0.0000        0.0000        0.0000        0.0000        0.0000        0.0000        0.0000        0.0000        0.0000        0.0000        0.0000        0.0000        0.0000        0.0000        0.0000        0.0000        0.0000        0.0000        0.0000        0.0000        0.0000        0.0000        0.0000        0.0000        0.0000        0.0000        0.0000        0.0000        0.0000        0.0000        0.0000        0.0000        0.0000        0.0000        0.0000        0.0000        0.0000        0.0000        0.0000        0.0000        0.0000        0.0000        0.0000        0.0000        0.0000        0.0000        0.0000        0.0000        0.0000        0.0000        0.0000        0.0000        0.0000        0.0000        0.0000        0.0000        0.0000        0.0000        0.0000        0.0000        0.0000        0.0000        0.0000        0.0000        0.0000        0.0000        0.0000        0.0000        0.0000        0.0000        0.0000        0.0000        0.0000        0.0000        0.0000        0.0000        0.0000        0.0000        0.0000        0.0000        0.0000        0.0000        0.0000        0.0000        0.0000        0.0000        0.0000        0.0000        0.0000       29.2553       29.6693       26.5330        0.0000        0.0000        0.0000       47.2276       47.7616       46.1222       44.8202       37.3713       39.9275       41.3412       40.0148       41.7729       42.4782       41.3526       42.7825       36.1253       39.0549       43.9855       50.3966       52.4522       53.9708       59.2952       64.4346       68.1482       68.9124       69.5071       77.1739       73.7997       64.6268       63.8228       64.5279       65.7761       66.3456       58.7891       64.8117       73.9210       81.5015       79.0685       88.1549       87.9253       84.6199       82.5499       86.4164        0.0000        0.0000        0.0000        0.0000        0.0000        0.0000        0.0000        0.0000        0.0000        0.0000        0.0000        0.0000        0.0000        0.0000        0.0000        0.0000        0.0000        0.0000        0.0000        0.0000        0.0000        0.0000        0.0000        0.0000        0.0000        0.0000        0.0000        0.0000        0.0000        0.0000
        0.0000        0.0000        0.0000        0.0000        0.0000        0.0000        0.0000        0.0000        0.0000        0.0000        0.0000        0.0000        0.0000        0.0000        0.0000        0.0000        0.0000        0.0000        0.0000        0.0000        0.0000        0.0000        0.0000        0.0000        0.0000        0.0000        0.0000        0.0000        0.0000        0.0000        0.0000        0.0000        0.0000        0.0000        0.0000        0.0000        0.0000        0.0000        0.0000        0.0000        0.0000        0.0000        0.0000        0.0000        0.0000        0.0000        0.0000        0.0000        0.0000        0.0000        0.0000        0.0000        0.0000        0.0000        0.0000        0.0000        0.0000        0.0000        0.0000        0.0000        0.0000        0.0000        0.0000        0.0000        0.0000        0.0000        0.0000        0.0000        0.0000        0.0000        0.0000        0.0000        0.0000        0.0000        0.0000        0.0000        0.0000        0.0000        0.0000        0.0000        0.0000        0.0000        0.0000        0.0000        0.0000        0.0000        0.0000        0.0000        0.0000        0.0000        0.0000        0.0000        0.0000        0.0000        0.0000        0.0000        0.0000        0.0000        0.0000        0.0000        0.0000        0.0000        0.0000        0.0000        0.0000        0.0000        0.0000        0.0000        0.0000        0.0000        0.0000        0.0000        0.0000        0.0000        0.0000        0.0000        0.0000        0.0000        0.0000        0.0000        0.0000        0.0000        0.0000        0.0000        0.0000        0.0000        0.0000        0.0000        0.0000        0.0000        0.0000        0.0000        0.0000        0.0000        0.0000        0.0000        0.0000        0.0000        0.0000        0.0000        0.0000        0.0000        0.0000        0.0000        0.0000        0.0000        0.0000        0.0000        0.0000        0.0000        0.0000        0.0000        0.0000        0.0000        0.0000        0.0000        0.0000        0.0000        0.0000        0.0000        0.0000        0.0000        0.0000        0.0000        0.0000        0.0000        0.0000        0.0000        0.0000        0.0000        0.0000        0.0000       31.4159       27.6542       27.2809       25.0568       26.2504       28.0714       31.1452       42.1823       39.3019       44.1485       45.1138       40.7293       45.6010       46.2314       47.4234       47.7377       45.5925       44.9366       47.5447       44.6558       49.0875       52.6348       55.1097       53.0462       57.0505       61.8982       66.4330       66.2124       78.7029       81.4221       80.3985       81.1598       82.0177       88.8968       89.2075       96.1650       91.7931       76.5889       61.2052       68.1903       79.0021       86.7613       89.5454       84.3787       83.5135       80.8848       81.9697      100.4729      105.2744      106.4023      105.9874       97.3947       99.6879       94.2372        0.0000        0.0000        0.0000        0.0000        0.0000        0.0000        0.0000        0.0000        0.0000        0.0000        0.0000        0.0000        0.0000        0.0000        0.0000        0.0000        0.0000        0.0000        0.0000        0.0000        0.0000        0.0000        0.0000
        0.0000        0.0000        0.0000        0.0000        0.0000        0.0000        0.0000        0.0000        0.0000        0.0000        0.0000        0.0000        0.0000        0.0000        0.0000        0.0000        0.0000        0.0000        0.0000        0.0000        0.0000        0.0000        0.0000        0.0000        0.0000        0.0000        0.0000        0.0000        0.0000        0.0000        0.0000        0.0000        0.0000        0.0000        0.0000        0.0000        0.0000        0.0000        0.0000        0.0000        0.0000        0.0000        0.0000        0.0000        0.0000        0.0000        0.0000        0.0000        0.0000        0.0000        0.0000        0.0000        0.0000        0.0000        0.0000       69.0084        0.0000       51.6369       41.8371        0.0000        0.0000        0.0000        0.0000        0.0000        0.0000        0.0000        0.0000        0.0000        0.0000        0.0000        0.0000        0.0000        0.0000        0.0000        0.0000        0.0000        0.0000        0.0000        0.0000        0.0000        0.0000        0.0000        0.0000        0.0000        0.0000        0.0000        0.0000        0.0000        0.0000        0.0000        0.0000        0.0000        0.0000        0.0000        0.0000        0.0000        0.0000        0.0000        0.0000        0.0000        0.0000        0.0000        0.0000        0.0000        0.0000        0.0000        0.0000        0.0000        0.0000        0.0000        0.0000        0.0000        0.0000        0.0000        0.0000        0.0000        0.0000        0.0000        0.0000        0.0000        0.0000        0.0000        0.0000        0.0000        0.0000        0.0000        0.0000        0.0000        0.0000        0.0000        0.0000        0.0000        0.0000        0.0000        0.0000        0.0000        0.0000        0.0000        0.0000        0.0000        0.0000        0.0000        0.0000        0.0000        0.0000        0.0000        0.0000        0.0000        0.0000        0.0000        0.0000        0.0000        0.0000        0.0000        0.0000        0.0000        0.0000        0.0000        0.0000        0.0000        0.0000        0.0000        0.0000        0.0000        0.0000        0.0000        0.0000        0.0000        0.0000        0.0000        0.0000       28.0381       27.7242       25.2259       24.6886       26.8630       42.3037       41.7037       36.5799       39.3455       35.7518       35.3077       40.8428       39.0431       45.4283       48.2918       48.7615       47.7956       50.9651       52.0124       54.3066       52.1634       59.3112       73.7944       74.4817       61.3252       60.9634       67.1345       83.1346       79.5608       80.1181       86.3499       79.7491       69.0551       66.5467       71.5610       69.8109       81.6503      121.0747      119.4426       73.2647       71.6260       78.8017       85.9463       82.5451       76.8998       76.8451       76.4952       82.0424       98.7293      104.3204      106.5039      106.7839      101.9384      101.3936      100.6974       96.2859        0.0000        0.0000        0.0000        0.0000        0.0000        0.0000        0.0000        0.0000        0.0000        0.0000        0.0000        0.0000        0.0000        0.0000        0.0000        0.0000        0.0000        0.0000        0.0000        0.0000        0.0000        0.0000
        0.0000        0.0000        0.0000        0.0000        0.0000        0.0000        0.0000        0.0000        0.0000        0.0000        0.0000        0.0000        0.0000        0.0000        0.0000        0.0000        0.0000        0.0000        0.0000        0.0000        0.0000        0.0000        0.0000        0.0000        0.0000        0.0000        0.0000        0.0000        0.0000        0.0000        0.0000        0.0000        0.0000        0.0000        0.0000        0.0000        0.0000        0.0000        0.0000        0.0000        0.0000        0.0000        0.0000        0.0000        0.0000        0.0000        0.0000        0.0000        0.0000        0.0000        0.0000        0.0000        0.0000       83.4460       76.0172       65.3404       57.4483       49.4667       40.6509       22.2031        0.0000        0.0000        0.0000        0.0000        0.0000        0.0000        0.0000        0.0000        0.0000        0.0000        0.0000        0.0000        0.0000        0.0000        0.0000        0.0000        0.0000        0.0000        0.0000        0.0000        0.0000        0.0000        0.0000        0.0000        0.0000        0.0000        0.0000        0.0000        0.0000        0.0000        0.0000        0.0000        0.0000        0.0000        0.0000        0.0000        0.0000        0.0000        0.0000        0.0000        0.0000        0.0000        0.0000        0.0000        0.0000        0.0000        0.0000        0.0000        0.0000        0.0000        0.0000        0.0000        0.0000        0.0000        0.0000        0.0000        0.0000        0.0000        0.0000        0.0000        0.0000        0.0000        0.0000        0.0000        0.0000        0.0000        0.0000        0.0000        0.0000        0.0000        0.0000        0.0000        0.0000        0.0000        0.0000        0.0000        0.0000        0.0000        0.0000        0.0000        0.0000        0.0000        0.0000        0.0000        0.0000        0.0000        0.0000        0.0000        0.0000        0.0000        0.0000        0.0000        0.0000        0.0000        0.0000        0.0000        0.0000        0.0000        0.0000        0.0000        0.0000        0.0000        0.0000        0.0000        0.0000        0.0000        0.0000        0.0000        0.0000        0.0000       21.8570       23.3478       24.1962       24.2809       30.1461       53.8421       90.0568       87.0813       61.5501       52.1980       32.9581       36.2028       38.5294       39.2334       43.8216       48.2492       46.9782       51.7548       56.1430       59.1221       56.2829       51.1416       56.8809       67.0306       65.8753       59.3990       55.0545       64.6394       72.0988       76.3706       71.3553       62.6371       74.6839       68.7836       68.0686       64.0533       54.0318       56.9240       61.1746       60.3558       62.5462       73.0721       78.7320       75.6699       78.1009       74.8216       77.4873       74.7342       78.8965       92.2379       97.0685      101.1450      104.3636      104.8540       99.5914       94.3076       95.9910       78.2037       78.0706        0.0000        0.0000        0.0000        0.0000        0.0000        0.0000        0.0000        0.0000        0.0000        0.0000        0.0000        0.0000        0.0000        0.0000        0.0000        0.0000        0.0000        0.0000        0.0000        0.0000
        0.0000        0.0000        0.0000        0.0000        0.0000        0.0000        0.0000        0.0000        0.0000        0.0000        0.0000        0.0000        0.0000        0.0000        0.0000        0.0000        0.0000        0.0000        0.0000        0.0000        0.0000        0.0000        0.0000        0.0000        0.0000        0.0000        0.0000        0.0000        0.0000        0.0000        0.0000        0.0000        0.0000        0.0000        0.0000        0.0000        0.0000        0.0000        0.0000        0.0000        0.0000        0.0000        0.0000        0.0000        0.0000        0.0000        0.0000        0.0000        0.0000        0.0000        0.0000        0.0000        0.0000       53.6478       52.2294       46.8524       42.4306       44.8885       36.3346       26.8978        0.0000        0.0000        0.0000        0.0000        0.0000        0.0000        0.0000        0.0000        0.0000        0.0000        0.0000        0.0000        0.0000        0.0000        0.0000        0.0000        0.0000        0.0000        0.0000        0.0000        0.0000        0.0000        0.0000        0.0000        0.0000        0.0000        0.0000        0.0000        0.0000        0.0000        0.0000        0.0000        0.0000        0.0000        0.0000        0.0000        0.0000        0.0000        0.0000        0.0000        0.0000        0.0000        0.0000        0.0000        0.0000        0.0000        0.0000        0.0000        0.0000        0.0000        0.0000        0.0000        0.0000        0.0000        0.0000        0.0000        0.0000        0.0000        0.0000        0.0000        0.0000        0.0000        0.0000        0.0000        0.0000        0.0000        0.0000        0.0000        0.0000        0.0000        0.0000        0.0000        0.0000        0.0000        0.0000        0.0000        0.0000        0.0000        0.0000        0.0000        0.0000        0.0000        0.0000        0.0000        0.0000        0.0000        0.0000        0.0000        0.0000        0.0000        0.0000        0.0000        0.0000        0.0000        0.0000        0.0000        0.0000        0.0000        0.0000        0.0000        0.0000        0.0000        0.0000        0.0000        0.0000        0.0000        0.0000        0.0000        0.0000        0.0000       20.3333       25.4993       27.4479       31.7264       83.4912      100.8930      109.2510       48.9784       42.2487       37.4572       30.9686       35.6249       43.7748       41.3818       44.7043       48.6440       55.1921       57.6434       62.1723       62.0163       63.0258       53.2959       67.5151       72.7755       66.4926       56.5699       54.7964       60.2965       75.7839       66.0191       66.8873       58.5321       56.5978       59.5435       57.0011       55.4937       56.6830       54.6473       54.1790       64.9980       71.3034       77.2571       82.4231       77.3965       84.4777       86.7155       92.9104       79.7722       77.1049       71.1652       69.1053       75.5811       80.8416       84.7829       81.7523       79.7219       84.2535       78.3346       77.0461       81.2498       81.8124        0.0000        0.0000        0.0000        0.0000        0.0000        0.0000        0.0000        0.0000        0.0000        0.0000        0.0000        0.0000        0.0000        0.0000        0.0000        0.0000        0.0000        0.0000
        0.0000        0.0000        0.0000        0.0000        0.0000        0.0000        0.0000        0.0000        0.0000        0.0000        0.0000        0.0000        0.0000        0.0000        0.0000        0.0000        0.0000        0.0000        0.0000        0.0000        0.0000        0.0000        0.0000        0.0000        0.0000        0.0000        0.0000        0.0000        0.0000        0.0000        0.0000        0.0000        0.0000        0.0000        0.0000        0.0000        0.0000        0.0000        0.0000        0.0000        0.0000        0.0000        0.0000        0.0000        0.0000        0.0000        0.0000        0.0000        0.0000        0.0000       59.5506       48.2904       47.2094       45.0530       51.0222       53.4080       43.6806       37.3031       33.7688       26.7443       20.2604       14.1741        0.0000        0.0000        0.0000        0.0000        0.0000        0.0000        0.0000        0.0000        0.0000        0.0000        0.0000        0.0000        0.0000        0.0000        0.0000        0.0000        0.0000        0.0000        0.0000        0.0000        0.0000        0.0000        0.0000        0.0000        0.0000        0.0000        0.0000        0.0000        0.0000        0.0000        0.0000        0.0000        0.0000        0.0000        0.0000        0.0000        0.0000        0.0000        0.0000        0.0000        0.0000        0.0000        0.0000        0.0000        0.0000        0.0000        0.0000        0.0000        0.0000        0.0000        0.0000        0.0000        0.0000        0.0000        0.0000        0.0000        0.0000        0.0000        0.0000        0.0000        0.0000        0.0000        0.0000        0.0000        0.0000        0.0000        0.0000        0.0000        0.0000        0.0000        0.0000        0.0000        0.0000        0.0000        0.0000        0.0000        0.0000        0.0000        0.0000        0.0000        0.0000        0.0000        0.0000        0.0000        0.0000        0.0000        0.0000        0.0000        0.0000        0.0000        0.0000        0.0000        0.0000        0.0000        0.0000        0.0000        0.0000        0.0000        0.0000        0.0000        0.0000        0.0000        0.0000        0.0000        0.0000        0.0000        0.0000       20.1020       20.4139       27.0356       27.1583       31.9078       71.5682       87.1937       41.5689       34.1386       34.6143       33.3483       36.9054       39.2494       46.1389       44.4126       45.5054       49.2244       56.0807       56.0957       59.2680       59.4399       58.7226       53.4271       58.8331       70.9064       63.6961       55.9201       60.2568       65.7425       79.7842       90.5198      104.5111       97.9614       81.2253       70.9983       57.8465       54.2672       60.4885       60.1147       61.5107       69.9884       78.4120       81.0192       87.0938       96.7826       96.8101       92.7626       86.0388       80.7273       81.5788       74.8328       67.1350       72.0674       80.8301       91.7802      101.6370      103.7973      103.8990       96.7866       93.7485       90.0621       84.4151        0.0000        0.0000        0.0000        0.0000        0.0000        0.0000        0.0000        0.0000        0.0000        0.0000        0.0000        0.0000        0.0000        0.0000       90.0488       84.8187       79.0984        0.0000
        0.0000        0.0000        0.0000        0.0000        0.0000        0.0000        0.0000        0.0000        0.0000        0.0000        0.0000        0.0000        0.0000        0.0000        0.0000        0.0000        0.0000        0.0000        0.0000        0.0000        0.0000        0.0000        0.0000        0.0000        0.0000        0.0000        0.0000        0.0000        0.0000        0.0000        0.0000        0.0000        0.0000        0.0000        0.0000        0.0000        0.0000        0.0000        0.0000        0.0000        0.0000        0.0000        0.0000        0.0000        0.0000        0.0000        0.0000        0.0000       42.5922       44.4099       44.9265       43.1114       41.0409       42.3247       42.0113       36.9109       30.5332       29.4523       38.5110       40.6695       25.4687       20.6490       15.8664        0.0000        0.0000        0.0000        0.0000        0.0000        0.0000        0.0000        0.0000        0.0000        0.0000        0.0000        0.0000        0.0000        0.0000        0.0000        0.0000        0.0000        0.0000        0.0000        0.0000        0.0000        0.0000        0.0000        0.0000        0.0000        0.0000        0.0000        0.0000        0.0000        0.0000        0.0000        0.0000        0.0000        0.0000        0.0000        0.0000        0.0000        0.0000        0.0000        0.0000        0.0000        0.0000        0.0000        0.0000        0.0000        0.0000        0.0000        0.0000        0.0000        0.0000        0.0000        0.0000        0.0000        0.0000        0.0000        0.0000        0.0000        0.0000        0.0000        0.0000        0.0000        0.0000        0.0000        0.0000        0.0000        0.0000        0.0000        0.0000        0.0000        0.0000        0.0000        0.0000        0.0000        0.0000        0.0000        0.0000        0.0000        0.0000        0.0000        0.0000        0.0000        0.0000        0.0000        0.0000        0.0000        0.0000        0.0000        0.0000        0.0000        0.0000        0.0000        0.0000        0.0000        0.0000        0.0000        0.0000        0.0000        0.0000        0.0000        0.0000        0.0000        0.0000        0.0000        0.0000        0.0000       21.7844       21.5066       20.9689       27.9385       27.2974       26.3816       30.6738       39.4611       33.7798       33.7845       32.7658       36.4095       39.4239       41.0276       44.5922       47.9739       49.7838       52.0875       54.1355       58.9562       62.1884       60.6952       59.9148       54.2451       66.5041       75.5557       75.7148       60.1351       67.0637       76.3702       83.8489       97.4134      103.3551      104.4259      104.8443      103.5894       84.8628       58.1149       58.1717       55.0851       56.1014       61.8980       63.3110       74.1671       79.1309       94.7699       96.8158       87.9848       79.8392       75.4249       80.7000       83.2099       83.1137       78.8691       84.9594       95.2050       95.6478       91.3425       97.2156      106.3633      105.8031       99.1500       94.7296       91.4048        0.0000        0.0000        0.0000        0.0000        0.0000        0.0000        0.0000        0.0000        0.0000       86.4838       78.3264       79.1041       79.5142       84.9976       86.8374       85.6158       85.4103
        0.0000        0.0000        0.0000        0.0000        0.0000        0.0000        0.0000        0.0000        0.0000        0.0000        0.0000        0.0000        0.0000        0.0000        0.0000        0.0000        0.0000        0.0000        0.0000        0.0000        0.0000        0.0000        0.0000        0.0000        0.0000        0.0000        0.0000        0.0000        0.0000        0.0000        0.0000        0.0000        0.0000        0.0000        0.0000        0.0000        0.0000        0.0000        0.0000        0.0000        0.0000        0.0000        0.0000        0.0000        0.0000        0.0000        0.0000        0.0000       41.5805       42.5646       44.1649       40.5563       42.0617       41.2869       41.4771       36.3359       30.6436       26.9248       28.2762       29.8634       32.5100       31.0495       18.2822       21.6397       19.7354       15.6034       14.8529        0.0000        0.0000        0.0000        0.0000        0.0000        0.0000        0.0000        0.0000        0.0000        0.0000        0.0000        0.0000        0.0000        0.0000        0.0000        0.0000        0.0000        0.0000        0.0000        0.0000        0.0000        0.0000        0.0000        0.0000        0.0000        0.0000        0.0000        0.0000        0.0000        0.0000        0.0000        0.0000        0.0000        0.0000        0.0000        0.0000        0.0000        0.0000        0.0000        0.0000        0.0000        0.0000        0.0000        0.0000        0.0000        0.0000        0.0000        0.0000        0.0000        0.0000        0.0000        0.0000        0.0000        0.0000        0.0000        0.0000        0.0000        0.0000        0.0000        0.0000        0.0000        0.0000        0.0000        0.0000        0.0000        0.0000        0.0000        0.0000        0.0000        0.0000        0.0000        0.0000        0.0000        0.0000        0.0000        0.0000        0.0000        0.0000        0.0000        0.0000        0.0000        0.0000        0.0000        0.0000        0.0000        0.0000        0.0000        0.0000        0.0000        0.0000        0.0000        0.0000        0.0000        0.0000        0.0000        0.0000        0.0000        0.0000        0.0000        0.0000        0.0000       23.8319       22.7528       21.6317       28.2858       28.2424       26.9229       27.3441       30.0923       37.1299       52.1289       48.0970       41.1924       42.7884       45.0859       57.4644       44.9091       52.0830       56.9256       56.5219       60.8765       62.0040       63.4917       64.6875       57.1527       73.0374       84.3824       76.7549       66.3795       70.3884       64.6606       69.3919       63.7649       69.4754      106.7411      105.2032       86.2771       71.2083       63.8333       68.2284       63.9164       62.0145       71.6542       78.7332       75.0891       73.6998       87.5568       91.1952       89.9252       87.3420       86.0063       86.9527       83.7160       85.7885       90.9450       92.8210       92.2338       93.1070       96.6717       95.9189      101.8148      107.5653      106.6524      101.4683        0.0000        0.0000        0.0000        0.0000        0.0000        0.0000       87.0014       85.2644       83.1802       85.2581       87.3208       90.2438       92.2649       88.8489       92.0983       99.1383        0.0000        0.0000
        0.0000        0.0000        0.0000        0.0000        0.0000        0.0000        0.0000        0.0000        0.0000        0.0000        0.0000        0.0000        0.0000        0.0000        0.0000        0.0000        0.0000        0.0000        0.0000        0.0000        0.0000        0.0000        0.0000        0.0000        0.0000        0.0000        0.0000        0.0000        0.0000        0.0000        0.0000        0.0000        0.0000        0.0000        0.0000        0.0000        0.0000        0.0000        0.0000        0.0000        0.0000        0.0000        0.0000        0.0000        0.0000        0.0000        0.0000        0.0000       33.2631       33.2965       34.2025       34.5479       34.6423       33.3130       27.8948       24.7586       27.9505       30.3366       33.5767       24.3005       23.6415       27.0485       23.3125       27.6154       30.0664       24.4939       19.3817       16.9614       15.0727        0.0000        0.0000        0.0000        0.0000        0.0000        0.0000        0.0000        0.0000        0.0000        0.0000        0.0000        0.0000        0.0000        0.0000        0.0000        0.0000        0.0000        0.0000        0.0000        0.0000        0.0000        0.0000        0.0000        0.0000        0.0000        0.0000        0.0000        0.0000        0.0000        0.0000        0.0000        0.0000        0.0000        0.0000        0.0000        0.0000        0.0000        0.0000        0.0000        0.0000        0.0000        0.0000        0.0000        0.0000        0.0000        0.0000        0.0000        0.0000        0.0000        0.0000        0.0000        0.0000        0.0000        0.0000        0.0000        0.0000        0.0000        0.0000        0.0000        0.0000        0.0000        0.0000        0.0000        0.0000        0.0000        0.0000        0.0000        0.0000        0.0000        0.0000        0.0000        0.0000        0.0000        0.0000        0.0000        0.0000        0.0000        0.0000        0.0000        0.0000        0.0000        0.0000        0.0000        0.0000        0.0000        0.0000        0.0000        0.0000        0.0000        0.0000        0.0000        0.0000        0.0000        0.0000        0.0000        0.0000        0.0000        0.0000        0.0000       28.9813       27.4587       28.0825       29.5442       29.6019       31.2690       32.5031       40.1388      164.5208      146.5865       68.5607       60.9659       38.3874       38.6003       46.7932       50.2761       57.2173       59.1064       60.8503       53.0159       55.6503       58.5880       62.9392       58.8501       73.1952       78.2509       78.9363       72.7355       75.4527       70.5913       72.2683       65.9607       65.3547      115.3602       73.9192       71.4527       63.4721       63.7460       62.4354       57.5139       61.2046       57.5989       64.2673       67.7304       62.7109       81.7255       83.9932       81.2027       79.5020       81.9935       79.2113       65.9544       72.3066       84.5750       95.5732       87.5264       91.1755      103.1613       95.0260       98.5455      100.3273       94.7456       94.1750       97.0276       95.7767       90.9573       92.2819       93.2405       88.7760       86.7870       89.1149       87.2671       85.9302       80.2691       75.1491       85.7199       90.6136       91.6793       97.6507        0.0000        0.0000
        0.0000        0.0000        0.0000        0.0000        0.0000        0.0000        0.0000        0.0000        0.0000        0.0000        0.0000        0.0000        0.0000        0.0000        0.0000        0.0000        0.0000        0.0000        0.0000        0.0000        0.0000        0.0000        0.0000        0.0000        0.0000        0.0000        0.0000        0.0000        0.0000        0.0000        0.0000        0.0000        0.0000        0.0000        0.0000        0.0000        0.0000        0.0000        0.0000        0.0000        0.0000        0.0000        0.0000        0.0000        0.0000        0.0000        0.0000        0.0000       31.3715       29.7744       33.8812       33.2574       30.0552       25.6595       22.0031       23.3483       25.4151       21.0809       25.1290       28.6140       25.5082       21.4660       22.6743       36.5506       35.4454       30.8131       36.5676       25.0314       17.3447       13.5888        0.0000        0.0000        0.0000        0.0000        0.0000        0.0000        0.0000        0.0000        0.0000        0.0000        0.0000        0.0000        0.0000        0.0000        0.0000        0.0000        0.0000        0.0000        0.0000        0.0000        0.0000        0.0000        0.0000        0.0000        0.0000        0.0000        0.0000        0.0000        0.0000        0.0000        0.0000        0.0000        0.0000        0.0000        0.0000        0.0000        0.0000        0.0000        0.0000        0.0000        0.0000        0.0000        0.0000        0.0000        0.0000        0.0000        0.0000        0.0000        0.0000        0.0000        0.0000        0.0000        0.0000        0.0000        0.0000        0.0000        0.0000        0.0000        0.0000        0.0000        0.0000        0.0000        0.0000        0.0000        0.0000        0.0000        0.0000        0.0000        0.0000        0.0000        0.0000        0.0000        0.0000        0.0000        0.0000        0.0000        0.0000        0.0000        0.0000        0.0000        0.0000        0.0000        0.0000        0.0000        0.0000        0.0000        0.0000        0.0000        0.0000        0.0000        0.0000        0.0000        0.0000        0.0000        0.0000        0.0000        0.0000        0.0000        0.0000       30.1606       30.9007       37.4476       39.3106       38.1553        0.0000       40.9226      128.6553       96.2924        0.0000        0.0000        0.0000       41.0074       48.4953       57.4412       61.3727       62.4249       56.9118       52.5059       56.6058       62.0334       72.9664       63.7782       76.0946       77.6192       82.0669       86.8862       99.5453       84.9040       75.8896       71.8324       81.5820       89.6405       83.3986       72.4683       66.3042       67.0324       67.3990       61.2864       64.3053       62.7791       67.2758       75.3257       75.2142       72.7386       70.8660       69.7712       71.2615       67.3871       68.8393       64.9957       59.8013       58.7589       69.0003       74.5293       75.9803       80.3561       87.1867       98.9340       99.8441      103.7138      101.1076      102.8139      101.7938       99.0187       99.4054       98.1494       94.0027       87.3447       85.5230       80.8572       79.9851       81.2136       80.8095       84.4797       91.6160       90.5612       86.3888        0.0000        0.0000
        0.0000        0.0000        0.0000        0.0000        0.0000        0.0000        0.0000        0.0000        0.0000        0.0000        0.0000        0.0000        0.0000        0.0000        0.0000        0.0000        0.0000        0.0000        0.0000        0.0000        0.0000        0.0000        0.0000        0.0000        0.0000        0.0000        0.0000        0.0000        0.0000        0.0000        0.0000        0.0000        0.0000        0.0000        0.0000        0.0000        0.0000        0.0000       35.5293       25.7608       17.6114        0.0000        0.0000        0.0000        0.0000        0.0000        0.0000        0.0000       28.6042       28.2056       29.4089       24.6750       20.6629       19.2349       44.4823       76.8677       61.7280       23.6352       22.0357       24.2822       22.2084       23.9865       27.8209       25.8424       24.5559       29.6195       22.8131       18.3887       19.4671       14.7596        0.0000        0.0000        0.0000        0.0000        0.0000        0.0000        0.0000        0.0000        0.0000        0.0000        0.0000        0.0000        0.0000        0.0000        0.0000        0.0000        0.0000        0.0000        0.0000        0.0000        0.0000        0.0000        0.0000        0.0000        0.0000        0.0000        0.0000        0.0000        0.0000        0.0000        0.0000        0.0000        0.0000        0.0000        0.0000        0.0000        0.0000        0.0000        0.0000        0.0000        0.0000        0.0000        0.0000        0.0000        0.0000        0.0000        0.0000        0.0000        0.0000        0.0000        0.0000        0.0000        0.0000        0.0000        0.0000        0.0000        0.0000        0.0000        0.0000        0.0000        0.0000        0.0000        0.0000        0.0000        0.0000        0.0000        0.0000        0.0000        0.0000        0.0000        0.0000        0.0000        0.0000        0.0000        0.0000        0.0000        0.0000        0.0000        0.0000        0.0000        0.0000        0.0000        0.0000        0.0000        0.0000        0.0000        0.0000        0.0000        0.0000        0.0000        0.0000        0.0000        0.0000        0.0000        0.0000        0.0000        0.0000        0.0000        0.0000        0.0000        0.0000        0.0000        0.0000        0.0000        0.0000        0.0000        0.0000        0.0000        0.0000        0.0000        0.0000        0.0000        0.0000       54.1056       60.3612       59.0079       56.5743       49.6982       52.6263       59.3605       65.1735       60.4239       73.3084       76.3374       82.4160       94.5790      103.1147       84.6313       75.6548       65.9462       67.9661       69.7820       69.9088       68.7190       71.4200       74.5597       79.9185       73.0300       74.9233       74.9251       75.1373       78.8470       75.7409       68.9109       68.8446       73.9322       67.6576       60.1906       63.4044       54.5850       47.5528       58.5757       61.4813       69.9414       61.4441       76.9098       83.2161       97.7045      100.2514       96.4208      101.7285      109.1439      106.0211       99.0471      100.3703       96.2131       88.2698       85.2467       80.9994       78.7593       78.2741       80.2978       80.5304       84.9982       84.0878       86.4736        0.0000        0.0000        0.0000
        0.0000        0.0000        0.0000        0.0000        0.0000        0.0000        0.0000        0.0000        0.0000        0.0000        0.0000        0.0000        0.0000        0.0000        0.0000        0.0000        0.0000        0.0000        0.0000        0.0000        0.0000        0.0000        0.0000        0.0000        0.0000        0.0000        0.0000        0.0000        0.0000        0.0000        0.0000        0.0000        0.0000        0.0000        0.0000        0.0000        0.0000        0.0000       56.4112       58.0770       62.8012       36.5228       25.7304       28.3903       27.5825       30.7275       40.1871       33.7007       29.6459       26.7264       24.8584       27.5177       20.0995       14.2988       51.6515       80.7741       45.1695       47.0857       31.0492       15.1234       18.5077       19.8388       20.2061       21.7005       22.6567       25.3858       22.3907       21.5424       24.0828       19.7220       17.5387       17.0353        0.0000        0.0000        0.0000        0.0000        0.0000        0.0000        0.0000        0.0000        0.0000        0.0000        0.0000        0.0000        0.0000        0.0000        0.0000        0.0000        0.0000        0.0000        0.0000        0.0000        0.0000        0.0000        0.0000        0.0000        0.0000        0.0000        0.0000        0.0000        0.0000        0.0000        0.0000        0.0000        0.0000        0.0000        0.0000        0.0000        0.0000        0.0000        0.0000        0.0000        0.0000        0.0000        0.0000        0.0000        0.0000        0.0000        0.0000        0.0000        0.0000        0.0000        0.0000        0.0000        0.0000        0.0000        0.0000        0.0000        0.0000        0.0000        0.0000        0.0000        0.0000        0.0000        0.0000        0.0000        0.0000        0.0000        0.0000        0.0000        0.0000        0.0000        0.0000        0.0000        0.0000        0.0000        0.0000        0.0000        0.0000        0.0000        0.0000        0.0000        0.0000        0.0000        0.0000        0.0000        0.0000        0.0000        0.0000        0.0000        0.0000        0.0000        0.0000        0.0000        0.0000        0.0000        0.0000        0.0000        0.0000        0.0000        0.0000        0.0000        0.0000        0.0000        0.0000        0.0000        0.0000        0.0000        0.0000        0.0000        0.0000        0.0000        0.0000        0.0000       55.1664       57.2748       59.0817       50.5447       49.5627       57.6789       70.1561       62.8970       67.0670       74.4717       94.2153       82.2695       88.5723       85.9264       86.9343       71.5928       73.1555       71.3829       66.5849       72.9941       76.5435       80.5079       72.1993       67.3807       69.0336       78.5446       75.2880       70.6670       66.9247       65.7381       67.1565       61.3974       56.7071       50.3863       51.6462       42.2712       46.2097       54.3304       58.6631       55.0934       63.7929       63.8072       68.8654       86.8148       86.9209      100.9587      105.9697      103.1877       99.0654       99.6492      102.4142       97.5339       93.2040       87.1099       80.5735       75.9766       81.5352       82.6464       84.2778       85.4841       83.2129        0.0000        0.0000        0.0000        0.0000
        0.0000        0.0000        0.0000        0.0000        0.0000        0.0000        0.0000        0.0000        0.0000        0.0000        0.0000        0.0000        0.0000        0.0000        0.0000        0.0000        0.0000        0.0000        0.0000        0.0000        0.0000        0.0000        0.0000        0.0000        0.0000        0.0000        0.0000        0.0000        0.0000        0.0000        0.0000        0.0000        0.0000        0.0000        0.0000        0.0000        0.0000       44.6867       40.8191       29.6797       40.9387       37.2655       24.8401       21.8946       29.2987       27.4367       28.5359       24.9276       27.2949       25.1378       23.2564       18.6174       15.6441       13.3874       15.6367       49.4200       66.0109       12.2603        9.9529        9.7414       10.2334       11.0274       13.7273       25.3819       26.5463       28.7031       30.7601       24.9052       26.4050       25.2466       23.1040       24.3228        0.0000        0.0000        0.0000        0.0000        0.0000        0.0000        0.0000        0.0000        0.0000        0.0000        0.0000        0.0000        0.0000        0.0000        0.0000        0.0000        0.0000        0.0000        0.0000        0.0000        0.0000        0.0000        0.0000        0.0000        0.0000        0.0000        0.0000        0.0000        0.0000        0.0000        0.0000        0.0000        0.0000        0.0000        0.0000        0.0000        0.0000        0.0000        0.0000        0.0000        0.0000        0.0000        0.0000        0.0000        0.0000        0.0000        0.0000        0.0000        0.0000        0.0000        0.0000        0.0000        0.0000        0.0000        0.0000        0.0000        0.0000        0.0000        0.0000        0.0000        0.0000        0.0000        0.0000        0.0000        0.0000        0.0000        0.0000        0.0000        0.0000        0.0000        0.0000        0.0000        0.0000        0.0000        0.0000        0.0000        0.0000        0.0000        0.0000        0.0000        0.0000        0.0000        0.0000        0.0000        0.0000        0.0000        0.0000        0.0000        0.0000        0.0000        0.0000        0.0000        0.0000        0.0000        0.0000        0.0000        0.0000        0.0000        0.0000        0.0000        0.0000        0.0000        0.0000        0.0000        0.0000        0.0000        0.0000       30.9131       35.9305       41.2887       45.3102       42.0763        0.0000       48.2422       46.6647       50.6143       53.6927       55.2114       52.5909       52.2546       57.7484       64.3946       86.2085       74.3329       80.6783       83.5458       74.4281       75.3687       81.8910       86.8267       83.6774       82.3278       81.3918       77.7017       73.4262       59.9782       62.1785       62.3243       67.7236       63.4539       58.1481       55.5288       61.1760       61.3304       58.9907       55.0474       47.9742       45.6334       47.5157       51.1602       54.1806       53.7504       55.5653       63.5231       58.7249       68.9705       81.4926       86.7213       85.4831       92.5784      101.2463      100.3485      107.0043       95.2838       88.0067       91.8997       79.4196       78.5904       81.7191       86.2267       87.0943       83.6671       78.3884        0.0000        0.0000        0.0000        0.0000
        0.0000        0.0000        0.0000        0.0000        0.0000        0.0000        0.0000        0.0000        0.0000        0.0000        0.0000        0.0000        0.0000        0.0000        0.0000        0.0000        0.0000        0.0000        0.0000        0.0000        0.0000        0.0000        0.0000        0.0000        0.0000        0.0000        0.0000        0.0000        0.0000        0.0000        0.0000        0.0000        0.0000        0.0000        0.0000        0.0000        0.0000       47.3196       43.1890       29.2493       26.8000       26.3848       27.5071       31.5475       24.6267       26.8232       23.4987       23.3763       21.7850       21.9283       17.6415       10.7243       10.2557       13.5354        9.5217        7.9322       10.9509       13.9851       14.3143       10.9666       10.1584        9.3671       10.2009       22.1598       21.2798       25.6333       22.5582       24.8538       22.4466       26.7464       25.1649       24.4118       21.3443        0.0000        0.0000        0.0000        0.0000        0.0000        0.0000        0.0000        0.0000        0.0000        0.0000        0.0000        0.0000        0.0000        0.0000        0.0000        0.0000        0.0000        0.0000        0.0000        0.0000        0.0000        0.0000        0.0000        0.0000        0.0000        0.0000        0.0000        0.0000        0.0000        0.0000        0.0000        0.0000        0.0000        0.0000        0.0000        0.0000        0.0000        0.0000        0.0000        0.0000        0.0000        0.0000        0.0000        0.0000        0.0000        0.0000        0.0000        0.0000        0.0000        0.0000        0.0000        0.0000        0.0000        0.0000        0.0000        0.0000        0.0000        0.0000        0.0000        0.0000        0.0000        0.0000        0.0000        0.0000        0.0000        0.0000        0.0000        0.0000        0.0000        0.0000        0.0000        0.0000        0.0000        0.0000        0.0000        0.0000        0.0000        0.0000        0.0000        0.0000        0.0000        0.0000        0.0000        0.0000        0.0000        0.0000        0.0000        0.0000        0.0000        0.0000        0.0000        0.0000        0.0000        0.0000        0.0000        0.0000        0.0000        0.0000        0.0000        0.0000        0.0000        0.0000       31.2064       28.8039       28.5566       28.5130       26.7298       29.7786       39.3544       45.3340       45.3646       47.4899       47.2261       48.9174       50.3537       58.9171       64.7849       62.8674       55.7267       61.1382       59.7823       67.3856       76.0070       73.8588       75.1071       70.0461       71.8325       74.9469       84.2540       78.6599       73.9498       71.7444       70.2298       75.3553       67.2253       62.8703       64.3241       64.9539       61.8034       60.4295       54.7534       57.9662       57.3191       57.7601       52.3302       48.5394       45.6241       52.9226       54.6085       62.1612       61.6872       58.8112       50.4615       52.9584       67.1403       72.9630       78.7015       81.6496       91.4287       98.2204       90.1262       89.6872       83.4448       82.5382       71.2389       77.2213       80.8648       85.7265       89.3735       88.7906       80.3595        0.0000        0.0000        0.0000        0.0000        0.0000
        0.0000        0.0000        0.0000        0.0000        0.0000        0.0000        0.0000        0.0000        0.0000        0.0000        0.0000        0.0000        0.0000        0.0000        0.0000        0.0000        0.0000        0.0000        0.0000        0.0000        0.0000        0.0000        0.0000        0.0000        0.0000        0.0000        0.0000        0.0000        0.0000        0.0000        0.0000        0.0000        0.0000        0.0000        0.0000        0.0000       43.9136       44.8725       41.1917       28.3664       27.3597       26.9630       32.2838       31.5128       23.2288       24.4717       21.5264       24.8678       20.4024       15.6115       13.2060       10.3332       12.3957       12.0671        8.5895        8.7894       12.7037       14.1526       20.4063       14.6086       14.1497       10.5574       10.8046       21.4017       19.9225       21.7161       26.1925       26.9684       25.9778       35.7487       44.3524       47.9175        0.0000        0.0000        0.0000        0.0000        0.0000        0.0000        0.0000        0.0000        0.0000        0.0000        0.0000        0.0000        0.0000        0.0000        0.0000        0.0000        0.0000        0.0000        0.0000        0.0000        0.0000        0.0000        0.0000        0.0000        0.0000        0.0000        0.0000        0.0000        0.0000        0.0000        0.0000        0.0000        0.0000        0.0000        0.0000        0.0000        0.0000        0.0000        0.0000        0.0000        0.0000        0.0000        0.0000        0.0000        0.0000        0.0000        0.0000        0.0000        0.0000        0.0000        0.0000        0.0000        0.0000        0.0000        0.0000        0.0000        0.0000        0.0000        0.0000        0.0000        0.0000        0.0000        0.0000        0.0000        0.0000        0.0000        0.0000        0.0000        0.0000        0.0000        0.0000        0.0000        0.0000        0.0000        0.0000        0.0000        0.0000        0.0000        0.0000        0.0000        0.0000        0.0000        0.0000        0.0000        0.0000        0.0000        0.0000        0.0000        0.0000        0.0000        0.0000        0.0000        0.0000        0.0000        0.0000        0.0000        0.0000        0.0000        0.0000        0.0000       33.9764       31.1767       32.4180       31.7153       31.9226       33.8663       29.9743       27.4061       31.7126       33.9147       41.3086       44.3022       45.6082       44.9071       59.0694       54.1841       59.0332       67.7399       64.2770       55.6028       52.7556       52.8190       38.9167       52.4745       60.5016       63.7017       60.1519       69.3316       70.8299       80.6977       82.9129       79.3498       66.7113       59.3029       70.6748       67.8854       55.8568       65.0946       64.4929       59.4661       57.5104       54.7700       60.1413       60.3230       63.3013       62.6750       55.0517       55.3463       59.0207       57.4987       62.1904       62.6204       59.6973       51.5337       56.5866       73.6244       81.5412       82.8567       88.5513       88.6391       96.3535       95.8848       98.4662       88.3287       86.9679       78.4346       82.6689       80.2373       80.9707       84.3248       83.5774       85.3221        0.0000        0.0000        0.0000        0.0000        0.0000
        0.0000        0.0000        0.0000        0.0000        0.0000        0.0000        0.0000        0.0000        0.0000        0.0000        0.0000        0.0000        0.0000        0.0000        0.0000        0.0000        0.0000        0.0000        0.0000        0.0000        0.0000        0.0000        0.0000        0.0000        0.0000        0.0000        0.0000        0.0000        0.0000        0.0000        0.0000        0.0000        0.0000        0.0000        0.0000       45.5306       41.8317       43.8307       40.2881       27.1829       26.3864       25.2184       25.9605       20.8740       20.9750       22.0044       19.4540       15.3956       11.8335       10.9280       27.7737       42.7430        9.0664       10.1613        9.2549        9.7492        9.9793       10.4601       11.3781       12.9572       14.5348       16.4365       13.2642       25.0131       24.3375       26.0840       28.8205       31.7061       36.4234       38.2821       38.9127       29.7567        0.0000        0.0000        0.0000        0.0000        0.0000        0.0000        0.0000        0.0000        0.0000        0.0000        0.0000        0.0000        0.0000        0.0000        0.0000        0.0000        0.0000        0.0000        0.0000        0.0000        0.0000        0.0000        0.0000        0.0000        0.0000        0.0000        0.0000        0.0000        0.0000        0.0000        0.0000        0.0000        0.0000        0.0000        0.0000        0.0000        0.0000        0.0000        0.0000        0.0000        0.0000        0.0000        0.0000        0.0000        0.0000        0.0000        0.0000        0.0000        0.0000        0.0000        0.0000        0.0000        0.0000        0.0000        0.0000        0.0000        0.0000        0.0000        0.0000        0.0000        0.0000        0.0000        0.0000        0.0000        0.0000        0.0000        0.0000        0.0000        0.0000        0.0000        0.0000        0.0000        0.0000        0.0000        0.0000        0.0000        0.0000        0.0000        0.0000        0.0000        0.0000        0.0000        0.0000        0.0000        0.0000        0.0000        0.0000        0.0000        0.0000        0.0000        0.0000        0.0000        0.0000        0.0000        0.0000        0.0000        0.0000        0.0000        0.0000       33.8423       28.4761       27.6553       28.8240       32.4495       40.1408       43.5024       42.1143       33.6108       30.6219       33.8746       38.8330       37.5004       37.5530       41.5188       49.9431       62.1721       63.8151       57.0646       55.9274       51.5437       48.7602       35.8709       42.9518       52.0811       55.6680       63.3167       57.6708       65.8156       67.0131       70.2414       71.8475       69.3832       56.9807       53.7318       55.6442       56.6486       57.3742       64.0943       64.5660       59.8433       56.3276       58.3332       58.7260       61.7445       61.8905       65.5821       60.4092       52.5681       54.1167       63.1936       69.4084       70.4022       75.6407       62.5067       72.0931       88.2951       94.2427       97.6371      101.0860      107.3912      102.9157      101.3174       97.3575      103.2744      106.6041       79.0981       76.5723       70.6798       72.4171       79.1413       83.4355       88.0273        0.0000        0.0000        0.0000        0.0000        0.0000
        0.0000        0.0000        0.0000        0.0000        0.0000        0.0000        0.0000        0.0000        0.0000        0.0000        0.0000        0.0000        0.0000        0.0000        0.0000        0.0000        0.0000        0.0000        0.0000        0.0000        0.0000        0.0000        0.0000        0.0000        0.0000        0.0000        0.0000        0.0000        0.0000        0.0000        0.0000        0.0000        0.0000        0.0000        0.0000       24.9107       29.1256       53.8790       55.6911       27.1615       26.9062       26.0294       25.3479       23.6887       23.3309       20.8279       17.6731       18.7249       16.0864      112.6746      199.2312       94.2229       79.0443       21.9967       19.0957       21.4980       18.6832       23.1155       18.3157       26.1844       30.4196       26.3246       27.2865       32.6270       35.9824       39.9327       44.7694       41.5985       38.6084       36.5429       32.7819       26.2716        0.0000        0.0000        0.0000        0.0000        0.0000        0.0000        0.0000        0.0000        0.0000        0.0000        0.0000        0.0000        0.0000        0.0000        0.0000        0.0000        0.0000        0.0000        0.0000        0.0000        0.0000        0.0000        0.0000        0.0000        0.0000        0.0000        0.0000        0.0000        0.0000        0.0000        0.0000        0.0000        0.0000        0.0000        0.0000        0.0000        0.0000        0.0000        0.0000        0.0000        0.0000        0.0000        0.0000        0.0000        0.0000        0.0000        0.0000        0.0000        0.0000        0.0000        0.0000        0.0000        0.0000        0.0000        0.0000        0.0000        0.0000        0.0000        0.0000        0.0000        0.0000        0.0000        0.0000        0.0000        0.0000        0.0000        0.0000        0.0000        0.0000        0.0000        0.0000        0.0000        0.0000        0.0000        0.0000        0.0000        0.0000        0.0000        0.0000        0.0000        0.0000        0.0000        0.0000        0.0000        0.0000        0.0000        0.0000        0.0000        0.0000        0.0000        0.0000        0.0000        0.0000        0.0000        0.0000        0.0000        0.0000        0.0000       30.9979       25.1209       22.4786       23.4809       24.0291       26.5101       27.8212       30.7031       30.1008       27.2164       23.0539       25.8591       26.5607       28.9006       33.5125       40.3562       53.7451       45.2520       43.0728       42.4061       44.1733       38.1119       38.9482       37.3026       42.2612       49.0026       46.6260       49.4426       51.1402       71.0227       65.5034       64.8101       59.2811       57.5607       58.6520       57.3767       56.3595       57.1575       63.7103       66.8051       64.4180       53.6650       49.1418       56.4300       57.0286       59.9951       56.7647       52.7358       51.1407       53.1078       52.9232       56.3049       62.8069       65.8761       59.8803       71.8207       73.6133       66.4868       70.4443       83.7158       78.7178       81.8804       80.0647       78.1671       87.6952       90.5544       91.0145       79.5313       79.0271       83.9944       80.1890       83.7398       89.0095        0.0000        0.0000        0.0000        0.0000        0.0000        0.0000
        0.0000        0.0000        0.0000        0.0000        0.0000        0.0000        0.0000        0.0000        0.0000        0.0000        0.0000        0.0000        0.0000        0.0000        0.0000        0.0000        0.0000        0.0000        0.0000        0.0000        0.0000        0.0000        0.0000        0.0000        0.0000        0.0000        0.0000        0.0000        0.0000        0.0000        0.0000        0.0000        0.0000        0.0000        0.0000       20.4829       25.2396       43.4111       40.6613       30.0049       30.8264       32.8420       27.9835       23.9744       23.2693       21.0827       19.4573       17.6178       16.5241       67.3965       44.3642       48.7682       29.3665       18.2441       17.7868       14.5640       20.0487       17.8193       18.5903       26.4345       24.5152       26.3768       32.3938       40.2938       43.0710       52.6879       51.0317       54.2549       41.7603       39.1377       36.0299        0.0000        0.0000        0.0000        0.0000        0.0000        0.0000        0.0000        0.0000        0.0000        0.0000        0.0000        0.0000        0.0000        0.0000        0.0000        0.0000        0.0000        0.0000        0.0000        0.0000        0.0000        0.0000        0.0000        0.0000        0.0000        0.0000        0.0000        0.0000        0.0000        0.0000        0.0000        0.0000        0.0000        0.0000        0.0000        0.0000        0.0000        0.0000        0.0000        0.0000        0.0000        0.0000        0.0000        0.0000        0.0000        0.0000        0.0000        0.0000        0.0000        0.0000        0.0000        0.0000        0.0000        0.0000        0.0000        0.0000        0.0000        0.0000        0.0000        0.0000        0.0000        0.0000        0.0000        0.0000        0.0000        0.0000        0.0000        0.0000        0.0000        0.0000        0.0000        0.0000        0.0000        0.0000        0.0000        0.0000        0.0000        0.0000        0.0000        0.0000        0.0000        0.0000        0.0000        0.0000        0.0000        0.0000        0.0000        0.0000        0.0000        0.0000        0.0000        0.0000        0.0000        0.0000       28.9431       29.1628        0.0000       33.9068       31.3645       28.2435       24.7605       21.6124       22.1713       24.0801       28.4848       89.6596       70.3527       29.1124       28.0924       25.7970       19.9264       18.8767       22.2407       42.5114       43.8483       44.8849       39.2236       39.4113       35.9909       33.8512       34.1969       31.9667       34.4330       37.9026       41.7611       44.6142       47.7327       45.0170       51.6456       55.4716       58.6407       56.8251       50.1270       50.8160       56.4584       59.1772       55.2738       53.5347       65.3571       64.7104       54.9633       46.9191       45.8171       47.4950       55.0851       59.7762       64.3592       47.8903       52.2827       54.5239       58.1694       55.4296       58.9370       64.1741       76.6427       82.3053       71.5886       73.0219       84.8983       86.7493       90.7807       86.9122       85.4808       80.9204       79.5747       77.7075       78.0333       74.0989       73.8477       82.1149       89.8864        0.0000        0.0000        0.0000        0.0000        0.0000        0.0000        0.0000
        0.0000        0.0000        0.0000        0.0000        0.0000        0.0000        0.0000        0.0000        0.0000        0.0000        0.0000        0.0000        0.0000        0.0000        0.0000        0.0000        0.0000        0.0000        0.0000        0.0000        0.0000        0.0000        0.0000        0.0000        0.0000        0.0000        0.0000        0.0000        0.0000       97.3914       87.1415       56.2397       51.2996       41.0468       32.8147       21.3444       24.9488       35.4678       40.0785       26.8291       27.1875       25.4978       24.1021       22.8121       22.0839       21.8323       21.4197       17.4555       16.7802       19.0357       20.6996       24.3982       23.6366       22.4752       21.7908       16.5621       15.1647       14.2987       15.2682       25.7356       24.5596       29.4959       38.0805       41.0318       46.2824       47.6270       44.7737       50.3820       49.1314       57.8909       44.2411       30.7496       27.5683        0.0000        0.0000        0.0000        0.0000        0.0000        0.0000        0.0000        0.0000        0.0000        0.0000        0.0000        0.0000        0.0000        0.0000        0.0000        0.0000        0.0000        0.0000        0.0000        0.0000        0.0000        0.0000        0.0000        0.0000        0.0000        0.0000        0.0000        0.0000        0.0000        0.0000        0.0000        0.0000        0.0000        0.0000        0.0000        0.0000        0.0000        0.0000        0.0000        0.0000        0.0000        0.0000        0.0000        0.0000        0.0000        0.0000        0.0000        0.0000        0.0000        0.0000        0.0000        0.0000        0.0000        0.0000        0.0000        0.0000        0.0000        0.0000        0.0000        0.0000        0.0000        0.0000        0.0000        0.0000        0.0000        0.0000        0.0000        0.0000        0.0000        0.0000        0.0000        0.0000        0.0000        0.0000        0.0000        0.0000        0.0000        0.0000        0.0000        0.0000        0.0000        0.0000        0.0000        0.0000        0.0000        0.0000        0.0000        0.0000        0.0000        0.0000        0.0000       25.7156       27.1484       25.6615       27.9577       27.9503       27.2596       23.7954       21.2011       20.2916       20.1249       23.9728       48.2925      115.9122       43.5316       30.9534       27.0131       26.2156       24.4079       22.9281       24.4723       36.3731       47.8567       44.9555       42.0341       41.2585       33.7869       31.7958       31.1452       31.2909       32.7017       32.9494       39.3287       40.4776       41.8603       40.7497       46.5728       47.7337       50.5980       57.1811       91.7456       67.1468       46.2579       53.1680       56.9740       59.3950       60.2599       59.0550       47.3049       44.3802       38.9658       47.5947       69.3144       71.8823       67.3890       50.5621       65.8180       69.1064       66.1443       74.3391       95.0988       91.9597       85.1828       72.9244       68.0759       73.1931       78.9212       86.7637       88.8554       82.7566       72.6415       72.1534       69.0019       69.9821       76.3680       78.7028       81.6702       78.6179        0.0000        0.0000        0.0000        0.0000        0.0000        0.0000        0.0000        0.0000
        0.0000        0.0000        0.0000        0.0000        0.0000        0.0000        0.0000        0.0000        0.0000        0.0000        0.0000        0.0000        0.0000        0.0000        0.0000        0.0000        0.0000        0.0000        0.0000        0.0000        0.0000        0.0000        0.0000        0.0000        0.0000        0.0000       81.9692       97.9146       93.6783       93.2111       80.9318       53.1758       47.5522       45.8748       38.6197       30.6873       32.4052       30.8287       36.6182       25.7287       27.7886       25.0081       25.7699       26.3763       25.3245       26.2473       24.5284       20.6400       18.0999       18.9751       22.6138       28.4708       26.2260       24.1543       22.4012       15.0264       13.5853        9.5414        8.9815       26.3000       27.1495       30.3553       33.5940       36.9695       35.1757       33.5315       32.9538       39.4252       39.5768       57.2146       58.7539       30.2493       26.5785       24.0118       21.7982       14.3013       11.9211       10.3868        9.5265        5.3446        4.6135        4.1825        0.0000        0.0000        0.0000        0.0000        0.0000        0.0000        0.0000        0.0000        0.0000        0.0000        0.0000        0.0000        0.0000        0.0000        0.0000        0.0000        0.0000        0.0000        0.0000        0.0000        0.0000        0.0000        0.0000        0.0000        0.0000        0.0000        0.0000        0.0000        0.0000        0.0000        0.0000        0.0000        0.0000        0.0000        0.0000        0.0000        0.0000        0.0000        0.0000        0.0000        0.0000        0.0000        0.0000        0.0000        0.0000        0.0000        0.0000        0.0000        0.0000        0.0000        0.0000        0.0000        0.0000        0.0000        0.0000        0.0000        0.0000        0.0000        0.0000        0.0000        0.0000        0.0000        0.0000        0.0000        0.0000        0.0000        0.0000        0.0000        0.0000        0.0000        0.0000       17.0213       17.8060       18.9073       20.0967       19.7841        0.0000        0.0000        0.0000        0.0000       19.0786       19.5063       19.5817       22.3315       23.0584       24.5218       24.6804       24.4674       22.4126       20.9700       18.7254       17.7750       21.5798       20.8109       22.1619       26.2067       20.8870       19.1906       27.2675       29.1983       26.3601       28.4138       36.5660       44.2555       43.0842       47.7274       39.0232       38.5938       42.1737       38.3254       43.7427       41.6981       32.1629       37.5568       38.2970       39.0227       40.7335       47.0226       47.7951       57.4685       66.0239      105.8952       65.3411       51.5325       59.5794       62.7281       63.9618       61.2977       55.0550       45.7933       44.6057       43.1143       46.3798       55.2899       55.4133       50.4040       53.1193       68.9550       59.9253       60.3242       62.4968       76.3855       77.1467       76.5761       75.9221       63.3909       72.2262       80.4009       85.2891       77.6855       71.6227       77.2107       76.2145       67.0141       73.9230       72.9800       69.4437       72.1798       73.8188        0.0000        0.0000        0.0000        0.0000        0.0000        0.0000        0.0000        0.0000
        0.0000        0.0000        0.0000        0.0000        0.0000        0.0000        0.0000        0.0000        0.0000        0.0000        0.0000        0.0000        0.0000        0.0000        0.0000        0.0000        0.0000        0.0000        0.0000        0.0000        0.0000        0.0000        0.0000        0.0000        0.0000       75.4265       75.8974       68.6094       64.7918       61.7506       58.0020       62.2789       57.0575       58.2574       52.6983       41.0181       40.0149       35.0936       39.7813       23.5168       25.9979       29.2818       34.4396       45.9116       39.1185       34.4400       29.3976       29.5289       32.4166       31.3962       31.9374       38.9472       29.0269       30.2719       34.1567       29.0876       27.1570       25.2073       24.6470       44.8475       44.8547       35.0212       34.9683       33.1050       30.1041       31.0474       30.9387       32.5349       35.2570       33.4725       30.1486       24.0453       23.0269       24.5006       24.8007       15.6972       10.2609        8.4216        7.3099        6.6188        6.9824        8.8656        8.9289        5.3324        0.0000        0.0000        0.0000        0.0000        0.0000        0.0000        0.0000        0.0000        0.0000        0.0000        0.0000        0.0000        0.0000        0.0000        0.0000        0.0000        0.0000        0.0000        0.0000        0.0000        0.0000        0.0000        0.0000        0.0000        0.0000        0.0000        0.0000        0.0000        0.0000        0.0000        0.0000        0.0000        0.0000        0.0000        0.0000        0.0000        0.0000        0.0000        0.0000        0.0000        0.0000        0.0000        0.0000        0.0000        0.0000        0.0000        0.0000        0.0000        0.0000        0.0000        0.0000        0.0000        0.0000        0.0000        0.0000        0.0000        0.0000        0.0000        0.0000        0.0000        0.0000        0.0000        0.0000        0.0000        0.0000        0.0000        0.0000        0.0000       12.4920       14.4871       15.5352       15.4078       16.5444       16.5124       16.2221       18.6428       17.2476       14.0788       13.6357       13.0769       13.9110       13.4977       14.5206       15.6102       15.0631       16.0894       14.5421       16.1929       14.1517       13.0494       14.3730       15.4859       16.0631       17.8016       20.1325       18.5761       17.7381       19.3320       21.6083       22.9786       23.5911       26.9011       27.2473       26.2238       29.1774       31.4433       30.1750       32.1416       37.1575       38.7587       36.0008       33.8200       31.0757       31.6014       32.6983       46.7862       50.2299       58.9514       64.6411       54.3144       50.9456       55.0507       61.4831       62.3922       63.6263       65.2720       59.6241       52.4112       56.0128       55.3172       55.7337       64.3798       63.3301       60.9244       58.0399       57.7759       61.2472       60.3971       62.0226       67.6473       72.2782       67.1513       63.1775       62.4107       64.8487       76.6213       83.0563       68.7902       60.2074       64.0380        0.0000        0.0000       77.5610       77.7316       77.3773       72.7505        0.0000        0.0000        0.0000        0.0000        0.0000        0.0000        0.0000        0.0000        0.0000
        0.0000        0.0000        0.0000        0.0000        0.0000        0.0000        0.0000        0.0000        0.0000        0.0000        0.0000        0.0000        0.0000        0.0000        0.0000        0.0000        0.0000        0.0000        0.0000        0.0000        0.0000        0.0000        0.0000        0.0000        0.0000        0.0000       72.2388       70.7990       76.8754       71.4569       62.7312       65.4485       66.6974       68.5059       60.4118       51.9342       46.7624       51.5183       56.5508       38.6264       32.4760       37.8705       44.8249       45.6707       44.0711       43.8539       42.2526       42.5216       46.8213       43.4285       34.0731       29.7996       34.0283       37.3833       41.8436       35.9086       29.2993       29.5988       33.8480       38.5429       36.6632       34.1436       39.9737       34.1030       26.8217       27.7514       27.6872       32.6703       33.5182       31.9667       31.7497       24.5099       23.6923       26.1644       27.5170       19.9873       13.1278        9.0681        8.5617        8.4375        7.3957        6.7846        6.5129        7.5692        6.0295        5.8398        0.0000        0.0000        0.0000        0.0000        0.0000        0.0000        0.0000        0.0000        0.0000        0.0000        0.0000        0.0000        0.0000        0.0000        0.0000        0.0000        0.0000        0.0000        0.0000        0.0000        0.0000        0.0000        0.0000        0.0000        0.0000        0.0000        0.0000        0.0000        0.0000        0.0000        0.0000        0.0000        0.0000        0.0000        0.0000        0.0000        0.0000        0.0000        0.0000        0.0000        0.0000        0.0000        0.0000        0.0000        0.0000        0.0000        0.0000        0.0000        0.0000        0.0000        0.0000        0.0000        0.0000        0.0000        0.0000        0.0000        0.0000        0.0000        0.0000        0.0000        0.0000        0.0000        0.0000        0.0000        0.0000        0.0000       10.0223       11.0108       12.2157       11.8239       12.4918       13.4337       12.5513       12.6211       13.7361       14.9787       14.5321       15.0990       15.0815       12.3692       11.4034       11.4478       12.0360       13.7910       13.3131       14.9434       14.2856       12.4407       12.8972       13.6511       13.6603       14.8474       15.9379       17.2968       15.6714       17.5047       18.8958       18.9889       21.8366       25.2438       23.8260       27.5257       32.8541       38.4556       28.6211       25.1504       27.6128       30.5108       34.1663       32.0793       28.9866       29.2618       29.8768       47.3301       58.5268       77.4525       80.0978       79.8239       66.0747       57.1080       61.5511       62.7957       63.8329       62.1930       58.6983       59.2590       63.4585       62.3060       64.5213       66.4609       63.6316       60.6727       57.1969       62.8979       68.9199       66.1441       66.3294       68.2054       66.9084       68.6689       64.7524       62.7634       61.4097       63.5557       63.6353       59.6531       58.8391        0.0000        0.0000        0.0000        0.0000        0.0000        0.0000        0.0000        0.0000        0.0000        0.0000        0.0000        0.0000        0.0000        0.0000        0.0000        0.0000
        0.0000        0.0000        0.0000        0.0000        0.0000        0.0000        0.0000        0.0000        0.0000        0.0000        0.0000        0.0000        0.0000        0.0000        0.0000        0.0000        0.0000        0.0000        0.0000        0.0000        0.0000        0.0000        0.0000        0.0000        0.0000        0.0000        0.0000       70.9552       79.4319       72.5838       58.3324       81.2623       82.4920       84.9738       72.3140       66.0383       59.4123       54.6897       63.5920       42.8352       38.7527       35.8264       33.9736       39.2371       38.0408       41.0680       39.1038       38.3077       38.2718       38.1465       35.4588       37.4952       37.6941       39.4833       39.4848       40.0205       37.0966       35.1470       40.5100       45.3006       40.2532       36.8383       31.5731       29.9823       27.4028       27.3372       27.2417       30.6109       32.4023       31.8746       28.2552       20.8839       23.0570       28.2719       25.5688       14.0814       11.5039       10.2726        9.1494        9.0954        7.7896        7.4027        7.2299        6.9186        6.4571        6.8423        7.0612        5.0239        4.7780        4.7389        0.0000        0.0000        0.0000        0.0000        0.0000        0.0000        0.0000        0.0000        0.0000        0.0000        0.0000        0.0000        0.0000        0.0000        0.0000        0.0000        0.0000        0.0000        0.0000        0.0000        0.0000        0.0000        0.0000        0.0000        0.0000        0.0000        0.0000        0.0000        0.0000        0.0000        0.0000        0.0000        0.0000        0.0000        0.0000        0.0000        0.0000        0.0000        0.0000        0.0000        0.0000        0.0000        0.0000        0.0000        0.0000        0.0000        0.0000        0.0000        0.0000        0.0000        0.0000        0.0000        0.0000        0.0000        0.0000        0.0000        0.0000        0.0000        0.0000        0.0000        0.0000       11.3278       10.7803       10.5894       10.7013        9.4027       11.2291       13.4428       14.3812       13.3514       11.5195       12.5247       12.6709       13.3352       13.9127       12.5475       11.4663       10.0324       10.5873       12.7034       12.1051       13.7636       13.0531       11.7575       11.7285       12.1087       13.0711       13.4504       14.8200       12.9787       12.7782       14.4536       16.2779       16.2969       15.9100       20.5824       24.0001       26.7889       30.4786       30.0454       29.6611       24.7951       27.4634       34.7520       37.1949       36.9928       36.4457       32.5161       39.0217       53.6125       57.5578       70.9655       68.8623       70.2378       66.6219       63.8960       65.7981       74.1638       72.4797       70.4866       70.9735       66.1106       64.0133       68.7402       76.1361       73.8305       64.9729       58.9670       61.6876       77.3517       67.4136       65.5861       68.2256       72.0036       83.7566       83.0611       81.7265       73.4326       65.1022       64.0815       61.4995       57.3994       49.9982        0.0000        0.0000        0.0000        0.0000        0.0000        0.0000        0.0000        0.0000        0.0000        0.0000        0.0000        0.0000        0.0000        0.0000        0.0000        0.0000
        0.0000        0.0000        0.0000        0.0000        0.0000        0.0000        0.0000        0.0000        0.0000        0.0000        0.0000        0.0000        0.0000        0.0000        0.0000        0.0000        0.0000        0.0000        0.0000        0.0000        0.0000        0.0000        0.0000        0.0000        0.0000        0.0000        0.0000       82.2341       78.6301       69.5863       59.5829       77.2030       74.2867       83.7860       83.3601       84.8948       94.1192       75.5756       76.0205       47.3726       46.1477       37.8726       35.0323       34.3296       29.3686       29.7315       28.8941       33.1302       37.1819       35.4701       32.6643       36.4175       34.5013       30.6511       30.0312       31.0296       34.0785       33.2705       35.9227       47.3668       47.5158       40.6776       35.5997       28.7779       26.4921       28.1810       25.2383       31.4460       34.7675       42.3036       37.5765       20.7170       18.5567       21.3373       21.7394       16.6962        9.9057       10.3370        9.8822        8.8216        9.9224        8.7269        8.6575        7.1971        7.0611        6.5468        6.3610        5.0725        4.6221        4.4027        0.0000        0.0000        0.0000        0.0000        0.0000        0.0000        0.0000        0.0000        0.0000        0.0000        0.0000        0.0000        0.0000        0.0000        0.0000        0.0000        0.0000        0.0000        0.0000        0.0000        0.0000        0.0000        0.0000        0.0000        0.0000        0.0000        0.0000        0.0000        0.0000        0.0000        0.0000        0.0000        0.0000        0.0000        0.0000        0.0000        0.0000        0.0000        0.0000        0.0000        0.0000        0.0000        0.0000        0.0000        0.0000        0.0000        0.0000        0.0000        0.0000        0.0000        0.0000        0.0000        0.0000        0.0000        0.0000        0.0000        0.0000        0.0000        0.0000        0.0000        0.0000        0.0000       10.7311        8.8315        9.0535       10.0976       12.5728       14.9152       15.2818       14.7188       12.4724       14.2447       13.4369       13.7441       16.3345       18.6359       12.2700       10.1700       11.7086       12.0916       12.3051       14.9726       13.7667       12.9016       11.9190       11.7802       12.1218       12.1741       11.9914       11.2113       12.8383       14.9940       14.8545       13.6139       15.3781       21.5963       24.3857       27.5859       30.0683       28.5822       31.2623       26.1115       30.6727       31.7764       31.3075       34.2596       37.8128       42.0552       52.6033       63.0389       67.1989       65.6062       73.2369       72.3771       71.4722       68.0177       70.2204       70.9933       68.5472       74.1431       73.0951       70.7765       75.5134       80.0300       76.1299       76.5778       76.0970       61.9851       78.2709       70.2876       63.2973       75.3974       71.1083       74.4482       90.4327       97.8322       82.2445       69.8998       62.9793       60.2498       55.2609       50.5941       51.0916        0.0000        0.0000        0.0000        0.0000        0.0000        0.0000        0.0000        0.0000        0.0000        0.0000        0.0000        0.0000        0.0000        0.0000        0.0000        0.0000
        0.0000        0.0000        0.0000        0.0000        0.0000        0.0000        0.0000        0.0000        0.0000        0.0000        0.0000        0.0000        0.0000        0.0000        0.0000        0.0000        0.0000        0.0000        0.0000        0.0000        0.0000        0.0000        0.0000        0.0000        0.0000        0.0000        0.0000        0.0000       59.2499       58.0862       62.7967       71.0125       78.3030       79.0106       74.0071       54.1165       53.3664       49.2664       42.0613       30.6628       28.4450       31.4172       37.5254       35.8887       27.2513       24.9429       24.4579       37.1042       42.1621       35.8687       37.7938       44.6538       45.7896       43.6337       40.8101       39.5552       41.8801       43.8419       55.2438       66.8383       60.6991       48.4473       34.3238       23.2541       21.0734       20.7408       28.8051       29.0744       31.0006       25.0599       26.0683       34.0711       37.4849       31.9476       15.4833       14.6931       15.6314       15.9514       16.2681       12.7736       16.5505       12.2353       11.0095       10.2730       10.9399       10.2325        9.4012        6.8432        5.6039        5.4175        5.4416        0.0000        0.0000        0.0000        0.0000        0.0000        0.0000        0.0000        0.0000        0.0000        0.0000        0.0000        0.0000        0.0000        0.0000        0.0000        0.0000        0.0000        0.0000        0.0000        0.0000        0.0000        0.0000        0.0000        0.0000        0.0000        0.0000        0.0000        0.0000        0.0000        0.0000        0.0000        0.0000        0.0000        0.0000        0.0000        0.0000        0.0000        0.0000        0.0000        0.0000        0.0000        0.0000        0.0000        0.0000        0.0000        0.0000        0.0000        0.0000        0.0000        0.0000        0.0000        0.0000        0.0000        0.0000        0.0000        0.0000        0.0000        0.0000        0.0000        0.0000        0.0000        0.0000       11.9083       11.4669        9.4091       10.5807       15.2963       15.8477       15.3954       14.3231       15.7858       14.4844       10.9296        8.0679        7.3629        8.0579        9.2432        9.1038        9.7648        9.3354       11.4763       13.9608       13.2858       12.8086        7.3425        6.1159        6.3561        6.9191        8.6481       10.5265       11.0277       10.4372       15.0991       17.5811       20.3534       23.5613       28.2175       30.0059       32.7620       35.4461       37.7180       42.2815       38.1596       37.6169       42.1042       46.6179       45.4542       50.4891       71.9728       77.2619       72.5431       72.9889       79.4376       79.1330       73.4839       73.6538       76.3859       77.4856       83.4813       86.5441       91.8941       91.5138       96.6038       92.5751       84.3837       84.4856       82.1676       82.5753       74.6369       66.2512       56.5059       70.0306       67.2485       80.7012       79.4719       69.1806       63.4531       64.2546       61.0529       56.8711       57.9068       55.6745        0.0000        0.0000        0.0000        0.0000        0.0000        0.0000        0.0000        0.0000        0.0000        0.0000        0.0000        0.0000        0.0000        0.0000        0.0000        0.0000
        0.0000        0.0000        0.0000        0.0000        0.0000        0.0000        0.0000        0.0000        0.0000        0.0000        0.0000        0.0000        0.0000        0.0000        0.0000        0.0000        0.0000        0.0000        0.0000        0.0000        0.0000        0.0000        0.0000        0.0000        0.0000        0.0000        0.0000        0.0000       69.0641       73.7861       79.7537       87.3628       93.8829       88.3842       78.2026       58.5107       52.4965       49.9033       46.2773       39.4894       31.7610       21.5140       24.1001       32.3092       32.7866       30.9870       27.9868       32.0958       32.7282       35.2160       39.0942       54.3992       54.2104       54.0085       49.5353       51.1394       47.3153       46.8806       46.0382       48.6314       48.9615       41.2953       56.2299       58.9370       37.9193       35.8523       64.8643       39.0672       29.7812       26.4689       20.7125        9.4882        5.8993       14.3718       28.3863       16.5908       15.6136       13.7364       16.9357       21.4025       19.7161       14.3634       11.9943       11.5176       13.1421       10.5781        9.3078        6.7647        6.7257       10.5236       11.4730        0.0000        0.0000        0.0000        0.0000        0.0000        0.0000        0.0000        0.0000        0.0000        0.0000        0.0000        0.0000        0.0000        0.0000        0.0000        0.0000        0.0000        0.0000        0.0000        0.0000        0.0000        0.0000        0.0000        0.0000        0.0000        0.0000        0.0000        0.0000        0.0000        0.0000        0.0000        0.0000        0.0000        0.0000        0.0000        0.0000        0.0000        0.0000        0.0000        0.0000        0.0000        0.0000        0.0000        0.0000        0.0000        0.0000        0.0000        0.0000        0.0000        0.0000        0.0000        0.0000        0.0000        0.0000        0.0000        0.0000        0.0000        0.0000        0.0000        0.0000        9.4541        8.4465       11.2604       11.7634       11.5282       12.7434       13.9540       15.4347       14.8764       16.8862       19.2532       14.4224        8.4837        7.3463        7.5012        7.7962       10.3460       10.2198        9.6148        9.5294        9.9128       12.1289       12.8629       14.5987        7.4334        5.8877        5.0237        6.9010        8.9709       10.8932       11.8907       13.2506       17.9105       26.4349       28.1246       29.4837       29.4079       31.5015       35.7468       36.2006       42.8251       44.6950       39.5525       40.6140       40.5722       46.8131       74.8454       80.5657       79.8560       72.1348       70.2795       77.1669       80.9240       75.8683       73.2196       84.7106       89.5667       88.4702       87.4642       99.7152      103.1072       98.8652      100.7729      117.5509      107.8726       82.5368       83.4082       77.5883       71.8189       67.3608       66.8619       62.8091       66.4446       68.1501       71.9895       69.5726       64.8677       62.9856       56.2490       54.0538       53.3199       54.0239        0.0000        0.0000        0.0000        0.0000        0.0000        0.0000        0.0000        0.0000        0.0000        0.0000        0.0000        0.0000        0.0000        0.0000        0.0000        0.0000
        0.0000        0.0000        0.0000        0.0000        0.0000        0.0000        0.0000        0.0000        0.0000        0.0000        0.0000        0.0000        0.0000        0.0000        0.0000        0.0000        0.0000        0.0000        0.0000        0.0000        0.0000        0.0000        0.0000        0.0000        0.0000        0.0000        0.0000        0.0000      171.1189      116.4117      124.7751      139.2491      117.6651       94.4829       88.7078       66.3876       63.8137       55.3433       46.2547       31.6467       29.6238       25.9083       24.9205       29.2378       22.4528       22.3743       20.9313       31.9832       34.5228       36.7261       37.2633       47.8843       49.1253       53.6418       56.2683       56.7442       55.2672       55.2662       50.5625       40.5802       34.9755       31.3382       37.9139       62.7519       94.5896       64.0303       42.1886       28.3486       18.5659       15.7680       14.8491        8.5236        5.1464        5.9372        5.1124        9.9731       11.5554       14.4093       20.9694       39.6379       24.0847       20.5150       15.7889       15.5361       17.0912       17.6308       10.5198        6.6622        6.0587        6.4055        9.4794       10.6587        0.0000        0.0000        0.0000        0.0000        0.0000        0.0000        0.0000        0.0000        0.0000        0.0000        0.0000        0.0000        0.0000        0.0000        0.0000        0.0000        0.0000        0.0000        0.0000        0.0000        0.0000        0.0000        0.0000        0.0000        0.0000        0.0000        0.0000        0.0000        0.0000        0.0000        0.0000        0.0000        0.0000        0.0000        0.0000        0.0000        0.0000        0.0000        0.0000        0.0000        0.0000        0.0000        0.0000        0.0000        0.0000        0.0000        0.0000        0.0000        0.0000        0.0000        0.0000        0.0000        0.0000        0.0000        0.0000        0.0000        0.0000        0.0000        9.2762        8.3129        8.1595        9.7701       11.0799       11.0484       12.5261       13.8563       13.8257       13.5794       13.6746       14.9646       13.7301       12.5841        9.2829        8.7367        9.4809       10.8485       10.3955       11.7882       13.1159       14.3720       90.5438       74.2421       31.5187       10.9163        7.8272        8.2800       10.6014       13.9204       17.5500       18.4964       19.1856       25.9653       33.3184       29.2432       31.3439       39.5094       47.0040       37.6361       51.4716       53.1182       49.0409       47.8594       50.0411       53.4932       56.9543       56.0941       56.1539       49.5570       55.5345       61.7685       67.0894       74.1261       68.2830       68.9403       78.9615       83.4533       79.6862       87.4906       95.8347       98.1028      104.7685      100.7799      113.8808       98.8177       89.4377       93.5504       84.1859       72.4104       71.5714       67.6007       64.3029       69.7575       60.7699       60.9828       58.8334       59.3584       58.3336       57.9849       59.5667       54.3115       55.0319       55.8578        0.0000        0.0000        0.0000        0.0000        0.0000        0.0000        0.0000        0.0000        0.0000        0.0000        0.0000        0.0000        0.0000        0.0000        0.0000
        0.0000        0.0000        0.0000        0.0000        0.0000        0.0000        0.0000        0.0000        0.0000        0.0000        0.0000        0.0000        0.0000        0.0000        0.0000        0.0000        0.0000        0.0000        0.0000        0.0000        0.0000        0.0000        0.0000        0.0000        0.0000        0.0000        0.0000       83.5888      108.7354       90.6306       87.7054       93.6982       93.0607       85.8904       77.7673       60.9939       59.7803       52.8851       39.4974       23.5320       18.0324       15.2214       17.5477       18.4596       17.4162       17.2212       17.6716       34.0776       34.7509       30.3483       34.2440       48.1250       49.3168       48.3663       46.3056       47.5487       54.9315       51.9962       38.8366       30.5232       27.7214       31.2397       34.1771       33.7892       27.1607       23.4470       16.5585       15.1721       13.5506       16.5561       18.3253       11.4697        5.3403        7.0356        5.1783        9.5275       10.6933       11.0914       12.8347       19.1016       19.3536       17.7876       15.2521       29.1637       35.9375       34.1045       21.1233       12.1938        7.9339        6.5639        7.7018        4.3296        4.6769        0.0000        0.0000        0.0000        0.0000        0.0000        0.0000        0.0000        0.0000        0.0000        0.0000        0.0000        0.0000        0.0000        0.0000        0.0000        0.0000        0.0000        0.0000        0.0000        0.0000        0.0000        0.0000        0.0000        0.0000        0.0000        0.0000        0.0000        0.0000        0.0000        0.0000        0.0000        0.0000        0.0000        0.0000        0.0000        0.0000        0.0000        0.0000        0.0000        0.0000        0.0000        0.0000        0.0000        0.0000        0.0000        0.0000        0.0000        0.0000        0.0000        0.0000        0.0000        0.0000        0.0000        0.0000        0.0000        0.0000       10.6802       12.6698       10.4524        9.6126       12.5405       14.1676       12.6412       14.4761       14.2066       11.5322       11.1594       12.6565       13.9525       15.4475       13.9208       10.6258       12.8583       14.6487       16.2475       17.3543       18.0792       20.4929       18.3144       81.2373       88.5674       91.5643       23.5696       17.4073       20.6848       24.2083       23.5471       24.5431       27.7427       28.0611       34.2690       41.1367       42.4853       44.8541       48.6601       56.2936       51.0998       59.7554       61.8920       57.0583       57.8822       62.1106       62.2596       53.3368       44.6139       40.7924       45.1140       51.8359       58.2459       65.0094       61.1289       61.5967       67.3719       63.9219       72.2435       76.3741       81.5512       90.6663      100.6088      100.0246       94.5767       97.4700       90.4006       95.4495      106.1666       97.1837       82.2466       67.9939       66.2371       59.5433       55.1280       59.3208       55.6382       55.1853       56.5059       59.7883       60.2569       59.8590       59.0131       59.3521        0.0000        0.0000        0.0000        0.0000        0.0000        0.0000        0.0000        0.0000        0.0000        0.0000        0.0000        0.0000        0.0000        0.0000        0.0000        0.0000
        0.0000        0.0000        0.0000        0.0000        0.0000        0.0000        0.0000        0.0000        0.0000        0.0000        0.0000        0.0000        0.0000        0.0000        0.0000        0.0000        0.0000        0.0000        0.0000        0.0000        0.0000        0.0000        0.0000        0.0000        0.0000        0.0000        0.0000       89.0833       88.8052       90.7318       92.8010       82.4132       76.1757       69.4184       60.0217       38.2043       27.1674       21.7050       18.3010       16.1666       13.7018       13.0632       12.7601        6.6954        6.5002        7.4433        8.5879       26.9925       28.6637       28.4378       29.8169       35.8104       43.4651       41.8989       36.6990       40.2606       42.6914       37.9348       26.3399       16.7490       17.6851       22.6506       24.3948       16.0685       25.7575       25.0085       26.3706       20.9872       28.0707       29.9673       33.8195       30.1360       25.9540       22.8885        7.1648        9.3206        9.1458        9.1721       11.4694       14.3150       15.2015       13.5804       14.7209       24.3701       31.6195       21.7294       21.0963       15.2807       16.1132        5.5753        5.4355        7.3834        7.8499        8.1090        7.6770        6.9056        5.3601        4.7606        4.7649        5.4905        7.5713        0.0000        0.0000        0.0000        0.0000        0.0000        0.0000        9.3955       11.1201       12.9106       15.1349        0.0000        0.0000        0.0000        0.0000        0.0000        0.0000        0.0000        0.0000        0.0000        0.0000        0.0000        0.0000        0.0000        0.0000        0.0000        0.0000        0.0000        0.0000        0.0000        0.0000        0.0000        0.0000        0.0000        0.0000        0.0000        0.0000        0.0000        0.0000        0.0000        0.0000        0.0000        0.0000        0.0000        0.0000        0.0000        0.0000       28.2497       22.5075       14.8664       14.8413       12.0746       13.1620       13.4747       15.1376       14.3515       13.4376       10.6097       10.0454       11.9147       15.9882       16.1324       14.7833       14.3766       14.9863       20.5654       18.5599       25.7260       32.7090       35.3507       37.4632       34.4402       34.4734       36.7976       38.6709       44.1050       53.9119       45.2162       45.5296       45.8139       49.8688       50.6197       53.5314       50.9968       52.1535       50.0455       49.9380       49.6172       56.0653       55.5450       56.1570       55.5905       54.4636       56.3541       51.7336       47.0659       41.7142       37.0594       38.9692       46.8485       56.7842       63.3220       64.1786       61.6296       64.3468       60.7492       64.4534       76.3654       78.0339       82.0988       84.5563       94.9546      100.4933      103.0472      102.2450       99.4439       99.1491       95.8613       95.1405       83.1437       74.5377       63.6489       59.8439       55.0455       53.7479       54.3420       56.8299       63.8696       64.9588       68.7668       69.6599       66.8295       69.2455        0.0000        0.0000        0.0000        0.0000        0.0000        0.0000        0.0000        0.0000        0.0000        0.0000        0.0000        0.0000        0.0000        0.0000        0.0000        0.0000
        0.0000        0.0000        0.0000        0.0000        0.0000        0.0000        0.0000        0.0000        0.0000        0.0000        0.0000        0.0000        0.0000        0.0000        0.0000        0.0000        0.0000        0.0000        0.0000        0.0000        0.0000        0.0000        0.0000        0.0000        0.0000        0.0000       93.6273       95.4114       99.4679       99.7385       97.4406       80.8599       70.0963       66.2052       54.6672       28.5998       26.1147       24.1206       23.1362       19.7750       18.5134       21.0472       18.3861       17.1911       10.0393        8.3107        8.8648       27.1580       23.1688       29.3750       31.3176       35.7469       43.4532       37.4022       33.5021       36.2543       38.3214       29.8924       24.0639       16.2047       14.9281       18.1175       17.9293       10.8717        4.7371        2.8822        5.7988       14.2266       22.0140       26.9811       25.6180       22.7517       20.3619       20.2416       16.3336        7.3523        9.6764        8.7544        7.9662       12.3964       12.2605       13.7383       14.0160       19.4280       18.6818       23.4575       18.9888       13.7367       10.0853       10.7003        6.0250        6.1175        6.1535        7.0572        7.6389        4.6199        5.6392        4.6499        4.6743        5.0086        5.5525        7.6531        9.4178       13.5823       14.0754        7.5966        2.0094        4.2066        5.8987        8.6657       13.7097       12.0989       11.9716        7.6557        5.2477        0.0000        0.0000        0.0000        0.0000        0.0000        0.0000        0.0000        0.0000        0.0000        0.0000        0.0000        0.0000        0.0000        0.0000        0.0000        0.0000        0.0000        0.0000        0.0000        0.0000        0.0000       23.8857       21.5487       14.3199       12.2499       10.7250       10.2734       10.0944       11.6193       11.3528       14.5599       26.1711       23.0529       26.3843       26.7625       25.6986       16.6150       14.7587       16.6672       15.2595       13.8337       15.2837       14.5383       13.1858       15.1231       15.2379       17.6788       16.2980       16.0434       16.9358       22.4535       35.2176       45.9693       49.0838       53.4485       50.9494       47.6131       46.9180       46.6417       49.9960       53.9886       53.5982       54.9121       56.9574       54.3724       61.5704       65.1894       66.0153       54.8662       54.1084       55.1903       55.3347       52.9591       58.5691       61.9657       56.9051       53.6927       52.8067       50.1042       42.1625       38.5317       39.6319       45.8598       45.2717       56.4003       62.4919       68.1903       68.6711       66.6606       66.2947       70.2358       83.5018       81.2379       76.5981       77.6034       80.4921       89.8538      106.5280       97.0449       92.0916       92.0397       94.9719       97.9831       91.9715       81.6485       67.0336       62.3873       56.4096       54.5893       56.7232       60.5458       66.0332       72.8095       73.3982       75.3836       75.2122        0.0000        0.0000        0.0000        0.0000        0.0000        0.0000        0.0000        0.0000        0.0000        0.0000        0.0000        0.0000        0.0000        0.0000        0.0000        0.0000        0.0000        0.0000
        0.0000        0.0000        0.0000        0.0000        0.0000        0.0000        0.0000        0.0000        0.0000        0.0000        0.0000        0.0000        0.0000        0.0000        0.0000        0.0000        0.0000        0.0000        0.0000        0.0000        0.0000        0.0000        0.0000        0.0000        0.0000        0.0000       88.7589       91.1780       90.0953       89.5112       82.6526       73.9467       65.9978       57.5114       48.2361       30.7911       21.8329       18.2736       18.9867       18.5850       19.2519       25.0689       25.9492       26.0589        7.3866        6.5004        6.0913       26.3958       26.3713       25.7418       32.2760       30.7601       29.5554       27.2247       27.6419       32.5489       35.6207       29.9487       21.3365       16.8699       16.8149       14.3298       12.7532       10.1247        3.4041        4.3328       10.9390       11.9775       14.6617       16.1036       20.7307       18.7643        9.4960        6.7818        6.3375        6.9030        7.2116        7.4346        9.4973       17.3509       13.2713       17.9215       20.2557       23.9118       24.4302       23.4644       23.5045       19.2001       14.5279       14.3390       12.2413        7.3286        8.6668        9.0616        7.0384        5.2583        4.6760        4.5610        4.5304        4.7685        5.4366        7.2975        8.7045        8.5281        7.2980        2.9176        1.3884        5.6495        8.2614       12.3820       13.1158       12.2905        7.4988        6.1922        5.0530        5.0949        5.4575        7.5638        0.0000        0.0000        0.0000        0.0000        0.0000        0.0000        0.0000        0.0000        0.0000        0.0000        0.0000        0.0000       11.6680       11.8303       12.7209       16.6982       20.5291       17.5174       13.4960       12.7646       15.6085       12.7804       11.3666       11.0990       10.8706       11.9656       12.0915       14.9273       14.4346       19.0099       18.7716       17.2489       17.6917       19.3854       21.0514       20.9731       19.1608       13.6001       17.5432       19.4757       15.9440       16.5535       16.9363       18.9505       22.0887       24.2833       33.7916       36.3055       34.4296       40.4945       42.8786       42.8154       49.4859       50.3267       51.6673       46.2767       47.2790       53.9698       54.7704       52.5497       52.3892       46.3329       55.3070       60.9478       54.8709       54.9751       56.8047       62.6868       60.5526       59.5231       62.3807       63.4652       60.1611       52.7805       49.5416       42.5812       38.9251       40.1279       45.1767       47.0409       50.6191       53.2426       59.1895       65.0251       63.7543       74.7583       71.1350       74.9203       77.2827       67.7758       76.1574       82.4110       79.3122       87.8088       90.7726       83.9588       79.7061       81.5955       86.9333       89.1979       86.3037       81.6641       63.7382       58.0339       54.8403       53.7263       55.8075       63.7083       72.5247        0.0000       82.8051       86.4372       88.1197        0.0000        0.0000        0.0000        0.0000        0.0000        0.0000        0.0000        0.0000        0.0000        0.0000        0.0000        0.0000        0.0000        0.0000        0.0000        0.0000        0.0000        0.0000
        0.0000        0.0000        0.0000        0.0000        0.0000        0.0000        0.0000        0.0000        0.0000        0.0000        0.0000        0.0000        0.0000        0.0000        0.0000        0.0000        0.0000        0.0000        0.0000        0.0000        0.0000        0.0000        0.0000        0.0000        0.0000       73.4564       75.6909       78.0825       77.7791       74.9829       71.9363       65.7131       59.0755       56.6165       45.8241       27.1982       18.9401       18.6452       20.3637       15.0855       14.4965       14.3644       10.3398        9.1221        6.2383        6.8417        7.9291       24.8974       27.0717       23.9121       21.4028       24.3347       19.9034       21.1514       21.2160       27.7113       30.2994       37.7267       20.9141       17.6692       15.7905       13.6117        9.9760        8.6063        8.5784       13.3716       17.3116       15.9980       17.8360       17.5666       13.6946       14.9529        9.4697        8.4783        7.4043        7.0402        6.9358        7.4878        7.0137        7.0678        7.4064       11.3812       12.7775       18.9795       19.0194       25.5899       25.7569       18.9515       14.3175        8.6343        9.6962        8.8768        7.0948        5.5363        5.8675        5.9903        4.3611        4.3244        4.4306        5.9705        9.1696       11.9872       11.6413       17.8944       14.1133       13.2077        9.0891        4.9415        7.3629        9.8400       10.9017        9.7053        6.0971        5.1572        5.2022        5.1210        5.3623        5.6916        8.7758        9.6797       12.7103        0.0000        0.0000        0.0000        0.0000        0.0000        0.0000        0.0000        0.0000       15.7502       15.3403       18.9291       22.8052       23.6782       16.5313       15.4027       13.6350       12.3108       14.3861       14.7112       11.7161       12.1557       11.4619       13.2909       14.9534       14.9696       20.0217       18.2840       16.5150       16.6429       16.3523       16.6713       17.5244       16.9494       17.0657       16.5916       20.3191       18.8113       16.8092       20.8984       20.4214       18.8054       22.9158       36.9190       42.4523       34.1290       29.5793       37.3897       39.4346       46.4513       45.2769       45.8164       53.9576       48.7225       54.9050       61.4149       63.6203       58.0830       56.2890       58.3622       69.4745       74.7600       71.3237       64.1354       64.2661       69.5570       74.1886       66.7139       62.6876       58.5432       50.8852       50.1008       47.4011       47.3659       40.4721       38.3692       39.8281       47.1551       44.4633       53.3609       50.2311       57.1722       62.8738       78.3432       68.2495       66.5072       65.1602       58.6502       71.8200       81.2356       75.8050       83.6100       77.3448       72.8176       71.3297       77.2554       83.2135       88.5808      130.7281       85.8716       63.5570       61.1047       55.1970       55.4548       57.1426        0.0000        0.0000        0.0000        0.0000        0.0000        0.0000        0.0000        0.0000        0.0000        0.0000        0.0000        0.0000        0.0000        0.0000        0.0000        0.0000        0.0000        0.0000        0.0000        0.0000        0.0000        0.0000        0.0000        0.0000
        0.0000        0.0000        0.0000        0.0000        0.0000        0.0000        0.0000        0.0000        0.0000        0.0000        0.0000        0.0000        0.0000        0.0000        0.0000        0.0000        0.0000        0.0000        0.0000        0.0000        0.0000        0.0000       51.5204       48.5856       49.0439       49.3019       51.8140       39.5755       38.5114       37.7329       35.7330       30.4165       26.0273       24.3463       20.0804       23.0138       20.7399       18.7819       17.6388        6.6849        5.1801        4.8031        5.2355        9.6373       13.1151       11.3151        6.6431       13.6762       15.0873       12.7549       15.1979       13.9806       11.5316       10.8096       11.9177       10.8492       14.8299       42.7861       11.7129       11.2000        9.3143        9.2444        9.9506       19.5501       22.3955       25.7693       18.9131       22.6452       22.0304       22.0452       18.8859       16.5334       23.9912       19.0080       16.1126       11.2156       12.0416        5.6164        5.4780        7.3685        7.2577        8.5248       10.4620       13.8319       15.2529       15.1651       15.1133       12.6785       13.2866        5.0980        6.1353        6.5494        6.5684        6.9970        7.7184        9.5690        7.1753        7.7531        7.8461        7.0543       10.1172       12.6786       13.5956       18.9939       16.4235       10.7257        5.7735        4.4074        3.8509        8.9210       14.4681       11.9785        7.2501        4.1321        5.8339        4.4479        4.4187        5.5315        7.0195        6.1312        9.5210       15.0525       14.1890       13.9011       16.4155       16.4285       20.1769       23.3104       25.8898       29.1739       17.2876       14.8349       20.2458       16.2749       21.7862       14.6426       13.4761       13.4650       12.5963       12.0234       11.6521       10.0305       10.2384       13.1199       17.2195       18.7944       28.7665       25.9655       12.9444       17.7199       20.6805       29.0504       24.7019       22.5577       22.3521       23.4346       23.2824       24.6231       25.6056       24.0019       25.0434       27.8121       33.2435       35.7320       36.7518       40.6256       41.7321       42.2949       44.3129       46.0584       50.1903       53.5496       53.2828       52.9023       58.3706       68.1657       70.2565       73.6311       74.1345       83.4779       79.4749       82.4131       72.4424       64.6845       70.9948       73.9292       74.8646       76.4729       61.7901       56.8408       50.8954       51.6014       53.8605       50.9951       39.2614       34.8119       32.8199       33.4832       41.3208       49.9504       47.5720       53.4524       57.6988       70.0330       69.5340       65.6551       62.3371       68.0731       71.0294       74.3533       72.4525       76.0340       76.7459       73.2912       74.5762       70.1898       66.8072       71.2331      143.2219       98.7168       57.9366       54.3210       53.7915       61.1861        0.0000        0.0000        0.0000        0.0000        0.0000        0.0000        0.0000        0.0000        0.0000        0.0000        0.0000        0.0000        0.0000        0.0000        0.0000        0.0000        0.0000        0.0000        0.0000        0.0000        0.0000        0.0000        0.0000        0.0000        0.0000
        0.0000        0.0000        0.0000        0.0000        0.0000        0.0000        0.0000        0.0000        0.0000        0.0000        0.0000        0.0000        0.0000        0.0000        0.0000        0.0000        0.0000        0.0000       64.0617       48.9733       47.2317       46.5217       46.4807       41.2010       38.5087       40.3073       42.0206       31.4238       30.4501       31.0459       23.6919       19.6574       20.1070       20.1951       19.8564       26.2537       32.1425       24.7445       18.1372       11.1903        9.4687       10.1768        9.5314        7.8826        8.1886        7.5540        6.5294        9.2778        8.0991       10.0019        8.1013       10.8094       11.8300       10.1026        9.7491        8.0821       10.5388       15.7001       10.7204        7.2564        5.5761        5.8705        9.5525       23.1327       32.3467       34.5057       30.7029       27.3746       15.2393       17.3714       19.7528       23.0731       21.1583       17.1542       12.0051        5.7049        5.9237        7.3987       11.5916       12.8064        6.3136        6.1230        6.9261        8.0916       11.7736       12.9031       11.1895       11.6325       11.4719        4.1769        5.5917        6.2703        6.5134        7.8604        7.4768       10.5248        7.8219        7.1480        7.9304        7.4066        6.6591        6.8965        8.4961        9.4880       13.2724       11.1035        5.5201        3.3073        3.5006        5.3483       10.8516       12.9948       12.1925        8.0498        6.0013        5.3047        6.3051        6.7570        5.6319        6.1213        7.7312        7.6549       13.8180       20.4903       21.5566       22.5744       31.6994       25.5829       23.6203       22.2823       20.0231       19.6123       26.9255       20.3388       15.4087       16.7016       13.5062       13.5270       12.9714       10.7564       11.2730       11.9524       12.5839       19.6741       23.2122       23.8084       12.7382       12.2668       12.7973       19.5359       21.3613       27.3458       25.0286       25.8459       27.3600       28.4227       28.5169       31.3668       34.9132       30.6420       31.4887       35.7037       39.9609       43.6615       44.4805       42.6027       42.6807       50.1533       50.4344       58.4568       66.7588       68.8524       71.1548       77.1333       77.5590       77.8672       73.7634       74.6790       73.1133       75.1251       79.0676       70.1039       71.4275       65.2537       68.3153       71.8287       70.8268       68.5202       58.1558       54.1785       52.5221       60.1361       51.3620       41.0471       38.3642       36.3119       32.5936       36.6026       41.0439       44.2428       42.2406       45.4862       48.3615       58.4794       62.4698       59.1252       57.9330       61.1036       66.8624       71.9290       75.7562       79.7188       77.1617       73.9435       66.0118       64.6192       57.6497       51.6814       51.7635       50.9354       45.9159        0.0000        0.0000        0.0000        0.0000        0.0000        0.0000        0.0000        0.0000        0.0000        0.0000        0.0000        0.0000        0.0000        0.0000        0.0000        0.0000        0.0000        0.0000        0.0000        0.0000        0.0000        0.0000        0.0000        0.0000        0.0000        0.0000        0.0000        0.0000
        0.0000        0.0000        0.0000        0.0000        0.0000        0.0000        0.0000        0.0000        0.0000        0.0000        0.0000        0.0000        0.0000        0.0000        0.0000       59.1298       56.6800       56.4902       48.8484       39.9013       38.2751       38.6651       40.9474       33.2258       28.8970       27.3351       26.0730       21.2883       20.3525       18.4100       16.2986       18.0873       19.7150       17.4465       18.2023       25.6831       19.3711       15.5949       12.0687        8.9089        7.6572        5.1523        3.4494        2.1970        0.8668        0.8741        1.1063        9.7785       11.9268       17.6412        6.5161        8.8651       12.3310       11.2604        8.0858        7.5171        7.1898        9.5975        8.3771        6.9924        7.5009        9.3863        8.6955       20.8884       25.4991       18.9843       20.2045       22.2219       22.6475       25.5901       20.4957       14.8869       13.4054       12.2612        6.7395        6.0423        5.9619        6.1875        5.4673        6.6887        6.4260        5.4732        5.1745        4.9268        9.3974        9.1655        9.9934        7.8925        3.7833        3.6450        3.7495        5.9199        6.2887        6.3622        6.4365        7.5139        5.9385        6.0677        6.0135        6.2142        6.2099        5.7197        5.0010        3.3986        5.9695        6.0539        5.1675        3.1100        2.7657        3.6341        6.3165        8.6556        8.5812        4.6786        4.4527        4.3235        4.7055        5.0121        7.8912        7.2068        7.6207        8.4986       14.7244       22.6560       28.6763       27.5931       30.7014       30.7688       33.8151       33.4182       24.1533       23.7291       19.1760       17.0996       14.5176       16.3576       13.7182       13.0225       12.9606       11.0487       11.0492       10.8782       10.8157       12.5392       12.5215       12.7882       13.1932       14.1285       16.0543       27.3807       23.4764       28.2002       31.4216       32.9040       33.7280       42.2022       42.5053       44.6849       47.0686       46.0993       45.6972       42.9534       53.1144       54.8511       45.2774       46.8392       49.2309       56.1272       56.3950       71.6626       81.4782       80.6010       89.4044       95.3316       84.3661       75.5936       66.0755       63.0867       66.1020       61.5259       66.7443       56.7744       55.7620       50.4056       51.3643       67.2642       57.3389       48.0156       50.0790       43.6454       43.5636       48.7668       47.2451       44.0091       39.8468       32.3556       33.4033       38.6202       43.4607       43.0309       45.8223       49.8000       52.9467       51.9590       48.4137       48.9024       52.8358       57.9159       64.4317       69.5820       72.7063       76.5983       69.4699       65.8055        0.0000       55.9947       53.7413       47.8350       46.4365       46.4779       48.5816        0.0000        0.0000        0.0000        0.0000        0.0000        0.0000        0.0000        0.0000        0.0000        0.0000        0.0000        0.0000        0.0000        0.0000        0.0000        0.0000        0.0000        0.0000        0.0000        0.0000        0.0000        0.0000        0.0000        0.0000        0.0000        0.0000        0.0000        0.0000
        0.0000        0.0000        0.0000        0.0000        0.0000        0.0000        0.0000        0.0000        0.0000        0.0000        0.0000        0.0000        0.0000       61.4056       59.7178       52.1921       49.9195       43.8350       40.1658       33.7023       32.1761       36.2443       32.5354       28.4665       23.3838       22.3230       21.0689       16.5413       15.8386       16.0339       14.9281       15.4175       11.8177       14.3187       13.6630       14.9287       11.9332        9.2272        6.9524        4.4819        4.0040        4.3280        5.4199        3.7646        4.4134        1.1592        0.8633        7.8660        9.1596       14.4898        6.1069        5.6268       10.4296       12.4200        7.8960        7.0749        6.2387        7.2791        7.8771        7.6062        8.5015       11.2830       10.1595       18.8826       13.8791        9.7458        9.9443       17.9010       22.5891       23.6884       26.8152       18.2433       12.7800       10.2155        8.3789        7.1005        6.5317        7.0971        9.6717       16.0317       12.5140        6.3482        6.0424        5.8646        5.2470        5.5585        5.6612        4.3049        3.3147        3.3234        3.2012        4.8600        5.4170        6.0999        6.3047        5.8688        6.2732        6.8085        6.4289        7.9478        5.8920        4.7712        4.4480        1.2187        2.2730        2.8471        2.8757        2.1452        2.3609        3.3442        5.6313        6.8292        7.0560        7.4681        7.6090        8.0176        5.2057        5.4766        8.3731        8.5654        8.8694       15.2008       18.6079       27.2759       28.3689       32.3901       36.0942       36.2662       33.4453       36.3482       31.4013       22.6558       16.7412       14.4944       17.4406       14.2241       12.5371       12.9849       12.6918       10.5987       10.4718       10.2627       10.8781       17.3351       18.6132       16.1001       18.3282       17.0822       17.4973       22.4930       27.7590       33.7131       38.5585       41.1455       39.0913       39.8121       48.7756       52.8632       49.6442       46.6226       45.1632       47.9906       45.6018       48.8415       46.5736       52.3722       53.5568       54.8608       59.7747       71.1322       72.1126       69.9557       71.2004       71.3637       63.4633       58.8462       64.2470       59.5742       57.8536       55.3635       49.8963       46.4888       42.5857       41.9592       42.1973       45.5596       46.5606       48.2380       49.8403       51.1139       40.2921       45.0082       51.0178       47.1291       45.6875       40.5628       35.9433       39.8422       46.0250       50.2502       51.0274       54.0724       61.4272       56.8905       52.6161       53.0942       63.1107       68.3866       73.6681       73.1914       69.2679       72.3135       72.5236        0.0000        0.0000        0.0000        0.0000        0.0000        0.0000        0.0000        0.0000        0.0000        0.0000        0.0000        0.0000        0.0000        0.0000        0.0000        0.0000        0.0000        0.0000        0.0000        0.0000        0.0000        0.0000        0.0000        0.0000        0.0000        0.0000        0.0000        0.0000        0.0000        0.0000        0.0000        0.0000        0.0000        0.0000        0.0000        0.0000
        0.0000        0.0000        0.0000        0.0000        0.0000        0.0000        0.0000        0.0000        0.0000       60.3963        0.0000        0.0000       56.2105       57.5597       53.4423       26.4417       23.3089       21.3668       19.6886       13.1928       14.4235       13.7535       12.1170       10.2088       10.7172       11.8727       12.7299       10.3032       10.5215       10.7956       10.3278       11.4189        9.7355       10.7859        7.3414        7.8057        6.6795        5.5748        4.6188        3.5965        4.0613        3.6902        4.4310        6.9394        7.1746        2.7882       15.3051       12.0198       18.7032       13.4579       10.8444        9.7801        5.5644        9.6821        8.3558        4.3097        4.4186        4.5877        4.9050        6.3633        6.5515        7.0927        4.3941       15.3152       12.5425       17.2846       33.1717      108.6664       88.1143       24.5921       22.2683       12.7044       12.3955       11.8716       11.7715        8.3426        8.2054        9.3628       12.2224       16.1603       16.9518       11.7001       13.2942       10.6628        7.1293        2.5415        2.5559        2.5556        2.5550        2.6189        2.6998        4.0119        4.4923        7.1114        7.0650        5.6659        5.8451        6.1319        6.0598        8.3732        6.8990        6.1500        5.2329        2.5107        1.7363        2.3061        2.4998        2.8299        2.1504        2.3617        2.6199        6.3483        7.9099        8.8749        8.6135        7.8340        6.7055        7.3301        9.1010        9.2169       12.0972       20.4843       22.6047       25.2947       25.3724       25.1382       25.9807       27.2189       20.2637       23.8420       28.6484       24.7577       20.6805       15.5559       19.6520       13.1484       11.3661       11.2291       11.3468       12.3510       12.7821       13.7081       15.3666       15.4008       16.8680       18.0533       18.2589       23.1971       28.1645       31.3050       35.5073       44.8601       48.5368       46.4870       47.8498       54.2813       56.9010       55.2554       51.4059       52.5279       53.8577       57.4146       65.9148       65.9885       59.7060       59.2828       59.6930       60.0875       62.4310       54.8805       56.6214       56.7768       54.9636       48.2013       46.3380       48.7067       49.2582       51.8095       50.2859       47.2147       42.9277       37.8546       36.4202       36.8965       39.1475       36.6499       38.8776       47.0921       57.3719       47.2644       41.4276       37.2642       36.1538       44.3340       39.9980       46.6911       32.1601       35.2215       42.8215       52.7381       56.3068       61.8185       62.5122       59.5415       59.5554       68.7298       68.1295       73.8592       79.4876       80.6595       78.1398       75.0979        0.0000        0.0000        0.0000        0.0000        0.0000        0.0000        0.0000        0.0000        0.0000        0.0000        0.0000        0.0000        0.0000        0.0000        0.0000        0.0000        0.0000        0.0000        0.0000        0.0000        0.0000        0.0000        0.0000        0.0000        0.0000        0.0000        0.0000        0.0000        0.0000        0.0000        0.0000        0.0000        0.0000        0.0000        0.0000        0.0000        0.0000
        0.0000        0.0000        0.0000        0.0000        0.0000       66.1811       62.6502       58.4280       57.3072       56.0508       55.8640       49.5956       50.5261       51.4850       49.9860       21.3124       17.7710       15.5561       13.5869       10.2020       12.3986        7.8636        7.3862        5.9007        6.8098        9.6034       16.6168       10.9184       13.0333       14.2587       11.6621        9.1078        9.2189        6.5792        4.7027        5.9868        5.0445        7.8036        9.9562        4.2828        3.6695        6.0139        6.2054       13.4863       13.4369        6.9431        4.4586        5.5231       16.1688       12.9549        4.7465        4.9598        4.8722        7.9018        9.4772        4.6508        5.3363        8.2420        8.6603        8.5806        5.1613        4.1150        4.2372       16.2230       14.5641       18.7949       50.3392       83.9148       82.3934       47.0240       11.9918        9.7407        9.3370       11.8776       11.5400        9.4952        8.2616        9.9750       16.1447       11.9454       11.8500        8.0675        6.9071        5.5560        3.7797        2.2011        2.1652        2.2085        3.4644        3.8070        2.4812        3.7363        5.0614        7.0326        5.0271        6.1551        5.5759        5.4348        4.7099        7.5429        6.7905        5.9438        4.9783        2.1825        1.3812        2.7529        2.8883        3.9953        2.3432        2.3959        2.5726        4.1611        5.2115        7.3230        8.0745        8.1946        8.3195        9.2263       10.0511       10.8242       12.2702       17.2470       18.3095       21.0865       23.3758       29.7479       28.8028       34.3684       35.3216       30.7998       27.8584       16.0450       12.8976       21.6351       13.9986       10.6279        9.8715        9.8922       10.3920       12.6908       12.9815       13.8997       15.3655       16.4409       17.5177       18.7671       21.8238       30.5659       37.6282       42.4019       43.8890       47.4931       46.0072       47.4271       48.0396       47.5477       53.9434       52.3509       59.5898       66.7369       54.0371       57.9003       66.7323       65.1808       61.0252       60.4271       58.9605       53.3542       44.7511       41.6502       38.4335       40.8566       43.0817       44.3185       48.4170       44.5113       48.1353       44.9311       43.8379       41.7058       36.9839       34.4886       32.9504       27.1939       31.4098       31.3227       37.2265       37.4138       43.8007       49.9799       37.4357       39.0367        0.0000        0.0000       32.8553       36.9779       30.0978       29.8888       36.3559       47.4509       51.1049       56.9000       58.7924       62.7669       62.9412       64.9533       72.8173       78.1307       86.0273       92.1053       88.1733        0.0000        0.0000        0.0000        0.0000        0.0000        0.0000        0.0000        0.0000        0.0000        0.0000        0.0000        0.0000        0.0000        0.0000        0.0000        0.0000        0.0000        0.0000        0.0000        0.0000        0.0000        0.0000        0.0000        0.0000        0.0000        0.0000        0.0000        0.0000        0.0000        0.0000        0.0000        0.0000        0.0000        0.0000        0.0000        0.0000        0.0000        0.0000
        0.0000        0.0000        0.0000        0.0000       65.2723       64.8997       58.3558       49.0694       48.2754       49.6419       51.6844       39.6461       38.4663       36.6824       36.5785       16.7528       13.1586       10.1800        9.0845        7.2643        6.0260        4.4817        4.8293        4.3585        4.3722        5.8059       15.1310       11.7830        9.6789        7.7054        6.0512        5.3592        6.7118        7.8163        4.9220        4.7463        4.0174        3.9710        4.5320        5.9574       11.6651        3.1302        3.2045       18.4596       21.0642        1.2931        1.2437        3.0566       15.3537       12.4595        4.8874        6.5255        5.3794        5.8362        7.4452        7.9355        3.9764        3.9313        4.5381        5.3306        4.0197        3.8796        3.9946       11.5614       13.6949       12.8102       22.0149       74.3696       32.1136       25.3342        9.7977        9.8130        8.9494        6.8435        4.1654        4.0879        4.2492        4.4494        3.1359        3.6698        3.3526        3.1226        2.9775        2.9832        2.6771        3.5388        3.0571        2.4572        3.3273        3.6248        4.0238        5.5224        5.8391        3.6198        5.1932        5.8291        5.7681        4.4636        4.4750        6.4063        4.7041        3.1584        3.1464        2.2481        1.7130        4.1661        4.4422        5.4351        3.5575        2.6715        2.6365        3.9578        4.3722        7.5498        7.6544        7.9916        8.3309        8.5983        8.0809        9.0041        9.8830        9.1866       20.3802       14.9795       20.8100       28.8221       31.9620       30.3730       28.2829       26.0091       24.8176       16.8753       11.6293       13.7984       11.3655       10.0180        9.6668        9.8023       10.5551       12.6458       13.7226       14.6930       15.9084       16.9295       19.0080       28.5299       40.4724       47.8292       49.8566       46.6990       49.7804       46.3240       43.2647       48.7867       49.1359       51.5936       54.2645       52.9965       48.0075       46.8458       51.6969       57.0493       54.5784       56.1289       58.7266       60.8753       56.5574       51.3307       46.9811       43.5665       35.7563       38.8755       41.1513       42.3716       48.3795       45.8807       44.7748       43.1323       41.2770       33.8313       28.9082       29.1681       26.5186       27.4458       28.3356       27.4839       32.5921       39.2549       37.8935       39.0301       47.3549        0.0000        0.0000        0.0000       31.1217       33.1821       35.9861       37.5912       34.9261       47.5970       52.7905       54.8867       59.4083       65.5332       69.7431       73.2662       77.7856       87.6864        0.0000        0.0000        0.0000        0.0000        0.0000        0.0000        0.0000        0.0000        0.0000        0.0000        0.0000        0.0000        0.0000        0.0000        0.0000        0.0000        0.0000        0.0000        0.0000        0.0000        0.0000        0.0000        0.0000        0.0000        0.0000        0.0000        0.0000        0.0000        0.0000        0.0000        0.0000        0.0000        0.0000        0.0000        0.0000        0.0000        0.0000        0.0000        0.0000        0.0000        0.0000
        0.0000        0.0000       86.2618       62.7036       55.8380       50.7871       49.6652       45.1137       39.1433       34.9126       37.2568       31.9698       32.6092       28.3848       28.6374       11.5219        8.9626        7.8748        6.7089        3.8908        2.7318        2.8397        3.1040        2.8791        3.1511        3.7647        6.1323        9.0005        7.6611        5.5526        3.9652        2.8750        2.9687        3.7566        4.2977        4.1093        3.0009        3.2715        3.4319        3.4843        3.7814        3.5745        3.2939        1.2533       15.6604        6.7598        1.3446        3.1139       11.6264        8.4142        9.9886        9.7176        5.1970        4.2769        6.6219       10.0453        5.8990        5.4671        4.0812        4.9532        4.1123        4.7964        6.9751        9.8705        8.9345        8.6231        9.4683       23.1336       15.2626       11.9904        6.1243        5.9826        3.6385        5.1332        8.7670        4.2093        1.9136        1.5141        0.6867        2.2244        4.5809        2.3613        2.3625        2.3723        3.4676        5.7110        4.3058        3.8631        2.5199        2.5005        2.6618        6.3439        6.8074        3.6843        3.5361        4.3521        4.4847        4.1675        3.8561        3.4515        3.5234        3.1286        3.0611        2.0739        1.4844        3.1431        5.7662        2.9767        2.1138        2.1095        2.1923        3.4227        3.6421        3.8450        4.0828        4.7622        5.4196        4.9982        5.5694        6.5821        7.3824       10.6178       23.1271       18.1390       21.3174       32.6687       32.8666       26.4343       28.1336       31.4543       29.3580       21.4635       12.8548       12.3988       12.4974       10.5611       10.3354       10.7276       12.1361       19.7596       25.2027       22.5263       21.0647       22.9494       31.1620       49.0087       51.7379       47.5585       50.6116       42.6930       43.2443       42.7291       41.4329       45.9607       50.9955       45.8055       46.7910       48.4991       45.7008       43.0259       42.1409       42.2159       43.6599       46.7329       57.7743       50.4924       49.8380       43.8579       38.0310       32.3331       35.8274       38.4006       41.6796       41.4035       39.6396       41.0691       46.4026       41.1977       43.6908       40.8664       34.7179       32.1398       28.4168       24.0109       23.6090       25.2761       28.0594       30.6600       31.4172       37.5258        0.0000        0.0000        0.0000       36.1703       37.9703       40.3262       42.1442       42.4203       42.0578       52.2139       57.0082       59.0249       62.6680       67.9487       75.4577       91.6297       88.7266        0.0000        0.0000        0.0000        0.0000        0.0000        0.0000        0.0000        0.0000        0.0000        0.0000        0.0000        0.0000        0.0000        0.0000        0.0000        0.0000        0.0000        0.0000        0.0000        0.0000        0.0000        0.0000        0.0000        0.0000        0.0000        0.0000        0.0000        0.0000        0.0000        0.0000        0.0000        0.0000        0.0000        0.0000        0.0000        0.0000        0.0000        0.0000        0.0000        0.0000        0.0000        0.0000
        0.0000       72.0668       63.7091       55.0224       55.4775       47.8754       39.6981       23.5550       21.2887       26.5080       27.2020       12.9886       15.7863       16.9518       11.6546        5.0512        4.3329        2.0685        1.2351        0.9018        0.4137        0.3293        0.6188        1.8902        2.6837        3.2036        4.2970        9.5154        7.1822        4.9498        3.8550        2.7869        2.3562        2.9218        5.7261        5.3134        3.5169        3.3559        3.5814        3.2840        4.7637        5.4907        5.1286        3.3891        4.8096        8.2773       10.1665        3.5328        7.4039        5.4453        2.3073        3.5187        3.4052        2.9618        4.1038        5.7334        3.8890        4.3172        5.8398        6.1240        5.2620        5.4975        5.0087       13.7751       12.6789       12.8926        9.6166       11.8982       14.0882        5.7409        5.4736        3.6376        3.8712        6.4786        7.4580        6.4014        3.2846        3.0945        3.5499        5.6090        6.8927        4.9105        5.2364        6.5168        5.4100        5.1923        5.5968        5.2755        8.7744       11.8257       14.3423       14.6743       12.4400        8.6626        9.1240        9.0284        6.3636        4.8630        4.6884        6.6159        7.9932        7.0080        5.6727        6.3917        4.7891        6.8373        6.7609        4.1092        1.9575        2.4836        3.5849        3.0289        2.6295        2.7444        2.4383        2.3568        2.4434        2.5413        3.1318        6.3957        6.1755        5.9625        7.2679       13.2481       17.6719       21.3719       22.8780       22.0895       22.7655       19.6435       25.3975       11.1483       11.0283       12.1376       13.1067       11.3126       12.2520       13.9522       23.5897       24.7113       20.7720       21.4768       22.5131       21.2573       23.3428       34.3570       29.6816       31.2566       36.3817       34.2224       35.7470       35.1975       38.5188       36.1200       41.7156       42.3599       40.1566       41.3545       37.5304       36.0554       37.3597       38.0605       38.0221       38.0637       42.7767       44.0340       44.5396       37.9473       36.0101       33.7153       34.0988       33.0060       33.5273       33.3835       33.2208       33.1263       35.2204       35.4388       33.8414       33.2445       32.9519       31.2637       29.0631       22.9195       23.9978       30.3438       28.6308       15.6994        0.0000        0.0000        0.0000        0.0000       48.5660       49.4167       53.0866       60.8176       58.9951       59.6018       66.1092       70.7607       75.4771       76.9083       77.0759       78.3301       79.7223       85.2308        0.0000        0.0000        0.0000        0.0000        0.0000        0.0000        0.0000        0.0000        0.0000        0.0000        0.0000        0.0000        0.0000        0.0000        0.0000        0.0000        0.0000        0.0000        0.0000        0.0000        0.0000        0.0000        0.0000        0.0000        0.0000        0.0000        0.0000        0.0000        0.0000        0.0000        0.0000        0.0000        0.0000        0.0000        0.0000        0.0000        0.0000        0.0000        0.0000        0.0000        0.0000        0.0000        0.0000
        0.0000       57.6590       54.8051       54.6003       51.5237       46.3807       29.1879       19.2029       18.8801       20.0082       22.7051        4.9676        5.3273        6.3799        6.6081        2.0302        1.7187        0.7503        0.5152        0.6479        0.3504        0.1308        0.1232        0.7815        1.4011        1.8763        2.4692        3.8901        2.9213        2.7501        2.4306        2.2471        2.1988        2.6239        4.3519        4.8208        3.7676        3.7993        4.9146        5.2381        4.3390        5.0153        2.8205        2.9387        3.1948        3.1699        5.4975       11.9831       10.8886        2.2762        1.2843        2.9292        3.0207        3.0217        2.3405        3.1614        3.3182        4.2418        3.6523        3.9792        3.8466        4.0883        4.4376       12.4899       12.8744       11.1339        9.6925       12.3346       11.4189        6.7833        9.3253        8.5252        8.6169        6.0359        7.8693        5.6825        3.3950        5.4422        5.5572        6.9664        5.1960        5.6219        5.1216        4.1964        4.6229        5.3344       10.7971       14.1814       16.9805       15.1319       16.3305       14.0929       15.3203       13.3619       14.6710       13.6182       10.3553        7.5641        8.1584       10.4668        9.1192        7.0519        6.2592        9.0886        7.9002       10.5430        8.7643        4.3114        2.6557        2.1804        3.0202        2.3033        1.7229        2.5815        3.2393        2.4545        2.3496        2.2501        2.4590        4.2053        4.6510        5.4488        6.1323        8.2148        9.2556       11.8599       13.1495       13.6183       14.6665       21.2870       24.5000       10.5899       11.0680       15.9529       21.5079       23.6713       23.9033       29.3774       31.4523       25.3328       21.5482       18.4706       18.5207       16.1364       16.4629       22.7178       23.7887       32.4165       40.6995       39.4547       45.1864       36.7043       34.8778       33.6332       30.0829       29.7264       31.1664       29.9998       28.5805       31.0095       32.4859       41.1648       40.2282       37.2230       42.2601       41.9816       34.6431       34.2344       29.9261       27.9895       29.0584       33.3126       34.5220       30.7001       25.7268       22.5128       21.5171       21.2225       21.6586       22.2270       23.1101       23.4926       25.7448       20.3363       21.3472       24.0546        0.0000        0.0000        0.0000        0.0000        0.0000       43.3877       58.1212       50.2545       63.4891       79.3422       83.1959       85.8988       76.1607       74.9195       83.6639       81.5283       84.1902       85.0864        0.0000        0.0000        0.0000        0.0000        0.0000        0.0000        0.0000        0.0000        0.0000        0.0000        0.0000        0.0000        0.0000        0.0000        0.0000        0.0000        0.0000        0.0000        0.0000        0.0000        0.0000        0.0000        0.0000        0.0000        0.0000        0.0000        0.0000        0.0000        0.0000        0.0000        0.0000        0.0000        0.0000        0.0000        0.0000        0.0000        0.0000        0.0000        0.0000        0.0000        0.0000        0.0000        0.0000        0.0000        0.0000
       40.5983       43.4506       44.8693       45.7174       47.0611       45.4344       28.1003       19.0228       15.1997       19.7226        7.9557        4.8116        5.1536        5.7779        5.3142        0.6110        0.2644        0.2287        0.0885        0.0480        0.0343        0.0327        0.0433        0.1715        0.2051        0.5698        1.3424        1.5436        1.3508        1.5594        1.3430        1.2856        4.7764        2.0635        2.3189        3.8798        3.7889        4.1766        4.8207        3.9883        3.2586        2.7811        2.8476        9.9476        3.0687        5.1053        3.8946        6.9012        2.9714        1.3538        0.6212        2.4123        2.3410        2.7006        2.9379        3.3270        3.1642        3.1285        3.2749        4.6790        4.2761        4.1293        4.3012        8.7755       10.4364       11.5175        9.0739       10.0897       10.9239        9.7611        7.5930        4.8128        3.7025        4.2636        7.7718        3.2459        3.9178        5.0225        5.6677        6.7451        6.9648        8.1780        8.6159       10.0917       12.2708       15.8906       18.0798       20.4495       22.0631       17.6931       16.4967       17.5244       16.3722       14.0969       15.5984       17.8971       14.5273       12.0523       11.9383       15.7591       14.1601        9.1825        6.4863        9.5850       11.5572        8.6422       10.6031        6.7758        4.9719        2.8552        2.3081        2.1574        2.5779        3.6083        5.6618        4.8948        4.4516        4.2974        2.2502        3.7191        5.0231        6.0512        6.3863        9.5377        9.5751       11.0122       11.7619       14.1648       18.5625       21.1492       22.7065       19.4552       15.3382       20.5064       29.6625       29.8367       25.9557       26.8596       33.8363       30.3884       30.8563       22.9076       22.9130       18.7961       19.3159       28.2154       31.7160       32.0413       32.8365       37.4679       40.3017       43.3905       37.0997       34.4336       37.2184       27.8360       26.3294       26.1083       26.3972       29.8604       32.7088       42.0131       35.1345       31.5509       31.7187       36.4138       38.6793       28.2936       27.0040       26.6353       26.9863       28.5236       28.8109       24.1311       21.4483       20.3780       19.1195       19.1074       19.8735       20.2858       20.8694       23.9434       25.4672       22.0410       21.9119        0.0000        0.0000        0.0000        0.0000        0.0000        0.0000       44.0189       44.1972       40.1555       47.4194       67.0102       56.2273       58.7426       79.8188       79.1273       91.9700        0.0000        0.0000        0.0000        0.0000        0.0000        0.0000        0.0000        0.0000        0.0000        0.0000        0.0000        0.0000        0.0000        0.0000        0.0000        0.0000        0.0000        0.0000        0.0000        0.0000        0.0000        0.0000        0.0000        0.0000        0.0000        0.0000        0.0000        0.0000        0.0000        0.0000        0.0000        0.0000        0.0000        0.0000        0.0000        0.0000        0.0000        0.0000        0.0000        0.0000        0.0000        0.0000        0.0000        0.0000        0.0000        0.0000        0.0000        0.0000
       33.9583       35.9097       37.6147       42.4909       45.2762       44.3594       30.8432       22.5021       22.9857       19.7127       15.9359        7.1223        5.0117        5.0296        4.8705        0.7177        0.2580        0.0923        0.0784        0.1642        0.1442        0.0359        0.0468        0.1841        0.2191        0.2555        0.4661        0.2573        0.2865        0.6857        0.5150        1.0633        1.7782        2.0608        2.5797        3.8815        4.0914        3.8085        3.6596        2.9858        3.0885        2.9114        2.9115        7.7392        4.0734        2.9394        5.7441        1.0489        0.6505        0.6386        0.4510        2.2304        2.2168        2.3169        2.4714        3.0944        3.0257        3.0346        3.0456        4.2965        4.2756        3.9069        3.7337        7.1510       14.1581        9.8801        8.5002        8.9064        7.6555        5.6702        7.9853        8.2870       11.5001       12.7493       10.0829        5.9824        5.7640        7.6535       10.4293        9.1986        6.9145        9.7766        8.3773       13.7019       19.1351       22.6390       23.5636       30.6171       32.7618       22.0679       20.3545       20.5130       19.2583       18.4443       16.2329       13.4499       12.3381       11.4623       10.3096       16.1506       16.8742       13.9055       11.5083       12.0726       15.1048       14.4108       14.7781       10.7324        9.9233        8.6321        5.3138        3.9292        3.6908        4.3153        4.8565        2.7010        2.0665        1.9932        2.2025        3.2924        3.7000        4.1856        4.9476        7.1886        8.5297       10.2052       14.4616       19.6533       30.3714       31.2736       29.7218       28.7011       18.8182       24.0770       23.3499       19.0563       20.7203       17.5338       20.5267       27.7894       27.7723       29.5539       31.7170       33.9070       42.0756       31.3477       33.8752       31.1124       26.7563       28.1789       24.8806       32.6448       36.6688       28.5819       26.0293       26.8509       25.7455       27.0050       24.7349       29.2726       37.8810       36.5239       30.1133       33.9636       32.4198       35.5833       29.5468       28.0683       31.9524       30.0861       24.5053       23.3391       23.6618       21.2229       19.8232       18.8847       18.3742       17.9193       18.3234       19.4821       19.7295       25.0522       26.2078       20.3492        0.0000        0.0000        0.0000        0.0000        0.0000        0.0000       22.9500       42.2553       39.3619       41.8273       40.6945       55.1817       50.6943       54.0802       64.3922       67.6023       81.0750        0.0000        0.0000        0.0000        0.0000        0.0000        0.0000        0.0000        0.0000        0.0000        0.0000        0.0000        0.0000        0.0000        0.0000        0.0000        0.0000        0.0000        0.0000        0.0000        0.0000        0.0000        0.0000        0.0000        0.0000        0.0000        0.0000        0.0000        0.0000        0.0000        0.0000        0.0000        0.0000        0.0000        0.0000        0.0000        0.0000        0.0000        0.0000        0.0000        0.0000        0.0000        0.0000        0.0000        0.0000        0.0000        0.0000        0.0000        0.0000
       49.0383       48.6794       48.8085       36.8368       43.7002       41.9696       32.7839       27.3597       26.8093       23.3953       23.5651       12.4322       11.5323        4.9907        4.8824        0.5096        0.3785        0.2239        0.1999        0.2988        0.1894        0.2042        0.2633        0.4158        0.3796        0.4534        0.5435        0.3966        0.4513        0.5881        0.8024        1.0721        0.6097        0.4221        1.9077        3.2912        3.2483        2.6057        2.9819        5.2369        6.6677        2.9127        2.8467        7.8649        3.6387        2.8302        3.3837        1.4945        1.5290        0.8814        0.6197        0.2891        0.2789        0.2735        0.3604        2.1168        2.1988        2.2580        2.2649        6.3955        5.9938        4.8905        4.5285        6.3944        7.2913        5.4159        4.9432        4.7871        4.4788        3.2380        2.6873        3.1189        4.6594        6.2408        8.8926       10.5754       11.2821        9.0787        9.5121        8.9672       10.9033       12.7652       14.1347       11.2456       15.8423       17.7649       18.6083       23.6962       29.9604       24.8438       21.1129       17.2233       16.5555       19.6136       20.5103       21.4740       21.2162       20.3826       19.4223       23.9628       28.8230       25.0977       27.6347       29.7628       26.4433       23.9107       28.5743       28.1279       27.5788       20.7158       15.1414        9.8638        7.4384        9.1628        7.5407        3.9762        3.4115        3.6509        4.2749        2.9659        4.4309        2.9333        3.9118        7.1103        8.8224        9.7711       19.9487       25.3447       28.4485       24.6214       26.3355       23.6423       20.6415       21.2935       18.4261       15.6629       14.9224       14.7918       15.1098       20.8036       23.0876       35.3271       37.8942       37.5720       41.4563       33.3723       28.4008       29.5944       26.8478       27.5919       25.7816       29.9857       32.6390       27.0448       24.6270       26.4828       21.3801       20.8873       23.7501       31.2873       34.6862       32.0894       29.9222       40.8639       47.2456       37.0752       33.2777       36.0161       35.1186       32.6801       28.3450       20.2078       19.9343       19.4778       17.4933       17.5118       16.5892       16.6274       17.5051       16.2156       16.6470       16.5060        0.0000        0.0000        0.0000        0.0000        0.0000        0.0000        0.0000        0.0000       40.9800       51.2279       47.9907       43.9950       46.9454       51.7556        0.0000       67.5716       80.4653       96.7632       99.0828        0.0000        0.0000        0.0000        0.0000        0.0000        0.0000        0.0000        0.0000        0.0000        0.0000        0.0000        0.0000        0.0000        0.0000        0.0000        0.0000        0.0000        0.0000        0.0000        0.0000        0.0000        0.0000        0.0000        0.0000        0.0000        0.0000        0.0000        0.0000        0.0000        0.0000        0.0000        0.0000        0.0000        0.0000        0.0000        0.0000        0.0000        0.0000        0.0000        0.0000        0.0000        0.0000        0.0000        0.0000        0.0000        0.0000        0.0000        0.0000
       49.9938       45.4064       35.9145       33.4093       35.2641       37.1788       30.3382       30.7798       26.9239       19.1654       21.8290       13.5866       14.5850       11.4047       10.4359        0.5200        0.2184        0.1787        0.1709        0.3511        0.2807        0.2207        0.2824        0.5247        0.6203        0.4925        0.7450        0.6821        0.5252        1.2204        1.6636        0.3463        2.7528        2.6835        0.8455        2.5970        2.6553        3.6184        8.4603        9.5455        5.0410        3.1886        2.8228        2.8641        2.7227        2.8519        4.9621        1.1229        0.5002        0.5348        0.8706        0.6404        0.4625        0.5344        0.7692        2.3328        2.2773        2.6472        2.8139        5.5395        6.0127        5.8368        6.9449        7.6529        8.3644        4.9409        4.4082        4.9034        6.2627        5.0929        3.9978        5.9261       10.5244        8.2285       11.4663        9.6550        9.2702        8.3955        7.3881        7.5446       10.0368       11.2189        9.1779        7.9374       10.2518       16.8609       22.2149       20.6815       18.6569       17.9578       16.5309       17.2679       18.6728       20.8848       20.9447       23.2134       24.1615       27.3420       24.5921       26.8492       26.3906       25.5623       25.3119       29.3083       28.7186       29.6302       30.5957       22.2351       21.1737       24.1893       21.4326       12.4624       12.7158       12.0057        6.5649        4.7384        3.0852        2.6864        2.7978        3.2512        2.3030        2.6657        3.6548        7.1270        8.3126        9.4193       12.7913       19.0712       20.0177       20.1755       25.1593       22.5273       24.3744       23.3178       20.2440       16.9592       14.9022       15.0589       15.4383       17.2193       17.8135       22.6056       26.4939       27.2145       21.1368       19.0696       19.7765       24.2020       22.3887       24.9447       25.5952       25.8388       30.7073       31.1367       23.6852       36.0103       21.7260       18.4835       21.0726       26.3986       27.7660       27.3603       28.7110       46.5007       46.0674       33.3477       28.1271       42.9108       32.7846       30.2392       28.1051       24.7731       25.1657       22.6373       15.6522       15.5618       15.9142       16.3899       15.6406        0.0000        0.0000        0.0000        0.0000        0.0000        0.0000        0.0000        0.0000        0.0000        0.0000        0.0000       35.5782       48.5160       49.2433       48.7568        0.0000        0.0000        0.0000        0.0000        0.0000        0.0000        0.0000        0.0000        0.0000        0.0000        0.0000        0.0000        0.0000        0.0000        0.0000        0.0000        0.0000        0.0000        0.0000        0.0000        0.0000        0.0000        0.0000        0.0000        0.0000        0.0000        0.0000        0.0000        0.0000        0.0000        0.0000        0.0000        0.0000        0.0000        0.0000        0.0000        0.0000        0.0000        0.0000        0.0000        0.0000        0.0000        0.0000        0.0000        0.0000        0.0000        0.0000        0.0000        0.0000        0.0000        0.0000        0.0000        0.0000        0.0000        0.0000
        0.0000        0.0000       30.8218       21.1161        0.0000       28.9453       31.0416       27.7107       28.1170       25.4443       22.0853       20.0232       17.8302       12.3861       10.2782        0.2570        0.1921        1.5773        2.0858        0.5038        0.2187        0.3285        0.4313        0.7813        1.0190        0.8344        0.8345        0.5204        0.6018        0.7670        1.2360        0.8865        0.6560        0.4933        0.9332        2.9638        2.6601        2.5682        2.6315        2.7207        7.4484        3.1993        2.9234        5.0814        2.7091        4.7593        3.9476        1.1346        0.6329        0.6062        0.6968        0.8740        1.2910        2.3958        1.1418        3.0580        3.0902        2.9295        3.3638        5.1678        7.2950        8.3334        7.5742        8.3153        7.0129        5.2101        4.4004        4.5637        5.3326        5.7976        8.3493        8.8152        8.2552        8.0688        5.0833        5.3239        4.1879        4.3182        4.8346        6.0782        5.3562        7.2500        6.6563        8.5172       11.1256       14.7420       17.9165       17.1104       16.7588       17.4207       17.0446       18.9204       20.3576       20.0416       20.4075       21.0669       21.7940       26.7972       21.9828       26.6431       26.3792       25.6271       26.4485       28.7405       28.5009       26.4723       26.8711       33.7083       40.0730       24.9947       25.0288       18.2323       18.5961       19.6305       12.1785        6.5410        4.2395        2.9496        4.1315        5.8005        5.0518        2.8229        7.0907       10.4545        9.7606        8.9649       11.9345       22.3815       24.8115       24.8557       30.7007       31.6832       31.3830       35.5085       28.7308       16.4515       15.6904       15.6448       15.6171       17.4556       18.0763       18.5940       18.8636       18.4400       15.8733       17.1579       14.4460       22.1360       22.4872       22.6113       25.4996       26.4787       30.1811       26.8585       25.0472       28.1159       16.7390       18.8568       27.2311       23.6847       24.5831       25.3091       29.2480       31.0990       28.1813       25.9504       27.8117       29.0442       34.8900       32.4012       27.8939       26.3695       22.4137       15.9615       14.5397       14.8952       14.4828       14.5114       14.5871       13.9496        0.0000        0.0000       21.6494        0.0000        0.0000        0.0000        0.0000        0.0000        0.0000       43.8628       34.6745       48.5182        0.0000        0.0000        0.0000        0.0000        0.0000        0.0000        0.0000        0.0000        0.0000        0.0000        0.0000        0.0000        0.0000        0.0000        0.0000        0.0000        0.0000        0.0000        0.0000        0.0000        0.0000        0.0000        0.0000        0.0000        0.0000        0.0000        0.0000        0.0000        0.0000        0.0000        0.0000        0.0000        0.0000        0.0000        0.0000        0.0000        0.0000        0.0000        0.0000        0.0000        0.0000        0.0000        0.0000        0.0000        0.0000        0.0000        0.0000        0.0000        0.0000        0.0000        0.0000        0.0000        0.0000        0.0000        0.0000        0.0000        0.0000
        0.0000        0.0000        0.0000        0.0000        0.0000       32.2357       32.0764       20.8304       22.6344       23.8605       21.0099       19.5081       22.1384       12.8952        8.7595        0.2997        0.3250        1.3525        1.8365        0.4893        0.3584        0.4594        0.3993        0.5897        0.9268        0.9320        0.8203        0.5982        0.6829        0.8355        1.0566        0.5699        0.8142        0.9029        0.9244        2.7195        2.5050        2.5098        2.7899        3.0324        4.8447        3.5923        4.4546        6.0647        5.3262        3.2958        2.8457        0.9167        0.5265        0.5700        0.9476        1.0109        0.7895        1.3774        6.1449        6.8752        7.5181        6.0324        5.6777        9.3271        7.8331        6.4580        4.8233        6.4968        7.9634        8.5022        7.5184        4.9618        4.2877       14.8550       13.9558       13.8878        6.9918        7.5246        5.8584        4.0818        3.5990        4.8018        6.3532        5.0358        6.0943        7.2308        9.0258       10.0691       11.2386       12.8202       15.4121       15.3108       16.3438       17.9758       20.4473       22.3402       18.7476       18.7425       19.1738       20.3160       22.7825       23.4804       23.8927       27.1335       22.9781       25.4785       23.9636       25.4745       25.3092       23.4675       26.2817       25.2927       40.9187       33.4254       30.7826       21.9901       23.9982       26.1044       17.7416       13.8590       12.6049        4.3044        3.9709        3.2513        3.4487        2.4163        3.3714        5.8969        7.1202        8.3419       10.6238       17.0531       31.6031       39.8154       45.3778       35.0748       28.2010       31.1727       28.8706       21.1127       16.3209       16.3163       16.2661       18.1257       18.2840       18.3148       17.9212       15.4600       19.2096       18.8269       19.9980       25.5870       27.6680       27.0317       28.1926       27.1166       28.8860       25.0112       25.5557       22.6382       18.7032       22.1691       25.0083       21.3341       24.3016       24.9097       24.3353       28.7956       28.0757       28.9911       32.4474       32.5490       31.9442       27.7313       26.3893       23.4237       22.2748       19.0445       17.6542       15.8041       14.9155       16.5935       14.8845       12.9432       15.6194       20.2847       23.3044       25.5657        0.0000        0.0000        0.0000        0.0000       41.0100       37.0243       36.3916       49.3927        0.0000        0.0000        0.0000        0.0000        0.0000        0.0000        0.0000        0.0000        0.0000        0.0000        0.0000        0.0000        0.0000        0.0000        0.0000        0.0000        0.0000        0.0000        0.0000        0.0000        0.0000        0.0000        0.0000        0.0000        0.0000        0.0000        0.0000        0.0000        0.0000        0.0000        0.0000        0.0000        0.0000        0.0000        0.0000        0.0000        0.0000        0.0000        0.0000        0.0000        0.0000        0.0000        0.0000        0.0000        0.0000        0.0000        0.0000        0.0000        0.0000        0.0000        0.0000        0.0000        0.0000        0.0000        0.0000        0.0000        0.0000
        0.0000        0.0000        0.0000        0.0000        0.0000       35.4038       33.6570       29.1442       33.1062       40.3150       33.8840       15.7158       19.1848       14.8962       11.8217        0.1233        0.0832        0.2672        0.2289        0.2499        0.3407        0.3974        0.6263        0.7584        0.9121        0.9038        1.0399        0.7323        1.0383        1.2124        1.1937        0.2731        0.3114        0.3468        0.6727        2.5705        2.3984        3.5629        4.3445        2.4197        2.6611        4.0664        3.9946        4.1454        3.5969        2.7802        2.6759        0.5357        0.4211        1.2854        1.0261        3.9363        7.9018        8.2466        6.8339        8.0776       13.3733       12.8326       11.1242        7.0428        4.3414        3.7341        3.6516        5.4127        7.4072        6.9383        9.5549        8.4368        7.3476       11.4381       14.6617        9.7813        5.3066        4.9892        4.8496        6.9254        5.4447        4.1499        5.1430        8.4426       10.4295       11.1064       12.9063       14.2651       16.4948       19.2951       19.2867       18.3637       19.1957       18.5843       18.7854       22.2358       22.5554       21.9554       22.1514       25.6504       27.6787       27.9307       28.8928       38.8211       39.5479       37.2170       33.0619       32.3848       30.8004       31.4749       29.7015       27.9408       31.5937       34.5599       39.2294       46.9540       47.8953       41.9836       33.1462       21.1148       15.5165        9.8662        7.0391        2.4970        2.2778        2.9123        3.3580        4.9158        5.8819        7.6282        8.7762       12.3899       16.6206       17.1450       31.5144       43.3419       31.8688       33.0762       36.2597       38.0607       15.6901       14.8866       14.7158       28.1829       37.8083       17.8493       18.3159       16.9752       17.1234       17.2440       18.8705       24.2993       26.8576       23.8642       24.6737       22.3393       22.8029       21.3664       17.9711       17.1209       17.4720       17.6781       24.2261       23.1745       24.0437       24.4032       25.9280       29.1446       30.8672       29.3568       27.3739       25.0410       22.2350       25.2370       25.9599       24.6067       21.8709       20.4832       19.8777       20.5676       16.7167       14.0509       14.3231       15.2795       16.6753       18.8614       23.7272       32.1078        0.0000        0.0000        0.0000       41.9809       44.0234       45.5563       47.7910       57.8235       62.8552        0.0000        0.0000        0.0000        0.0000        0.0000        0.0000        0.0000        0.0000        0.0000        0.0000        0.0000        0.0000        0.0000        0.0000        0.0000        0.0000        0.0000        0.0000        0.0000        0.0000        0.0000        0.0000        0.0000        0.0000        0.0000        0.0000        0.0000        0.0000        0.0000        0.0000        0.0000        0.0000        0.0000        0.0000        0.0000        0.0000        0.0000        0.0000        0.0000        0.0000        0.0000        0.0000        0.0000        0.0000        0.0000        0.0000        0.0000        0.0000        0.0000        0.0000        0.0000        0.0000        0.0000        0.0000        0.0000        0.0000
        0.0000        0.0000        0.0000        0.0000        0.0000       42.8954       39.2760       25.3384       30.1384       52.9612       35.3088       19.8261       22.7957       18.1644       16.2121        0.5431        0.6006        0.3413        0.1644        0.2796        0.4352        1.6481        1.4528        0.8640        0.8386        0.9666        1.1083        0.9781        1.0739        1.0526        1.2421        0.4154        0.5392        0.3437        0.5182        2.4048        2.3321        3.2265        3.3513        2.9547        2.8390        3.7757        3.5432        4.5089        2.9107        3.0280        2.8061        0.5531        0.4309        1.6658        2.8335        7.0197        4.9533        3.2840        3.6891        5.3499        7.4666       11.9545        6.4087        4.9143        3.0162        2.9208        1.8579        5.9657        5.1025        3.6739        3.8238        6.7090        7.3499        7.4069        5.9524        7.8362        9.4680        8.1138        6.5361        8.6911        6.3780        4.6989        5.2880        8.9825       10.7970       16.9103       13.8645       13.3226       16.3223       17.0413       16.7034       16.4955       17.2498       17.9265       17.5685       19.7596       21.7347       21.9770       21.9062       25.1757       25.3573       25.7419       28.3626       38.7057       33.8458       33.8812       34.6126       31.6466       27.2180       29.4839       30.1860       32.8878       37.9822       47.3786       49.0638       48.8343       69.0111       64.0382       43.8279       21.3638       14.3524       11.4355        9.1204        3.2901        2.0291        2.7437        2.2767        4.5690        5.5096        6.8360        7.5025        7.1592       19.7583       32.2125       34.4635       38.5938       33.7363       37.8891       27.2940       15.7960       15.3119       16.5418       32.4888       33.4065       35.6674       29.9119       19.6662       16.7526       19.2875       19.4266       21.2581       22.1880       23.0567       23.1758       22.8536       20.9562       20.4036       19.5302       18.2361       16.3900       15.7795       15.9810       17.3043       22.5406       23.5525       25.1144       27.3569       29.2484       27.8857       25.0647       19.3750       20.0922       20.8900       24.5986       24.8489       24.1584       22.9831       20.3067       19.9644       21.7798       20.6946       16.8395       15.7601       15.3190       16.2182       17.7958       24.0385       27.9082        0.0000        0.0000       36.0048       37.5367       44.1604       42.7670       47.2587       57.4550       60.2730       66.4876       66.8986       88.9145       82.6767       78.0229        0.0000        0.0000        0.0000        0.0000        0.0000        0.0000        0.0000        0.0000        0.0000        0.0000        0.0000        0.0000        0.0000        0.0000        0.0000        0.0000        0.0000        0.0000        0.0000        0.0000        0.0000        0.0000        0.0000        0.0000        0.0000        0.0000        0.0000        0.0000        0.0000        0.0000        0.0000        0.0000        0.0000        0.0000        0.0000        0.0000        0.0000        0.0000        0.0000        0.0000        0.0000        0.0000        0.0000        0.0000        0.0000        0.0000        0.0000        0.0000        0.0000        0.0000        0.0000
        0.0000        0.0000        0.0000        0.0000       46.0528       40.1143       36.2579       26.2778       28.7842       32.6933       20.9734       16.1553       25.9807       26.1977       16.7691        1.7162        0.9461        0.5480        0.4089        0.5786        1.1182        1.2589        0.7189        0.8099        0.8490        0.9797        1.2549        1.0945        1.0699        1.1092        1.2796        0.2796        0.3109        0.3383        0.6356        2.3233        2.2646        2.4536        2.5207        2.6206        2.8396        3.4161        3.0297        3.9300        3.6969        3.8432        3.8937        4.0180        4.6185        6.4936        5.8052        5.0974        4.4579        4.0591        4.2578        7.8581       10.0947        6.7379        3.5626        3.5171        3.5393        4.2199        4.7479        5.5149        4.2613        5.0427        5.3048        5.7671        7.0944        7.5764        7.9851        8.3901        8.0611        9.5474        8.6369        7.2744        5.4385        5.2370        6.2960        7.2935        7.2880        9.1489       12.2330       12.6209       14.4418       14.2709       15.4965       17.1068       17.9469       19.4248       19.6981       18.9648       19.9670       20.1214       21.1589       20.3498       21.2328       22.4495       23.3452       35.4044       32.4520       32.7410       27.8900       29.0159       24.2342       25.4786       26.6695       29.6253       35.5063       46.8673       53.0114       48.5360       54.5654       54.8669       46.8969       26.8247       20.5323       15.7476       14.9689        9.3519        4.0540        4.0495        5.0887        8.1781        9.4611       12.1972       10.3113        7.0806       10.4641       19.2752       27.4337       38.4176       40.9378       27.1378       21.2260       15.7926       22.7841       40.0951       58.9814       50.5380       44.1525       29.8560       23.1105       23.7505       26.4562       20.7823       26.0576       21.7894       23.4986       23.3273       21.5062       22.0607       21.0737       18.9037       18.1831       16.4150       15.9601       16.9919       19.0720       23.3762       22.7860       22.5594       24.6356       27.1161       23.5604       19.5147       17.4585       19.7193       20.3571       21.6528       23.8912       23.9518       23.9911       25.4221       29.9542       22.6316       20.2153       17.8775       16.8472       16.7265       17.0643       18.6129       25.7378       27.5881        0.0000       39.3436       43.2787       38.2293       38.3493       41.6105       45.3272       56.0805       60.9568       62.5480       68.7277       79.5825       72.3548       81.2439       79.4942        0.0000        0.0000        0.0000        0.0000        0.0000        0.0000        0.0000        0.0000        0.0000        0.0000        0.0000        0.0000        0.0000        0.0000        0.0000        0.0000        0.0000        0.0000        0.0000        0.0000        0.0000        0.0000        0.0000        0.0000        0.0000        0.0000        0.0000        0.0000        0.0000        0.0000        0.0000        0.0000        0.0000        0.0000        0.0000        0.0000        0.0000        0.0000        0.0000        0.0000        0.0000        0.0000        0.0000        0.0000        0.0000        0.0000        0.0000        0.0000        0.0000        0.0000
        0.0000        0.0000        0.0000        0.0000       46.2568       39.8216       35.0558       28.5353       24.9241       20.2437       21.0940       14.2902       20.1940       16.5703       13.2250        1.7605        1.4635        1.4186        1.3791        1.8000        1.1932        1.5559        0.7538        0.9241        1.0355        1.0434        1.3871        1.3124        1.2105        1.1538        1.3085        0.2834        0.4335        0.3339        0.7349        2.2223        2.2550        2.2170        2.8587        3.5302        7.3397        8.7721        7.8259        3.8137        3.9120        3.9607        4.8381        9.2040        7.5996        6.6886        9.8317        7.6694        4.7159        2.6440        5.0831       10.9465        8.6679        5.9785        3.3331        3.1575        3.0488        3.4631        3.3923        5.2639        5.3541        4.9758        5.1464        5.8779        7.4280        7.4750        7.3979        8.0627        9.8852       13.0470       11.8996        9.8818        8.9171       10.1407        8.5751        8.8991        7.2130       10.1789       12.6025       10.6105       10.9670       11.4179       13.9584       17.5957       14.6746       11.5106       11.7195       12.9051       15.1279       18.5074       26.2993       22.7963       20.0271       20.8407       19.9399       26.5186       28.4895       29.8647       29.0916       27.5440       22.7754       23.2159       25.3728       33.6737       34.6015       40.5752       45.7876       57.5576       58.7083       60.2169       48.0337       23.6089       24.2839       22.2700       21.8667       13.7311        6.2301        5.8745        9.1661       16.6520       14.5665       11.6488        9.9431        9.1290       13.2454        9.0690       20.5303       37.8849       28.4510       16.7984       17.0474       17.7310       31.7659       47.0505       74.7819       63.1747       48.6999       39.2688       29.6337       30.6960       26.3972       29.8304       25.0001       20.9839       22.2860       23.0436       23.6964       20.2824       18.4472       17.8925       18.3014       17.1858       16.3072       16.0875       17.2812       21.7512       21.2430       22.1595       21.4112       23.7539       21.0028       19.4333       19.9560       19.7704       20.9490       20.0413       25.4560       25.4412       26.6647       28.4196       27.6836       23.6398       20.7008       19.2730       18.4755       19.1963       19.8292       19.5986       26.1572       30.7249       38.4454       45.6702       47.4977       41.4689       41.5583       45.9979       48.2951       57.5634       61.9692       67.0100       72.1049       74.5460       71.6058       69.3688       70.8842        0.0000        0.0000        0.0000        0.0000        0.0000        0.0000        0.0000        0.0000        0.0000        0.0000        0.0000        0.0000        0.0000        0.0000        0.0000        0.0000        0.0000        0.0000        0.0000        0.0000        0.0000        0.0000        0.0000        0.0000        0.0000        0.0000        0.0000        0.0000        0.0000        0.0000        0.0000        0.0000        0.0000        0.0000        0.0000        0.0000        0.0000        0.0000        0.0000        0.0000        0.0000        0.0000        0.0000        0.0000        0.0000        0.0000        0.0000        0.0000        0.0000        0.0000
        0.0000        0.0000        0.0000        0.0000       43.0545       38.5913       36.7317       32.2120       27.8520       24.4384       21.0318       18.1989       13.2406       16.6343       13.1457        8.4405       10.5687       17.4379        9.5473        8.1375        9.5457       13.9272        4.1004        4.7763        6.4513        3.4882        2.0408        0.9840        1.0914        1.1868        1.3109        0.1935        0.4624        0.3284        1.8679        2.6359        2.9534        4.6995        9.5941        9.5157       14.0581       14.6734       19.2387       17.1831       18.4262       19.5898       16.8970       18.8782       11.2297        7.7509       11.0924        6.4238       11.9445       10.2663       10.6767       17.4762       13.1759        9.1604        7.8343        7.9736        8.5213        4.8602        4.5470        5.9002        3.5412        5.6559        8.4959        7.7850        9.1722       10.1220       12.1445       19.1080       19.5660       19.5260       18.2514       13.9037       10.2322       11.5342        8.9335        7.1368        8.7861        7.9398        8.5929        8.7965       10.8605       10.4973       10.3859       10.0305       10.3266        6.9656        7.5681       10.6618       13.8617       13.1971       14.8462       15.7123       17.4893       19.1148       18.7464       17.3415       17.4099       18.2118       17.2946       19.0371       16.4008       19.9041       18.0727       26.2231       27.5748       34.7285       39.1301       58.0245       56.9144       55.8219       51.8892       43.6844       32.3896       30.3732       33.6212       16.7893       20.2299       15.9885       16.5496       19.2352       18.8830       25.1851       19.8362       10.2578       12.2622       15.7404       13.9624       19.9072       20.3628       21.0827       22.9717       30.1572       57.5755       55.7997       58.5404       62.5478       67.3183       53.7124       59.7590       39.1474       33.5676       29.3079       29.1176       20.9391       20.5694       20.4438       18.8107       18.0854       17.1895       19.0633       21.7814       17.0900       14.3707       14.6657       17.8018       20.9423       20.2921       20.3002       18.7248       17.0917       16.0037       15.9221       19.3309       29.1196       28.6457       21.8706       27.1605       29.0445       27.7944       30.6336       27.9252       26.5496       21.8760       24.0675       23.5015       22.0637       24.4505       26.2615       30.6521       34.5345       38.7331       40.4553       46.4188       49.9341       51.2121       54.0521       57.6121       59.9532       64.5415       69.2334       71.2562       59.1598       55.9971       55.0967       55.9289        0.0000        0.0000        0.0000        0.0000        0.0000        0.0000        0.0000        0.0000        0.0000        0.0000        0.0000        0.0000        0.0000        0.0000        0.0000        0.0000        0.0000        0.0000        0.0000        0.0000        0.0000        0.0000        0.0000        0.0000        0.0000        0.0000        0.0000        0.0000        0.0000        0.0000        0.0000        0.0000        0.0000        0.0000        0.0000        0.0000        0.0000        0.0000        0.0000        0.0000        0.0000        0.0000        0.0000        0.0000        0.0000        0.0000        0.0000        0.0000        0.0000        0.0000
        0.0000        0.0000        0.0000        0.0000        0.0000        0.0000        0.0000        0.0000       33.5678       30.5878       24.8240       16.4569       14.2998       12.9505       15.9983       11.2384        9.5271       11.2173       13.1326        9.0663       11.3080        6.0939        6.5148        4.0034        3.9585        6.0199        7.4830        6.8915        7.0617        1.8647        1.6125        0.7376        3.0277       12.5899       17.9689        5.3729        5.1245       11.8199        9.1959        5.7124       11.6646       21.1288       22.8646       12.7308       10.0180       11.9369        9.2022        8.0291       11.6001       12.2139        9.7616        6.2520        7.6020        9.4325       11.3865        9.6113       14.4710       11.4974       10.7378        8.1374        5.3141        8.1259        4.5304        4.6567        7.1423       11.9878        8.7537       10.0752        6.4951        9.8028       13.3709       14.6731       17.2902       18.8330       20.2095       17.5224       12.1747       11.2306        9.0984        7.9631        6.9244        6.8106        7.2492        7.8831        8.9433       10.9061       11.6580       10.4942       10.7650       10.6864       11.6152       16.4171       11.7316       12.8170       12.7677       16.0902       19.4572       21.1445       19.4409       16.9173       18.7992       18.7107       17.0199       21.2061       17.6106       17.1810       20.9192       28.6216       28.7897       32.9960       39.7756       55.2061       61.4334       58.2693       54.5904       49.3499       45.2308       37.6310       39.0797       19.8534       21.0036       20.5705       11.6765       13.2971       15.8078       22.4344       29.2625       34.3684       16.9849       12.3364       13.4866       20.9467       25.9813       24.8054       27.0165       37.9258       37.7067       56.2115       51.4550       57.5568       85.7431       83.5716       75.1532       41.7522       34.5488       26.4661       24.7786       20.8296       20.5868       19.9451       19.5053       20.9574       20.1891       18.8580       17.8144       14.2085       14.0871       14.9036       15.1772       15.8109       16.9251       17.0080       16.2616       15.5849       16.0032       15.0822       16.8178       25.8312       23.1154       22.5373       25.4817       32.6384       29.7977       32.2131       32.3291       29.5656       28.0777       29.7625       29.7948       28.1368       31.4117       30.4142       33.3729       37.7932       37.2367       40.6925       44.9664       50.3091       53.8905       56.4038       61.6342       62.6369       68.0448       71.3429       72.4080       51.9496       54.8692        0.0000        0.0000        0.0000        0.0000        0.0000        0.0000        0.0000        0.0000        0.0000        0.0000        0.0000        0.0000        0.0000        0.0000        0.0000        0.0000        0.0000        0.0000        0.0000        0.0000        0.0000        0.0000        0.0000        0.0000        0.0000        0.0000        0.0000        0.0000        0.0000        0.0000        0.0000        0.0000        0.0000        0.0000        0.0000        0.0000        0.0000        0.0000        0.0000        0.0000        0.0000        0.0000        0.0000        0.0000        0.0000        0.0000        0.0000        0.0000        0.0000        0.0000        0.0000        0.0000
        0.0000        0.0000        0.0000        0.0000        0.0000        0.0000        0.0000        0.0000        0.0000        0.0000       28.4204       19.6993       17.3433       13.4995       12.1136       11.4965       11.8813       13.5340       11.9326        6.4817        2.6387        5.3625       11.3743        7.4795        8.3209        4.5803       13.2692       16.0578        5.3536        3.6230        2.2052        0.9301        0.5353        1.8212        3.3076        5.2258        4.4097        3.9394        4.3494        9.3377       10.3643       14.0339        8.3449        5.6725        1.2134        1.8041        5.9145        6.3637        8.4526       12.1169        9.4169        0.6992        3.0320        6.8341        6.4121        9.7198       22.5386       12.4331       12.6399        9.8572        6.5640        8.7696        9.8605        9.0842        9.6211       12.4114        9.1343        9.7525       13.4401       13.5981       11.6308       12.9526       16.4084       16.8614       16.5422       11.9874       10.6577        8.8009        8.2812        8.5162        7.5934        6.9704        7.3335        6.8081        8.1666        8.6961        9.6180       10.6773       11.1222       13.0342       14.2670       16.6635       13.2804       12.4035       12.3912       13.9391       15.2192       16.9386       17.7564       15.8962       17.2838       16.2138       15.7112       21.6050       19.7108       19.9942       25.1370       29.6530       36.3718       39.7431       51.4826       60.1753       65.5234       59.0232       55.3787       49.4204       42.3452       35.8278       30.4901       21.9302       21.6468       18.4295       12.5413       14.1344       20.9775       26.0591       26.0074       38.3661       25.3433       17.5608       17.6395       20.3204       30.1160       34.2235       45.7058       48.3440       49.2912       61.0000       75.5829       84.0816       78.5260       85.2736       80.7599       37.2114       31.1853       29.0351       28.7812       20.4359       19.5740       17.8728       18.3121       20.9166       19.2723       17.3712       14.9180       14.7921       14.7281       15.2104       16.2769       17.0603       16.5514       16.8049       16.2810       16.5768       16.9596       16.2447       16.8275       25.3621       27.8929       30.5462       30.5989       27.7758       27.4847       32.0312       31.3685       30.5203       31.1677       44.5322       36.2535       38.3912       38.5948       35.6359       37.1522       43.3529       52.1514       46.4442       47.4032       51.9967       53.4829       62.6033       63.4682       64.3924       75.7521       82.8335        0.0000        0.0000        0.0000        0.0000        0.0000        0.0000        0.0000        0.0000        0.0000        0.0000        0.0000        0.0000        0.0000        0.0000        0.0000        0.0000        0.0000        0.0000        0.0000        0.0000        0.0000        0.0000        0.0000        0.0000        0.0000        0.0000        0.0000        0.0000        0.0000        0.0000        0.0000        0.0000        0.0000        0.0000        0.0000        0.0000        0.0000        0.0000        0.0000        0.0000        0.0000        0.0000        0.0000        0.0000        0.0000        0.0000        0.0000        0.0000        0.0000        0.0000        0.0000        0.0000        0.0000        0.0000        0.0000
        0.0000        0.0000        0.0000        0.0000        0.0000        0.0000        0.0000        0.0000        0.0000        0.0000       40.2360       35.7194       24.6440       24.1943       23.5673       18.3253       11.2288        6.6257        5.6555        4.4810        3.3148        3.3671        5.0551       12.7152        9.9424        8.4995        6.0164        5.7109        9.7840        4.6694        3.6847        5.3652        3.7805        4.4533        4.5032        7.4910        7.1163        4.3960        2.4404        0.4171        2.6157        6.4265        6.6273        5.9370        5.5102        7.6265        5.4812        6.6720        7.2068       11.6404        7.5074        1.8782        3.4213        4.3097        6.4920       12.5319       13.7056       12.4185       16.1678        7.3905        5.0358        4.8409        5.0329        9.9337       12.7373       11.2466       11.3388        8.6293        7.3132        5.2261       10.7992       14.2830       12.3435        7.8925        9.0929       10.1104        8.6530        7.8722        7.1762        6.8755        7.7630       10.7779       10.8828        9.9324        7.9930        8.1454        8.5737        9.3529       12.4197       12.4903       12.7631       11.8560       12.6090       10.8981       11.0205       13.2235       13.7588       14.3546       14.2531       12.9201       14.4313       14.0919       16.0517       17.6874       16.1983       19.7622       23.9718       30.5147       39.4082       39.6992       40.0354       46.0907       52.7448       50.7249       50.2158       60.2170       52.3260       40.4654       33.4663       20.1735       16.4603       17.0130       13.3746       32.4723       35.9946       22.5736       16.2793       15.7209       25.6960       26.5033       17.4300       20.3182       34.0481       40.2972       44.9408       52.9572       62.9967       74.7892       82.2559       78.2582       71.1754       74.3765       66.3069       41.3531       32.9089       28.0207       23.1790       18.6285       19.5443       19.8995       19.0425       19.2685       16.2815       15.0379       15.0775       15.5394       15.4906       17.2553       17.5713       16.5072       16.5714       16.6657       16.6573       16.8172       21.0437       21.2880       20.3965       28.3176       28.5379       29.6347       30.2688       31.9549       30.9203       30.4466       29.0807       28.7071       28.3790       35.3213       43.4821       37.7211       40.6207       40.8445       42.0280       44.6569       45.8860       47.3807       51.5511       52.3171       55.9978       60.3113       63.6525       64.7016       64.2535        0.0000        0.0000        0.0000        0.0000        0.0000        0.0000        0.0000        0.0000        0.0000        0.0000        0.0000        0.0000        0.0000        0.0000        0.0000        0.0000        0.0000        0.0000        0.0000        0.0000        0.0000        0.0000        0.0000        0.0000        0.0000        0.0000        0.0000        0.0000        0.0000        0.0000        0.0000        0.0000        0.0000        0.0000        0.0000        0.0000        0.0000        0.0000        0.0000        0.0000        0.0000        0.0000        0.0000        0.0000        0.0000        0.0000        0.0000        0.0000        0.0000        0.0000        0.0000        0.0000        0.0000        0.0000        0.0000        0.0000
        0.0000        0.0000        0.0000        0.0000        0.0000        0.0000        0.0000        0.0000        0.0000        0.0000       43.7605       36.5117       38.4439       47.1617       32.4350       14.2733        8.2525        5.0909        5.7492        5.1845        6.4228        9.9247       17.5920       16.5319       21.5243       16.5987       12.5459       23.8412       20.0848       22.7499       24.8569       15.1581        5.3427       11.8466        7.0769       19.5566       15.3891        4.4990        6.0514        8.2376        3.6758        4.8795        5.0826        3.3024        2.7906        0.8890        1.3324        2.7480        8.4947        9.5799        6.9364        5.8406        8.2600        8.1136        7.7132        7.6471       10.6339       15.1131       17.9955       17.4331       14.5429       16.3013       18.7304       18.4423       19.6203       19.0157       13.6719        7.2797        8.0168        3.9337        6.0443       11.6277       12.6044       11.8953        7.3934        7.3784        7.7352        8.8106        8.2265        8.7820       10.1475       11.0538        9.1212        8.6010        8.4992        7.8612        8.5938        9.8070       11.4848       10.9002       11.7116        8.4099       10.6609       10.6399       10.3012       11.3437       11.3175       11.0184       13.0982       12.2847       11.5807       12.0874       11.6754       12.9060       13.3411       15.4706       18.2425       19.9707       22.9232       23.2295       26.2448       28.6068       28.8366       31.6851       33.0074       24.5936       25.1285       27.7098       24.6536       23.3660       16.2397       16.1363       13.5036       20.7514       27.2030       24.4870       16.6732       15.2515       17.7277       17.1369       21.5206       28.9892       33.2160       41.0539       49.3244       55.6803       69.1959       69.5127       66.5127       59.7527       54.3556       57.2393       51.7747       28.3120       22.7962       18.5293       17.6584       22.6871       23.0155       20.5463       17.8394       16.7804       15.5595       15.4173       15.5775       16.7358       16.5817       16.6101       16.9334       14.8825       13.8917       13.7557       14.2049       16.2010       17.3426       19.8203       18.6446       20.3806       20.7276       20.1275       21.3023       31.9618       25.2723       27.6100       26.8297       28.6831       27.6608       35.9931       51.3197       39.7923       42.8737       43.5664       49.2975       51.6998       53.1573       52.5133       50.2236       45.2610       45.8602       53.7882        0.0000        0.0000        0.0000        0.0000        0.0000        0.0000        0.0000        0.0000        0.0000        0.0000        0.0000        0.0000        0.0000        0.0000        0.0000        0.0000        0.0000        0.0000        0.0000        0.0000        0.0000        0.0000        0.0000        0.0000        0.0000        0.0000        0.0000        0.0000        0.0000        0.0000        0.0000        0.0000        0.0000        0.0000        0.0000        0.0000        0.0000        0.0000        0.0000        0.0000        0.0000        0.0000        0.0000        0.0000        0.0000        0.0000        0.0000        0.0000        0.0000        0.0000        0.0000        0.0000        0.0000        0.0000        0.0000        0.0000        0.0000        0.0000        0.0000
        0.0000        0.0000        0.0000        0.0000        0.0000        0.0000        0.0000        0.0000        0.0000        0.0000        0.0000       46.3489       57.5149       56.1572       41.9339       28.3640       18.4804        5.4904        6.1987        4.3243        4.2059       10.0529       13.8615        6.7856       10.7695       15.0254       12.3424        8.8208       20.1391       26.1065       18.3286       13.5221       12.0432       20.1831       11.4375       17.7140       26.4359        7.9725       15.2704        7.6964        8.0295        9.8588        8.9023        1.9882        2.3830        1.4598        2.6579        6.3251        8.8697        5.9320        7.1450        5.9832        4.3392        9.4869        8.0752       10.9880        6.7048       10.0450       14.1767       11.2276       14.3555       14.5990       16.6403       18.4873       12.4969        6.3745        4.9441        7.6387        9.2006       10.3928        5.8787        7.9494        9.9007        9.0157        7.3651        9.1113        8.3892        9.4490        8.9420       10.0381       10.4791       11.0652       10.3553       10.4210        9.6390        9.3756        9.7257        8.1259        8.8987       11.2383        9.3370        8.9544        9.6701        9.7016        9.6396       10.4172       10.7258       11.9220       12.3310       11.3793        9.8281        9.8295       10.5011       13.5094       14.5359       15.3519       15.3142       19.6329       22.3126       23.3797       23.2031       24.3370       30.9061       27.0518       28.0003       22.1395       24.7200       26.5372       22.3569       22.0267       21.7008       15.2501       14.8903       22.8643       27.2344       25.6194       20.1842       12.4887       15.2629       16.8152       23.7520       30.5832       31.9158       37.7410       47.4226       57.7141       66.5869       72.5889       64.2687       55.4523       55.1695       53.9928       43.3264       27.5301       21.2378       17.7565       16.3039       16.6619       16.5695       18.1760       18.6205       16.6947       16.3400       15.9616       16.4288       16.8742       16.2741       16.6429       16.5567       15.1705       13.4865       14.0898       14.0649       16.5956       18.2617       18.3490       18.0337       23.1391       23.3794       22.6869       22.6802       24.0360       24.6188       27.5228       28.3155       28.3532       29.9693       34.2013       41.2618       43.0456       46.6265       50.8475       50.1881       51.7981       57.0321       62.1615       57.4472       56.6829       54.4938        0.0000        0.0000        0.0000        0.0000        0.0000        0.0000        0.0000        0.0000        0.0000        0.0000        0.0000        0.0000        0.0000        0.0000        0.0000        0.0000        0.0000        0.0000        0.0000        0.0000        0.0000        0.0000        0.0000        0.0000        0.0000        0.0000        0.0000        0.0000        0.0000        0.0000        0.0000        0.0000        0.0000        0.0000        0.0000        0.0000        0.0000        0.0000        0.0000        0.0000        0.0000        0.0000        0.0000        0.0000        0.0000        0.0000        0.0000        0.0000        0.0000        0.0000        0.0000        0.0000        0.0000        0.0000        0.0000        0.0000        0.0000        0.0000        0.0000        0.0000
        0.0000        0.0000        0.0000        0.0000        0.0000        0.0000        0.0000        0.0000        0.0000        0.0000        0.0000        0.0000        0.0000        0.0000       46.3583       40.1528       26.5222       11.5124        4.0500        1.5161        4.8365        9.6574        8.7002        1.6908        1.5486        2.9741       15.5413       16.0558       21.8178       31.2985       16.2413        9.3845       33.1189       27.2635       16.2655       19.1788        3.4953        1.5141        9.8472        7.3927        7.5046        2.7977        1.2708        3.9625        0.8789        0.3465        3.0681        6.8122        7.7822        7.4704        8.5831        6.8331        1.9248        2.8072        6.5803        7.6666       10.4241       10.6556        8.2000        7.1186        8.5304       15.8599       13.6737       13.5562       11.8052       12.2125        6.8495        5.5527        5.8654        3.7176        5.5038        6.5174        8.4130       10.8746        9.6155        8.6973        8.1343        8.8909        8.9948       10.3196       11.0716       12.8125       10.1145        8.2542        7.7521        7.5584        7.6435        8.7168       12.6722       11.1756       10.1175        7.3308        9.7044        9.5412       13.2062       11.8990       13.0214       13.1809       12.8741        8.5355       10.4456       13.9721        9.8082       11.5147       12.6725       15.5988       18.2302       19.8537       24.5540       22.0702       21.9060       24.2708       32.2636       26.4309       25.6791       21.8112       22.9159       24.7091       20.4359       19.7574       22.4423       15.2262       13.8551       19.6876       26.8093       25.9537       24.3069       15.9910       15.3741       12.8331       17.8455       25.6186       40.1168       40.0866       41.6725       54.6731       59.0804       61.7225       66.0559       47.2428       44.0761       37.8942       32.2145       25.5932       18.1516       15.0820       14.8344       15.1326       14.6774       15.8458       16.4977       16.5368       16.8129       16.3735       17.2633       17.2730       17.3118       17.7349       17.3970       16.5227       16.3500       15.2768       15.8223       17.2382       19.5240       20.2842       20.3785       25.9559       25.7657       23.4538       23.7298       26.1747       27.0107       27.6004       28.7172       36.3174       39.3376       41.5721       44.5280       54.5511       55.2683       55.4150       55.6620       54.9824       63.2187       56.0155        0.0000        0.0000        0.0000        0.0000        0.0000        0.0000        0.0000        0.0000        0.0000        0.0000        0.0000        0.0000        0.0000        0.0000        0.0000        0.0000        0.0000        0.0000        0.0000        0.0000        0.0000        0.0000        0.0000        0.0000        0.0000        0.0000        0.0000        0.0000        0.0000        0.0000        0.0000        0.0000        0.0000        0.0000        0.0000        0.0000        0.0000        0.0000        0.0000        0.0000        0.0000        0.0000        0.0000        0.0000        0.0000        0.0000        0.0000        0.0000        0.0000        0.0000        0.0000        0.0000        0.0000        0.0000        0.0000        0.0000        0.0000        0.0000        0.0000        0.0000        0.0000        0.0000        0.0000
        0.0000        0.0000        0.0000        0.0000        0.0000        0.0000        0.0000        0.0000        0.0000        0.0000        0.0000        0.0000        0.0000        0.0000        0.0000        0.0000        0.0000        0.0000        8.7435        3.8967        5.5840        6.9719        5.2675        1.8383        1.6998        3.0526        3.8375        4.7793        5.8882       13.6781       24.0399       24.9876       25.7670        5.3923        1.3605       15.8043        6.4630        6.2483        5.8855        4.0281        2.4013        2.5666        5.8415        5.1401        1.5107        0.8255        2.8368        4.0150        6.8429        4.4871        4.4718        9.0746        5.7791        3.9772        4.8397        4.5041        5.6523        8.7254        9.1742        8.5043       10.4877       10.6045       11.5740       14.3017       13.3598       12.5436        9.5774        6.8322        3.1831        2.6244        3.2208        4.7503        5.6262        6.3345        6.4745        7.7457        6.7881        7.0529        8.3197        9.4668       11.7698       14.0020       13.9199       10.9176       11.3161       10.0927       12.0599       10.2853       11.3864       14.7716       14.8084       10.4553       10.5964       11.6263       12.5877       11.7442       13.0119       15.1727       13.7018       10.7279       11.2944       13.5427       13.1930       12.8286       14.0122       18.3191       16.9434       19.1791       27.8150       26.1162       22.1441       22.7918       23.3291       26.6994       27.0842       24.7968       24.2795       20.6314       20.3227       23.5755       22.6828       18.3944       18.3999       34.2589       28.6155       28.6466       23.1233       21.5231       22.5367       19.9250       20.9847       28.4404       50.3665       50.3089       46.2535       52.3806       58.8849       52.0924       47.8039       37.6620       34.7494       31.9718       27.9410       20.4975       16.9966       13.0855       13.3434       14.2091       14.8105       15.9036       15.9944       17.5191       18.2477       18.0105       18.6356       19.1652       19.5441       19.5723       19.0068       16.8336       19.4024       21.2443       19.3995       20.3481       24.6957       24.1089       25.0154       29.7858       26.9268       26.1506       28.6286       30.6548       29.8952       34.1904       35.5728       40.3000       46.5953       56.4480       55.2333       61.2824       60.0285       61.7908       57.2786       54.6386       58.2188       74.4774        0.0000        0.0000        0.0000        0.0000        0.0000        0.0000        0.0000        0.0000        0.0000        0.0000        0.0000        0.0000        0.0000        0.0000        0.0000        0.0000        0.0000        0.0000        0.0000        0.0000        0.0000        0.0000        0.0000        0.0000        0.0000        0.0000        0.0000        0.0000        0.0000        0.0000        0.0000        0.0000        0.0000        0.0000        0.0000        0.0000        0.0000        0.0000        0.0000        0.0000        0.0000        0.0000        0.0000        0.0000        0.0000        0.0000        0.0000        0.0000        0.0000        0.0000        0.0000        0.0000        0.0000        0.0000        0.0000        0.0000        0.0000        0.0000        0.0000        0.0000        0.0000        0.0000        0.0000
        0.0000        0.0000        0.0000        0.0000        0.0000        0.0000        0.0000        0.0000        0.0000        0.0000        0.0000        0.0000        0.0000        0.0000        0.0000        0.0000        0.0000        0.0000        0.0000       28.0371       21.1567        4.2535        3.7327        3.9202        3.7478        7.0095        9.3609        9.1076       11.4117        5.3867        7.3223       26.7200       39.0816       46.2534       29.9269       12.0790        9.5050        6.6077        2.6060        2.1775        6.9713        2.7737        2.7053        3.4555        6.4589        6.0492        6.3685        6.7300        6.1998        5.6937        9.5498        9.0919        6.2119        7.5555       10.6885       14.4710       18.6069       17.7137       25.7012       17.8541       20.2411       16.3968       26.6294       28.4177       21.3519       17.1537       11.8178        8.8690        6.1093        9.2951        6.0959        4.9633        5.8879        7.3358        7.6229        7.0913        6.6182        7.8744        8.7598        9.7841       11.9277       11.5883       11.4142       12.4415       13.2203       14.2221       14.6065       10.9705       15.7051       19.2537       15.1444       15.4583       21.0871       16.3790       15.2111       11.7965       14.6680       16.6007       16.9163       12.0537        9.6321       10.7056       11.3697       12.0042       18.2295       15.9758       14.9551       16.0637       21.7154       22.4631       23.4820       22.1823       21.1097       21.2594       23.0476       29.2635       24.6626       21.1003       23.7915       20.6043       19.9644       17.6308       22.5039       27.5538       29.9452       29.0869       28.3703       20.9264       17.0039       13.3766       14.5233       22.4855       28.2862       34.1379       37.1605       40.6982       42.4278       32.8489       29.7607       21.0344       20.5508       17.7901       15.5500       11.9471        9.8485       10.0456       10.3090       13.8814       15.2100       16.3443       18.3513       20.5048       22.5537       22.5798       21.4181       22.1635       21.1809       20.3056       20.2972       22.7958       21.3975       20.5128       20.7457       25.6802       28.2355       30.2933       29.9847       32.1018       30.6273       31.9471       33.6818       38.2350       37.3240       41.6416       46.6808       60.0780       68.8827       75.4128       85.3082       71.1171       58.8422       59.8473       58.5119       59.5427       71.3814       73.1180        0.0000        0.0000        0.0000        0.0000        0.0000        0.0000        0.0000        0.0000        0.0000        0.0000        0.0000        0.0000        0.0000        0.0000        0.0000        0.0000        0.0000        0.0000        0.0000        0.0000        0.0000        0.0000        0.0000        0.0000        0.0000        0.0000        0.0000        0.0000        0.0000        0.0000        0.0000        0.0000        0.0000        0.0000        0.0000        0.0000        0.0000        0.0000        0.0000        0.0000        0.0000        0.0000        0.0000        0.0000        0.0000        0.0000        0.0000        0.0000        0.0000        0.0000        0.0000        0.0000        0.0000        0.0000        0.0000        0.0000        0.0000        0.0000        0.0000        0.0000        0.0000        0.0000        0.0000
        0.0000        0.0000        0.0000        0.0000        0.0000        0.0000        0.0000        0.0000        0.0000        0.0000        0.0000        0.0000        0.0000        0.0000        0.0000        0.0000        0.0000        0.0000        0.0000       22.9901       16.1524        3.8558        4.1688       12.4345       12.8521        9.2037       16.3493        3.8119        5.1361       10.7497       12.4696       19.9250       18.7157       39.5384       31.7291       12.6827        2.6887        2.3575        6.3182        5.5133        3.0028        1.8919        1.7174        6.9228        6.5312        2.9644        3.8320        7.1638        6.1577        8.3568        6.1095        7.3567        1.4942        2.0124        6.8204       14.1740       23.2391       23.5851       24.8642       20.6010       17.6863       19.1020       15.9384       15.7184       11.9746       11.1016        9.7045        6.6281        5.1238        5.5316        6.6271        5.4770        7.2902       10.3492       12.1819        9.4604        8.2604        7.4713        9.2295       11.7249       12.5166       13.6629       14.3519       14.6464       14.9967       18.6716       20.8507       18.7660       21.3180       25.9780       19.7774       17.7081       17.5508       17.1021       16.1039       13.7583       14.2259       15.0412       13.1143        9.7221        9.7299       11.3526       13.3386       13.5016       17.4989       16.0148       14.7092       15.9272       15.9483       16.8811       18.9835       23.2999       22.8023       21.7992       21.5683       19.4285       20.9431       23.4283       26.1070       19.5431       20.2251       24.6878       25.1055       30.4207       29.9293       31.2154       28.9230       24.5398       17.9191       23.2976       26.8718       28.5871       28.3924       33.6337       33.8905       33.9577       32.2147       28.8842       25.0556       19.0773       16.7734       15.0607       13.7455       11.5890        9.9849       11.8741       12.5851       14.6446       17.2402       17.4352       22.9659       21.4114       23.1354       25.4308       26.8208       22.5755       28.0823       26.8122       24.0851       24.3833       23.9412       24.2042       25.4913       31.1410       40.2762       40.6243       35.5613       35.6604       35.2384       36.5656       36.8688       40.9904       43.2249       55.9168       65.7961      143.6177       58.7813       56.8062       58.2753       65.0468       58.1360       61.1892       62.8314       62.1494       60.0173       64.4687       65.9989       77.2746        0.0000        0.0000        0.0000        0.0000        0.0000        0.0000        0.0000        0.0000        0.0000        0.0000        0.0000        0.0000        0.0000        0.0000        0.0000        0.0000        0.0000        0.0000        0.0000        0.0000        0.0000        0.0000        0.0000        0.0000        0.0000        0.0000        0.0000        0.0000        0.0000        0.0000        0.0000        0.0000        0.0000        0.0000        0.0000        0.0000        0.0000        0.0000        0.0000        0.0000        0.0000        0.0000        0.0000        0.0000        0.0000        0.0000        0.0000        0.0000        0.0000        0.0000        0.0000        0.0000        0.0000        0.0000        0.0000        0.0000        0.0000        0.0000        0.0000        0.0000        0.0000
        0.0000        0.0000        0.0000        0.0000        0.0000        0.0000        0.0000        0.0000        0.0000        0.0000        0.0000        0.0000        0.0000        0.0000        0.0000        0.0000        0.0000        0.0000        0.0000        0.0000       48.0746       35.6740       15.3272        7.3905        6.4200        6.7007        6.9281        2.8655        7.9148       16.8144       19.5355       13.9075        2.3944       11.4386       19.5470       19.1766        3.8278        3.1739        5.4972        5.6105        2.2432        0.6768        0.8587        4.4887        6.0793        1.7413        2.3498        4.0489        3.7536        9.6582        7.8146        8.7726        3.4524        5.6395        4.4465       12.5432       14.3488       16.8287       20.7576       17.2383       18.2243       16.2974       19.8524       14.0828       11.6076       12.4571        9.6764        8.0065       10.6349       14.9596       15.9348        8.4371        9.1516       10.0133       10.7467        8.6132        6.3906        8.4355        8.5334       10.5000       11.2996       14.0152       14.6183       15.9410       17.2735       19.4999       23.2313       21.4743       23.2848       27.6181       29.0832       23.4171       18.7550       17.9214       16.1830       14.6451       14.3229       12.4395       12.0783        9.7835       10.2150       11.6040       13.5351       13.9663       14.4948       14.5283       14.9443       13.2114       15.7199       15.1962       19.2793       22.4548       17.6950       21.5359       20.1479       23.1225       24.7113       23.0322       24.6919       20.2767       19.6090       21.6375       22.9473       26.0119       21.8793       21.1188       20.2702       14.7352       13.9129       16.5474       46.5665       39.9611       39.5246       43.4790       33.0902       34.1316       31.9665       29.0143       25.4639       18.2665       17.3411       16.5127       16.9018       14.4467       13.7281       16.4635       17.1988       17.7112       18.5090       19.9676       20.7520       28.2212       27.4796       28.7911       26.4005       26.6242       28.6865       38.7379       29.5761       29.4506       29.1061       30.6721       38.9189       47.6738       57.4824       44.8033       37.6386       39.2509       39.7688       39.9163       39.6155       48.6236       53.9580       54.2897       61.0924       66.9052       58.8623       58.0864       51.0101       55.7053       66.4273       68.2204       64.6027       62.2300       62.9495       68.9768       62.0183       61.8404       73.3548        0.0000        0.0000        0.0000        0.0000        0.0000        0.0000        0.0000        0.0000        0.0000        0.0000        0.0000        0.0000        0.0000        0.0000        0.0000        0.0000        0.0000        0.0000        0.0000        0.0000        0.0000        0.0000        0.0000        0.0000        0.0000        0.0000        0.0000        0.0000        0.0000        0.0000        0.0000        0.0000        0.0000        0.0000        0.0000        0.0000        0.0000        0.0000        0.0000        0.0000        0.0000        0.0000        0.0000        0.0000        0.0000        0.0000        0.0000        0.0000        0.0000        0.0000        0.0000        0.0000        0.0000        0.0000        0.0000        0.0000        0.0000        0.0000        0.0000        0.0000
        0.0000        0.0000        0.0000        0.0000        0.0000        0.0000        0.0000        0.0000        0.0000        0.0000        0.0000        0.0000        0.0000        0.0000        0.0000        0.0000        0.0000        0.0000        0.0000        0.0000        0.0000       56.4515       18.2741        7.0907        4.9525        2.5689        4.5576       11.7167       16.3295        6.9977        8.4829        6.2578       11.7154       10.5760        9.0167        7.7110        8.3855        2.3277        1.7091        0.0914        0.1963        0.2866        1.1112        1.3135        5.4105        3.6572        1.9160        4.7960        6.1697        8.6942       10.3511        8.3990        6.9168        8.2845        6.3565        6.2270        8.3736       14.7635       17.7540       12.5690        8.3844       13.0940       10.2600       13.7490       13.2736        9.5317        8.0669        7.1264       10.4059       21.3282       22.8811       17.6584       13.1085        8.1847        8.3081        6.5657        5.7867        8.8508        9.4955        9.2823       10.3793       11.9576       14.5812       18.5960       19.5401       18.5615       18.3263       17.8930       22.6682       17.1152       16.4298       18.4642       15.9710       15.0270       14.3178       13.3895       14.7711       12.9929       13.7216       11.8473       12.5131       14.0552       12.7874       12.7064       12.6585       14.0784       16.3988       16.2484       16.4371       17.5466       18.6910       18.1207       18.9180       19.4757       24.9937       22.3855       29.5664       25.4818       22.2750       20.4359       22.2435       21.3102       19.9974       21.0926       19.5881       20.2947       19.5610       16.2237       15.9520       21.1311       37.4415       45.2346       54.5805       46.9663       39.1389       36.8313       33.6269       31.3270       29.6291       22.5039       23.6358       21.9132       21.2968       21.5059       20.0707       16.5000       15.4392       21.0388       21.7165       25.3194       35.5312       37.1247       35.0194       36.7063       40.3439       46.2545       54.9892       57.3947       45.7160       49.5180       50.1408       48.3063       48.1232       62.9236       61.4710       44.2603       43.3690       44.8825       46.1548       45.2322       43.7859       54.9364       53.6366       60.3571       54.9845       58.5101       65.3491       48.6431       54.6720       82.4615       71.2733       65.5598       64.6031       63.0744       64.1049       63.5479       61.8073       63.1302       67.5072       68.9170        0.0000        0.0000        0.0000        0.0000        0.0000        0.0000        0.0000        0.0000        0.0000        0.0000        0.0000        0.0000        0.0000        0.0000        0.0000        0.0000        0.0000        0.0000        0.0000        0.0000        0.0000        0.0000        0.0000        0.0000        0.0000        0.0000        0.0000        0.0000        0.0000        0.0000        0.0000        0.0000        0.0000        0.0000        0.0000        0.0000        0.0000        0.0000        0.0000        0.0000        0.0000        0.0000        0.0000        0.0000        0.0000        0.0000        0.0000        0.0000        0.0000        0.0000        0.0000        0.0000        0.0000        0.0000        0.0000        0.0000        0.0000        0.0000        0.0000
        0.0000        0.0000        0.0000        0.0000        0.0000        0.0000        0.0000        0.0000        0.0000        0.0000        0.0000        0.0000        0.0000        0.0000        0.0000        0.0000        0.0000        0.0000        0.0000        0.0000        0.0000       15.2610        9.4294       12.4783       13.1449       13.6812       20.1068       26.5711       10.2368        3.2618        3.1107        6.7180        3.2567        3.2030        3.0257        7.1280       12.8973        3.0961        2.1690        0.4641        0.3947        0.5763        3.0126       10.7789        5.9709        5.2961       10.6162        5.6678        8.6218       17.2586       13.7869        9.9040        6.7951        4.9788        7.4945       11.9353       16.9320       22.9556       25.1696       20.2749       17.4019       11.9678        8.6436       14.4586       10.4107       14.6705       18.7169       18.9689       16.1734        9.0297       16.2129       13.5142       13.0391       12.7376       12.8133        8.9807       10.5257       11.2139       12.1327       11.0396       11.2978       14.9471       19.8685       23.5406       26.1869       23.3931       21.4874       17.1469       19.8253       13.7481       12.8150       13.4403       13.3556       13.7551       13.2551       12.5709       13.7025       14.4138       18.6395       16.3929       16.9469       13.8581       12.6312       13.4524       15.0848       13.5002       15.2629       18.3527       19.4643       21.3627       20.1566       20.0774       21.8163       21.9074       24.1216       22.4645       22.2261       21.9364       27.0291       24.4325       25.5489       25.7111       24.9180       20.2268       19.0231       18.8654       19.1554       17.8962       24.1253       24.9820       31.1551       42.9729       47.8898       47.2292       42.4465       42.9288       39.9062       36.3595       35.8772       34.9023       35.1213       32.6073       33.5349       30.2465       29.1396       25.0598       24.8556       30.2353       33.5559       41.0665       40.8179       47.0644       56.9752       61.8811       61.7839       63.3435       64.2216       64.6582       63.5097       67.9588       63.8030       55.6665       55.8963       53.3599       48.7362       50.0724       56.5325       60.0758       60.2185       59.8748       59.5854       61.5513       60.1441       59.5745       61.9776       65.8142       60.8946       56.1906       68.7572       87.4279      100.0696       72.8709       71.1214       69.8493       53.1328       57.3067       66.0370       54.1370       60.8298       81.5985        0.0000        0.0000        0.0000        0.0000        0.0000        0.0000        0.0000        0.0000        0.0000        0.0000        0.0000        0.0000        0.0000        0.0000        0.0000        0.0000        0.0000        0.0000        0.0000        0.0000        0.0000        0.0000        0.0000        0.0000        0.0000        0.0000        0.0000        0.0000        0.0000        0.0000        0.0000        0.0000        0.0000        0.0000        0.0000        0.0000        0.0000        0.0000        0.0000        0.0000        0.0000        0.0000        0.0000        0.0000        0.0000        0.0000        0.0000        0.0000        0.0000        0.0000        0.0000        0.0000        0.0000        0.0000        0.0000        0.0000        0.0000        0.0000        0.0000
        0.0000        0.0000        0.0000        0.0000        0.0000        0.0000        0.0000        0.0000        0.0000        0.0000        0.0000        0.0000        0.0000        0.0000        0.0000        0.0000        0.0000        0.0000        0.0000        0.0000        0.0000        8.6819        9.7348        7.8989       11.6669       13.0148       27.0873       19.8342        9.6753        4.3953        2.5897        2.3759        2.2747        2.9943        2.5069        2.4104        4.7200        2.9207        1.2736        0.6306        1.4297        0.3567        1.3894        1.3138        1.0122        5.4828        3.2656        1.3651        2.0055        3.1802       10.4554       17.1182        7.8056        3.4285        6.2927       15.7887       12.9138       25.8308       22.8200       19.6936        7.2344       13.0190       12.8551       13.4655       10.7267        8.0856       18.4935       22.2355       14.9853       10.6687        6.2495        7.2031        8.9099        9.4054       10.5604       11.2545       10.7895        9.0109        9.5870       10.8947       10.5291       14.6240       21.7626       18.9925       25.6381       30.5149       29.6221       23.6927       18.9584       12.6352       11.0972       11.8226       11.1582       12.9304       13.1982       14.2737       16.0908       13.9747       12.9376       12.3570       11.9844       12.9616       13.0754       14.4420       13.6273       15.8047       17.1936       18.2675       21.1182       21.2145       22.6068       20.6685       23.8267       26.1097       28.3761       20.9256       20.5165       21.2741       23.2068       26.3786       26.7423       26.0181       25.7203       21.8731       24.3379       20.7413       21.3607       28.7126       24.4213       31.5136       33.9246       39.3842       39.7278       41.5437       42.6117       45.0817       46.0388       45.0426       40.5816       42.1908       41.5843       39.0409       37.0572       33.1264       30.1418       30.4651       32.2190       44.3996       43.2440       52.5607       60.3512       64.0394       67.8488       73.7308       65.2222       69.0881       66.9129       67.7422       67.3745       55.5012       52.5756       53.9180       58.9283       54.8176       52.4577       53.6060       59.2954       66.7634       70.3268       66.4844       68.9497       69.2915       73.6341       69.5448       69.0060       65.2313       65.9615       63.2718       95.5628       70.6640       75.4416       70.5784       78.9296       67.9974       64.6157       66.7030       59.6540       48.9968       53.0991       51.0929        0.0000        0.0000        0.0000        0.0000        0.0000        0.0000        0.0000        0.0000        0.0000        0.0000        0.0000        0.0000        0.0000        0.0000        0.0000        0.0000        0.0000        0.0000        0.0000        0.0000        0.0000        0.0000        0.0000        0.0000        0.0000        0.0000        0.0000        0.0000        0.0000        0.0000        0.0000        0.0000        0.0000        0.0000        0.0000        0.0000        0.0000        0.0000        0.0000        0.0000        0.0000        0.0000        0.0000        0.0000        0.0000        0.0000        0.0000        0.0000        0.0000        0.0000        0.0000        0.0000        0.0000        0.0000        0.0000        0.0000        0.0000        0.0000        0.0000
        0.0000        0.0000        0.0000        0.0000        0.0000        0.0000        0.0000        0.0000        0.0000        0.0000        0.0000        0.0000        0.0000        0.0000        0.0000        0.0000        0.0000        0.0000        0.0000        0.0000        0.0000       21.5865       14.1279       10.5187       16.1008       11.6630        6.5820        5.9417        8.4997        4.3646        2.6400        2.3782        2.6319        8.6579        3.2433        8.2539        8.4693        1.1723        0.0856        1.2958        1.0532        1.2768        0.4457        0.5367        1.9341        1.5906        9.3208        2.4475        2.8680        4.4441        1.4243        4.6325        7.3554        5.3947        9.7301       10.2066       10.6805       16.2519       19.4707       17.0118       13.5006       10.0524        8.1360        9.1258        8.5974        8.6881       20.1399       24.9788       15.2939        7.6430        8.3244        6.2162        5.6874        9.3720       11.3546       11.2462       10.9993        8.9142        6.4430        9.9746       15.2234       15.2806       17.2884       19.4851       24.2330       26.8618       28.6857       22.5563       16.7910       12.8484       12.0416       12.2480       11.3724       12.8540       13.5140       11.1153       10.8158       12.4511       13.8604       11.5142       11.6986       14.7027       17.7813       15.5087       15.1310       16.0739       16.4706       17.4620       18.3474       22.8903       25.3801       23.7381       22.8350       26.1718       30.2893       24.7785       24.5249       22.8249       25.2286       29.4871       32.1388       31.3522       31.1916       28.2647       25.1854       22.7880       28.1942       33.1576       33.6190       35.9176       37.6304       42.4308       39.7012       43.8797       44.2024       51.8630       53.9658       60.4282       53.4479       45.4478       45.7434       43.6085       39.5747       36.7375       36.3652       39.1855       40.0538       54.9919       53.8692       64.2434       70.0789       76.4163       80.1166       74.3565       67.1965       63.8123       60.1249       60.3371       63.4679       58.9781       58.2522       61.3540       62.6214       56.7704       56.6679       57.8361       61.9608       67.6482       70.2872       71.3516       72.3747       74.5891       72.2587       71.2909       80.4860       78.7526       68.3038       57.6046       54.3279       67.9796       70.6417       57.1674       68.7922       79.8434       77.8993       52.9249       55.9269       48.1452       48.1053       52.4520       72.5857        0.0000        0.0000        0.0000        0.0000        0.0000        0.0000        0.0000        0.0000        0.0000        0.0000        0.0000        0.0000        0.0000        0.0000        0.0000        0.0000        0.0000        0.0000        0.0000        0.0000        0.0000        0.0000        0.0000        0.0000        0.0000        0.0000        0.0000        0.0000        0.0000        0.0000        0.0000        0.0000        0.0000        0.0000        0.0000        0.0000        0.0000        0.0000        0.0000        0.0000        0.0000        0.0000        0.0000        0.0000        0.0000        0.0000        0.0000        0.0000        0.0000        0.0000        0.0000        0.0000        0.0000        0.0000        0.0000        0.0000        0.0000        0.0000
        0.0000        0.0000        0.0000        0.0000        0.0000        0.0000        0.0000        0.0000        0.0000        0.0000        0.0000        0.0000        0.0000        0.0000        0.0000        0.0000        0.0000        0.0000        0.0000        0.0000        0.0000        0.0000        5.9086       13.7396       10.1122        9.9885        3.8582        4.2119        2.3155        2.9877        2.2452        3.9909        9.3578       18.3377       18.8007        3.3627        3.1169        0.4771        0.4084        1.6640        2.3934        0.2516        1.5151        3.4967        2.9154        5.9738        6.4770        7.5723        1.3408        0.8530        1.0620        3.9201        4.4145        2.0353        4.3457        7.9703        4.1612       13.9039       19.3946       13.5093       13.7797       13.8521        8.5822       12.4176       10.5396       12.5141        8.8672       17.0391       15.3571        6.5180        9.7117        9.6343        9.1869       14.7966       12.9729        7.5057        6.1573        5.8524        7.8779       10.4414       13.5341       14.5850       14.3531       14.3234       19.5610       21.9984       23.0318       17.2773       17.3621       14.0666       12.4080       12.2791       11.6069       13.2086       11.0630       12.2106       15.2725       13.9628       15.1075       12.5340       12.8835       15.3060       16.3144       13.0237       12.9791       17.0091       20.8036       19.6941       16.4882       16.6955       32.6901       28.1841       27.8370       29.5887       27.0391       24.3544       27.0921       29.9253       37.2579       35.3073       39.2481       46.5204       41.2578       31.4942       31.3547       28.3419       32.5545       39.7443       43.6100       40.6436       40.0964       44.6498       45.5698       46.9124       54.6268       65.9380       70.0774       67.1446       60.5221       55.4966       53.9270       52.1183       49.2764       45.9524       53.6674       57.3991       57.7595       67.3912       69.5710       81.0909       81.0689       74.4073       70.8304       78.8185       83.7694       82.6517       75.8787       64.9167       70.4273       64.5616       66.2240       70.1166       70.1542       66.6346       66.6249       68.0000       69.0947       75.5768       80.2158       90.6353       84.5896       85.3529       78.6731       70.6665       69.9309       64.8704       58.8418       53.6410       56.0631       62.9288       62.0784       59.0123       66.3559       57.4679       56.2847       58.0730       53.6740       58.7353       58.2869       64.0255       65.4410        0.0000        0.0000        0.0000        0.0000        0.0000        0.0000        0.0000        0.0000        0.0000        0.0000        0.0000        0.0000        0.0000        0.0000        0.0000        0.0000        0.0000        0.0000        0.0000        0.0000        0.0000        0.0000        0.0000        0.0000        0.0000        0.0000        0.0000        0.0000        0.0000        0.0000        0.0000        0.0000        0.0000        0.0000        0.0000        0.0000        0.0000        0.0000        0.0000        0.0000        0.0000        0.0000        0.0000        0.0000        0.0000        0.0000        0.0000        0.0000        0.0000        0.0000        0.0000        0.0000        0.0000        0.0000        0.0000        0.0000        0.0000        0.0000
        0.0000        0.0000        0.0000        0.0000        0.0000        0.0000        0.0000        0.0000        0.0000        0.0000        0.0000        0.0000        0.0000        0.0000        0.0000        0.0000        0.0000        0.0000        0.0000        0.0000        0.0000       15.4136       14.7852       13.5567       10.6758        7.4940       10.3791       28.9381        4.9806        2.0084        4.0245       13.1245        8.6170       25.6943       29.2883       11.2642        9.6564        5.6473        5.4995        7.7476        9.2519       24.2202       10.7261        1.2060       12.0024        9.6093       11.1161       14.6814        9.0567        3.8083        2.2195        7.3064       13.6194       11.0493       10.7376        7.9593       12.9690       20.7886       23.3920       17.4185       20.0921       20.6295       20.9307       15.2488       11.5642       14.7609       12.1502       15.3686       11.4491       12.8405       17.4173        9.0566        6.8770        6.1276        7.8038        8.3971        8.6301        8.9450       13.1937       12.2401       13.0206       13.0493       17.3181       21.4442       21.0852       18.1907       21.0784       22.3068       22.8724       18.9910       16.4047       12.4756       11.1478       11.8627       12.1996       13.5177       16.3810       16.0332       12.8955       10.6350       13.4910       16.5308       14.7643       15.5171       16.1596       17.7360       20.1808       18.0260       17.9998       15.9588       20.5472       21.8977       24.6385       25.6866       28.0794       28.6255       35.8156       39.1757       46.2699       47.3462       54.2478       61.4335       57.6242       46.8369       42.7433       42.3059       42.5545       51.2111       52.6614       62.9489       52.0830       50.8867       64.5656       68.6297       90.3139       98.2736       91.8555       76.6166       70.8814       72.9247       72.0214       69.6016       66.2336       67.3107       70.8174       72.1490       75.6445       90.6179       80.1288       65.0242       64.8096       73.7618       73.0436       72.9981       81.7394       85.6979       79.4468       73.3936       69.0402       70.1692       69.8325       73.9077       69.4425       71.0234       73.0099       82.3534       80.6412       83.6123       92.2071      101.3896       98.6054       81.7120       68.1585       61.7259       61.9858       58.1145       59.6476       55.9587       62.1725       62.5045       67.1245       67.9297       73.7346      203.9168      137.8369       82.8572       91.5419       62.2402       61.9721       60.2218       62.8006       59.9973        0.0000        0.0000        0.0000        0.0000        0.0000        0.0000        0.0000        0.0000        0.0000        0.0000        0.0000        0.0000        0.0000        0.0000        0.0000        0.0000        0.0000        0.0000        0.0000        0.0000        0.0000        0.0000        0.0000        0.0000        0.0000        0.0000        0.0000        0.0000        0.0000        0.0000        0.0000        0.0000        0.0000        0.0000        0.0000        0.0000        0.0000        0.0000        0.0000        0.0000        0.0000        0.0000        0.0000        0.0000        0.0000        0.0000        0.0000        0.0000        0.0000        0.0000        0.0000        0.0000        0.0000        0.0000        0.0000        0.0000        0.0000
        0.0000        0.0000        0.0000        0.0000        0.0000        0.0000        0.0000        0.0000        0.0000        0.0000        0.0000        0.0000        0.0000        0.0000        0.0000        0.0000        0.0000        0.0000        0.0000        0.0000       23.3753       18.6569       15.1205       12.1386        6.3913        3.9807        5.5255        5.5753        7.1483        3.0966        2.6075       17.7498       30.3148       28.2820        9.0441        8.1144       30.2028        9.7713       15.1785       16.5626        7.9948       10.2622        6.2628       22.3505       13.5591       12.0010        7.5551        9.5517        2.7530        2.9691        7.2721       16.5694       10.8532       10.3415        9.0375        9.3710       17.8032       24.1497       16.8350       19.6362       18.9497       20.7940       13.9384       13.9011       13.7504       16.4040       14.1432       11.8651        7.0662        9.5930        9.4035        7.6919        6.7256        7.6112        8.9095       10.8880       10.9183       11.4282       17.5436       17.6207       18.0189       18.8721       20.7027       21.1749       17.8807       20.1745       19.7677       17.1322       19.7837       20.9930       18.6939       10.9495       11.4162       15.1812       19.7877       17.8149       17.4033       17.2070       16.0251       11.5938       14.5266       14.3504       13.2870       16.0411       17.1989       19.2331       20.2335       22.4336       15.4906       18.3919       17.3453       21.9806       26.6547       27.2814       30.2752       35.6247       39.0518       48.2046       55.9042       60.6528       70.9198       73.8229       58.0855       52.8563       49.8132       48.2204       49.8396       55.2563       67.3883       65.3305       49.2296       71.2233       82.2710       80.4583       97.5782      110.2241      104.5311       97.8892       90.4753       84.7091       78.9927       72.0962       64.5907       66.3102       76.4062       78.1796       67.3844       72.1745       66.2965       65.2806       59.9531       75.7998       75.9387       74.1824       62.9620       65.0854       69.7205       93.2407       87.4701       81.2642       84.0268       81.2143       79.8729       90.1139       85.5872       90.1749       93.6748      101.6766       97.8601       99.4505       83.9860       70.2678       66.3650       68.4104       68.1806       61.5480       58.0092       51.2338       49.2843       70.4234       77.0152       87.6363       89.3465      170.4922      141.0727      110.5121       85.4318       72.0254       69.7201       60.7103       68.0372       67.1213       76.6293        0.0000        0.0000        0.0000        0.0000        0.0000        0.0000        0.0000        0.0000        0.0000        0.0000        0.0000        0.0000        0.0000        0.0000        0.0000        0.0000        0.0000        0.0000        0.0000        0.0000        0.0000        0.0000        0.0000        0.0000        0.0000        0.0000        0.0000        0.0000        0.0000        0.0000        0.0000        0.0000        0.0000        0.0000        0.0000        0.0000        0.0000        0.0000        0.0000        0.0000        0.0000        0.0000        0.0000        0.0000        0.0000        0.0000        0.0000        0.0000        0.0000        0.0000        0.0000        0.0000        0.0000        0.0000        0.0000        0.0000
        0.0000        0.0000        0.0000        0.0000        0.0000        0.0000        0.0000        0.0000        0.0000        0.0000        0.0000        0.0000        0.0000        0.0000        0.0000        0.0000        0.0000        0.0000        0.0000        0.0000       33.2732       22.1936       17.3159       12.8445       11.7631        8.8360        5.7022       23.5103        7.6068        4.5538        5.4343       33.4849       11.7173        8.8535        1.4413        1.0425       30.3454        6.2334        3.3641        6.1764        5.4057       14.3866        9.2583       30.9995       24.5225        5.0538        3.6446        3.1702        5.9659        5.9356       11.0751       14.0381       15.5835        9.0762       10.0148       26.3034       30.4286       34.5846       22.0918       21.7664       21.1170       22.3704       14.0292       14.3479       15.8780       14.0058       11.8987        9.4001        7.6761        6.1989        8.1588        5.4604        6.7205        8.2793        9.3976        8.3122       11.2645       15.5878       25.8081       23.4706       23.2464       25.7787       29.4532       22.9395       20.1072       20.1792       22.5315       17.5653       18.0940       22.0553       14.7179       11.7019       12.6458       18.8050       15.1933       20.0779       21.8793       24.5903       27.9077       12.2534       12.6725       13.5057       15.3319       16.5041       18.4607       17.0090       15.4925       15.1086       21.7508       23.5365       23.9510       30.1571       33.1011       36.1438       40.2634       44.7591       50.4904       69.0652       62.7350       69.4031       69.4391       69.2750       62.5620       60.1734       56.6044       54.3331       56.5629       53.9500       60.8744       52.5568       59.9546       81.0838      101.0799      117.8827      111.7893      135.1669      138.2025      126.9443      114.9567      104.0612       96.1681       85.9614       77.9252       76.8121       73.7529       82.6528       72.3866       71.0204       69.3682       74.6997       72.2157      100.3283       80.8449       71.5907       72.0776       81.1430       85.1029      105.3924      105.4765       96.9517      105.1382      106.5834      108.5978      108.0615      110.3629      108.4707      108.1581      106.7446       95.1388       85.1279       80.7909       76.9046       76.3885       85.1420       86.8926       75.0967       73.1838       70.9365       76.6324       99.3630      101.8070      108.2191      103.2099      180.9485      207.7454      154.9005      124.4755       85.1909       88.0699       90.5853       90.4575       76.4166       68.0156       76.2905        0.0000        0.0000        0.0000        0.0000        0.0000        0.0000        0.0000        0.0000        0.0000        0.0000        0.0000        0.0000        0.0000        0.0000        0.0000        0.0000        0.0000        0.0000        0.0000        0.0000        0.0000        0.0000        0.0000        0.0000        0.0000        0.0000        0.0000        0.0000        0.0000        0.0000        0.0000        0.0000        0.0000        0.0000        0.0000        0.0000        0.0000        0.0000        0.0000        0.0000        0.0000        0.0000        0.0000        0.0000        0.0000        0.0000        0.0000        0.0000        0.0000        0.0000        0.0000        0.0000        0.0000        0.0000        0.0000
        0.0000        0.0000        0.0000        0.0000        0.0000        0.0000        0.0000        0.0000        0.0000        0.0000        0.0000        0.0000        0.0000        0.0000        0.0000        0.0000        0.0000        0.0000        0.0000        0.0000       34.4837       30.8869       30.1847       18.8358       13.4396       11.3181        9.3652       11.9536        9.0075        6.1944        4.7152        5.3991        3.6288        2.3450        2.3536        2.7230       13.2230       19.1446       20.9128       19.6339       11.2074       11.3829       10.8524       17.9993       10.8305        7.8278        2.9315        5.0647       15.8084        8.2197       14.9310       10.6119       12.2415       23.1035       13.7576       20.1248       16.8108       18.3636       16.0708       19.1549       19.4621       26.5411       14.5033        9.0109        5.9072        8.1043        5.7136        3.7756        4.3210        7.2230        9.0345        5.4373       13.0458        8.5125        9.0937        8.1354       12.7329       21.3097       27.0921       27.2392       21.7547       26.5516       25.6017       20.6778       25.2516       22.4837       22.0138       17.8921       15.9725       11.1488       11.1510       11.7708       16.6384       25.0607       20.8814       21.6136       30.5590       30.8069       31.5749       13.7723       13.0892       15.3860       16.1227       19.0570       20.5904       19.6556       19.2567       19.2875       20.7210       39.1746       28.5830       39.9418       36.8672       43.3372       40.7673       50.1916       56.3123       69.0206       63.3817       70.5170       68.3064       65.8087       61.6147       60.6824       56.3198       59.4369       64.2566       51.5287       47.9437       66.0045       74.3240       81.8950      116.4199      118.1966      120.4006      128.0656      134.9098      123.8503      120.7912      107.1969      111.0843      115.4068      102.5871      113.5379      109.5033      101.1908       80.4504       85.6001       81.6917       86.9539       90.3448       92.6033      110.5871       95.0117       91.7518       92.0408       88.6088      104.5679      126.8258      138.1633      160.4433      171.6759      138.9631      129.5687      126.2044      118.6218      126.1678      113.0906      101.7737       97.8479      100.8864      101.7027       90.9659       96.5571       84.4649       75.0578       87.7410       99.9800      101.0876      112.3236      123.2183      131.7832      126.0322      202.8635      170.7348      187.7289      177.1486      116.5118      118.4623      107.0013      103.7137       81.2855       88.9275       90.4211       79.5376        0.0000        0.0000        0.0000        0.0000        0.0000        0.0000        0.0000        0.0000        0.0000        0.0000        0.0000        0.0000        0.0000        0.0000        0.0000        0.0000        0.0000        0.0000        0.0000        0.0000        0.0000        0.0000        0.0000        0.0000        0.0000        0.0000        0.0000        0.0000        0.0000        0.0000        0.0000        0.0000        0.0000        0.0000        0.0000        0.0000        0.0000        0.0000        0.0000        0.0000        0.0000        0.0000        0.0000        0.0000        0.0000        0.0000        0.0000        0.0000        0.0000        0.0000        0.0000        0.0000        0.0000        0.0000
        0.0000        0.0000        0.0000        0.0000        0.0000        0.0000        0.0000        0.0000        0.0000        0.0000        0.0000        0.0000        0.0000        0.0000        0.0000        0.0000        0.0000        0.0000        0.0000        0.0000        0.0000       59.5874       53.8658       54.8658       45.5842       37.6082       33.7843       29.5826       26.7295       21.8671       14.6605        5.6541        3.3148        0.5153        0.4307        1.1777        3.5433        5.9468        6.2704        9.1204       21.0152        6.9355        7.7555       15.6715       11.4443        5.1090        2.3835        4.3157       15.1853       15.0168       13.5524       13.9321       13.8449       10.7070       11.2172       11.9509       16.2990       15.6789       12.1674       14.2344       16.5024       12.3866        8.1711        7.3328        5.3139        7.5075        6.6300        3.3987        3.8595        4.8799        6.1045        6.8825       18.6457       17.4397       15.4021       13.8345       23.9648       30.4307       37.0068       38.6102       42.9900       32.6582       33.6241       28.0336       27.5417       31.2901       27.9302       33.4765       24.7564       17.2280       18.3073       14.4238       17.0356       22.3145       26.2267       22.7121       43.9183       39.1920       44.3796       36.0064       28.5538       28.0366       29.1571       28.5734       28.9687       27.4231       27.3841       24.1463       24.0061       25.9800       29.5188       33.8104       37.1932       40.6294       44.7130       52.3676       61.2509       72.7255       70.5892       78.4843       88.5534       77.2037       58.5913       69.0279       62.5878       63.5410       55.9517       57.9146       73.6856       93.0129       91.0784       90.3526      124.7946      114.8134      104.3210      110.2113      113.2840      104.0238      106.0686      116.2526      122.6284      124.6738      129.2240      139.6689      140.1841      143.7788      128.6665      114.3009      111.6338      110.5800      114.0369      121.6869      129.1092      121.1257      114.8016       96.6968       98.7097      107.4088      121.1438      138.8483      160.2727      152.8093      152.2449      149.0321      140.5403      132.3804      134.5305      122.1275      110.6596      108.4937      109.8250      113.8938      117.2556       99.0688      106.3819       95.2404       93.4093      105.4626      112.6516      118.3900      123.5109      124.1488      114.5357      130.1469      129.3408      126.5358      119.2710      124.5998      121.4776      124.7081      122.4883       98.9201      102.9779       96.3151       95.0081       74.1300        0.0000        0.0000        0.0000        0.0000        0.0000        0.0000        0.0000        0.0000        0.0000        0.0000        0.0000        0.0000        0.0000        0.0000        0.0000        0.0000        0.0000        0.0000        0.0000        0.0000        0.0000        0.0000        0.0000        0.0000        0.0000        0.0000        0.0000        0.0000        0.0000        0.0000        0.0000        0.0000        0.0000        0.0000        0.0000        0.0000        0.0000        0.0000        0.0000        0.0000        0.0000        0.0000        0.0000        0.0000        0.0000        0.0000        0.0000        0.0000        0.0000        0.0000        0.0000        0.0000        0.0000
        0.0000        0.0000        0.0000        0.0000        0.0000        0.0000        0.0000        0.0000        0.0000        0.0000        0.0000        0.0000        0.0000        0.0000        0.0000        0.0000        0.0000        0.0000        0.0000        0.0000        0.0000       70.6075       60.2511       61.7101       58.3703       48.8853       43.1998       43.2967       32.4554       30.0105       20.8790        3.0243        3.5330        0.8736        1.4747        3.8291        2.9655        3.9282        2.2472        2.4046        6.1676       12.1538       15.3856       11.9971       12.3054        5.3946        1.3700        8.5980       17.3479       16.6287       16.4749        8.5757       10.7763       14.5623       15.1239       11.2417        9.7245        8.6664        4.6826       10.5887       13.7783        8.2314        7.1802        8.9810       11.4141        8.5162        6.7549       10.7048       10.9996       12.2400       15.3041       10.7278       15.3527       16.5697       19.9148       26.8545       31.5361       34.8576       42.9669       37.0560       37.3884       34.7433       37.2021       26.3593       23.2950       29.5905       32.2341       36.4176       31.9809       30.3774       31.3298       25.3172       26.6635       20.9494       18.6649       18.3928       30.4249       40.8441       44.9722       32.4183       29.4667       30.8245       31.0463       29.5721       30.4793       32.3554       30.9611       28.1707       29.1397       28.8107       30.9186       36.4006       41.3009       41.6962       47.6980       62.5301       71.9885       75.1724       63.1928       63.3555       69.3877       56.6387       57.9155       63.8962       62.8064       59.2031       60.4783       57.7765       86.4367       91.2729       97.4538       91.8092       97.9597       88.3765       91.6952      105.5531       87.0914       87.5404      101.6969      118.0465      132.3056      143.1171      143.9940      159.9410      165.8781      180.1921      155.0040      143.5593      140.5521      141.5235      130.9317      139.9035      141.9787      137.2580      133.5997      124.9803      123.9365      125.7617      149.8860      159.4792      165.8426      146.8907      145.7502      160.8784      180.8759      164.8151      151.3283      130.5934      137.8979      144.2078      140.8906      130.7245      107.8123       99.6999       91.7284       98.5224      120.6167      123.9773      114.1031      131.1034      131.4911      137.7353      143.0304      144.8273      139.9497      152.2278      132.2983      139.0896      124.1306      130.4490      120.9784      118.8341      111.9116      101.1402      106.5926      101.8200        0.0000        0.0000        0.0000        0.0000        0.0000        0.0000        0.0000        0.0000        0.0000        0.0000        0.0000        0.0000        0.0000        0.0000        0.0000        0.0000        0.0000        0.0000        0.0000        0.0000        0.0000        0.0000        0.0000        0.0000        0.0000        0.0000        0.0000        0.0000        0.0000        0.0000        0.0000        0.0000        0.0000        0.0000        0.0000        0.0000        0.0000        0.0000        0.0000        0.0000        0.0000        0.0000        0.0000        0.0000        0.0000        0.0000        0.0000        0.0000        0.0000        0.0000        0.0000        0.0000        0.0000
        0.0000        0.0000        0.0000        0.0000        0.0000        0.0000        0.0000        0.0000        0.0000        0.0000        0.0000        0.0000        0.0000        0.0000        0.0000        0.0000        0.0000        0.0000        0.0000        0.0000        0.0000       85.5438       66.9592       70.1244       60.1411       54.9540       51.7378       46.7951       35.8501       32.1149       26.8674        7.5723        5.1795        0.6023        0.7227        1.0303        2.0887        5.0297        4.1262        2.0399        6.1453        5.4312        8.3746       12.5425        4.9796        1.7774        3.0186        8.1776       15.3946       11.6873       10.9327        7.6319       13.5435       14.6244       10.5152       11.6348       15.9577        8.7388        6.5016        9.1746       10.1121       11.7334        7.0705        9.5233        6.4656        5.7444       10.6140       15.9248       18.3357       15.0681       11.7876       14.4244       15.4553       19.8958       22.3371       30.6508       37.5190       47.5443       44.4281       40.5615       37.5379       41.8076       43.4078       32.9139       24.6306       28.7317       35.0614       33.1769       47.8053       47.6956       42.3930       36.0633       37.0218       30.8082       25.7024       28.2391       35.9927       47.4934       29.2178       24.3657       24.5529       27.3215       30.6485       30.3669       31.0545       32.6429       34.8443       31.1878       30.6686       29.3934       31.6876       43.5406       52.1593       49.3942       51.2849       76.8517       74.7683       96.9991       71.2445       62.6531       59.4463       58.1184       62.1267       64.4228       63.7912       64.3195       58.3163       62.7598       81.1591       77.3773       79.7573       96.3333       97.2185       88.0275       83.9155       86.3546       82.6082       78.6601       85.0026      124.9625      133.4403      137.1686      155.2117      180.5634      203.0465      208.5129      199.8040      183.8405      182.1087      173.2615      169.3931      181.7300      174.3251      175.2718      165.8936      170.0986      176.2919      158.4097      157.5260      189.4533      173.5521      170.8373      173.5621      184.9072      187.9582      158.9159      172.1448      152.8155      159.8104      146.8233      141.2400      135.1918      132.4642      114.6306      122.6053      130.7726      139.9550      143.6431      131.3446      132.8840      149.9680      207.5105      176.3219      170.4708      166.5068      157.5758      155.9689      163.8068      143.2112      142.6532      127.6889      118.2390      116.1434      121.5176      137.7392      130.7700        0.0000        0.0000        0.0000        0.0000        0.0000        0.0000        0.0000        0.0000        0.0000        0.0000        0.0000        0.0000        0.0000        0.0000        0.0000        0.0000        0.0000        0.0000        0.0000        0.0000        0.0000        0.0000        0.0000        0.0000        0.0000        0.0000        0.0000        0.0000        0.0000        0.0000        0.0000        0.0000        0.0000        0.0000        0.0000        0.0000        0.0000        0.0000        0.0000        0.0000        0.0000        0.0000        0.0000        0.0000        0.0000        0.0000        0.0000        0.0000        0.0000        0.0000        0.0000        0.0000        0.0000
        0.0000        0.0000        0.0000        0.0000        0.0000        0.0000        0.0000        0.0000        0.0000        0.0000        0.0000        0.0000        0.0000        0.0000        0.0000        0.0000        0.0000        0.0000        0.0000        0.0000        0.0000       72.2877       65.3407       79.2239       73.7316       66.3576       53.6621       43.8101       41.7578       33.4040       27.3994        4.4013        6.6487        5.7629        4.4991        1.2160        0.7336        2.2880        2.2110        1.3174        5.2554        4.0295        2.5852        5.0755        2.1757        2.2169        2.0400        6.0369        7.7470       11.8063       11.3181       11.4808       12.3601        7.6497        8.5480        7.3266       15.5465       13.8545       12.3818        7.7498        9.5739        7.0504        6.5267        6.8264        7.5216        6.5966       10.7447       19.0622       25.8814       31.1778       14.1943       19.8218       24.1900       19.4153       29.8864       38.2878       47.0665       41.7660       38.5774       38.2151       40.4496       43.5053       48.5195       36.9279       34.3608       34.1615       34.5021       44.6842       54.0186       56.9020       57.5999       46.8755       47.9271       42.1309       43.7759       39.6506       38.8170       39.8630       24.2439       20.7600       20.6753       21.0311       30.9774       32.4510       35.4220       35.3473       35.4678       31.0465       32.3163       29.9397       32.8550       52.0632       47.6761       47.5205       52.8686       57.7348       54.9587       74.6792       83.0356       63.3878       54.2759       62.0291       62.2594       56.6936       53.5886       59.6189       58.4683       62.7123       66.7493       75.6132       76.6391       78.9167       84.8544       88.6622       86.9748       88.8887       79.8893       86.4835       99.4718      119.3382      128.7534      144.6842      161.3714      191.4022      211.9409      207.7635      215.9280      207.1834      208.9796      202.3262      217.7220      237.9677      228.0194      253.1907      237.0340      217.1009      217.1113      209.2438      213.7576      215.5200      197.9544      190.1748      200.9781      192.4966      187.0416      178.5942      172.4136      178.9742      172.3379      176.2337      171.0209      165.9564      160.3951      166.9692      172.5948      156.2998      134.3977      140.9196      132.3636      148.2488      173.0888      194.1864      220.7930      193.3659      192.3839      173.3763      160.7573      173.5470      171.8170      177.6640      165.4650      132.1585      116.5657      147.8253      141.5767        0.0000        0.0000        0.0000        0.0000        0.0000        0.0000        0.0000        0.0000        0.0000        0.0000        0.0000        0.0000        0.0000        0.0000        0.0000        0.0000        0.0000        0.0000        0.0000        0.0000        0.0000        0.0000        0.0000        0.0000        0.0000        0.0000        0.0000        0.0000        0.0000        0.0000        0.0000        0.0000        0.0000        0.0000        0.0000        0.0000        0.0000        0.0000        0.0000        0.0000        0.0000        0.0000        0.0000        0.0000        0.0000        0.0000        0.0000        0.0000        0.0000        0.0000        0.0000        0.0000        0.0000        0.0000
        0.0000        0.0000        0.0000        0.0000        0.0000        0.0000        0.0000        0.0000        0.0000        0.0000        0.0000        0.0000        0.0000        0.0000        0.0000        0.0000        0.0000        0.0000        0.0000        0.0000        0.0000        0.0000       63.2612       83.2437       84.5292       78.6127       74.1768       76.4789       69.5905       61.0733       45.8185       10.1385        5.5140        3.4993        4.6009       15.8888       19.6719       21.7652       19.9968       20.2184       19.9187       17.3343       11.6383        2.5934        3.0175        1.8954        1.7581        1.7870        3.0605        3.4376        6.8606        7.9120        6.3717        8.2598        5.0224        6.5412       11.7547       12.7640        7.9576        7.8728        5.5195        5.4624        6.7316       10.4655        9.4902        9.1940       10.0449       17.3950       20.9868       19.4714       14.0950       14.9376       21.6213       34.3498       39.1000       29.8481       35.5313       36.0633       48.8008       50.5675       48.6944       64.3433       79.0109       56.4051       49.7851       43.0400       51.8472       56.1191       83.8460       76.9042       71.6041       60.1967       53.4841       50.5592       55.8419       47.0925       40.4217       49.8733       36.1745       29.2274       28.1364       33.5624       40.6965       30.8627       33.3682       33.2572       32.1425       40.2583       41.1100       35.3703       36.4643       49.1511       53.8430       54.7646       60.3459       80.5939       69.9530       81.2519       87.2458       69.0838       59.7031       64.7255       68.8214       55.8764       50.9586       53.0250       55.1247       66.6531       71.0456       75.7810       80.2176       88.7348       97.5532       94.4099       92.8231       85.0273       74.5438       85.9794      134.1401      124.4691      142.5545      150.1452      166.3190      178.0935      205.1460      218.6450      242.1195      266.0048      270.5173      271.7524      288.9813      277.8758      267.3345      288.2106      299.4084      284.0685      257.6448      248.8632      236.1496      237.2299      250.2379      247.2094      246.7656      241.4216      255.1521      251.5817      231.0413      206.6768      211.3026      211.2714      181.1659      176.8737      176.2974      181.4658      205.7785      209.0510      187.4122      175.5308      185.2873      200.8443      218.4942      230.4134      255.1117      225.6544      204.8012      178.6808      184.4355      177.8314      179.9346      158.7844      157.3685      156.0310      137.9080      161.3201      149.5114      154.2442      170.4847      174.1043      154.9873        0.0000        0.0000        0.0000        0.0000        0.0000        0.0000        0.0000        0.0000        0.0000        0.0000        0.0000        0.0000        0.0000        0.0000        0.0000        0.0000        0.0000        0.0000        0.0000        0.0000        0.0000        0.0000        0.0000        0.0000        0.0000        0.0000        0.0000        0.0000        0.0000        0.0000        0.0000        0.0000        0.0000        0.0000        0.0000        0.0000        0.0000        0.0000        0.0000        0.0000        0.0000        0.0000        0.0000        0.0000        0.0000        0.0000        0.0000        0.0000        0.0000        0.0000
        0.0000        0.0000        0.0000        0.0000        0.0000        0.0000        0.0000        0.0000        0.0000        0.0000        0.0000        0.0000        0.0000        0.0000        0.0000        0.0000        0.0000        0.0000        0.0000        0.0000        0.0000        0.0000        0.0000        0.0000        0.0000        0.0000       75.3335       81.1336       78.7564       69.7824       51.7892       13.2382        7.8105        4.6114        6.2656       22.6424       27.7048       29.7894       27.8432       33.1807       28.8060       21.8639       15.2023        1.9365        1.2680        1.2425        4.7855        2.5697        2.2502        5.4450        7.8429        5.9057        6.2184        7.7698        8.9326        5.3490        7.6139        8.5117        9.8352        8.8234        5.1535        9.5501       11.6128       16.4958       12.9128       12.1021       19.0400       25.0190       31.7026       32.3972       21.7470       17.7147       20.9459       28.6960       37.9240       28.6039       32.9953       36.9107       58.7331       53.4995       58.4929       78.8904       80.0580       61.0745       57.4499       49.1528       57.4997       71.3981       80.1936       87.7385       55.3943       49.1386       46.9319       37.3617       36.0412       26.7825       26.4972       47.2365       46.9560       31.2360       25.6689       37.0382       46.5278       34.3287       34.6198       34.0229       31.3404       42.1641       43.0929       39.2241       41.4763       45.8863       48.5992       60.9482       63.9602       92.8029       82.0010       76.6282       72.6928       67.2140       74.8630       69.1089       66.8506       61.4863       51.8564       59.2217       61.8668       74.1745       79.2876       93.7887       92.6185       93.5368      106.3414      110.6332       99.8603       84.6068       78.1189       85.3151      100.5148      143.3571      160.1154      173.6910      159.5513      184.2737      207.4294      227.5236      263.6585      311.6009      307.2212      308.8360      318.2328      309.3486      297.4449      296.6267      295.0656      287.0212      243.2620      263.2941      254.3668      254.1122      272.5486      290.3260      286.6730      278.8238      296.8132      306.5282      257.8099      223.1661      223.8525      230.3216      209.2263      190.6396      183.5991      185.8692      210.4689      220.3389      228.2241      233.7907      238.8887      255.4348      241.4101      241.5776      264.9773      214.7563      204.9846      201.9313      203.0529      195.3158      179.6621      176.0241      184.4298      171.2093      180.5967      169.6816      157.9839      156.1729      168.1472      161.5624      158.3105        0.0000        0.0000        0.0000        0.0000        0.0000        0.0000        0.0000        0.0000        0.0000        0.0000        0.0000        0.0000        0.0000        0.0000        0.0000        0.0000        0.0000        0.0000        0.0000        0.0000        0.0000        0.0000        0.0000        0.0000        0.0000        0.0000        0.0000        0.0000        0.0000        0.0000        0.0000        0.0000        0.0000        0.0000        0.0000        0.0000        0.0000        0.0000        0.0000        0.0000        0.0000        0.0000        0.0000        0.0000        0.0000        0.0000        0.0000        0.0000        0.0000        0.0000
        0.0000        0.0000        0.0000        0.0000        0.0000        0.0000        0.0000        0.0000        0.0000        0.0000        0.0000        0.0000        0.0000        0.0000        0.0000        0.0000        0.0000        0.0000        0.0000        0.0000        0.0000        0.0000        0.0000        0.0000        0.0000        0.0000        0.0000       79.5177       79.8451       73.4272       57.6794       15.3810       11.2862        9.8794       12.3615       39.8062       44.7725       44.5256       38.5235       39.3371       32.8143       25.4641       17.9999        1.4184        2.2448        2.0820        2.0316        2.2443        4.4237        5.8110        5.1753       11.4257        6.1443        4.6597        5.4035        6.5155        7.9725        5.7775        5.8698        7.0027       11.7660       14.5139       15.1906       22.5725       20.0587       18.0495       24.5151       35.7751       33.5666       27.8275       27.1039       23.2991       33.5544       36.1233       28.8331       27.7791       32.8762       43.1849       61.5389       58.0499       80.5597       86.7504       74.9874       56.7775       50.1993       45.7194       53.0303       57.1777       53.7435       52.8859       61.5837       56.6848       53.2690       57.6319       47.0401       27.8307       27.6566       34.3690       31.3716       32.4528       23.4798       31.3849       48.9895       34.2242       31.5166       31.9192       32.9623       38.3448       39.2599       40.4157       40.9051       46.1249       51.2884       66.7947       69.4471       71.1317       68.0008       68.7115       79.2779       66.7640       72.3737       62.4364       71.3650       60.6611       55.3034       57.4435       69.4026       79.5405       84.8438       92.9462      106.4869      108.9814      108.8833      112.7428      103.8776       98.1222       91.7634      106.4996      136.3001      169.4876      182.0104      166.9223      175.3938      198.6963      225.5129      270.3133      287.6043      316.2544      315.1125      326.4839      321.4430      347.7738      334.9556      314.9891      298.0007      254.4446      231.9343      248.0036      279.4526      302.6269      303.4614      314.6650      332.9650      306.1176      303.1335      277.3419      269.8590      254.3618      256.9132      272.1413      271.8781      248.9146      217.2700      216.2253      224.1163      253.6616      260.4291      290.1447      295.3498      294.6540      283.0031      278.0233      277.6527      248.9111      245.3614      244.3040      230.9187      207.2202      208.1996      208.6039      217.8769      209.1441      195.3315      188.4338      166.1621      171.5203      164.7501      153.5455      151.3835      115.8600        0.0000        0.0000        0.0000        0.0000        0.0000        0.0000        0.0000        0.0000        0.0000        0.0000        0.0000        0.0000        0.0000        0.0000        0.0000        0.0000        0.0000        0.0000        0.0000        0.0000        0.0000        0.0000        0.0000        0.0000        0.0000        0.0000        0.0000        0.0000        0.0000        0.0000        0.0000        0.0000        0.0000        0.0000        0.0000        0.0000        0.0000        0.0000        0.0000        0.0000        0.0000        0.0000        0.0000        0.0000        0.0000        0.0000        0.0000        0.0000        0.0000
        0.0000        0.0000        0.0000        0.0000        0.0000        0.0000        0.0000        0.0000        0.0000        0.0000        0.0000        0.0000        0.0000        0.0000        0.0000        0.0000        0.0000        0.0000        0.0000        0.0000        0.0000        0.0000        0.0000        0.0000        0.0000        0.0000        0.0000        0.0000        0.0000        0.0000       64.7356       21.6148       17.4533       15.4144       19.1114       54.7174       61.7121       55.0703       46.9267       45.3869       33.7278       24.8859       17.9532        1.7372        3.8812        3.0251        1.5451        2.7392        7.3961        2.9405        8.3133        9.0270       12.7533       12.3402        5.1348        5.5085        6.7567        9.2886        7.9903        7.5931       11.1486       11.4784       14.1220       17.5735       19.0251       14.7829       15.7590       23.2758       24.5759       24.1867       33.3617       23.7324       20.2564       26.7902       31.0234       30.7382       32.5710       41.2645       49.4910       47.5049       69.0129       65.8901       68.6124       60.5260       54.7913       53.4750       57.8591       51.0007       52.5287       54.3661       60.7408       65.1135       62.9585       68.5828       64.4617       38.4765       31.4758       35.2593       37.6701       33.9493       27.0163       31.6208       36.7273       30.9142       31.2597       30.4432       29.0597       33.2054       32.7231       35.7830       42.0003       44.3814       54.7824       63.2228       55.3015       56.1013       57.4696       66.7742       58.8173       58.3573       60.0431       73.9397       87.8996       74.4496       71.8265       68.9291       65.6960       73.7575       87.7953       92.2327      103.0651      104.7999      123.7325      160.2012      122.5582      111.1680      112.3584      165.1140      188.3508      157.9662      160.1880      179.9230      195.9691      216.2842      234.8720      271.8831      284.1932      315.7902      331.0572      328.7906      322.1435      328.5168      301.6242      302.0590      285.4237      265.0543      252.8831      292.7589      330.0085      359.0427      371.8206      345.5201      357.7409      356.6724      345.3673      309.1385      291.1106      267.5778      271.4769      284.0511      311.3199      294.9063      276.3146      276.7147      289.6003      313.1875      307.0397      326.5575      312.0804      341.9691      344.3400      331.3105      313.6759      264.1440      283.0033      255.1244      246.2402      235.5517      224.7019      227.0872      217.9260      188.4546      180.6729      184.5674      203.7917      165.4935      166.9661      155.2070      161.7362      145.2300        0.0000        0.0000        0.0000        0.0000        0.0000        0.0000        0.0000        0.0000        0.0000        0.0000        0.0000        0.0000        0.0000        0.0000        0.0000        0.0000        0.0000        0.0000        0.0000        0.0000        0.0000        0.0000        0.0000        0.0000        0.0000        0.0000        0.0000        0.0000        0.0000        0.0000        0.0000        0.0000        0.0000        0.0000        0.0000        0.0000        0.0000        0.0000        0.0000        0.0000        0.0000        0.0000        0.0000        0.0000        0.0000        0.0000        0.0000        0.0000        0.0000
        0.0000        0.0000        0.0000        0.0000        0.0000        0.0000        0.0000        0.0000        0.0000        0.0000        0.0000        0.0000        0.0000        0.0000        0.0000        0.0000        0.0000        0.0000        0.0000        0.0000        0.0000        0.0000        0.0000        0.0000        0.0000        0.0000        0.0000        0.0000        0.0000        0.0000        0.0000       66.5270       61.0481        0.0000        0.0000       86.7527       95.8154       91.4162       74.5798       30.8084       21.6168       15.3950       11.8062        4.1132        2.7089        3.0802        5.5013       29.0332       38.3367       38.3465       28.6071        7.2052        5.2460        3.7854        3.5381        5.2063        5.5014        6.8494        6.4767        7.3585        9.4760       10.8953       10.9029       13.4713       13.7401       17.4172       10.2460       15.0680       22.9650       25.1687       29.6273       27.3750       21.9926       40.1480       51.4022       42.3173       43.4659       54.4066       49.2954       62.8786       75.9961      105.4288      102.3471      105.6868       94.4731       84.5753       82.3544       66.7479       55.6442       71.8280      116.1820      115.3769      104.3881      111.7625      138.7485       84.3455       45.4908       46.2429       53.0910       39.8871       39.0255       33.7886       39.5364       30.5924       24.7874       23.3501       21.9836       29.5113       30.4990       32.6766       37.9714       46.1717       53.1163       65.8837       62.8390       54.3546       51.3019       53.3427       65.1493       67.7096       60.3880       60.3457       64.4136       66.9013       75.0458       65.6206       60.2928       76.6214       90.2006       99.4506      100.9098      121.6566      147.7475      177.1464      140.3819      136.3536      194.8336      211.9238      209.0864      188.4243      170.1566      192.0445      191.9112      217.1288      233.7455      253.5071      269.0451      295.3447      305.0943      310.2003      321.6443      327.5624      325.4166      318.5388      293.3961      293.2569      303.3306      303.7846      330.8546      421.1665      413.1216      396.8581      390.6857      368.8361      391.3137      390.9539      336.6724      296.4537      298.7980      314.5945      333.8886      374.0497      356.8143      389.5688      364.0466      394.0139      419.2151      422.9218      403.7051      395.0075      395.1682      381.3079      355.6849      309.1892      293.4318      282.2775      268.2219      231.0433      218.2990      225.1130      220.0131      200.5744      197.3015      195.4225      195.0489      179.0648      167.4181      155.6057        0.0000        0.0000        0.0000        0.0000        0.0000        0.0000        0.0000        0.0000        0.0000        0.0000        0.0000        0.0000        0.0000        0.0000        0.0000        0.0000        0.0000        0.0000        0.0000        0.0000        0.0000        0.0000        0.0000        0.0000        0.0000        0.0000        0.0000        0.0000        0.0000        0.0000        0.0000        0.0000        0.0000        0.0000        0.0000        0.0000        0.0000        0.0000        0.0000        0.0000        0.0000        0.0000        0.0000        0.0000        0.0000        0.0000        0.0000        0.0000        0.0000        0.0000        0.0000
        0.0000        0.0000        0.0000        0.0000        0.0000        0.0000        0.0000        0.0000        0.0000        0.0000        0.0000        0.0000        0.0000        0.0000        0.0000        0.0000        0.0000        0.0000        0.0000        0.0000        0.0000        0.0000        0.0000        0.0000        0.0000        0.0000        0.0000        0.0000        0.0000        0.0000        0.0000        0.0000        0.0000        0.0000        0.0000        0.0000        0.0000      108.7017       86.6237       33.9633       22.4774       15.2674       12.1661        4.3637        2.9722        3.9829        7.3086       40.0205       52.5330       51.9989       39.8767        9.8862        5.9980        3.6384        2.7605        5.0940        5.9160        4.0263        4.1505        4.0184        5.3503       10.3164       11.7419       15.0245       14.8622       15.9846       13.4571       15.7670       22.6154       31.0202       28.3516       25.2382       42.7979       45.2566       37.3690       31.2044       37.2511       52.6980       46.7603       49.6407       60.6085       98.6200      102.6730       83.1326       66.2096       72.7162      116.8190       99.1148       72.3226       87.2729      102.0467      144.5758      125.1464      131.5439      140.5443       92.8566       58.9154       47.1570       45.2819       42.3101       41.8407       38.0549       35.3711       24.8327       22.4159       21.2613       21.6629       28.8590       30.4730       32.0176       35.5340       49.4265       53.4982       65.6467       63.4047       47.0221       52.2955       48.4521       57.9060       59.8974       57.4216       54.3901       59.8013       58.5890       54.9825       50.0965       52.8958       77.1500       87.9282      108.2075      110.5218      126.4442      166.2233      243.3726      222.0531      150.5207      180.9544      200.2320      219.0158      186.6384      174.0144      196.6297      198.9474      210.2510      241.8426      262.4114      270.2974      294.9935      321.3860      342.2872      324.9304      328.0356      348.0834      349.6652      292.1939      306.8291      313.5660      311.1996      347.1421      395.4270      395.5475      399.9863      394.3133      386.1243      383.3822      384.0161      337.9164      326.6433      349.5833      371.6182      368.4975      387.5349      403.7156      417.7242      409.8571      453.2618      466.2905      445.7216      458.9936      436.0576      434.9689      437.1736      429.5899      345.5381      309.8177      298.8434      268.6771      239.6387      236.2528      264.4982      263.8189      223.5100      209.8828      208.4343      215.5759      188.8739      169.1000        0.0000        0.0000        0.0000        0.0000        0.0000        0.0000        0.0000        0.0000        0.0000        0.0000        0.0000        0.0000        0.0000        0.0000        0.0000        0.0000        0.0000        0.0000        0.0000        0.0000        0.0000        0.0000        0.0000        0.0000        0.0000        0.0000        0.0000        0.0000        0.0000        0.0000        0.0000        0.0000        0.0000        0.0000        0.0000        0.0000        0.0000        0.0000        0.0000        0.0000        0.0000        0.0000        0.0000        0.0000        0.0000        0.0000        0.0000        0.0000        0.0000        0.0000        0.0000        0.0000
        0.0000        0.0000        0.0000        0.0000        0.0000        0.0000        0.0000        0.0000        0.0000        0.0000        0.0000        0.0000        0.0000        0.0000        0.0000        0.0000        0.0000        0.0000        0.0000        0.0000        0.0000        0.0000        0.0000        0.0000        0.0000        0.0000        0.0000        0.0000        0.0000        0.0000        0.0000        0.0000        0.0000        0.0000        0.0000        0.0000        0.0000        0.0000        0.0000       36.8612       26.2207       19.4154       17.1485        7.3654        6.3481        7.2482       10.5333       51.5528       62.9980       62.5827       48.6734       12.1612        9.0700        5.2328        4.8752        3.1738        5.3292        4.8559        5.8184        7.5567        7.4316       11.1567       11.9571       12.2387       16.3545       20.7466       19.2709       18.7517       24.2278       30.2665       33.1006       34.5647       34.1155       33.4478       29.5912       31.0392       29.7336       28.4103       41.5912       36.3910       49.1985       55.5663       64.1870       73.1396       89.6308      100.0116      102.8143      112.6172      104.3788      111.3674      120.4205      119.4650      125.8526      102.9468      133.1359       83.7573       65.8593       52.8496       39.3156       44.9406       44.1711       42.7065       36.0633       25.7087       22.9247       20.8793       20.7824       28.1933       27.0692       32.1175       35.2781       47.8878       53.3294       60.4501       51.7619       44.5795       47.6637       58.0614       62.6327       64.9427       62.8986       52.2981       56.1056       66.7137       55.2711       46.0027       45.4996       61.7995       80.0021       86.5894      103.5502      133.8550      190.9130      237.2470      226.3619      175.3288      176.8939      193.4550      204.4892      172.1727      182.7789      209.8889      199.7336      224.7155      247.4724      269.9213      264.1424      285.6202      312.2169      318.5334      310.5273      310.5237      294.0397      310.0748      289.1569      308.2258      331.9202      376.7580      384.7459      372.4165      379.2542      405.2413      394.0583      389.1154      378.3662      369.7011      365.5799      360.5115      363.7874      361.8504      380.2956      391.0657      416.7751      429.6237      456.5677      468.3289      481.3618      464.0031      456.7958      444.6302      418.8663      414.7715      433.7685      346.5349      316.5596      284.0998      261.2784      243.4878      253.2128      268.9063      276.6255      244.0371      214.1152      220.4302      213.5737      177.7499      178.1114        0.0000        0.0000        0.0000        0.0000        0.0000        0.0000        0.0000        0.0000        0.0000        0.0000        0.0000        0.0000        0.0000        0.0000        0.0000        0.0000        0.0000        0.0000        0.0000        0.0000        0.0000        0.0000        0.0000        0.0000        0.0000        0.0000        0.0000        0.0000        0.0000        0.0000        0.0000        0.0000        0.0000        0.0000        0.0000        0.0000        0.0000        0.0000        0.0000        0.0000        0.0000        0.0000        0.0000        0.0000        0.0000        0.0000        0.0000        0.0000        0.0000        0.0000        0.0000        0.0000
        0.0000        0.0000        0.0000        0.0000        0.0000        0.0000        0.0000        0.0000        0.0000        0.0000        0.0000        0.0000        0.0000        0.0000        0.0000        0.0000        0.0000        0.0000        0.0000        0.0000        0.0000        0.0000        0.0000        0.0000        0.0000        0.0000        0.0000        0.0000        0.0000        0.0000        0.0000        0.0000        0.0000        0.0000        0.0000        0.0000        0.0000        0.0000        0.0000        0.0000       32.2259       28.0295       26.9606       12.7791       12.2342       12.8939       15.1113       62.8699       69.6216       68.0528       57.2034       15.3883       12.2349        9.3330        8.2570        5.9174        6.7489        5.1131        6.4338       12.0571       14.0455       13.0505       13.4669       17.2151       17.2830       21.0644       21.1635       21.7010       27.7101       30.2315       37.4350       36.3460       31.4998       26.7261       26.3611       21.6793       23.1070       19.3991       29.7675       40.6170       46.4319       55.2669       72.6370       84.3324      114.4973      138.7424      140.3725      143.3253      128.7728      139.4479      133.6461      110.9761      104.0532      101.8440       94.0101       87.0031       67.4477       55.4022       43.8217       48.5623       51.2176       44.4562       43.4652       30.2822       25.3760       22.4072       21.3657       26.8736       25.2315       26.5040       30.4053       42.4184       47.4519       52.9957       46.5737       41.1873       43.5889       55.7765       61.2025       69.9046       62.3623       55.7280       46.5555       56.7153       45.2518       38.4035       40.6159       64.2434       84.0182       79.6056       91.8527      114.8145      177.2551      203.8861      151.9814      126.2221      172.7604      177.8263      184.1017      151.2240      173.4067      195.4574      206.4805      224.7377      236.1766      238.7190      257.2106      258.1997      269.8792      280.2152      282.2354      297.4926      265.5954      263.8096      274.8035      324.8264      350.8501      359.2187      345.1692      332.8501      366.6077      414.0836      418.0137      402.0748      372.5582      369.2911      386.9929      345.8083      339.3531      351.4842      334.9514      372.8816      404.3183      423.8061      428.6106      472.7001      472.8499      438.3214      414.4086      410.3324      368.2028      377.9859      390.4451      322.6065      292.7245      269.8223      262.8232      271.4592      294.1740      291.1568      262.6051      223.1248      199.2099      199.4893      199.1615      175.8960        0.0000        0.0000        0.0000        0.0000        0.0000        0.0000        0.0000        0.0000        0.0000        0.0000        0.0000        0.0000        0.0000        0.0000        0.0000        0.0000        0.0000        0.0000        0.0000        0.0000        0.0000        0.0000        0.0000        0.0000        0.0000        0.0000        0.0000        0.0000        0.0000        0.0000        0.0000        0.0000        0.0000        0.0000        0.0000        0.0000        0.0000        0.0000        0.0000        0.0000        0.0000        0.0000        0.0000        0.0000        0.0000        0.0000        0.0000        0.0000        0.0000        0.0000        0.0000        0.0000        0.0000
        0.0000        0.0000        0.0000        0.0000        0.0000        0.0000        0.0000        0.0000        0.0000        0.0000        0.0000        0.0000        0.0000        0.0000        0.0000        0.0000        0.0000        0.0000        0.0000        0.0000        0.0000        0.0000        0.0000        0.0000        0.0000        0.0000        0.0000        0.0000        0.0000        0.0000        0.0000        0.0000        0.0000        0.0000        0.0000        0.0000        0.0000        0.0000        0.0000        0.0000        0.0000        0.0000        0.0000       65.3956       65.6808       66.8545       68.8251       59.7495       61.2370       58.5658       51.6067       43.0809       36.6623       32.9335       32.8714       31.3353       31.2849       30.2037       28.0849       22.9254       20.9413       18.9946       17.0206       12.4503       11.7599       15.6151       19.6866       44.6547       53.4163       57.1082       57.4282       55.6341       55.5023       49.1279       45.3299       19.2608       16.1303       19.3140       24.6000       77.9093       67.9034       90.7590      121.8271      182.8270      229.9550      280.7043      303.2862      264.4016      233.6680      254.8719      264.6416      244.5044      213.3601      205.9094      168.6095      145.5107      120.4219      101.5872       96.4861       78.3495       83.9384       81.7624      102.7612       44.8247       36.0052       26.3538       30.9790       27.3418       21.8385       25.1479       27.8556       31.4879       36.8763       41.5732       42.2942       46.9513       42.0428       47.5294       48.0787       47.0867       48.0086       47.9967       38.3325       44.6764       39.7852       39.0811       46.3110       73.0818       76.1297       76.1829       83.6045       86.1268      108.9375      175.0712      107.1558      103.4553      131.9239      163.2785      166.0700      153.0155      175.1641      170.7094      174.5432      183.6325      194.4661      200.9628      200.8328      226.2492      241.1881      230.3031      248.8407      277.6884      269.2213      250.9735      270.9368      280.5625      295.5220      325.2381      299.0359      289.4385      358.0103      402.2767      399.5121      379.0296      374.0115      376.2808      378.7735      367.6635      365.5459      336.7741      337.7004      348.5217      338.9907      369.7752      358.8493      391.5696      397.3071      367.2758      352.9812      362.5408      380.0793      371.7240      363.1349      293.2279      273.4279      268.2346      281.7051      257.0401      251.2991      226.6080      200.5081      194.3961      172.3664      171.0082      178.5596      146.4300        0.0000        0.0000        0.0000        0.0000        0.0000        0.0000        0.0000        0.0000        0.0000        0.0000        0.0000        0.0000        0.0000        0.0000        0.0000        0.0000        0.0000        0.0000        0.0000        0.0000        0.0000        0.0000        0.0000        0.0000        0.0000        0.0000        0.0000        0.0000        0.0000        0.0000        0.0000        0.0000        0.0000        0.0000        0.0000        0.0000        0.0000        0.0000        0.0000        0.0000        0.0000        0.0000        0.0000        0.0000        0.0000        0.0000        0.0000        0.0000        0.0000        0.0000        0.0000        0.0000        0.0000
        0.0000        0.0000        0.0000        0.0000        0.0000        0.0000        0.0000        0.0000        0.0000        0.0000        0.0000        0.0000        0.0000        0.0000        0.0000        0.0000        0.0000        0.0000        0.0000        0.0000        0.0000        0.0000        0.0000        0.0000        0.0000        0.0000        0.0000        0.0000        0.0000        0.0000        0.0000        0.0000        0.0000        0.0000        0.0000        0.0000        0.0000        0.0000        0.0000        0.0000        0.0000        0.0000        0.0000        0.0000       87.9702       87.7915       84.8886       69.6709       67.0093       62.9309       58.0542       51.5497       46.7671       44.2411       44.6561       43.0373       42.8405       41.4263       38.4551       30.9836       28.1559       24.5886       21.8075       15.0329       16.8878       19.6906       25.9820       54.7322       66.5154       74.4532       73.9421       70.3909       71.8977       65.5658       52.3423       19.9460       17.7434       19.9889       27.2567       79.2418       84.9088       96.5014      124.9364      219.0146      263.5774      336.2001      335.8120      326.0840      333.8166      297.0779      312.5684      288.9839      270.7967      266.0639      207.1018      173.2003      155.9847      135.9328      121.3069       94.6605       91.0901       91.6031      109.6941       45.9341       37.6877       31.3418       43.3953       27.3347       23.6221       26.0440       25.9311       29.5983       34.1261       38.7290       37.9997       40.0347       42.4191       60.3879       38.6985       34.2683       36.7450       32.7070       30.3348       35.0500       35.6726       36.5539       42.3683       53.0820       58.8439       71.4684       83.2454       89.1761      110.0151      196.3288      103.0924       96.7657      156.0267      159.8203      179.6781      147.4474      149.0764      157.2547      157.0795      174.6284      203.0210      209.3183      192.7799      201.4805      214.5351      232.0107      249.1773      254.7728      261.7357      257.3503      259.3472      249.4668      263.7992      290.0435      277.5611      318.0196      374.5081      382.1393      357.4512      368.2061      366.6309      366.4908      382.1057      353.3386      340.9560      303.2851      292.9010      345.4801      342.5007      311.2871      330.4005      351.0304      372.0424      346.4685      358.1519      369.5378      388.4897      395.2498      368.2842      291.8262      281.9524      285.6359      278.3548      241.0605      213.7791      204.8025      223.3385      179.7644      175.3997      179.6011      165.0630      109.0200        0.0000        0.0000        0.0000        0.0000        0.0000        0.0000        0.0000        0.0000        0.0000        0.0000        0.0000        0.0000        0.0000        0.0000        0.0000        0.0000        0.0000        0.0000        0.0000        0.0000        0.0000        0.0000        0.0000        0.0000        0.0000        0.0000        0.0000        0.0000        0.0000        0.0000        0.0000        0.0000        0.0000        0.0000        0.0000        0.0000        0.0000        0.0000        0.0000        0.0000        0.0000        0.0000        0.0000        0.0000        0.0000        0.0000        0.0000        0.0000        0.0000        0.0000        0.0000        0.0000        0.0000
        0.0000        0.0000        0.0000        0.0000        0.0000        0.0000        0.0000        0.0000        0.0000        0.0000        0.0000        0.0000        0.0000        0.0000        0.0000        0.0000        0.0000        0.0000        0.0000        0.0000        0.0000        0.0000        0.0000        0.0000        0.0000        0.0000        0.0000        0.0000        0.0000        0.0000        0.0000        0.0000        0.0000        0.0000        0.0000        0.0000        0.0000        0.0000        0.0000        0.0000        0.0000        0.0000        0.0000        0.0000        0.0000        0.0000       92.6109       75.5906       72.3068       68.5456       64.3788       58.6372       54.8798       54.4451       57.1275       57.1537       59.3486       59.0095       56.6881       46.3102       43.1927       38.5961       34.2021       24.2111       23.4049       24.4997       31.2022       67.1455       78.9389       87.5115       87.8504       83.7975       85.9505       79.9311       67.3681       21.4741       19.1444       20.9362       29.1683       75.5113       84.4569      104.9537      139.8172      253.2612      299.5308      337.2738      348.4751      316.6211      310.4073      338.3922      349.6749      337.9204      338.5359      304.6494      266.9203      229.2639      219.1019      179.7472      142.5750      110.7159      111.7811      126.9219      115.9588       52.4998       38.8871       32.4880       30.8613       26.4287       24.0185       23.4860       19.7621       21.6685       30.4004       35.5994       32.1280       35.9477       35.3884       36.9495       36.5242       30.1908       31.2103       30.6640       27.7834       33.0230       33.5940       37.2030       42.6593       47.0864       55.0824       73.9359       79.8634       84.8535      128.4600      161.7133       90.7865      103.9345      129.7072      144.9554      163.4687      153.4274      146.0723      160.5276      150.9223      173.3186      198.7929      207.2997      212.6614      195.5026      200.1935      214.5135      224.7591      230.6868      248.7251      267.1473      261.5479      227.9872      233.8355      271.4259      304.7267      298.5703      349.6337      313.7581      314.2703      325.7810      332.8053      336.0328      330.0761      296.3460      296.7505      282.9785      279.8379      274.6727      282.8026      283.0041      309.7783      327.5974      326.2730      326.9979      354.5134      391.2802      383.5969      375.3148      336.9978      269.3449      266.5380      256.1068      247.2179      210.2484      207.0464      199.9510      194.9525      171.6811      165.5192      170.0323      154.0676       97.9500        0.0000        0.0000        0.0000        0.0000        0.0000        0.0000        0.0000        0.0000        0.0000        0.0000        0.0000        0.0000        0.0000        0.0000        0.0000        0.0000        0.0000        0.0000        0.0000        0.0000        0.0000        0.0000        0.0000        0.0000        0.0000        0.0000        0.0000        0.0000        0.0000        0.0000        0.0000        0.0000        0.0000        0.0000        0.0000        0.0000        0.0000        0.0000        0.0000        0.0000        0.0000        0.0000        0.0000        0.0000        0.0000        0.0000        0.0000        0.0000        0.0000        0.0000        0.0000        0.0000        0.0000
        0.0000        0.0000        0.0000        0.0000        0.0000        0.0000        0.0000        0.0000        0.0000        0.0000        0.0000        0.0000        0.0000        0.0000        0.0000        0.0000        0.0000        0.0000        0.0000        0.0000        0.0000        0.0000        0.0000        0.0000        0.0000        0.0000        0.0000        0.0000        0.0000        0.0000        0.0000        0.0000        0.0000        0.0000        0.0000        0.0000        0.0000        0.0000        0.0000        0.0000        0.0000        0.0000        0.0000        0.0000        0.0000        0.0000        0.0000       78.0150       76.4522       74.2021       71.0107       65.2224       62.1025       63.6717       70.8909       74.6478       81.2499       84.3103       82.3466       69.0391       67.0380       61.6527       53.1674       32.1099       29.0513       30.8406       37.3658       80.2810       91.6063       98.6824       98.9564       95.2967      101.9945       99.2832       87.8597       31.0820       29.0135       29.7684       37.7608       87.6573      107.1610      133.1325      174.8723      267.6621      299.2072      320.3954      332.9608      327.8121      350.8960      348.4229      365.1370      355.6840      365.7072      376.6239      335.9977      275.2974      238.3208      177.1822      146.6032      130.0088      123.6534      114.4298      100.6941       56.0003       39.9890       30.9664       33.0047       24.2921       20.6027       19.3335       19.7488       27.0845       31.1387       36.9830       39.4665       45.5991       40.6309       32.0571       31.2387       29.2711       24.5692       27.1374       29.4023       31.6571       29.7392       34.1797       39.7473       45.0251       49.0016       60.3777       67.4633       73.4852       91.7467       91.6180       93.1816      108.0035      132.7678      145.2512      149.8232      145.2796      149.2043      170.9219      163.3514      197.4751      212.8219      213.0654      204.7382      199.9238      208.9548      198.3551      201.1087      223.1805      230.2731      235.0285      241.9855      257.5889      224.3017      200.7946      218.5889      261.5914      287.4445      289.9574      278.1129      290.8943      300.8260      291.1592      272.5522      262.1636      259.6944      260.8389      255.7905      260.4745      258.1714      272.4797      302.5539      305.6033      300.3652      290.0393      326.3710      368.8459      357.0817      336.2202      307.0110      256.1602      258.2313      232.5632      226.2576      210.0253      191.0845      167.4796      158.7073      149.1016      159.4263      150.4937      144.1471        0.0000        0.0000        0.0000        0.0000        0.0000        0.0000        0.0000        0.0000        0.0000        0.0000        0.0000        0.0000        0.0000        0.0000        0.0000        0.0000        0.0000        0.0000        0.0000        0.0000        0.0000        0.0000        0.0000        0.0000        0.0000        0.0000        0.0000        0.0000        0.0000        0.0000        0.0000        0.0000        0.0000        0.0000        0.0000        0.0000        0.0000        0.0000        0.0000        0.0000        0.0000        0.0000        0.0000        0.0000        0.0000        0.0000        0.0000        0.0000        0.0000        0.0000        0.0000        0.0000        0.0000        0.0000
        0.0000        0.0000        0.0000        0.0000        0.0000        0.0000        0.0000        0.0000        0.0000        0.0000        0.0000        0.0000        0.0000        0.0000        0.0000        0.0000        0.0000        0.0000        0.0000        0.0000        0.0000        0.0000        0.0000        0.0000        0.0000        0.0000        0.0000        0.0000        0.0000        0.0000        0.0000        0.0000        0.0000        0.0000        0.0000        0.0000        0.0000        0.0000        0.0000        0.0000        0.0000        0.0000        0.0000        0.0000        0.0000        0.0000        0.0000        0.0000        0.0000        0.0000       87.5221       71.8071       69.1378       73.3657       85.0177      119.6495      133.6777      141.2249      141.8449      133.6819      132.9202      125.1499      108.3468       62.7474       53.9227       53.1951        0.0000        0.0000       81.0110       85.7168       87.6601       99.7669      107.7993      108.8476       98.6159       80.4907       73.4159       80.1883       99.5177      136.1238      164.0125      195.2018      217.6454      229.1157      257.1178      282.7331      286.4698      297.0761      304.2328        0.0000        0.0000        0.0000        0.0000      320.1731      264.0946      217.3519      179.9560      158.6180        0.0000      154.5283      142.5722      126.4030       96.1195       58.6167       46.7267       34.6342       28.2439       18.8134       17.6947       14.9856       20.2470       22.6217       29.4185       32.3600       35.0151       39.6771       34.5846       29.3589       27.2449       23.1302       19.5200       21.2328       24.4577       25.0896       24.1448       27.5394       32.4303       39.6899       44.7141       51.9645       61.3094       67.3440       81.4071       85.2212       94.7014      121.8778      111.6107      117.9289      131.9741      146.4714      149.7064      145.1398      151.3493      191.8815      211.0968      217.3765      221.4938      226.6737      218.7463      202.7654      212.3182      195.8336      200.5471      208.6467      213.4435      245.7565      232.2289      214.9623      211.9887      248.7978      259.7888      243.3809      227.5639      244.8776      250.4470      254.7559      239.5453      223.4289      233.5514      257.6521      227.8738      225.8504      238.5983      274.1518      270.1502      262.5601      260.1075      267.2390      280.0518      311.0019      326.7993      315.3159      276.6762      236.9322      238.2444      215.8581      198.6632      163.8821      149.1389      132.9329      134.5056      125.6927      126.8321        0.0000        0.0000        0.0000        0.0000        0.0000        0.0000        0.0000        0.0000        0.0000        0.0000        0.0000        0.0000        0.0000        0.0000        0.0000        0.0000        0.0000        0.0000        0.0000        0.0000        0.0000        0.0000        0.0000        0.0000        0.0000        0.0000        0.0000        0.0000        0.0000        0.0000        0.0000        0.0000        0.0000        0.0000        0.0000        0.0000        0.0000        0.0000        0.0000        0.0000        0.0000        0.0000        0.0000        0.0000        0.0000        0.0000        0.0000        0.0000        0.0000        0.0000        0.0000        0.0000        0.0000        0.0000        0.0000        0.0000
        0.0000        0.0000        0.0000        0.0000        0.0000        0.0000        0.0000        0.0000        0.0000        0.0000        0.0000        0.0000        0.0000        0.0000        0.0000        0.0000        0.0000        0.0000        0.0000        0.0000        0.0000        0.0000        0.0000        0.0000        0.0000        0.0000        0.0000        0.0000        0.0000        0.0000        0.0000        0.0000        0.0000        0.0000        0.0000        0.0000        0.0000        0.0000        0.0000        0.0000        0.0000        0.0000        0.0000        0.0000        0.0000        0.0000        0.0000        0.0000        0.0000        0.0000        0.0000        0.0000        0.0000        0.0000        0.0000      142.0916      162.7801      174.7674        0.0000        0.0000        0.0000      158.6088      137.8229       82.7016       69.9382        0.0000        0.0000        0.0000        0.0000        0.0000        0.0000        0.0000      119.6250      122.3134      119.4841       99.2137       97.2745      104.8508      125.7241      169.1933      179.9365      195.4611      227.4080      246.7834      274.3795      292.6903      294.1369      309.2177        0.0000        0.0000        0.0000        0.0000        0.0000        0.0000      231.9077      164.7266        0.0000        0.0000        0.0000      166.4550      157.6879      130.3098      103.9988       63.8899       49.0834       40.3641       34.3661       19.8056       17.5707       18.2261       19.1059       17.0790       20.5130       25.1897       30.3107       31.0087       28.2163       28.6416       22.8132       16.7392       17.6668       15.9902       16.6326       22.8491       19.4341       22.4055       29.6644       38.3839       44.1207       54.0805       66.6458       78.7837       86.5833      100.9612      120.8511      136.8000      114.6592      111.8061      123.9781      136.4743      150.8963      163.1705      150.7816      188.8177      204.7975      221.3456      228.0021      222.0283      199.1012      210.8308      198.9948      195.6231      191.1997      201.5765      193.7397      215.8146      213.9422      218.4695      215.7274      224.8302      245.3478      235.7408      242.8999      245.9777      233.8357      228.7301      241.1896      210.0579      220.7430      239.1342      232.3020      249.0883      240.0767      234.3946      236.4179      233.5843      240.1065      260.5641      270.0230      285.8168      304.5124      309.1768      280.6920      229.3764      221.6087      203.2204      182.5177      147.3878      139.4762      134.1523      132.0014      122.0483      119.9727        0.0000        0.0000        0.0000        0.0000        0.0000        0.0000        0.0000        0.0000        0.0000        0.0000        0.0000        0.0000        0.0000        0.0000        0.0000        0.0000        0.0000        0.0000        0.0000        0.0000        0.0000        0.0000        0.0000        0.0000        0.0000        0.0000        0.0000        0.0000        0.0000        0.0000        0.0000        0.0000        0.0000        0.0000        0.0000        0.0000        0.0000        0.0000        0.0000        0.0000        0.0000        0.0000        0.0000        0.0000        0.0000        0.0000        0.0000        0.0000        0.0000        0.0000        0.0000        0.0000        0.0000        0.0000        0.0000        0.0000
        0.0000        0.0000        0.0000        0.0000        0.0000        0.0000        0.0000        0.0000        0.0000        0.0000        0.0000        0.0000        0.0000        0.0000        0.0000        0.0000        0.0000        0.0000        0.0000        0.0000        0.0000        0.0000        0.0000        0.0000        0.0000        0.0000        0.0000        0.0000        0.0000        0.0000        0.0000        0.0000        0.0000        0.0000        0.0000        0.0000        0.0000        0.0000        0.0000        0.0000        0.0000        0.0000        0.0000        0.0000        0.0000        0.0000        0.0000        0.0000        0.0000        0.0000        0.0000        0.0000        0.0000        0.0000        0.0000        0.0000        0.0000        0.0000        0.0000        0.0000        0.0000      185.9247      167.9179      107.0514       94.7957        0.0000        0.0000        0.0000        0.0000        0.0000        0.0000        0.0000        0.0000      140.8712      139.9629      126.5878      124.3614      130.5624      155.9241      211.5582      204.7759      222.0920      254.6262      262.4189      267.2456        0.0000        0.0000        0.0000        0.0000        0.0000        0.0000        0.0000        0.0000        0.0000        0.0000        0.0000        0.0000        0.0000        0.0000        0.0000      160.9914      142.8056      103.3023       67.4839       53.5502       48.2245       35.0227       23.7151       20.4329       18.3242       17.8372       15.6216       16.8582       20.2185       22.1096       23.5609       24.9484       21.9035       17.7543       14.8425       14.5272       13.8588       15.0977       20.7875       19.2614       20.9445       30.4678       42.5576       49.8216       56.0944       63.6111       85.4762       99.7228      111.8244      118.1584      102.6467      110.6385      118.6290      123.4075      132.6356      152.5603      143.0469      148.7583      184.9167      210.5497      216.3381      226.9463      193.5964      199.9437      199.4555      186.8590      189.1935      177.6138      189.3201      206.0728      212.8085      235.1845      242.1018      232.8201      223.0908      217.5456      223.6234      244.8740      224.6246      209.9030      237.7051      282.2025      211.1865      194.3558      207.7693      239.9483      248.5197      232.0317      255.1145      235.5170      210.2164      228.8618      251.1761      268.2677      291.3145      292.1903      287.6021      266.9490      218.8291      208.2168      187.6183      177.1800      163.4644      146.6285      134.2331      137.4780      112.9582        0.0000        0.0000        0.0000        0.0000        0.0000        0.0000        0.0000        0.0000        0.0000        0.0000        0.0000        0.0000        0.0000        0.0000        0.0000        0.0000        0.0000        0.0000        0.0000        0.0000        0.0000        0.0000        0.0000        0.0000        0.0000        0.0000        0.0000        0.0000        0.0000        0.0000        0.0000        0.0000        0.0000        0.0000        0.0000        0.0000        0.0000        0.0000        0.0000        0.0000        0.0000        0.0000        0.0000        0.0000        0.0000        0.0000        0.0000        0.0000        0.0000        0.0000        0.0000        0.0000        0.0000        0.0000        0.0000        0.0000        0.0000
        0.0000        0.0000        0.0000        0.0000        0.0000        0.0000        0.0000        0.0000        0.0000        0.0000        0.0000        0.0000        0.0000        0.0000        0.0000        0.0000        0.0000        0.0000        0.0000        0.0000        0.0000        0.0000        0.0000        0.0000        0.0000        0.0000        0.0000        0.0000        0.0000        0.0000        0.0000        0.0000        0.0000        0.0000        0.0000        0.0000        0.0000        0.0000        0.0000        0.0000        0.0000        0.0000        0.0000        0.0000        0.0000        0.0000        0.0000        0.0000        0.0000        0.0000        0.0000        0.0000        0.0000        0.0000        0.0000        0.0000        0.0000        0.0000        0.0000        0.0000        0.0000        0.0000      196.4504      131.3761        0.0000        0.0000        0.0000        0.0000        0.0000        0.0000        0.0000        0.0000        0.0000        0.0000      165.3677      161.0093      156.7264      177.0336      190.7074      253.4338      245.6626      264.7626      273.2859      286.0356        0.0000        0.0000        0.0000        0.0000        0.0000        0.0000        0.0000        0.0000        0.0000        0.0000        0.0000        0.0000        0.0000        0.0000        0.0000        0.0000        0.0000      151.3452      134.5550       75.7366       59.6423       52.9954       42.3270       31.9141       15.7837       14.5286       17.1784       13.3120       14.8208       18.8191       18.9116       25.4427       20.3319       19.2690       17.2993       15.2993       14.7781       13.8446       16.2609       23.0603       21.1889       18.5733       25.4201       45.7794       47.6604       46.0987       67.5613       87.0070       87.8236       87.1451       95.5448       98.7309      116.7756      124.2426      124.4554      132.9538      144.7244      141.8972      147.9931      174.0865      189.9417      197.2990      202.7688      199.4861      194.8730      183.9099      183.4475      191.4914      188.6673      190.2492      200.8903      207.6878      220.9144      237.5181      243.9289      243.5706      209.2617      212.7891      224.6778      209.1551      210.0381      232.4989      268.3712      230.2692      215.0656      212.2131      209.4414      233.1034      239.6513      240.6291      240.1942      226.1965      223.9626      231.4743      257.7973      289.9891      275.2884      264.7150      243.5082      188.3033      183.6781      175.5144      161.9667      147.6149      128.3057      130.4841      120.0408        0.0000        0.0000        0.0000        0.0000        0.0000        0.0000        0.0000        0.0000        0.0000        0.0000        0.0000        0.0000        0.0000        0.0000        0.0000        0.0000        0.0000        0.0000        0.0000        0.0000        0.0000        0.0000        0.0000        0.0000        0.0000        0.0000        0.0000        0.0000        0.0000        0.0000        0.0000        0.0000        0.0000        0.0000        0.0000        0.0000        0.0000        0.0000        0.0000        0.0000        0.0000        0.0000        0.0000        0.0000        0.0000        0.0000        0.0000        0.0000        0.0000        0.0000        0.0000        0.0000        0.0000        0.0000        0.0000        0.0000        0.0000        0.0000
        0.0000        0.0000        0.0000        0.0000        0.0000        0.0000        0.0000        0.0000        0.0000        0.0000        0.0000        0.0000        0.0000        0.0000        0.0000        0.0000        0.0000        0.0000        0.0000        0.0000        0.0000        0.0000        0.0000        0.0000        0.0000        0.0000        0.0000        0.0000        0.0000        0.0000        0.0000        0.0000        0.0000        0.0000        0.0000        0.0000        0.0000        0.0000        0.0000        0.0000        0.0000        0.0000        0.0000        0.0000        0.0000        0.0000        0.0000        0.0000        0.0000        0.0000        0.0000        0.0000        0.0000        0.0000        0.0000        0.0000        0.0000        0.0000        0.0000        0.0000        0.0000        0.0000        0.0000        0.0000        0.0000        0.0000        0.0000        0.0000        0.0000        0.0000        0.0000        0.0000        0.0000        0.0000      194.5155      214.0869      211.9214      216.7488      228.4662      242.4992      242.7355      243.3069      251.4279        0.0000        0.0000        0.0000        0.0000        0.0000        0.0000        0.0000        0.0000        0.0000        0.0000        0.0000        0.0000        0.0000        0.0000        0.0000        0.0000        0.0000        0.0000      138.1925      142.9459       94.6988       74.3400       60.9920       45.8032       22.7012       14.4065       12.8282       12.6805       14.3909       11.2240       20.3805       19.0600       16.0255       17.7695       16.2748       16.2668       16.7857       17.6693       18.0486       17.8575       17.1414       16.2898       17.8783       21.8336       42.8684       45.0026       47.3353       69.9294       72.5381       81.5437       96.5887      114.3585      121.7892      128.3830      131.0360      146.0640      144.8910      159.2722      158.5210      177.6294      195.4377      196.6174      202.2486      192.2645      196.8158      190.4630      171.4775      197.7619      197.2549      198.1305      182.2793      200.3700      211.5316      228.2883      242.2066      246.4559      278.2479      275.2975      281.8904      269.8354      205.3752      228.2987      214.5379      189.6940      200.7843      184.3994      186.8076      223.0862      232.3799      232.7085      218.7592      225.5758      213.0540      217.4035      194.7483      214.3801      228.7443      210.2042      203.4121      188.3911      145.2273      139.6427      142.5388      127.6825      126.5134      127.1171      123.8003      114.8700        0.0000        0.0000        0.0000        0.0000        0.0000        0.0000        0.0000        0.0000        0.0000        0.0000        0.0000        0.0000        0.0000        0.0000        0.0000        0.0000        0.0000        0.0000        0.0000        0.0000        0.0000        0.0000        0.0000        0.0000        0.0000        0.0000        0.0000        0.0000        0.0000        0.0000        0.0000        0.0000        0.0000        0.0000        0.0000        0.0000        0.0000        0.0000        0.0000        0.0000        0.0000        0.0000        0.0000        0.0000        0.0000        0.0000        0.0000        0.0000        0.0000        0.0000        0.0000        0.0000        0.0000        0.0000        0.0000        0.0000        0.0000        0.0000
        0.0000        0.0000        0.0000        0.0000        0.0000        0.0000        0.0000        0.0000        0.0000        0.0000        0.0000        0.0000        0.0000        0.0000        0.0000        0.0000        0.0000        0.0000        0.0000        0.0000        0.0000        0.0000        0.0000        0.0000        0.0000        0.0000        0.0000        0.0000        0.0000        0.0000        0.0000        0.0000        0.0000        0.0000        0.0000        0.0000        0.0000        0.0000        0.0000        0.0000        0.0000        0.0000        0.0000        0.0000        0.0000        0.0000        0.0000        0.0000        0.0000        0.0000        0.0000        0.0000        0.0000        0.0000        0.0000        0.0000        0.0000        0.0000        0.0000        0.0000        0.0000        0.0000        0.0000        0.0000        0.0000        0.0000        0.0000        0.0000        0.0000        0.0000        0.0000        0.0000        0.0000        0.0000        0.0000        0.0000        0.0000        0.0000        0.0000        0.0000        0.0000        0.0000        0.0000        0.0000        0.0000        0.0000        0.0000        0.0000        0.0000        0.0000        0.0000        0.0000        0.0000        0.0000        0.0000        0.0000        0.0000        0.0000        0.0000        0.0000        0.0000      119.8972      111.2526       80.5486       64.2238       51.5854       40.3664       19.9203       14.2632        9.0143        9.8182        9.8470        7.5864       17.4309       13.0417       13.6277       14.7246       14.3881       15.3862       16.6464       17.8834       18.9966       18.0794       13.5599       13.2408       16.2955       21.7551       36.1877       39.8641       53.1274       63.2376       69.7117       93.4448      100.7443      109.4359      121.2005      123.7227      130.9043      143.7175      149.4298      152.4120      171.0866      205.7902      206.4405      201.4473      199.8904      185.7585      177.6785      188.6890      182.8429      186.6475      183.4386      174.7324      166.2914      177.6355      204.2499      212.9981      235.3968      233.7191      267.7704      295.5926      307.5803      284.2050      228.9167      216.1824      182.6082      170.8483      177.4533      170.0387      179.3378      175.0096      177.3622      173.6109      178.4147      182.6427      179.0253      177.8409      169.2664      176.5169      189.7792      183.4988      171.3040      153.4797      125.9220      115.0636      112.1209      115.3557      107.3620      102.9042      105.4939        0.0000        0.0000        0.0000        0.0000        0.0000        0.0000        0.0000        0.0000        0.0000        0.0000        0.0000        0.0000        0.0000        0.0000        0.0000        0.0000        0.0000        0.0000        0.0000        0.0000        0.0000        0.0000        0.0000        0.0000        0.0000        0.0000        0.0000        0.0000        0.0000        0.0000        0.0000        0.0000        0.0000        0.0000        0.0000        0.0000        0.0000        0.0000        0.0000        0.0000        0.0000        0.0000        0.0000        0.0000        0.0000        0.0000        0.0000        0.0000        0.0000        0.0000        0.0000        0.0000        0.0000        0.0000        0.0000        0.0000        0.0000        0.0000        0.0000
        0.0000        0.0000        0.0000        0.0000        0.0000        0.0000        0.0000        0.0000        0.0000        0.0000        0.0000        0.0000        0.0000        0.0000        0.0000        0.0000        0.0000        0.0000        0.0000        0.0000        0.0000        0.0000        0.0000        0.0000        0.0000        0.0000        0.0000        0.0000        0.0000        0.0000        0.0000        0.0000        0.0000        0.0000        0.0000        0.0000        0.0000        0.0000        0.0000        0.0000        0.0000        0.0000        0.0000        0.0000        0.0000        0.0000        0.0000        0.0000        0.0000        0.0000        0.0000        0.0000        0.0000        0.0000        0.0000        0.0000        0.0000        0.0000        0.0000        0.0000        0.0000        0.0000        0.0000        0.0000        0.0000        0.0000        0.0000        0.0000        0.0000        0.0000        0.0000        0.0000        0.0000        0.0000        0.0000        0.0000        0.0000        0.0000        0.0000        0.0000        0.0000        0.0000        0.0000        0.0000        0.0000        0.0000        0.0000        0.0000        0.0000        0.0000        0.0000        0.0000        0.0000        0.0000        0.0000        0.0000        0.0000        0.0000        0.0000        0.0000        0.0000      107.5833       82.0130       66.7157       55.8590       43.4771       34.9552       19.8687       14.7551       10.9078        7.8963        7.3218       10.6904       12.5122       13.7007       13.7853       14.7482       14.2155       15.0760       16.5477       17.7636       19.0105       18.5327       14.5009       15.1638       17.6618       20.3205       29.4692       36.4275       53.1036       58.9105       73.6634       92.4522      102.5415      113.9496      122.3631      137.8147      141.1507      141.8241      134.4976      137.3462      154.0441      190.3882      192.5275      199.8616      204.9025      184.8546      184.0901      185.9785      176.6633      174.1718      177.5784      176.3544      172.5400      173.7937      207.5656      225.7462      232.9582      246.5512      296.5835      334.6059      345.0544      320.3162      254.6547      206.8898      182.2126      176.2850      174.7093      177.0250      179.1518      173.8768      165.3119      167.6533      165.3904      164.8265      167.1814      151.8548      142.4563      154.3121      166.1153      159.1992      156.3957      140.0769      113.7382      112.0600      117.2770      113.4915      101.1756      101.4813       93.0676        0.0000        0.0000        0.0000        0.0000        0.0000        0.0000        0.0000        0.0000        0.0000        0.0000        0.0000        0.0000        0.0000        0.0000        0.0000        0.0000        0.0000        0.0000        0.0000        0.0000        0.0000        0.0000        0.0000        0.0000        0.0000        0.0000        0.0000        0.0000        0.0000        0.0000        0.0000        0.0000        0.0000        0.0000        0.0000        0.0000        0.0000        0.0000        0.0000        0.0000        0.0000        0.0000        0.0000        0.0000        0.0000        0.0000        0.0000        0.0000        0.0000        0.0000        0.0000        0.0000        0.0000        0.0000        0.0000        0.0000        0.0000        0.0000        0.0000
        0.0000        0.0000        0.0000        0.0000        0.0000        0.0000        0.0000        0.0000        0.0000        0.0000        0.0000        0.0000        0.0000        0.0000        0.0000        0.0000        0.0000        0.0000        0.0000        0.0000        0.0000        0.0000        0.0000        0.0000        0.0000        0.0000        0.0000        0.0000        0.0000        0.0000        0.0000        0.0000        0.0000        0.0000        0.0000        0.0000        0.0000        0.0000        0.0000        0.0000        0.0000        0.0000        0.0000        0.0000        0.0000        0.0000        0.0000        0.0000        0.0000        0.0000        0.0000        0.0000        0.0000        0.0000        0.0000        0.0000        0.0000        0.0000        0.0000        0.0000        0.0000        0.0000        0.0000        0.0000        0.0000        0.0000        0.0000        0.0000        0.0000        0.0000        0.0000        0.0000        0.0000        0.0000        0.0000        0.0000        0.0000        0.0000        0.0000        0.0000        0.0000        0.0000        0.0000        0.0000        0.0000        0.0000        0.0000        0.0000        0.0000        0.0000        0.0000        0.0000        0.0000        0.0000        0.0000        0.0000        0.0000        0.0000        0.0000        0.0000       98.3695       86.5939       65.7267       52.8791       49.0328       38.9169       31.4571       13.9505        9.8915       10.5296        7.5645        8.8163        9.1649       11.3136       11.0309       12.0174       11.9734       13.1897       14.9090       17.6603       18.2437       19.5577       25.4251       16.2413       14.3558       15.1081       18.9515       29.3143       33.2482       52.0735       68.8749       73.5157       94.7573      111.9012      128.9971      126.7513      126.7483      133.7495      151.6790      135.0811      138.0802      139.0357      150.9750      173.1244      182.3630      190.1501      188.0767      176.7503      175.5648      176.8773      185.6330      184.9090      169.1926      174.8179      188.0457      209.0047      230.3365      250.0932      286.8055      337.1044      354.7984      356.6027      323.5063      248.1532      209.2841      199.4604      198.5553      201.1009      182.4731      191.2454      187.6496      177.0656      160.0741      151.0936      153.6441      146.6512      141.1070      138.2851      150.2383      144.8267      134.8223      135.3188      140.6483      109.8948      104.2024      106.1682      107.2694      104.8212        0.0000        0.0000        0.0000        0.0000        0.0000        0.0000        0.0000        0.0000        0.0000        0.0000        0.0000        0.0000        0.0000       38.1000        0.0000        0.0000        0.0000       77.5200        0.0000        0.0000        0.0000        0.0000        0.0000        0.0000        0.0000        0.0000        0.0000        0.0000        0.0000        0.0000        0.0000        0.0000        0.0000        0.0000        0.0000        0.0000        0.0000        0.0000        0.0000        0.0000        0.0000        0.0000        0.0000        0.0000        0.0000        0.0000        0.0000        0.0000        0.0000        0.0000        0.0000        0.0000        0.0000        0.0000        0.0000        0.0000        0.0000        0.0000        0.0000        0.0000        0.0000
        0.0000        0.0000        0.0000        0.0000        0.0000        0.0000        0.0000        0.0000        0.0000        0.0000        0.0000        0.0000        0.0000        0.0000        0.0000        0.0000        0.0000        0.0000        0.0000        0.0000        0.0000        0.0000        0.0000        0.0000        0.0000        0.0000        0.0000        0.0000        0.0000        0.0000        0.0000        0.0000        0.0000        0.0000        0.0000        0.0000        0.0000        0.0000        0.0000        0.0000        0.0000        0.0000        0.0000        0.0000        0.0000        0.0000        0.0000        0.0000        0.0000        0.0000        0.0000        0.0000        0.0000        0.0000        0.0000        0.0000        0.0000        0.0000        0.0000        0.0000        0.0000        0.0000        0.0000        0.0000        0.0000        0.0000        0.0000        0.0000        0.0000        0.0000        0.0000        0.0000        0.0000        0.0000        0.0000        0.0000        0.0000        0.0000        0.0000        0.0000        0.0000        0.0000        0.0000        0.0000        0.0000        0.0000        0.0000        0.0000        0.0000        0.0000        0.0000        0.0000        0.0000        0.0000        0.0000        0.0000        0.0000        0.0000        0.0000        0.0000       84.8251       77.8992       60.7695       40.3462       39.1370       31.7461       29.7929       54.0878       12.5438       12.0340       11.8710       18.1150       17.0675       15.2556       13.8002       13.0963       10.3374       11.6981       12.9021       20.2744       21.0576       21.3846       21.7344       20.7747       20.7444       21.2595       24.2095       26.3792       28.7222       41.2073       51.3650       65.4077       99.2341      118.9460      116.6582      120.9367      116.9416      151.3643      141.1612      135.5678      130.2449      142.6843      142.9758      175.8206      184.9986      191.6046      208.2850      218.7255      223.0369      208.0654      219.3901      229.3280      214.4752      188.8337      196.5064      223.1601      243.9876      272.7144      286.7754      330.7189      344.5533      350.4847      339.4473      267.3874      251.8353      227.1674      234.3992      210.6723      208.5174      203.4297      181.7912      152.4985      134.6058      134.4777      138.0496      129.5522      137.4624      125.0445      133.6837      124.1726      123.0503      123.8742      133.9575      102.9265      103.3126       98.9752      101.0383       49.4929        0.0000        0.0000        0.0000        0.0000        0.0000        0.0000        0.0000        0.0000        0.0000        0.0000        0.0000        0.0000       48.2700       60.3900       57.6600        0.0000       99.8100      122.8200        0.0000        0.0000        0.0000        0.0000        0.0000        0.0000        0.0000        0.0000        0.0000        0.0000        0.0000        0.0000        0.0000        0.0000        0.0000        0.0000        0.0000        0.0000        0.0000        0.0000        0.0000        0.0000        0.0000        0.0000        0.0000        0.0000        0.0000        0.0000        0.0000        0.0000        0.0000        0.0000        0.0000        0.0000        0.0000        0.0000        0.0000        0.0000        0.0000        0.0000        0.0000        0.0000        0.0000
        0.0000        0.0000        0.0000        0.0000        0.0000        0.0000        0.0000        0.0000        0.0000        0.0000        0.0000        0.0000        0.0000        0.0000        0.0000        0.0000        0.0000        0.0000        0.0000        0.0000        0.0000        0.0000        0.0000        0.0000        0.0000        0.0000        0.0000        0.0000        0.0000        0.0000        0.0000        0.0000        0.0000        0.0000        0.0000        0.0000        0.0000        0.0000        0.0000        0.0000        0.0000        0.0000        0.0000        0.0000        0.0000        0.0000        0.0000        0.0000        0.0000        0.0000        0.0000        0.0000        0.0000        0.0000        0.0000        0.0000        0.0000        0.0000        0.0000        0.0000        0.0000        0.0000        0.0000        0.0000        0.0000        0.0000        0.0000        0.0000        0.0000        0.0000        0.0000        0.0000        0.0000        0.0000        0.0000        0.0000        0.0000        0.0000        0.0000        0.0000        0.0000        0.0000        0.0000        0.0000        0.0000        0.0000        0.0000        0.0000        0.0000        0.0000        0.0000        0.0000        0.0000        0.0000        0.0000        0.0000        0.0000        0.0000        0.0000       81.5223       85.6509       69.3464       59.0697       41.0822       34.7247       28.0286       22.1766       43.9610       12.4234       13.8409       11.8870       12.9635       10.6944       11.7658       16.0185       14.4542       10.9278        9.8091       12.4514       20.4662       20.1064       22.3992       21.4069       20.3302       19.9287       19.9542       23.3725       22.3603       24.4697       31.7528       42.3820       60.5341       71.3645       78.4297       99.6787      112.3781      102.8446      107.1257      110.5632      122.1135      111.9456      121.3583      129.1060      168.7617      181.0243      192.0460      193.3817      209.4680      219.6836      220.3271      221.0695      215.5941      205.4532      189.9781      235.1583      246.3628      266.7244      278.4867      274.0722      295.8767      304.8044      296.0041      263.1484      217.9081      215.6001      190.1478      194.2136      203.2233      190.1327      168.2695      166.8224      127.1449      113.6061      117.3459      113.0076      114.1318      110.9890      110.3177      122.8100      102.5125       99.9088      107.9467      100.6576       96.5685       97.8678       95.8229       99.5338       56.9292        0.0000        0.0000        0.0000        0.0000        0.0000        0.0000       38.1805       10.0200        0.0000        0.0000        0.0000        0.0000       71.4900       69.9000        0.0000        0.0000        0.0000        0.0000        0.0000        0.0000        0.0000        0.0000        0.0000        0.0000        0.0000        0.0000        0.0000        0.0000        0.0000        0.0000        0.0000        0.0000        0.0000        0.0000        0.0000        0.0000        0.0000        0.0000        0.0000        0.0000        0.0000        0.0000        0.0000        0.0000        0.0000        0.0000        0.0000        0.0000        0.0000        0.0000        0.0000        0.0000        0.0000        0.0000        0.0000        0.0000        0.0000        0.0000        0.0000        0.0000        0.0000
        0.0000        0.0000        0.0000        0.0000        0.0000        0.0000        0.0000        0.0000        0.0000        0.0000        0.0000        0.0000        0.0000        0.0000        0.0000        0.0000        0.0000        0.0000        0.0000        0.0000        0.0000        0.0000        0.0000        0.0000        0.0000        0.0000        0.0000        0.0000        0.0000        0.0000        0.0000        0.0000        0.0000        0.0000        0.0000        0.0000        0.0000        0.0000        0.0000        0.0000        0.0000        0.0000        0.0000        0.0000        0.0000        0.0000        0.0000        0.0000        0.0000        0.0000        0.0000        0.0000        0.0000        0.0000        0.0000        0.0000        0.0000        0.0000        0.0000        0.0000        0.0000        0.0000        0.0000        0.0000        0.0000        0.0000        0.0000        0.0000        0.0000        0.0000        0.0000        0.0000        0.0000        0.0000        0.0000        0.0000        0.0000        0.0000        0.0000        0.0000        0.0000        0.0000        0.0000        0.0000        0.0000        0.0000        0.0000        0.0000        0.0000        0.0000        0.0000        0.0000        0.0000        0.0000        0.0000        0.0000        0.0000       69.3812       85.9797       70.4828       65.5100       64.0424       60.6680       42.5132       34.9410       27.6111       24.1644       18.5429       19.3594       16.9802       10.4688       13.5617       13.0710       10.8937       15.9184       10.9841        9.8357       10.5736       13.3081       18.2477       20.7817       28.0221       28.5159       20.1711       23.8993       21.6896       21.7836       22.0288       33.1254       40.6303       38.2212       57.6376       68.4781       81.2392       92.9806       95.7183       96.5630       98.3469      102.1764      103.0628      104.0830      109.6153      123.4317      161.7282      175.7411      179.9024      192.7167      195.3956      206.0132      209.0948      212.0520      216.7082      218.3952      235.0590      240.7231      240.7782      258.0647      241.2411      245.6368      260.8433      271.6317      253.3161      232.8772      170.0118      156.4226      149.6947      125.3466      143.8798      144.3986      128.1273      133.1911      123.7874      121.5607       94.1913       93.5707       99.1816      109.1168      106.0918      113.8152      103.1103      103.8214       79.5031       78.8398       88.3463       86.6050       83.7663       76.8854        0.0000        0.0000        0.0000        0.0000        0.0000       34.0618       33.7010       31.7075        5.6100        0.0000        0.0000        0.0000        0.0000        0.0000        0.0000        0.0000        0.0000        0.0000        0.0000        0.0000        0.0000        0.0000        0.0000        0.0000        0.0000        0.0000        0.0000        0.0000        0.0000        0.0000        0.0000        0.0000        0.0000        0.0000        0.0000        0.0000        0.0000        0.0000        0.0000        0.0000        0.0000        0.0000        0.0000        0.0000        0.0000        0.0000        0.0000        0.0000        0.0000        0.0000        0.0000        0.0000        0.0000        0.0000        0.0000        0.0000        0.0000        0.0000        0.0000        0.0000        0.0000        0.0000
        0.0000        0.0000        0.0000        0.0000        0.0000        0.0000        0.0000        0.0000        0.0000        0.0000        0.0000        0.0000        0.0000        0.0000        0.0000        0.0000        0.0000        0.0000        0.0000        0.0000        0.0000        0.0000        0.0000        0.0000        0.0000        0.0000        0.0000        0.0000        0.0000        0.0000        0.0000        0.0000        0.0000        0.0000        0.0000        0.0000        0.0000        0.0000        0.0000        0.0000        0.0000        0.0000        0.0000        0.0000        0.0000        0.0000        0.0000        0.0000        0.0000        0.0000        0.0000        0.0000        0.0000        0.0000        0.0000        0.0000        0.0000        0.0000        0.0000        0.0000        0.0000        0.0000        0.0000        0.0000        0.0000        0.0000        0.0000        0.0000        0.0000        0.0000        0.0000        0.0000        0.0000        0.0000        0.0000        0.0000        0.0000        0.0000        0.0000        0.0000        0.0000        0.0000        0.0000        0.0000        0.0000        0.0000        0.0000        0.0000        0.0000        0.0000        0.0000        0.0000        0.0000        0.0000        0.0000        0.0000        0.0000       57.1455       73.9768       61.1429       66.7774       60.5280       59.7241       45.9917       39.3875       36.0029       34.3612       26.2692       19.2814       15.8423       14.0672       14.7974       13.0208       11.9329       13.6173       12.9086       10.4789       10.1223       11.6167       16.1950       18.4001       30.2267       32.9303       23.6100       23.2980       23.5290       24.1867       21.8081       50.1027       57.2434       46.1608       78.9451       74.0158       85.1386      106.5247       91.1638       88.1340       91.7259       93.2763       90.8513       89.0350       98.1902      109.0846      144.2711      151.1379      169.3302      172.3851      179.8552      190.4721      174.3104      192.3438      185.2123      190.5859      191.2362      197.1499      210.0084      221.7975      212.4708      206.6419      212.0392      209.2997      203.1959      176.6212      141.6355      132.2658      105.4820      106.1746      107.6321       98.1207       93.4478       92.4621       86.8453       76.9351       73.7753       73.1855       81.6721       95.6852       98.1456      106.2493       85.0282       84.2525       68.2142       77.7749       81.6612       79.4028       69.7425       60.5118        0.0000        0.0000        0.0000        2.7900       27.7657       28.4476       28.6773       27.8476        3.0900        0.0000        0.0000        0.0000        0.0000        0.0000        0.0000        0.0000        0.0000        0.0000        0.0000        0.0000        0.0000        0.0000        0.0000        0.0000        0.0000        0.0000        0.0000        0.0000        0.0000        0.0000        0.0000        0.0000        0.0000        0.0000        0.0000        0.0000        0.0000        0.0000        0.0000        0.0000        0.0000        0.0000        0.0000        0.0000        0.0000        0.0000        0.0000        0.0000        0.0000        0.0000        0.0000        0.0000        0.0000        0.0000        0.0000        0.0000        0.0000        0.0000        0.0000        0.0000        0.0000        0.0000
        0.0000        0.0000        0.0000        0.0000        0.0000        0.0000        0.0000        0.0000        0.0000        0.0000        0.0000        0.0000        0.0000        0.0000        0.0000        0.0000        0.0000        0.0000        0.0000        0.0000        0.0000        0.0000        0.0000        0.0000        0.0000        0.0000        0.0000        0.0000        0.0000        0.0000        0.0000        0.0000        0.0000        0.0000        0.0000        0.0000        0.0000        0.0000        0.0000        0.0000        0.0000        0.0000        0.0000        0.0000        0.0000        0.0000        0.0000        0.0000        0.0000        0.0000        0.0000        0.0000        0.0000        0.0000        0.0000        0.0000        0.0000        0.0000        0.0000        0.0000        0.0000        0.0000        0.0000        0.0000        0.0000        0.0000        0.0000        0.0000        0.0000        0.0000        0.0000        0.0000        0.0000        0.0000        0.0000        0.0000        0.0000        0.0000        0.0000        0.0000        0.0000        0.0000        0.0000        0.0000        0.0000        0.0000        0.0000        0.0000        0.0000        0.0000        0.0000        0.0000        0.0000        0.0000        0.0000        0.0000       44.0012       58.9771       69.3562       76.6741       68.5961       73.1379       74.7101       64.8494       49.8207       48.1622       46.6232       34.5403       26.6538       23.7155       20.5865       14.8741       16.0907       16.6581       17.2045       14.9223       23.9506       65.7232       11.4176       11.1217       11.4934       16.6797       21.9912       27.1013       42.1320       35.8245       32.3933       34.1985       53.1585       57.6353       65.7775       65.4798       69.2328       80.8332       81.8868       65.5574       72.0154       72.4143       74.2598       72.3055       73.3396       88.0650       99.5214      126.9069      133.9127      139.3456      143.8074      184.1118      201.0312      184.0864      173.1177      143.9802      142.3242      153.0440      153.4710      142.4701      141.5375      136.7182      132.2653      137.4565      139.6083      123.4343      109.9527      126.5322      105.3310       89.8330       76.4916       75.7176       71.9933       68.8638       68.1050       61.9446       60.0997       61.8924       61.6254       66.9957       76.9285       92.2138       82.2987       57.4051       49.2946       43.3213       54.3172       44.7493       39.3118       21.2806        0.0000        0.0000        0.0000        0.0000       19.3505       15.8754       15.0879       15.1227       16.5727        3.5100        0.0000        0.0000        0.0000        0.0000        0.0000        0.0000        0.0000        0.0000        0.0000        0.0000        0.0000        0.0000        0.0000        0.0000        0.0000        0.0000        0.0000        0.0000        0.0000        0.0000        0.0000        0.0000        0.0000        0.0000        0.0000        0.0000        0.0000        0.0000        0.0000        0.0000        0.0000        0.0000        0.0000        0.0000        0.0000        0.0000        0.0000        0.0000        0.0000        0.0000        0.0000        0.0000        0.0000        0.0000        0.0000        0.0000        0.0000        0.0000        0.0000        0.0000        0.0000        0.0000        0.0000
        0.0000        0.0000        0.0000        0.0000        0.0000        0.0000        0.0000        0.0000        0.0000        0.0000        0.0000        0.0000        0.0000        0.0000        0.0000        0.0000        0.0000        0.0000        0.0000        0.0000        0.0000        0.0000        0.0000        0.0000        0.0000        0.0000        0.0000        0.0000        0.0000        0.0000        0.0000        0.0000        0.0000        0.0000        0.0000        0.0000        0.0000        0.0000        0.0000        0.0000        0.0000        0.0000        0.0000        0.0000        0.0000        0.0000        0.0000        0.0000        0.0000        0.0000        0.0000        0.0000        0.0000        0.0000        0.0000        0.0000        0.0000        0.0000        0.0000        0.0000        0.0000        0.0000        0.0000        0.0000        0.0000        0.0000        0.0000        0.0000        0.0000        0.0000        0.0000        0.0000        0.0000        0.0000        0.0000        0.0000        0.0000        0.0000        0.0000        0.0000        0.0000        0.0000        0.0000        0.0000        0.0000        0.0000        0.0000        0.0000        0.0000        0.0000        0.0000        0.0000        0.0000        0.0000        0.0000        0.0000       45.2080       64.6073       63.1307       78.6728       72.8743       75.6581       63.1812       50.3151       40.6510       34.0260       29.6019       25.9463       26.8639       28.2415       25.0934       20.6542       19.3656       17.5822       16.4191       15.9645       14.2323       36.9454       19.9015       11.1654       14.0947       13.2400       16.4443       18.5471       23.8271       19.9098       22.9719       29.1555       39.7632       44.1565       44.9524       47.5333       55.5702       65.0449       70.9827       57.9898       60.3121       61.1911       62.1141       66.1904       76.9491       90.9354       95.6374      133.1574      126.1650      134.0284      145.9624      180.7723      177.9138      174.9120      165.8142      135.3548      127.2723      125.7050      122.4215      117.1014      115.8655      115.0041      104.3056      100.0922      107.4076       86.9288       80.2080       89.8099       80.5249       75.1242       77.3097       61.6983       53.5721       51.7145       52.9583       57.1313       57.7491       49.3777       46.7586       56.9455       62.1292       66.6768       59.5151       42.0561       39.8955       38.5462       45.3807        0.0000        0.0000        0.0000        0.0000        0.0000        0.0000       18.0705       17.0168       12.3669       14.4690       20.1661       18.0663        0.0000        0.0000        0.0000        0.0000        0.0000        0.0000        0.0000        0.0000        0.0000        0.0000        0.0000        0.0000        0.0000        0.0000        0.0000        0.0000        0.0000        0.0000        0.0000        0.0000        0.0000        0.0000        0.0000        0.0000        0.0000        0.0000        0.0000        0.0000        0.0000        0.0000        0.0000        0.0000        0.0000        0.0000        0.0000        0.0000        0.0000        0.0000        0.0000        0.0000        0.0000        0.0000        0.0000        0.0000        0.0000        0.0000        0.0000        0.0000        0.0000        0.0000        0.0000        0.0000        0.0000        0.0000
        0.0000        0.0000        0.0000        0.0000        0.0000        0.0000        0.0000        0.0000        0.0000        0.0000        0.0000        0.0000        0.0000        0.0000        0.0000        0.0000        0.0000        0.0000        0.0000        0.0000        0.0000        0.0000        0.0000        0.0000        0.0000        0.0000        0.0000        0.0000        0.0000        0.0000        0.0000        0.0000        0.0000        0.0000        0.0000        0.0000        0.0000        0.0000        0.0000        0.0000        0.0000        0.0000        0.0000        0.0000        0.0000        0.0000        0.0000        0.0000        0.0000        0.0000        0.0000        0.0000        0.0000        0.0000        0.0000        0.0000        0.0000        0.0000        0.0000        0.0000        0.0000        0.0000        0.0000        0.0000        0.0000        0.0000        0.0000        0.0000        0.0000        0.0000        0.0000        0.0000        0.0000        0.0000        0.0000        0.0000        0.0000        0.0000        0.0000        0.0000        0.0000        0.0000        0.0000        0.0000        0.0000        0.0000        0.0000        0.0000        0.0000        0.0000        0.0000        0.0000        0.0000        0.0000        0.0000        0.0000       51.8485       58.7873       61.0760       87.6180       77.8657       63.9907       64.1240       50.5809       38.4378       33.9884       33.2865       28.4957       32.3794       31.3007       24.8401       20.6976       19.1749       16.5444       15.3831       17.9157       14.1790       17.9468       17.9029       14.1311       16.2337       17.5082       24.0233       18.7088       25.0398       22.1576       27.3292       29.4503       28.3527       35.4540       35.6447       49.0228       67.6559       61.1818      100.2939       60.1882       57.2870       57.8902       57.9900       72.2911       82.9346      102.5180      106.0809      127.1393      121.0517      128.7629      135.0564      135.0716      165.5923      183.0258      172.1297      115.7803      123.3064      123.3648      122.7001      108.0344       96.6643       87.3806       84.0114       83.1335       80.1912       68.8528       62.3642       74.8988       71.0754       74.2312       67.6721       57.4421       43.9385       49.6256       55.6740       39.5891       35.7031       35.6523       39.0951       48.1897       51.1883       50.3111       46.9478       37.4411       34.9559       33.5924        0.0000        0.0000        0.0000        0.0000        0.0000        0.0000       21.4372       19.1935       17.6207       16.7919       19.2877       15.4576       16.4447        0.0000        0.0000        0.0000        0.0000        0.0000        0.0000        0.0000        0.0000        0.0000        0.0000        0.0000        0.0000        0.0000        0.0000        0.0000        0.0000        0.0000        0.0000        0.0000        0.0000        0.0000        0.0000        0.0000        0.0000        0.0000        0.0000        0.0000        0.0000        0.0000        0.0000        0.0000        0.0000        0.0000        0.0000        0.0000        0.0000        0.0000        0.0000        0.0000        0.0000        0.0000        0.0000        0.0000        0.0000        0.0000        0.0000        0.0000        0.0000        0.0000        0.0000        0.0000        0.0000        0.0000        0.0000
        0.0000        0.0000        0.0000        0.0000        0.0000        0.0000        0.0000        0.0000        0.0000        0.0000        0.0000        0.0000        0.0000        0.0000        0.0000        0.0000        0.0000        0.0000        0.0000        0.0000        0.0000        0.0000        0.0000        0.0000        0.0000        0.0000        0.0000        0.0000        0.0000        0.0000        0.0000        0.0000        0.0000        0.0000        0.0000        0.0000        0.0000        0.0000        0.0000        0.0000        0.0000        0.0000        0.0000        0.0000        0.0000        0.0000        0.0000        0.0000        0.0000        0.0000        0.0000        0.0000        0.0000        0.0000        0.0000        0.0000        0.0000        0.0000        0.0000        0.0000        0.0000        0.0000        0.0000        0.0000        0.0000        0.0000        0.0000        0.0000        0.0000        0.0000        0.0000        0.0000        0.0000        0.0000        0.0000        0.0000        0.0000        0.0000        0.0000        0.0000        0.0000        0.0000        0.0000        0.0000        0.0000        0.0000        0.0000        0.0000        0.0000        0.0000        0.0000        0.0000        0.0000        0.0000        0.0000        0.0000        0.0000       42.5188       54.7464       69.6570       70.7400       58.4335       61.6805       45.4909       43.0440       43.4815       39.0764       31.3281       31.2868       27.2755       23.3661       19.7167       19.1582       17.7092       16.8724       17.9197       18.6319       17.7242       20.7088       29.1555       26.0098       29.9678       28.5262       28.5230       31.5378       28.7454       31.7679       34.4823       29.6870       30.6245       40.1163       76.0705       56.6939       73.1384       76.5162       52.9065       52.1233       57.6315       60.3166       73.7129       78.1508       83.4090       94.9034      110.1528      115.8828      122.2892      113.9942      122.8913      121.6852      123.5317      119.6337       99.4784      102.2375      111.2345      130.3984      105.7310       84.3264       78.3393       80.6630       81.7739       77.7504       57.3937       57.8158       74.9579       70.0874       50.2830       45.5462       43.9509       42.2986       40.4825       33.4913       30.1334       28.3202       29.3780       30.3975       35.2520       37.3396       37.6181       38.2751       28.4434       28.9268        0.0000        0.0000        0.0000        0.0000        0.0000        0.0000        0.0000       22.1629       21.5299       20.5161       18.9962       20.7946       18.1467       17.1596        0.0000        0.0000        0.0000        0.0000        0.0000        0.0000        0.0000        0.0000        0.0000        0.0000        0.0000        0.0000        0.0000        0.0000        0.0000        0.0000        0.0000        0.0000        0.0000        0.0000        0.0000        0.0000        0.0000        0.0000        0.0000        0.0000        0.0000        0.0000        0.0000        0.0000        0.0000        0.0000        0.0000        0.0000        0.0000        0.0000        0.0000        0.0000        0.0000        0.0000        0.0000        0.0000        0.0000        0.0000        0.0000        0.0000        0.0000        0.0000        0.0000        0.0000        0.0000        0.0000        0.0000        0.0000
        0.0000        0.0000        0.0000        0.0000        0.0000        0.0000        0.0000        0.0000        0.0000        0.0000        0.0000        0.0000        0.0000        0.0000        0.0000        0.0000        0.0000        0.0000        0.0000        0.0000        0.0000        0.0000        0.0000        0.0000        0.0000        0.0000        0.0000        0.0000        0.0000        0.0000        0.0000        0.0000        0.0000        0.0000        0.0000        0.0000        0.0000        0.0000        0.0000        0.0000        0.0000        0.0000        0.0000        0.0000        0.0000        0.0000        0.0000        0.0000        0.0000        0.0000        0.0000        0.0000        0.0000        0.0000        0.0000        0.0000        0.0000        0.0000        0.0000        0.0000        0.0000        0.0000        0.0000        0.0000        0.0000        0.0000        0.0000        0.0000        0.0000        0.0000        0.0000        0.0000        0.0000        0.0000        0.0000        0.0000        0.0000        0.0000        0.0000        0.0000        0.0000        0.0000        0.0000        0.0000        0.0000        0.0000        0.0000        0.0000        0.0000        0.0000        0.0000        0.0000        0.0000        0.0000        0.0000        0.0000       35.6219       39.5312       56.6029       51.2498        0.0000       45.1381       45.7279       48.6767       36.7800       38.5774       29.8798       27.8132       27.5439       25.1091       21.9335       20.0805       18.9320       18.6132       19.4893       23.5704       23.5434       25.6324       28.3352       37.8491       39.6099       39.4004       41.8001       37.3689       37.8037       32.2977       28.0628       28.1356       29.8791       34.0268       38.4963       42.6505       58.2688       57.6325       76.0476       51.5210       49.4147       53.4539       60.9596       68.9129       68.0546       77.8871       77.2829      105.1741      105.2163      100.6547       90.0167      104.6946      101.2578      115.5750      103.0888       92.6155       86.9774       84.4055       84.1080       68.6581       62.7460       66.2727       64.2322       67.0468       65.1846       62.3766       59.9823       56.1236       44.2212       33.8430       31.9938       28.5698       27.7895       21.4746       19.6995       16.3432       15.8232       15.2442       14.7827        3.4888        3.4563        4.6370        5.3599        0.0000        0.0000        0.0000        0.0000        0.0000        7.3200        4.1100        0.0000       37.5642       37.4214       39.0032       38.7569       38.0140       41.6355       39.0887        0.0000        0.0000        0.0000        0.0000        0.0000        0.0000        0.0000        0.0000        0.0000        0.0000        0.0000        0.0000        0.0000        0.0000        0.0000        0.0000        0.0000        0.0000        0.0000        0.0000        0.0000        0.0000        0.0000        0.0000        0.0000        0.0000        0.0000        0.0000        0.0000        0.0000        0.0000        0.0000        0.0000        0.0000        0.0000        0.0000        0.0000        0.0000        0.0000        0.0000        0.0000        0.0000        0.0000        0.0000        0.0000        0.0000        0.0000        0.0000        0.0000        0.0000        0.0000        0.0000        0.0000        0.0000        0.0000
        0.0000        0.0000        0.0000        0.0000        0.0000        0.0000        0.0000        0.0000        0.0000        0.0000        0.0000        0.0000        0.0000        0.0000        0.0000        0.0000        0.0000        0.0000        0.0000        0.0000        0.0000        0.0000        0.0000        0.0000        0.0000        0.0000        0.0000        0.0000        0.0000        0.0000        0.0000        0.0000        0.0000        0.0000        0.0000        0.0000        0.0000        0.0000        0.0000        0.0000        0.0000        0.0000        0.0000        0.0000        0.0000        0.0000        0.0000        0.0000        0.0000        0.0000        0.0000        0.0000        0.0000        0.0000        0.0000        0.0000        0.0000        0.0000        0.0000        0.0000        0.0000        0.0000        0.0000        0.0000        0.0000        0.0000        0.0000        0.0000        0.0000        0.0000        0.0000        0.0000        0.0000        0.0000        0.0000        0.0000        0.0000        0.0000        0.0000        0.0000        0.0000        0.0000        0.0000        0.0000        0.0000        0.0000        0.0000        0.0000        0.0000        0.0000        0.0000        0.0000        0.0000        0.0000        0.0000        0.0000        0.0000       47.9536        0.0000        0.0000        0.0000       39.7759       38.6679       38.1160       34.2062       37.9337       29.1136       28.9295       27.3293       23.2239       23.5400       26.2738       17.1419       18.1245       22.5367       28.7370       27.6728       29.1536       33.0035       47.2647       53.5239       51.3278       55.0723       47.4097       36.6543       32.9509       35.4824       35.6816       41.3937       36.0968       38.9458       43.4794       56.5267       54.5443       58.5460       62.2225       45.7190       45.7979       52.1826       58.3446       66.7072       66.9744       72.6021       98.6511       90.4170       79.0018       74.4059      106.3586      106.3205      115.8130      129.7519      117.6246       97.1143       79.6301       75.2658       54.2202       42.8760       40.9796       48.3447       51.8728       52.1496       48.0029       44.4355       33.0014       28.5626       25.3927       24.9644       20.1702       14.1730       13.8670       14.0183       10.8335       11.7691       10.5842       10.0972        2.8394        4.5143        4.1871        3.1526        0.0000        0.0000        0.0000        0.0000        0.0000        8.6700       11.7900       14.6100       40.0513       42.9294       43.6190       40.7815       45.6665       43.0970       46.3986        0.0000        0.0000        0.0000        0.0000        0.0000        0.0000        0.0000        0.0000        0.0000        0.0000        0.0000        0.0000        0.0000        0.0000        0.0000        0.0000        0.0000        0.0000        0.0000        0.0000        0.0000        0.0000        0.0000        0.0000        0.0000        0.0000        0.0000        0.0000        0.0000        0.0000        0.0000        0.0000        0.0000        0.0000        0.0000        0.0000        0.0000        0.0000        0.0000        0.0000        0.0000        0.0000        0.0000        0.0000        0.0000        0.0000        0.0000        0.0000        0.0000        0.0000        0.0000        0.0000        0.0000        0.0000        0.0000
        0.0000        0.0000        0.0000        0.0000        0.0000        0.0000        0.0000        0.0000        0.0000        0.0000        0.0000        0.0000        0.0000        0.0000        0.0000        0.0000        0.0000        0.0000        0.0000        0.0000        0.0000        0.0000        0.0000        0.0000        0.0000        0.0000        0.0000        0.0000        0.0000        0.0000        0.0000        0.0000        0.0000        0.0000        0.0000        0.0000        0.0000        0.0000        0.0000        0.0000        0.0000        0.0000        0.0000        0.0000        0.0000        0.0000        0.0000        0.0000        0.0000        0.0000        0.0000        0.0000        0.0000        0.0000        0.0000        0.0000        0.0000        0.0000        0.0000        0.0000        0.0000        0.0000        0.0000        0.0000        0.0000        0.0000        0.0000        0.0000        0.0000        0.0000        0.0000        0.0000        0.0000        0.0000        0.0000        0.0000        0.0000        0.0000        0.0000        0.0000        0.0000        0.0000        0.0000        0.0000        0.0000        0.0000        0.0000        0.0000        0.0000        0.0000        0.0000        0.0000        0.0000        0.0000        0.0000        0.0000        0.0000        0.0000        0.0000        0.0000        0.0000       33.3490       34.9952       37.3994       29.8026       30.2593       26.9327       28.7897       28.6868       27.8507       26.5953       25.9412       20.3080       23.2557       27.1704       37.3348       34.3359       40.4799       46.0485       54.2669       60.3636       62.8261       66.4147       55.2557       48.6710       41.9334       39.1916       39.3451       39.7617       38.4624       43.8315       55.3055       42.5318       37.8674       37.6579       39.1846       38.8205       39.4279       45.6897       64.7679       62.7084       57.7581       51.2987       81.2576       71.6573       55.9381       67.8477      100.2873       95.0444       95.3667      120.8831      100.8776       87.5109       61.6647       57.3516       37.3760       38.1167       36.8453       34.4052       38.1420       37.9049       39.5192       34.8516       26.1658       23.4307       19.1996       17.6523       11.1769        9.7223       10.4211       10.4221        7.4081        8.7019        7.9606        7.0165        6.0355        3.9032        0.0000        0.0000        0.0000        0.0000        0.0000        0.0000        4.2600        3.6300        6.0300        5.0700       32.7530       36.0773       37.5242       37.6483       40.2238       37.8944       37.1392        0.0000        0.0000        0.0000        0.0000        0.0000        0.0000        0.0000        0.0000        0.0000        0.0000        0.0000        0.0000        0.0000        0.0000        0.0000        0.0000        0.0000        0.0000        0.0000        0.0000        0.0000        0.0000        0.0000        0.0000        0.0000        0.0000        0.0000        0.0000        0.0000        0.0000        0.0000        0.0000        0.0000        0.0000        0.0000        0.0000        0.0000        0.0000        0.0000        0.0000        0.0000        0.0000        0.0000        0.0000        0.0000        0.0000        0.0000        0.0000        0.0000        0.0000        0.0000        0.0000        0.0000        0.0000        0.0000
        0.0000        0.0000        0.0000        0.0000        0.0000        0.0000        0.0000        0.0000        0.0000        0.0000        0.0000        0.0000        0.0000        0.0000        0.0000        0.0000        0.0000        0.0000        0.0000        0.0000        0.0000        0.0000        0.0000        0.0000        0.0000        0.0000        0.0000        0.0000        0.0000        0.0000        0.0000        0.0000        0.0000        0.0000        0.0000        0.0000        0.0000        0.0000        0.0000        0.0000        0.0000        0.0000        0.0000        0.0000        0.0000        0.0000        0.0000        0.0000        0.0000        0.0000        0.0000        0.0000        0.0000        0.0000        0.0000        0.0000        0.0000        0.0000        0.0000        0.0000        0.0000        0.0000        0.0000        0.0000        0.0000        0.0000        0.0000        0.0000        0.0000        0.0000        0.0000        0.0000        0.0000        0.0000        0.0000        0.0000        0.0000        0.0000        0.0000        0.0000        0.0000        0.0000        0.0000        0.0000        0.0000        0.0000        0.0000        0.0000        0.0000        0.0000        0.0000        0.0000        0.0000        0.0000        0.0000        0.0000        0.0000        0.0000        0.0000        0.0000        0.0000        0.0000       31.9680       30.6647       26.2123       24.5108       24.6718       29.5488       33.9596       39.7832       35.6344       27.7669       28.7129       30.4729       37.2697       49.0234       53.6319       50.5182       55.9094       72.0844       86.0820       94.7560       85.0586       78.2430       61.2603       50.9770       47.9562       47.4747       53.3819       54.3540       55.5672       48.2751       45.9434       46.5621       42.4303       41.0517       40.1079       36.3912       54.5793       68.6956       50.9005       55.8361       54.6302       72.3129       54.9480       52.8843       76.4105       95.7510      103.3131       82.1433       86.8626       77.6558       63.1218       44.4055       35.8964       30.1947       30.2566       27.7207       26.6905       31.8488       32.0381       33.4198       29.2933       20.9477       16.8534       13.9596       11.5474        8.0795        7.0193        6.3121        6.1784        5.5660        4.7917        4.5854        4.0181        0.8101        1.1226        0.0000        0.0000        0.0000        0.0000        0.0000        0.0000        0.0000        0.2700        0.0000        2.0100       26.6014       28.1630       29.0019       29.5360       29.6253       33.2300       31.6296        0.0000        0.0000        0.0000        0.0000        0.0000        0.0000        0.0000        0.0000        0.0000        0.0000        0.0000        0.0000        0.0000        0.0000        0.0000        0.0000        0.0000        0.0000        0.0000        0.0000        0.0000        0.0000        0.0000        0.0000        0.0000        0.0000        0.0000        0.0000        0.0000        0.0000        0.0000        0.0000        0.0000        0.0000        0.0000        0.0000        0.0000        0.0000        0.0000        0.0000        0.0000        0.0000        0.0000        0.0000        0.0000        0.0000        0.0000        0.0000        0.0000        0.0000        0.0000        0.0000        0.0000        0.0000        0.0000
        0.0000        0.0000        0.0000        0.0000        0.0000        0.0000        0.0000        0.0000        0.0000        0.0000        0.0000        0.0000        0.0000        0.0000        0.0000        0.0000        0.0000        0.0000        0.0000        0.0000        0.0000        0.0000        0.0000        0.0000        0.0000        0.0000        0.0000        0.0000        0.0000        0.0000        0.0000        0.0000        0.0000        0.0000        0.0000        0.0000        0.0000        0.0000        0.0000        0.0000        0.0000        0.0000        0.0000        0.0000        0.0000        0.0000        0.0000        0.0000        0.0000        0.0000        0.0000        0.0000        0.0000        0.0000        0.0000        0.0000        0.0000        0.0000        0.0000        0.0000        0.0000        0.0000        0.0000        0.0000        0.0000        0.0000        0.0000        0.0000        0.0000        0.0000        0.0000        0.0000        0.0000        0.0000        0.0000        0.0000        0.0000        0.0000        0.0000        0.0000        0.0000        0.0000        0.0000        0.0000        0.0000        0.0000        0.0000        0.0000        0.0000        0.0000        0.0000        0.0000        0.0000        0.0000        0.0000        0.0000        0.0000        0.0000        0.0000        0.0000        0.0000        0.0000        0.0000       30.0788       25.2626       26.3321       30.0761       31.7699       36.9104       36.8717       34.8490       40.3371       42.4360       47.7238       51.6601       63.1724       66.7783       72.0216       72.7262       97.2828      108.8203      109.8927      116.8036      102.7112      100.6908       87.5116       89.7758        0.0000        0.0000       70.9886       66.3042       59.9331       62.3675       63.7922       54.2259       66.3899       63.7234       51.6902       52.1308       56.0812       61.5552       67.0672       64.9803       68.5998       65.5396       70.6998      100.8366      136.7767      110.6326       68.9125       57.4789       41.3054       32.8516       25.7445       30.7787       27.5254       32.8400       24.3919       22.4116       23.5070       23.7507       21.4468       18.0201        0.0690        0.0507        0.0000        0.0000        4.5002        4.1217        3.8762        3.6671        0.0000        3.1490        0.4338        0.0000        0.0000        0.0000        0.0000        0.0000        0.0000        0.0000        0.0000        0.0000        0.0000        0.0000        0.0000        0.0000        6.6627        5.5400        5.5751        6.0391       17.2139       21.7808        0.0000        0.0000        0.0000        0.0000        0.0000        0.0000        0.0000        0.0000        0.0000        0.0000        0.0000        0.0000        0.0000        0.0000        0.0000        0.0000        0.0000        0.0000        0.0000        0.0000        0.0000        0.0000        0.0000        0.0000        0.0000        0.0000        0.0000        0.0000        0.0000        0.0000        0.0000        0.0000        0.0000        0.0000        0.0000        0.0000        0.0000        0.0000        0.0000        0.0000        0.0000        0.0000        0.0000        0.0000        0.0000        0.0000        0.0000        0.0000        0.0000        0.0000        0.0000        0.0000        0.0000        0.0000        0.0000        0.0000
        0.0000        0.0000        0.0000        0.0000        0.0000        0.0000        0.0000        0.0000        0.0000        0.0000        0.0000        0.0000        0.0000        0.0000        0.0000        0.0000        0.0000        0.0000        0.0000        0.0000        0.0000        0.0000        0.0000        0.0000        0.0000        0.0000        0.0000        0.0000        0.0000        0.0000        0.0000        0.0000        0.0000        0.0000        0.0000        0.0000        0.0000        0.0000        0.0000        0.0000        0.0000        0.0000        0.0000        0.0000        0.0000        0.0000        0.0000        0.0000        0.0000        0.0000        0.0000        0.0000        0.0000        0.0000        0.0000        0.0000        0.0000        0.0000        0.0000        0.0000        0.0000        0.0000        0.0000        0.0000        0.0000        0.0000        0.0000        0.0000        0.0000        0.0000        0.0000        0.0000        0.0000        0.0000        0.0000        0.0000        0.0000        0.0000        0.0000        0.0000        0.0000        0.0000        0.0000        0.0000        0.0000        0.0000        0.0000        0.0000        0.0000        0.0000        0.0000        0.0000        0.0000        0.0000        0.0000        0.0000        0.0000        0.0000        0.0000        0.0000        0.0000        0.0000        0.0000       27.5575       26.2843       28.7354       32.6968       31.9311       34.4291       35.7294       40.4905       50.9265       51.4778       51.8843       55.1908       68.8207       75.2657       75.7454       81.8942      108.2801      130.4561      126.5894      138.6258      115.4231      118.2339      103.8995        0.0000        0.0000        0.0000        0.0000        0.0000        0.0000       66.5849       60.8982       60.0246       53.0418       60.4288       85.5257       63.4157       56.9196       70.8647       72.0741       68.1538       68.2428       70.7527       95.2912      101.4816       82.6974       73.0378       56.4100       44.0982       35.7403       30.2687       24.8099       30.0797       21.4965       20.9279       19.7346       17.8842       18.8783       18.2696       16.4963       11.9221        0.0123        0.0000        0.0258        0.2609        2.0704        2.5410        2.2887        2.2076        0.1380        0.0000        0.0000        0.0000        0.0000        0.0000        0.0000        0.0000        0.0000        0.0000        0.0000        0.0000        0.0000        0.0000        0.0000        0.0000        4.0992        3.2764        2.9643        3.6876       11.8160       14.3973       16.4567        0.0000        0.0000        0.0000        0.0000        0.0000        0.0000        0.0000        0.0000        0.0000        0.0000        0.0000        0.0000        0.0000        0.0000        0.0000        0.0000        0.0000        0.0000        0.0000        0.0000        0.0000        0.0000        0.0000        0.0000        0.0000        0.0000        0.0000        0.0000        0.0000        0.0000        0.0000        0.0000        0.0000        0.0000        0.0000        0.0000        0.0000        0.0000        0.0000        0.0000        0.0000        0.0000        0.0000        0.0000        0.0000        0.0000        0.0000        0.0000        0.0000        0.0000        0.0000        0.0000        0.0000        0.0000        0.0000
        0.0000        0.0000        0.0000        0.0000        0.0000        0.0000        0.0000        0.0000        0.0000        0.0000        0.0000        0.0000        0.0000        0.0000        0.0000        0.0000        0.0000        0.0000        0.0000        0.0000        0.0000        0.0000        0.0000        0.0000        0.0000        0.0000        0.0000        0.0000        0.0000        0.0000        0.0000        0.0000        0.0000        0.0000        0.0000        0.0000        0.0000        0.0000        0.0000        0.0000        0.0000        0.0000        0.0000        0.0000        0.0000        0.0000        0.0000        0.0000        0.0000        0.0000        0.0000        0.0000        0.0000        0.0000        0.0000        0.0000        0.0000        0.0000        0.0000        0.0000        0.0000        0.0000        0.0000        0.0000        0.0000        0.0000        0.0000        0.0000        0.0000        0.0000        0.0000        0.0000        0.0000        0.0000        0.0000        0.0000        0.0000        0.0000        0.0000        0.0000        0.0000        0.0000        0.0000        0.0000        0.0000        0.0000        0.0000        0.0000        0.0000        0.0000        0.0000        0.0000        0.0000        0.0000        0.0000        0.0000        0.0000        0.0000        0.0000        0.0000        0.0000        0.0000        0.0000       27.7056       27.7511       31.3075       32.1838       33.9539       37.3550       40.7740       46.3541       65.1275       58.6860       63.7104       64.5620       69.9267       71.2698        0.0000       89.4541      116.7954        0.0000        0.0000      119.6087      124.5716        0.0000        0.0000        0.0000        0.0000        0.0000        0.0000        0.0000        0.0000       75.1363       62.3227       57.8902       51.2406       52.4876       56.0046       64.6587       65.4794       77.6484       78.6732       72.4216       76.5314       73.0868       91.3387       86.8776      117.7621       70.4499       48.4678       40.3724       30.4282       30.3025       23.5953       29.0579       39.1276       17.1953       22.1426       17.2058       16.7623       16.3744       15.1387       10.2171        0.0126        0.3008        0.0000        1.4493        0.0000        0.0000        0.0000        0.0000        0.0000        0.0000        0.0000        0.0000        0.0000        0.0000        0.0000        0.0000        0.0000        0.0000        0.0000        0.0000        0.0000        0.0000        0.0000        0.0000        1.9038        1.0776        1.7655        3.2855        8.7601        0.0000        0.0000        0.0000        0.0000        0.0000        0.0000        0.0000        0.0000        0.0000        0.0000        0.0000        0.0000        0.0000        0.0000        0.0000        0.0000        0.0000        0.0000        0.0000        0.0000        0.0000        0.0000        0.0000        0.0000        0.0000        0.0000        0.0000        0.0000        0.0000        0.0000        0.0000        0.0000        0.0000        0.0000        0.0000        0.0000        0.0000        0.0000        0.0000        0.0000        0.0000        0.0000        0.0000        0.0000        0.0000        0.0000        0.0000        0.0000        0.0000        0.0000        0.0000        0.0000        0.0000        0.0000        0.0000        0.0000        0.0000
        0.0000        0.0000        0.0000        0.0000        0.0000        0.0000        0.0000        0.0000        0.0000        0.0000        0.0000        0.0000        0.0000        0.0000        0.0000        0.0000        0.0000        0.0000        0.0000        0.0000        0.0000        0.0000        0.0000        0.0000        0.0000        0.0000        0.0000        0.0000        0.0000        0.0000        0.0000        0.0000        0.0000        0.0000        0.0000        0.0000        0.0000        0.0000        0.0000        0.0000        0.0000        0.0000        0.0000        0.0000        0.0000        0.0000        0.0000        0.0000        0.0000        0.0000        0.0000        0.0000        0.0000        0.0000        0.0000        0.0000        0.0000        0.0000        0.0000        0.0000        0.0000        0.0000        0.0000        0.0000        0.0000        0.0000        0.0000        0.0000        0.0000        0.0000        0.0000        0.0000        0.0000        0.0000        0.0000        0.0000        0.0000        0.0000        0.0000        0.0000        0.0000        0.0000        0.0000        0.0000        0.0000        0.0000        0.0000        0.0000        0.0000        0.0000        0.0000        0.0000        0.0000        0.0000        0.0000        0.0000        0.0000        0.0000        0.0000        0.0000        0.0000        0.0000        0.0000       33.3389       26.7263       32.2235       32.2541       37.5096       42.4656       51.6133       56.5028       67.5647       73.0651       67.8728        0.0000        0.0000        0.0000        0.0000        0.0000        0.0000        0.0000        0.0000        0.0000        0.0000        0.0000        0.0000        0.0000        0.0000        0.0000        0.0000        0.0000        0.0000        0.0000       56.0721       53.8347       48.4019       49.2625       52.2780       59.3211       66.5874       79.9720       87.5444       73.1846       75.3863       70.4063       71.8145       77.4514       57.1341       53.5011       44.8654       49.6205       43.8250       26.1915       25.5395       27.6634       28.5697       27.4646       22.1330       16.7891       16.6260       16.3804       16.7214       15.1387        0.6828        0.0539        0.0000        0.0000        0.0000        0.0000        0.0000        0.0000        0.0000        0.0000        0.0000        0.0000        0.0000        0.0000        0.0000        0.0000        0.0000        0.0000        0.0000        0.0000        0.0000        0.0000        0.0000        0.0000        0.0000        1.3891        1.6656        3.0787        0.0000        9.2621       16.8630        0.0000        0.0000        0.0000        0.0000        0.0000        0.0000        0.0000        0.0000        0.0000        0.0000        0.0000        0.0000        0.0000        0.0000        0.0000        0.0000        0.0000        0.0000        0.0000        0.0000        0.0000        0.0000        0.0000        0.0000        0.0000        0.0000        0.0000        0.0000        0.0000        0.0000        0.0000        0.0000        0.0000        0.0000        0.0000        0.0000        0.0000        0.0000        0.0000        0.0000        0.0000        0.0000        0.0000        0.0000        0.0000        0.0000        0.0000        0.0000        0.0000        0.0000        0.0000        0.0000        0.0000        0.0000        0.0000
        0.0000        0.0000        0.0000        0.0000        0.0000        0.0000        0.0000        0.0000        0.0000        0.0000        0.0000        0.0000        0.0000        0.0000        0.0000        0.0000        0.0000        0.0000        0.0000        0.0000        0.0000        0.0000        0.0000        0.0000        0.0000        0.0000        0.0000        0.0000        0.0000        0.0000        0.0000        0.0000        0.0000        0.0000        0.0000        0.0000        0.0000        0.0000        0.0000        0.0000        0.0000        0.0000        0.0000        0.0000        0.0000        0.0000        0.0000        0.0000        0.0000        0.0000        0.0000        0.0000        0.0000        0.0000        0.0000        0.0000        0.0000        0.0000        0.0000        0.0000        0.0000        0.0000        0.0000        0.0000        0.0000        0.0000        0.0000        0.0000        0.0000        0.0000        0.0000        0.0000        0.0000        0.0000        0.0000        0.0000        0.0000        0.0000        0.0000        0.0000        0.0000        0.0000        0.0000        0.0000        0.0000        0.0000        0.0000        0.0000        0.0000        0.0000        0.0000        0.0000        0.0000        0.0000        0.0000        0.0000        0.0000        0.0000        0.0000        0.0000        0.0000        0.0000        0.0000        0.0000        0.0000       28.2182       29.2285       42.9373       53.5567       70.6043       79.4900       74.5133       72.7126       65.3777       67.2532        0.0000        0.0000        0.0000        0.0000        0.0000        0.0000        0.0000        0.0000        0.0000        0.0000        0.0000        0.0000        0.0000        0.0000        0.0000        0.0000        0.0000        0.0000       52.1922       51.3485       47.4884       47.4228       52.9595       62.8263       90.1741      108.4930      106.4937       98.3671       62.5464       53.7714       63.8088       45.8938       56.4154       47.7231       47.4211       50.9147       22.7571       15.5465       24.5218       38.7555       48.3109       22.0291       21.1510       19.6977       20.1607       21.1981       18.5749       13.7715        6.5700        2.1900        0.0000        0.0000        0.0000        0.0000        0.0000        0.0000        0.0000        0.0000        0.0000        0.0000        0.0000        0.0000        0.0000        0.0000        0.0000        0.0000        0.0000        0.0000        0.0000        0.0000        0.0000        0.0000        0.0000        0.0000        4.6560        7.2915        0.0000        2.1000       19.5600        0.0000        0.0000        0.0000        0.0000        0.0000        0.0000        0.0000        0.0000        0.0000        0.0000        0.0000        0.0000        0.0000        0.0000        0.0000        0.0000        0.0000        0.0000        0.0000        0.0000        0.0000        0.0000        0.0000        0.0000        0.0000        0.0000        0.0000        0.0000        0.0000        0.0000        0.0000        0.0000        0.0000        0.0000        0.0000        0.0000        0.0000        0.0000        0.0000        0.0000        0.0000        0.0000        0.0000        0.0000        0.0000        0.0000        0.0000        0.0000        0.0000        0.0000        0.0000        0.0000        0.0000        0.0000        0.0000
        0.0000        0.0000        0.0000        0.0000        0.0000        0.0000        0.0000        0.0000        0.0000        0.0000        0.0000        0.0000        0.0000        0.0000        0.0000        0.0000        0.0000        0.0000        0.0000        0.0000        0.0000        0.0000        0.0000        0.0000        0.0000        0.0000        0.0000        0.0000        0.0000        0.0000        0.0000        0.0000        0.0000        0.0000        0.0000        0.0000        0.0000        0.0000        0.0000        0.0000        0.0000        0.0000        0.0000        0.0000        0.0000        0.0000        0.0000        0.0000        0.0000        0.0000        0.0000        0.0000        0.0000        0.0000        0.0000        0.0000        0.0000        0.0000        0.0000        0.0000        0.0000        0.0000        0.0000        0.0000        0.0000        0.0000        0.0000        0.0000        0.0000        0.0000        0.0000        0.0000        0.0000        0.0000        0.0000        0.0000        0.0000        0.0000        0.0000        0.0000        0.0000        0.0000        0.0000        0.0000        0.0000        0.0000        0.0000        0.0000        0.0000        0.0000        0.0000        0.0000        0.0000        0.0000        0.0000        0.0000        0.0000        0.0000        0.0000        0.0000        0.0000        0.0000        0.0000        0.0000        0.0000        0.0000       47.0196       51.0239       59.5927       78.1562       81.4684       68.2961       68.8828       66.7796       67.8719        0.0000        0.0000        0.0000        0.0000        0.0000        0.0000        0.0000        0.0000        0.0000        0.0000        0.0000        0.0000        0.0000        0.0000        0.0000        0.0000        0.0000        0.0000        0.0000        0.0000       47.1227       47.3175       53.6469       68.1786       98.0003      112.9025      113.1488       94.2668       59.1150       50.0062       42.9268       30.3845       30.9889       22.8699       60.4921       62.0112       21.7533       23.4356       26.0424       17.9314       16.5483       15.7993       21.2197       21.1386       18.5796        0.0000        0.0000       16.3209        0.0000        0.0000        0.0000        0.0000        0.0000        0.0000        0.0000        0.0000        0.0000        0.0000        0.0000        0.0000        0.0000        0.0000        0.0000        0.0000        0.0000        0.0000        0.0000        0.0000        0.0000        0.0000        0.0000        0.0000        0.0000        0.0000        5.1815        6.4072        0.0000        0.0000        0.0000        0.0000        0.0000        0.0000        0.0000        0.0000        0.0000        0.0000        0.0000        0.0000        0.0000        0.0000        0.0000        0.0000        0.0000        0.0000        0.0000        0.0000        0.0000        0.0000        0.0000        0.0000        0.0000        0.0000        0.0000        0.0000        0.0000        0.0000        0.0000        0.0000        0.0000        0.0000        0.0000        0.0000        0.0000        0.0000        0.0000        0.0000        0.0000        0.0000        0.0000        0.0000        0.0000        0.0000        0.0000        0.0000        0.0000        0.0000        0.0000        0.0000        0.0000        0.0000        0.0000        0.0000        0.0000        0.0000
[truncated: 212,709 more chars]
