# Supplementary material for: Multidimensional evaluation of the TRMM 3B43V7 satellite-based precipitation product in mainland China from 1998–2016
Source: PeerJ. 2020 Feb 20;8:e8615. doi: 10.7717/peerj.8615 (PMC7036276; doi:10.7717/peerj.8615)
Supplement: Supplemental Information 2 [file peerj-08-8615-s002.zip › TRMM_3B43 data/TRMM 3B43 data-Year-Month/2002-05.txt]

ncols         249
nrows         175
xllcorner     73.250
yllcorner     6.500
cellsize      0.25000
        0.0000        0.0000        0.0000        0.0000        0.0000        0.0000        0.0000        0.0000        0.0000        0.0000        0.0000        0.0000        0.0000        0.0000        0.0000        0.0000        0.0000        0.0000        0.0000        0.0000        0.0000        0.0000        0.0000        0.0000        0.0000        0.0000        0.0000        0.0000        0.0000        0.0000        0.0000        0.0000        0.0000        0.0000        0.0000        0.0000        0.0000        0.0000        0.0000        0.0000        0.0000        0.0000        0.0000        0.0000        0.0000        0.0000        0.0000        0.0000        0.0000        0.0000        0.0000        0.0000        0.0000        0.0000        0.0000        0.0000        0.0000        0.0000        0.0000        0.0000        0.0000        0.0000        0.0000        0.0000        0.0000        0.0000        0.0000        0.0000        0.0000        0.0000        0.0000        0.0000        0.0000        0.0000        0.0000        0.0000        0.0000        0.0000        0.0000        0.0000        0.0000        0.0000        0.0000        0.0000        0.0000        0.0000        0.0000        0.0000        0.0000        0.0000        0.0000        0.0000        0.0000        0.0000        0.0000        0.0000        0.0000        0.0000        0.0000        0.0000        0.0000        0.0000        0.0000        0.0000        0.0000        0.0000        0.0000        0.0000        0.0000        0.0000        0.0000        0.0000        0.0000        0.0000        0.0000        0.0000        0.0000        0.0000        0.0000        0.0000        0.0000        0.0000        0.0000        0.0000        0.0000        0.0000        0.0000        0.0000        0.0000        0.0000        0.0000        0.0000        0.0000        0.0000        0.0000        0.0000        0.0000        0.0000        0.0000        0.0000        0.0000        0.0000        0.0000        0.0000        0.0000        0.0000        0.0000        0.0000        0.0000        0.0000        0.0000        0.0000        0.0000        0.0000        0.0000        0.0000        0.0000        0.0000        0.0000        0.0000        0.0000        0.0000        0.0000        0.0000        0.0000        0.0000        0.0000        0.0000        0.0000        0.0000        0.0000        0.0000        0.0000       58.7175       61.0642       55.2105        0.0000        0.0000        0.0000       37.4924       43.6297       38.3169       30.0072       23.7005       24.1869       24.9359       20.2579       18.1743       18.7503       15.1425       15.7923       24.4505       22.0026       15.1769       17.0095       16.8889       18.9345       18.3261       19.3124       15.0496       12.5485       12.6602       11.2611       14.4810       18.2052       18.2302       21.0558       25.2041       26.5110       32.4416       31.5070       48.6634       56.3277       59.7414       60.3669       63.3190       62.3359       55.9410       63.1808        0.0000        0.0000        0.0000        0.0000        0.0000        0.0000        0.0000        0.0000        0.0000        0.0000        0.0000        0.0000        0.0000        0.0000        0.0000        0.0000        0.0000        0.0000        0.0000        0.0000        0.0000        0.0000        0.0000        0.0000        0.0000        0.0000        0.0000        0.0000        0.0000        0.0000
        0.0000        0.0000        0.0000        0.0000        0.0000        0.0000        0.0000        0.0000        0.0000        0.0000        0.0000        0.0000        0.0000        0.0000        0.0000        0.0000        0.0000        0.0000        0.0000        0.0000        0.0000        0.0000        0.0000        0.0000        0.0000        0.0000        0.0000        0.0000        0.0000        0.0000        0.0000        0.0000        0.0000        0.0000        0.0000        0.0000        0.0000        0.0000        0.0000        0.0000        0.0000        0.0000        0.0000        0.0000        0.0000        0.0000        0.0000        0.0000        0.0000        0.0000        0.0000        0.0000        0.0000        0.0000        0.0000        0.0000        0.0000        0.0000        0.0000        0.0000        0.0000        0.0000        0.0000        0.0000        0.0000        0.0000        0.0000        0.0000        0.0000        0.0000        0.0000        0.0000        0.0000        0.0000        0.0000        0.0000        0.0000        0.0000        0.0000        0.0000        0.0000        0.0000        0.0000        0.0000        0.0000        0.0000        0.0000        0.0000        0.0000        0.0000        0.0000        0.0000        0.0000        0.0000        0.0000        0.0000        0.0000        0.0000        0.0000        0.0000        0.0000        0.0000        0.0000        0.0000        0.0000        0.0000        0.0000        0.0000        0.0000        0.0000        0.0000        0.0000        0.0000        0.0000        0.0000        0.0000        0.0000        0.0000        0.0000        0.0000        0.0000        0.0000        0.0000        0.0000        0.0000        0.0000        0.0000        0.0000        0.0000        0.0000        0.0000        0.0000        0.0000        0.0000        0.0000        0.0000        0.0000        0.0000        0.0000        0.0000        0.0000        0.0000        0.0000        0.0000        0.0000        0.0000        0.0000        0.0000        0.0000        0.0000        0.0000        0.0000        0.0000        0.0000        0.0000        0.0000        0.0000        0.0000        0.0000        0.0000        0.0000        0.0000        0.0000        0.0000        0.0000        0.0000        0.0000        0.0000        0.0000        0.0000        0.0000        0.0000       53.5671       42.2023       42.0731       41.0068       40.2210       39.5424       39.5865       34.3304       30.9106       27.4616       21.7653       23.5761       22.0359       21.8550       18.5742       18.6032       14.7226       12.3774       12.3421       17.0715       20.6412        9.6866       12.8193       25.0353       24.6147       19.7265       17.4769       28.5786       18.0723       13.6464       14.8738       13.9112       13.4844       16.3762       17.2079       16.2230       19.2811       22.3820       32.4972       45.9183       53.9700       54.4878       56.2451       57.1803       56.0304       59.0008       63.1154       59.9236       50.5560       44.7239       43.5495       41.1816       42.2596       36.7763        0.0000        0.0000        0.0000        0.0000        0.0000        0.0000        0.0000        0.0000        0.0000        0.0000        0.0000        0.0000        0.0000        0.0000        0.0000        0.0000        0.0000        0.0000        0.0000        0.0000        0.0000        0.0000        0.0000
        0.0000        0.0000        0.0000        0.0000        0.0000        0.0000        0.0000        0.0000        0.0000        0.0000        0.0000        0.0000        0.0000        0.0000        0.0000        0.0000        0.0000        0.0000        0.0000        0.0000        0.0000        0.0000        0.0000        0.0000        0.0000        0.0000        0.0000        0.0000        0.0000        0.0000        0.0000        0.0000        0.0000        0.0000        0.0000        0.0000        0.0000        0.0000        0.0000        0.0000        0.0000        0.0000        0.0000        0.0000        0.0000        0.0000        0.0000        0.0000        0.0000        0.0000        0.0000        0.0000        0.0000        0.0000        0.0000       56.0544        0.0000       44.6184       34.6726        0.0000        0.0000        0.0000        0.0000        0.0000        0.0000        0.0000        0.0000        0.0000        0.0000        0.0000        0.0000        0.0000        0.0000        0.0000        0.0000        0.0000        0.0000        0.0000        0.0000        0.0000        0.0000        0.0000        0.0000        0.0000        0.0000        0.0000        0.0000        0.0000        0.0000        0.0000        0.0000        0.0000        0.0000        0.0000        0.0000        0.0000        0.0000        0.0000        0.0000        0.0000        0.0000        0.0000        0.0000        0.0000        0.0000        0.0000        0.0000        0.0000        0.0000        0.0000        0.0000        0.0000        0.0000        0.0000        0.0000        0.0000        0.0000        0.0000        0.0000        0.0000        0.0000        0.0000        0.0000        0.0000        0.0000        0.0000        0.0000        0.0000        0.0000        0.0000        0.0000        0.0000        0.0000        0.0000        0.0000        0.0000        0.0000        0.0000        0.0000        0.0000        0.0000        0.0000        0.0000        0.0000        0.0000        0.0000        0.0000        0.0000        0.0000        0.0000        0.0000        0.0000        0.0000        0.0000        0.0000        0.0000        0.0000        0.0000        0.0000        0.0000        0.0000        0.0000        0.0000        0.0000        0.0000        0.0000        0.0000        0.0000        0.0000        0.0000        0.0000       51.1152       42.7550       40.7473       40.5392       40.8488       37.9554       38.6684       36.7778       31.0708       26.5843       22.4589       22.3540       22.6699       17.7577       15.4840       13.5459       11.4564       13.1431       13.0131       10.5528       10.6302       11.5321       13.0235       16.7699       18.0981       21.3971       22.7175       21.1857       32.0598       30.2109       20.9800       19.6895       16.9890       15.2503       16.1908       18.4724       20.0254       18.1376       24.0192       34.5783       42.6186       45.3327       49.0343       56.2420       56.1323       62.6112       64.3169       61.1111       57.1436       53.8992       46.7240       43.4899       36.3476       35.3863       34.9539       37.6958        0.0000        0.0000        0.0000        0.0000        0.0000        0.0000        0.0000        0.0000        0.0000        0.0000        0.0000        0.0000        0.0000        0.0000        0.0000        0.0000        0.0000        0.0000        0.0000        0.0000        0.0000        0.0000
        0.0000        0.0000        0.0000        0.0000        0.0000        0.0000        0.0000        0.0000        0.0000        0.0000        0.0000        0.0000        0.0000        0.0000        0.0000        0.0000        0.0000        0.0000        0.0000        0.0000        0.0000        0.0000        0.0000        0.0000        0.0000        0.0000        0.0000        0.0000        0.0000        0.0000        0.0000        0.0000        0.0000        0.0000        0.0000        0.0000        0.0000        0.0000        0.0000        0.0000        0.0000        0.0000        0.0000        0.0000        0.0000        0.0000        0.0000        0.0000        0.0000        0.0000        0.0000        0.0000        0.0000       83.5598       74.6383       51.9669       42.0797       43.5646       34.7524       12.9694        0.0000        0.0000        0.0000        0.0000        0.0000        0.0000        0.0000        0.0000        0.0000        0.0000        0.0000        0.0000        0.0000        0.0000        0.0000        0.0000        0.0000        0.0000        0.0000        0.0000        0.0000        0.0000        0.0000        0.0000        0.0000        0.0000        0.0000        0.0000        0.0000        0.0000        0.0000        0.0000        0.0000        0.0000        0.0000        0.0000        0.0000        0.0000        0.0000        0.0000        0.0000        0.0000        0.0000        0.0000        0.0000        0.0000        0.0000        0.0000        0.0000        0.0000        0.0000        0.0000        0.0000        0.0000        0.0000        0.0000        0.0000        0.0000        0.0000        0.0000        0.0000        0.0000        0.0000        0.0000        0.0000        0.0000        0.0000        0.0000        0.0000        0.0000        0.0000        0.0000        0.0000        0.0000        0.0000        0.0000        0.0000        0.0000        0.0000        0.0000        0.0000        0.0000        0.0000        0.0000        0.0000        0.0000        0.0000        0.0000        0.0000        0.0000        0.0000        0.0000        0.0000        0.0000        0.0000        0.0000        0.0000        0.0000        0.0000        0.0000        0.0000        0.0000        0.0000        0.0000        0.0000        0.0000        0.0000        0.0000        0.0000        0.0000       44.9738       46.1962       39.4617       34.1283       34.5327       36.6208       36.8194       41.1041       39.5526       31.4651       25.8146       22.9899       22.9446       20.1799       22.6380       21.3634       13.3698       11.6414       12.2819       14.0165       15.1751       17.8730       15.2630       19.1565       22.8327       20.4992       19.4524       28.1954       33.2669       44.2857       28.1132       18.4803       21.4732       16.3783       21.4535       21.9257       24.8406       25.3430       22.0811       28.1319       33.1710       40.9268       45.2404       48.4191       54.9733       54.3510       56.1765       57.3189       57.2464       57.0465       60.7291       54.5960       51.2396       40.7761       35.6403       34.7698       30.8841       27.8500       16.9972        0.0000        0.0000        0.0000        0.0000        0.0000        0.0000        0.0000        0.0000        0.0000        0.0000        0.0000        0.0000        0.0000        0.0000        0.0000        0.0000        0.0000        0.0000        0.0000        0.0000
        0.0000        0.0000        0.0000        0.0000        0.0000        0.0000        0.0000        0.0000        0.0000        0.0000        0.0000        0.0000        0.0000        0.0000        0.0000        0.0000        0.0000        0.0000        0.0000        0.0000        0.0000        0.0000        0.0000        0.0000        0.0000        0.0000        0.0000        0.0000        0.0000        0.0000        0.0000        0.0000        0.0000        0.0000        0.0000        0.0000        0.0000        0.0000        0.0000        0.0000        0.0000        0.0000        0.0000        0.0000        0.0000        0.0000        0.0000        0.0000        0.0000        0.0000        0.0000        0.0000        0.0000       48.0805       44.0001       32.8777       28.1738       24.9975       19.7406       18.3777        0.0000        0.0000        0.0000        0.0000        0.0000        0.0000        0.0000        0.0000        0.0000        0.0000        0.0000        0.0000        0.0000        0.0000        0.0000        0.0000        0.0000        0.0000        0.0000        0.0000        0.0000        0.0000        0.0000        0.0000        0.0000        0.0000        0.0000        0.0000        0.0000        0.0000        0.0000        0.0000        0.0000        0.0000        0.0000        0.0000        0.0000        0.0000        0.0000        0.0000        0.0000        0.0000        0.0000        0.0000        0.0000        0.0000        0.0000        0.0000        0.0000        0.0000        0.0000        0.0000        0.0000        0.0000        0.0000        0.0000        0.0000        0.0000        0.0000        0.0000        0.0000        0.0000        0.0000        0.0000        0.0000        0.0000        0.0000        0.0000        0.0000        0.0000        0.0000        0.0000        0.0000        0.0000        0.0000        0.0000        0.0000        0.0000        0.0000        0.0000        0.0000        0.0000        0.0000        0.0000        0.0000        0.0000        0.0000        0.0000        0.0000        0.0000        0.0000        0.0000        0.0000        0.0000        0.0000        0.0000        0.0000        0.0000        0.0000        0.0000        0.0000        0.0000        0.0000        0.0000        0.0000        0.0000        0.0000        0.0000        0.0000        0.0000       45.1809       41.9748       34.5769       36.3853       38.3679       36.0607       45.5789       40.4207       38.2928       29.8103       30.2270       29.5901       27.9815       20.8319       19.9097       18.4331       16.0857       17.9369       18.9737       19.5479       18.0398       24.2068       21.1992       21.6988       34.4242       30.0295       30.2213       35.3708       33.6835       26.2021       22.8924       27.2296       18.5084       16.9346       16.9718       19.5955       21.2779       23.4113       23.3420       22.3574       26.1895       39.1078       44.6690       50.1628       47.3982       46.9472       48.2648       49.5686       51.1380       60.3446       64.5078       53.2565       50.5224       53.3132       43.9906       35.0615       32.9837       21.8507       16.6082       13.7259       12.6011        0.0000        0.0000        0.0000        0.0000        0.0000        0.0000        0.0000        0.0000        0.0000        0.0000        0.0000        0.0000        0.0000        0.0000        0.0000        0.0000        0.0000        0.0000
        0.0000        0.0000        0.0000        0.0000        0.0000        0.0000        0.0000        0.0000        0.0000        0.0000        0.0000        0.0000        0.0000        0.0000        0.0000        0.0000        0.0000        0.0000        0.0000        0.0000        0.0000        0.0000        0.0000        0.0000        0.0000        0.0000        0.0000        0.0000        0.0000        0.0000        0.0000        0.0000        0.0000        0.0000        0.0000        0.0000        0.0000        0.0000        0.0000        0.0000        0.0000        0.0000        0.0000        0.0000        0.0000        0.0000        0.0000        0.0000        0.0000        0.0000       36.0703       32.6123       35.8691       44.2185       42.0508       26.8148       19.9466       18.2151       16.7510       14.0771       10.4174       11.8656        0.0000        0.0000        0.0000        0.0000        0.0000        0.0000        0.0000        0.0000        0.0000        0.0000        0.0000        0.0000        0.0000        0.0000        0.0000        0.0000        0.0000        0.0000        0.0000        0.0000        0.0000        0.0000        0.0000        0.0000        0.0000        0.0000        0.0000        0.0000        0.0000        0.0000        0.0000        0.0000        0.0000        0.0000        0.0000        0.0000        0.0000        0.0000        0.0000        0.0000        0.0000        0.0000        0.0000        0.0000        0.0000        0.0000        0.0000        0.0000        0.0000        0.0000        0.0000        0.0000        0.0000        0.0000        0.0000        0.0000        0.0000        0.0000        0.0000        0.0000        0.0000        0.0000        0.0000        0.0000        0.0000        0.0000        0.0000        0.0000        0.0000        0.0000        0.0000        0.0000        0.0000        0.0000        0.0000        0.0000        0.0000        0.0000        0.0000        0.0000        0.0000        0.0000        0.0000        0.0000        0.0000        0.0000        0.0000        0.0000        0.0000        0.0000        0.0000        0.0000        0.0000        0.0000        0.0000        0.0000        0.0000        0.0000        0.0000        0.0000        0.0000        0.0000        0.0000        0.0000        0.0000        0.0000        0.0000       43.3961       39.9710       34.9003       32.3198       35.2760       36.7751       42.5277       42.4676       46.5220       40.4861       31.4870       30.2648       31.5391       24.2769       17.0243       20.2352       18.6946       15.9080       20.2960       21.4156       18.6447       17.8683       17.8213       15.0878       14.8093       24.5362       30.9160       36.1275       44.0329       32.5282       21.4205       23.6089       24.2640       17.2882       17.2050       15.4071       17.6462       18.4113       18.7612       18.3702       21.0466       26.3560       37.9459       40.1463       46.8576       46.2404       43.1314       43.8552       46.3315       50.2638       55.6407       56.8587       55.5411       55.8485       54.4497       44.9283       45.0889       34.8527       19.2025       14.1458       13.3943       11.6966        0.0000        0.0000        0.0000        0.0000        0.0000        0.0000        0.0000        0.0000        0.0000        0.0000        0.0000        0.0000        0.0000        0.0000       41.6050       43.5937       41.2558        0.0000
        0.0000        0.0000        0.0000        0.0000        0.0000        0.0000        0.0000        0.0000        0.0000        0.0000        0.0000        0.0000        0.0000        0.0000        0.0000        0.0000        0.0000        0.0000        0.0000        0.0000        0.0000        0.0000        0.0000        0.0000        0.0000        0.0000        0.0000        0.0000        0.0000        0.0000        0.0000        0.0000        0.0000        0.0000        0.0000        0.0000        0.0000        0.0000        0.0000        0.0000        0.0000        0.0000        0.0000        0.0000        0.0000        0.0000        0.0000        0.0000       33.7059       33.3085       31.5969       28.3175       28.7208       28.9492       31.7495       17.6914       15.9124       14.5573       13.8611       20.1232       18.9837       13.9348       13.3916        0.0000        0.0000        0.0000        0.0000        0.0000        0.0000        0.0000        0.0000        0.0000        0.0000        0.0000        0.0000        0.0000        0.0000        0.0000        0.0000        0.0000        0.0000        0.0000        0.0000        0.0000        0.0000        0.0000        0.0000        0.0000        0.0000        0.0000        0.0000        0.0000        0.0000        0.0000        0.0000        0.0000        0.0000        0.0000        0.0000        0.0000        0.0000        0.0000        0.0000        0.0000        0.0000        0.0000        0.0000        0.0000        0.0000        0.0000        0.0000        0.0000        0.0000        0.0000        0.0000        0.0000        0.0000        0.0000        0.0000        0.0000        0.0000        0.0000        0.0000        0.0000        0.0000        0.0000        0.0000        0.0000        0.0000        0.0000        0.0000        0.0000        0.0000        0.0000        0.0000        0.0000        0.0000        0.0000        0.0000        0.0000        0.0000        0.0000        0.0000        0.0000        0.0000        0.0000        0.0000        0.0000        0.0000        0.0000        0.0000        0.0000        0.0000        0.0000        0.0000        0.0000        0.0000        0.0000        0.0000        0.0000        0.0000        0.0000        0.0000        0.0000        0.0000        0.0000        0.0000        0.0000       42.6072       39.7078       38.0910       31.5223       31.6147       34.2703       40.2996       45.5261       41.7474       43.8730       38.2936       27.9654       27.2286       28.3000       25.2439       17.3860       17.4355       15.9146       16.3365       18.4001       16.1547       20.1704       15.2708       13.1546       14.7076       17.3795       22.1328       26.9295       32.0653       31.4411       28.9377       16.4649       16.3112       16.7268       16.6460       17.5330       14.4433       17.2670       16.4829       18.3322       25.1237       24.1225       28.8116       33.1096       36.3572       42.2244       42.2266       47.8749       46.2438       47.0366       50.3031       51.6413       54.1582       75.6057       75.8645       55.2046       45.7735       43.6113       34.2710       19.9047       16.7004       17.5953       16.5583       10.4877        0.0000        0.0000        0.0000        0.0000        0.0000        0.0000        0.0000        0.0000        0.0000       45.3546       54.1808       47.2850       38.9995       38.4399       39.3127       37.9335       44.6238
        0.0000        0.0000        0.0000        0.0000        0.0000        0.0000        0.0000        0.0000        0.0000        0.0000        0.0000        0.0000        0.0000        0.0000        0.0000        0.0000        0.0000        0.0000        0.0000        0.0000        0.0000        0.0000        0.0000        0.0000        0.0000        0.0000        0.0000        0.0000        0.0000        0.0000        0.0000        0.0000        0.0000        0.0000        0.0000        0.0000        0.0000        0.0000        0.0000        0.0000        0.0000        0.0000        0.0000        0.0000        0.0000        0.0000        0.0000        0.0000       33.0636       31.7897       29.7555       26.9382       23.9504       22.7005       23.5829       15.5346       14.1451       13.0348       12.9211       18.9972       22.7904       18.6291       11.2711       12.9052        9.7820        8.7684        9.2975        0.0000        0.0000        0.0000        0.0000        0.0000        0.0000        0.0000        0.0000        0.0000        0.0000        0.0000        0.0000        0.0000        0.0000        0.0000        0.0000        0.0000        0.0000        0.0000        0.0000        0.0000        0.0000        0.0000        0.0000        0.0000        0.0000        0.0000        0.0000        0.0000        0.0000        0.0000        0.0000        0.0000        0.0000        0.0000        0.0000        0.0000        0.0000        0.0000        0.0000        0.0000        0.0000        0.0000        0.0000        0.0000        0.0000        0.0000        0.0000        0.0000        0.0000        0.0000        0.0000        0.0000        0.0000        0.0000        0.0000        0.0000        0.0000        0.0000        0.0000        0.0000        0.0000        0.0000        0.0000        0.0000        0.0000        0.0000        0.0000        0.0000        0.0000        0.0000        0.0000        0.0000        0.0000        0.0000        0.0000        0.0000        0.0000        0.0000        0.0000        0.0000        0.0000        0.0000        0.0000        0.0000        0.0000        0.0000        0.0000        0.0000        0.0000        0.0000        0.0000        0.0000        0.0000        0.0000        0.0000        0.0000        0.0000        0.0000        0.0000        0.0000       40.0235       38.3403       36.5944       30.7409       31.2488       32.2069       32.7597       35.6650       35.7258       45.2917       34.0272       27.0732       26.3884       27.5770       24.1873       18.6916       17.7522       18.1400       18.3959       21.9922       17.8566       15.1573       14.9512       16.9583       22.6938       24.4539       26.7335       21.9773       18.0565       21.0619       18.0971       16.3195       17.8242       18.1473       20.4096       24.0419       21.6004       24.7085       19.1800       22.0892       29.1201       30.7109       28.3627       31.7008       32.3660       39.9170       39.4504       36.0400       35.5851       43.3919       47.7564       45.3580       42.1045       47.9820       59.6232       50.2171       41.9182       39.8824       29.8255       21.5503       18.3368       17.6720       16.1466        0.0000        0.0000        0.0000        0.0000        0.0000        0.0000       21.1298       19.4554       22.5447       30.7368       42.1548       47.1021       47.5704       38.7679       39.6199       41.0823        0.0000        0.0000
        0.0000        0.0000        0.0000        0.0000        0.0000        0.0000        0.0000        0.0000        0.0000        0.0000        0.0000        0.0000        0.0000        0.0000        0.0000        0.0000        0.0000        0.0000        0.0000        0.0000        0.0000        0.0000        0.0000        0.0000        0.0000        0.0000        0.0000        0.0000        0.0000        0.0000        0.0000        0.0000        0.0000        0.0000        0.0000        0.0000        0.0000        0.0000        0.0000        0.0000        0.0000        0.0000        0.0000        0.0000        0.0000        0.0000        0.0000        0.0000       30.9401       28.7041       27.8688       22.7121       18.9615       16.6739       15.5870       10.0137        9.3194        8.2334        8.3635        9.5337       10.0774       10.2961        8.2994        9.9722       14.4693       16.3270       15.8937       20.0819       15.0968        0.0000        0.0000        0.0000        0.0000        0.0000        0.0000        0.0000        0.0000        0.0000        0.0000        0.0000        0.0000        0.0000        0.0000        0.0000        0.0000        0.0000        0.0000        0.0000        0.0000        0.0000        0.0000        0.0000        0.0000        0.0000        0.0000        0.0000        0.0000        0.0000        0.0000        0.0000        0.0000        0.0000        0.0000        0.0000        0.0000        0.0000        0.0000        0.0000        0.0000        0.0000        0.0000        0.0000        0.0000        0.0000        0.0000        0.0000        0.0000        0.0000        0.0000        0.0000        0.0000        0.0000        0.0000        0.0000        0.0000        0.0000        0.0000        0.0000        0.0000        0.0000        0.0000        0.0000        0.0000        0.0000        0.0000        0.0000        0.0000        0.0000        0.0000        0.0000        0.0000        0.0000        0.0000        0.0000        0.0000        0.0000        0.0000        0.0000        0.0000        0.0000        0.0000        0.0000        0.0000        0.0000        0.0000        0.0000        0.0000        0.0000        0.0000        0.0000        0.0000        0.0000        0.0000        0.0000        0.0000        0.0000        0.0000        0.0000       35.1676       33.4574       33.0419       34.1472       34.7280       36.9532       34.9978       30.4004      207.7748      279.1252       25.4984       27.6612       21.8373       21.3563       22.6855       26.0524       30.1335       28.8188       30.0385       29.5816       22.5977       18.0169       20.5152       23.0013       21.0656       27.0312       19.3843       20.5566       19.8174       21.5186       20.2029       17.5099       23.9396       30.5596       27.9109       23.9078       23.3972       32.0165       26.5613       24.6305       28.1251       26.2582       20.9735       19.8554       36.7975       38.1421       26.8459       24.2973       26.1722       38.6784       41.6126       42.5130       42.0668       41.5633       47.5130       43.1327       43.5769       44.4924       28.8284       20.4216       15.4616       11.3340       12.6309       13.0937       12.1303       18.0525       18.6569       19.2350       25.2320       22.9905       22.7741       28.8305       36.1255       32.2249       33.9663       38.4717       44.5299       44.6015       47.2533        0.0000        0.0000
        0.0000        0.0000        0.0000        0.0000        0.0000        0.0000        0.0000        0.0000        0.0000        0.0000        0.0000        0.0000        0.0000        0.0000        0.0000        0.0000        0.0000        0.0000        0.0000        0.0000        0.0000        0.0000        0.0000        0.0000        0.0000        0.0000        0.0000        0.0000        0.0000        0.0000        0.0000        0.0000        0.0000        0.0000        0.0000        0.0000        0.0000        0.0000        0.0000        0.0000        0.0000        0.0000        0.0000        0.0000        0.0000        0.0000        0.0000        0.0000       34.3094       32.0753       29.0227       22.8289       18.5598       16.4357       14.6189        9.8448        8.1950        6.7988        7.1679        8.3372        9.0015        8.1317        6.8150        9.3185       11.5629       12.7280       18.0602       25.6971       23.0128       19.4936        0.0000        0.0000        0.0000        0.0000        0.0000        0.0000        0.0000        0.0000        0.0000        0.0000        0.0000        0.0000        0.0000        0.0000        0.0000        0.0000        0.0000        0.0000        0.0000        0.0000        0.0000        0.0000        0.0000        0.0000        0.0000        0.0000        0.0000        0.0000        0.0000        0.0000        0.0000        0.0000        0.0000        0.0000        0.0000        0.0000        0.0000        0.0000        0.0000        0.0000        0.0000        0.0000        0.0000        0.0000        0.0000        0.0000        0.0000        0.0000        0.0000        0.0000        0.0000        0.0000        0.0000        0.0000        0.0000        0.0000        0.0000        0.0000        0.0000        0.0000        0.0000        0.0000        0.0000        0.0000        0.0000        0.0000        0.0000        0.0000        0.0000        0.0000        0.0000        0.0000        0.0000        0.0000        0.0000        0.0000        0.0000        0.0000        0.0000        0.0000        0.0000        0.0000        0.0000        0.0000        0.0000        0.0000        0.0000        0.0000        0.0000        0.0000        0.0000        0.0000        0.0000        0.0000        0.0000        0.0000        0.0000        0.0000        0.0000       41.3961       32.5128       32.7338       41.8397       39.0121        0.0000       27.8958      152.4477       92.7798        0.0000        0.0000        0.0000       19.7209       24.9420       28.6614       26.3237       28.5368       29.8709       26.6181       25.7252       20.3342       20.2731       17.3526       19.8305       24.6574       36.4446       25.8818       19.9560       18.4536       16.5080       13.6785       24.6719       25.9008       24.3997       20.3817       22.5828       34.9604       40.1321       24.6902       21.2382       23.3035       20.0329       17.9248       35.8360       37.0153       25.1358       20.7605       22.7647       36.1040       34.5410       35.3122       39.6796       44.2186       36.0247       36.0083       38.7791       37.1172       31.5933       23.7760       19.0387       13.1300       14.0354       14.9645       15.6028       16.3124       18.1550       21.5168       22.9460       26.1348       26.1271       28.7374       28.8206       32.8459       38.9836       38.2711       37.8860       39.5329       43.1888        0.0000        0.0000
        0.0000        0.0000        0.0000        0.0000        0.0000        0.0000        0.0000        0.0000        0.0000        0.0000        0.0000        0.0000        0.0000        0.0000        0.0000        0.0000        0.0000        0.0000        0.0000        0.0000        0.0000        0.0000        0.0000        0.0000        0.0000        0.0000        0.0000        0.0000        0.0000        0.0000        0.0000        0.0000        0.0000        0.0000        0.0000        0.0000        0.0000        0.0000       46.9182       37.7301       34.6425        0.0000        0.0000        0.0000        0.0000        0.0000        0.0000        0.0000       34.6649       32.3836       27.9365       22.6667       20.8376       19.0185       13.2352       11.6474       11.4402        6.6948        6.0722        7.8082        9.5042        9.3962        7.3618        8.7881        9.1726        9.4279       11.9973       26.8626       30.9688       23.5270        0.0000        0.0000        0.0000        0.0000        0.0000        0.0000        0.0000        0.0000        0.0000        0.0000        0.0000        0.0000        0.0000        0.0000        0.0000        0.0000        0.0000        0.0000        0.0000        0.0000        0.0000        0.0000        0.0000        0.0000        0.0000        0.0000        0.0000        0.0000        0.0000        0.0000        0.0000        0.0000        0.0000        0.0000        0.0000        0.0000        0.0000        0.0000        0.0000        0.0000        0.0000        0.0000        0.0000        0.0000        0.0000        0.0000        0.0000        0.0000        0.0000        0.0000        0.0000        0.0000        0.0000        0.0000        0.0000        0.0000        0.0000        0.0000        0.0000        0.0000        0.0000        0.0000        0.0000        0.0000        0.0000        0.0000        0.0000        0.0000        0.0000        0.0000        0.0000        0.0000        0.0000        0.0000        0.0000        0.0000        0.0000        0.0000        0.0000        0.0000        0.0000        0.0000        0.0000        0.0000        0.0000        0.0000        0.0000        0.0000        0.0000        0.0000        0.0000        0.0000        0.0000        0.0000        0.0000        0.0000        0.0000        0.0000        0.0000        0.0000        0.0000        0.0000        0.0000        0.0000        0.0000        0.0000        0.0000        0.0000        0.0000        0.0000        0.0000        0.0000        0.0000       28.9283       27.9338       25.1495       24.1492       26.7637       26.7898       23.4693       21.8804       21.4272       29.4826       31.5539       30.6420       27.4307       18.5479       17.3622       18.2565       20.9898       19.9321       20.0528       19.2377       20.8036       23.8070       33.3219       34.6554       38.2432       29.6852       22.4791       19.7469       17.8548       22.7470       27.3109       24.2488       17.9935       21.9154       26.0258       29.8488       36.2679       48.7693       50.3174       33.2730       37.1198       31.2118       34.6562       37.1892       26.8113       25.0480       24.8238       17.8594       18.8297       19.0540       18.7373       20.1667       25.6877       26.7882       28.7033       27.1006       26.4826       28.2061       33.5644       46.6484       38.1449       40.5280       43.2693        0.0000        0.0000        0.0000
        0.0000        0.0000        0.0000        0.0000        0.0000        0.0000        0.0000        0.0000        0.0000        0.0000        0.0000        0.0000        0.0000        0.0000        0.0000        0.0000        0.0000        0.0000        0.0000        0.0000        0.0000        0.0000        0.0000        0.0000        0.0000        0.0000        0.0000        0.0000        0.0000        0.0000        0.0000        0.0000        0.0000        0.0000        0.0000        0.0000        0.0000        0.0000       57.0766       66.5830       80.7289       45.3065       34.8506       40.1181       35.8701       33.9515       43.5551       52.9222       61.1443       43.9671       26.4307       23.5661       19.4379       16.4442       14.8964       13.8833        9.2236        7.1417        6.9393        7.6567        8.1508        8.0094        8.1925        8.2649        7.9519        8.2636       10.1279       21.1003       26.8747       20.8486       16.1081       16.5971        0.0000        0.0000        0.0000        0.0000        0.0000        0.0000        0.0000        0.0000        0.0000        0.0000        0.0000        0.0000        0.0000        0.0000        0.0000        0.0000        0.0000        0.0000        0.0000        0.0000        0.0000        0.0000        0.0000        0.0000        0.0000        0.0000        0.0000        0.0000        0.0000        0.0000        0.0000        0.0000        0.0000        0.0000        0.0000        0.0000        0.0000        0.0000        0.0000        0.0000        0.0000        0.0000        0.0000        0.0000        0.0000        0.0000        0.0000        0.0000        0.0000        0.0000        0.0000        0.0000        0.0000        0.0000        0.0000        0.0000        0.0000        0.0000        0.0000        0.0000        0.0000        0.0000        0.0000        0.0000        0.0000        0.0000        0.0000        0.0000        0.0000        0.0000        0.0000        0.0000        0.0000        0.0000        0.0000        0.0000        0.0000        0.0000        0.0000        0.0000        0.0000        0.0000        0.0000        0.0000        0.0000        0.0000        0.0000        0.0000        0.0000        0.0000        0.0000        0.0000        0.0000        0.0000        0.0000        0.0000        0.0000        0.0000        0.0000        0.0000        0.0000        0.0000        0.0000        0.0000        0.0000        0.0000        0.0000        0.0000        0.0000        0.0000        0.0000        0.0000       25.3399       29.6506       27.4682       28.9653       27.6571       26.3061       24.2384       29.1543       30.3764       27.8684       32.9644       23.7273       13.9090       14.2782       15.7403       18.8387       22.6511       23.1882       35.0996       38.9443       38.5308       31.2103       27.5576       24.5157       24.0744       22.1339       19.3980       18.3239       27.4986       32.3875       22.0740       21.4170       19.2002       20.4670       33.9780       39.5383       41.6674       49.4848       46.1450       41.2545       32.9497       34.0621       31.7145       23.4221       27.3881       26.8004       25.7440       23.1259       21.6456       22.5762       23.8284       29.1388       28.8923       30.8681       32.1051       29.3100       31.1402       35.4413       38.5342       36.1284       44.7578        0.0000        0.0000        0.0000        0.0000
        0.0000        0.0000        0.0000        0.0000        0.0000        0.0000        0.0000        0.0000        0.0000        0.0000        0.0000        0.0000        0.0000        0.0000        0.0000        0.0000        0.0000        0.0000        0.0000        0.0000        0.0000        0.0000        0.0000        0.0000        0.0000        0.0000        0.0000        0.0000        0.0000        0.0000        0.0000        0.0000        0.0000        0.0000        0.0000        0.0000        0.0000       31.2083       30.1909       31.3313       42.5012       35.8993       32.0251       33.7001       34.2018       31.0949       26.7372       26.9858       32.2628       26.3507       18.5492       11.9030       10.7903        9.9360        9.3226        8.2795       10.7215        5.1864        4.3992        5.4657        4.5598        5.2898        6.7724        7.1710        9.3464        9.7516        8.6668       10.7960       11.7314       13.1426       11.9984        8.9581        0.0000        0.0000        0.0000        0.0000        0.0000        0.0000        0.0000        0.0000        0.0000        0.0000        0.0000        0.0000        0.0000        0.0000        0.0000        0.0000        0.0000        0.0000        0.0000        0.0000        0.0000        0.0000        0.0000        0.0000        0.0000        0.0000        0.0000        0.0000        0.0000        0.0000        0.0000        0.0000        0.0000        0.0000        0.0000        0.0000        0.0000        0.0000        0.0000        0.0000        0.0000        0.0000        0.0000        0.0000        0.0000        0.0000        0.0000        0.0000        0.0000        0.0000        0.0000        0.0000        0.0000        0.0000        0.0000        0.0000        0.0000        0.0000        0.0000        0.0000        0.0000        0.0000        0.0000        0.0000        0.0000        0.0000        0.0000        0.0000        0.0000        0.0000        0.0000        0.0000        0.0000        0.0000        0.0000        0.0000        0.0000        0.0000        0.0000        0.0000        0.0000        0.0000        0.0000        0.0000        0.0000        0.0000        0.0000        0.0000        0.0000        0.0000        0.0000        0.0000        0.0000        0.0000        0.0000        0.0000        0.0000        0.0000        0.0000        0.0000        0.0000        0.0000        0.0000        0.0000        0.0000        0.0000        0.0000       20.5636       16.3623       18.8908       25.2646       26.3678        0.0000       31.1609       28.4765       24.6586       23.2814       18.9413       21.9975       30.9803       33.3952       19.8396       28.9748       28.8427       18.9850       10.7332       11.5275       12.9178       19.1876       16.0071       30.1411       38.6789       45.2532       34.4382       34.4394       28.5459       29.3960       28.3754       27.8208       21.5730       28.1050       31.8613       26.4070       26.2978       24.3594       22.7867       29.3127       33.2345       39.7109       46.2931       45.9318       35.3437       34.4929       31.4334       28.3588       33.3351       34.8094       33.0669       30.6345       30.1870       33.9052       36.8927       35.3478       36.2942       36.8650       38.3103       36.8405       31.5129       31.8733       31.0022       34.5546       35.1945       41.3533        0.0000        0.0000        0.0000        0.0000
        0.0000        0.0000        0.0000        0.0000        0.0000        0.0000        0.0000        0.0000        0.0000        0.0000        0.0000        0.0000        0.0000        0.0000        0.0000        0.0000        0.0000        0.0000        0.0000        0.0000        0.0000        0.0000        0.0000        0.0000        0.0000        0.0000        0.0000        0.0000        0.0000        0.0000        0.0000        0.0000        0.0000        0.0000        0.0000        0.0000        0.0000       27.8232       27.3321       28.0333       26.7304       26.7453       27.8968       35.0116       28.8816       26.6503       23.7824       18.5612       16.2289       14.9398       15.3294       11.5286       11.5846       11.6648        9.2552        7.5059        6.3165        4.9598        4.3596        4.5961        4.2921        3.8720        4.6210        5.9804        7.4408        7.1862        7.7279       10.0644        9.2584        8.8720        7.6911        5.6313        5.7828        0.0000        0.0000        0.0000        0.0000        0.0000        0.0000        0.0000        0.0000        0.0000        0.0000        0.0000        0.0000        0.0000        0.0000        0.0000        0.0000        0.0000        0.0000        0.0000        0.0000        0.0000        0.0000        0.0000        0.0000        0.0000        0.0000        0.0000        0.0000        0.0000        0.0000        0.0000        0.0000        0.0000        0.0000        0.0000        0.0000        0.0000        0.0000        0.0000        0.0000        0.0000        0.0000        0.0000        0.0000        0.0000        0.0000        0.0000        0.0000        0.0000        0.0000        0.0000        0.0000        0.0000        0.0000        0.0000        0.0000        0.0000        0.0000        0.0000        0.0000        0.0000        0.0000        0.0000        0.0000        0.0000        0.0000        0.0000        0.0000        0.0000        0.0000        0.0000        0.0000        0.0000        0.0000        0.0000        0.0000        0.0000        0.0000        0.0000        0.0000        0.0000        0.0000        0.0000        0.0000        0.0000        0.0000        0.0000        0.0000        0.0000        0.0000        0.0000        0.0000        0.0000        0.0000        0.0000        0.0000        0.0000        0.0000        0.0000        0.0000        0.0000        0.0000       19.1226       20.0081       18.1489       13.9364       15.2758       16.1217       16.2640       23.6872       31.2848       33.7781       30.8247       30.8411       27.6349       23.6600       24.4723       22.9977       20.9326       25.3904       25.6938       23.4862       19.8557       16.2261       18.1981       13.7246       14.4727       12.2972       11.8942       19.1251       26.8190       34.5098       30.6507       33.2719       35.1340       37.5468       28.0420       30.0271       28.4012       23.5293       21.6663       31.8490       35.5627       29.9481       25.5602       28.3265       35.9320       38.3135       37.5348       46.3790       29.3820       34.6168       37.7201       34.4298       36.8423       36.2279       33.2609       32.1284       33.9670       42.6116       43.0694       42.6620       43.9856       42.7775       39.8409       36.2300       29.4884       27.7935       30.7268       34.4995       35.1004        0.0000        0.0000        0.0000        0.0000        0.0000
        0.0000        0.0000        0.0000        0.0000        0.0000        0.0000        0.0000        0.0000        0.0000        0.0000        0.0000        0.0000        0.0000        0.0000        0.0000        0.0000        0.0000        0.0000        0.0000        0.0000        0.0000        0.0000        0.0000        0.0000        0.0000        0.0000        0.0000        0.0000        0.0000        0.0000        0.0000        0.0000        0.0000        0.0000        0.0000        0.0000       28.0185       25.4551       25.3284       26.5668       26.6485       26.1089       30.5709       38.2610       25.2894       22.2361       19.9744       15.1304       14.0017       13.2927       13.4115       11.3224       10.7359        9.6942        7.8252        7.2404        5.8657        5.6903        4.3530        4.4751        4.7730        3.4850        3.9707        6.9330        7.3735        5.4940        6.2092        9.7566        9.5441        8.0708        5.7646        4.0103        0.0000        0.0000        0.0000        0.0000        0.0000        0.0000        0.0000        0.0000        0.0000        0.0000        0.0000        0.0000        0.0000        0.0000        0.0000        0.0000        0.0000        0.0000        0.0000        0.0000        0.0000        0.0000        0.0000        0.0000        0.0000        0.0000        0.0000        0.0000        0.0000        0.0000        0.0000        0.0000        0.0000        0.0000        0.0000        0.0000        0.0000        0.0000        0.0000        0.0000        0.0000        0.0000        0.0000        0.0000        0.0000        0.0000        0.0000        0.0000        0.0000        0.0000        0.0000        0.0000        0.0000        0.0000        0.0000        0.0000        0.0000        0.0000        0.0000        0.0000        0.0000        0.0000        0.0000        0.0000        0.0000        0.0000        0.0000        0.0000        0.0000        0.0000        0.0000        0.0000        0.0000        0.0000        0.0000        0.0000        0.0000        0.0000        0.0000        0.0000        0.0000        0.0000        0.0000        0.0000        0.0000        0.0000        0.0000        0.0000        0.0000        0.0000        0.0000        0.0000        0.0000        0.0000        0.0000        0.0000        0.0000        0.0000        0.0000        0.0000       28.8434       26.6848       20.5732       15.9236       17.0064       16.4377       14.9996       15.2834       15.7471       16.7788       22.9684       33.5091       35.2251       29.6917       28.7243       29.6553       30.5228       30.2238       29.3478       25.0378       25.4415       14.1795       14.9296       11.6296       12.4613       11.0242       11.9668       18.3223       14.6887       12.1381       14.7342       18.3227       24.2151       26.5917       28.0957       38.2095       35.9756       26.0278       26.6722       22.8939       20.6269       21.3733       28.1609       33.4822       29.7208       26.6025       25.8836       25.5330       29.6368       27.2702       29.4053       35.0668       30.2770       31.3616       34.5770       37.2994       36.2036       38.4771       35.4014       40.3951       50.7196       47.0938       45.0494       45.8907       45.4455       41.8597       36.5123       30.8025       28.0336       31.2914       34.8709       35.8861        0.0000        0.0000        0.0000        0.0000        0.0000
        0.0000        0.0000        0.0000        0.0000        0.0000        0.0000        0.0000        0.0000        0.0000        0.0000        0.0000        0.0000        0.0000        0.0000        0.0000        0.0000        0.0000        0.0000        0.0000        0.0000        0.0000        0.0000        0.0000        0.0000        0.0000        0.0000        0.0000        0.0000        0.0000        0.0000        0.0000        0.0000        0.0000        0.0000        0.0000       32.2082       27.1923       24.0799       25.3566       24.8332       24.6088       24.1125       25.3715       26.0302       22.7889       20.2492       19.5407       14.2075       12.8190       13.1473       16.5308       12.1461        9.7620        9.4660        7.7770        6.8850        7.3894        6.3762        4.4883        4.2376        3.5247        3.2479        3.5870        6.8757        6.6670        5.3532        5.3900        7.7814        7.0683        7.0186        5.1590        3.3726        0.0000        0.0000        0.0000        0.0000        0.0000        0.0000        0.0000        0.0000        0.0000        0.0000        0.0000        0.0000        0.0000        0.0000        0.0000        0.0000        0.0000        0.0000        0.0000        0.0000        0.0000        0.0000        0.0000        0.0000        0.0000        0.0000        0.0000        0.0000        0.0000        0.0000        0.0000        0.0000        0.0000        0.0000        0.0000        0.0000        0.0000        0.0000        0.0000        0.0000        0.0000        0.0000        0.0000        0.0000        0.0000        0.0000        0.0000        0.0000        0.0000        0.0000        0.0000        0.0000        0.0000        0.0000        0.0000        0.0000        0.0000        0.0000        0.0000        0.0000        0.0000        0.0000        0.0000        0.0000        0.0000        0.0000        0.0000        0.0000        0.0000        0.0000        0.0000        0.0000        0.0000        0.0000        0.0000        0.0000        0.0000        0.0000        0.0000        0.0000        0.0000        0.0000        0.0000        0.0000        0.0000        0.0000        0.0000        0.0000        0.0000        0.0000        0.0000        0.0000        0.0000        0.0000        0.0000        0.0000        0.0000        0.0000        0.0000       35.8052       26.9787       22.9065       23.6917       19.2186       14.2503       11.3276       10.7094       12.0401       13.1872       15.1489       18.2454       19.0071       23.2101       24.1546       24.5912       24.1496       27.1021       21.2164       21.4922       25.9898       18.1298        9.7098        5.9374        9.1148       10.5877        9.8768        8.7490       15.1755       11.5445       10.6078       10.6611       16.2565       22.0189       21.5859       23.6708       28.3862       27.8278       24.8842       26.9616       19.3765       20.4105       25.3726       24.4455       23.0820       24.5707       25.9049       25.9887       28.8544       31.5734       30.5897       28.5674       37.5409       29.7097       31.3792       31.9627       36.9873       33.9303       38.0678       40.2379       45.3112       48.5161       44.0609       40.0837       39.8611       40.9386       38.6397       32.5920       29.1096       28.6725       30.4274       31.9723       34.0005        0.0000        0.0000        0.0000        0.0000        0.0000
        0.0000        0.0000        0.0000        0.0000        0.0000        0.0000        0.0000        0.0000        0.0000        0.0000        0.0000        0.0000        0.0000        0.0000        0.0000        0.0000        0.0000        0.0000        0.0000        0.0000        0.0000        0.0000        0.0000        0.0000        0.0000        0.0000        0.0000        0.0000        0.0000        0.0000        0.0000        0.0000        0.0000        0.0000        0.0000       26.6209       24.5580       40.8398       33.1748       29.6562       27.4204       27.8156       27.0482       19.4427       17.9394       18.5740       19.6304       15.9883       12.1622       29.6707       54.1261       22.6644       17.0082       11.2839        8.5235        4.6751        3.1050        2.6701        1.9415        3.5580        2.9381        2.5056        2.4864        3.1884        3.7690        3.8706        3.7776        4.2962        3.8323        3.4066        3.0688        1.9480        0.0000        0.0000        0.0000        0.0000        0.0000        0.0000        0.0000        0.0000        0.0000        0.0000        0.0000        0.0000        0.0000        0.0000        0.0000        0.0000        0.0000        0.0000        0.0000        0.0000        0.0000        0.0000        0.0000        0.0000        0.0000        0.0000        0.0000        0.0000        0.0000        0.0000        0.0000        0.0000        0.0000        0.0000        0.0000        0.0000        0.0000        0.0000        0.0000        0.0000        0.0000        0.0000        0.0000        0.0000        0.0000        0.0000        0.0000        0.0000        0.0000        0.0000        0.0000        0.0000        0.0000        0.0000        0.0000        0.0000        0.0000        0.0000        0.0000        0.0000        0.0000        0.0000        0.0000        0.0000        0.0000        0.0000        0.0000        0.0000        0.0000        0.0000        0.0000        0.0000        0.0000        0.0000        0.0000        0.0000        0.0000        0.0000        0.0000        0.0000        0.0000        0.0000        0.0000        0.0000        0.0000        0.0000        0.0000        0.0000        0.0000        0.0000        0.0000        0.0000        0.0000        0.0000        0.0000        0.0000        0.0000        0.0000       36.6298       29.5158       21.5456       16.8277       17.2719       18.8003       14.2277       12.0093       14.0362       11.6347       12.8808       16.0545       18.2239       15.5355       15.7092       16.9120       22.1423       24.1201       19.2508       17.7133       16.9383       14.5394       12.7739        7.8750        8.2214        9.7227        7.6901        7.3299        7.3720        7.9671        7.9039        8.9534       10.1113       14.2862       18.6021       21.0835       21.3061       19.5989       21.0669       21.7856       23.0655       14.0769       16.2449       19.4887       21.3346       24.9869       25.9575       26.0366       30.1561       37.1401       35.3746       39.0650       41.6669       41.0120       32.4828       32.6245       34.2779       45.6545       50.1386       52.5171       55.9338       48.2176       47.5453       44.1953       41.4590       37.3045       36.5680       34.6780       32.4664       35.7655       33.7102       36.7154       38.8409        0.0000        0.0000        0.0000        0.0000        0.0000        0.0000
        0.0000        0.0000        0.0000        0.0000        0.0000        0.0000        0.0000        0.0000        0.0000        0.0000        0.0000        0.0000        0.0000        0.0000        0.0000        0.0000        0.0000        0.0000        0.0000        0.0000        0.0000        0.0000        0.0000        0.0000        0.0000        0.0000        0.0000        0.0000        0.0000        0.0000        0.0000        0.0000        0.0000        0.0000        0.0000       32.8669       29.8024       36.7475       27.2608       25.7052       24.0680       28.0530       23.6434       14.8805       15.6112       16.1754       19.9013       17.5107       13.2645       20.7408       15.4502       13.4294       11.9145        9.3737        7.3641        3.5988        2.3295        2.0751        1.7404        3.3705        2.8196        2.3659        2.2694        2.9034        2.9326        3.1340        3.6505        3.6560        3.2003        2.8113        2.4523        0.0000        0.0000        0.0000        0.0000        0.0000        0.0000        0.0000        0.0000        0.0000        0.0000        0.0000        0.0000        0.0000        0.0000        0.0000        0.0000        0.0000        0.0000        0.0000        0.0000        0.0000        0.0000        0.0000        0.0000        0.0000        0.0000        0.0000        0.0000        0.0000        0.0000        0.0000        0.0000        0.0000        0.0000        0.0000        0.0000        0.0000        0.0000        0.0000        0.0000        0.0000        0.0000        0.0000        0.0000        0.0000        0.0000        0.0000        0.0000        0.0000        0.0000        0.0000        0.0000        0.0000        0.0000        0.0000        0.0000        0.0000        0.0000        0.0000        0.0000        0.0000        0.0000        0.0000        0.0000        0.0000        0.0000        0.0000        0.0000        0.0000        0.0000        0.0000        0.0000        0.0000        0.0000        0.0000        0.0000        0.0000        0.0000        0.0000        0.0000        0.0000        0.0000        0.0000        0.0000        0.0000        0.0000        0.0000        0.0000        0.0000        0.0000        0.0000        0.0000        0.0000        0.0000       63.3840       65.7194        0.0000       50.4569       40.4087       37.6668       33.1286       21.2919       16.6463       14.9285       23.0989      163.3538       76.1584       14.2241       14.7741       15.1021       17.0197       15.2370       17.0247       14.7135       13.1535       19.0964       21.9883       14.5289       11.4883       10.6409        7.0059        6.0797        8.4505        7.2299        6.8574        8.0624        6.2194        6.0887        6.7019        7.3250        7.8944       10.5532       14.9916       18.4879       21.5745       20.2400       20.9062       20.6618       25.4523       22.4407       14.4049       14.0877       18.8734       27.8839       26.8999       37.9776       33.3835       38.3226       36.8748       32.9137       42.4353       52.2608       44.3781       40.2196       38.8149       39.4156       54.6289       54.1504       49.0585       47.0225       49.4665       50.5589       46.8272       43.1451       39.2490       34.2343       33.8102       32.7367       37.1046       36.6447       39.6848        0.0000        0.0000        0.0000        0.0000        0.0000        0.0000        0.0000
        0.0000        0.0000        0.0000        0.0000        0.0000        0.0000        0.0000        0.0000        0.0000        0.0000        0.0000        0.0000        0.0000        0.0000        0.0000        0.0000        0.0000        0.0000        0.0000        0.0000        0.0000        0.0000        0.0000        0.0000        0.0000        0.0000        0.0000        0.0000        0.0000      122.9790      114.6723       99.1560       96.1315       70.9466       52.1499       34.9585       23.8177       17.2283       13.6913       20.3552       20.8100       20.6279       19.3394       14.1477       15.7776       15.0334       13.8584       10.9098        9.7026        9.5267        8.8450        7.9762        8.4127        7.8667        6.8756        2.4248        2.0336        1.6669        1.6008        3.2735        2.6415        2.2715        2.2933        2.9833        3.0357        3.0269        3.1278        3.4931        3.0360        2.7164        2.4224        2.1998        1.9949        0.0000        0.0000        0.0000        0.0000        0.0000        0.0000        0.0000        0.0000        0.0000        0.0000        0.0000        0.0000        0.0000        0.0000        0.0000        0.0000        0.0000        0.0000        0.0000        0.0000        0.0000        0.0000        0.0000        0.0000        0.0000        0.0000        0.0000        0.0000        0.0000        0.0000        0.0000        0.0000        0.0000        0.0000        0.0000        0.0000        0.0000        0.0000        0.0000        0.0000        0.0000        0.0000        0.0000        0.0000        0.0000        0.0000        0.0000        0.0000        0.0000        0.0000        0.0000        0.0000        0.0000        0.0000        0.0000        0.0000        0.0000        0.0000        0.0000        0.0000        0.0000        0.0000        0.0000        0.0000        0.0000        0.0000        0.0000        0.0000        0.0000        0.0000        0.0000        0.0000        0.0000        0.0000        0.0000        0.0000        0.0000        0.0000        0.0000        0.0000        0.0000        0.0000        0.0000        0.0000        0.0000        0.0000        0.0000        0.0000        0.0000        0.0000        0.0000       53.5574       54.8333       50.9186       43.2660       41.4772       31.3233       25.0978       19.2392       14.7182       15.6296       14.7537       62.8028      218.2982       25.0195       17.9161       14.2130       10.1707       13.1175       16.1471       20.2094       21.6325       18.2259       18.8212       18.4277       15.3793       10.1797        6.4019        5.9024        6.2215        5.4269        5.6822        5.0941        9.0844       12.0822       14.0776       12.1343       10.6650        9.2605       21.3360      111.7188       44.0042       17.3828       20.0070       26.6730       32.8908       36.8515       24.6441       17.6696       15.8166       19.8895       27.3719       26.9062       48.4174       41.0353       44.2487       45.8096       39.1343       34.8844       42.8127       39.8255       43.1489       52.4123       50.8227       54.2199       58.6894       58.2103       41.7633       42.7068       44.4468       43.2581       43.2863       39.8858       35.6469       34.0238       33.7530       36.8590       39.3004        0.0000        0.0000        0.0000        0.0000        0.0000        0.0000        0.0000        0.0000
        0.0000        0.0000        0.0000        0.0000        0.0000        0.0000        0.0000        0.0000        0.0000        0.0000        0.0000        0.0000        0.0000        0.0000        0.0000        0.0000        0.0000        0.0000        0.0000        0.0000        0.0000        0.0000        0.0000        0.0000        0.0000        0.0000      130.2437      132.6384      122.8025      114.3482      104.0094       77.8311       69.5959       54.0194       45.1928       25.9136       17.6857       18.2761       14.0630       20.2826       19.4859       19.0640       17.9793       13.9397       13.8799       14.0172       12.3434        9.7152        9.5999        9.2735        8.9286        8.0765        8.5250        7.8285        6.4477        2.2527        1.8460        1.4535        1.4972        3.0705        2.6997        2.3448        2.4748        3.1836        3.1532        3.2694        2.9724        3.4158        3.0480        2.9684        3.4461        1.7789        1.5238        1.7526        4.0792        5.5579        6.2358        6.3522        7.0114        5.1190        5.3173        5.3616        0.0000        0.0000        0.0000        0.0000        0.0000        0.0000        0.0000        0.0000        0.0000        0.0000        0.0000        0.0000        0.0000        0.0000        0.0000        0.0000        0.0000        0.0000        0.0000        0.0000        0.0000        0.0000        0.0000        0.0000        0.0000        0.0000        0.0000        0.0000        0.0000        0.0000        0.0000        0.0000        0.0000        0.0000        0.0000        0.0000        0.0000        0.0000        0.0000        0.0000        0.0000        0.0000        0.0000        0.0000        0.0000        0.0000        0.0000        0.0000        0.0000        0.0000        0.0000        0.0000        0.0000        0.0000        0.0000        0.0000        0.0000        0.0000        0.0000        0.0000        0.0000        0.0000        0.0000        0.0000        0.0000        0.0000        0.0000        0.0000        0.0000        0.0000        0.0000       35.8074       50.1060       45.5610       39.9350       49.2280        0.0000        0.0000        0.0000        0.0000       44.9003       41.8276       40.2517       41.8718       34.5870       36.9987       30.7412       25.0197       23.1214       16.4004       12.5700       12.2330       11.9825       12.4482       18.3981       13.9303       12.4011       11.1423        9.6489       14.4617       18.6943       23.9777       25.2891       33.7375       29.6005       23.3039       17.9163       17.0955        7.2061        5.6829        5.5650        3.7647        3.4947        4.1393       10.8826       21.3560       15.4093       12.3712       10.9677        7.0274       10.2912       89.7057       36.3439       29.9394       27.5947       35.6308       45.0979       36.3044       28.8327       21.3140       13.5776       17.3930       23.6878       24.7036       51.3996       31.9325       29.7478       35.7318       40.5977       41.8330       39.2686       41.0560       43.6060       45.4443       43.8644       45.4941       46.1888       46.8637       47.9031       44.8897       41.6995       41.0925       39.7517       36.1941       35.4642       37.1235       36.0746       38.3839       38.3786        0.0000        0.0000        0.0000        0.0000        0.0000        0.0000        0.0000        0.0000
        0.0000        0.0000        0.0000        0.0000        0.0000        0.0000        0.0000        0.0000        0.0000        0.0000        0.0000        0.0000        0.0000        0.0000        0.0000        0.0000        0.0000        0.0000        0.0000        0.0000        0.0000        0.0000        0.0000        0.0000        0.0000      128.7662      126.1558      101.5709       87.8123       80.3575       76.1449       75.3919       62.8997       52.3857       44.7779       36.5655       25.5811       32.1307       22.1577       16.4364       17.2481       17.9798       18.0674       15.5996       18.4186       18.7047       17.6045       14.7150       14.9685       13.3946       12.8327        8.2762        7.8050        6.7548        6.3832        4.2773        4.0402        5.5368        6.0871        6.1940        4.8365        4.7795        4.6798        4.8189        4.5402        4.2264        4.4015        3.5588        3.3488        3.2106        2.9906        2.0954        2.0004        2.5895        3.6804        4.9365        5.4615        5.3366        6.1097        6.5853        6.9860        6.7769        6.3909        3.6693        0.0000        0.0000        0.0000        0.0000        0.0000        0.0000        0.0000        0.0000        0.0000        0.0000        0.0000        0.0000        0.0000        0.0000        0.0000        0.0000        0.0000        0.0000        0.0000        0.0000        0.0000        0.0000        0.0000        0.0000        0.0000        0.0000        0.0000        0.0000        0.0000        0.0000        0.0000        0.0000        0.0000        0.0000        0.0000        0.0000        0.0000        0.0000        0.0000        0.0000        0.0000        0.0000        0.0000        0.0000        0.0000        0.0000        0.0000        0.0000        0.0000        0.0000        0.0000        0.0000        0.0000        0.0000        0.0000        0.0000        0.0000        0.0000        0.0000        0.0000        0.0000        0.0000        0.0000        0.0000        0.0000        0.0000        0.0000        0.0000       25.6946       28.9969       36.7076       46.0086       40.8003       38.7509       40.3482       41.1309       39.2341       40.6335       43.3063       42.9363       38.6398       31.1759       27.2320       33.0520       30.5048       26.6659       21.2289       18.7208       13.9934       13.0332       11.9267       14.4980       14.8281       15.3074       14.7383       13.2594       12.8581       15.0437       19.7837       25.0109       17.6105       18.2159       18.3513       17.6461       14.6205        8.4353        5.6966        5.3485        4.6661        2.8838        2.6833        2.7470        6.0430        9.7166       10.4030        7.7391        7.4043        5.1430        9.0253       13.1502        9.8724       19.5783       15.5487       20.5724       16.1220       28.4763       31.8445       17.0833       15.7050       21.6358       31.3686       31.3850       32.0758       29.5956       33.8438       48.8397       45.8661       45.7364       42.9815       45.0159       45.5440       46.7340       45.4665       40.5180       40.0905       37.4138       42.1817       45.4759       39.1404       35.6292        0.0000        0.0000       40.2316       41.7916       37.4817       40.1620        0.0000        0.0000        0.0000        0.0000        0.0000        0.0000        0.0000        0.0000        0.0000
        0.0000        0.0000        0.0000        0.0000        0.0000        0.0000        0.0000        0.0000        0.0000        0.0000        0.0000        0.0000        0.0000        0.0000        0.0000        0.0000        0.0000        0.0000        0.0000        0.0000        0.0000        0.0000        0.0000        0.0000        0.0000        0.0000      117.8323      106.2898       92.4658       80.7196       76.9350       71.9840       56.8685       52.1209       42.5512       32.6399       24.4073       20.3989       21.0210       20.6823       17.2608       14.4020       15.6778       19.6035       23.7865       24.0094       23.7832       18.4260       16.6928       15.1605       13.5626        7.3368        7.4844        6.5710        6.0615        5.2657        6.1420        6.0907        7.5695       10.2184        5.1170        4.7627        5.7361        4.4950        3.8305        4.5072        4.8440        3.8334        3.5163        3.5233        3.4435        2.3315        2.5587        4.0337        4.2447        4.7776        7.3030        6.2508        7.0094        8.0703        6.8012        6.4683        5.2919        3.0612        2.4445        2.0790        0.0000        0.0000        0.0000        0.0000        0.0000        0.0000        0.0000        0.0000        0.0000        0.0000        0.0000        0.0000        0.0000        0.0000        0.0000        0.0000        0.0000        0.0000        0.0000        0.0000        0.0000        0.0000        0.0000        0.0000        0.0000        0.0000        0.0000        0.0000        0.0000        0.0000        0.0000        0.0000        0.0000        0.0000        0.0000        0.0000        0.0000        0.0000        0.0000        0.0000        0.0000        0.0000        0.0000        0.0000        0.0000        0.0000        0.0000        0.0000        0.0000        0.0000        0.0000        0.0000        0.0000        0.0000        0.0000        0.0000        0.0000        0.0000        0.0000        0.0000        0.0000        0.0000        0.0000        0.0000        0.0000        0.0000       20.5938       27.0376       38.8721       45.2082       38.3892       34.0777       36.4775       44.8307       44.5118       45.2484       48.0602       46.8421       41.9122       32.5452       30.0539       31.1320       31.9271       26.7993       24.6572       23.9109       16.6327       12.6846       11.4424       12.6344       14.2967       13.9512       15.1856       15.4066       15.3090       16.9355       21.6395       20.6603       15.7513       15.1819       13.9224       12.4220        9.1814        5.2220        3.9495        3.7898        2.7310        2.2511        2.2707        2.3245        2.9855        5.4462        6.7750        8.7492        9.5929        5.6896        7.2947       14.7146       13.7110        8.7365        9.8607       11.1221       11.7297       13.0296       13.2684       22.5313       26.5241       31.9269       36.9696       39.5141       40.4462       40.1469       33.2874       41.9190       45.1910       43.9165       46.8336       56.3671       55.3905       51.7847       49.3230       46.0837       41.2625       37.6468       45.2783       44.5469       38.0115        0.0000        0.0000        0.0000        0.0000        0.0000        0.0000        0.0000        0.0000        0.0000        0.0000        0.0000        0.0000        0.0000        0.0000        0.0000        0.0000
        0.0000        0.0000        0.0000        0.0000        0.0000        0.0000        0.0000        0.0000        0.0000        0.0000        0.0000        0.0000        0.0000        0.0000        0.0000        0.0000        0.0000        0.0000        0.0000        0.0000        0.0000        0.0000        0.0000        0.0000        0.0000        0.0000        0.0000       76.0214       68.6183       69.4558       64.5319       61.6253       56.0367       54.0538       54.7918       36.0422       27.7384       24.7204       23.0065       26.1037       19.3168       15.9990       21.5902       24.7550       23.2592       23.6576       25.1081       17.8526       16.1778       15.0417       14.1720       10.7018        9.5746        7.3733        6.3837        5.8514        4.6470        3.9333        3.6200        6.1772        5.6047        4.6626        4.1386        3.8615        4.3090        4.5861        6.4607        4.3722        4.5753        4.1253        3.8961        2.5457        3.0699        4.0355        4.5890        6.0102        9.2617        9.1695        8.0513        7.6293        7.3137        7.8058        5.5635        2.9819        2.5887        2.4504        1.9411        0.0000        0.1568        0.4587        0.0000        0.0000        0.0000        0.0000        0.0000        0.0000        0.0000        0.0000        0.0000        0.0000        0.0000        0.0000        0.0000        0.0000        0.0000        0.0000        0.0000        0.0000        0.0000        0.0000        0.0000        0.0000        0.0000        0.0000        0.0000        0.0000        0.0000        0.0000        0.0000        0.0000        0.0000        0.0000        0.0000        0.0000        0.0000        0.0000        0.0000        0.0000        0.0000        0.0000        0.0000        0.0000        0.0000        0.0000        0.0000        0.0000        0.0000        0.0000        0.0000        0.0000        0.0000        0.0000        0.0000        0.0000        0.0000        0.0000        0.0000        0.0000        0.0000        0.0000        0.0000       21.7474       22.7377       29.5382       37.1303       43.4339       26.9471       24.9581       34.8090       45.2795       46.9168       42.9553       43.3064       44.2992       37.6226       40.0113       36.6410       35.4185       32.6614       29.1085       27.9799       25.4380       18.6269       13.9965       11.4122       12.3269       11.9973       13.6424       15.6271       16.7524       18.7264       17.8048       17.0295       14.0531       13.2783       12.7256       14.9402       12.0587       11.1457        5.6812        4.8278        4.3203        2.8091        2.5880        2.3247        2.3333        4.1143        8.6980       10.2464       12.9211       14.1802        7.3870        5.6018        7.3217        7.1375        7.3255       11.1648       12.0706       12.6501       14.2362       15.3705       34.0655       37.6962       39.3998       44.9156       47.8669       41.3298       41.1412       49.8759       36.9438       41.2898       46.6149       53.8675       67.8898       57.7451       53.7013       45.2421       43.8766       38.5102       30.5946       37.6241       42.5689       35.1405        0.0000        0.0000        0.0000        0.0000        0.0000        0.0000        0.0000        0.0000        0.0000        0.0000        0.0000        0.0000        0.0000        0.0000        0.0000        0.0000
        0.0000        0.0000        0.0000        0.0000        0.0000        0.0000        0.0000        0.0000        0.0000        0.0000        0.0000        0.0000        0.0000        0.0000        0.0000        0.0000        0.0000        0.0000        0.0000        0.0000        0.0000        0.0000        0.0000        0.0000        0.0000        0.0000        0.0000       66.1526       63.4896       58.5319       60.2532       61.5560       57.0441       53.7463       55.4403       50.5915       57.7158       49.8596       54.4854       75.4552       64.9777       43.8205       39.2368       28.0321       23.4643       21.4209       20.8672       17.4813       16.8703       19.0689       19.9231       15.2532       13.5861        9.9513        6.9297        5.7456        5.3525        4.4281        5.5637        6.9363        6.2888        6.8010        6.4860        6.3617        5.7736        8.4465        7.7274        5.0843        4.1264        3.8326        4.3015        3.8602        4.6516        4.9735        5.7554        7.0577        7.8330        9.1021        8.5628        8.9015        7.8274        6.0441        4.2420        2.7784        1.9583        1.9590        1.6399        0.1693        0.1010        0.0000        0.0000        0.0000        0.0000        0.0000        0.0000        0.0000        0.0000        0.0000        0.0000        0.0000        0.0000        0.0000        0.0000        0.0000        0.0000        0.0000        0.0000        0.0000        0.0000        0.0000        0.0000        0.0000        0.0000        0.0000        0.0000        0.0000        0.0000        0.0000        0.0000        0.0000        0.0000        0.0000        0.0000        0.0000        0.0000        0.0000        0.0000        0.0000        0.0000        0.0000        0.0000        0.0000        0.0000        0.0000        0.0000        0.0000        0.0000        0.0000        0.0000        0.0000        0.0000        0.0000        0.0000        0.0000        0.0000        0.0000        0.0000        0.0000        0.0000        0.0000        0.0000        0.0000       26.5074       29.6816       33.7369       32.3262       27.1673       25.4464       31.3819       43.8645       44.0140       41.9431       42.5737       43.5733       37.9059       35.5375       32.6872       29.3954       26.6904       24.6489       22.5536       19.9428       16.1666       13.7514       12.1703       12.0681       10.9073       11.4419       12.1923       14.3857       17.0820       14.7748       12.6528        8.5964       12.6428       14.6169       18.1955        9.8606        6.6998        4.4858        4.3396        4.1233        3.2807        2.8959        2.7741        2.7531        2.6090        8.2799       10.6388       13.1667       16.9005       11.1044        8.5564        8.1390       10.0341        9.1920       10.6050       14.5041       19.0653       21.3218       18.5298       40.9729       43.5703       40.3684       35.7312       41.2730       42.7454       40.2586       42.1933       48.4933       46.5989       50.4760       55.1519       52.4278       49.3663       44.3459       36.0588       32.2488       29.9853       28.2880       29.6917       38.3576       37.7284        0.0000        0.0000        0.0000        0.0000        0.0000        0.0000        0.0000        0.0000        0.0000        0.0000        0.0000        0.0000        0.0000        0.0000        0.0000        0.0000
        0.0000        0.0000        0.0000        0.0000        0.0000        0.0000        0.0000        0.0000        0.0000        0.0000        0.0000        0.0000        0.0000        0.0000        0.0000        0.0000        0.0000        0.0000        0.0000        0.0000        0.0000        0.0000        0.0000        0.0000        0.0000        0.0000        0.0000        0.0000       73.1864       72.5772       71.6253       77.3040       74.5971       69.2342       63.8318       57.1388       50.1613       44.7391       45.8182       66.9386       80.2474       89.8054       68.5487       52.1539       39.8978       35.3836       33.2407       24.1614       21.3308       22.7898       25.7090       23.8182       19.7828       17.2296       13.0303       12.5145       10.4790        8.9312       16.9546       52.4498       52.3614       15.2351        7.9159        7.2025        7.4337        9.6380        8.7182        5.1008        4.4207        5.6133        7.5614        4.9382        5.1266        4.5528        4.8356        8.5723        8.7613        9.9382        9.6393       12.6100       10.7407        6.8292        5.0721        3.1886        2.3970        2.0023        1.6597        1.9342        1.4585        1.2790        0.8937        0.0000        0.0000        0.0000        0.0000        0.0000        0.0000        0.0000        0.0000        0.0000        0.0000        0.0000        0.0000        0.0000        0.0000        0.0000        0.0000        0.0000        0.0000        0.0000        0.0000        0.0000        0.0000        0.0000        0.0000        0.0000        0.0000        0.0000        0.0000        0.0000        0.0000        0.0000        0.0000        0.0000        0.0000        0.0000        0.0000        0.0000        0.0000        0.0000        0.0000        0.0000        0.0000        0.0000        0.0000        0.0000        0.0000        0.0000        0.0000        0.0000        0.0000        0.0000        0.0000        0.0000        0.0000        0.0000        0.0000        0.0000        0.0000        0.0000        0.0000        0.0000        0.0000       31.7842       33.7744       31.8193       29.6812       26.1315       26.7399       32.8008       36.3361       38.7564       33.5886       30.7894       30.9431       33.2433       29.2761       31.4530       31.5125       29.2456       25.3818       14.2713       11.5957       10.8369        9.3251        8.6105        8.7632        7.9560        8.4613       13.5809       13.9244        9.5099        9.1195       10.5637       10.5658       16.4378       11.2229        8.6991        7.0093        7.6298        5.8455        4.2985        3.5318        3.3840        3.7877        5.2479        6.1050        8.5274       10.2164        7.4642        7.3815        6.5574       10.6491       12.1514        8.1925        5.5328        6.5800       13.5616       14.3184       17.4838       18.1197       25.9205       27.3968       31.1402       37.0340       36.0601       36.1396       36.0151       39.1057       49.0989       51.1366       62.7632       54.9596       38.3800       33.9375       35.3811       30.7122       19.6697       18.1105       14.4886       14.4076       28.9793       33.1366        0.0000        0.0000        0.0000        0.0000        0.0000        0.0000        0.0000        0.0000        0.0000        0.0000        0.0000        0.0000        0.0000        0.0000        0.0000        0.0000
        0.0000        0.0000        0.0000        0.0000        0.0000        0.0000        0.0000        0.0000        0.0000        0.0000        0.0000        0.0000        0.0000        0.0000        0.0000        0.0000        0.0000        0.0000        0.0000        0.0000        0.0000        0.0000        0.0000        0.0000        0.0000        0.0000        0.0000        0.0000       70.3216       68.0052       68.5264       81.2244       81.4113       74.9238       73.7607       68.1510       52.0354       41.3859       36.0098       33.3223       32.9083       38.2496       48.2881       47.0562       39.0118       42.6449       45.4560       31.1447       21.1235       20.6366       26.6298       24.9368       21.4434       20.2954       21.4487       17.5336       13.6975       11.1941       13.3879       21.1902       24.8134       35.6904       36.6605       36.3080       18.8171       13.5604       20.8444       13.2904        6.5003        6.5991        5.7697        5.0073        4.4647        3.7007        3.7679        5.9867        6.9273        8.1976       10.8022       15.0068        9.4809        6.1046        4.9829        2.6610        1.9932        1.3234        1.4071        1.9536        1.0457        0.4499        0.6353        0.0000        0.0000        0.0000        0.0000        0.0000        0.0000        0.0000        0.0000        0.0000        0.0000        0.0000        0.0000        0.0000        0.0000        0.0000        0.0000        0.0000        0.0000        0.0000        0.0000        0.0000        0.0000        0.0000        0.0000        0.0000        0.0000        0.0000        0.0000        0.0000        0.0000        0.0000        0.0000        0.0000        0.0000        0.0000        0.0000        0.0000        0.0000        0.0000        0.0000        0.0000        0.0000        0.0000        0.0000        0.0000        0.0000        0.0000        0.0000        0.0000        0.0000        0.0000        0.0000        0.0000        0.0000        0.0000        0.0000        0.0000        0.0000        0.0000        0.0000       28.7058       27.2852       29.8797       34.9810       35.5431       32.4401       27.2643       25.6810       27.6480       28.2557       33.3214       30.2537       26.7846       26.1647       27.7316       25.7913       25.8369       19.7031       17.5805       15.8677       12.1404        9.6028        9.7192        7.8778        7.9569        9.0679        7.5040        7.9782       12.5335        7.8241        6.9277        7.1158        9.5437       13.1183       11.1957       10.3414        8.5239        7.4885        6.0248        5.4418        5.0602        4.0200        4.1694        5.6995       10.0365       17.2682       17.5964       15.4359        7.2661        2.7997        2.5089        5.2822        7.3230        4.8129        5.5570        7.1017       16.3105       14.4167       17.4719       19.8750       18.8110       26.2027       29.1150       35.5819       34.5818       34.4518       39.1829       36.0310       38.5425       44.5716       59.8652       45.9499       31.0475       26.8187       29.9872       24.1002       18.8129       14.2914       11.5259       13.7081       24.8438       37.0297        0.0000        0.0000        0.0000        0.0000        0.0000        0.0000        0.0000        0.0000        0.0000        0.0000        0.0000        0.0000        0.0000        0.0000        0.0000        0.0000
        0.0000        0.0000        0.0000        0.0000        0.0000        0.0000        0.0000        0.0000        0.0000        0.0000        0.0000        0.0000        0.0000        0.0000        0.0000        0.0000        0.0000        0.0000        0.0000        0.0000        0.0000        0.0000        0.0000        0.0000        0.0000        0.0000        0.0000        0.0000      125.3175      102.4470      100.7140      122.9540       98.8830       79.5094       71.6952       64.2714       60.5573       49.2054       42.5193       40.1346       42.8049       35.7760       40.3507       37.1482       29.0258       32.3727       28.1807       22.0448       21.4454       18.9041       21.6263       19.9593       19.9666       19.8720       19.7510       17.5033       14.7490       12.5489       11.2530        6.0544        5.6488        5.6045        9.0784       26.1081       39.3157       47.0574       32.2531       15.4653        5.6813        4.8442        4.4578        2.9599        1.7606        1.1097        1.4111        4.1868        5.5769        7.0845       16.1102       28.5300       12.9587        6.2055       11.7499       14.9155        5.3389        4.5496        1.1976        0.9522        0.3310        0.2431        0.6866        0.0125        0.0000        0.0000        0.0000        0.0000        0.0000        0.0000        0.0000        0.0000        0.0000        0.0000        0.0000        0.0000        0.0000        0.0000        0.0000        0.0000        0.0000        0.0000        0.0000        0.0000        0.0000        0.0000        0.0000        0.0000        0.0000        0.0000        0.0000        0.0000        0.0000        0.0000        0.0000        0.0000        0.0000        0.0000        0.0000        0.0000        0.0000        0.0000        0.0000        0.0000        0.0000        0.0000        0.0000        0.0000        0.0000        0.0000        0.0000        0.0000        0.0000        0.0000        0.0000        0.0000        0.0000        0.0000        0.0000        0.0000        0.0000        0.0000       27.4489       30.2475       28.4698       26.5989       30.4635       41.9450       35.9506       28.4092       28.5911       28.3777       28.5768       28.1469       24.2887       26.7266       25.3929       21.6091       18.9834       21.6056       18.2056       15.3576       14.1226       10.9068      115.1400       85.8967       10.6330        6.7052        7.2580        7.4253        7.2285        7.7109        6.4437        5.3471        6.0993        8.6129        9.2678        9.4845        9.1709        8.2371        7.4228        6.0529        5.4634        4.8306        4.6784        5.5959        9.4019       15.4652       20.9753       18.8154        9.9379        6.5879        3.5542        5.2194        5.4810        5.4802        5.7598        8.7473       10.6234       20.9381       22.2032       19.1521       19.4805       19.0811       26.8336       38.7312       45.0584       44.8298       50.1617       45.3960       36.5010       38.5988       43.5927       49.0615       35.8139       25.1460       21.8096       18.9608       21.4348       15.6712       17.5390       19.5876       18.0854       27.4737       31.8269       32.2618        0.0000        0.0000        0.0000        0.0000        0.0000        0.0000        0.0000        0.0000        0.0000        0.0000        0.0000        0.0000        0.0000        0.0000        0.0000
        0.0000        0.0000        0.0000        0.0000        0.0000        0.0000        0.0000        0.0000        0.0000        0.0000        0.0000        0.0000        0.0000        0.0000        0.0000        0.0000        0.0000        0.0000        0.0000        0.0000        0.0000        0.0000        0.0000        0.0000        0.0000        0.0000        0.0000       82.2996       91.8378       71.0215       71.3359       82.2225       80.3002       74.2150       67.9971       67.7338       59.9226       53.9082       46.3477       43.4149       49.4450       51.1887       41.1454       35.2448       28.4383       25.7893       21.9870       16.8618       18.8784       18.9596       18.0075       18.7596       20.5028       27.6453       28.5850       20.8369       16.6999       12.7322       10.4885        5.7037        5.2194        5.1383        5.0765        5.2041        5.0853        6.7947        7.4245        4.2936        3.6207        2.9048        2.7311        1.6636        0.9223        0.9813        1.3696        3.9272        4.8715        6.1148        4.8846        4.4897        4.6105        4.2250       10.6785      108.4136       52.9349        3.5281        0.6743        0.3469        0.2385        0.1893        0.2010        0.0139        0.0146        0.0000        0.0000        0.0000        0.0000        0.0000        0.0000        0.0000        0.0000        0.0000        0.0000        0.0000        0.0000        0.0000        0.0000        0.0000        0.0000        0.0000        0.0000        0.0000        0.0000        0.0000        0.0000        0.0000        0.0000        0.0000        0.0000        0.0000        0.0000        0.0000        0.0000        0.0000        0.0000        0.0000        0.0000        0.0000        0.0000        0.0000        0.0000        0.0000        0.0000        0.0000        0.0000        0.0000        0.0000        0.0000        0.0000        0.0000        0.0000        0.0000        0.0000        0.0000        0.0000        0.0000        0.0000        0.0000        0.0000       39.2477       51.7733       43.5283       28.9277       23.2596       23.9006       28.4214       27.5457       24.6367       23.0132       25.4164       21.4160       18.8176       17.8021       17.8109       19.1972       19.4852       23.3625       22.5125       15.5621       13.4298       12.8812       10.1442       53.6959       24.8530       14.6950        6.3939        6.1048        7.3534        6.8506        6.2850        5.9999        4.7164        5.1437        6.9042        7.6538        7.8147        7.7502        7.2906        6.3807        5.9229        5.8380        4.9860        5.7933        7.4994       10.2513       13.8464       15.9175       13.9086        9.3563        5.7793        8.7877       12.9858       10.0287        9.4397       10.0114       11.8990       14.3066       23.0748       20.4636       21.9758       25.8556       42.6580       42.6253       44.5846       55.9275       51.6581       50.9337       44.2268       41.0514       36.3119       37.6099       36.7864       27.9151       21.8482       18.7999       17.6283       17.9350       17.3967       21.6569       19.7189       16.4580       21.3538       22.3304        0.0000        0.0000        0.0000        0.0000        0.0000        0.0000        0.0000        0.0000        0.0000        0.0000        0.0000        0.0000        0.0000        0.0000        0.0000        0.0000
        0.0000        0.0000        0.0000        0.0000        0.0000        0.0000        0.0000        0.0000        0.0000        0.0000        0.0000        0.0000        0.0000        0.0000        0.0000        0.0000        0.0000        0.0000        0.0000        0.0000        0.0000        0.0000        0.0000        0.0000        0.0000        0.0000        0.0000       69.8878       62.0641       54.9582       56.4291       65.2426       68.4995       68.3949       59.6243       81.0315       79.6628       61.0242       61.4198       41.7854       29.4507       24.2997       23.2142       24.5659       25.3212       25.3357       24.0945       17.3509       17.2602       18.1774       18.0131       17.1402       18.3403       21.5753       22.7166       15.4814       12.2123        9.3253        7.9734        6.4275        6.4380        7.6247        8.9454        8.0617        9.0443        7.6052        7.5768        4.5012        4.2841        2.3698        2.4084        0.9232        0.8274        1.8550        1.7822        4.9112        4.6738        4.3686        3.6675        1.2287        0.8079        1.0257        4.1574       17.3240       34.8545        7.1104        0.3655        0.0000        0.0000        0.0000        0.1268        1.2339        1.4368        0.5193        0.7227        0.8860        3.1719        2.0984        1.6550        2.0044       13.2100        0.0000        0.0000        0.0000        0.0000        0.0000        0.0000       11.8227        8.6120        7.3640        6.2966        0.0000        0.0000        0.0000        0.0000        0.0000        0.0000        0.0000        0.0000        0.0000        0.0000        0.0000        0.0000        0.0000        0.0000        0.0000        0.0000        0.0000        0.0000        0.0000        0.0000        0.0000        0.0000        0.0000        0.0000        0.0000        0.0000        0.0000        0.0000        0.0000        0.0000        0.0000        0.0000        0.0000        0.0000        0.0000        0.0000       34.8910       35.5182       35.6505       35.5245       31.6042       27.2400       24.6974       31.0328       22.7583       16.2314       21.1924       25.9124       20.6056       14.5468       12.8232       13.6320       22.7237       24.3644       21.7222       16.6730       13.7081       12.0584       10.7364       10.4618        9.2745        7.9334        6.5039        5.6568        6.6466        7.1441        7.1805        8.6740        6.7400        4.5976        3.0509        3.0833        3.1421        3.5221        3.5711        3.9124        6.5380        6.6974        6.3675        6.4292        5.9431        7.5275        9.6072        9.5524        8.5260        8.6887        9.5531       10.7633       17.0381       19.3119       30.3975       29.7086       21.5394       27.0399       39.2045       31.8473       30.8090       30.1349       35.4332       47.2256       48.0715       47.7735       54.1451       53.9454       50.8567       46.6397       45.1883       41.6983       39.5523       37.5953       36.6434       30.0336       19.8918       17.4757       14.8618       13.0295       15.7033       16.4043       18.7280       14.0524       12.1732       15.1192        0.0000        0.0000        0.0000        0.0000        0.0000        0.0000        0.0000        0.0000        0.0000        0.0000        0.0000        0.0000        0.0000        0.0000        0.0000        0.0000
        0.0000        0.0000        0.0000        0.0000        0.0000        0.0000        0.0000        0.0000        0.0000        0.0000        0.0000        0.0000        0.0000        0.0000        0.0000        0.0000        0.0000        0.0000        0.0000        0.0000        0.0000        0.0000        0.0000        0.0000        0.0000        0.0000       80.9108       73.3962       63.6430       53.8839       59.2309       69.9373       70.1234       69.7315       48.7939       49.6334       54.0364       59.1766       64.0183       54.2308       41.4425       41.2332       34.2726       30.1576       28.7375       22.5400       30.2866       28.8480       26.9597       22.5069       18.7521       18.8539       16.9504       16.0454       16.3236       11.5563       10.3379       10.4442        9.0931        7.6273        7.6280        8.4541        8.5974        8.6203        8.2503        5.5074        4.4636        2.4160        2.6162        2.1083        2.8319        0.6589        0.8425        0.9377        0.8051        1.2741        1.3856        1.3755        1.1596        0.7467        0.4380        0.3497        2.0126        3.2138        3.4831        2.9711        0.0105        0.0000        0.0000        0.0829        0.2717        0.2169        0.2900        0.4149        0.5918        0.6640        3.4420        3.7286        4.1151        2.1788        6.0253        1.6376        2.2680        3.2040       10.3604       16.0071       18.0766       11.5836        6.7408        6.0214        5.6227        6.3872        6.2500        5.9392        5.6936        0.0000        0.0000        0.0000        0.0000        0.0000        0.0000        0.0000        0.0000        0.0000        0.0000        0.0000        0.0000        0.0000        0.0000        0.0000        0.0000        0.0000        0.0000        0.0000        0.0000        0.0000       34.8765       31.6717       37.3546       39.3291       35.3052       33.2865       35.2858       40.8266       43.5142       43.8853       56.7889       50.4077       44.8135       46.0060       43.2558       40.3520       36.0810       28.4177       24.2779       19.0333       16.5712       14.8259       19.2733       16.2887       14.5213       16.2122       13.8075       16.9510       18.3437       20.0697       16.9703       12.9359       11.5913        9.4515        8.9001        6.1557        4.9305        4.2510        4.5434        6.5200        6.5582        6.5691        6.3369        8.5322        6.9990        3.4086        2.9174        3.3482        3.9199        3.5481        3.4134        6.0000        6.9800        8.0598        8.8542       10.4324       12.7284       15.8378       15.0171       10.4200        9.7990       12.3343       13.0698       21.2957       32.5965       37.1520       30.4656       33.2836       39.5428       40.3738       45.6708       43.0709       38.8733       39.1091       38.9839       35.4791       47.2212       45.1060       46.3313       50.0581       44.0264       43.0554       42.5159       42.8930       41.4960       37.0245       29.5909       19.5725       16.2107       15.6383       16.8125       18.4845       16.4133       13.7943       14.0812        0.0000        0.0000        0.0000        0.0000        0.0000        0.0000        0.0000        0.0000        0.0000        0.0000        0.0000        0.0000        0.0000        0.0000        0.0000        0.0000        0.0000        0.0000
        0.0000        0.0000        0.0000        0.0000        0.0000        0.0000        0.0000        0.0000        0.0000        0.0000        0.0000        0.0000        0.0000        0.0000        0.0000        0.0000        0.0000        0.0000        0.0000        0.0000        0.0000        0.0000        0.0000        0.0000        0.0000        0.0000       73.3300       61.4026       53.2029       48.0043       46.6537       51.8276       57.9807       67.7000       58.4343       45.7413       34.6277       32.4349       37.2281       29.3492       35.2125       43.8356       35.8586       48.1995       33.8682       27.6437       21.3961       18.5780       17.8939       15.3114       14.9840       14.1826       12.9732       12.5508       11.1756        8.5786        7.7465        8.8989        8.4935        6.2026        6.1866        6.8347        6.0649        4.5812        5.2667        4.6757        4.7174        2.7017        2.1264        2.1352        1.8532        0.8795        0.5606        0.5656        0.5269        0.8497        0.9353        0.8820        0.6871        0.1286        0.1578        0.0390        0.0362        0.0138        0.0126        0.0114        0.0102        0.0000        0.0000        0.0000        0.0000        0.2762        0.3605        2.8361        4.9648        0.9357        5.6409        5.0624        4.5911       12.8322        1.4578        1.9978        2.6614        3.6911        7.1112        9.5968        6.0875        6.0315        6.0228        5.8521        5.9147        6.5150        6.0400        5.9207        5.4626        4.7946        5.5716        6.3388        0.0000        0.0000        0.0000        0.0000        0.0000        0.0000        0.0000        0.0000        0.0000        0.0000        0.0000        0.0000       23.1312       22.7305       22.7526       25.0137       28.2774       38.6399       42.1076       45.2447       43.6193       44.9880       48.2942       42.3961       42.1205       47.0141       63.3014       63.5508       55.4881       49.1135       62.7287       42.3426       38.9046       40.0046       37.3554       30.7394       28.5444       17.8180       10.6681        8.8924       12.8841       11.5350        9.1309       10.9068       10.8060       20.8631       20.9977       14.8904       11.5012        9.7531       12.6467       11.4179        7.4420        5.6293        4.3546        3.7432        4.8673        8.0164        5.8045        5.4263        5.0644        4.0977        6.0442        4.7516        3.5546        2.9471        3.1126        2.8337        3.3886       11.0443        8.6113       10.6164       13.7897       15.2172       15.8901       17.0503       13.6417       10.1302       10.6366       13.3824       25.7860       37.0534       39.1306       33.4859       33.3468       40.8010       42.3423       42.2297       45.8147       41.4896       41.0931       39.5046       38.9043       35.4389       37.7127       38.6519       39.5996       42.6059       39.8796       46.0858       46.5060       42.2074       39.0886       33.2525       29.5882       16.5828       15.8365       15.0714       15.0985        0.0000       12.3934       13.0154       15.2228        0.0000        0.0000        0.0000        0.0000        0.0000        0.0000        0.0000        0.0000        0.0000        0.0000        0.0000        0.0000        0.0000        0.0000        0.0000        0.0000        0.0000        0.0000
        0.0000        0.0000        0.0000        0.0000        0.0000        0.0000        0.0000        0.0000        0.0000        0.0000        0.0000        0.0000        0.0000        0.0000        0.0000        0.0000        0.0000        0.0000        0.0000        0.0000        0.0000        0.0000        0.0000        0.0000        0.0000       64.9883       63.3612       61.0637       55.1442       42.7349       39.2305       45.5854       40.8659       39.0539       34.9422       36.7019       37.0276       33.0956       31.1652       26.6207       25.3490       26.3462       26.4000       28.8908       27.8204       22.7348       22.9548       14.0070       12.5235       12.1438       11.8344       10.7912       10.5646       11.4491        9.7355        7.1146        6.6719        7.9949        4.4364        4.6022        5.5744        5.7327        4.7769        4.4670        3.5208        3.3766        3.7817        1.5559        1.5846        1.2803        1.2286        0.6841        0.5225        0.5382        0.4771        0.7423        0.8242        3.9817        0.7000        0.5215        0.5488        0.2628        0.0720        0.0305        0.0316        0.0308        0.1174        0.3124        0.0000        0.0653        0.9354        0.9488        0.5394        1.8963        5.9971        2.4119        3.9078        8.7908        6.5340        5.7871        2.8857        3.3012        6.4942       13.2997       10.3327       16.7065       12.5138        7.6910        7.7524        7.9477        7.1003        7.1436        6.6903        6.1908        5.5333        7.9525       11.6770        8.7685       10.4118       21.5972       19.8781        0.0000        0.0000        0.0000        0.0000        0.0000        0.0000        0.0000        0.0000       38.5948       31.2810       24.1264       27.6623       24.6414       35.1938       43.5375       47.8924       48.8074       47.3784       45.6539       50.8711       45.3779       66.0363       61.9775       67.4997       56.3774       51.0187       47.9787       54.2574       40.6277       36.7252       36.8041       36.0934       33.7506       29.2001       18.6236       14.2445       20.2108       17.0495       13.6915       15.1679       15.0838        7.2311       13.3585       13.4229       10.4262        9.5252        9.8725       11.1063       10.7817        8.3528        5.9248        4.5317        4.0784        5.5303        6.5825        5.5743        5.1479        5.1428        4.4224        4.5728        4.2541        3.9642        3.2543        3.7966        2.9881        7.2550       12.9203       10.9848       13.3314       14.0617       12.0313       11.2021        8.5701        9.2048       10.5658       13.3185       16.9296       20.9493       39.2849       37.9795       37.0190       40.5036       51.8613       49.1306       48.4444       41.3828       40.5996       39.1434       36.0201       35.8120       31.0653       28.8424       28.1592       30.7879       34.3610       37.1580       37.6100       42.6994       36.9257       35.4198       33.1319       28.9095       18.9299       14.0240        0.0000        0.0000        0.0000        0.0000        0.0000        0.0000        0.0000        0.0000        0.0000        0.0000        0.0000        0.0000        0.0000        0.0000        0.0000        0.0000        0.0000        0.0000        0.0000        0.0000        0.0000        0.0000        0.0000        0.0000
        0.0000        0.0000        0.0000        0.0000        0.0000        0.0000        0.0000        0.0000        0.0000        0.0000        0.0000        0.0000        0.0000        0.0000        0.0000        0.0000        0.0000        0.0000        0.0000        0.0000        0.0000        0.0000       44.0975       42.8019       38.9786       36.3247       40.1626       40.9118       29.6489       23.3835       19.9858       24.4218       20.3550       19.5074       20.6704       23.4476       24.2632       22.6423       22.8795       20.4662       18.8744       15.7641       16.5818       16.2741       16.0673       14.2052       14.8131        7.8213        7.6201        7.1937        6.3112        5.1235        4.8932        8.3784        6.0761        5.6338        4.7586        6.5995        2.9845        3.1351        3.8301        3.0773        2.7361        2.6316        2.6726        2.2747        2.0713        1.9885        1.4408        1.2695        1.2829        1.3416        1.5444        1.3268        0.6290        0.3941        0.4463        0.3941        0.3983        0.7374        0.6732        0.6027        0.5914        0.7362        0.7855        0.8559        1.2917        0.4145        0.3102        0.3287        1.8136        2.8110        2.2438        3.7189        2.4471        1.2130        1.3585        3.2227        7.2497        3.3792        4.3346        7.4966       10.1501       20.1187       17.2010       16.7694       19.0946        9.3565        7.6129        5.1043        4.3960        5.8351        5.8585        6.4360        4.6178        7.9468       17.0242       12.7150        9.2524       14.5347       16.5269       11.6168        9.9300       10.0007       11.7674       20.5377       22.0230       38.4958       59.0214       40.5119       23.2918       22.7229       24.2645       24.4557       26.1187       44.9186       49.9088       49.6334       52.8294       39.5369       48.0544       62.9573       72.9710       61.6321       47.5394       46.0210       41.9540       44.1729       44.1126       37.6556       38.1130       43.4382       45.9776       43.1800       35.0165       25.4682       24.7366       28.6270       24.5980       17.8072       16.8785       11.1166        9.7480       12.0423       12.4104       13.4928       14.2062       16.5500       16.5440       15.8174       13.4236        6.4049        4.6877        5.2559        5.7260        5.5592        5.3002        4.7730        4.7120        4.8526        4.7970        6.8133        5.5568        5.5043        5.4886        6.5683       10.3537       16.0226       14.3275       10.6488       10.0913        8.8915       10.8525       10.5294       12.3762       18.0697       23.5712       33.6753       39.8879       48.1660       52.6246       51.6835       53.3432       48.5111       45.4796       40.8468       36.9266       35.6767       33.5954       34.7220       32.0479       24.3444       22.6094       22.7136       24.0640       29.6028       30.6186       32.0128       36.8500       35.2658       36.5530       33.7920       30.1820       18.3636        0.0000        0.0000        0.0000        0.0000        0.0000        0.0000        0.0000        0.0000        0.0000        0.0000        0.0000        0.0000        0.0000        0.0000        0.0000        0.0000        0.0000        0.0000        0.0000        0.0000        0.0000        0.0000        0.0000        0.0000        0.0000
        0.0000        0.0000        0.0000        0.0000        0.0000        0.0000        0.0000        0.0000        0.0000        0.0000        0.0000        0.0000        0.0000        0.0000        0.0000        0.0000        0.0000        0.0000       40.0108       37.1526       37.8426       37.9061       40.0929       36.9850       32.5331       30.6185       29.7545       21.5093       18.2919       19.1129       15.1624       19.6080       18.4916       19.2966       19.2865       23.1098       17.7923       12.5256       11.9634        8.5566        7.1503        5.9723        6.9475        7.8563        6.6195        3.5977        3.5248        5.1020        4.9534        4.2792        3.9365        3.7662        3.3855        3.7669        3.5646        3.5566        4.7438        3.8845        2.3270        2.5612        2.7605        2.5349        2.5114        2.1718        2.1238        1.9632        1.7286        1.3441        1.2198        1.1934        1.2233        1.2037        0.9529        0.4549        0.2797        0.4732        0.9191        0.5682        0.4164        0.7184        0.6620        0.7123        0.7859        0.9919        1.1245        2.4921        2.6933        0.5668        0.4317        0.5700        4.2390        3.5208        1.1533        2.1754        3.3984        2.9423        2.4720        3.2267        6.4112        5.6097        9.7706       11.1056       14.8597       21.1738       19.4738       19.1901       17.0063        9.3898        6.8818        4.7909        4.2678        4.5234        4.5971        4.5041        4.0930        4.8395       14.7406       13.7085        9.4838        9.1740        8.7293        8.8519        8.2840        9.1337       12.0141       15.3363       16.9922       28.1331       42.5866       31.5286       23.9664       22.8027       26.0624       25.5339       38.8606       46.2240       51.5955       47.2884       55.2979       60.3746       71.5443       72.0820       56.8717       44.3194       42.4068       44.1419       43.1576       44.2266       43.0868       38.7157       38.1230       45.3445       53.7598       50.8617       39.4286       28.3972       28.2210       25.8459       22.2470       13.2380       10.6372       10.3414       10.0813       12.0328       12.4549       13.6457       14.9944       19.1726       19.4122       18.1643       16.3673        8.6758        8.0563        6.9841        5.9774        6.4194        5.7388        6.0001        5.7680        7.5710        7.9144        5.6766        5.5658        5.2758        4.5416        6.3323        8.7325       11.3573       12.7206       12.0835       11.8551        9.8270       12.8353       17.1303       23.8104       31.8826       35.2004       44.8454       47.4493       52.5442       57.4875       59.1455       60.5451       53.2549       46.0832       39.8510       35.8902       34.2231       32.5311       30.9338       28.5167       25.0948       24.3647       22.0291       23.3241       27.5015       27.3274       28.0401       30.2849       30.1429       33.0587        0.0000        0.0000        0.0000        0.0000        0.0000        0.0000        0.0000        0.0000        0.0000        0.0000        0.0000        0.0000        0.0000        0.0000        0.0000        0.0000        0.0000        0.0000        0.0000        0.0000        0.0000        0.0000        0.0000        0.0000        0.0000        0.0000        0.0000        0.0000
        0.0000        0.0000        0.0000        0.0000        0.0000        0.0000        0.0000        0.0000        0.0000        0.0000        0.0000        0.0000        0.0000        0.0000        0.0000       40.6154       37.8469       35.9509       35.5389       33.3728       31.2979       29.8427       28.5602       25.4310       25.0092       28.5230       24.7035       17.7941       11.6758       12.3697       13.7183       15.0643       14.7183       13.4488       13.8393       12.7094       11.3632        8.8934        7.7761        6.7780        6.7112        4.3902        4.5094        6.7572        6.7711        4.4408        5.4732        2.6103        1.8128        1.6505        1.8657        1.6496        2.3284        3.5051        3.2393        3.1781        2.6831        2.6066        2.2075        2.2906        2.3692        2.6162        2.7679        2.2454        2.1982        1.7914        1.4222        1.1109        1.1721        1.3076        1.2663        1.0072        0.7483        0.2628        0.7156        0.5989        0.3817        0.3083        0.3480        0.7073        0.7817        0.8618        0.9504        1.1999        1.2995        2.4513        4.1090        0.8426        0.5836        0.5961        0.6564        1.1559        1.1780        1.7819        2.4223        2.8980        6.1537        8.3418        6.0916        6.2076        8.4603        7.6708       10.3515       14.3898       15.3249       13.5343       13.4333        8.5013        9.0450        7.8255        6.7906        5.8974        6.1621       17.1061       14.4631       11.8848       13.4147       11.9464        8.4357        8.2506        7.6194        9.1983        9.4578       16.2764       15.0371       20.7535       29.7457       28.3880       19.2416       19.5262       20.1163       22.0616       25.0407       39.0296       46.0074       49.6214       51.1126       49.4317       62.1941       80.7583       71.5873       45.9374       39.9872       42.6180       41.7183       45.0158       49.2001       50.2648       51.5955       43.0736       42.0585       47.4933       45.7342       42.0700       38.7558       30.6495       25.6403       21.4927       18.2509       13.3272       10.6284       10.4090       10.0193       11.4139       11.5813       13.5376       14.7952       19.6785       21.8709       24.0369       23.7095       13.8575        8.2124        6.9984        5.7149        5.7564        6.0260        5.2805        6.8396        7.8735        6.6533        5.1717        5.1146        4.9219        5.7315        5.5322        7.8459       11.0606       12.9970       11.8640        6.1296        8.8406        9.5559       12.7556       22.4295       32.4973       30.0385       39.8252       43.8593       48.0347       53.3510       62.1202       65.3177       50.7409       42.8065       37.3910       34.9694       34.5286       33.1698       32.6484       32.6903       27.2913       25.9896       24.8578        0.0000       23.8455       24.7982       26.0464       25.8664       29.6313       33.1844        0.0000        0.0000        0.0000        0.0000        0.0000        0.0000        0.0000        0.0000        0.0000        0.0000        0.0000        0.0000        0.0000        0.0000        0.0000        0.0000        0.0000        0.0000        0.0000        0.0000        0.0000        0.0000        0.0000        0.0000        0.0000        0.0000        0.0000        0.0000
        0.0000        0.0000        0.0000        0.0000        0.0000        0.0000        0.0000        0.0000        0.0000        0.0000        0.0000        0.0000        0.0000       51.6394       45.6251       37.3637       38.7158       35.5486       31.8321       29.3846       27.2039       25.2019       20.8011       18.8087       21.2815       19.8465       14.0602        8.2577        7.6988        7.7369        7.6053        7.7929        8.7286        9.2673        8.0100        8.4927        6.9062        6.0812        6.5068        8.3713        8.3134        6.9562        6.9135        7.7853        9.4545        8.8704        6.8147        2.2666        1.9755        1.8440        2.1880        1.9111        2.2824        2.7066        2.4793        2.2169        2.5020        2.9945        2.2700        1.8726        1.9398        2.1680        2.4296        1.9166        1.7233        1.5203        1.2688        1.1961        1.1797        1.2455        1.2528        0.7452        0.4661        0.8650        1.6105        1.0982        0.4125        0.3684        0.4119        0.8320        0.9130        0.9972        1.0871        1.3604        1.4614        1.5901        2.8085        3.4590        3.2037        0.9116        0.8569        1.3950        1.4946        2.5538        4.4869        5.1660        6.8206        7.1689        5.9123        6.6828        5.7004        7.5855        8.6418       10.8557       12.6001       12.7591       11.5318       10.4392       10.4441        7.7981        7.3907        8.7504        7.4190       14.0429       17.9535       21.0470       13.2168       11.2263       18.2368       13.9372        7.5855        9.3243        9.6272       11.1315       14.1458       17.6416       43.2790       43.4325       24.0046       19.9283       21.1098       24.6306       25.8918       32.7069       63.2958       50.1407       53.9446       57.7177       73.1608       65.8805       42.6254       38.9451       42.7199       49.2258       53.2184       43.8528       43.6921       52.5454       60.6213       49.4337       47.8259       54.0791       56.3515       53.1884       45.7430       35.1239       27.3935       20.1232       15.1390       13.4749       11.0812       10.0709        9.3208       10.4407       10.3596       11.7588       17.7975       25.8736       27.2529       25.3518       20.1983       13.5209        9.8168        8.0304        7.3709        8.5066        6.7302        5.3528        6.4728        7.7576        9.0585        6.4164        6.3180        5.8778        6.6295        7.2985       12.2951       12.4289       10.7285       13.3706       12.1462        8.1823        7.1891        9.1991       24.6757       23.9588       28.7779       30.5191       32.1964       42.1078       48.2727       58.8419       59.1444       47.0285       44.5920       44.4225       41.4999       36.1787       33.9998       31.2853       32.3727       30.2835       21.9737        0.0000        0.0000        0.0000        0.0000        0.0000        0.0000        0.0000        0.0000        0.0000        0.0000        0.0000        0.0000        0.0000        0.0000        0.0000        0.0000        0.0000        0.0000        0.0000        0.0000        0.0000        0.0000        0.0000        0.0000        0.0000        0.0000        0.0000        0.0000        0.0000        0.0000        0.0000        0.0000        0.0000        0.0000        0.0000        0.0000
        0.0000        0.0000        0.0000        0.0000        0.0000        0.0000        0.0000        0.0000        0.0000       62.7991        0.0000        0.0000       51.8040       45.9034       40.0221       28.0188       26.6336       26.5695       25.1512       18.6018       18.9614       19.8636       15.7720       10.9950       10.1916        5.8101        4.4919        3.0093        2.7072        2.8162        2.9241        2.8809        3.5476        5.1946        4.8862        5.0226        5.9214        5.1755        4.2882        3.0603        2.2850        1.8116        2.3120        3.7267        2.5246        2.7187        2.7025        2.5462        3.1603        2.6431        2.2769        2.3023        2.7014        2.9591        2.6795        3.1431        4.2249        4.5113        2.9931        1.9932        2.0956        1.6930        1.5787        1.5813        1.4700        1.4724        4.7166       33.6965       23.7214        3.7169        1.2297        2.0121        1.9083        1.8419        2.4694        1.8952        0.7993        0.1571        0.1743        0.7642        0.8327        0.9020        0.9769        0.9846        1.0551        1.1003        1.2950        4.1880        3.8432        1.2500        1.2075        2.4847        3.9139        6.2703        7.1546        8.3371       11.7577       10.9095        9.9554        8.7992        9.4312       11.1992       10.5974        5.9704       11.8501        9.7454        9.1447        9.4607       10.0438        7.3495        7.7484        9.1751       13.1364       19.2404       19.6992       18.4767       16.6288       15.4251       20.0011       15.1849        9.8325        7.6764        8.6661        9.7565       11.6184       23.8633       40.3884       38.1142       27.2275       20.3463       21.7887       25.6542       26.9034       39.2930       41.7403       39.5213       41.6874       39.0533       55.1580       48.4721       37.7372       40.5816       39.9430       45.2512       44.6884       47.5706       46.3660       58.3278       51.4102       56.1150       57.9786       62.4530       66.2092       53.9090       47.2900       41.9375       32.7552       25.0728       20.2030       13.2137       10.8217       11.0473       11.0305        9.3607        9.0325        9.3526       11.3800       19.8802       19.8112       16.0479       14.0262       11.4663       11.5031        8.8790        9.2970        8.3483        8.4132        6.9497        6.8214        7.6808        8.4446        8.8613        8.7879        8.7676        9.1141        9.8907       12.3330       16.3329       14.6655       12.1174       11.7579       10.7666        6.5117        8.0795       11.6740       16.2569       16.6534       18.9266       25.3037       31.6778       34.8163       38.1732       41.7144       38.5677       38.9827       38.7324       35.6490       30.7399       27.5080       25.8638       28.2913       23.8977        0.0000        0.0000        0.0000        0.0000        0.0000        0.0000        0.0000        0.0000        0.0000        0.0000        0.0000        0.0000        0.0000        0.0000        0.0000        0.0000        0.0000        0.0000        0.0000        0.0000        0.0000        0.0000        0.0000        0.0000        0.0000        0.0000        0.0000        0.0000        0.0000        0.0000        0.0000        0.0000        0.0000        0.0000        0.0000        0.0000        0.0000
        0.0000        0.0000        0.0000        0.0000        0.0000      117.6543      101.6938       69.4482       56.0417       54.7053       52.4815       41.0339       47.0327       43.9399       38.8578       25.8482       22.8313       22.2247       20.3045       15.3567       15.2234       14.3925        9.2175        5.1684        4.1084        3.6171        3.5598        2.1076        2.1997        2.3666        3.2369        3.3656        5.0938        6.8947        6.9208        5.7265        4.3583        3.2190        2.4574        2.1005        3.6271        2.4357        1.8484        1.8699        1.0122        1.0726        1.2334        1.5673        0.9459        1.2118        1.6022        3.0328        2.3044        2.1858        2.4905        2.5457        2.6496        2.8318        2.2914        1.3354        1.3822        1.2804        1.2927        1.6316        1.3967        1.1768        8.2346       26.1425       14.3958       12.7592        1.7411        1.7290        1.4766        0.9012        0.5206        0.1862        0.1635        0.1784        0.1969        0.9109        0.9349        1.0073        1.0817        1.0875        1.1611        1.2926        2.6723        4.8972        3.6722        1.5897        1.6697        3.1950        7.6240        8.6548       10.8107       12.3616       13.5143       10.7959        6.3076        5.0833        9.7843        8.5298        8.1906        6.0054        5.4443        6.8396        8.1042        8.2077       12.8766       13.8146       17.5360       21.2668       27.0532       37.5013       33.9432       31.6042       27.7312       15.1875       18.6142       10.4860        8.7043       10.8918       13.9972       12.2879       16.9813       28.6020       33.8930       28.2357       20.9623       25.0177       38.4543       35.9900       29.9516       27.7100       27.4827       27.8690       29.4012       30.6709       43.8020       43.1255       43.9958       50.3650       37.5308       34.2569       35.6579       33.0311       37.3514       51.5665       47.2314       50.7990       54.9619       59.0544       54.4084       47.9227       43.7902       41.4053       38.4799       35.5230       25.7970       17.8561       14.1396       16.0689       17.1965       13.4071       12.5991       10.8035       10.6998       16.6414       16.4144       13.6290       12.1714       11.2925        9.8477       11.5869       15.3139       11.3948       14.1417       10.0140        9.9922       10.9967       11.9068       15.2738       13.3229       12.6644       12.3540       13.2902       12.0132        8.3371       11.1739       11.4606       18.1030        9.5098        0.0000        0.0000        9.1794       11.9864       14.8385       18.0657       29.1561       30.4615       32.4184       34.5198       37.6976       36.7052       37.4584       38.1657       35.2306       28.7808       27.9655       24.3223       23.6095        0.0000        0.0000        0.0000        0.0000        0.0000        0.0000        0.0000        0.0000        0.0000        0.0000        0.0000        0.0000        0.0000        0.0000        0.0000        0.0000        0.0000        0.0000        0.0000        0.0000        0.0000        0.0000        0.0000        0.0000        0.0000        0.0000        0.0000        0.0000        0.0000        0.0000        0.0000        0.0000        0.0000        0.0000        0.0000        0.0000        0.0000        0.0000
        0.0000        0.0000        0.0000        0.0000       96.7519      109.4599       89.0703       56.6092       55.8066       50.4389       48.8019       41.6023       47.6833       40.7645       33.9107       22.3416       19.9049       17.6667       14.6384        9.3232        7.6694        6.7085        5.6541        4.2795        2.8910        1.9373        1.7131        1.4641        1.8227        2.0786        2.8937        5.8360        7.5159        6.1635        7.2830        6.9649        6.4192        4.8049        2.7565        1.5320        1.2944        1.4736        1.4087        0.7898        0.6852        0.9629        1.8458        2.2237        1.8889        1.6782        1.6363        2.0279        1.1645        0.9795        1.2515        1.4339        1.4802        2.1188        2.0593        1.3734        1.2865        1.1151        1.0791        1.8961        1.7241        1.0168        2.8878       25.8729        5.6565        4.6441        1.0788        0.2976        0.4358        0.2370        0.1139        0.1510        0.1629        0.1779        0.1965        0.8619        0.9351        1.0216        1.1186        1.4097        1.9696        2.4614        2.4013        2.4633        3.5110        4.5419        2.3856        5.7748        8.8466        8.3952        7.9760       10.5864       10.2194       10.2426        7.5333        7.1448        9.9979       10.3279        9.9220        6.4062        6.0093        9.7967        8.8404        8.0248        8.0250       11.7858       23.7409       29.7750       29.4941       39.5561       41.8248       34.0735       18.3016        7.5043        9.7781       15.2629       13.7899       19.3860       32.5483       31.8528       19.8146       18.1622       18.0771       21.3267       24.1858       34.8731       38.7402       37.2791       42.1425       42.3673       35.3458       30.3530       29.0633       30.1307       31.0372       34.3873       39.3451       38.4936       35.5812       33.2121       32.4968       32.3696       37.8444       38.7527       39.7302       40.9539       47.2939       52.7226       50.9703       43.6422       45.7836       42.4460       34.5245       29.7344       26.2679       19.1031       18.1253       18.4410       19.2812       21.6549       18.3037       11.1255       10.6973       14.7045       14.9257       17.4742       12.3354       15.1773       16.4188       15.2637       20.5731       14.7920       15.5485       11.0713       15.0025       18.2147       18.5245       21.4621       19.8563       17.5788       15.6747       16.6021       15.0222        7.9317        6.8874       13.7062       10.0209        0.0000        0.0000        0.0000        8.1377       10.5021       12.9746       20.8770       23.1964       26.7928       31.8854       32.3956       31.3084       31.1698       34.9853       36.5947       33.6518       28.9038        0.0000        0.0000        0.0000        0.0000        0.0000        0.0000        0.0000        0.0000        0.0000        0.0000        0.0000        0.0000        0.0000        0.0000        0.0000        0.0000        0.0000        0.0000        0.0000        0.0000        0.0000        0.0000        0.0000        0.0000        0.0000        0.0000        0.0000        0.0000        0.0000        0.0000        0.0000        0.0000        0.0000        0.0000        0.0000        0.0000        0.0000        0.0000        0.0000        0.0000        0.0000
        0.0000        0.0000       77.4406       71.7307       71.1301       82.6030       72.4569       61.3719       54.1071       49.3423       47.4991       33.2072       32.2005       28.2379       24.8181       18.5916       16.0856       14.8821       12.0939        6.8515        5.1292        5.5675        5.5387        4.5453        3.2705        2.4760        1.8588        3.1717        5.0666        7.0605        7.4315        5.0586        2.9402        3.1225        2.5320        2.0340        2.0870        1.7111        1.5214        0.9882        0.9874        1.4562        1.2379        0.7985        1.3524        1.7407        1.6020        2.4793        1.6273        1.2685        1.5153        0.9985        0.9135        0.7935        1.1507        1.1241        1.9384        2.4040        1.8135        1.2076        1.1288        1.1102        1.4297        2.5462        1.6713        0.8117        1.0647       10.0548        1.8315        0.7938        0.8518        0.1935        0.1357        0.1582        0.1048        0.1356        0.1431        0.1554        0.1736        0.7635        0.8331        1.0093        1.0885        1.5050        3.2476        5.5211        4.7095        3.6893        4.8826        7.5936        5.6212        6.1077        8.1385        8.3809        9.3030       11.5486       13.5689       11.3742        9.8507       10.2518       11.9026       10.8161       10.6128        8.5502       10.0284        7.2063        7.9681        7.7680        9.6689       17.9434       28.1331       29.7713       26.8142       26.3190       38.2921       27.6294       18.4495       13.4119       12.6096       15.9606       15.0902       17.2985       17.5931       19.6718       24.3231       28.8617       29.7069       27.8888       24.5230       32.1671       36.1078       36.9942       38.7152       35.0957       33.7661       31.2871       37.5369       32.6647       33.3528       35.0493       34.5928       34.4447       33.0756       29.4995       28.8385       35.6198       35.8705       39.5435       37.1425       37.5133       37.8878       53.5723       48.6934       40.1758       39.1045       38.2008       31.5940       28.2036       26.0792       19.2161       18.8949       19.1190       15.4600       15.6723       14.4377       13.7023       16.0401       17.0347       16.0210       14.3740       12.4571       14.7255       19.1880       18.4063       16.7455       10.8547       14.3662       11.8141       14.4658       17.3823       21.4791       24.1856       21.7078       20.8493       21.4566       19.6003       14.7904        9.9441        7.4904        5.3128        0.0000        0.0000        0.0000        6.3558        8.4417       15.7217       18.4137       21.9703       26.0317       27.1780       29.5151       30.4585       29.7101       28.1720       28.7747       30.4511       31.7180        0.0000        0.0000        0.0000        0.0000        0.0000        0.0000        0.0000        0.0000        0.0000        0.0000        0.0000        0.0000        0.0000        0.0000        0.0000        0.0000        0.0000        0.0000        0.0000        0.0000        0.0000        0.0000        0.0000        0.0000        0.0000        0.0000        0.0000        0.0000        0.0000        0.0000        0.0000        0.0000        0.0000        0.0000        0.0000        0.0000        0.0000        0.0000        0.0000        0.0000        0.0000        0.0000
        0.0000       64.9740       63.1495       62.6887       56.2732       58.8572       61.9722       43.1260       33.6116       27.2341       31.1586       18.6885       18.4404       15.8454       13.1003       12.3110       11.0292        9.6118        8.3581        4.0811        3.6896        2.9312        2.0336        2.1871        2.3711        3.9544        3.8796        5.2479        9.0303       10.0226        6.4435        3.3899        1.5813        1.2582        1.2122        1.3634        1.2523        1.0854        1.0164        0.8024        0.7330        0.8368        0.7120        1.4912        1.6004        1.5130        1.4479        2.3493        1.9017        1.5107        1.0191        0.5404        0.4807        0.5363        0.9135        1.0006        1.5394        1.8191        2.0161        1.8941        1.8596        0.9525        1.1152        1.8121        1.2382        1.7106        1.1388        1.1009        0.7467        0.9408        1.1607        0.5668        0.4190        0.4301        0.4879        0.3479        0.3559        0.3876        0.4416        0.6640        0.9123        0.9138        1.0888        1.5161        2.0970        2.6827        2.7444        3.6276        8.6256        4.8578        4.5595        5.7702        7.4306        6.2159        6.4378       11.1878       15.1395       14.9616       16.9317       17.9047       20.3591       25.8974       17.1053       13.1660       10.7905       15.0366       15.0895       17.6435       17.9818       24.7164       42.8013       40.0028       28.8805       38.5559       41.7751       21.3843       10.4339       10.4135       11.3401       16.1604       19.1064       24.4193       36.8376       36.0317       27.3470       26.3888       26.9100       30.1716       31.4915       31.2504       30.0934       30.8261       33.1651       32.7882       34.6303       31.3004       31.2757       32.4106       31.9563       34.0933       32.9103       32.7650       31.8190       24.9134       25.9324       35.8999       27.6499       33.1577       32.4017       34.6944       35.2681       41.7151       45.0702       39.2606       37.5312       31.8654       30.4480       26.3306       25.0589       26.9732       26.5175       27.4702       27.2597       19.4452       17.6780       18.1144       17.3386       15.2256       15.3887       17.1360       15.2668       12.6449       16.4623       15.7145       14.1802       15.5382       19.3722       15.8665       15.3875       21.7682       18.0326       17.8610       19.8084       19.0385       19.7120       15.6024       11.3730        2.1201        0.0000        0.0000        0.0000        0.0000        5.6066        6.0673       10.8059       17.1758       17.0189       20.6432       25.3367       23.8014       24.4048       25.5534       26.8755       26.7772       27.7859       28.9840        0.0000        0.0000        0.0000        0.0000        0.0000        0.0000        0.0000        0.0000        0.0000        0.0000        0.0000        0.0000        0.0000        0.0000        0.0000        0.0000        0.0000        0.0000        0.0000        0.0000        0.0000        0.0000        0.0000        0.0000        0.0000        0.0000        0.0000        0.0000        0.0000        0.0000        0.0000        0.0000        0.0000        0.0000        0.0000        0.0000        0.0000        0.0000        0.0000        0.0000        0.0000        0.0000        0.0000
        0.0000       54.9081       53.0003       54.4781       48.4559       47.8355       49.5565       39.3981       24.8110       21.5841       27.2096       13.9687       13.4047       12.3440       10.5898       10.4283       10.3423        6.2336        4.7051        1.7228        1.3545        1.0072        1.4466        1.9237        4.2259        5.9918        6.5525        6.8948        6.3717        4.9714        1.6737        1.3429        1.4183        1.1907        1.0260        1.0363        0.8433        0.7583        0.8364        0.6450        0.5686        0.6406        0.5033        0.4880        0.6993        0.5775        0.9637        1.7054        1.8569        1.5162        0.2001        0.2775        0.4163        0.5976        0.5070        0.8162        1.0067        1.6673        1.7681        1.5089        1.1527        0.8304        1.6608        2.1943        1.2938        0.9428        1.1768        1.2839        1.0317        0.8753        0.8369        0.8047        0.3806        0.3873        1.6802        0.3653        0.3781        1.7065        2.4518        2.0330        2.5588        2.8318        4.7530        3.9739        2.1956        3.0769        5.0894        9.5152       11.4200        8.2597        9.0986       10.9309       18.9893       11.9745       11.7183       15.1090       13.5217       15.8100       20.8744       27.4041       30.7747       35.3064       31.5030       28.3864       18.9146       15.9160       14.3863       20.6285       21.9151       23.0965       28.5784       25.9276       25.9998       17.4670       20.4801       18.4597       15.4631       15.1551       13.7465       18.4941       19.6848       27.7035       37.5777       29.2174       24.8436       29.0835       27.8654       29.9691       29.4063       35.1079       35.8472       36.2724       33.7144       33.5936       34.6410       32.3452       40.5930       31.9229       30.7998       33.0791       33.0728       32.1933       31.4753       23.8837       24.4498       25.0372       29.4509       33.5514       33.5286       34.0000       31.0877       37.5193       32.9038       33.1276       36.8242       34.4501       38.0648       34.7202       34.9435       36.3569       38.6056       37.7239       33.0751       21.6001       20.9973       19.9882       17.9572       16.0923       13.9916       12.1220        9.3905        9.6977       16.3781       13.9757       19.3867       20.6974       18.4276       14.7174       14.5238       18.2068       15.9978       12.5706       15.8598       13.3044       17.6793       12.8923        0.0000        0.0000        0.0000        0.0000        0.0000        5.9167        7.1876       12.4481       19.2873       25.9406       24.7324       23.6148       22.8711       23.1076       27.1794       23.5429       23.6696       26.1130        0.0000        0.0000        0.0000        0.0000        0.0000        0.0000        0.0000        0.0000        0.0000        0.0000        0.0000        0.0000        0.0000        0.0000        0.0000        0.0000        0.0000        0.0000        0.0000        0.0000        0.0000        0.0000        0.0000        0.0000        0.0000        0.0000        0.0000        0.0000        0.0000        0.0000        0.0000        0.0000        0.0000        0.0000        0.0000        0.0000        0.0000        0.0000        0.0000        0.0000        0.0000        0.0000        0.0000        0.0000        0.0000
       39.6184       42.2317       42.8458       39.2145       40.3214       39.1136       40.9986       27.7682       24.1236       24.7723       19.8281       13.0861       13.9841       12.9198        9.8952        7.7915        7.3839        4.9244        4.0730        2.3733        1.5272        1.4915        2.7645        2.6010        3.3025        3.7320        3.3505        2.8742        1.6984        1.3901        0.9994        1.0924        1.2540        1.0705        0.8457        0.7927        0.6312        0.5344        0.5912        0.5818        0.5698        1.3209        1.1298        0.6818        1.0889        1.5289        1.3938        1.5599        1.3708        0.3114        0.0333        0.4847        0.6869        0.3833        0.4385        0.9625        1.6546        1.6755        1.4968        1.1937        0.9506        1.3614        1.7797        1.8000        1.0810        1.0684        1.0780        0.8030        0.6234        1.0300        0.8795        0.4142        1.1292        1.0794        2.7066        0.3321        0.3867        1.2903        1.4795        1.1577        5.2945        3.6568        1.7535        3.3247        7.9691        5.3240        7.2307       31.0631       17.4328       14.2998       11.5786       14.2245       36.2884       31.8148       14.9579       20.3517       24.5435       32.9249       34.2913       44.4036       42.2308       42.1513       38.2014       39.2416       33.0520       26.6936       23.4356       19.7098       24.6614       26.5757       26.3937       20.4299       21.5640       20.6678       18.1016       15.4227       17.4580       16.9409       15.9952       20.3982       19.7639       21.3103       25.0790       24.1713       23.8245       27.6660       27.6783       34.8255       45.6205       49.4381       43.6494       38.4227       37.2756       36.1190       36.7354       37.3993       45.5805       34.8651       32.9567       34.9518       33.8159       34.0258       33.3134       28.3828       27.3985       23.8781       25.5287       34.3225       35.4246       31.2742       32.1738       35.9498       39.4202       35.5741       43.9918       45.8641       41.6838       42.1343       39.6896       47.6742       50.1056       48.7159       36.9213       24.8324       27.0888       24.9377       20.8558       17.1175       15.3517       14.5218       10.4520        9.5308       13.9968       12.0803       15.7781       16.2030       13.3445       11.3949       11.9824       12.4057       13.9211       14.9312       16.5100       15.9170       18.1139        0.0000        0.0000        0.0000        0.0000        0.0000        0.0000       16.0496       25.7288       38.2262       23.0903       27.3017       28.5699       24.7487       26.5763       24.2449       31.6691        0.0000        0.0000        0.0000        0.0000        0.0000        0.0000        0.0000        0.0000        0.0000        0.0000        0.0000        0.0000        0.0000        0.0000        0.0000        0.0000        0.0000        0.0000        0.0000        0.0000        0.0000        0.0000        0.0000        0.0000        0.0000        0.0000        0.0000        0.0000        0.0000        0.0000        0.0000        0.0000        0.0000        0.0000        0.0000        0.0000        0.0000        0.0000        0.0000        0.0000        0.0000        0.0000        0.0000        0.0000        0.0000        0.0000        0.0000        0.0000
       29.3269       31.0460       35.4972       34.5757       37.9745       39.6386       35.3150       19.1550       20.1097       23.0196       18.2012       11.3284       12.3657       11.7838        9.8772        7.4866        5.9185        5.5778        5.0477        2.6864        3.0026        2.0282        3.0957        2.0305        1.7632        1.3185        1.0060        1.2226        2.0912        1.6821        0.9005        0.8840        0.9087        0.8463        0.7237        0.6205        0.4817        0.4001        0.5948        1.4992        0.4446        0.7998        1.5276        0.7838        1.3848        2.0199        2.1365        2.4119        1.9031        0.3728        0.2337        0.3905        0.3344        0.4034        1.0943        1.4466        1.4701        1.6391        1.5156        1.6779        2.3704        2.3253        1.4547        1.6214        1.2217        1.0610        0.8484        0.6856        1.1066        0.6600        1.5871        1.7618        2.2262        2.4388        2.1258        0.3247        0.2996        1.6231        3.2494        0.9266        6.8369        1.6211        1.8179        2.5700        4.2586        5.8785        7.5674       43.3545       27.5881       12.6124       15.4396       21.6505       27.4828       25.4142       20.8100       27.2700       33.3276       40.9872       43.7772       52.2874       50.2665       56.4218       58.9297       42.3027       43.5434       41.5758       42.1821       26.0655       24.2751       19.7786       23.1291       15.5458       14.5525       14.3083       18.0632       15.1997       16.5287       18.5992       18.8944       21.7228       24.2773       27.5824       24.3044       24.3454       24.4652       28.3721       30.2117       38.9129       42.0552       42.6543       40.0519       45.3856       48.8323       43.4650       39.3530       42.0162       48.4188       49.5311       34.5524       36.9035       34.6318       33.1592       33.1023       34.3465       27.7236       25.5747       26.4969       37.8921       41.8110       52.6165       48.7170       42.5910       33.6172       34.5568       36.6276       38.0412       38.4668       38.2131       39.8216       42.9005       44.0556       47.0829       39.2908       31.7635       31.8582       31.6042       25.4039       20.4406       13.9234       11.9322       11.8586       15.5898       11.5339        9.5017        9.3531        9.0822        9.2774       10.6816       11.9345       13.3214       15.0864       16.4555       19.4524       25.4262        0.0000        0.0000        0.0000        0.0000        0.0000        0.0000       18.0900       10.4681       21.3453       30.8237       21.7579       21.5906       20.0323       25.2238       29.3913       26.9635       31.0965        0.0000        0.0000        0.0000        0.0000        0.0000        0.0000        0.0000        0.0000        0.0000        0.0000        0.0000        0.0000        0.0000        0.0000        0.0000        0.0000        0.0000        0.0000        0.0000        0.0000        0.0000        0.0000        0.0000        0.0000        0.0000        0.0000        0.0000        0.0000        0.0000        0.0000        0.0000        0.0000        0.0000        0.0000        0.0000        0.0000        0.0000        0.0000        0.0000        0.0000        0.0000        0.0000        0.0000        0.0000        0.0000        0.0000        0.0000        0.0000
       17.6439       20.0484       25.0336       22.3724       28.5672       30.7348       29.4930       26.1387       20.5639       18.3693       18.5664       11.0669        9.5141        8.5628        7.9750        8.9732        8.0683        7.8934        7.2770        8.2550        7.2371        6.6744        5.2210        4.0965        2.1436        1.9619        2.3807        1.3373        0.9502        0.7393        0.9647        1.3366        0.4428        0.1862        0.1990        0.1332        0.0736        0.0856        0.1158        1.1064        1.1218        1.3104        2.5661        2.6226        1.0781        1.4432        2.0297        2.5489        0.8401        0.3888        0.0450        0.2886        0.5843        0.1769        1.2072        1.8322        1.8497        1.7265        1.3095        1.4233        2.4692        1.7702        1.7592        1.8600        1.3654        0.8821        0.7298        0.7977        0.5784        0.4762        0.4725        0.5112        0.8073        2.7777        5.1219        1.7682        1.8083        1.5504        0.5787        0.4953        0.6900        0.9848        1.5873        4.9690        7.5792        9.4692       13.1061       16.5259       21.3848       22.7206       25.8626       36.8414       34.4485       31.4747       29.2876       34.1118       41.1518       48.2893       50.0796       52.0760       57.6038       59.0782       75.8400       71.0407       63.1231       60.2849       64.4251       54.2158       49.4688       55.3236       47.6495       38.7590       32.3247       32.4189       30.9847       23.8887       23.8777       27.0919       23.8565       25.5343       29.8560       23.6752       24.6156       29.7077       28.2716       30.4793       32.8404       39.6998       42.0496       43.9398       51.4485       63.6596       67.9587       65.4318       50.2936       45.7647       46.2786       38.8650       34.7077       38.3750       35.2616       32.5536       31.3932       32.7415       32.3807       39.7940       42.4891       45.0084       49.6497       52.6984       47.3901       35.5426       28.7726       27.2732       27.3157       31.5881       32.1054       31.9572       37.6567       43.6065       43.5684       43.9793       42.0114       45.2536       45.8255       34.1347       25.3901       19.2594       18.2381       14.9500       11.5726        7.4995       10.8077       11.0512       13.0686       10.3583        7.3039        8.6088       10.8280       14.5883       16.3490       16.7040        0.0000        0.0000        0.0000        0.0000        0.0000        0.0000        0.0000        0.0000       27.2400       13.9197       11.3816       11.6444       10.3689       25.7400        0.0000       37.5000       39.2100       44.1300       45.3000        0.0000        0.0000        0.0000        0.0000        0.0000        0.0000        0.0000        0.0000        0.0000        0.0000        0.0000        0.0000        0.0000        0.0000        0.0000        0.0000        0.0000        0.0000        0.0000        0.0000        0.0000        0.0000        0.0000        0.0000        0.0000        0.0000        0.0000        0.0000        0.0000        0.0000        0.0000        0.0000        0.0000        0.0000        0.0000        0.0000        0.0000        0.0000        0.0000        0.0000        0.0000        0.0000        0.0000        0.0000        0.0000        0.0000        0.0000        0.0000
       16.4479       14.0352       12.9534       14.7571       18.6258       21.0650       16.3037       19.1116       26.3259       24.8910       24.3856       10.8737        8.9284        8.1560        7.6479        8.9806        8.2569        7.4997        7.1446        7.7254        7.9220        7.9636        7.2010        5.3950        3.2729        3.5444        4.3709        2.1271        0.5124        0.5087        0.9159        0.9156        0.9506        1.5649        1.5025        0.8010        0.6354        0.8423        1.0661        0.7797        1.4359        2.1667        2.5747        2.1437        1.0327        1.3223        1.2486        1.2640        0.0563        0.0732        1.5474        2.1803        0.8330        1.2480        2.1326        1.2763        1.5964        1.1033        1.7104        2.4623        1.9284        1.3806        2.0578        1.7148        1.0676        1.0102        0.7318        0.5398        1.0600        0.6822        0.4918        1.4527        4.2228        5.7428        5.6435        2.4307        2.3953        2.5343        2.2689        1.3609        2.8663        1.6910        2.2425        8.1898       12.2167       17.1991       20.4536       31.7103       35.2162       28.8306       27.7928       39.0541       35.0758       33.7186       33.2070       50.0468       49.4692       54.2370       52.7834       57.8771       58.1220       57.7967       63.9878       69.4643       84.9391       73.2015       65.8558       58.7268       52.2500       68.9278       68.7805       51.5746       45.6135       49.2944       43.7797       29.7307       28.7874       25.3392       28.7491       31.2887       26.4826       20.4861       21.7995       30.5621       30.8896       31.7699       34.6052       40.4134       49.0038       55.0707       58.6311       69.8811       73.9184       71.2592       60.5650       42.3885       37.5112       34.2473       35.3109       39.2872       38.9974       37.3849       34.9048       45.2424       34.6987       36.0447       26.4537       36.6521       41.2608       39.2148       36.5029       28.9009       23.2374       23.2608       24.7584       31.6556       33.8646       31.8121       34.4491       43.9372       45.3414       51.3506       51.1655       51.7572       54.6642       41.5288       27.7816       22.3622       18.3816       14.9308       10.6495        7.8415        7.1224       12.2241       21.3501       17.1615       10.8992       10.5067       12.4375        0.0000        0.0000        0.0000        0.0000        0.0000        0.0000        0.0000        0.0000        0.0000        0.0000        0.0000       30.3900       15.0791       14.4193       14.5112        0.0000        0.0000        0.0000        0.0000        0.0000        0.0000        0.0000        0.0000        0.0000        0.0000        0.0000        0.0000        0.0000        0.0000        0.0000        0.0000        0.0000        0.0000        0.0000        0.0000        0.0000        0.0000        0.0000        0.0000        0.0000        0.0000        0.0000        0.0000        0.0000        0.0000        0.0000        0.0000        0.0000        0.0000        0.0000        0.0000        0.0000        0.0000        0.0000        0.0000        0.0000        0.0000        0.0000        0.0000        0.0000        0.0000        0.0000        0.0000        0.0000        0.0000        0.0000        0.0000        0.0000        0.0000        0.0000
        0.0000        0.0000        5.7849        7.9661        0.0000       14.0491       16.1153       15.8270       26.4993       26.3295       22.1688       14.5190        9.7058        7.9026        7.2747        8.4912        8.1020        7.6728        6.9940        7.3286        7.0659        7.2142        6.8391        5.2655        2.8653        2.4534        2.3177        1.0335        0.7574        0.6104        0.4665        0.2149        0.4023        0.3762        0.2804        0.1435        0.0688        0.0472        0.0672        0.2781        1.1370        1.3207        0.9144        0.8435        0.8354        1.2153        1.7114        3.1755        1.4115        0.9138        3.0680        4.3518        3.2860        3.7868        2.8055        1.3547        1.1519        1.8092        2.4142        2.1249        2.4020        3.3580        3.9814        2.3221        2.3509        1.2718        0.9373        0.5430        0.5665        1.7275        6.1459        8.0550        5.6056        4.9532        4.2666        2.7664        2.9258        2.6725        1.9781        1.6407        1.7224        3.8273        5.6175       10.7742       16.6259       21.4454       24.1388       28.8421       33.9807       33.8887       33.3333       39.0714       36.4479       36.8375       36.0043       45.1169       51.8161       49.6292       46.5507       60.3253       51.4016       55.3530       62.1785       63.8266       69.5226       73.1714       71.4342      106.1077      115.2155       82.5715       74.5830       65.1124       59.3565       64.6465       58.1264       40.2657       32.1535       31.9670       36.2751       27.7410       21.8634       20.9856       23.4681       32.1380       34.9773       33.5172       41.1966       43.9722       49.9326       51.9648       59.2266       67.8459       56.9358       59.2709       67.3131       61.0612       41.6674       34.6375       33.3445       36.3572       37.8997       37.4460       36.1467       29.1950       31.7509       25.7730       23.7583       36.6463       42.5631       40.2833       35.3445       26.2314       21.2401       23.2882       26.7410       29.8730       31.2502       31.6290       38.4491       45.2466       47.0639       52.5060       51.8794       51.1766       55.6381       46.8193       39.6883       30.9230       23.0272       20.9654       18.1448       13.1467       12.7193       16.2609       19.7915       16.3963       15.5525       13.6819       18.0630       22.8445        0.0000        0.0000       35.6377        0.0000        0.0000        0.0000        0.0000        0.0000        0.0000       51.3900       43.2300       27.8483        0.0000        0.0000        0.0000        0.0000        0.0000        0.0000        0.0000        0.0000        0.0000        0.0000        0.0000        0.0000        0.0000        0.0000        0.0000        0.0000        0.0000        0.0000        0.0000        0.0000        0.0000        0.0000        0.0000        0.0000        0.0000        0.0000        0.0000        0.0000        0.0000        0.0000        0.0000        0.0000        0.0000        0.0000        0.0000        0.0000        0.0000        0.0000        0.0000        0.0000        0.0000        0.0000        0.0000        0.0000        0.0000        0.0000        0.0000        0.0000        0.0000        0.0000        0.0000        0.0000        0.0000        0.0000        0.0000        0.0000        0.0000
        0.0000        0.0000        0.0000        0.0000        0.0000       11.3390       11.4198       12.2956       19.9009       22.1496       17.1349       13.4159       12.2530        8.2030        7.3403        8.2365        7.6729        7.1770        6.6257        7.0935        6.6625        6.2815        5.6175        3.9970        3.2152        2.4441        1.8117        0.6572        0.7066        0.7027        1.1850        0.6884        0.1835        0.3735        0.2048        0.2102        0.2437        0.5353        0.1531        0.0925        0.1812        0.2971        0.1154        0.3064        0.6811        1.0758        1.6618        4.2344        2.4548        0.5130        1.0422        2.4540        1.5945        1.2106        2.1107        3.1979        2.4238        2.3585        2.4541        2.3798        3.1270        3.2657        2.5938        1.8548        1.2236        1.1427        1.0601        0.6205        0.7583       32.3303       21.6418       39.2619        4.8621        3.6223        2.6490        1.3533        1.4139        0.6878        0.6999        1.2749        1.7900        4.9482       10.0289       17.1109       17.7789       22.1948       23.8978       29.3536       35.1932       44.4711       42.7514       39.4282       40.4539       38.6860       36.1149       41.6167       52.6172       44.8174       48.3506       64.5402       58.0077       53.7405       51.7971       53.4602       62.0542       65.6931       75.1266       76.7075      115.3356       99.3339       93.7805       77.7262       77.3697       74.0718       60.5824       40.4526       39.7800       38.1665       37.2659       25.7636       23.6971       25.4392       27.7180       31.2294       30.3641       32.0347       42.4320       50.3939       45.9639       55.1551       68.4142       54.5157       53.8235       60.5772       60.4376       52.8943       51.6772       47.1847       46.3230       44.7766       42.3130       41.8860       37.6781       35.3124       34.3290       29.6606       28.4816       40.5292       36.6262       38.2002       34.8278       28.4594       26.0553       26.3519       28.8235       32.5672       35.8997       39.0623       44.5682       54.4301       48.9380       50.5828       52.0837       56.3525       59.8497       56.7487       47.7741       34.0329       29.5103       25.2592       22.3794       19.7033       28.7499       26.3544       23.0950       17.7235       17.5035       17.5754       24.6537       24.0169       25.3751       32.0955       43.8478       45.7873        0.0000        0.0000        0.0000        0.0000       50.5200       43.6200       47.5500       32.9249        0.0000        0.0000        0.0000        0.0000        0.0000        0.0000        0.0000        0.0000        0.0000        0.0000        0.0000        0.0000        0.0000        0.0000        0.0000        0.0000        0.0000        0.0000        0.0000        0.0000        0.0000        0.0000        0.0000        0.0000        0.0000        0.0000        0.0000        0.0000        0.0000        0.0000        0.0000        0.0000        0.0000        0.0000        0.0000        0.0000        0.0000        0.0000        0.0000        0.0000        0.0000        0.0000        0.0000        0.0000        0.0000        0.0000        0.0000        0.0000        0.0000        0.0000        0.0000        0.0000        0.0000        0.0000        0.0000        0.0000        0.0000
        0.0000        0.0000        0.0000        0.0000        0.0000        9.4425        9.5656        8.3600       18.9327       26.4543       18.3052        8.8194        7.2888        7.7152        5.9632        6.4765        6.1360        5.8000        5.4473        6.3413        5.5134        4.9282        4.9227        2.6560        2.0205        1.6592        1.6079        1.4027        0.3955        0.8449        0.5244        0.3877        0.3072        0.8812        1.1874        1.6289        1.8068        1.2780        0.9121        0.4727        0.1648        0.3660        0.3505        0.5241        0.2256        0.2604        0.7635        0.8956        0.8198        1.8691        1.2551        1.0513        3.1446        7.0834        7.9721        6.4573        7.0471        6.4825        6.2574        3.8497        4.1598        6.0562        7.1000        5.2157        4.7630        4.8803        6.2010        8.8556        9.2492       29.6940       47.6675       21.9932        0.6251        0.3475        0.3018        0.3008        0.2412        0.3224        0.8237        2.6536        3.1278        5.5891       11.1700       21.8216       23.4058       24.1723       22.5454       21.8474       21.4424       26.9776       25.7799       31.9685       31.3527       36.4146       44.2310       36.7109       35.5760       32.0498       34.7108       42.5204       47.4836       40.1388       42.3780       54.7436       60.5885       64.1782       59.5665       57.6090       68.7006       78.3791       89.4996       95.5694       85.6880       72.3413       61.6489       50.9699       52.5676       54.2383       49.6107       36.2822       36.5624       37.9984       40.7097       37.8196       33.6413       32.2787       31.3710       52.0392       41.6500       37.5075       49.7258       44.3564       42.0825       46.6234       51.9913       51.5723       38.9880       42.7758       47.2420       45.3073       49.2736       57.6316       45.1842       44.7139       40.8549       38.9597       43.4593       42.5830       43.8226       42.2115       40.0199       37.3926       36.2723       33.2275       30.2861       32.2020       38.3317       41.7894       41.2526       51.9308       50.1442       47.5166       51.1116       68.4910       67.2415       66.6643       58.1790       44.6759       41.1081       38.4375       36.9615       36.9043       42.5834       40.5298       37.1385       32.8389       25.1236       25.9313       27.1361       32.6829       34.9924       42.1586       49.2057       57.1643        0.0000        0.0000        0.0000       72.9646       72.7468       62.3127       65.3229       65.8028       56.2817        0.0000        0.0000        0.0000        0.0000        0.0000        0.0000        0.0000        0.0000        0.0000        0.0000        0.0000        0.0000        0.0000        0.0000        0.0000        0.0000        0.0000        0.0000        0.0000        0.0000        0.0000        0.0000        0.0000        0.0000        0.0000        0.0000        0.0000        0.0000        0.0000        0.0000        0.0000        0.0000        0.0000        0.0000        0.0000        0.0000        0.0000        0.0000        0.0000        0.0000        0.0000        0.0000        0.0000        0.0000        0.0000        0.0000        0.0000        0.0000        0.0000        0.0000        0.0000        0.0000        0.0000        0.0000        0.0000        0.0000
        0.0000        0.0000        0.0000        0.0000        0.0000        8.0202       10.7947       12.5536       13.5657       15.7143       20.5565        9.3582        8.1741        7.8028        6.4764        6.6813        5.8752        5.8262        5.2859        5.8661        5.4543        5.2258        4.1630        2.4234        1.8544        1.5409        1.3723        0.5980        0.4003        0.5998        0.5285        0.2795        0.1707        0.2332        0.2746        0.6160        0.5184        0.5189        0.6432        0.5963        0.4576        0.5167        1.1947        0.3393        0.1244        0.5520        0.7740        1.0134        1.9152        1.8267        0.8547        1.4847        2.3025        2.8963        5.4002        2.7854        3.1932        2.5002        2.4982        2.8440        3.9146        6.7869        7.4707        5.7533        4.0031        3.8482        7.7242       11.2608       10.3209        6.4630        5.2036        1.0989        1.0292        0.9034        0.4582        0.4041        0.2553        0.4252        1.0233        3.0253        4.8025       26.6868        7.6116       14.1220       18.5172       20.9590       23.5686       26.9732       22.7990       20.7290       21.9983       31.8494       32.7771       33.1328       38.7071       38.7026       35.3631       36.4084       45.0868       47.3607       41.0577       42.0653       45.8794       51.4995       56.4277       60.7075       58.3223       59.3036       69.8807       78.0787       82.9712       80.2509      130.5005      137.3555      129.2650      106.7381       65.4191       55.7723       50.5053       40.4946       38.4996       40.3582       38.1959       35.5713       33.7440       37.6321       41.5513       36.0114       37.3967       34.1921       34.2304       40.9947       46.3903       47.2540       43.2999       35.5660       36.3559       40.6585       33.8704       43.4964       42.9888       44.3145       50.4688       58.2615       50.2415       57.4326       64.0427       49.0011       44.3816       43.6879       40.3615       40.4814       38.5746       33.5225       30.9990       30.6594       33.4473       40.8814       41.1823       44.3430       49.9012       47.8242       50.4109       61.3620       72.5042       73.2887       66.5715       53.3687       48.7193       51.9450       60.9201       59.9072       53.8228       43.1443       46.7793       42.7438       34.1875       33.0934       38.0798       38.1562       41.6263       47.2101       52.7350       65.8734        0.0000        0.0000       86.0049       76.9380       71.3918       67.7645       75.0862       72.8743       71.9060       73.8453       72.4727       58.9919       53.4591       41.7630        0.0000        0.0000        0.0000        0.0000        0.0000        0.0000        0.0000        0.0000        0.0000        0.0000        0.0000        0.0000        0.0000        0.0000        0.0000        0.0000        0.0000        0.0000        0.0000        0.0000        0.0000        0.0000        0.0000        0.0000        0.0000        0.0000        0.0000        0.0000        0.0000        0.0000        0.0000        0.0000        0.0000        0.0000        0.0000        0.0000        0.0000        0.0000        0.0000        0.0000        0.0000        0.0000        0.0000        0.0000        0.0000        0.0000        0.0000        0.0000        0.0000        0.0000        0.0000
        0.0000        0.0000        0.0000        0.0000        7.0132       10.5554       11.1054       12.8605       11.8119       19.4928       19.7864        6.9111       10.3943       10.3501        6.9376        6.3904        5.6738        5.4110        5.1862        5.5797        5.2315        5.2623        4.2725        2.3895        1.8671        1.6473        1.1939        0.5588        0.7277        0.3126        0.3865        0.1831        0.1706        0.1742        0.2240        0.6712        0.6421        0.7643        1.4628        0.9858        0.8279        0.6205        0.8154        0.6491        0.5803        0.9078        1.1349        1.5278        1.9742        2.5659        2.5317        2.8794        1.0571        1.5385        2.0779        4.0288        3.1818        1.8351        2.6203        4.4168        9.1063       11.2175       10.1587        7.1429        5.8678        4.8961        5.3615        5.1522        6.3076        5.6490        7.6703        2.9698        2.2181        1.7152        2.1281        1.5303        0.9683        0.7739        0.9878        3.5302        3.9482        4.7197        5.8921       10.1972       11.8401       13.4561       16.3646       17.8910       18.1484       17.9798       19.7577       24.3829       26.7181       28.8318       34.5412       34.3198       30.2091       32.4442       31.8239       38.2042       45.6938       46.5941       46.0779       51.5535       50.3240       48.4294       56.2668       62.8346       64.1182       80.8546      103.2084       66.4284       64.6641       85.9491       93.0477       82.4844       77.2985       63.6079       59.3210       41.6634       45.0907       48.7237       45.4773       42.6871       48.8735       37.5076       34.0864       34.3337       32.0300       31.7013       33.3559       41.8602       45.0405       48.7456       44.5936       45.1790       43.4971       46.4138       46.9435       55.0615       60.5695       54.0365       84.6275       78.5499       77.6393       94.7603       89.0903       55.6743       55.5865       47.0372       39.6345       41.6066       40.4850       36.9399       36.1050       35.7523       38.6095       45.2270       47.8153       46.5545       49.5162       52.8277       54.6733       58.8393       67.5615       80.5346       80.4803       68.7859       66.3664       65.2354       71.6638       72.9151       67.9655       57.1984       60.7323       62.9205       61.8771       54.8329       49.8479       49.5998       50.2887       55.2406       66.4299       77.5722        0.0000       90.1555       89.5462       77.9973       77.2441       84.2635       69.6889       73.4025       75.7140       75.1253       69.9243       56.2889       48.9392       44.1875       43.1916        0.0000        0.0000        0.0000        0.0000        0.0000        0.0000        0.0000        0.0000        0.0000        0.0000        0.0000        0.0000        0.0000        0.0000        0.0000        0.0000        0.0000        0.0000        0.0000        0.0000        0.0000        0.0000        0.0000        0.0000        0.0000        0.0000        0.0000        0.0000        0.0000        0.0000        0.0000        0.0000        0.0000        0.0000        0.0000        0.0000        0.0000        0.0000        0.0000        0.0000        0.0000        0.0000        0.0000        0.0000        0.0000        0.0000        0.0000        0.0000        0.0000        0.0000
        0.0000        0.0000        0.0000        0.0000        9.8577       16.3153       18.1402       16.0186       19.3817       15.6058       15.7574        6.1362        8.1158        7.5688        5.4268        5.8852        5.8801        6.2617        6.2780        5.5704        5.2854        5.3581        4.0428        2.2329        1.5098        1.2034        1.1261        0.6526        0.5903        0.4054        0.3844        0.2648        0.2790        0.2117        0.3644        2.0262        1.5883        1.4534        1.4549        0.8536        0.3355        0.5049        0.4925        0.5343        1.2109        1.3610        1.7292        3.9143        4.2179        4.5970        2.1377        6.9305        6.7904        5.3533        5.0174        5.6582        6.2639        7.8058        6.5892        8.3022        8.4241        4.6005        7.3585        8.6978        8.0778        5.2860        3.3615        4.2428        4.6517        6.7364        3.7780        1.8060        2.0863        1.7604        2.4759        1.7051        1.3353        1.4362        2.6949        4.5059        4.5186        4.9310        5.6871        9.3950       10.2443       11.3731       12.6063       11.9346       13.7796       14.6112       16.4525       20.1078       21.7342       68.8420       78.4645       64.0960       31.6802       29.1940       33.5165       40.1870       41.1141       38.2046       39.7520       47.4855       49.0083       48.5407       64.0031       61.3178       60.7732       61.1829       60.4110       57.8195       57.5566       67.3652       69.6866       61.9296       69.9246       68.5382       60.4538       59.5527       61.1600       57.5697       54.4167       53.1158       54.6785       47.8516       36.8448       37.2738       40.8082       41.9346       39.9322       44.7366       49.6847       48.5041       50.1697       48.2315       56.5629       70.5607       78.9493       78.1319       88.5141       87.7785       92.3808       79.4808       65.0670       80.7009       86.0995       68.4712       60.1099       60.2914       57.4106       54.4780       45.4469       44.0713       43.6921       48.2452       49.6634       49.7828       47.4273       51.4864       54.6453       63.2892       61.4973       65.4723       78.6017       91.4372       89.8303       77.3729       73.0824       67.7204       70.5744       67.5940       77.9876       83.1176       78.1315       81.8886       79.9430       70.5008       73.8234       70.1604       65.7330       67.3543       69.2153       81.5537       88.8326       89.1367       94.1489       88.1339       90.9897       93.2621       79.6967       80.0180       82.8263       82.7839       78.1354       61.1590       54.3756       46.9557       44.1110        0.0000        0.0000        0.0000        0.0000        0.0000        0.0000        0.0000        0.0000        0.0000        0.0000        0.0000        0.0000        0.0000        0.0000        0.0000        0.0000        0.0000        0.0000        0.0000        0.0000        0.0000        0.0000        0.0000        0.0000        0.0000        0.0000        0.0000        0.0000        0.0000        0.0000        0.0000        0.0000        0.0000        0.0000        0.0000        0.0000        0.0000        0.0000        0.0000        0.0000        0.0000        0.0000        0.0000        0.0000        0.0000        0.0000        0.0000        0.0000        0.0000        0.0000
        0.0000        0.0000        0.0000        0.0000        9.7601       11.1815       10.2794        4.6021        6.0850        6.5238        4.4815        7.6677        8.7428        9.1549        6.0264       10.0315        9.7837       11.4112       10.1297        8.1240       11.4811        6.5322        5.1068        4.1468        5.3124        4.0203        3.4549        1.8500        1.4384        1.5925        1.1055        2.2760        4.2216        1.5621        0.9564        1.2740        4.4291        3.2057        7.5113        5.6726        7.4594        6.6907        7.9199        5.8127        8.5734       10.1857        9.5798        7.1125        3.9082        5.1058        4.1064        7.7608        7.5501        9.3169       11.9066       13.8892       13.7417       13.6624       15.3479       11.1699       10.7206        8.1613        9.2954       14.7722       14.7783        9.8903       10.4611        8.2359        3.6888        7.2364        7.4156        5.0413        5.2778        9.4639        7.5345        7.3703        8.8434        7.9560        5.3910        6.9506        6.9449        5.9163        6.0310        6.7268        6.8154        7.6733        8.8844        9.0262       10.2255        8.9712        8.9104       17.2366       20.0796       26.6745       46.0545       29.3136       29.1560       29.4132       28.7088       30.7041       32.3843       32.8480       35.7575       40.0071       40.2190       42.4647       49.1226       55.8033       51.9856       46.7644       45.7247       38.7903       41.4999       47.2623       43.7955       59.7733       49.4683       50.7805       55.5610       56.2725       58.7697       59.3905       53.1914       66.9036       69.0208       69.5961       56.7722       50.1359       50.4830       59.0406       59.4364       59.4766       54.7560       59.2796       65.4753       79.0765       90.3051       98.3665      100.7483       91.1364       91.5965       77.1420       78.8862       80.6920       61.8475       67.2239       85.0390       73.2045       73.3777       62.5675       57.0137       55.0630       50.2837       51.8086       54.9613       53.5156       55.1744       54.2094       51.8280       51.2363       55.1972       56.5076       59.4246       61.5601       66.6005       83.8434       76.1858       75.3791       81.2863       87.2188       79.2197      102.0275      112.4169      117.1287      118.0462      105.4089      104.0633      101.7875      107.6565       89.7481       90.8269       82.3122       82.9877       75.9227       75.8518       80.9640       81.8423       76.7659       76.8329       76.0286       79.0424       75.9644       77.7108       80.1162       74.2378       53.2353       48.8800       40.2089       42.8287        0.0000        0.0000        0.0000        0.0000        0.0000        0.0000        0.0000        0.0000        0.0000        0.0000        0.0000        0.0000        0.0000        0.0000        0.0000        0.0000        0.0000        0.0000        0.0000        0.0000        0.0000        0.0000        0.0000        0.0000        0.0000        0.0000        0.0000        0.0000        0.0000        0.0000        0.0000        0.0000        0.0000        0.0000        0.0000        0.0000        0.0000        0.0000        0.0000        0.0000        0.0000        0.0000        0.0000        0.0000        0.0000        0.0000        0.0000        0.0000        0.0000        0.0000
        0.0000        0.0000        0.0000        0.0000        0.0000        0.0000        0.0000        0.0000        5.0978        6.1153        4.7194        4.7250        7.3880       11.0248       13.4283       12.4242       19.3181       15.8357        9.4803       10.6258        9.3866        8.1536        6.8251        7.5580        5.9413        5.6248        4.6405        6.3340        7.8169        3.4276        2.6632        3.1592        2.6368        1.6683        0.9817        1.3840        1.1768        4.6983        5.1141        8.7558        4.0177        3.2560        6.9883        5.3970        5.8335        4.5592        8.1538        6.2165        4.3218        4.1066        4.0872        6.6748        5.9307        6.9792       10.2714       13.9700       16.3495       12.5666       13.1614       12.9280       11.8635       11.6437       10.8603       10.6401        9.4250       10.4880       11.0670       14.4434        8.3671        4.5781        3.2229        5.6305       11.3956       11.8527        7.5044        9.6418        9.9410        8.8420        7.7766        8.8132        7.9370        7.1784        6.9961        6.9782        7.7945        8.9497        8.7800        8.3954        7.1721        8.6761       11.2058       17.4361       18.2101       19.8343       22.1758       25.8956       28.1942       30.8451       35.4394       37.3801       40.3717       45.9430       48.3717       50.1676       49.0821       44.6036       49.9197       48.2385       65.6050       56.8019       55.1990       39.1470       40.2202       51.2085       46.5697       47.2491       48.2898       53.5753       52.5919       58.1396       59.6085       61.2185       55.2577       74.4676       74.5426       75.5839       67.4329       60.2074       59.8886       63.0198       67.1846       86.1380       68.7574       63.4297       61.6965       79.1943       93.4488       98.1492      103.4011       90.0546       79.0270       83.1688       85.7216       71.9244       63.2497       58.8124       66.7063       56.7007       53.0449       53.8187       56.5000       56.1126       54.7601       57.7416       61.5873       57.5823       56.7591       61.8346       59.6755       61.4486       67.4138       65.3873       66.8315       65.9602       69.7105       78.2482       78.8726       87.9730       91.5585       95.9804       90.9834      116.1754      126.9486      130.6017      129.6341      117.6483      119.5625      117.9253      117.7006      107.3526      105.2811      104.1519       97.1732       81.5796       73.7581       74.9566       75.1805       74.1666       73.5760       74.3830       76.9508       76.6007       78.7883       77.1416       72.6060       52.9546       46.0199        0.0000        0.0000        0.0000        0.0000        0.0000        0.0000        0.0000        0.0000        0.0000        0.0000        0.0000        0.0000        0.0000        0.0000        0.0000        0.0000        0.0000        0.0000        0.0000        0.0000        0.0000        0.0000        0.0000        0.0000        0.0000        0.0000        0.0000        0.0000        0.0000        0.0000        0.0000        0.0000        0.0000        0.0000        0.0000        0.0000        0.0000        0.0000        0.0000        0.0000        0.0000        0.0000        0.0000        0.0000        0.0000        0.0000        0.0000        0.0000        0.0000        0.0000        0.0000        0.0000
        0.0000        0.0000        0.0000        0.0000        0.0000        0.0000        0.0000        0.0000        0.0000        0.0000        2.8456        7.9404        7.2167        4.8849        6.6840        5.5350        9.2298       11.3179        9.7347        9.5235       14.5098       13.7046       16.1088       10.2523        5.8814        8.1791        5.5301        6.5396        4.9567        2.7809        3.9791        4.2245        0.3843        1.3100        4.5988        5.0815        6.2883        7.3089       12.0629        5.9306        3.2749        1.6446        2.8466        1.7237        4.2828        5.9629        7.9940        5.8824        5.5144        5.7123        6.1266        4.6833        5.6941        5.7932        8.4620       13.3131       14.7140       13.1167       12.7293        8.4959        7.3873       10.7597        7.2290       18.8310       17.5948       12.4907       12.6989       10.8775        8.3794        7.4020        7.4346       16.3933       22.5135       18.5049       12.8306       12.9661       13.2527       17.8770       16.8453       17.8335       16.2927       14.1525       11.5198       10.1668        9.3171        9.2579        8.7454        8.9811       11.8074       12.8463       12.4747       19.8946       18.8904       19.9495       24.0756       27.0014       29.0817       34.8541       38.8592       45.9644       50.7969       58.3093       57.4193       55.3665       55.7898       63.7818       56.1107       60.4663       72.8783       64.8753       63.9717       75.4108       48.7007       48.1082       50.9912       48.1704       47.6687       55.2426       59.5855       61.9306       72.8766       87.5910       79.9382       91.2974       91.0028      108.7150       94.0075       80.8834       71.9306       68.3457       62.4288       72.3132       75.0365       61.5750       67.5199       86.1544       87.4805       91.7410       98.2423       95.8086       92.5149       87.0072       86.0624       82.2958       80.6158       82.4084       74.8762       59.1253       62.9849       66.2116       62.3840       60.0910       58.1174       58.8274       62.1022       67.6597       68.3199       72.9850       73.9771       78.4020       87.0916       97.7576       95.1611       84.9133       81.5084       81.8337       92.0433       99.7298       96.4029       94.4325       94.3908      127.0357      124.2950      126.8560      130.6316      132.1589      125.5152      124.2995      120.3141      108.0246      100.3136      101.0303       97.5124       86.6761       82.6713       78.2288       74.6101       67.7056       64.2831       67.7165       70.7008       71.9625       74.3832       76.2040        0.0000        0.0000        0.0000        0.0000        0.0000        0.0000        0.0000        0.0000        0.0000        0.0000        0.0000        0.0000        0.0000        0.0000        0.0000        0.0000        0.0000        0.0000        0.0000        0.0000        0.0000        0.0000        0.0000        0.0000        0.0000        0.0000        0.0000        0.0000        0.0000        0.0000        0.0000        0.0000        0.0000        0.0000        0.0000        0.0000        0.0000        0.0000        0.0000        0.0000        0.0000        0.0000        0.0000        0.0000        0.0000        0.0000        0.0000        0.0000        0.0000        0.0000        0.0000        0.0000        0.0000        0.0000        0.0000
        0.0000        0.0000        0.0000        0.0000        0.0000        0.0000        0.0000        0.0000        0.0000        0.0000        2.2873        6.3595        2.3975        3.3002        4.1967        4.7303        3.4290        3.3734        4.0539        3.5909        5.2040        4.5409       10.3725        3.1737        6.0534        5.7271        4.0912        2.7043        3.0874        2.9187        3.3590        1.8420        2.4170        5.7042        6.0995        5.0079        5.0821        6.1900        4.9707        2.3104        1.4618        2.9087        3.0176        1.8152        3.5294        4.0730        5.7899        2.6280        2.2841        1.4442        0.8495        0.6558        0.6165        0.7001        3.0097        4.0062        5.6293        9.5384       12.8907        9.0646        6.3959        3.3698        7.3218       12.7852       18.5609       11.5508       13.2910       12.9261       11.9389        9.2416       10.2877       16.1404       14.7135       12.8715       20.1005       21.2425       23.2096       20.8441       18.3138       14.9230       17.8323       18.0067       18.3959       18.5889       16.7359       13.5312       16.9149       24.2280       21.8728       24.3474       21.1346       22.3099       24.4319       26.6532       28.5893       32.6800       33.2168       40.3660       44.1529       51.3846       51.6092       56.0019       55.4101       52.7650       61.7074       63.9004       54.5747       65.2405       59.9708       68.2848       64.7270       51.0669       49.6159       51.8357       51.3622       54.8414       60.3245       70.0706       75.7550       72.6987       80.3358       87.0680       88.5114      100.8349       96.5256       93.0752       80.7784       74.5556       64.2253       62.3381       57.2148       66.4404       67.4278       67.0329       72.3554       93.9883      100.1219      104.8148      121.0211      134.2712      101.1223       90.6480       93.1577       90.0633       86.4847       78.4150       73.0153       63.6714       69.3375       70.7796       62.4293       62.6702       62.3492       65.0576       70.2317       74.7135       82.1868       82.6303       80.5982       88.1615      110.2754      117.9365      110.3428      101.7354       84.6783       91.6248       95.7447      105.0002       93.8263       85.7293       88.8008      129.5824      122.2302      143.1749      142.9579      135.2696      119.1993      120.6773      118.5911      106.0520      105.3142      110.6990      101.3369       89.8569       82.3579       74.9452       72.4626       65.3369       61.7352       59.7615       63.5718       64.8084       70.3629        0.0000        0.0000        0.0000        0.0000        0.0000        0.0000        0.0000        0.0000        0.0000        0.0000        0.0000        0.0000        0.0000        0.0000        0.0000        0.0000        0.0000        0.0000        0.0000        0.0000        0.0000        0.0000        0.0000        0.0000        0.0000        0.0000        0.0000        0.0000        0.0000        0.0000        0.0000        0.0000        0.0000        0.0000        0.0000        0.0000        0.0000        0.0000        0.0000        0.0000        0.0000        0.0000        0.0000        0.0000        0.0000        0.0000        0.0000        0.0000        0.0000        0.0000        0.0000        0.0000        0.0000        0.0000        0.0000        0.0000
        0.0000        0.0000        0.0000        0.0000        0.0000        0.0000        0.0000        0.0000        0.0000        0.0000        5.0985        8.7280       10.4723        9.9172        3.6270        6.0504        3.0056        1.1772        8.8773        7.8162        8.1420       10.3280       18.1849        9.8728       11.2506       16.0362       11.2961       13.1772       14.1714       10.4848        8.9401        9.6805        6.9984        7.7605        9.9682       10.7103        6.4298        8.0591        5.4072        3.7425        6.4202        2.4715        3.4075        4.9919        5.0541        4.8084        3.5862        1.8136        2.4156        2.1906        1.2571        1.0029        1.0100        1.2067        2.0984        4.5934        9.2349       13.9363       15.0229       13.9880       12.6479        5.2608        7.1608       10.7945        8.6814       18.2207       22.2088       20.7995       12.2354       12.2759       15.7817       15.1616       12.2935       13.5474       17.1971       22.8419       23.1280       21.9046       19.6738       20.5940       21.0552       23.2255       24.0922       23.0088       25.5518       26.4203       26.2591       30.4624       28.5286       23.6014       24.1606       19.7079       24.8211       24.7658       32.9674       28.9615       31.3843       31.5262       32.4122       40.3213       47.5698       46.0900       47.0281       60.1542       65.7914       70.7498       71.3045       68.9872       59.9573       59.2601       56.8093       42.8910       43.3088       49.7708       52.1529       52.3730       54.3047       56.7174       66.6099       80.3154       69.2384       78.2078       72.9399       96.4941       87.5978       90.2870       71.7376       73.8747       64.9966       61.7753       82.1351       72.9382       70.5605       95.3747       70.6487      103.5194      107.0594      112.6534      140.5104      101.3294       82.8222       71.6573       78.7122       90.4313       67.3922       66.0283       72.2363       84.6964       80.8194       79.1669       84.0991       86.8730       87.4811       90.4217       99.2287      105.2638      115.5939      112.9633      103.0274       97.1004      109.2255      111.5106      101.7578       96.9455       90.5805       93.0085       91.1216      101.0793       93.8346       89.1246       88.9699      108.6158      109.3249      113.6414      115.6498      109.9620      104.9929      101.6336       97.7330       97.2494      103.9695       97.5262       89.6084       98.2112       79.0061       66.6343       66.0050       58.3492       63.1352       49.5820        0.0000        0.0000        0.0000        0.0000        0.0000        0.0000        0.0000        0.0000        0.0000        0.0000        0.0000        0.0000        0.0000        0.0000        0.0000        0.0000        0.0000        0.0000        0.0000        0.0000        0.0000        0.0000        0.0000        0.0000        0.0000        0.0000        0.0000        0.0000        0.0000        0.0000        0.0000        0.0000        0.0000        0.0000        0.0000        0.0000        0.0000        0.0000        0.0000        0.0000        0.0000        0.0000        0.0000        0.0000        0.0000        0.0000        0.0000        0.0000        0.0000        0.0000        0.0000        0.0000        0.0000        0.0000        0.0000        0.0000        0.0000        0.0000        0.0000
        0.0000        0.0000        0.0000        0.0000        0.0000        0.0000        0.0000        0.0000        0.0000        0.0000        0.0000        6.6411       16.5136       15.5449       11.1591       11.3544        7.5332        1.3388        0.6046        2.1759        4.9398        5.7793       15.8066       16.7731        8.0364        5.7836       15.5917       11.7832       17.5098       16.3872       17.1760       10.9191        8.6794        6.8396        5.7192        6.8323        5.5672        8.5205        6.2490        4.7240        4.2233        5.1794        6.9352        5.5717        6.4586        6.0526        6.7622        5.8396        6.0096        3.9174        2.5921        1.5503        1.0546        2.4996        3.4882        6.3646       10.8979       17.0026       13.7100       10.9337        5.7232        4.4647        5.2093        7.4229       13.0775       19.5556       26.9024       26.1932       15.4015       10.1018        8.4973       13.6063       14.8459       15.6762       21.1624       22.3303       25.3534       22.3850       20.4757       22.2841       21.8569       25.9524       27.8889       26.2507       35.5207       37.2272       38.5530       36.8480       37.6941       34.7792       30.4556       26.5692       29.3667       27.8377       29.0430       27.1866       25.3038       28.6530       33.5256       42.5290       45.0470       54.3060       55.5225       62.2801       64.5499       66.8035       70.8905       67.9945       63.2892       61.7801       64.6918       44.3621       55.1734       53.0904       54.4433       57.0189       63.6686       63.9746       71.2823       95.9974       75.2036       72.0541       61.1583       87.4953       82.2178       81.1448       73.6945       71.5339       65.5342       65.5858       70.1100       85.6658       69.4852       70.7162       79.5290      100.6048       95.5695       97.3078      123.6117       93.4894       91.9749       84.9744       78.9973       84.5040       77.0875       73.1910       88.8241       90.0391       88.3503       83.9790       90.5059       95.3780      100.1623      103.2964      109.0551      117.9938      125.8982      120.8198      120.1990      117.1737      123.9397      119.0998      107.3878       95.2264       95.2392       98.6514       97.6318       97.2256       96.1766       97.6011       94.7852      103.1522      108.4138      107.7692      108.4342      108.1377      108.6540      102.7992       96.7465       91.2690       91.6557       86.2756       80.9433       84.5042       70.6787       71.0666       67.3913       55.3323       46.6828        0.0000        0.0000        0.0000        0.0000        0.0000        0.0000        0.0000        0.0000        0.0000        0.0000        0.0000        0.0000        0.0000        0.0000        0.0000        0.0000        0.0000        0.0000        0.0000        0.0000        0.0000        0.0000        0.0000        0.0000        0.0000        0.0000        0.0000        0.0000        0.0000        0.0000        0.0000        0.0000        0.0000        0.0000        0.0000        0.0000        0.0000        0.0000        0.0000        0.0000        0.0000        0.0000        0.0000        0.0000        0.0000        0.0000        0.0000        0.0000        0.0000        0.0000        0.0000        0.0000        0.0000        0.0000        0.0000        0.0000        0.0000        0.0000        0.0000        0.0000
        0.0000        0.0000        0.0000        0.0000        0.0000        0.0000        0.0000        0.0000        0.0000        0.0000        0.0000        0.0000        0.0000        0.0000       12.7178       18.3313       18.4509        5.6549        1.1620        1.9358        4.2248        2.1432        1.0437        3.0750       14.3253        8.5505       10.4854       14.5344       21.7858       26.2254       22.9339       22.9735       13.7868        6.4459        5.3534        7.1086        4.4218        5.0321        7.7405        5.5630        5.4781        9.7162       12.6153        8.3883        9.0610        6.5767        6.8953        7.4666        7.2337        5.3241        3.6542        4.2579        3.2636        2.4782        3.7387        5.2435        8.1956        9.2139        8.4342        7.8108        9.0876        7.7344        5.4695        4.3749       10.5116       13.7802       18.9054       24.1320       14.7780        9.6200        9.6805       16.0759       18.8434       21.7691       24.3261       29.0618       29.7870       30.0676       35.3155       35.7890       33.2739       27.0701       23.1280       27.6369       31.2123       30.2941       28.0860       28.5952       29.0411       31.3945       43.3541       38.4111       34.9841       28.6278       27.8630       30.7806       34.7656       34.5002       39.8223       47.3986       47.5022       47.9690       50.7228       61.1316       68.4314       70.1551       69.5234       66.7797       66.5532       69.8889       77.7120       49.5299       57.9529       55.0256       52.3834       55.7135       61.0461       65.2532       70.5803       85.6096       67.8426       82.8420       88.0381      123.4757      114.1846       92.2293       75.4426       68.5107       69.8899       68.6059       68.1093       69.9518       62.9404       63.5062       66.9836       85.8754       79.7139      119.2167      125.5773      102.8041      110.1847       96.3451       80.3815       79.3634       85.8581       83.2506       89.9293       81.6962       87.4060       94.5627      101.5639      102.2655      103.2943      109.3537      115.6965      124.3871      125.9568      124.5713      118.3955      108.8043      116.2162      118.2197      100.4652       94.6546       96.6820      104.1912       98.0346       90.6785       95.2678       98.6201      105.9075      101.9727      106.2424      106.5059      106.2909      108.0228      104.7070      102.4798       98.3057      100.0516       93.2742       94.5438       88.4587       83.1301       68.5779       73.3578        0.0000        0.0000        0.0000        0.0000        0.0000        0.0000        0.0000        0.0000        0.0000        0.0000        0.0000        0.0000        0.0000        0.0000        0.0000        0.0000        0.0000        0.0000        0.0000        0.0000        0.0000        0.0000        0.0000        0.0000        0.0000        0.0000        0.0000        0.0000        0.0000        0.0000        0.0000        0.0000        0.0000        0.0000        0.0000        0.0000        0.0000        0.0000        0.0000        0.0000        0.0000        0.0000        0.0000        0.0000        0.0000        0.0000        0.0000        0.0000        0.0000        0.0000        0.0000        0.0000        0.0000        0.0000        0.0000        0.0000        0.0000        0.0000        0.0000        0.0000        0.0000        0.0000        0.0000
        0.0000        0.0000        0.0000        0.0000        0.0000        0.0000        0.0000        0.0000        0.0000        0.0000        0.0000        0.0000        0.0000        0.0000        0.0000        0.0000        0.0000        0.0000        2.1680        0.7985        1.1294        3.3912        2.6887        2.7544        3.5426       10.6967       10.6652        7.9896       17.4829       18.6792       13.5363       12.2060       11.0035       10.3927        6.9383        8.4158        7.8271        7.1262        5.8692       15.2815       13.5548       10.5786        6.4834        2.8845        2.0348        4.4243        4.9320        4.8400        4.4122        7.8683        4.8032        3.8960        3.6185        4.9901        5.3775        7.2930        7.5181       10.6831        8.0921        3.9923        4.7081        6.3551        9.6643        8.5520        8.3227       11.9215       12.4547       12.8284       10.5916       12.9827        8.5299       16.4673       20.7042       17.0390       15.3327       21.0029       19.7106       27.8603       36.7753       37.4941       38.9750       36.0874       27.6946       30.6839       32.1473       30.6753       27.1239       23.1426       32.4959       35.9010       33.4030       27.8808       29.4151       30.8524       34.9394       32.5356       38.6523       35.5063       38.0400       53.8065       61.1240       53.5084       49.1188       59.5812       65.5169       65.8818       71.2698       74.7412       76.0396       72.6308       64.0068       43.8002       50.2545       55.7240       58.2451       56.2454       56.8174       58.2445       62.3572       80.2268       93.1635       97.6282       93.0720      108.8247      103.3589       97.6147       78.4231       70.6409       69.6561       74.6573       72.9994       74.1339       69.3083       71.0482       72.2529       91.0849       93.2051      143.6368      133.3474      111.3516      115.5116      105.0018       87.5132       87.3457       91.6864       83.7761       84.6636       87.3587       91.4719       96.9213       99.3201      104.0683      110.3507      108.0435      113.8426      121.3351      132.2779      131.9262      123.0842      114.1113      105.2757      102.0306       96.1279       92.6118       95.8881       99.8381       98.2838       93.7828       96.3167      100.2935      106.7142      101.5271      103.1082      103.0503       99.4491      113.0365      118.5695      106.3675      103.4517      102.9359      105.6595      102.8122       93.5107       80.2918       90.4696      113.3924        0.0000        0.0000        0.0000        0.0000        0.0000        0.0000        0.0000        0.0000        0.0000        0.0000        0.0000        0.0000        0.0000        0.0000        0.0000        0.0000        0.0000        0.0000        0.0000        0.0000        0.0000        0.0000        0.0000        0.0000        0.0000        0.0000        0.0000        0.0000        0.0000        0.0000        0.0000        0.0000        0.0000        0.0000        0.0000        0.0000        0.0000        0.0000        0.0000        0.0000        0.0000        0.0000        0.0000        0.0000        0.0000        0.0000        0.0000        0.0000        0.0000        0.0000        0.0000        0.0000        0.0000        0.0000        0.0000        0.0000        0.0000        0.0000        0.0000        0.0000        0.0000        0.0000        0.0000
        0.0000        0.0000        0.0000        0.0000        0.0000        0.0000        0.0000        0.0000        0.0000        0.0000        0.0000        0.0000        0.0000        0.0000        0.0000        0.0000        0.0000        0.0000        0.0000        6.7151        2.6046        2.4075        0.8322        0.6833        3.9505       10.8562       23.7235       14.7370       16.1605       21.8524       29.4100       23.3513       19.1728       12.4516        9.2356        6.8871        8.9745        6.9098        7.5591        5.8008        9.4075       15.9786        8.9758        4.5240        9.1740       13.2660       17.9640       15.8580       12.3000       12.6480       13.1280       13.7520       11.1660        7.4220       12.1500       17.1907       16.4569        9.9466        7.8452       15.6957       12.3437       12.6360       17.3413       18.7504       18.3879       20.1710       21.9167       15.4817       16.9392       24.3347       27.0192       26.8085       25.1907       20.9138       20.7069       25.9320       25.2688       27.4290       36.7967       36.3087       26.6403       25.6122       39.5160       37.9916       30.8343       31.2869       38.5704       33.5406       34.8015       36.5779       32.8312       29.6101       32.4853       33.4160       38.1762       39.2536       36.7760       35.5336       39.5672       52.4939       56.5876       51.7968       51.3270       62.4885       79.0354       77.1528       78.7855       80.1493       76.5018       80.3461       78.2966       53.3996       57.9830       60.1558       65.8610       69.6229       68.5619       65.8101       71.6347       88.7850      100.5777      100.5480       98.2951      121.6202       99.1989       98.2211       77.3815       75.0735       72.7966       74.7283       77.6143       84.5782       85.5518       80.2460       72.3966       85.5733       82.6670      101.8189      107.4943       88.2253       82.8188       81.6916       77.7279       84.4321       92.4313       83.2084       79.6154       80.3372       96.8219       94.7323       95.9103      101.3737      100.6609       97.6258      101.4588      117.3060      121.1274      124.3237      109.3356      100.0482       98.3894       96.5263       95.2695       94.9259       94.1957       99.2574      102.0902       94.2132      100.7852      102.6845       98.8747       98.5012       95.1920       94.5117       91.8689       84.8931      103.5152      107.3991      124.5389      109.3379      100.2148      108.9616       97.7922       99.3937      130.5894      151.6288        0.0000        0.0000        0.0000        0.0000        0.0000        0.0000        0.0000        0.0000        0.0000        0.0000        0.0000        0.0000        0.0000        0.0000        0.0000        0.0000        0.0000        0.0000        0.0000        0.0000        0.0000        0.0000        0.0000        0.0000        0.0000        0.0000        0.0000        0.0000        0.0000        0.0000        0.0000        0.0000        0.0000        0.0000        0.0000        0.0000        0.0000        0.0000        0.0000        0.0000        0.0000        0.0000        0.0000        0.0000        0.0000        0.0000        0.0000        0.0000        0.0000        0.0000        0.0000        0.0000        0.0000        0.0000        0.0000        0.0000        0.0000        0.0000        0.0000        0.0000        0.0000        0.0000        0.0000
        0.0000        0.0000        0.0000        0.0000        0.0000        0.0000        0.0000        0.0000        0.0000        0.0000        0.0000        0.0000        0.0000        0.0000        0.0000        0.0000        0.0000        0.0000        0.0000        8.8195        3.2313        1.8630        2.4336        4.9044        7.8341        8.7370       20.3143       22.2181       26.3549       20.7974       20.8780       11.7001       22.7204       22.5110       12.3022        9.5455        6.7056        6.1515        8.6600        3.1869        5.3317        9.7610        9.2955        9.5520        7.7580       11.7000       11.7720        8.7360       10.8480       16.6020       15.7560       18.3600       14.0040        9.7320        6.3900        8.8466       12.0330       10.5435       13.3232       15.4487       11.9025       13.8399       14.4500       22.9455       23.0746       17.2784       21.6716       10.4321       15.0375       21.2777       30.2504       21.9421       16.6854       21.4609       20.0086       21.0431       23.0003       22.3746       22.4486       26.9185       24.1004       24.8113       38.1316       37.7188       36.5822       39.7743       47.0702       38.0321       39.2537       34.4623       32.2428       30.3969       32.3067       37.6039       38.5640       40.9304       41.1846       44.1976       42.3560       48.3866       51.7787       52.0022       56.6322       63.6835       77.4497       79.0976       75.9501       77.3556       77.8289       81.5283       78.9035       57.3196       58.2623       65.6311       71.0158       79.9108       70.0441       66.9901       67.4443       72.7781       89.6055       93.1889      101.7729      118.7964      100.2118       95.1533       92.2111       91.2657       79.9661       80.9400       87.0875       81.0345       79.8494       84.5307       81.3684       77.5742       79.0761       81.4409       75.9083       69.4631       70.1061       70.8207       74.1736       84.8846       91.2259       83.6519       77.4400       82.7446       85.5289       92.5399      100.3790      100.7296      103.5165      105.5264      109.7856      120.3229      122.0172      117.1814      112.5458      109.0197      100.4552       97.8554       97.8851       98.2282      101.2035      103.2550      104.5424      100.9927      103.4215      100.6463      103.6123      101.2873      100.1942       99.3953      105.0862      147.8152       93.7983      105.6591      115.4469      111.1588      100.5638      103.8982      115.3528      123.1659      129.9247      148.4968      135.9892      133.3610        0.0000        0.0000        0.0000        0.0000        0.0000        0.0000        0.0000        0.0000        0.0000        0.0000        0.0000        0.0000        0.0000        0.0000        0.0000        0.0000        0.0000        0.0000        0.0000        0.0000        0.0000        0.0000        0.0000        0.0000        0.0000        0.0000        0.0000        0.0000        0.0000        0.0000        0.0000        0.0000        0.0000        0.0000        0.0000        0.0000        0.0000        0.0000        0.0000        0.0000        0.0000        0.0000        0.0000        0.0000        0.0000        0.0000        0.0000        0.0000        0.0000        0.0000        0.0000        0.0000        0.0000        0.0000        0.0000        0.0000        0.0000        0.0000        0.0000        0.0000        0.0000
        0.0000        0.0000        0.0000        0.0000        0.0000        0.0000        0.0000        0.0000        0.0000        0.0000        0.0000        0.0000        0.0000        0.0000        0.0000        0.0000        0.0000        0.0000        0.0000        0.0000        8.6684        8.6300        6.1660        3.5524        3.7300        9.6184       10.4248        5.3750       10.8307       10.0542       15.7294       12.4953       17.4721       22.7338       10.9098        5.5311       12.6782       10.9662        1.6274        2.5349        4.4057        1.9387        5.4157        8.2620       11.5740        9.9240       12.4500        4.6140        8.2320       11.0340        6.1260        7.6440        7.4820        5.2740        6.9300        9.2840       11.3422       10.9253       11.5437       10.4233       14.7223       15.8799       26.6871       25.4261       19.1886        9.9120        8.8203        8.3927       14.8682       25.5623       17.1444       16.7070       15.6656       15.0496       13.1027       16.4209       16.9298       19.6306       24.3697       23.6199       25.0533       28.4455       33.5256       33.3222       35.8142       41.7989       47.6415       42.8509       46.8492       40.0940       37.5136       38.3751       40.6989       40.4019       37.4222       38.4970       40.4384       37.4827       37.8799       49.4448       55.5973       61.1501       64.2165       72.1473       71.6400       81.1159       78.5899       77.6091       88.7450       98.1856       89.2579       64.9358       64.5747       73.5783       85.0958       88.3800       82.0142       68.7544       69.0716       72.5098       79.9954       86.2008       85.0099      111.1925      104.5854       99.2949       91.3293      123.4149      105.9729       94.1974       85.9179       83.1799       83.2377       80.5278       83.9040       79.6032       77.3188       72.3389       72.5207       67.0732       74.1358       72.8256       74.8147       82.5791       85.1087       85.5168       86.7600       85.9263       86.2747       97.3450      105.8835      100.8705      101.2223      105.2382      119.1272      120.1774      119.2119      120.6566      120.1400      108.4864      108.4877      105.6918      101.1102       99.0599      102.6447      112.1280      110.8732      107.1469      105.5612      103.3227      108.1542      106.8472      102.6258      108.0780      106.8425      100.0453      100.0136       98.3309       96.2906      107.4271      103.6161      111.5463      107.2814      102.0459      132.4753      154.1804      148.0348      133.9633      128.3897        0.0000        0.0000        0.0000        0.0000        0.0000        0.0000        0.0000        0.0000        0.0000        0.0000        0.0000        0.0000        0.0000        0.0000        0.0000        0.0000        0.0000        0.0000        0.0000        0.0000        0.0000        0.0000        0.0000        0.0000        0.0000        0.0000        0.0000        0.0000        0.0000        0.0000        0.0000        0.0000        0.0000        0.0000        0.0000        0.0000        0.0000        0.0000        0.0000        0.0000        0.0000        0.0000        0.0000        0.0000        0.0000        0.0000        0.0000        0.0000        0.0000        0.0000        0.0000        0.0000        0.0000        0.0000        0.0000        0.0000        0.0000        0.0000        0.0000        0.0000
        0.0000        0.0000        0.0000        0.0000        0.0000        0.0000        0.0000        0.0000        0.0000        0.0000        0.0000        0.0000        0.0000        0.0000        0.0000        0.0000        0.0000        0.0000        0.0000        0.0000        0.0000        6.8035        1.2702        3.8430        1.5032        1.1036        3.4051        5.9075        8.8580        5.9064        3.4812       14.1611       17.3577       16.9850        8.2423        9.4014       11.7361       16.1413        1.5992        0.6511        2.1227        2.7496        4.8256        4.6257        8.4329       12.5580       11.8500       12.3420       14.2980        8.3160        6.3660        7.7280        6.5760        5.2620        5.3340        5.0056       10.8175       14.1082       10.1604        9.3390       12.2599       11.1731       19.2908       27.2101       15.2354        6.0221        5.7122        9.4273       11.9383       18.6339       14.0661       13.5219       13.6700       13.5948       13.7577       17.6003       19.3780       23.9124       24.1638       21.4931       27.1713       32.2242       40.4410       47.0467       40.2957       40.4653       34.5602       27.3947       34.4277       44.6007       40.7402       37.6306       40.7874       40.1313       37.5190       36.1759       38.8755       41.0630       43.6294       54.0822       60.8023       69.1268       71.1714       69.5888       68.6286       72.7132       78.8222       79.7600       84.0790       96.2111      105.0130       81.2524       72.5293       76.3165       85.3770       89.0128       92.9390       79.9286       79.1496       86.7150       81.3551       83.4485       94.7864      129.3982      114.9502      103.7292      107.8493      134.4690      124.3854      111.8548      101.6371       94.7302       86.9812       84.7197       84.1548       79.4398       80.0574       76.4582       76.5422       73.4608       78.9826       77.6533       81.4738       80.2974       86.5232       82.5053       80.1807       86.2936       98.6597       95.9233      102.3645      102.1264      105.7308      111.1359      126.2849      127.8498      128.0735      130.1125      121.6002      118.8392      114.4177      118.3366      109.1826      108.4314      111.6169      113.8153      118.7104      111.4527      110.7886      111.3856      109.2300      111.4348      112.2150      113.9583      122.4692      118.4257      108.3530      104.2053      101.0962      113.8344       98.3165      106.9341      103.3252      119.3447      139.3608      141.1129      117.5031      127.3263      142.2052      138.2405        0.0000        0.0000        0.0000        0.0000        0.0000        0.0000        0.0000        0.0000        0.0000        0.0000        0.0000        0.0000        0.0000        0.0000        0.0000        0.0000        0.0000        0.0000        0.0000        0.0000        0.0000        0.0000        0.0000        0.0000        0.0000        0.0000        0.0000        0.0000        0.0000        0.0000        0.0000        0.0000        0.0000        0.0000        0.0000        0.0000        0.0000        0.0000        0.0000        0.0000        0.0000        0.0000        0.0000        0.0000        0.0000        0.0000        0.0000        0.0000        0.0000        0.0000        0.0000        0.0000        0.0000        0.0000        0.0000        0.0000        0.0000        0.0000        0.0000
        0.0000        0.0000        0.0000        0.0000        0.0000        0.0000        0.0000        0.0000        0.0000        0.0000        0.0000        0.0000        0.0000        0.0000        0.0000        0.0000        0.0000        0.0000        0.0000        0.0000        0.0000        4.5842        6.9718        0.6330        1.3211        3.6974        5.1407        5.7753        9.0070       21.5321       14.5274       14.9002       17.2671       10.1108        9.6331       10.4337       26.4312       26.3397        7.6233        6.0728        6.6622       10.6776        8.3392       10.2446        8.3092       10.7448       13.4665       20.7373       16.0497       16.9270       14.3430       12.3711       16.0158        9.5328        8.6852        8.1716       11.1167       12.7994       13.5433       16.5671       17.0865       20.6076       25.9306       27.7089       17.5291       16.3279       21.1641       21.7877       20.7293       20.7513       18.2831       18.2825       25.1205       24.3369       21.5781       18.2400       23.6739       30.4953       31.0258       28.2372       35.9893       38.2577       46.0159       47.6106       45.6118       40.2263       29.9151       26.0453       31.5470       40.3521       47.2709       35.8179       39.1073       39.9560       40.0333       39.2781       42.0220       45.8412       43.7356       56.0320       62.3648       73.5357       73.4000       71.5356       73.3561       78.4299       83.5969       81.4683       85.9362       81.5758       79.7860       92.7051       95.5417       92.0738       94.9118      104.3335      108.6144      106.2038      106.8529      113.8789      103.8904      107.1106      118.7032      147.0561      150.0857      155.0421      150.1451      165.2614      167.2011      124.8242      106.6254       94.2670       98.6479       94.0630       90.6897       87.9475       74.5619       77.4131       80.8787       92.0092       93.6250       93.3558       88.7038       88.7961       87.4420       94.0396       88.7193      110.3445      105.1007       96.8696      101.2111      111.1617      111.5982      118.1531      124.2168      140.0290      139.1713      134.4765      125.2677      127.7387      126.0124      121.8560      122.6696      123.1944      125.8901      134.4817      140.1950      150.2223      132.4497      122.8713      125.0748      125.8716      125.4923      127.5517      127.7251      143.4745      141.8511      128.4261      119.0985      106.3702      107.3194      105.3283      105.8213      120.5037      121.6037      116.1381      122.5644      111.8679      144.7295      176.3444        0.0000        0.0000        0.0000        0.0000        0.0000        0.0000        0.0000        0.0000        0.0000        0.0000        0.0000        0.0000        0.0000        0.0000        0.0000        0.0000        0.0000        0.0000        0.0000        0.0000        0.0000        0.0000        0.0000        0.0000        0.0000        0.0000        0.0000        0.0000        0.0000        0.0000        0.0000        0.0000        0.0000        0.0000        0.0000        0.0000        0.0000        0.0000        0.0000        0.0000        0.0000        0.0000        0.0000        0.0000        0.0000        0.0000        0.0000        0.0000        0.0000        0.0000        0.0000        0.0000        0.0000        0.0000        0.0000        0.0000        0.0000        0.0000        0.0000
        0.0000        0.0000        0.0000        0.0000        0.0000        0.0000        0.0000        0.0000        0.0000        0.0000        0.0000        0.0000        0.0000        0.0000        0.0000        0.0000        0.0000        0.0000        0.0000        0.0000        0.0000        8.8544        5.5691        1.6168        1.3807        2.6059        1.0987        0.0936        3.7427        3.3132        4.3564        6.4738        5.9416        1.9159        5.5915        9.6045       25.3671       22.8363        1.9761        6.4518        6.7228        7.7797        6.4460       13.9329       15.2460       14.7267       10.3537       11.6912       12.6493        9.9894       15.5369       17.4540        7.5399        8.1568       10.7884       11.1513       11.5084       17.3973       15.9331       12.0620       10.1922       11.5025       26.5490       25.4004       16.5561       19.8518       21.7587       22.2763       24.1287       19.7064       20.8573       22.1261       25.5175       29.9708       23.4477       22.4597       27.8369       28.5034       32.1060       37.2434       40.8920       40.2039       39.7862       43.4837       38.5911       37.5615       38.2421       27.2826       31.6992       30.6032       37.2999       35.1156       36.9692       42.6145       45.9721       42.9689       41.9383       44.0823       46.7809       59.9583       61.9450       67.9899       70.8163       72.9782       74.0772       80.8808       78.4544       74.0777       77.4578       80.1136       89.0044       88.5359       89.9834       97.4216      103.2124      110.6459      117.6859      109.6119      100.1565      110.1703      102.5095      101.7128      136.8629      162.1831      165.3369      155.2621      139.9816      129.0089      157.5617      116.7212      105.6026       92.3674       96.6828       89.3333       88.2870       93.2891       92.9058       91.8512       89.9720       98.0618       99.6900       97.1685       95.9422       89.7793       89.9134       98.0764      100.7119      104.0970      111.2402      120.7504      109.5924      115.6310      113.6895      117.9453      114.6764      124.1653      126.8089      129.3418      131.5365      123.8807      131.1854      129.7164      131.2820      123.5794      125.5316      127.9067      126.6624      149.3795      155.9822      148.8017      148.1795      140.3444      147.4145      150.4439      141.3092      136.5979      140.8625      141.5813      143.6494      130.7173      130.1331      123.0368      111.2016      107.7887      115.0069      125.2599      118.0394      125.8736      145.1229      218.6709        0.0000        0.0000        0.0000        0.0000        0.0000        0.0000        0.0000        0.0000        0.0000        0.0000        0.0000        0.0000        0.0000        0.0000        0.0000        0.0000        0.0000        0.0000        0.0000        0.0000        0.0000        0.0000        0.0000        0.0000        0.0000        0.0000        0.0000        0.0000        0.0000        0.0000        0.0000        0.0000        0.0000        0.0000        0.0000        0.0000        0.0000        0.0000        0.0000        0.0000        0.0000        0.0000        0.0000        0.0000        0.0000        0.0000        0.0000        0.0000        0.0000        0.0000        0.0000        0.0000        0.0000        0.0000        0.0000        0.0000        0.0000        0.0000        0.0000
        0.0000        0.0000        0.0000        0.0000        0.0000        0.0000        0.0000        0.0000        0.0000        0.0000        0.0000        0.0000        0.0000        0.0000        0.0000        0.0000        0.0000        0.0000        0.0000        0.0000        0.0000        6.0622        5.5841        3.5114        6.2594        3.4997        0.9681        0.0000        0.0000        1.5056        3.1563        1.8317        3.7764        2.5981        0.6068        0.9379        3.9416        5.3362        4.4897        3.7730        1.4701        6.0658        7.2624       12.5842        7.8983        7.4410        3.2807        4.3139        6.6245        4.3824       17.3632       16.4829       12.2657        9.7148        8.5493       10.2204       14.7410       13.7915        8.7659       10.9729       10.5480       13.9262       11.4645       11.3114        9.6510        8.9196       10.8762       14.0059       15.3035       15.5522       20.6732       23.4668       21.6256       25.5183       29.9983       27.5634       24.6141       23.3554       31.6565       34.2870       34.9964       42.4144       40.5418       33.4123       37.7959       35.0968       31.7508       32.2936       33.4321       34.8654       33.7834       34.5653       36.5740       40.6490       45.2648       41.8595       46.0405       48.6420       53.5885       63.4917       57.4331       60.5762       65.7820       64.1923       66.5212       66.4786       69.8225       70.4169       73.3021       76.7968       85.3039       85.6635       88.0184      100.7729      106.8405      118.9730      108.2000       96.7923      102.8454      109.5981      124.3797      133.4118      135.7164      171.5217      157.2198      156.4520      140.2601      142.3717      119.7933      117.1413       99.2393       96.9175       93.3887       96.8585      119.1406      104.3098      107.7145      116.2602      115.2253      109.2323      111.7658      110.3882      110.8292      105.3033      103.4310      108.4734      101.4608      114.2496      134.1720      117.0082      116.5217      115.2019      114.5044      117.8264      124.9702      128.1269      133.1120      129.4235      128.1783      125.2107      134.2662      134.1011      149.3175      130.8976      134.4367      130.7943      131.8543      153.7345      153.7999      152.6891      145.9244      149.0297      152.1132      150.8210      155.4004      155.8473      162.1877      176.6563      174.2415      146.4081      148.6200      162.9300      137.6043      141.2564      113.2169      123.6903      117.4177      126.7550      139.1279      161.5756      176.0958        0.0000        0.0000        0.0000        0.0000        0.0000        0.0000        0.0000        0.0000        0.0000        0.0000        0.0000        0.0000        0.0000        0.0000        0.0000        0.0000        0.0000        0.0000        0.0000        0.0000        0.0000        0.0000        0.0000        0.0000        0.0000        0.0000        0.0000        0.0000        0.0000        0.0000        0.0000        0.0000        0.0000        0.0000        0.0000        0.0000        0.0000        0.0000        0.0000        0.0000        0.0000        0.0000        0.0000        0.0000        0.0000        0.0000        0.0000        0.0000        0.0000        0.0000        0.0000        0.0000        0.0000        0.0000        0.0000        0.0000        0.0000        0.0000
        0.0000        0.0000        0.0000        0.0000        0.0000        0.0000        0.0000        0.0000        0.0000        0.0000        0.0000        0.0000        0.0000        0.0000        0.0000        0.0000        0.0000        0.0000        0.0000        0.0000        0.0000        0.0000        6.1178        6.5635       15.6856       12.2006        5.0396        6.2826        4.6948        3.9172        2.4653        3.4552        7.1968       10.2255       12.0077        9.9375        1.9721        0.3178        3.5657        4.6267        2.8418        6.4009        6.6698        5.7114        1.5903        2.6299        3.6523        3.8030       11.0346       10.4367       12.3399        8.1037        3.8120        3.4873        5.1134        8.8794       10.8825        9.0272        9.4760       10.3803       14.1576       17.7026       10.8726       14.5400       16.3089       10.9818       16.5482       16.2828       12.9899       19.0182       20.7864       25.8844       23.5659       26.4551       33.2189       25.3865       23.0361       24.2123       25.6933       27.7209       34.6418       41.8384       43.1877       42.4109       35.0098       28.8115       35.7190       31.9121       31.8101       31.3341       34.9836       35.0581       40.2912       44.4835       44.4799       43.3784       46.0803       44.8163       45.4837       57.7266       55.4938       56.8835       54.6783       53.4321       52.3518       59.0020       70.3328       60.5060       62.3908       70.0412       76.6120       82.1715       85.6798       98.6499       96.2366      111.5226      116.5820      101.6395      101.2820      119.5548      131.5043      152.8733      142.4837      135.2415      144.1428      138.4871      143.8769      127.5598      106.7133       98.6948       96.1661       95.0874       94.3762       94.0390      102.9577      103.5150      114.3644      133.4550      129.7911      131.1188      122.4354      125.4133      121.5893      118.9074      124.2008      104.6554      103.9178      106.3012      115.6150      133.0589      124.2945      122.6748      124.6908      130.4922      140.4118      134.6280      130.7751      149.0472      141.6103      137.5940      139.7384      142.2725      147.7242      148.8057      145.4919      138.2283      138.1674      141.0040      145.1232      151.7229      153.0843      156.0364      148.1871      154.5684      159.5399      168.1305      193.1070      189.7589      189.2225      177.0611      202.5352      175.9503      144.2507      156.1283      140.2829      132.3777      119.3106      117.7904      122.4425      141.0004      165.2652        0.0000        0.0000        0.0000        0.0000        0.0000        0.0000        0.0000        0.0000        0.0000        0.0000        0.0000        0.0000        0.0000        0.0000        0.0000        0.0000        0.0000        0.0000        0.0000        0.0000        0.0000        0.0000        0.0000        0.0000        0.0000        0.0000        0.0000        0.0000        0.0000        0.0000        0.0000        0.0000        0.0000        0.0000        0.0000        0.0000        0.0000        0.0000        0.0000        0.0000        0.0000        0.0000        0.0000        0.0000        0.0000        0.0000        0.0000        0.0000        0.0000        0.0000        0.0000        0.0000        0.0000        0.0000        0.0000        0.0000        0.0000        0.0000
        0.0000        0.0000        0.0000        0.0000        0.0000        0.0000        0.0000        0.0000        0.0000        0.0000        0.0000        0.0000        0.0000        0.0000        0.0000        0.0000        0.0000        0.0000        0.0000        0.0000        0.0000       17.5274       14.3961       15.7980       14.8816       15.2490       12.5841       11.8859       15.5405        8.4613       12.4590       18.6677       11.5254       12.0987       11.7438       17.7745        9.3754        4.2719       13.7773       16.3964       13.4102       10.8036       10.0445        7.6689        6.5006        7.6833        8.1785        9.7537       10.9408        9.3468       14.0128       15.9023        9.2654        6.6375       11.5630       15.3888       10.2378        9.9446       15.4414       12.6980        9.2845       10.4807        7.0117       13.1392       20.7419       18.2604       21.5161       20.8396       17.1382       20.4496       27.1040       27.7722       33.7544       30.6349       32.2246       30.2841       32.2082       34.0781       36.8206       39.4279       43.2389       47.3393       42.9464       42.0776       46.0594       43.1072       38.8843       43.0532       47.6840       39.8992       39.4209       48.0485       47.8759       50.3422       52.7593       46.9515       47.0359       47.7478       48.2307       49.6324       52.4371       52.4061       46.5473       46.1453       50.1351       54.2959       56.1665       51.4131       51.2900       52.0857       62.4065       78.9634       86.0240      100.0074       97.4144      121.7436      134.8719      139.7707      114.2390      111.2341      111.5858      140.3903      149.8123      120.1245      103.6384      131.3549      145.0421      126.6112      110.3650       99.6538       95.2131       87.5656       92.3141       96.4611       97.7299      110.9168      122.0707      123.4960      130.1917      135.9970      144.4703      145.6565      130.8674      133.8655      130.8103      132.0970      118.7082      118.1110      138.4682      146.8496      148.7758      139.4531      143.5215      140.5977      142.9198      124.6961      145.7012      144.0939      148.0918      141.6217      141.8106      135.4040      139.0253      148.3672      176.7054      156.8502      154.3299      157.5096      161.8126      167.9422      167.3061      165.1511      170.4561      171.0948      170.1573      165.7845      172.2505      184.1184      173.4177      162.7411      180.9300      176.6292      177.7536      197.0091      142.9123      158.3878      158.3893      143.6195      146.7307      163.5085      175.8055      225.9017        0.0000        0.0000        0.0000        0.0000        0.0000        0.0000        0.0000        0.0000        0.0000        0.0000        0.0000        0.0000        0.0000        0.0000        0.0000        0.0000        0.0000        0.0000        0.0000        0.0000        0.0000        0.0000        0.0000        0.0000        0.0000        0.0000        0.0000        0.0000        0.0000        0.0000        0.0000        0.0000        0.0000        0.0000        0.0000        0.0000        0.0000        0.0000        0.0000        0.0000        0.0000        0.0000        0.0000        0.0000        0.0000        0.0000        0.0000        0.0000        0.0000        0.0000        0.0000        0.0000        0.0000        0.0000        0.0000        0.0000        0.0000
        0.0000        0.0000        0.0000        0.0000        0.0000        0.0000        0.0000        0.0000        0.0000        0.0000        0.0000        0.0000        0.0000        0.0000        0.0000        0.0000        0.0000        0.0000        0.0000        0.0000       35.4853       31.2188       26.6491       27.8207       19.8457        8.0489       10.2489       15.2007       14.1212        9.4120       22.9445       12.8774       10.6106       14.8589       11.0709       13.6184        9.2764       23.0726       19.8491       13.1812        8.2446       11.1490        7.9926        9.5756       13.7515       18.6045       13.8382       12.5531        8.6875        9.9258       14.7832       11.9940       14.6639       14.0022       16.5067       13.8318       11.6748        9.6325       16.0961       13.6984       14.7811       15.9180       12.2588       15.8785       13.2213       11.5800       18.4863       19.0992       19.4735       19.6534       22.9178       27.1873       27.6679       29.9487       33.0750       37.3300       38.1750       44.9854       53.2524       50.0674       46.0173       43.5967       41.2920       43.1189       45.4281       46.3675       45.8154       45.5825       41.7582       44.5997       57.5966       51.1207       52.0814       51.5114       53.8539       46.6215       42.4307       43.5262       46.9725       47.1477       47.2542       45.8170       42.2993       42.0145       45.9056       51.4471       51.1673       45.3664       43.2052       47.0019       58.1087       72.9178       71.7880       89.9934       94.3881      116.5918      141.5219      133.4779      106.2735      123.7735      120.3382      137.4951      135.9961      112.8920      109.2836      115.4847      110.2736      109.1569      103.0625       98.2160      101.1397      101.5769       98.5922      100.8326      107.8310      121.3225      123.9496      124.3287      133.5022      144.4597      155.8144      152.4415      140.9875      150.3304      142.7330      149.7890      139.9873      133.1698      145.4064      147.6096      143.9083      147.0084      162.7333      167.4951      154.1209      134.8500      137.0563      146.7525      142.5838      149.8814      144.4699      137.0533      140.8090      162.9161      178.3566      186.0787      168.5763      163.8993      174.3604      167.7896      177.2292      165.1683      178.5750      169.2042      183.0829      162.8674      164.4114      171.4800      187.0255      165.9059      169.9204      152.2695      158.1105      208.5305      199.9637      153.5902      186.9150      161.3512      161.2193      184.8481      201.8984      198.1689      200.0140        0.0000        0.0000        0.0000        0.0000        0.0000        0.0000        0.0000        0.0000        0.0000        0.0000        0.0000        0.0000        0.0000        0.0000        0.0000        0.0000        0.0000        0.0000        0.0000        0.0000        0.0000        0.0000        0.0000        0.0000        0.0000        0.0000        0.0000        0.0000        0.0000        0.0000        0.0000        0.0000        0.0000        0.0000        0.0000        0.0000        0.0000        0.0000        0.0000        0.0000        0.0000        0.0000        0.0000        0.0000        0.0000        0.0000        0.0000        0.0000        0.0000        0.0000        0.0000        0.0000        0.0000        0.0000        0.0000        0.0000
        0.0000        0.0000        0.0000        0.0000        0.0000        0.0000        0.0000        0.0000        0.0000        0.0000        0.0000        0.0000        0.0000        0.0000        0.0000        0.0000        0.0000        0.0000        0.0000        0.0000       53.8673       45.0861       40.7718       43.1329       22.9883       14.9660       16.7020       12.6877       13.8281       20.3027       16.5827       13.8491        6.6850       13.6382       15.2182       16.6655       13.6815       18.6640        9.2012       10.9633       11.6638       10.2351       16.0783       17.3022       14.1798       20.1110       17.0397       11.4988        7.7923        7.9199        6.3846        6.8885       12.5070       17.9685       26.9807       16.5733       17.7796       16.7720       15.5125       18.9766       25.0149       19.9064       22.7031       13.8259       11.0544       11.1203       15.1951       15.3831       23.4247       17.8003       22.5622       28.9301       28.9710       33.6345       39.4751       37.7229       46.8630       56.2768       59.6324       58.0246       54.6112       47.8168       50.3153       47.4979       46.7875       46.3532       47.2926       39.9424       38.9224       48.4460       56.5360       49.3585       47.2189       47.3722       48.6628       41.9216       41.4659       42.2300       42.2902       40.7535       45.7570       48.5071       45.5116       43.6473       44.8531       44.8870       42.8922       40.8392       46.6846       54.8260       55.7581       67.9813       73.7151       75.8550       80.5488       99.7725      123.9948      143.2937      115.9559      123.6826      116.7017      114.3992      101.8199      108.3859      120.0280      115.0020      105.8387      117.3731      107.9732      103.4395      111.0634      109.1898      114.3170      116.4652      121.5128      130.5964      149.8043      156.8837      167.9091      180.2804      193.4017      164.3438      143.1711      140.5694      153.3383      148.6597      148.6209      167.5553      149.3717      140.4357      141.5692      147.7569      173.7112      206.3774      163.1457      130.5393      134.4045      143.6434      138.7255      145.9206      148.3190      146.1956      147.1963      156.6936      172.3558      173.5292      178.1669      170.3774      170.3585      169.1622      175.2385      166.1898      159.7070      168.2205      172.4295      160.6490      170.5352      171.8665      180.0914      165.5697      180.9793      175.7848      161.2629      163.5242      147.7828      143.1401      173.7819      169.5466      179.8067      183.5326      210.0348      207.6177      218.4158      193.6346        0.0000        0.0000        0.0000        0.0000        0.0000        0.0000        0.0000        0.0000        0.0000        0.0000        0.0000        0.0000        0.0000        0.0000        0.0000        0.0000        0.0000        0.0000        0.0000        0.0000        0.0000        0.0000        0.0000        0.0000        0.0000        0.0000        0.0000        0.0000        0.0000        0.0000        0.0000        0.0000        0.0000        0.0000        0.0000        0.0000        0.0000        0.0000        0.0000        0.0000        0.0000        0.0000        0.0000        0.0000        0.0000        0.0000        0.0000        0.0000        0.0000        0.0000        0.0000        0.0000        0.0000        0.0000        0.0000
        0.0000        0.0000        0.0000        0.0000        0.0000        0.0000        0.0000        0.0000        0.0000        0.0000        0.0000        0.0000        0.0000        0.0000        0.0000        0.0000        0.0000        0.0000        0.0000        0.0000       48.1713       43.2861       42.0973       26.7563       18.6170       19.8766       31.2222       34.3826       36.0356       27.8390       15.6045       18.1458       11.4687       13.3160       12.0031       15.7554       20.1408       26.2558       20.8160       12.0432       15.9659       23.4705       24.6688        9.4876       19.3191       21.7861       16.6947       17.1179       10.8993       10.7308       12.6598       17.3899       14.7170       12.2137       27.8071       16.1304       22.0383       21.0177       19.4963       25.2199       20.2998       17.1194       12.3708       11.2809       22.2566       17.9087       16.0025       16.2365       15.8365       24.1990       21.4242       26.6984       35.6872       37.3753       38.3070       38.7203       45.9382       49.2307       51.6047       55.0803       54.3203       52.9296       55.2910       49.8163       47.2756       44.7924       47.3750       41.2085       40.0423       44.0449       51.4206       47.2431       45.7264       47.5461       49.2974       41.9738       41.7367       41.9621       41.1485       36.2822       42.9062       45.3049       49.2295       47.6912       45.1877       45.8883       44.7240       46.7374       42.4968       54.3128       66.7348       80.2089       75.6969       88.9549       84.2856       97.6568      109.9435      115.5367      101.9171       97.1715      108.2865      113.8376       95.5238       94.5683      108.4259      115.9834      102.4175      121.2709      129.0715      121.5847      131.4650      126.5712      120.5602      127.8530      141.3091      161.6923      171.9003      181.4253      210.0938      232.7037      218.0063      190.2575      162.8005      156.7117      157.2186      157.6976      148.9989      175.1539      159.1573      146.0456      137.7460      161.5744      163.9129      191.1627      166.7248      146.1216      144.4440      139.2836      136.0346      148.8595      156.6720      152.7296      150.5311      153.5569      161.6328      171.3833      171.9110      168.1375      171.4284      173.6346      162.5157      143.4939      153.1115      164.1963      149.8043      144.0941      144.9687      149.9016      164.0659      153.9357      147.2731      157.4683      158.6099      158.2417      157.3885      165.6978      182.6257      182.5463      200.3878      208.8547      213.3302      224.1155      232.2911      187.4083      189.6163        0.0000        0.0000        0.0000        0.0000        0.0000        0.0000        0.0000        0.0000        0.0000        0.0000        0.0000        0.0000        0.0000        0.0000        0.0000        0.0000        0.0000        0.0000        0.0000        0.0000        0.0000        0.0000        0.0000        0.0000        0.0000        0.0000        0.0000        0.0000        0.0000        0.0000        0.0000        0.0000        0.0000        0.0000        0.0000        0.0000        0.0000        0.0000        0.0000        0.0000        0.0000        0.0000        0.0000        0.0000        0.0000        0.0000        0.0000        0.0000        0.0000        0.0000        0.0000        0.0000        0.0000        0.0000
        0.0000        0.0000        0.0000        0.0000        0.0000        0.0000        0.0000        0.0000        0.0000        0.0000        0.0000        0.0000        0.0000        0.0000        0.0000        0.0000        0.0000        0.0000        0.0000        0.0000        0.0000       37.5786       34.4541       33.6437       28.4347       25.7459       32.0930       24.7809       30.8084       28.3426       23.3754       19.1105       27.0426       23.6005       28.3684       28.0707       28.6249       32.7454       37.5992       33.5737       50.3808       41.1708       38.2826       24.8797       35.6173       25.3623       23.9772       20.0922       14.3789       15.9508       14.0387       21.3606       24.5989       24.1083       23.5441       16.9778       11.7562       11.1999       14.0831       18.3188       24.5412       20.1028       16.5201       11.0309       12.9841       15.0149       14.2268       17.6588       19.5217       28.7541       37.8111       35.1991       40.5227       42.1341       42.5857       41.9572       45.2159       47.8472       55.3434       60.0476       55.5981       55.8876       70.5029       64.6419       58.1383       57.8671       59.4593       66.6854       69.5517       62.6459       60.4830       52.2736       51.5129       49.2184       53.9709       42.3867       38.2161       31.7916       30.2185       38.6749       45.4806       52.3402       80.5481       62.4357       52.5957       51.1899       59.6251       62.1124       61.5641       66.1180       73.6294       72.3231       81.5712       92.3954       92.5514      102.7655      113.8201      134.3926      141.8446      109.1243      106.5491      104.1889      100.1889      103.2428      100.2489      103.9508      110.9536      135.6522      148.0223      152.0818      147.7117      150.3377      136.4586      147.3171      166.3014      179.6616      191.9690      201.0796      220.8699      221.5608      213.1844      202.0860      194.2631      195.5986      182.5154      160.7424      159.0780      166.0918      167.9684      166.9980      171.9876      177.9601      180.4454      180.5058      173.2286      175.7590      172.1079      168.1678      162.2809      173.3658      181.2579      175.4112      173.5808      166.0515      162.6250      159.4662      168.2793      165.5762      154.4502      151.4801      153.0199      148.5910      140.5072      169.9068      150.6315      133.2264      130.2120      145.2334      145.8119      144.2019      152.7523      168.7854      156.2113      146.9170      163.6531      188.9993      179.4782      181.2102      198.6412      210.8814      221.9278      230.2294      234.6525      206.0642      206.4529       88.9200        0.0000        0.0000        0.0000        0.0000        0.0000        0.0000        0.0000        0.0000        0.0000        0.0000        0.0000        0.0000        0.0000        0.0000        0.0000        0.0000        0.0000        0.0000        0.0000        0.0000        0.0000        0.0000        0.0000        0.0000        0.0000        0.0000        0.0000        0.0000        0.0000        0.0000        0.0000        0.0000        0.0000        0.0000        0.0000        0.0000        0.0000        0.0000        0.0000        0.0000        0.0000        0.0000        0.0000        0.0000        0.0000        0.0000        0.0000        0.0000        0.0000        0.0000        0.0000        0.0000        0.0000
        0.0000        0.0000        0.0000        0.0000        0.0000        0.0000        0.0000        0.0000        0.0000        0.0000        0.0000        0.0000        0.0000        0.0000        0.0000        0.0000        0.0000        0.0000        0.0000        0.0000        0.0000       34.0434       30.0474       33.8244       32.2200       32.1841       33.6190       33.1989       36.3310       46.9537       33.1250       27.9601       31.5043       28.6541       32.6086       33.3393       38.6835       57.1323       41.9109       36.3235       50.7847       46.4893       44.2513       32.5612       37.8002       29.2140       21.9424       26.0665       22.5740       13.9446       17.9575       25.8974       32.5504       32.3663       29.3811       18.6157       16.8978       22.8398       18.5646       24.2134       23.3970       20.7017       17.5687       13.9220       16.0917       18.7116       22.0117       21.5300       30.4134       35.0030       42.4468       42.3833       43.8641       52.1283       45.0044       43.0365       45.7665       50.6226       51.9771       59.8924       72.5164       76.5409       76.7101       70.6230       66.8425       64.6837       65.9086       70.9194       62.6812       52.2441       47.1515       48.1648       49.3360       45.5643       49.5897       35.0607       34.4847       31.9820       31.1410       40.8768       47.0253       50.9336       63.1782       60.0322       58.8206       57.4175       63.9480       63.6231       66.2220       67.0796       65.3825       69.6053       79.0482       77.4566       77.3881      102.1027      143.4605      145.9095      136.1336      118.6993      109.3267      101.7529      105.7431      103.1078       95.0420       95.0194      109.7711      126.9498      130.7887      138.7643      138.5750      153.4240      145.7086      166.0667      178.9134      201.6115      210.2484      204.2231      217.3886      220.0034      213.7639      228.1193      217.9510      220.7982      209.6538      187.4789      166.3284      169.1896      195.8008      214.8894      204.5047      197.3953      217.0148      195.6720      201.3444      179.8702      173.3404      183.3621      188.8740      187.9364      186.1078      187.1441      177.4907      169.6891      168.3178      159.5845      166.0490      162.9977      157.0749      157.5269      156.9824      147.0184      139.6320      172.0082      152.8289      128.6586      129.3487      159.4008      148.9780      152.0004      164.9089      168.5933      185.1750      156.1342      159.3697      193.5610      186.7159      188.1869      201.0336      213.6498      236.6207      229.7573      231.1316      227.1187      201.5798       77.8200        0.0000        0.0000        0.0000        0.0000        0.0000        0.0000        0.0000        0.0000        0.0000        0.0000        0.0000        0.0000        0.0000        0.0000        0.0000        0.0000        0.0000        0.0000        0.0000        0.0000        0.0000        0.0000        0.0000        0.0000        0.0000        0.0000        0.0000        0.0000        0.0000        0.0000        0.0000        0.0000        0.0000        0.0000        0.0000        0.0000        0.0000        0.0000        0.0000        0.0000        0.0000        0.0000        0.0000        0.0000        0.0000        0.0000        0.0000        0.0000        0.0000        0.0000        0.0000        0.0000        0.0000
        0.0000        0.0000        0.0000        0.0000        0.0000        0.0000        0.0000        0.0000        0.0000        0.0000        0.0000        0.0000        0.0000        0.0000        0.0000        0.0000        0.0000        0.0000        0.0000        0.0000        0.0000       36.9340       38.6095       43.9325       39.1466       37.5768       37.3012       39.1961       40.7488       38.1545       44.4376       36.5824       37.5390       31.0546       27.7883       32.7342       32.6470       42.6894       46.7371       44.0504       32.4018       36.1613       32.8755       20.5349       24.5084       20.7167       17.0892       27.9196       30.8706       21.2123       27.3819       30.4013       30.0615       28.3216       34.5183       20.5916       20.6070       22.9517       19.0666       30.2374       25.2513       22.5975       22.5732       19.9019       22.1379       24.3682       24.9358       36.5972       34.7536       33.8853       37.9040       39.8499       51.9693       53.5712       53.3494       50.0313       53.5283       49.9704       49.8495       62.9613       76.7757       63.5925       56.8257       63.3663       67.3817       77.8047       62.8729       57.6186       49.1860       41.6090       43.7473       43.8799       44.4220       48.1667       42.9512       31.5196       31.8130       32.6525       29.3507       39.0669       46.6540       48.4445       49.9656       48.0907       57.3163       54.3678       62.0370       64.4736       63.3617       63.2734       65.8735       80.2160       87.4956       99.7956       90.7995      124.2839      134.3619      166.0520      143.8675      126.0951      120.4751      111.3423      117.9293       95.0875       88.6240       83.7258       98.1922      117.3005      126.1314      137.3098      142.2855      169.8205      168.0677      198.8861      185.5988      202.4240      199.1725      212.1676      216.3301      243.0549      251.5377      256.0577      248.6475      233.9100      221.8293      213.3158      202.2439      214.5475      232.1728      236.5115      232.7773      204.5235      213.1320      201.1263      206.1639      200.2103      194.7351      196.5243      200.1708      186.0834      177.4248      180.9929      174.1910      165.6321      159.9959      160.4580      166.9543      177.4055      181.1834      175.1471      181.5843      182.1315      171.5964      153.9527      135.0670      121.9521      149.7923      175.5323      156.1646      137.5689      144.6067      184.1325      171.4672      179.4223      147.7805      175.5272      200.9527      227.7830      194.9118      218.7776      190.5052      209.5449      216.9499      210.4882      190.7499      108.7200        0.0000        0.0000        0.0000        0.0000        0.0000        0.0000        0.0000        0.0000        0.0000        0.0000        0.0000        0.0000        0.0000        0.0000        0.0000        0.0000        0.0000        0.0000        0.0000        0.0000        0.0000        0.0000        0.0000        0.0000        0.0000        0.0000        0.0000        0.0000        0.0000        0.0000        0.0000        0.0000        0.0000        0.0000        0.0000        0.0000        0.0000        0.0000        0.0000        0.0000        0.0000        0.0000        0.0000        0.0000        0.0000        0.0000        0.0000        0.0000        0.0000        0.0000        0.0000        0.0000        0.0000
        0.0000        0.0000        0.0000        0.0000        0.0000        0.0000        0.0000        0.0000        0.0000        0.0000        0.0000        0.0000        0.0000        0.0000        0.0000        0.0000        0.0000        0.0000        0.0000        0.0000        0.0000       33.8093       35.2718       50.2227       56.9791       51.1426       47.1746       47.3008       54.6038       51.6417       40.6492       40.2109       33.8231       30.5437       33.4296       29.4137       30.9150       40.8318       37.2191       37.2856       39.2745       52.5396       28.2732       11.0038       14.9228       15.6592       13.2410       19.0359       18.1552       15.3771       22.4541       28.1822       23.8917       19.8251       22.1759       14.8431       14.3274       20.3482       25.6953       28.9353       26.5093       31.0825       33.4351       26.1611       27.4071       30.8727       36.8548       47.4152       46.7885       50.0028       45.6050       42.6615       45.7407       39.2060       52.3735       50.5531       51.4304       59.7869       72.5091       74.4687       74.8468       70.7827       67.9320       69.0377       75.3050       63.6279       55.5747       54.1095       50.1212       46.9626       53.5282       48.4639       48.1163       44.5881       39.1525       25.3431       27.0726       26.7164       23.5108       31.6107       45.4052       51.1783       56.0335       48.3558       57.1411       60.3668       63.6656       55.8173       58.3030       59.3956       64.0796       80.6756       88.7536       97.5082      101.0456      132.4059      134.2076      175.1366      177.2622      137.4186      121.0899      124.2528      116.3174       97.2509       89.9680       91.1547      103.7878      108.1234      123.7890      146.3214      166.3637      165.0967      170.8814      196.2367      190.4358      187.9297      194.5227      243.2340      237.7888      249.2448      258.2545      260.3234      279.8975      290.6454      242.1265      211.8416      211.1371      224.6115      219.2452      216.2513      220.0855      206.2564      207.1063      205.5652      197.6624      209.8910      203.6351      203.3905      190.9316      184.6203      176.4799      172.5545      167.3056      156.2472      158.3071      159.6101      168.0799      189.0804      200.7895      208.0157      213.1787      208.3318      187.7887      165.7816      154.3287      153.3073      206.0311      190.8199      164.5172      150.4024      155.4464      165.1867      194.5389      174.1469      187.5728      180.1884      189.8107      188.9041      195.4706      222.1571      191.7585      176.5110      192.5035      208.6863      171.9526        0.0000        0.0000        0.0000        0.0000        0.0000        0.0000        0.0000        0.0000        0.0000        0.0000        0.0000        0.0000        0.0000        0.0000        0.0000        0.0000        0.0000        0.0000        0.0000        0.0000        0.0000        0.0000        0.0000        0.0000        0.0000        0.0000        0.0000        0.0000        0.0000        0.0000        0.0000        0.0000        0.0000        0.0000        0.0000        0.0000        0.0000        0.0000        0.0000        0.0000        0.0000        0.0000        0.0000        0.0000        0.0000        0.0000        0.0000        0.0000        0.0000        0.0000        0.0000        0.0000        0.0000        0.0000
        0.0000        0.0000        0.0000        0.0000        0.0000        0.0000        0.0000        0.0000        0.0000        0.0000        0.0000        0.0000        0.0000        0.0000        0.0000        0.0000        0.0000        0.0000        0.0000        0.0000        0.0000        0.0000       36.6650       65.8245       76.4629       85.5736       93.9276      123.9031      136.7582      132.6204      110.3679       59.5380       44.7565       38.7341       37.5576       45.6706       46.5807       47.5968       44.6997       42.9707       37.2996       39.6926       30.2256       17.0929       17.6827       18.6292       15.6632       15.4246       13.7117       12.8927       12.0786       21.0253       20.0092       16.8568       22.6073       21.1094       23.4958       22.9676       27.7390       29.1058       29.9693       32.7961       30.9925       32.1885       30.1383       31.8218       34.1789       49.6340       46.6610       43.8055       45.2569       46.2765       49.8371       52.0357       52.0232       66.3304       72.7440       79.8719       87.4120       80.3499       84.4278       88.5068       92.0405       94.1228       93.4226       84.4591       78.8633       84.7141       73.1016       64.5428       60.9204       68.1705       86.0230       89.2120       82.6646       51.7882       48.3802       49.1301       45.5221       41.6299       53.1620       66.9620       68.0465       57.8506       64.2698       64.0901       59.8613       62.5610       66.6414       66.8974       73.3116       99.3205      121.4147      120.1703      125.7153      179.1591      184.4374      176.9251      177.5516      141.0769      127.8057      122.6325      119.0534      102.1134      103.5901      113.0902      120.6806      135.8347      153.8212      172.9350      175.5622      163.5375      177.4376      195.9963      191.3327      185.1573      201.6117      208.3211      230.7788      302.5385      293.9481      273.6956      268.7301      335.0138      273.3196      253.9612      261.6786      270.7470      251.8529      250.8542      249.8464      213.2922      210.4856      195.5215      189.3500      189.1047      190.8609      196.5727      180.1977      161.5758      159.2276      154.5421      148.3834      141.6805      149.7477      162.7456      172.7346      197.5925      205.4653      217.1402      210.1356      216.1899      201.7121      203.8719      209.9746      246.2040      226.0477      222.3957      194.3234      209.9302      217.5872      227.2779      245.8012      196.9640      173.5593      166.7060      172.0369      168.0611      177.2470      168.3948      152.1194      172.2300      181.8590      182.8989      172.6141      132.4735      126.6291      141.5511      195.8504        0.0000        0.0000        0.0000        0.0000        0.0000        0.0000        0.0000        0.0000        0.0000        0.0000        0.0000        0.0000        0.0000        0.0000        0.0000        0.0000        0.0000        0.0000        0.0000        0.0000        0.0000        0.0000        0.0000        0.0000        0.0000        0.0000        0.0000        0.0000        0.0000        0.0000        0.0000        0.0000        0.0000        0.0000        0.0000        0.0000        0.0000        0.0000        0.0000        0.0000        0.0000        0.0000        0.0000        0.0000        0.0000        0.0000        0.0000        0.0000        0.0000        0.0000
        0.0000        0.0000        0.0000        0.0000        0.0000        0.0000        0.0000        0.0000        0.0000        0.0000        0.0000        0.0000        0.0000        0.0000        0.0000        0.0000        0.0000        0.0000        0.0000        0.0000        0.0000        0.0000        0.0000        0.0000        0.0000        0.0000      112.0408      152.5928      171.5604      165.1794      135.6274       73.1465       52.8767       43.1757       43.8942       53.3685       52.1064       48.6352       45.1556       38.5019       34.3736       33.0962       34.8312       18.5284       15.0329       20.3712       18.8915       18.6186       13.2603       17.9483       20.4043       18.9377       24.1062       24.1216       25.3622       22.0522       23.4635       25.6438       31.4579       30.6266       32.2116       31.2206       30.5319       27.6995       29.5258       28.7441       30.8234       43.8076       41.4232       40.5405       41.7336       42.1664       50.0601       58.9850       58.1642       77.1375       93.6153       97.7919       88.9351       90.8732       90.5286       93.2162       89.4900       96.6348       88.2371       94.0419       93.8494      114.8910      115.0268       93.9431       81.5031       71.4902       69.9826       83.8470       78.3893       55.8924       40.2372       41.2517       43.4099       37.6861       39.1512       54.5589       61.4116       63.4904       82.8391       68.2582       62.7513       59.5064       63.7212       70.7142       78.2816      103.5660      116.8390      137.1201      136.9715      171.3547      172.1388      151.8853      157.4411      132.1761      121.4371      120.4486      120.1267      103.5457       95.1500      102.6836      123.9020      133.5346      150.1137      161.6021      160.2700      163.5700      168.3363      177.7607      181.7974      185.9157      214.9559      231.9187      268.1383      295.7676      285.8538      249.4177      238.9894      279.8413      300.2428      322.9966      332.7122      310.6813      279.1072      259.0426      263.5588      234.8344      204.8338      186.9442      187.4423      186.3642      204.7151      193.0831      177.5071      158.5357      156.1286      147.2884      149.4415      153.4521      202.4085      212.4163      190.8525      218.7821      246.1072      236.5861      248.2117      221.8083      240.9376      194.9910      216.8357      256.0780      240.9583      229.6280      253.2173      273.9942      272.6561      271.3596      250.5251      198.2981      179.3520      166.5696      162.2912      136.6935      137.9687      146.4084      152.1594      170.4451      179.9907      180.6342      175.2556      129.6247      124.0200      129.5561      141.0670        0.0000        0.0000        0.0000        0.0000        0.0000        0.0000        0.0000        0.0000        0.0000        0.0000        0.0000        0.0000        0.0000        0.0000        0.0000        0.0000        0.0000        0.0000        0.0000        0.0000        0.0000        0.0000        0.0000        0.0000        0.0000        0.0000        0.0000        0.0000        0.0000        0.0000        0.0000        0.0000        0.0000        0.0000        0.0000        0.0000        0.0000        0.0000        0.0000        0.0000        0.0000        0.0000        0.0000        0.0000        0.0000        0.0000        0.0000        0.0000        0.0000        0.0000
        0.0000        0.0000        0.0000        0.0000        0.0000        0.0000        0.0000        0.0000        0.0000        0.0000        0.0000        0.0000        0.0000        0.0000        0.0000        0.0000        0.0000        0.0000        0.0000        0.0000        0.0000        0.0000        0.0000        0.0000        0.0000        0.0000        0.0000      161.0665      185.1333      181.4352      149.4800       80.9486       61.7841       51.0906       51.8206       64.4864       61.4792       55.0900       47.7220       38.4903       35.7975       30.0743       26.9115       15.6987       11.6544       15.0955       14.9323       18.0875       20.4763       26.6903       25.2752       26.8177       21.8457       22.5507       22.3323       23.2450       25.7278       29.1185       28.9862       26.6272       34.6241       31.6732       30.2902       26.5429       30.5181       35.9607       38.9489       44.8603       49.2016       44.0436       50.9772       54.8256       59.9506       65.5886       65.0850       78.5740       88.0154       87.8851       80.7770       83.9705       98.5853      101.4446       87.4476       80.7546       71.4608       69.1088       64.5345       81.0981       85.6140       95.3092      118.3219       85.4662       73.1105       80.7835       79.9701       43.0813       44.0724       41.2424       32.6063       36.0059       37.6182       46.5894       59.2479       48.1369       62.9759       54.0705       51.1479       58.3479       59.7099       67.6774       77.3377      102.6885      118.7719      152.3874      140.1974      149.7979      159.0392      149.5626      140.5146      121.3066      127.1964      124.6968      115.8417      102.1519      103.6442       95.3566      112.7714      131.8473      137.4030      146.3040      159.6242      169.5199      170.0692      174.2132      185.8414      211.0155      230.5318      260.6048      267.0639      288.0459      283.4427      248.5751      241.1584      275.5154      337.7261      320.1421      320.1694      305.6984      275.6096      258.4023      250.2790      226.0773      225.1180      206.6151      203.4070      188.8307      198.7791      192.1426      180.5721      168.2194      160.2837      158.2340      165.5024      212.4409      261.4188      275.6267      267.0065      268.1577      265.5045      259.0344      249.3351      244.8542      264.0948      257.1846      286.1092      258.5506      274.4633      291.3648      278.9815      297.8404      288.9403      266.9456      245.9877      199.6871      185.4386      165.5222      157.6162      130.0035      149.9893      153.2723      157.4574      169.4074      181.2086      177.7534      163.8608      127.5211      118.8047      124.4970      125.3981      149.0400        0.0000        0.0000        0.0000        0.0000        0.0000        0.0000        0.0000        0.0000        0.0000        0.0000        0.0000        0.0000        0.0000        0.0000        0.0000        0.0000        0.0000        0.0000        0.0000        0.0000        0.0000        0.0000        0.0000        0.0000        0.0000        0.0000        0.0000        0.0000        0.0000        0.0000        0.0000        0.0000        0.0000        0.0000        0.0000        0.0000        0.0000        0.0000        0.0000        0.0000        0.0000        0.0000        0.0000        0.0000        0.0000        0.0000        0.0000        0.0000        0.0000
        0.0000        0.0000        0.0000        0.0000        0.0000        0.0000        0.0000        0.0000        0.0000        0.0000        0.0000        0.0000        0.0000        0.0000        0.0000        0.0000        0.0000        0.0000        0.0000        0.0000        0.0000        0.0000        0.0000        0.0000        0.0000        0.0000        0.0000        0.0000        0.0000        0.0000      155.1023       84.6883       67.2169       58.3290       59.6327       73.6410       71.6146       63.2977       51.8070       41.6141       31.9245       25.4935       20.0643        7.4494        4.3632        9.0747        9.0618       13.6412       17.2533       27.1515       17.6082       23.4630       24.8957       30.2121       27.6435       26.7207       28.4995       32.0474       27.4490       29.4823       30.8063       34.0898       41.9177       38.8652       46.0407       48.6005       51.0209       58.6847       50.2995       50.4463       60.7144       60.2438       62.6410       62.8690       56.9456       68.5651       77.4995       76.3774       78.1373       82.4710       97.3447       89.3210       79.6500       77.5960       75.5472       64.2557       59.4879       72.1552       80.6441       76.1065       83.4482       89.3989       80.9476       68.3078       51.7887       35.1853       37.4741       59.4579       40.3925       41.1594       42.9456       46.4342       54.8095       55.3828       75.3489       59.0088       47.8796       53.4768       58.4765       65.0051       70.5398       93.1816      102.5358      119.4225      129.6589      127.4354      136.1682      129.0694      132.2983      131.9289      136.2609      136.3629      122.4706      114.3766      100.6230       91.9091      105.5070      132.7316      139.6715      157.2201      158.4892      168.5130      178.4670      188.3745      204.9370      225.3579      234.3214      248.2276      254.9685      275.2453      270.2382      260.4392      271.8091      276.2668      329.9620      336.0619      325.1423      308.0979      304.1643      281.7820      258.3018      249.1779      257.2775      241.4394      213.0807      195.3233      203.8869      199.8427      205.9927      196.9188      213.0240      191.6428      222.3804      283.6520      300.7795      293.5101      299.2586      366.9708      281.3055      268.1958      273.0201      324.5899      338.3895      333.7820      330.0065      277.2385      293.1299      290.8425      284.3825      311.3573      307.8875      271.3083      261.2839      203.9811      191.0549      174.2946      170.6563      137.8923      132.5545      146.4033      152.2929      158.4057      160.8629      167.4798      154.7784      119.7603      119.6719      119.5129      119.0389      143.7000        0.0000        0.0000        0.0000        0.0000        0.0000        0.0000        0.0000        0.0000        0.0000        0.0000        0.0000        0.0000        0.0000        0.0000        0.0000        0.0000        0.0000        0.0000        0.0000        0.0000        0.0000        0.0000        0.0000        0.0000        0.0000        0.0000        0.0000        0.0000        0.0000        0.0000        0.0000        0.0000        0.0000        0.0000        0.0000        0.0000        0.0000        0.0000        0.0000        0.0000        0.0000        0.0000        0.0000        0.0000        0.0000        0.0000        0.0000        0.0000        0.0000
        0.0000        0.0000        0.0000        0.0000        0.0000        0.0000        0.0000        0.0000        0.0000        0.0000        0.0000        0.0000        0.0000        0.0000        0.0000        0.0000        0.0000        0.0000        0.0000        0.0000        0.0000        0.0000        0.0000        0.0000        0.0000        0.0000        0.0000        0.0000        0.0000        0.0000        0.0000      112.6395       92.2011        0.0000        0.0000       83.9963       82.3373       75.2484       61.2711       22.6981       16.1965       11.6574        9.0205        3.2291        2.8153        3.4450        3.6545       14.9312       18.9017       19.7196       20.1490       16.2772       17.5390       21.3024       20.8585       26.6620       28.4545       32.4379       33.7010       31.8980       29.9913       38.9797       44.4811       54.0581       52.1270       54.7214       54.5472       69.9719       62.1819       62.7884       69.5122       81.7797       75.0369       71.9190       76.8228       85.3263       95.6353      111.5496      128.1812      116.7015      112.7363      106.3639       91.4416      104.2710      117.0543      111.1704      121.4186      105.1352      107.0541       95.1104      103.4927      237.8902      257.1539      242.5471      205.2505       95.4549       84.7715      102.9095      134.3825       72.8871       75.8409       83.2237       92.2475       66.1152       77.2955       67.3003       57.4749       56.7869       61.8622       70.0529       80.7265      100.1210      104.0315      136.0199      144.3806      132.5636      129.2611      132.6436      138.9070      170.4764      172.7703      153.8397      140.8615      109.6616       95.4804       89.2372       94.6801      109.3437      122.0777      140.4629      153.1829      178.0959      186.8295      191.8378      214.6522      221.9311      226.4792      226.7322      229.0043      248.7103      238.6008      226.9612      237.0886      253.0927      231.9494      244.1056      275.2187      281.1080      286.7407      268.6415      259.9328      288.3172      293.4933      275.3107      263.7977      239.6247      251.3666      261.4689      277.0255      340.0255      318.6706      309.7567      305.6958      386.7650      367.6666      357.1700      365.5866      392.7696      343.5840      314.3494      358.3640      398.2014      396.8944      391.8282      360.2761      330.8835      335.8341      340.5237      317.5595      314.2033      297.5959      268.3837      244.4608      195.5851      175.7598      168.5219      167.9202      157.1689      163.9709      164.8717      172.7152      155.1235      135.9206      145.3937      141.4057      122.2750      113.3428      109.8043        0.0000        0.0000        0.0000        0.0000        0.0000        0.0000        0.0000        0.0000        0.0000        0.0000        0.0000        0.0000        0.0000        0.0000        0.0000        0.0000        0.0000        0.0000        0.0000        0.0000        0.0000        0.0000        0.0000        0.0000        0.0000        0.0000        0.0000        0.0000        0.0000        0.0000        0.0000        0.0000        0.0000        0.0000        0.0000        0.0000        0.0000        0.0000        0.0000        0.0000        0.0000        0.0000        0.0000        0.0000        0.0000        0.0000        0.0000        0.0000        0.0000        0.0000        0.0000
        0.0000        0.0000        0.0000        0.0000        0.0000        0.0000        0.0000        0.0000        0.0000        0.0000        0.0000        0.0000        0.0000        0.0000        0.0000        0.0000        0.0000        0.0000        0.0000        0.0000        0.0000        0.0000        0.0000        0.0000        0.0000        0.0000        0.0000        0.0000        0.0000        0.0000        0.0000        0.0000        0.0000        0.0000        0.0000        0.0000        0.0000       82.6478       65.9142       23.8899       15.8665       11.2043        9.2363        2.7559        2.4097        2.3713        3.6050       18.7041       20.9970       22.1575       20.2206       14.6170       15.8067       23.5943       21.3889       27.2453       28.6234       28.0401       36.1119       31.2985       28.8014       37.1828       38.1507       46.3134       47.7451       46.7345       45.3275       53.2128       61.2726       65.2679       64.0941       86.2951      108.5443       99.0615       94.6765       94.8534      120.0394      129.8167      113.2061      121.5498      119.8003      107.8614      103.1726      113.5426       94.0042       89.6095      178.1045      115.1146       84.0556      100.2117      119.2223      304.6351      232.3519      206.2770      226.0104      127.6674       95.0506       96.5004      172.7644       92.1517       87.2062       79.8480       83.2198       54.7945       55.1980       54.7910       57.3280       60.5419       64.2895       70.4566       81.8395      100.4548      102.8065      144.7011      165.4238      133.6299      127.2709      144.3895      153.4292      179.7882      177.8661      166.1616      142.7815      111.3808       96.0481       92.9204       91.8322      100.6213      110.9732      149.1764      164.0332      178.3251      187.5005      194.2225      208.1092      214.0553      220.0947      219.5126      239.3761      235.6149      218.2198      211.0797      231.5300      234.7950      235.0249      276.7388      265.2754      260.3784      275.3733      293.9483      283.2387      317.6012      324.9175      317.5586      315.5442      272.7100      298.3879      304.6590      321.0037      345.6805      341.1844      322.5518      331.7739      425.0545      419.4359      425.2054      380.5457      378.0783      374.6369      352.1354      357.4371      370.5525      381.4192      336.9678      348.4799      362.0289      385.1288      341.1707      319.0410      303.2663      306.8633      287.3088      251.0145      194.1657      195.6405      181.0545      167.6079      173.6198      163.9683      171.8773      159.3785      141.9188      130.8060      131.8884      131.0876      114.6532      110.0291        0.0000        0.0000        0.0000        0.0000        0.0000        0.0000        0.0000        0.0000        0.0000        0.0000        0.0000        0.0000        0.0000        0.0000        0.0000        0.0000        0.0000        0.0000        0.0000        0.0000        0.0000        0.0000        0.0000        0.0000        0.0000        0.0000        0.0000        0.0000        0.0000        0.0000        0.0000        0.0000        0.0000        0.0000        0.0000        0.0000        0.0000        0.0000        0.0000        0.0000        0.0000        0.0000        0.0000        0.0000        0.0000        0.0000        0.0000        0.0000        0.0000        0.0000        0.0000        0.0000
        0.0000        0.0000        0.0000        0.0000        0.0000        0.0000        0.0000        0.0000        0.0000        0.0000        0.0000        0.0000        0.0000        0.0000        0.0000        0.0000        0.0000        0.0000        0.0000        0.0000        0.0000        0.0000        0.0000        0.0000        0.0000        0.0000        0.0000        0.0000        0.0000        0.0000        0.0000        0.0000        0.0000        0.0000        0.0000        0.0000        0.0000        0.0000        0.0000       31.9790       23.6541       19.9216       17.9649        5.3165        4.6592        5.0414        6.0706       33.5424       32.3824       32.0844       29.3796       20.1906       22.5035       25.8851       24.3114       26.1407       27.5394       20.8184       25.7792       23.1022       19.3524       22.9596       25.3962       32.0314       33.7835       43.1075       47.2846       56.1706       56.0992       57.5163       63.0331       63.6788       65.0027       79.1739       66.6025       70.5873       85.5798       89.1322       89.6937      103.9715       92.7372      105.5778       89.0630       91.6654       85.0258      129.3651      125.0434       99.7552      104.3977      115.6039      115.6050      311.9518      328.8204      329.3379      296.3150      156.6231      144.0561      142.4370      152.1406      140.7553      104.8667       77.8389       84.5522       52.1118       49.4989       52.1084       56.7029       61.8810       65.9176       69.3106       77.6416      103.6621      112.0153      139.4641      136.4765      133.4814      130.9035      159.7223      163.9812      176.2943      176.2507      163.3539      142.0507      103.7068       98.2494       85.5799       84.4062      100.0761      108.8311      122.0822      140.4423      150.7942      163.8714      174.8904      187.2771      190.7520      212.4291      224.2592      237.4104      255.8390      239.7936      238.6617      248.5381      271.2820      269.5585      276.2622      264.5475      265.7567      302.0591      328.3884      341.3514      361.8098      368.0345      355.3047      339.8847      301.8947      312.6806      353.7382      354.2414      325.5163      303.4713      332.2414      359.5108      399.0974      405.9149      425.4668      406.3873      393.0863      381.7812      356.9952      349.7946      316.9864      299.6577      286.0565      310.1156      316.2190      322.0251      320.2090      295.2799      298.3337      319.4408      275.9780      239.9594      188.7462      181.9395      174.8623      176.4004      175.8677      174.5878      164.1260      150.9990      127.5158      125.6148      128.7143      126.5763      115.2868      115.4050        0.0000        0.0000        0.0000        0.0000        0.0000        0.0000        0.0000        0.0000        0.0000        0.0000        0.0000        0.0000        0.0000        0.0000        0.0000        0.0000        0.0000        0.0000        0.0000        0.0000        0.0000        0.0000        0.0000        0.0000        0.0000        0.0000        0.0000        0.0000        0.0000        0.0000        0.0000        0.0000        0.0000        0.0000        0.0000        0.0000        0.0000        0.0000        0.0000        0.0000        0.0000        0.0000        0.0000        0.0000        0.0000        0.0000        0.0000        0.0000        0.0000        0.0000        0.0000        0.0000
        0.0000        0.0000        0.0000        0.0000        0.0000        0.0000        0.0000        0.0000        0.0000        0.0000        0.0000        0.0000        0.0000        0.0000        0.0000        0.0000        0.0000        0.0000        0.0000        0.0000        0.0000        0.0000        0.0000        0.0000        0.0000        0.0000        0.0000        0.0000        0.0000        0.0000        0.0000        0.0000        0.0000        0.0000        0.0000        0.0000        0.0000        0.0000        0.0000        0.0000       39.5047       36.3701       34.9423       11.2584       11.1337       11.1541       10.3260       47.9885       47.4761       45.9127       44.2255       31.8664       30.0541       27.0375       25.5657       28.4173       32.5490       26.2762       24.5784       23.3915       22.2789       19.2634       24.2546       28.7889       27.8955       29.7598       38.8934       48.1287       46.1251       58.2634       50.0366       47.6710       48.4069       51.8476       50.6400       44.6874       47.9530       46.6669       55.7849       70.5596       86.4976       87.2660      105.8149       97.8134      104.2220      105.4384      101.3573      111.9182      118.9529      110.1978      116.2899      293.3775      322.0115      388.6062      341.4517      147.7148      158.9028      172.6614      129.2192      122.5964      147.1266      106.4266       91.5132       56.7749       55.6307       52.3777       59.9226       65.7097       66.5223       69.0663       75.6697      103.4031      106.3160      131.2202      125.0998      144.5580      160.1507      173.3964      161.1249      161.4452      164.4701      159.6673      135.7332       98.0767       87.4766       79.1006       76.8855       85.0074       97.6009      115.8074      131.5946      145.3567      159.4138      177.6766      202.6371      210.4651      219.2772      235.2157      235.1339      229.4792      242.7465      252.6730      269.9724      309.5617      322.8093      314.2011      302.8296      309.3853      311.4847      343.0487      361.8884      382.5703      400.1869      363.3204      374.3340      411.3836      399.1619      382.6623      345.1044      341.8286      317.3972      361.2588      398.0925      417.4627      430.1968      421.5291      397.8087      385.5749      362.7148      340.9589      337.5372      289.6689      262.1343      266.6475      277.5424      285.7672      289.8639      287.9853      293.3530      295.3944      266.0961      242.0458      215.8029      168.9200      161.3882      175.0122      167.6566      165.5936      161.5575      159.7631      138.7936      124.0035      127.9248      116.7056      102.4759      109.8459        0.0000        0.0000        0.0000        0.0000        0.0000        0.0000        0.0000        0.0000        0.0000        0.0000        0.0000        0.0000        0.0000        0.0000        0.0000        0.0000        0.0000        0.0000        0.0000        0.0000        0.0000        0.0000        0.0000        0.0000        0.0000        0.0000        0.0000        0.0000        0.0000        0.0000        0.0000        0.0000        0.0000        0.0000        0.0000        0.0000        0.0000        0.0000        0.0000        0.0000        0.0000        0.0000        0.0000        0.0000        0.0000        0.0000        0.0000        0.0000        0.0000        0.0000        0.0000        0.0000        0.0000
        0.0000        0.0000        0.0000        0.0000        0.0000        0.0000        0.0000        0.0000        0.0000        0.0000        0.0000        0.0000        0.0000        0.0000        0.0000        0.0000        0.0000        0.0000        0.0000        0.0000        0.0000        0.0000        0.0000        0.0000        0.0000        0.0000        0.0000        0.0000        0.0000        0.0000        0.0000        0.0000        0.0000        0.0000        0.0000        0.0000        0.0000        0.0000        0.0000        0.0000        0.0000        0.0000        0.0000      121.4066      121.6796      116.0809      105.4653       74.7370       66.8308       61.0539       58.7951       60.9910       58.6096       57.5126       57.3919       62.5716       64.2664       59.6923       53.1258       44.0336       36.5589       32.6856       28.8907       31.1543       32.5508       30.4366       28.4454       41.3787       44.9226       49.3246       50.6632       49.0181       48.1241       43.4403       38.8558       25.8508       32.7021       43.2561       54.0408      142.2162      170.1774      139.5509      140.9728      154.6372      177.3826      191.1539      181.3678      163.1323      147.5663      145.8033      155.3905      184.8777      188.7198      182.7850      183.7249      186.9505      181.0127      237.4897      235.7106      157.8793      146.3673      162.8983      169.4508       76.6971       72.8475       71.5403       82.2225      103.8799       75.7375       79.2753       77.3128       97.3633      111.3132      130.7495      147.2172      171.9358      185.1090      180.2206      170.8110      141.1144      132.6860      124.3888      120.6666       89.3290       79.0536       76.4029       73.6343       79.8698       93.8319      108.9534      119.6336      138.0984      146.9005      161.9232      180.0890      180.7508      212.4023      234.2319      230.7966      228.3972      240.9034      267.1935      298.6332      329.4623      319.8674      323.1019      328.9726      344.8702      350.6216      365.1942      403.0538      419.4732      404.3660      374.4298      377.7878      407.1692      406.8889      402.7222      372.1917      332.0792      323.4707      363.6693      372.2432      372.9946      380.0302      377.6882      387.5339      351.3852      335.3682      335.2640      299.5258      265.8365      248.0451      237.5023      252.3403      275.0198      283.8601      280.7097      285.1716      276.1729      249.8597      231.4714      225.2791      190.0283      181.3934      174.6656      173.2473      173.0737      159.2856      153.5264      134.0447      121.0035      113.2639      121.7460       98.7288       69.2700        0.0000        0.0000        0.0000        0.0000        0.0000        0.0000        0.0000        0.0000        0.0000        0.0000        0.0000        0.0000        0.0000        0.0000        0.0000        0.0000        0.0000        0.0000        0.0000        0.0000        0.0000        0.0000        0.0000        0.0000        0.0000        0.0000        0.0000        0.0000        0.0000        0.0000        0.0000        0.0000        0.0000        0.0000        0.0000        0.0000        0.0000        0.0000        0.0000        0.0000        0.0000        0.0000        0.0000        0.0000        0.0000        0.0000        0.0000        0.0000        0.0000        0.0000        0.0000        0.0000        0.0000
        0.0000        0.0000        0.0000        0.0000        0.0000        0.0000        0.0000        0.0000        0.0000        0.0000        0.0000        0.0000        0.0000        0.0000        0.0000        0.0000        0.0000        0.0000        0.0000        0.0000        0.0000        0.0000        0.0000        0.0000        0.0000        0.0000        0.0000        0.0000        0.0000        0.0000        0.0000        0.0000        0.0000        0.0000        0.0000        0.0000        0.0000        0.0000        0.0000        0.0000        0.0000        0.0000        0.0000        0.0000      167.2746      159.6463      141.8684       97.1103       83.5413       75.9751       73.8799       77.2406       75.9021       74.7528       74.8333       77.0201       76.8115       71.3756       65.3345       51.8420       45.9894       41.3550       38.9201       33.6008       32.4424       30.6692       34.1657       44.3477       46.7964       49.8882       54.5551       52.5925       48.2438       47.5965       43.7130       28.6316       30.8614       39.0083       44.6688       86.1292      116.3947      136.2396      135.0842      188.1035      218.6835      231.4318      216.8264      176.1852      169.8948      164.0007      171.0317      194.7305      216.0408      229.9526      217.1413      217.9359      236.7846      256.9778      249.8412      170.4898      152.3977      151.4389      178.8754       88.6734       82.3377       78.7720       93.9318       95.2565       84.7476       89.6756       82.0995       98.8729      110.0960      110.2651      128.0871      160.5110      184.3656      177.8061      163.7820      138.9415      129.7930      116.8343      107.7746       82.3132       78.4716       83.6119       85.4460       82.8755      103.5340      109.5618      114.5165      133.9750      147.0690      172.4819      178.3037      198.6618      216.5721      224.2852      236.1043      237.2974      259.0989      292.9342      318.2472      353.7683      338.8145      345.3484      359.3084      351.9083      391.4996      375.5345      392.2257      417.3051      412.2073      408.0055      361.7644      353.7509      367.6985      342.6268      326.0984      314.8070      322.1869      360.2417      334.6699      360.3964      332.1679      334.1338      345.5188      314.2532      311.7431      302.4738      274.0587      345.8080      312.4818      241.3673      251.6061      277.7260      276.6061      279.7621      282.6920      268.2462      264.9513      248.0511      251.6210      216.5995      189.7164      157.9951      156.5430      169.6662      153.5500      137.2613      130.0544      102.0616      108.6742      137.4826       99.9706       83.1000        0.0000        0.0000        0.0000        0.0000        0.0000        0.0000        0.0000        0.0000        0.0000        0.0000        0.0000        0.0000        0.0000        0.0000        0.0000        0.0000        0.0000        0.0000        0.0000        0.0000        0.0000        0.0000        0.0000        0.0000        0.0000        0.0000        0.0000        0.0000        0.0000        0.0000        0.0000        0.0000        0.0000        0.0000        0.0000        0.0000        0.0000        0.0000        0.0000        0.0000        0.0000        0.0000        0.0000        0.0000        0.0000        0.0000        0.0000        0.0000        0.0000        0.0000        0.0000        0.0000        0.0000
        0.0000        0.0000        0.0000        0.0000        0.0000        0.0000        0.0000        0.0000        0.0000        0.0000        0.0000        0.0000        0.0000        0.0000        0.0000        0.0000        0.0000        0.0000        0.0000        0.0000        0.0000        0.0000        0.0000        0.0000        0.0000        0.0000        0.0000        0.0000        0.0000        0.0000        0.0000        0.0000        0.0000        0.0000        0.0000        0.0000        0.0000        0.0000        0.0000        0.0000        0.0000        0.0000        0.0000        0.0000        0.0000        0.0000      176.0941      122.6567      106.7607       97.9778       95.1438       99.3931       96.8203       95.8063       96.5984       98.0581       98.9675       94.5266       84.4873       61.6241       53.5027       45.2076       43.9846       34.8183       31.2366       32.1131       35.5243       49.6556       54.3555       57.2748       58.3122       52.3515       50.5017       50.6102       48.0221       28.6640       27.1584       38.6320       46.3515       74.1487       93.6100      125.4836      172.9134      225.3120      247.1447      227.2572      215.3997      180.2935      179.4823      180.0330      184.5007      231.5245      246.0082      277.6816      246.5466      254.1748      256.4930      219.4075      200.8826      165.5018      161.8279      195.4985      201.2202      100.1773       86.0003       83.1352       95.1147       97.5040      101.5395       88.3899       82.8520      105.4947      110.7388      115.2544      128.5618      156.5623      157.7687      158.5059      152.5963      137.4514      138.4849      116.4745      106.8197       87.1560       81.3651       88.4436      106.4755       96.3906       98.5365      119.1553      124.1594      140.9697      157.9906      197.0785      218.4798      211.9566      234.2619      235.6755      245.3480      238.2056      249.0975      292.3480      333.1411      337.6096      347.1481      345.3662      344.7141      347.8781      379.2781      373.4534      363.1261      379.2011      396.7357      396.9384      354.4561      305.2949      276.1539      269.8910      272.4520      282.9747      271.9449      290.5331      310.7414      324.1076      326.2603      327.6643      314.4469      271.9404      254.6578      231.7244      246.7295      291.5186      283.8793      258.1729      266.7457      270.3347      263.6284      265.4276      272.4384      244.4353      255.8677      248.4451      232.7383      193.2811      191.1607      173.4662      155.6509      148.9144      138.5594      130.9026      115.2865      103.0273      109.5667      130.7441      112.1132       82.5000        0.0000        0.0000        0.0000        0.0000        0.0000        0.0000        0.0000        0.0000        0.0000        0.0000        0.0000        0.0000        0.0000        0.0000        0.0000        0.0000        0.0000        0.0000        0.0000        0.0000        0.0000        0.0000        0.0000        0.0000        0.0000        0.0000        0.0000        0.0000        0.0000        0.0000        0.0000        0.0000        0.0000        0.0000        0.0000        0.0000        0.0000        0.0000        0.0000        0.0000        0.0000        0.0000        0.0000        0.0000        0.0000        0.0000        0.0000        0.0000        0.0000        0.0000        0.0000        0.0000        0.0000
        0.0000        0.0000        0.0000        0.0000        0.0000        0.0000        0.0000        0.0000        0.0000        0.0000        0.0000        0.0000        0.0000        0.0000        0.0000        0.0000        0.0000        0.0000        0.0000        0.0000        0.0000        0.0000        0.0000        0.0000        0.0000        0.0000        0.0000        0.0000        0.0000        0.0000        0.0000        0.0000        0.0000        0.0000        0.0000        0.0000        0.0000        0.0000        0.0000        0.0000        0.0000        0.0000        0.0000        0.0000        0.0000        0.0000        0.0000      149.7015      134.4895      124.9748      121.0779      125.9154      122.1849      121.5962      125.0823      128.6307      131.6098      124.7603      109.4691       80.3408       65.9277       57.6058       53.2198       41.4666       37.8945       38.6867       44.4471       63.1800       71.5907       74.8690       74.5160       66.4865       71.8100       69.4921       68.4750       41.8966       48.4563       58.5699       57.3569       93.4922      116.5686      140.8221      166.6855      209.9995      231.1146      225.0311      215.3394      193.1126      180.9967      180.8249      200.7522      235.6456      242.6010      275.7772      268.7452      288.2737      229.2092      201.3100      194.8839      184.2664      185.1542      175.6542      163.0503       99.0278       83.5895       80.8447       93.1506       97.1340       98.0670       88.9650       99.7946      111.3491      109.7087      114.3104      120.5470      158.3043      163.3032      154.6564      155.2996      129.8724      129.3496      120.8137      107.3867       86.3258       84.5604       86.5303       98.4257       99.8241      111.3605      132.7174      144.4763      154.2759      164.8372      190.4767      208.1322      218.4340      227.8930      230.6323      248.7507      228.9388      245.6944      282.4909      317.4754      322.5403      347.9348      337.7305      325.4763      339.8984      349.2587      360.6581      375.9227      369.0743      375.5600      344.5594      303.0540      252.6262      242.3761      240.8728      256.0537      246.4612      242.5141      278.7020      296.3427      316.1517      312.3364      289.0172      269.5274      264.0181      225.3927      228.5951      245.6523      266.4741      267.4129      259.4689      263.9432      262.6132      265.6859      262.1146      258.0157      242.2335      249.8996      242.9691      224.2798      190.0462      203.7547      190.2780      187.2528      166.1953      138.4692      121.3619      128.8224      123.5485      109.6448      109.5275      103.6106        0.0000        0.0000        0.0000        0.0000        0.0000        0.0000        0.0000        0.0000        0.0000        0.0000        0.0000        0.0000        0.0000        0.0000        0.0000        0.0000        0.0000        0.0000        0.0000        0.0000        0.0000        0.0000        0.0000        0.0000        0.0000        0.0000        0.0000        0.0000        0.0000        0.0000        0.0000        0.0000        0.0000        0.0000        0.0000        0.0000        0.0000        0.0000        0.0000        0.0000        0.0000        0.0000        0.0000        0.0000        0.0000        0.0000        0.0000        0.0000        0.0000        0.0000        0.0000        0.0000        0.0000        0.0000
        0.0000        0.0000        0.0000        0.0000        0.0000        0.0000        0.0000        0.0000        0.0000        0.0000        0.0000        0.0000        0.0000        0.0000        0.0000        0.0000        0.0000        0.0000        0.0000        0.0000        0.0000        0.0000        0.0000        0.0000        0.0000        0.0000        0.0000        0.0000        0.0000        0.0000        0.0000        0.0000        0.0000        0.0000        0.0000        0.0000        0.0000        0.0000        0.0000        0.0000        0.0000        0.0000        0.0000        0.0000        0.0000        0.0000        0.0000        0.0000        0.0000        0.0000      183.4196      171.9687      166.9571      167.5949      174.6677      209.9600      215.5849      205.4580      179.4560      110.8350       89.2026       81.0997       73.6669       65.8840       59.4114       60.0671        0.0000        0.0000       83.9417       84.6286       86.8185       90.2746       97.5441       98.8686       98.0997      106.7149      111.0512      113.0180      119.9662      118.5101      144.6039      163.9955      180.6119      156.7945      176.2989      183.2364      186.4223      181.8226      165.9893        0.0000        0.0000        0.0000        0.0000      269.6140      251.8377      277.5900      252.3604      242.4660        0.0000      259.1758      273.1961      228.5674      188.4957      107.7930       98.6437       77.9875       74.4720       86.4056       87.6882       79.6126       87.7048      114.4676      128.5870      140.9215      154.5758      151.7287      165.9693      168.7599      159.3655      137.7473      124.4656      112.2554      111.8233      102.6471      100.9666      104.1662      115.8374      116.9655      134.4720      151.1968      169.6395      177.1738      190.1106      191.9696      213.2337      218.7000      215.2368      230.8699      250.8980      241.4566      258.6219      264.5087      285.7938      282.1754      306.2502      316.6608      308.9259      306.8078      301.3766      325.0548      330.5342      292.5065      270.4889      252.0245      239.5514      227.5442      216.7424      217.8743      231.4925      226.2798      231.1140      242.5740      260.2565      265.6930      262.6226      244.2615      232.5322      220.1794      211.0574      220.1612      283.5124      312.1152      277.3171      279.0700      282.5604      237.9512      225.8488      219.9087      223.4709      232.6756      241.1655      236.5724      223.3081      206.5822      191.4949      177.6531      171.4743      152.0563      125.4598      120.2324      137.9326      155.3624       92.8261        0.0000        0.0000        0.0000        0.0000        0.0000        0.0000        0.0000        0.0000        0.0000        0.0000        0.0000        0.0000        0.0000        0.0000        0.0000        0.0000        0.0000        0.0000        0.0000        0.0000        0.0000        0.0000        0.0000        0.0000        0.0000        0.0000        0.0000        0.0000        0.0000        0.0000        0.0000        0.0000        0.0000        0.0000        0.0000        0.0000        0.0000        0.0000        0.0000        0.0000        0.0000        0.0000        0.0000        0.0000        0.0000        0.0000        0.0000        0.0000        0.0000        0.0000        0.0000        0.0000        0.0000        0.0000        0.0000        0.0000
        0.0000        0.0000        0.0000        0.0000        0.0000        0.0000        0.0000        0.0000        0.0000        0.0000        0.0000        0.0000        0.0000        0.0000        0.0000        0.0000        0.0000        0.0000        0.0000        0.0000        0.0000        0.0000        0.0000        0.0000        0.0000        0.0000        0.0000        0.0000        0.0000        0.0000        0.0000        0.0000        0.0000        0.0000        0.0000        0.0000        0.0000        0.0000        0.0000        0.0000        0.0000        0.0000        0.0000        0.0000        0.0000        0.0000        0.0000        0.0000        0.0000        0.0000        0.0000        0.0000        0.0000        0.0000        0.0000      250.3781      260.8112      250.9350        0.0000        0.0000        0.0000       91.0049       87.0089       78.0307       76.5560        0.0000        0.0000        0.0000        0.0000        0.0000        0.0000        0.0000      105.9146      108.7110      114.2814      123.6694      128.1871      134.0832      140.3290      146.5084      162.7597      170.6136      186.7501      160.2881      174.8808      167.5654      166.8843      158.3893        0.0000        0.0000        0.0000        0.0000        0.0000        0.0000      258.7116      249.7204        0.0000        0.0000        0.0000      261.1383      290.4954      267.7200      238.1462      136.4973      105.3422       82.0956       77.0614       84.1107       83.8938       95.7613       84.1358      109.6895      136.0208      154.8849      151.8905      161.4728      172.0175      172.9183      157.6770      139.0901      128.8427      117.1084      114.3817      113.2307      122.0560      125.0542      143.4547      137.8529      146.4724      159.9911      182.2721      204.6958      215.5317      223.5767      236.7247      221.9386      226.9699      237.9330      239.4641      224.1131      247.6638      265.5510      281.8098      289.0619      312.4873      310.4721      294.9612      288.0097      283.8976      296.3622      298.1182      249.5725      227.3376      214.4686      216.8788      229.0897      225.8196      221.3658      220.8649      240.4595      245.0252      236.3309      231.6559      234.3941      223.8863      196.7165      190.8385      201.2197      201.2415      205.4405      235.6675      228.7086      230.4461      235.6480      234.1666      202.2943      191.3395      191.6611      197.1004      216.7999      224.8859      229.0870      218.9119      194.5021      188.0639      176.8395      166.7370      147.9517      131.9660      147.1357      171.2392      171.8335      104.3459        0.0000        0.0000        0.0000        0.0000        0.0000        0.0000        0.0000        0.0000        0.0000        0.0000        0.0000        0.0000        0.0000        0.0000        0.0000        0.0000        0.0000        0.0000        0.0000        0.0000        0.0000        0.0000        0.0000        0.0000        0.0000        0.0000        0.0000        0.0000        0.0000        0.0000        0.0000        0.0000        0.0000        0.0000        0.0000        0.0000        0.0000        0.0000        0.0000        0.0000        0.0000        0.0000        0.0000        0.0000        0.0000        0.0000        0.0000        0.0000        0.0000        0.0000        0.0000        0.0000        0.0000        0.0000        0.0000        0.0000
        0.0000        0.0000        0.0000        0.0000        0.0000        0.0000        0.0000        0.0000        0.0000        0.0000        0.0000        0.0000        0.0000        0.0000        0.0000        0.0000        0.0000        0.0000        0.0000        0.0000        0.0000        0.0000        0.0000        0.0000        0.0000        0.0000        0.0000        0.0000        0.0000        0.0000        0.0000        0.0000        0.0000        0.0000        0.0000        0.0000        0.0000        0.0000        0.0000        0.0000        0.0000        0.0000        0.0000        0.0000        0.0000        0.0000        0.0000        0.0000        0.0000        0.0000        0.0000        0.0000        0.0000        0.0000        0.0000        0.0000        0.0000        0.0000        0.0000        0.0000        0.0000      117.8131      117.1847      107.4096      103.8142        0.0000        0.0000        0.0000        0.0000        0.0000        0.0000        0.0000        0.0000      131.9593      134.4190      142.1169      146.0222      150.0635      160.6220      164.2524      181.6391      178.0773      179.2143      157.9263      190.7790        0.0000        0.0000        0.0000        0.0000        0.0000        0.0000        0.0000        0.0000        0.0000        0.0000        0.0000        0.0000        0.0000        0.0000        0.0000      291.0735      268.1568      248.8672      154.1685       96.9904       93.7080       82.1058       86.1436       72.0917       75.4412       86.4255      112.0962      126.0292      156.2693      152.5462      167.1505      178.3623      172.8767      157.1937      138.7866      125.6850      117.5215      119.8048      125.8465      140.9107      144.1106      145.3525      141.1727      150.2333      164.1077      197.4728      215.5544      234.3851      269.2455      259.8803      246.1655      242.1962      237.7713      252.1662      246.2944      263.2491      298.8706      310.8373      304.6772      312.7267      316.6706      293.4856      285.5308      289.2177      281.2368      259.8050      231.4675      206.3359      197.1001      208.0700      224.6407      224.3824      205.1754      202.8630      237.6246      260.7879      244.5301      206.3204      245.4128      232.6896      175.2368      161.9530      178.2081      194.4748      224.6983      214.6806      218.5489      210.3143      199.0037      187.3506      172.5561      169.6360      169.8460      169.2793      195.2786      205.9815      196.7885      196.6016      186.4601      183.5253      176.1532      173.3404      134.5600      151.0282      159.7451      165.0378      129.1781        0.0000        0.0000        0.0000        0.0000        0.0000        0.0000        0.0000        0.0000        0.0000        0.0000        0.0000        0.0000        0.0000        0.0000        0.0000        0.0000        0.0000        0.0000        0.0000        0.0000        0.0000        0.0000        0.0000        0.0000        0.0000        0.0000        0.0000        0.0000        0.0000        0.0000        0.0000        0.0000        0.0000        0.0000        0.0000        0.0000        0.0000        0.0000        0.0000        0.0000        0.0000        0.0000        0.0000        0.0000        0.0000        0.0000        0.0000        0.0000        0.0000        0.0000        0.0000        0.0000        0.0000        0.0000        0.0000        0.0000        0.0000
        0.0000        0.0000        0.0000        0.0000        0.0000        0.0000        0.0000        0.0000        0.0000        0.0000        0.0000        0.0000        0.0000        0.0000        0.0000        0.0000        0.0000        0.0000        0.0000        0.0000        0.0000        0.0000        0.0000        0.0000        0.0000        0.0000        0.0000        0.0000        0.0000        0.0000        0.0000        0.0000        0.0000        0.0000        0.0000        0.0000        0.0000        0.0000        0.0000        0.0000        0.0000        0.0000        0.0000        0.0000        0.0000        0.0000        0.0000        0.0000        0.0000        0.0000        0.0000        0.0000        0.0000        0.0000        0.0000        0.0000        0.0000        0.0000        0.0000        0.0000        0.0000        0.0000      154.7774      142.6629        0.0000        0.0000        0.0000        0.0000        0.0000        0.0000        0.0000        0.0000        0.0000        0.0000      160.1945      165.8715      163.0406      162.0179      174.4530      157.8097      162.2873      170.0250      165.0356      148.6221        0.0000        0.0000        0.0000        0.0000        0.0000        0.0000        0.0000        0.0000        0.0000        0.0000        0.0000        0.0000        0.0000        0.0000        0.0000        0.0000        0.0000      284.0406      259.5771      117.7640       93.9960       88.0394       87.8537      116.4046       75.1716       79.7199       94.0208      119.6008      136.4176      158.1074      167.0237      185.2321      206.1692      188.5644      175.8077      144.8200      126.1450      120.5588      129.8846      137.1594      148.0659      154.0049      161.4535      161.5033      172.0905      182.7824      215.2679      256.0425      253.9003      271.9906      284.4777      267.8820      253.0597      264.0584      279.2139      262.9188      287.0843      306.3517      325.5404      333.9571      335.7840      324.8943      303.5986      304.9971      270.8202      272.4277      253.9376      234.0918      220.6108      204.9850      201.0940      215.1446      214.4944      209.9661      215.4696      240.8985      222.5977      221.2823      196.3253      196.1691      183.3126      164.8483      166.4952      203.2331      223.6546      247.6953      218.2967      214.6378      202.2053      189.5596      178.0686      171.1478      166.8529      156.2228      163.4694      185.0342      186.1743      187.9270      183.6992      179.1498      174.3387      182.9114      170.2171      156.1115      161.1494      172.4711      134.9386        0.0000        0.0000        0.0000        0.0000        0.0000        0.0000        0.0000        0.0000        0.0000        0.0000        0.0000        0.0000        0.0000        0.0000        0.0000        0.0000        0.0000        0.0000        0.0000        0.0000        0.0000        0.0000        0.0000        0.0000        0.0000        0.0000        0.0000        0.0000        0.0000        0.0000        0.0000        0.0000        0.0000        0.0000        0.0000        0.0000        0.0000        0.0000        0.0000        0.0000        0.0000        0.0000        0.0000        0.0000        0.0000        0.0000        0.0000        0.0000        0.0000        0.0000        0.0000        0.0000        0.0000        0.0000        0.0000        0.0000        0.0000        0.0000
        0.0000        0.0000        0.0000        0.0000        0.0000        0.0000        0.0000        0.0000        0.0000        0.0000        0.0000        0.0000        0.0000        0.0000        0.0000        0.0000        0.0000        0.0000        0.0000        0.0000        0.0000        0.0000        0.0000        0.0000        0.0000        0.0000        0.0000        0.0000        0.0000        0.0000        0.0000        0.0000        0.0000        0.0000        0.0000        0.0000        0.0000        0.0000        0.0000        0.0000        0.0000        0.0000        0.0000        0.0000        0.0000        0.0000        0.0000        0.0000        0.0000        0.0000        0.0000        0.0000        0.0000        0.0000        0.0000        0.0000        0.0000        0.0000        0.0000        0.0000        0.0000        0.0000        0.0000        0.0000        0.0000        0.0000        0.0000        0.0000        0.0000        0.0000        0.0000        0.0000        0.0000        0.0000      197.1898      176.5604      163.8341      158.2580      162.2505      141.1548      151.6117      166.7120      139.2865        0.0000        0.0000        0.0000        0.0000        0.0000        0.0000        0.0000        0.0000        0.0000        0.0000        0.0000        0.0000        0.0000        0.0000        0.0000        0.0000        0.0000        0.0000      226.9735      203.4276      139.9376      117.7817      113.8571      116.1947      108.6650       98.7515      107.9067      119.1364      140.4981      146.9967      176.1874      179.2357      185.6582      188.6498      181.4464      171.6044      138.5069      133.2057      131.6987      133.7510      148.7635      167.1540      161.5076      162.2255      174.4121      194.3145      227.4886      247.0110      273.1775      289.6248      314.8323      296.8635      291.5029      301.4602      324.6877      320.8902      312.7366      327.5004      328.8511      354.1378      366.5278      362.1822      358.9484      354.0724      315.2264      264.1240      260.9441      246.6447      269.5175      257.4890      230.8415      233.9860      210.6696      197.6981      208.8477      202.2974      194.6595      173.9894      170.1893      157.4274      164.7756      169.4999      173.1509      189.8510      218.4836      212.1320      209.5241      205.9560      208.7176      211.8383      198.4927      192.4519      175.2847      158.0535      149.1742      154.3719      159.2141      154.8045      154.3723      161.7375      169.5387      169.2420      180.9199      181.4687      162.2191      158.7977      171.6047      144.0797        0.0000        0.0000        0.0000        0.0000        0.0000        0.0000        0.0000        0.0000        0.0000        0.0000        0.0000        0.0000        0.0000        0.0000        0.0000        0.0000        0.0000        0.0000        0.0000        0.0000        0.0000        0.0000        0.0000        0.0000        0.0000        0.0000        0.0000        0.0000        0.0000        0.0000        0.0000        0.0000        0.0000        0.0000        0.0000        0.0000        0.0000        0.0000        0.0000        0.0000        0.0000        0.0000        0.0000        0.0000        0.0000        0.0000        0.0000        0.0000        0.0000        0.0000        0.0000        0.0000        0.0000        0.0000        0.0000        0.0000        0.0000        0.0000
        0.0000        0.0000        0.0000        0.0000        0.0000        0.0000        0.0000        0.0000        0.0000        0.0000        0.0000        0.0000        0.0000        0.0000        0.0000        0.0000        0.0000        0.0000        0.0000        0.0000        0.0000        0.0000        0.0000        0.0000        0.0000        0.0000        0.0000        0.0000        0.0000        0.0000        0.0000        0.0000        0.0000        0.0000        0.0000        0.0000        0.0000        0.0000        0.0000        0.0000        0.0000        0.0000        0.0000        0.0000        0.0000        0.0000        0.0000        0.0000        0.0000        0.0000        0.0000        0.0000        0.0000        0.0000        0.0000        0.0000        0.0000        0.0000        0.0000        0.0000        0.0000        0.0000        0.0000        0.0000        0.0000        0.0000        0.0000        0.0000        0.0000        0.0000        0.0000        0.0000        0.0000        0.0000        0.0000        0.0000        0.0000        0.0000        0.0000        0.0000        0.0000        0.0000        0.0000        0.0000        0.0000        0.0000        0.0000        0.0000        0.0000        0.0000        0.0000        0.0000        0.0000        0.0000        0.0000        0.0000        0.0000        0.0000        0.0000        0.0000        0.0000      184.8215      167.4961      129.0090      122.3513      122.5763      128.5941      111.7385      107.7228      112.3330      119.5796      135.2564      144.4104      154.0773      154.6567      171.3439      174.6742      169.9679      161.6585      143.5461      135.3447      142.9901      140.6917      143.5564      154.8505      162.5474      179.2784      180.3788      212.4279      247.0722      255.0184      264.5695      281.3254      305.7339      308.5211      306.2576      329.7445      338.3446      330.0326      334.6071      351.6797      351.8431      347.5760      362.4180      347.6749      375.1203      369.0038      322.1552      281.2383      256.6791      263.1133      276.0793      267.0755      241.4525      242.2198      217.4943      183.3018      185.6815      178.1306      177.3807      155.6577      144.8639      140.6790      145.5690      180.6613      161.8000      177.6088      201.7747      200.2486      199.8235      198.2428      197.8728      193.5801      185.7303      187.6573      165.6154      147.3834      137.3323      144.7863      140.3935      142.3203      145.1165      164.7411      160.5585      173.1399      193.7029      208.9877      163.5807      183.6512      141.2203        0.0000        0.0000        0.0000        0.0000        0.0000        0.0000        0.0000        0.0000        0.0000        0.0000        0.0000        0.0000        0.0000        0.0000        0.0000        0.0000        0.0000        0.0000        0.0000        0.0000        0.0000        0.0000        0.0000        0.0000        0.0000        0.0000        0.0000        0.0000        0.0000        0.0000        0.0000        0.0000        0.0000        0.0000        0.0000        0.0000        0.0000        0.0000        0.0000        0.0000        0.0000        0.0000        0.0000        0.0000        0.0000        0.0000        0.0000        0.0000        0.0000        0.0000        0.0000        0.0000        0.0000        0.0000        0.0000        0.0000        0.0000        0.0000        0.0000
        0.0000        0.0000        0.0000        0.0000        0.0000        0.0000        0.0000        0.0000        0.0000        0.0000        0.0000        0.0000        0.0000        0.0000        0.0000        0.0000        0.0000        0.0000        0.0000        0.0000        0.0000        0.0000        0.0000        0.0000        0.0000        0.0000        0.0000        0.0000        0.0000        0.0000        0.0000        0.0000        0.0000        0.0000        0.0000        0.0000        0.0000        0.0000        0.0000        0.0000        0.0000        0.0000        0.0000        0.0000        0.0000        0.0000        0.0000        0.0000        0.0000        0.0000        0.0000        0.0000        0.0000        0.0000        0.0000        0.0000        0.0000        0.0000        0.0000        0.0000        0.0000        0.0000        0.0000        0.0000        0.0000        0.0000        0.0000        0.0000        0.0000        0.0000        0.0000        0.0000        0.0000        0.0000        0.0000        0.0000        0.0000        0.0000        0.0000        0.0000        0.0000        0.0000        0.0000        0.0000        0.0000        0.0000        0.0000        0.0000        0.0000        0.0000        0.0000        0.0000        0.0000        0.0000        0.0000        0.0000        0.0000        0.0000        0.0000        0.0000        0.0000      177.7488      152.2011      136.0349      127.3834      121.7420      131.0777      122.6965      116.2759      127.5612      125.4392      142.5908      156.3966      157.0693      152.9142      168.6422      174.5885      168.1425      159.3766      147.5578      135.8212      142.5982      139.9988      143.7898      154.3121      182.3792      191.6740      194.2504      212.5736      226.7802      251.6134      290.0924      304.8304      310.3062      316.8953      328.5939      322.5686      335.3005      335.9352      366.2807      378.4325      327.3102      345.7589      392.2269      358.5782      373.3585      378.3759      348.9885      338.7266      327.1549      310.4752      306.8248      260.7209      241.5526      227.5347      216.9731      175.8269      175.1270      168.9550      163.5169      154.9890      156.5476      127.8172      149.3983      164.1805      157.0570      181.8299      194.4918      194.6075      207.8753      204.5530      194.2472      196.8922      191.4407      191.4355      158.6379      134.8031      126.0498      131.1573      123.9566      130.4216      149.3298      168.4444      178.2809      186.1632      197.6257      185.2076      187.8510      184.0886      155.6219        0.0000        0.0000        0.0000        0.0000        0.0000        0.0000        0.0000        0.0000        0.0000        0.0000        0.0000        0.0000        0.0000        0.0000        0.0000        0.0000        0.0000        0.0000        0.0000        0.0000        0.0000        0.0000        0.0000        0.0000        0.0000        0.0000        0.0000        0.0000        0.0000        0.0000        0.0000        0.0000        0.0000        0.0000        0.0000        0.0000        0.0000        0.0000        0.0000        0.0000        0.0000        0.0000        0.0000        0.0000        0.0000        0.0000        0.0000        0.0000        0.0000        0.0000        0.0000        0.0000        0.0000        0.0000        0.0000        0.0000        0.0000        0.0000        0.0000
        0.0000        0.0000        0.0000        0.0000        0.0000        0.0000        0.0000        0.0000        0.0000        0.0000        0.0000        0.0000        0.0000        0.0000        0.0000        0.0000        0.0000        0.0000        0.0000        0.0000        0.0000        0.0000        0.0000        0.0000        0.0000        0.0000        0.0000        0.0000        0.0000        0.0000        0.0000        0.0000        0.0000        0.0000        0.0000        0.0000        0.0000        0.0000        0.0000        0.0000        0.0000        0.0000        0.0000        0.0000        0.0000        0.0000        0.0000        0.0000        0.0000        0.0000        0.0000        0.0000        0.0000        0.0000        0.0000        0.0000        0.0000        0.0000        0.0000        0.0000        0.0000        0.0000        0.0000        0.0000        0.0000        0.0000        0.0000        0.0000        0.0000        0.0000        0.0000        0.0000        0.0000        0.0000        0.0000        0.0000        0.0000        0.0000        0.0000        0.0000        0.0000        0.0000        0.0000        0.0000        0.0000        0.0000        0.0000        0.0000        0.0000        0.0000        0.0000        0.0000        0.0000        0.0000        0.0000        0.0000        0.0000        0.0000        0.0000        0.0000      204.1501      178.9617      162.2297      148.9742      137.4115      125.0833      139.7254      138.0952      133.8058      129.7812      139.0793      155.4834      153.9689      158.6608      157.0741      172.8859      164.9799      156.4337      150.2695      128.7688      122.1169      132.3591      148.5883      155.2552      161.5884      206.2402      210.9688      205.8274      219.3326      260.7535      278.6826      324.5852      331.8635      318.8138      310.1586      313.2750      324.8576      335.2487      337.7810      326.1122      352.4184      337.2470      367.7576      381.5733      383.7571      402.9285      441.1381      385.1880      376.5994      383.8976      347.3982      318.0780      278.1913      240.8735      225.7784      206.1320      190.1997      181.4954      172.4954      157.2031      153.4070      150.1888      156.8620      169.3311      167.6321      163.1261      165.6155      183.2878      213.1253      223.7815      205.2852      196.6494      199.1507      183.5984      179.1549      142.3597      137.9690      123.6515      126.4087      128.6566      132.6532      145.4323      146.3654      162.7825      179.4357      192.8952      191.9148      179.0550        0.0000        0.0000        0.0000        0.0000        0.0000        0.0000        0.0000        0.0000        0.0000        0.0000        0.0000        0.0000        0.0000      116.3100        0.0000        0.0000        0.0000      105.0000        0.0000        0.0000        0.0000        0.0000        0.0000        0.0000        0.0000        0.0000        0.0000        0.0000        0.0000        0.0000        0.0000        0.0000        0.0000        0.0000        0.0000        0.0000        0.0000        0.0000        0.0000        0.0000        0.0000        0.0000        0.0000        0.0000        0.0000        0.0000        0.0000        0.0000        0.0000        0.0000        0.0000        0.0000        0.0000        0.0000        0.0000        0.0000        0.0000        0.0000        0.0000        0.0000        0.0000
        0.0000        0.0000        0.0000        0.0000        0.0000        0.0000        0.0000        0.0000        0.0000        0.0000        0.0000        0.0000        0.0000        0.0000        0.0000        0.0000        0.0000        0.0000        0.0000        0.0000        0.0000        0.0000        0.0000        0.0000        0.0000        0.0000        0.0000        0.0000        0.0000        0.0000        0.0000        0.0000        0.0000        0.0000        0.0000        0.0000        0.0000        0.0000        0.0000        0.0000        0.0000        0.0000        0.0000        0.0000        0.0000        0.0000        0.0000        0.0000        0.0000        0.0000        0.0000        0.0000        0.0000        0.0000        0.0000        0.0000        0.0000        0.0000        0.0000        0.0000        0.0000        0.0000        0.0000        0.0000        0.0000        0.0000        0.0000        0.0000        0.0000        0.0000        0.0000        0.0000        0.0000        0.0000        0.0000        0.0000        0.0000        0.0000        0.0000        0.0000        0.0000        0.0000        0.0000        0.0000        0.0000        0.0000        0.0000        0.0000        0.0000        0.0000        0.0000        0.0000        0.0000        0.0000        0.0000        0.0000        0.0000        0.0000        0.0000        0.0000      226.9666      202.4141      187.1631      163.9652      150.9532      152.3574      162.2294      202.8889      165.4020      159.4424      163.4821      168.5361      178.7715      184.8729      173.0974      162.9620      154.9071      147.6110      137.4681      109.7551      110.7302      110.4479      120.6432      136.7735      156.7061      185.4718      202.9001      212.7610      221.6723      240.7470      268.9428      348.7650      342.9078      352.3196      333.2232      337.7277      336.3072      348.5499      359.6313      351.0997      347.0842      373.5699      393.1407      430.5808      454.1907      469.3099      494.4225      535.3280      521.8615      487.7509      419.0348      315.8430      284.0551      251.2830      232.8084      190.3999      176.2937      157.1089      143.4613      141.6842      132.4594      144.8450      160.9515      178.3523      177.8363      184.6754      194.4916      196.9638      195.1527      212.5134      186.0548      164.0706      166.8453      161.7833      158.4330      138.9042      122.1488      124.8994      120.5811      111.6636      113.1095      113.3651      146.0257      199.8272      170.6308      178.9952      176.5790      227.2982        0.0000        0.0000        0.0000        0.0000        0.0000        0.0000        0.0000        0.0000        0.0000        0.0000        0.0000        0.0000      212.4900      140.9700      132.9300        0.0000      159.5700      132.6900        0.0000        0.0000        0.0000        0.0000        0.0000        0.0000        0.0000        0.0000        0.0000        0.0000        0.0000        0.0000        0.0000        0.0000        0.0000        0.0000        0.0000        0.0000        0.0000        0.0000        0.0000        0.0000        0.0000        0.0000        0.0000        0.0000        0.0000        0.0000        0.0000        0.0000        0.0000        0.0000        0.0000        0.0000        0.0000        0.0000        0.0000        0.0000        0.0000        0.0000        0.0000        0.0000        0.0000
        0.0000        0.0000        0.0000        0.0000        0.0000        0.0000        0.0000        0.0000        0.0000        0.0000        0.0000        0.0000        0.0000        0.0000        0.0000        0.0000        0.0000        0.0000        0.0000        0.0000        0.0000        0.0000        0.0000        0.0000        0.0000        0.0000        0.0000        0.0000        0.0000        0.0000        0.0000        0.0000        0.0000        0.0000        0.0000        0.0000        0.0000        0.0000        0.0000        0.0000        0.0000        0.0000        0.0000        0.0000        0.0000        0.0000        0.0000        0.0000        0.0000        0.0000        0.0000        0.0000        0.0000        0.0000        0.0000        0.0000        0.0000        0.0000        0.0000        0.0000        0.0000        0.0000        0.0000        0.0000        0.0000        0.0000        0.0000        0.0000        0.0000        0.0000        0.0000        0.0000        0.0000        0.0000        0.0000        0.0000        0.0000        0.0000        0.0000        0.0000        0.0000        0.0000        0.0000        0.0000        0.0000        0.0000        0.0000        0.0000        0.0000        0.0000        0.0000        0.0000        0.0000        0.0000        0.0000        0.0000        0.0000        0.0000        0.0000      250.4791      222.7250      216.2807      182.2395      163.1935      156.9455      164.6717      169.4912      200.9077      167.5462      171.4178      172.3501      175.2924      186.6928      185.0121      181.5704      160.9981      148.0185      148.8197      137.0777      112.6681      109.3372      100.1953      106.4664      126.6845      146.8145      172.7634      195.3785      229.1919      233.0194      227.1079      265.6969      301.5294      301.3103      373.4823      374.1856      344.9497      322.8896      341.8153      354.4342      361.9411      352.9939      392.9338      417.4266      483.9734      509.6044      528.5645      545.4977      574.4255      553.3443      526.1182      452.9868      344.5838      317.2443      276.4581      248.5065      194.5209      175.0322      143.5393      137.9470      144.8212      146.2406      169.5200      180.2295      179.7371      178.0826      186.2413      191.4036      199.0308      187.9080      184.0407      190.4733      166.4223      166.7293      166.2984      150.7942      119.4991      112.9198      109.0088      110.8511      106.3985      108.1273      115.1074      161.2238      206.9215      185.9920      198.7578      173.9751      205.8836        0.0000        0.0000        0.0000        0.0000        0.0000        0.0000       97.9547      113.4900        0.0000        0.0000        0.0000        0.0000      122.7900      113.7900        0.0000        0.0000        0.0000        0.0000        0.0000        0.0000        0.0000        0.0000        0.0000        0.0000        0.0000        0.0000        0.0000        0.0000        0.0000        0.0000        0.0000        0.0000        0.0000        0.0000        0.0000        0.0000        0.0000        0.0000        0.0000        0.0000        0.0000        0.0000        0.0000        0.0000        0.0000        0.0000        0.0000        0.0000        0.0000        0.0000        0.0000        0.0000        0.0000        0.0000        0.0000        0.0000        0.0000        0.0000        0.0000        0.0000        0.0000
        0.0000        0.0000        0.0000        0.0000        0.0000        0.0000        0.0000        0.0000        0.0000        0.0000        0.0000        0.0000        0.0000        0.0000        0.0000        0.0000        0.0000        0.0000        0.0000        0.0000        0.0000        0.0000        0.0000        0.0000        0.0000        0.0000        0.0000        0.0000        0.0000        0.0000        0.0000        0.0000        0.0000        0.0000        0.0000        0.0000        0.0000        0.0000        0.0000        0.0000        0.0000        0.0000        0.0000        0.0000        0.0000        0.0000        0.0000        0.0000        0.0000        0.0000        0.0000        0.0000        0.0000        0.0000        0.0000        0.0000        0.0000        0.0000        0.0000        0.0000        0.0000        0.0000        0.0000        0.0000        0.0000        0.0000        0.0000        0.0000        0.0000        0.0000        0.0000        0.0000        0.0000        0.0000        0.0000        0.0000        0.0000        0.0000        0.0000        0.0000        0.0000        0.0000        0.0000        0.0000        0.0000        0.0000        0.0000        0.0000        0.0000        0.0000        0.0000        0.0000        0.0000        0.0000        0.0000        0.0000        0.0000      253.2329      264.9546      246.8222      197.2098      187.3187      182.2322      173.2753      170.6544      177.5022      181.6038      180.5591      180.8878      178.4993      176.4167      174.2941      191.7547      194.9934      188.5457      172.7076      159.0223      147.2651      135.7787      102.0459       96.7608      100.9897      109.1782      128.6834      159.5723      202.8609      196.2894      204.4993      219.5345      220.0715      246.0348      263.9414      283.3055      306.2657      300.4871      315.6016      301.6465      329.4846      347.8564      361.5475      359.1554      406.7285      436.4333      490.8737      514.6558      537.9466      552.3234      592.0194      584.0648      535.1652      498.3860      372.9949      326.5188      299.1287      259.1677      192.2555      186.4875      164.9248      153.7018      166.8860      191.0072      202.1168      212.3856      213.6951      196.4068      180.7772      191.8260      200.0504      196.0160      191.3535      188.2438      149.8260      149.9328      157.7451      142.1174      120.9441      117.5433      110.4902      117.2887      105.6079      107.4203      118.7230      131.2019      154.1569      186.3800      199.8221      205.2610        0.0000        0.0000        0.0000        0.0000        0.0000      102.0158       91.8654       98.2269       59.8800        0.0000        0.0000        0.0000        0.0000        0.0000        0.0000        0.0000        0.0000        0.0000        0.0000        0.0000        0.0000        0.0000        0.0000        0.0000        0.0000        0.0000        0.0000        0.0000        0.0000        0.0000        0.0000        0.0000        0.0000        0.0000        0.0000        0.0000        0.0000        0.0000        0.0000        0.0000        0.0000        0.0000        0.0000        0.0000        0.0000        0.0000        0.0000        0.0000        0.0000        0.0000        0.0000        0.0000        0.0000        0.0000        0.0000        0.0000        0.0000        0.0000        0.0000        0.0000        0.0000        0.0000
        0.0000        0.0000        0.0000        0.0000        0.0000        0.0000        0.0000        0.0000        0.0000        0.0000        0.0000        0.0000        0.0000        0.0000        0.0000        0.0000        0.0000        0.0000        0.0000        0.0000        0.0000        0.0000        0.0000        0.0000        0.0000        0.0000        0.0000        0.0000        0.0000        0.0000        0.0000        0.0000        0.0000        0.0000        0.0000        0.0000        0.0000        0.0000        0.0000        0.0000        0.0000        0.0000        0.0000        0.0000        0.0000        0.0000        0.0000        0.0000        0.0000        0.0000        0.0000        0.0000        0.0000        0.0000        0.0000        0.0000        0.0000        0.0000        0.0000        0.0000        0.0000        0.0000        0.0000        0.0000        0.0000        0.0000        0.0000        0.0000        0.0000        0.0000        0.0000        0.0000        0.0000        0.0000        0.0000        0.0000        0.0000        0.0000        0.0000        0.0000        0.0000        0.0000        0.0000        0.0000        0.0000        0.0000        0.0000        0.0000        0.0000        0.0000        0.0000        0.0000        0.0000        0.0000        0.0000        0.0000        0.0000      237.8791      249.9488      234.9037      180.6764      173.7219      182.0640      173.0356      183.2281      186.1898      187.3095      192.6805      181.0228      178.4655      181.4254      181.5752      191.4447      189.1952      192.2735      190.0990      175.1832      155.3694      134.3506      113.4692      113.7789      110.4282      111.0603      133.7089      160.3761      183.7118      193.4572      191.7660      207.0183      228.0388      228.1146      241.9762      279.4521      280.2363      277.6231      301.3559      298.2902      317.0198      336.1223      367.1309      319.7535      344.5218      374.5183      438.5779      464.4158      464.9263      480.1866      505.2904      531.2227      515.7204      463.3643      354.6622      306.2009      296.6325      277.7808      221.7215      215.7241      197.5345      183.9803      195.4627      205.0782      227.0392      227.6720      228.8452      200.1235      178.7756      200.4121      187.3243      198.3091      182.3707      167.2043      140.7782      132.5149      135.7181      158.3212      119.0420      116.4422      116.0537      116.0201      109.0630      112.4053      130.2959      149.7741      149.9993      170.5485      172.7607      175.4113        0.0000        0.0000        0.0000       89.7000      118.7293      108.1303      101.8485      102.8602       63.0600        0.0000        0.0000        0.0000        0.0000        0.0000        0.0000        0.0000        0.0000        0.0000        0.0000        0.0000        0.0000        0.0000        0.0000        0.0000        0.0000        0.0000        0.0000        0.0000        0.0000        0.0000        0.0000        0.0000        0.0000        0.0000        0.0000        0.0000        0.0000        0.0000        0.0000        0.0000        0.0000        0.0000        0.0000        0.0000        0.0000        0.0000        0.0000        0.0000        0.0000        0.0000        0.0000        0.0000        0.0000        0.0000        0.0000        0.0000        0.0000        0.0000        0.0000        0.0000        0.0000        0.0000
        0.0000        0.0000        0.0000        0.0000        0.0000        0.0000        0.0000        0.0000        0.0000        0.0000        0.0000        0.0000        0.0000        0.0000        0.0000        0.0000        0.0000        0.0000        0.0000        0.0000        0.0000        0.0000        0.0000        0.0000        0.0000        0.0000        0.0000        0.0000        0.0000        0.0000        0.0000        0.0000        0.0000        0.0000        0.0000        0.0000        0.0000        0.0000        0.0000        0.0000        0.0000        0.0000        0.0000        0.0000        0.0000        0.0000        0.0000        0.0000        0.0000        0.0000        0.0000        0.0000        0.0000        0.0000        0.0000        0.0000        0.0000        0.0000        0.0000        0.0000        0.0000        0.0000        0.0000        0.0000        0.0000        0.0000        0.0000        0.0000        0.0000        0.0000        0.0000        0.0000        0.0000        0.0000        0.0000        0.0000        0.0000        0.0000        0.0000        0.0000        0.0000        0.0000        0.0000        0.0000        0.0000        0.0000        0.0000        0.0000        0.0000        0.0000        0.0000        0.0000        0.0000        0.0000        0.0000        0.0000      222.1067      226.7965      195.4012      190.1830      180.3039      180.6339      174.0432      177.1302      187.1941      184.4184      190.9741      193.0853      194.7027      195.7445      204.7072      209.8729      211.4399      209.5184      191.8209      182.5609      177.8460      201.3183      137.0156      124.8804      130.6595      138.6700      152.3487      130.0245      145.9281      159.0081      164.6958      161.1001      177.9022      182.2525      181.5373      239.7303      278.0308      292.3264      285.9506      316.7011      342.9590      313.9609      300.9435      321.7224      297.0152      303.0654      286.9812      325.8423      357.1693      369.3313      390.2069      435.8547      452.9116      420.5235      382.1771      296.5349      265.7267      246.6857      229.7747      209.2903      219.1862      207.5874      208.0331      232.5981      245.4808      261.0633      240.5175      220.6131      198.9819      184.0024      175.4044      172.9709      174.0721      164.4110      149.2684      133.6938      115.4382      116.6536      134.7940      135.7626      125.6739      134.3370      153.9449      126.1169      116.9009      122.5365      145.9473      272.5942      242.8043       94.1772        0.0000        0.0000        0.0000        0.0000      202.3584      151.9676      122.4771      106.9925       94.9911       43.0800        0.0000        0.0000        0.0000        0.0000        0.0000        0.0000        0.0000        0.0000        0.0000        0.0000        0.0000        0.0000        0.0000        0.0000        0.0000        0.0000        0.0000        0.0000        0.0000        0.0000        0.0000        0.0000        0.0000        0.0000        0.0000        0.0000        0.0000        0.0000        0.0000        0.0000        0.0000        0.0000        0.0000        0.0000        0.0000        0.0000        0.0000        0.0000        0.0000        0.0000        0.0000        0.0000        0.0000        0.0000        0.0000        0.0000        0.0000        0.0000        0.0000        0.0000        0.0000        0.0000        0.0000
        0.0000        0.0000        0.0000        0.0000        0.0000        0.0000        0.0000        0.0000        0.0000        0.0000        0.0000        0.0000        0.0000        0.0000        0.0000        0.0000        0.0000        0.0000        0.0000        0.0000        0.0000        0.0000        0.0000        0.0000        0.0000        0.0000        0.0000        0.0000        0.0000        0.0000        0.0000        0.0000        0.0000        0.0000        0.0000        0.0000        0.0000        0.0000        0.0000        0.0000        0.0000        0.0000        0.0000        0.0000        0.0000        0.0000        0.0000        0.0000        0.0000        0.0000        0.0000        0.0000        0.0000        0.0000        0.0000        0.0000        0.0000        0.0000        0.0000        0.0000        0.0000        0.0000        0.0000        0.0000        0.0000        0.0000        0.0000        0.0000        0.0000        0.0000        0.0000        0.0000        0.0000        0.0000        0.0000        0.0000        0.0000        0.0000        0.0000        0.0000        0.0000        0.0000        0.0000        0.0000        0.0000        0.0000        0.0000        0.0000        0.0000        0.0000        0.0000        0.0000        0.0000        0.0000        0.0000        0.0000      182.2759      181.5043      167.2699      187.5564      181.4142      177.6252      182.1966      179.8970      190.0852      177.1844      190.2603      194.3241      197.2031      216.1903      222.0630      223.4082      222.1703      223.2302      209.8192      184.4864      159.6907      157.8728      140.9140      141.8217      133.2615      119.7280      118.9040      111.3887      120.2390      133.0340      142.7503      148.2135      156.6886      171.6158      184.3102      248.3778      286.3122      298.4714      285.5972      286.0169      279.7571      282.2816      266.3270      266.3054      251.0125      276.3023      264.3398      326.2767      370.8101      352.4831      381.0269      426.3307      405.0563      415.6861      369.4702      276.3220      248.6279      234.3518      233.6784      234.3469      243.8790      253.8396      287.9590      283.8546      285.8634      277.7560      254.1449      215.7468      196.1795      182.8693      169.3314      174.7033      169.6380      156.4950      138.7380      115.3671      102.3265      101.1503      115.1844      131.4200      127.5491      133.9057      176.1270      139.4517      112.3201      137.6892      143.6009        0.0000        0.0000        0.0000        0.0000        0.0000        0.0000      243.0915      230.2046      158.2124      121.5297      118.6036      102.7127        0.0000        0.0000        0.0000        0.0000        0.0000        0.0000        0.0000        0.0000        0.0000        0.0000        0.0000        0.0000        0.0000        0.0000        0.0000        0.0000        0.0000        0.0000        0.0000        0.0000        0.0000        0.0000        0.0000        0.0000        0.0000        0.0000        0.0000        0.0000        0.0000        0.0000        0.0000        0.0000        0.0000        0.0000        0.0000        0.0000        0.0000        0.0000        0.0000        0.0000        0.0000        0.0000        0.0000        0.0000        0.0000        0.0000        0.0000        0.0000        0.0000        0.0000        0.0000        0.0000        0.0000        0.0000
        0.0000        0.0000        0.0000        0.0000        0.0000        0.0000        0.0000        0.0000        0.0000        0.0000        0.0000        0.0000        0.0000        0.0000        0.0000        0.0000        0.0000        0.0000        0.0000        0.0000        0.0000        0.0000        0.0000        0.0000        0.0000        0.0000        0.0000        0.0000        0.0000        0.0000        0.0000        0.0000        0.0000        0.0000        0.0000        0.0000        0.0000        0.0000        0.0000        0.0000        0.0000        0.0000        0.0000        0.0000        0.0000        0.0000        0.0000        0.0000        0.0000        0.0000        0.0000        0.0000        0.0000        0.0000        0.0000        0.0000        0.0000        0.0000        0.0000        0.0000        0.0000        0.0000        0.0000        0.0000        0.0000        0.0000        0.0000        0.0000        0.0000        0.0000        0.0000        0.0000        0.0000        0.0000        0.0000        0.0000        0.0000        0.0000        0.0000        0.0000        0.0000        0.0000        0.0000        0.0000        0.0000        0.0000        0.0000        0.0000        0.0000        0.0000        0.0000        0.0000        0.0000        0.0000        0.0000        0.0000      161.9105      168.8447      162.6374      187.1381      189.9070      187.7555      179.0353      183.3599      182.0928      176.6718      193.0331      197.2486      197.7335      219.5913      228.8005      236.9457      223.4781      215.4743      219.5867      179.0591      155.8905      140.9263      144.3161      137.0112      123.5456      124.3085      124.1675      117.3800      125.2221      146.3329      164.5160      163.8190      148.9666      172.9688      203.9613      236.2992      315.8007      286.0999      282.6233      292.2248      267.1856      258.9201      235.2749      246.3394      241.0581      267.7332      290.3651      328.7189      345.9421      331.9608      348.2579      403.3546      380.8994      398.8327      348.2136      258.2086      231.2974      217.3711      243.3253      229.8736      271.3962      266.1447      305.6981      307.0856      306.9305      324.8628      282.7848      221.7768      194.2065      176.9603      175.5394      174.9624      165.5587      142.0330      124.5259      105.3205      103.8535      102.2087      147.3243      140.9573      136.1346      126.8326      144.4635      158.1801      135.7180      154.4363        0.0000        0.0000        0.0000        0.0000        0.0000        0.0000      275.2089      256.0952      245.9743      154.5299      133.8017      126.8160      132.3074        0.0000        0.0000        0.0000        0.0000        0.0000        0.0000        0.0000        0.0000        0.0000        0.0000        0.0000        0.0000        0.0000        0.0000        0.0000        0.0000        0.0000        0.0000        0.0000        0.0000        0.0000        0.0000        0.0000        0.0000        0.0000        0.0000        0.0000        0.0000        0.0000        0.0000        0.0000        0.0000        0.0000        0.0000        0.0000        0.0000        0.0000        0.0000        0.0000        0.0000        0.0000        0.0000        0.0000        0.0000        0.0000        0.0000        0.0000        0.0000        0.0000        0.0000        0.0000        0.0000        0.0000        0.0000
        0.0000        0.0000        0.0000        0.0000        0.0000        0.0000        0.0000        0.0000        0.0000        0.0000        0.0000        0.0000        0.0000        0.0000        0.0000        0.0000        0.0000        0.0000        0.0000        0.0000        0.0000        0.0000        0.0000        0.0000        0.0000        0.0000        0.0000        0.0000        0.0000        0.0000        0.0000        0.0000        0.0000        0.0000        0.0000        0.0000        0.0000        0.0000        0.0000        0.0000        0.0000        0.0000        0.0000        0.0000        0.0000        0.0000        0.0000        0.0000        0.0000        0.0000        0.0000        0.0000        0.0000        0.0000        0.0000        0.0000        0.0000        0.0000        0.0000        0.0000        0.0000        0.0000        0.0000        0.0000        0.0000        0.0000        0.0000        0.0000        0.0000        0.0000        0.0000        0.0000        0.0000        0.0000        0.0000        0.0000        0.0000        0.0000        0.0000        0.0000        0.0000        0.0000        0.0000        0.0000        0.0000        0.0000        0.0000        0.0000        0.0000        0.0000        0.0000        0.0000        0.0000        0.0000        0.0000        0.0000        0.0000      189.2184      167.2998      199.0221      201.0482      202.2790      207.8304      200.4749      188.8062      194.0993      189.8979      197.8910      199.3858      209.5403      212.5858      227.8672      228.9645      206.2992      200.2650      178.9215      152.2702      133.3984      135.4934      127.9157      130.2260      123.8549      117.6633      132.1661      143.5668      166.1051      177.1491      165.2153      166.2296      195.9555      203.2742      228.4801      240.4349      273.7733      291.9373      284.3660      274.7605      243.5484      253.7937      257.9209      274.0584      286.2365      285.9822      312.3069      313.7402      343.3264      342.6695      358.2010      362.2378      389.7092      325.3714      248.5022      226.3415      226.7718      236.4638      232.9365      261.0500      259.0137      292.0053      309.6262      328.0970      332.9370      310.3840      225.5840      187.0607      179.2699      182.6807      184.7743      161.5471      148.9237      131.0443      109.1697       94.6573       95.4588      112.1518      113.8557      108.3130      108.2442      113.5572      117.4557      123.3612        0.0000        0.0000        0.0000        0.0000        0.0000        0.0000        0.0000      259.4183      261.0418      238.5544      180.8813      166.4166      144.3883      145.2287        0.0000        0.0000        0.0000        0.0000        0.0000        0.0000        0.0000        0.0000        0.0000        0.0000        0.0000        0.0000        0.0000        0.0000        0.0000        0.0000        0.0000        0.0000        0.0000        0.0000        0.0000        0.0000        0.0000        0.0000        0.0000        0.0000        0.0000        0.0000        0.0000        0.0000        0.0000        0.0000        0.0000        0.0000        0.0000        0.0000        0.0000        0.0000        0.0000        0.0000        0.0000        0.0000        0.0000        0.0000        0.0000        0.0000        0.0000        0.0000        0.0000        0.0000        0.0000        0.0000        0.0000        0.0000
        0.0000        0.0000        0.0000        0.0000        0.0000        0.0000        0.0000        0.0000        0.0000        0.0000        0.0000        0.0000        0.0000        0.0000        0.0000        0.0000        0.0000        0.0000        0.0000        0.0000        0.0000        0.0000        0.0000        0.0000        0.0000        0.0000        0.0000        0.0000        0.0000        0.0000        0.0000        0.0000        0.0000        0.0000        0.0000        0.0000        0.0000        0.0000        0.0000        0.0000        0.0000        0.0000        0.0000        0.0000        0.0000        0.0000        0.0000        0.0000        0.0000        0.0000        0.0000        0.0000        0.0000        0.0000        0.0000        0.0000        0.0000        0.0000        0.0000        0.0000        0.0000        0.0000        0.0000        0.0000        0.0000        0.0000        0.0000        0.0000        0.0000        0.0000        0.0000        0.0000        0.0000        0.0000        0.0000        0.0000        0.0000        0.0000        0.0000        0.0000        0.0000        0.0000        0.0000        0.0000        0.0000        0.0000        0.0000        0.0000        0.0000        0.0000        0.0000        0.0000        0.0000        0.0000        0.0000        0.0000      204.9958      203.4754      188.2189      188.3324        0.0000      194.6455      203.8814      204.9124      207.8436      206.3345      192.1839      193.4831      198.9935      194.1451      199.5354      184.3681      203.0114      202.8980      182.1385      159.8696      146.1067      145.4965      138.9869      122.4848      122.7483      120.7045      123.6420      149.6703      164.8872      192.3009      205.3682      189.5205      178.2363      196.9591      193.1852      198.4822      207.6941      216.7468      219.6004      237.0228      247.4368      237.8942      257.4970      251.1925      232.3796      240.6709      268.5587      285.2322      282.1962      305.0126      296.1153      281.7389      298.5573      300.5763      260.5089      203.0476      176.9535      174.9668      169.9813      182.7937      181.6386      181.4378      215.5677      313.6942      340.2255      343.3042      312.7971      230.3704      196.6037      194.0019      186.0543      166.1064      151.7322      131.8013      125.6695       99.1092       81.9682       75.6144       76.7062       85.7004       58.9255       60.4377       77.5664        0.0000        0.0000        0.0000        0.0000        0.0000      383.7900      277.7100        0.0000      307.3971      295.6064      294.0596      292.3793      247.8432      222.0132      210.7368        0.0000        0.0000        0.0000        0.0000        0.0000        0.0000        0.0000        0.0000        0.0000        0.0000        0.0000        0.0000        0.0000        0.0000        0.0000        0.0000        0.0000        0.0000        0.0000        0.0000        0.0000        0.0000        0.0000        0.0000        0.0000        0.0000        0.0000        0.0000        0.0000        0.0000        0.0000        0.0000        0.0000        0.0000        0.0000        0.0000        0.0000        0.0000        0.0000        0.0000        0.0000        0.0000        0.0000        0.0000        0.0000        0.0000        0.0000        0.0000        0.0000        0.0000        0.0000        0.0000        0.0000        0.0000        0.0000
        0.0000        0.0000        0.0000        0.0000        0.0000        0.0000        0.0000        0.0000        0.0000        0.0000        0.0000        0.0000        0.0000        0.0000        0.0000        0.0000        0.0000        0.0000        0.0000        0.0000        0.0000        0.0000        0.0000        0.0000        0.0000        0.0000        0.0000        0.0000        0.0000        0.0000        0.0000        0.0000        0.0000        0.0000        0.0000        0.0000        0.0000        0.0000        0.0000        0.0000        0.0000        0.0000        0.0000        0.0000        0.0000        0.0000        0.0000        0.0000        0.0000        0.0000        0.0000        0.0000        0.0000        0.0000        0.0000        0.0000        0.0000        0.0000        0.0000        0.0000        0.0000        0.0000        0.0000        0.0000        0.0000        0.0000        0.0000        0.0000        0.0000        0.0000        0.0000        0.0000        0.0000        0.0000        0.0000        0.0000        0.0000        0.0000        0.0000        0.0000        0.0000        0.0000        0.0000        0.0000        0.0000        0.0000        0.0000        0.0000        0.0000        0.0000        0.0000        0.0000        0.0000        0.0000        0.0000        0.0000        0.0000      188.4026        0.0000        0.0000        0.0000      200.1881      192.1591      199.6260      196.7586      200.5947      189.6461      190.0225      203.3972      205.4434      207.3170      189.1609      200.1883      203.2385      183.6467      161.2964      152.1358      145.9598      135.7636      128.2642      123.5451      127.8242      139.2085      172.9734      182.7104      199.8233      225.1594      203.3871      188.2915      186.4539      181.7816      196.7051      203.1166      220.0344      229.6102      241.0284      256.4462      281.4981      266.9226      269.3389      218.7773      210.8775      258.2083      286.1947      293.9665      283.0198      273.2111      279.8410      326.4216      266.3517      225.1994      172.0225      160.2007      155.3656      165.3615      164.9620      161.9357      161.2632      197.9758      278.9471      328.9851      342.1981      314.7612      236.8867      200.5264      193.9253      179.9750      171.2268      148.3454      139.2843      122.2979       99.3171      119.5236       84.6928       69.3585       74.4514       66.8315       69.0032       61.2686        0.0000        0.0000        0.0000        0.0000        0.0000      248.1000      102.9600      180.0000      296.8622      313.6454      325.9728      326.4494      252.1292      227.5463      223.4511        0.0000        0.0000        0.0000        0.0000        0.0000        0.0000        0.0000        0.0000        0.0000        0.0000        0.0000        0.0000        0.0000        0.0000        0.0000        0.0000        0.0000        0.0000        0.0000        0.0000        0.0000        0.0000        0.0000        0.0000        0.0000        0.0000        0.0000        0.0000        0.0000        0.0000        0.0000        0.0000        0.0000        0.0000        0.0000        0.0000        0.0000        0.0000        0.0000        0.0000        0.0000        0.0000        0.0000        0.0000        0.0000        0.0000        0.0000        0.0000        0.0000        0.0000        0.0000        0.0000        0.0000        0.0000        0.0000
        0.0000        0.0000        0.0000        0.0000        0.0000        0.0000        0.0000        0.0000        0.0000        0.0000        0.0000        0.0000        0.0000        0.0000        0.0000        0.0000        0.0000        0.0000        0.0000        0.0000        0.0000        0.0000        0.0000        0.0000        0.0000        0.0000        0.0000        0.0000        0.0000        0.0000        0.0000        0.0000        0.0000        0.0000        0.0000        0.0000        0.0000        0.0000        0.0000        0.0000        0.0000        0.0000        0.0000        0.0000        0.0000        0.0000        0.0000        0.0000        0.0000        0.0000        0.0000        0.0000        0.0000        0.0000        0.0000        0.0000        0.0000        0.0000        0.0000        0.0000        0.0000        0.0000        0.0000        0.0000        0.0000        0.0000        0.0000        0.0000        0.0000        0.0000        0.0000        0.0000        0.0000        0.0000        0.0000        0.0000        0.0000        0.0000        0.0000        0.0000        0.0000        0.0000        0.0000        0.0000        0.0000        0.0000        0.0000        0.0000        0.0000        0.0000        0.0000        0.0000        0.0000        0.0000        0.0000        0.0000        0.0000        0.0000        0.0000        0.0000        0.0000      190.5938      195.6631      196.0039      180.6311      196.1331      210.4326      210.1111      218.0958      223.9983      231.4865      217.3512      234.9535      215.0839      201.5128      188.5341      173.4736      157.4513      163.8505      157.5846      154.0463      153.0685      164.8219      208.2311      213.6911      221.7113      240.2513      210.4649      190.2901      189.9089      196.2233      202.4007      222.8892      233.9668      232.3795      247.0720      273.0654      307.7291      304.4018      316.4798      213.0153      220.5713      226.4698      283.7665      278.2084      250.1243      233.2257      249.3682      240.7893      212.8853      201.6367      149.8826      125.0702      125.8516      144.9140      145.0212      144.2696      148.2540      169.2301      259.7373      303.8932      321.9035      298.3779      239.7397      213.1285      209.3920      174.4845      162.9262      154.0139      157.7201      124.8611      130.2592      146.8265       70.7255       68.6514       78.8309       77.5374        0.0000        0.0000        0.0000        0.0000        0.0000        0.0000      132.1500      127.6200       66.6000       89.7600      260.1739      289.0554      286.4630      272.5665      236.3961      224.2298      219.2346        0.0000        0.0000        0.0000        0.0000        0.0000        0.0000        0.0000        0.0000        0.0000        0.0000        0.0000        0.0000        0.0000        0.0000        0.0000        0.0000        0.0000        0.0000        0.0000        0.0000        0.0000        0.0000        0.0000        0.0000        0.0000        0.0000        0.0000        0.0000        0.0000        0.0000        0.0000        0.0000        0.0000        0.0000        0.0000        0.0000        0.0000        0.0000        0.0000        0.0000        0.0000        0.0000        0.0000        0.0000        0.0000        0.0000        0.0000        0.0000        0.0000        0.0000        0.0000        0.0000        0.0000        0.0000        0.0000
        0.0000        0.0000        0.0000        0.0000        0.0000        0.0000        0.0000        0.0000        0.0000        0.0000        0.0000        0.0000        0.0000        0.0000        0.0000        0.0000        0.0000        0.0000        0.0000        0.0000        0.0000        0.0000        0.0000        0.0000        0.0000        0.0000        0.0000        0.0000        0.0000        0.0000        0.0000        0.0000        0.0000        0.0000        0.0000        0.0000        0.0000        0.0000        0.0000        0.0000        0.0000        0.0000        0.0000        0.0000        0.0000        0.0000        0.0000        0.0000        0.0000        0.0000        0.0000        0.0000        0.0000        0.0000        0.0000        0.0000        0.0000        0.0000        0.0000        0.0000        0.0000        0.0000        0.0000        0.0000        0.0000        0.0000        0.0000        0.0000        0.0000        0.0000        0.0000        0.0000        0.0000        0.0000        0.0000        0.0000        0.0000        0.0000        0.0000        0.0000        0.0000        0.0000        0.0000        0.0000        0.0000        0.0000        0.0000        0.0000        0.0000        0.0000        0.0000        0.0000        0.0000        0.0000        0.0000        0.0000        0.0000        0.0000        0.0000        0.0000        0.0000        0.0000      211.0240      206.9317      214.6587      227.3850      242.3295      225.1285      219.1437      228.3900      243.2441      239.8141      235.6567      221.6952      230.3344      227.3831      212.2792      204.0956      215.3672      211.3206      208.7376      227.1399      247.5887      267.9064      257.5468      268.6227      269.9044      247.0916      239.2004      223.3869      223.8042      224.0339      241.1255      235.0813      248.7282      256.3631      296.8265      322.8872      292.2995      225.3510      242.0761      267.5782      253.8772      279.6166      267.2930      276.3145      235.0242      209.4109      205.4823      195.5969      172.2134      132.0095      111.4063      105.2757      101.8347      110.3976      113.4266      127.7749      163.0467      249.3521      280.6470      299.0099      283.1583      227.3418      214.7734      196.8263      202.7578      184.5914      152.5468      136.6762      119.9253       99.0375       98.1515       79.3824       92.6406       66.2919       57.9549        0.0000        0.0000        0.0000        0.0000        0.0000        0.0000        0.0000       54.8400       57.9300       73.3200      235.0381      234.0095      241.2508      295.7854      240.7155      243.2559      199.2863        0.0000        0.0000        0.0000        0.0000        0.0000        0.0000        0.0000        0.0000        0.0000        0.0000        0.0000        0.0000        0.0000        0.0000        0.0000        0.0000        0.0000        0.0000        0.0000        0.0000        0.0000        0.0000        0.0000        0.0000        0.0000        0.0000        0.0000        0.0000        0.0000        0.0000        0.0000        0.0000        0.0000        0.0000        0.0000        0.0000        0.0000        0.0000        0.0000        0.0000        0.0000        0.0000        0.0000        0.0000        0.0000        0.0000        0.0000        0.0000        0.0000        0.0000        0.0000        0.0000        0.0000        0.0000        0.0000
        0.0000        0.0000        0.0000        0.0000        0.0000        0.0000        0.0000        0.0000        0.0000        0.0000        0.0000        0.0000        0.0000        0.0000        0.0000        0.0000        0.0000        0.0000        0.0000        0.0000        0.0000        0.0000        0.0000        0.0000        0.0000        0.0000        0.0000        0.0000        0.0000        0.0000        0.0000        0.0000        0.0000        0.0000        0.0000        0.0000        0.0000        0.0000        0.0000        0.0000        0.0000        0.0000        0.0000        0.0000        0.0000        0.0000        0.0000        0.0000        0.0000        0.0000        0.0000        0.0000        0.0000        0.0000        0.0000        0.0000        0.0000        0.0000        0.0000        0.0000        0.0000        0.0000        0.0000        0.0000        0.0000        0.0000        0.0000        0.0000        0.0000        0.0000        0.0000        0.0000        0.0000        0.0000        0.0000        0.0000        0.0000        0.0000        0.0000        0.0000        0.0000        0.0000        0.0000        0.0000        0.0000        0.0000        0.0000        0.0000        0.0000        0.0000        0.0000        0.0000        0.0000        0.0000        0.0000        0.0000        0.0000        0.0000        0.0000        0.0000        0.0000        0.0000        0.0000      187.4354      212.0804      228.5208      212.0951      224.1382      227.3989      234.9532      261.7371      280.7388      281.6759      306.4081      321.1834      347.0417      342.6466      338.3034      340.4927      349.1545      346.3443      352.5469      374.8861      375.4853      377.8463      358.9439      358.2397        0.0000        0.0000      287.0942      273.2145      227.4758      223.9234      220.1189      224.7325      249.2533      272.6617      252.1875      266.3011      267.8828      256.9216      250.3078      244.5710      252.6470      273.2416      256.2014      236.3828      208.3146      199.4052      186.1899      164.8304      123.0233      113.5695       94.7277       86.3008       90.2489       97.8541      118.6248      145.6374      219.3831      242.5113      248.7440      237.3025      232.3116      228.1328      226.1247      227.0673      200.7531      161.9111      146.4437      118.1353      102.3593      121.0819       99.8076        0.0000        0.0000        0.0000        0.0000        0.0000        0.0000        0.0000        0.0000        0.0000        0.0000        0.0000        0.0000        0.0000      190.8569      187.7217      282.1976      219.6068      170.5063      167.8281        0.0000        0.0000        0.0000        0.0000        0.0000        0.0000        0.0000        0.0000        0.0000        0.0000        0.0000        0.0000        0.0000        0.0000        0.0000        0.0000        0.0000        0.0000        0.0000        0.0000        0.0000        0.0000        0.0000        0.0000        0.0000        0.0000        0.0000        0.0000        0.0000        0.0000        0.0000        0.0000        0.0000        0.0000        0.0000        0.0000        0.0000        0.0000        0.0000        0.0000        0.0000        0.0000        0.0000        0.0000        0.0000        0.0000        0.0000        0.0000        0.0000        0.0000        0.0000        0.0000        0.0000        0.0000        0.0000        0.0000
        0.0000        0.0000        0.0000        0.0000        0.0000        0.0000        0.0000        0.0000        0.0000        0.0000        0.0000        0.0000        0.0000        0.0000        0.0000        0.0000        0.0000        0.0000        0.0000        0.0000        0.0000        0.0000        0.0000        0.0000        0.0000        0.0000        0.0000        0.0000        0.0000        0.0000        0.0000        0.0000        0.0000        0.0000        0.0000        0.0000        0.0000        0.0000        0.0000        0.0000        0.0000        0.0000        0.0000        0.0000        0.0000        0.0000        0.0000        0.0000        0.0000        0.0000        0.0000        0.0000        0.0000        0.0000        0.0000        0.0000        0.0000        0.0000        0.0000        0.0000        0.0000        0.0000        0.0000        0.0000        0.0000        0.0000        0.0000        0.0000        0.0000        0.0000        0.0000        0.0000        0.0000        0.0000        0.0000        0.0000        0.0000        0.0000        0.0000        0.0000        0.0000        0.0000        0.0000        0.0000        0.0000        0.0000        0.0000        0.0000        0.0000        0.0000        0.0000        0.0000        0.0000        0.0000        0.0000        0.0000        0.0000        0.0000        0.0000        0.0000        0.0000        0.0000        0.0000      187.2666      212.0351      227.8420      220.4443      225.3214      236.2177      253.5813      273.7449      306.2662      313.5693      345.7530      349.5979      389.5995      403.4711      410.5695      402.4578      414.5115      411.2462      409.1379      437.4261      429.7278      438.2657      431.1360        0.0000        0.0000        0.0000        0.0000        0.0000        0.0000      229.8637      220.8654      227.5762      242.2630      240.8243      289.0044      292.6659      259.6990      247.7058      253.5823      259.1379      283.4700      301.5666      281.4122      239.7848      216.6176      194.1503      174.7932      144.2485      113.7824       97.7793       87.3507       89.9058       99.6758       94.7556      124.4920      147.2819      206.5465      234.9103      243.2908      247.1749      256.6467      277.4462      267.8874      247.8940      237.0286      198.5610      162.1921      140.5471      108.6183        0.0000        0.0000        0.0000        0.0000        0.0000        0.0000        0.0000        0.0000        0.0000        0.0000        0.0000        0.0000        0.0000        0.0000        0.0000      178.5576      171.2351      183.5184      181.5436      152.0343      124.7383      115.8494        0.0000        0.0000        0.0000        0.0000        0.0000        0.0000        0.0000        0.0000        0.0000        0.0000        0.0000        0.0000        0.0000        0.0000        0.0000        0.0000        0.0000        0.0000        0.0000        0.0000        0.0000        0.0000        0.0000        0.0000        0.0000        0.0000        0.0000        0.0000        0.0000        0.0000        0.0000        0.0000        0.0000        0.0000        0.0000        0.0000        0.0000        0.0000        0.0000        0.0000        0.0000        0.0000        0.0000        0.0000        0.0000        0.0000        0.0000        0.0000        0.0000        0.0000        0.0000        0.0000        0.0000        0.0000        0.0000
        0.0000        0.0000        0.0000        0.0000        0.0000        0.0000        0.0000        0.0000        0.0000        0.0000        0.0000        0.0000        0.0000        0.0000        0.0000        0.0000        0.0000        0.0000        0.0000        0.0000        0.0000        0.0000        0.0000        0.0000        0.0000        0.0000        0.0000        0.0000        0.0000        0.0000        0.0000        0.0000        0.0000        0.0000        0.0000        0.0000        0.0000        0.0000        0.0000        0.0000        0.0000        0.0000        0.0000        0.0000        0.0000        0.0000        0.0000        0.0000        0.0000        0.0000        0.0000        0.0000        0.0000        0.0000        0.0000        0.0000        0.0000        0.0000        0.0000        0.0000        0.0000        0.0000        0.0000        0.0000        0.0000        0.0000        0.0000        0.0000        0.0000        0.0000        0.0000        0.0000        0.0000        0.0000        0.0000        0.0000        0.0000        0.0000        0.0000        0.0000        0.0000        0.0000        0.0000        0.0000        0.0000        0.0000        0.0000        0.0000        0.0000        0.0000        0.0000        0.0000        0.0000        0.0000        0.0000        0.0000        0.0000        0.0000        0.0000        0.0000        0.0000        0.0000        0.0000      196.2941      218.4576      226.6257      232.0702      232.7927      239.3899      259.9735      291.9605      324.7408      338.8390      354.5948      379.9000      387.7062      408.8920        0.0000      444.4600      455.8611        0.0000        0.0000      434.8839      431.8289        0.0000        0.0000        0.0000        0.0000        0.0000        0.0000        0.0000        0.0000      233.4582      218.9926      232.0895      235.4859      232.5673      258.9406      272.8781      259.6722      280.9096      312.1641      315.8002      308.1022      298.7177      270.0510      244.6525      226.5119      214.7697      168.0399      137.1539      111.3067      107.3227       98.3484      111.1923      111.9296      107.0106      114.6483      141.4365      211.2599      223.5636      233.4238      246.0367      279.2062      273.8282      274.3170      291.2845        0.0000        0.0000        0.0000        0.0000        0.0000        0.0000        0.0000        0.0000        0.0000        0.0000        0.0000        0.0000        0.0000        0.0000        0.0000        0.0000        0.0000        0.0000        0.0000        0.0000      199.9247      172.3326      185.6149      166.3584      163.8118        0.0000        0.0000        0.0000        0.0000        0.0000        0.0000        0.0000        0.0000        0.0000        0.0000        0.0000        0.0000        0.0000        0.0000        0.0000        0.0000        0.0000        0.0000        0.0000        0.0000        0.0000        0.0000        0.0000        0.0000        0.0000        0.0000        0.0000        0.0000        0.0000        0.0000        0.0000        0.0000        0.0000        0.0000        0.0000        0.0000        0.0000        0.0000        0.0000        0.0000        0.0000        0.0000        0.0000        0.0000        0.0000        0.0000        0.0000        0.0000        0.0000        0.0000        0.0000        0.0000        0.0000        0.0000        0.0000        0.0000        0.0000
        0.0000        0.0000        0.0000        0.0000        0.0000        0.0000        0.0000        0.0000        0.0000        0.0000        0.0000        0.0000        0.0000        0.0000        0.0000        0.0000        0.0000        0.0000        0.0000        0.0000        0.0000        0.0000        0.0000        0.0000        0.0000        0.0000        0.0000        0.0000        0.0000        0.0000        0.0000        0.0000        0.0000        0.0000        0.0000        0.0000        0.0000        0.0000        0.0000        0.0000        0.0000        0.0000        0.0000        0.0000        0.0000        0.0000        0.0000        0.0000        0.0000        0.0000        0.0000        0.0000        0.0000        0.0000        0.0000        0.0000        0.0000        0.0000        0.0000        0.0000        0.0000        0.0000        0.0000        0.0000        0.0000        0.0000        0.0000        0.0000        0.0000        0.0000        0.0000        0.0000        0.0000        0.0000        0.0000        0.0000        0.0000        0.0000        0.0000        0.0000        0.0000        0.0000        0.0000        0.0000        0.0000        0.0000        0.0000        0.0000        0.0000        0.0000        0.0000        0.0000        0.0000        0.0000        0.0000        0.0000        0.0000        0.0000        0.0000        0.0000        0.0000        0.0000        0.0000      219.9607      230.3085      247.0706      236.4498      242.8955      251.3335      277.5963      310.1554      320.6529      339.7803      344.6967        0.0000        0.0000        0.0000        0.0000        0.0000        0.0000        0.0000        0.0000        0.0000        0.0000        0.0000        0.0000        0.0000        0.0000        0.0000        0.0000        0.0000        0.0000        0.0000      199.8329      222.9274      242.1083      249.3428      289.9464      315.9755      365.8396      429.8137      415.8802      387.2198      370.1360      300.9526      259.3353      254.9901      215.5954      207.2962      164.0403      148.7856      134.1161      132.8252      110.7992      116.3206      108.5472      106.8941      106.0190      137.9436      192.8625      194.8563      209.5367      216.8231      233.2133      259.9728      248.3304        0.0000        0.0000        0.0000        0.0000        0.0000        0.0000        0.0000        0.0000        0.0000        0.0000        0.0000        0.0000        0.0000        0.0000        0.0000        0.0000        0.0000        0.0000        0.0000        0.0000        0.0000        0.0000      208.1642      219.2599      201.6855        0.0000      133.9088      123.8678        0.0000        0.0000        0.0000        0.0000        0.0000        0.0000        0.0000        0.0000        0.0000        0.0000        0.0000        0.0000        0.0000        0.0000        0.0000        0.0000        0.0000        0.0000        0.0000        0.0000        0.0000        0.0000        0.0000        0.0000        0.0000        0.0000        0.0000        0.0000        0.0000        0.0000        0.0000        0.0000        0.0000        0.0000        0.0000        0.0000        0.0000        0.0000        0.0000        0.0000        0.0000        0.0000        0.0000        0.0000        0.0000        0.0000        0.0000        0.0000        0.0000        0.0000        0.0000        0.0000        0.0000        0.0000        0.0000
        0.0000        0.0000        0.0000        0.0000        0.0000        0.0000        0.0000        0.0000        0.0000        0.0000        0.0000        0.0000        0.0000        0.0000        0.0000        0.0000        0.0000        0.0000        0.0000        0.0000        0.0000        0.0000        0.0000        0.0000        0.0000        0.0000        0.0000        0.0000        0.0000        0.0000        0.0000        0.0000        0.0000        0.0000        0.0000        0.0000        0.0000        0.0000        0.0000        0.0000        0.0000        0.0000        0.0000        0.0000        0.0000        0.0000        0.0000        0.0000        0.0000        0.0000        0.0000        0.0000        0.0000        0.0000        0.0000        0.0000        0.0000        0.0000        0.0000        0.0000        0.0000        0.0000        0.0000        0.0000        0.0000        0.0000        0.0000        0.0000        0.0000        0.0000        0.0000        0.0000        0.0000        0.0000        0.0000        0.0000        0.0000        0.0000        0.0000        0.0000        0.0000        0.0000        0.0000        0.0000        0.0000        0.0000        0.0000        0.0000        0.0000        0.0000        0.0000        0.0000        0.0000        0.0000        0.0000        0.0000        0.0000        0.0000        0.0000        0.0000        0.0000        0.0000        0.0000        0.0000        0.0000      246.1717      226.4201      239.2987      258.5928      289.5137      309.3978      318.0845      313.7881      331.9061      344.8167        0.0000        0.0000        0.0000        0.0000        0.0000        0.0000        0.0000        0.0000        0.0000        0.0000        0.0000        0.0000        0.0000        0.0000        0.0000        0.0000        0.0000        0.0000      200.5277      219.6085      278.8847      309.2756      354.6799      371.4827      501.7821      550.4534      471.6640      402.8689      313.7421      261.5386      238.9612      213.5804      239.8892      211.2873      178.9054      195.7650      172.0404      152.2908      134.8205      149.5533      124.9299       95.3033      102.4330      117.7447      150.9039      159.2513      166.6366      180.1214      123.7500      161.2800        0.0000        0.0000        0.0000        0.0000        0.0000        0.0000        0.0000        0.0000        0.0000        0.0000        0.0000        0.0000        0.0000        0.0000        0.0000        0.0000        0.0000        0.0000        0.0000        0.0000        0.0000        0.0000        0.0000        0.0000      177.8285      187.6609        0.0000      111.6900      124.3200        0.0000        0.0000        0.0000        0.0000        0.0000        0.0000        0.0000        0.0000        0.0000        0.0000        0.0000        0.0000        0.0000        0.0000        0.0000        0.0000        0.0000        0.0000        0.0000        0.0000        0.0000        0.0000        0.0000        0.0000        0.0000        0.0000        0.0000        0.0000        0.0000        0.0000        0.0000        0.0000        0.0000        0.0000        0.0000        0.0000        0.0000        0.0000        0.0000        0.0000        0.0000        0.0000        0.0000        0.0000        0.0000        0.0000        0.0000        0.0000        0.0000        0.0000        0.0000        0.0000        0.0000        0.0000        0.0000
        0.0000        0.0000        0.0000        0.0000        0.0000        0.0000        0.0000        0.0000        0.0000        0.0000        0.0000        0.0000        0.0000        0.0000        0.0000        0.0000        0.0000        0.0000        0.0000        0.0000        0.0000        0.0000        0.0000        0.0000        0.0000        0.0000        0.0000        0.0000        0.0000        0.0000        0.0000        0.0000        0.0000        0.0000        0.0000        0.0000        0.0000        0.0000        0.0000        0.0000        0.0000        0.0000        0.0000        0.0000        0.0000        0.0000        0.0000        0.0000        0.0000        0.0000        0.0000        0.0000        0.0000        0.0000        0.0000        0.0000        0.0000        0.0000        0.0000        0.0000        0.0000        0.0000        0.0000        0.0000        0.0000        0.0000        0.0000        0.0000        0.0000        0.0000        0.0000        0.0000        0.0000        0.0000        0.0000        0.0000        0.0000        0.0000        0.0000        0.0000        0.0000        0.0000        0.0000        0.0000        0.0000        0.0000        0.0000        0.0000        0.0000        0.0000        0.0000        0.0000        0.0000        0.0000        0.0000        0.0000        0.0000        0.0000        0.0000        0.0000        0.0000        0.0000        0.0000        0.0000        0.0000        0.0000      248.8835      258.5540      279.0132      312.4122      306.1826      316.2267      317.0775      350.7800      356.7063        0.0000        0.0000        0.0000        0.0000        0.0000        0.0000        0.0000        0.0000        0.0000        0.0000        0.0000        0.0000        0.0000        0.0000        0.0000        0.0000        0.0000        0.0000        0.0000        0.0000      312.8672      367.2710      411.1447      421.7769      551.7063      532.4001      430.2740      362.7714      246.7856      206.5404      227.6539      188.8088      209.5511      207.3128      187.3776      234.5501      196.0040      188.9758      159.0427      135.0920      112.7688      111.2784      107.2917      119.8884      132.0761        0.0000        0.0000      203.2442        0.0000        0.0000        0.0000        0.0000        0.0000        0.0000        0.0000        0.0000        0.0000        0.0000        0.0000        0.0000        0.0000        0.0000        0.0000        0.0000        0.0000        0.0000        0.0000        0.0000        0.0000        0.0000        0.0000        0.0000        0.0000        0.0000      206.6183      194.5525        0.0000        0.0000        0.0000        0.0000        0.0000        0.0000        0.0000        0.0000        0.0000        0.0000        0.0000        0.0000        0.0000        0.0000        0.0000        0.0000        0.0000        0.0000        0.0000        0.0000        0.0000        0.0000        0.0000        0.0000        0.0000        0.0000        0.0000        0.0000        0.0000        0.0000        0.0000        0.0000        0.0000        0.0000        0.0000        0.0000        0.0000        0.0000        0.0000        0.0000        0.0000        0.0000        0.0000        0.0000        0.0000        0.0000        0.0000        0.0000        0.0000        0.0000        0.0000        0.0000        0.0000        0.0000        0.0000        0.0000        0.0000        0.0000
[truncated: 212,709 more chars]
