# Supplementary material for: Multidimensional evaluation of the TRMM 3B43V7 satellite-based precipitation product in mainland China from 1998–2016
Source: PeerJ. 2020 Feb 20;8:e8615. doi: 10.7717/peerj.8615 (PMC7036276; doi:10.7717/peerj.8615)
Supplement: Supplemental Information 2 [file peerj-08-8615-s002.zip › TRMM_3B43 data/TRMM 3B43 data-Year-Month/2002-06.txt]

ncols         249
nrows         175
xllcorner     73.250
yllcorner     6.500
cellsize      0.25000
        0.0000        0.0000        0.0000        0.0000        0.0000        0.0000        0.0000        0.0000        0.0000        0.0000        0.0000        0.0000        0.0000        0.0000        0.0000        0.0000        0.0000        0.0000        0.0000        0.0000        0.0000        0.0000        0.0000        0.0000        0.0000        0.0000        0.0000        0.0000        0.0000        0.0000        0.0000        0.0000        0.0000        0.0000        0.0000        0.0000        0.0000        0.0000        0.0000        0.0000        0.0000        0.0000        0.0000        0.0000        0.0000        0.0000        0.0000        0.0000        0.0000        0.0000        0.0000        0.0000        0.0000        0.0000        0.0000        0.0000        0.0000        0.0000        0.0000        0.0000        0.0000        0.0000        0.0000        0.0000        0.0000        0.0000        0.0000        0.0000        0.0000        0.0000        0.0000        0.0000        0.0000        0.0000        0.0000        0.0000        0.0000        0.0000        0.0000        0.0000        0.0000        0.0000        0.0000        0.0000        0.0000        0.0000        0.0000        0.0000        0.0000        0.0000        0.0000        0.0000        0.0000        0.0000        0.0000        0.0000        0.0000        0.0000        0.0000        0.0000        0.0000        0.0000        0.0000        0.0000        0.0000        0.0000        0.0000        0.0000        0.0000        0.0000        0.0000        0.0000        0.0000        0.0000        0.0000        0.0000        0.0000        0.0000        0.0000        0.0000        0.0000        0.0000        0.0000        0.0000        0.0000        0.0000        0.0000        0.0000        0.0000        0.0000        0.0000        0.0000        0.0000        0.0000        0.0000        0.0000        0.0000        0.0000        0.0000        0.0000        0.0000        0.0000        0.0000        0.0000        0.0000        0.0000        0.0000        0.0000        0.0000        0.0000        0.0000        0.0000        0.0000        0.0000        0.0000        0.0000        0.0000        0.0000        0.0000        0.0000        0.0000        0.0000        0.0000        0.0000        0.0000        0.0000        0.0000        0.0000        0.0000        0.0000        0.0000        0.0000        0.0000       74.1230       75.6561       79.2037        0.0000        0.0000        0.0000       71.6686       71.1321       66.8303       60.7715       75.6088       93.5674       96.3926       93.5478       87.7060      101.4562      128.1139      121.5381      122.4278      126.5657      119.4541      102.3050      105.7255      104.8934      102.8462       96.1769      100.7781      113.5180       99.7964       75.3073       66.0622       66.2724       65.3070       63.5182      101.5863      102.2683      153.7160      136.4992      121.0373      109.5188      104.0355      107.3856      117.5259      110.9610      104.9261       96.3283        0.0000        0.0000        0.0000        0.0000        0.0000        0.0000        0.0000        0.0000        0.0000        0.0000        0.0000        0.0000        0.0000        0.0000        0.0000        0.0000        0.0000        0.0000        0.0000        0.0000        0.0000        0.0000        0.0000        0.0000        0.0000        0.0000        0.0000        0.0000        0.0000        0.0000
        0.0000        0.0000        0.0000        0.0000        0.0000        0.0000        0.0000        0.0000        0.0000        0.0000        0.0000        0.0000        0.0000        0.0000        0.0000        0.0000        0.0000        0.0000        0.0000        0.0000        0.0000        0.0000        0.0000        0.0000        0.0000        0.0000        0.0000        0.0000        0.0000        0.0000        0.0000        0.0000        0.0000        0.0000        0.0000        0.0000        0.0000        0.0000        0.0000        0.0000        0.0000        0.0000        0.0000        0.0000        0.0000        0.0000        0.0000        0.0000        0.0000        0.0000        0.0000        0.0000        0.0000        0.0000        0.0000        0.0000        0.0000        0.0000        0.0000        0.0000        0.0000        0.0000        0.0000        0.0000        0.0000        0.0000        0.0000        0.0000        0.0000        0.0000        0.0000        0.0000        0.0000        0.0000        0.0000        0.0000        0.0000        0.0000        0.0000        0.0000        0.0000        0.0000        0.0000        0.0000        0.0000        0.0000        0.0000        0.0000        0.0000        0.0000        0.0000        0.0000        0.0000        0.0000        0.0000        0.0000        0.0000        0.0000        0.0000        0.0000        0.0000        0.0000        0.0000        0.0000        0.0000        0.0000        0.0000        0.0000        0.0000        0.0000        0.0000        0.0000        0.0000        0.0000        0.0000        0.0000        0.0000        0.0000        0.0000        0.0000        0.0000        0.0000        0.0000        0.0000        0.0000        0.0000        0.0000        0.0000        0.0000        0.0000        0.0000        0.0000        0.0000        0.0000        0.0000        0.0000        0.0000        0.0000        0.0000        0.0000        0.0000        0.0000        0.0000        0.0000        0.0000        0.0000        0.0000        0.0000        0.0000        0.0000        0.0000        0.0000        0.0000        0.0000        0.0000        0.0000        0.0000        0.0000        0.0000        0.0000        0.0000        0.0000        0.0000        0.0000        0.0000        0.0000        0.0000        0.0000        0.0000        0.0000        0.0000        0.0000       56.4067       58.7212       62.5017       75.6452       73.3829       67.7368       63.6147       61.9751       63.2259       62.2233       64.8965       66.6778       79.0115       92.4529      100.9000      105.9108      124.3586      125.7502      142.4673      148.5883      184.0992      156.4654      110.0145      103.9710      102.0756       95.5792      111.8944      143.1607      161.9251      166.5119      110.2879       69.7466       63.1932       60.4274       69.0244       61.7327       95.3164       91.4764      109.5230       99.2215       87.6706       80.3582       80.3623       94.8978       98.7171      102.8188      102.3822      107.4465       94.8897       88.4420       88.9485      102.0366      117.3229      119.7082        0.0000        0.0000        0.0000        0.0000        0.0000        0.0000        0.0000        0.0000        0.0000        0.0000        0.0000        0.0000        0.0000        0.0000        0.0000        0.0000        0.0000        0.0000        0.0000        0.0000        0.0000        0.0000        0.0000
        0.0000        0.0000        0.0000        0.0000        0.0000        0.0000        0.0000        0.0000        0.0000        0.0000        0.0000        0.0000        0.0000        0.0000        0.0000        0.0000        0.0000        0.0000        0.0000        0.0000        0.0000        0.0000        0.0000        0.0000        0.0000        0.0000        0.0000        0.0000        0.0000        0.0000        0.0000        0.0000        0.0000        0.0000        0.0000        0.0000        0.0000        0.0000        0.0000        0.0000        0.0000        0.0000        0.0000        0.0000        0.0000        0.0000        0.0000        0.0000        0.0000        0.0000        0.0000        0.0000        0.0000        0.0000        0.0000       38.2501        0.0000       34.0065       30.8871        0.0000        0.0000        0.0000        0.0000        0.0000        0.0000        0.0000        0.0000        0.0000        0.0000        0.0000        0.0000        0.0000        0.0000        0.0000        0.0000        0.0000        0.0000        0.0000        0.0000        0.0000        0.0000        0.0000        0.0000        0.0000        0.0000        0.0000        0.0000        0.0000        0.0000        0.0000        0.0000        0.0000        0.0000        0.0000        0.0000        0.0000        0.0000        0.0000        0.0000        0.0000        0.0000        0.0000        0.0000        0.0000        0.0000        0.0000        0.0000        0.0000        0.0000        0.0000        0.0000        0.0000        0.0000        0.0000        0.0000        0.0000        0.0000        0.0000        0.0000        0.0000        0.0000        0.0000        0.0000        0.0000        0.0000        0.0000        0.0000        0.0000        0.0000        0.0000        0.0000        0.0000        0.0000        0.0000        0.0000        0.0000        0.0000        0.0000        0.0000        0.0000        0.0000        0.0000        0.0000        0.0000        0.0000        0.0000        0.0000        0.0000        0.0000        0.0000        0.0000        0.0000        0.0000        0.0000        0.0000        0.0000        0.0000        0.0000        0.0000        0.0000        0.0000        0.0000        0.0000        0.0000        0.0000        0.0000        0.0000        0.0000        0.0000        0.0000        0.0000       53.6475       57.6677       52.7773       50.2209       53.6570       55.0725       53.3729       52.4841       51.9264       51.7194       55.6549       65.5440       75.0258       89.8571       93.9744      105.9474      105.1989      108.4253      123.1904      124.8964      157.3785      136.9161      107.5034       99.5382      103.5262      107.6901      103.5673      105.3423      123.3456      126.3239      111.6038       85.0371       66.8837       70.2593       66.2726       66.1965       62.5041       78.9483       96.8026      141.0854      115.3270       95.3097       87.6978       86.6025       93.6584      101.6636       94.0129       95.5147       95.2754       94.0676      114.2869      111.6100      118.3624      119.8399      116.2616      112.3409        0.0000        0.0000        0.0000        0.0000        0.0000        0.0000        0.0000        0.0000        0.0000        0.0000        0.0000        0.0000        0.0000        0.0000        0.0000        0.0000        0.0000        0.0000        0.0000        0.0000        0.0000        0.0000
        0.0000        0.0000        0.0000        0.0000        0.0000        0.0000        0.0000        0.0000        0.0000        0.0000        0.0000        0.0000        0.0000        0.0000        0.0000        0.0000        0.0000        0.0000        0.0000        0.0000        0.0000        0.0000        0.0000        0.0000        0.0000        0.0000        0.0000        0.0000        0.0000        0.0000        0.0000        0.0000        0.0000        0.0000        0.0000        0.0000        0.0000        0.0000        0.0000        0.0000        0.0000        0.0000        0.0000        0.0000        0.0000        0.0000        0.0000        0.0000        0.0000        0.0000        0.0000        0.0000        0.0000       54.4939       54.5516       56.2032       56.5704       88.3572       64.1418       28.4637        0.0000        0.0000        0.0000        0.0000        0.0000        0.0000        0.0000        0.0000        0.0000        0.0000        0.0000        0.0000        0.0000        0.0000        0.0000        0.0000        0.0000        0.0000        0.0000        0.0000        0.0000        0.0000        0.0000        0.0000        0.0000        0.0000        0.0000        0.0000        0.0000        0.0000        0.0000        0.0000        0.0000        0.0000        0.0000        0.0000        0.0000        0.0000        0.0000        0.0000        0.0000        0.0000        0.0000        0.0000        0.0000        0.0000        0.0000        0.0000        0.0000        0.0000        0.0000        0.0000        0.0000        0.0000        0.0000        0.0000        0.0000        0.0000        0.0000        0.0000        0.0000        0.0000        0.0000        0.0000        0.0000        0.0000        0.0000        0.0000        0.0000        0.0000        0.0000        0.0000        0.0000        0.0000        0.0000        0.0000        0.0000        0.0000        0.0000        0.0000        0.0000        0.0000        0.0000        0.0000        0.0000        0.0000        0.0000        0.0000        0.0000        0.0000        0.0000        0.0000        0.0000        0.0000        0.0000        0.0000        0.0000        0.0000        0.0000        0.0000        0.0000        0.0000        0.0000        0.0000        0.0000        0.0000        0.0000        0.0000        0.0000        0.0000       50.8882       58.3122       55.4395       46.2472       46.1146       51.6897       75.4959       65.2580       56.7037       64.3817       54.3779       59.7766       62.0708       68.3838       79.0038       93.1896      108.4010      116.0730      115.7255      114.5746      117.7840      133.2103      117.3765       95.8942      100.2982       98.7193      106.6614      104.2086      102.7133      113.5967      115.3819       88.1774       87.4679       80.5340       81.3317       91.0396       79.3749       75.1921       87.2372      113.3014      121.1787      129.4098      104.0617      107.7274       97.9605      102.2276      104.1289       97.2943       92.9714       97.3956       96.8474      108.6007      113.0104      118.9695      118.7370      126.0913      122.6369      108.3297      130.0124        0.0000        0.0000        0.0000        0.0000        0.0000        0.0000        0.0000        0.0000        0.0000        0.0000        0.0000        0.0000        0.0000        0.0000        0.0000        0.0000        0.0000        0.0000        0.0000        0.0000
        0.0000        0.0000        0.0000        0.0000        0.0000        0.0000        0.0000        0.0000        0.0000        0.0000        0.0000        0.0000        0.0000        0.0000        0.0000        0.0000        0.0000        0.0000        0.0000        0.0000        0.0000        0.0000        0.0000        0.0000        0.0000        0.0000        0.0000        0.0000        0.0000        0.0000        0.0000        0.0000        0.0000        0.0000        0.0000        0.0000        0.0000        0.0000        0.0000        0.0000        0.0000        0.0000        0.0000        0.0000        0.0000        0.0000        0.0000        0.0000        0.0000        0.0000        0.0000        0.0000        0.0000       49.6929       44.4999       44.7290       54.1833       56.4399       46.6628       32.7793        0.0000        0.0000        0.0000        0.0000        0.0000        0.0000        0.0000        0.0000        0.0000        0.0000        0.0000        0.0000        0.0000        0.0000        0.0000        0.0000        0.0000        0.0000        0.0000        0.0000        0.0000        0.0000        0.0000        0.0000        0.0000        0.0000        0.0000        0.0000        0.0000        0.0000        0.0000        0.0000        0.0000        0.0000        0.0000        0.0000        0.0000        0.0000        0.0000        0.0000        0.0000        0.0000        0.0000        0.0000        0.0000        0.0000        0.0000        0.0000        0.0000        0.0000        0.0000        0.0000        0.0000        0.0000        0.0000        0.0000        0.0000        0.0000        0.0000        0.0000        0.0000        0.0000        0.0000        0.0000        0.0000        0.0000        0.0000        0.0000        0.0000        0.0000        0.0000        0.0000        0.0000        0.0000        0.0000        0.0000        0.0000        0.0000        0.0000        0.0000        0.0000        0.0000        0.0000        0.0000        0.0000        0.0000        0.0000        0.0000        0.0000        0.0000        0.0000        0.0000        0.0000        0.0000        0.0000        0.0000        0.0000        0.0000        0.0000        0.0000        0.0000        0.0000        0.0000        0.0000        0.0000        0.0000        0.0000        0.0000        0.0000        0.0000       54.8034       49.9645       39.2428       40.3072       49.7788       65.0393       64.1590       49.2156       58.2580       70.1404       75.3482       81.3791       85.0372       96.0397       98.4973       87.5053      105.1522      147.0115      120.2327      112.7081      103.0696      100.6790       97.3173       91.9339      108.1313      115.4025      126.7180      124.2237      122.3013      106.0686      117.1004       99.7933       90.3730       84.5030       79.2864       71.2504       69.1323       67.4377       69.3003       81.4685      119.4528      131.2210      123.7515      113.4844      109.2680      107.6726      103.6469      102.3946      108.2482      117.9325      105.7414      108.7694      109.4722      109.5354      109.0764      108.9183      102.5190      103.9904      105.7079      108.1403      108.8372        0.0000        0.0000        0.0000        0.0000        0.0000        0.0000        0.0000        0.0000        0.0000        0.0000        0.0000        0.0000        0.0000        0.0000        0.0000        0.0000        0.0000        0.0000
        0.0000        0.0000        0.0000        0.0000        0.0000        0.0000        0.0000        0.0000        0.0000        0.0000        0.0000        0.0000        0.0000        0.0000        0.0000        0.0000        0.0000        0.0000        0.0000        0.0000        0.0000        0.0000        0.0000        0.0000        0.0000        0.0000        0.0000        0.0000        0.0000        0.0000        0.0000        0.0000        0.0000        0.0000        0.0000        0.0000        0.0000        0.0000        0.0000        0.0000        0.0000        0.0000        0.0000        0.0000        0.0000        0.0000        0.0000        0.0000        0.0000        0.0000       52.4272       48.1939       47.5806       46.9951       44.5593       39.4374       36.9477       41.3525       37.3488       29.1944       28.8342       24.7295        0.0000        0.0000        0.0000        0.0000        0.0000        0.0000        0.0000        0.0000        0.0000        0.0000        0.0000        0.0000        0.0000        0.0000        0.0000        0.0000        0.0000        0.0000        0.0000        0.0000        0.0000        0.0000        0.0000        0.0000        0.0000        0.0000        0.0000        0.0000        0.0000        0.0000        0.0000        0.0000        0.0000        0.0000        0.0000        0.0000        0.0000        0.0000        0.0000        0.0000        0.0000        0.0000        0.0000        0.0000        0.0000        0.0000        0.0000        0.0000        0.0000        0.0000        0.0000        0.0000        0.0000        0.0000        0.0000        0.0000        0.0000        0.0000        0.0000        0.0000        0.0000        0.0000        0.0000        0.0000        0.0000        0.0000        0.0000        0.0000        0.0000        0.0000        0.0000        0.0000        0.0000        0.0000        0.0000        0.0000        0.0000        0.0000        0.0000        0.0000        0.0000        0.0000        0.0000        0.0000        0.0000        0.0000        0.0000        0.0000        0.0000        0.0000        0.0000        0.0000        0.0000        0.0000        0.0000        0.0000        0.0000        0.0000        0.0000        0.0000        0.0000        0.0000        0.0000        0.0000        0.0000        0.0000        0.0000       47.0764       51.1036       46.9585       43.0337       44.4303       48.1905       72.7326       52.8510       57.8036       58.5744       67.0439       76.3801       95.3591       98.7156      124.7672      115.8857      106.9757      110.0795      119.4605      116.4338      105.0819       94.8818       91.7062       98.1972      112.3773      112.1953      122.9386      128.0872      154.0904      158.1810      129.3378      109.4426      107.2947       89.9887       75.2182       70.9361       74.7263       75.5469       81.6458       86.7717       95.0564       97.2428      111.7933      109.6300      118.9640      119.2985      109.5873      116.7241      114.0075      123.7537      140.6431      137.5187      141.6812      133.6335      138.0095      124.9964      107.6524      104.1131       98.1228       96.6607      103.9684      109.4142        0.0000        0.0000        0.0000        0.0000        0.0000        0.0000        0.0000        0.0000        0.0000        0.0000        0.0000        0.0000        0.0000        0.0000       64.9688       61.2184       58.0018        0.0000
        0.0000        0.0000        0.0000        0.0000        0.0000        0.0000        0.0000        0.0000        0.0000        0.0000        0.0000        0.0000        0.0000        0.0000        0.0000        0.0000        0.0000        0.0000        0.0000        0.0000        0.0000        0.0000        0.0000        0.0000        0.0000        0.0000        0.0000        0.0000        0.0000        0.0000        0.0000        0.0000        0.0000        0.0000        0.0000        0.0000        0.0000        0.0000        0.0000        0.0000        0.0000        0.0000        0.0000        0.0000        0.0000        0.0000        0.0000        0.0000       42.5936       42.6852       41.5182       41.5442       41.6961       39.8435       36.4789       35.8536       32.1652       32.2071       32.0368       29.9982       37.7493       36.8961       23.6660        0.0000        0.0000        0.0000        0.0000        0.0000        0.0000        0.0000        0.0000        0.0000        0.0000        0.0000        0.0000        0.0000        0.0000        0.0000        0.0000        0.0000        0.0000        0.0000        0.0000        0.0000        0.0000        0.0000        0.0000        0.0000        0.0000        0.0000        0.0000        0.0000        0.0000        0.0000        0.0000        0.0000        0.0000        0.0000        0.0000        0.0000        0.0000        0.0000        0.0000        0.0000        0.0000        0.0000        0.0000        0.0000        0.0000        0.0000        0.0000        0.0000        0.0000        0.0000        0.0000        0.0000        0.0000        0.0000        0.0000        0.0000        0.0000        0.0000        0.0000        0.0000        0.0000        0.0000        0.0000        0.0000        0.0000        0.0000        0.0000        0.0000        0.0000        0.0000        0.0000        0.0000        0.0000        0.0000        0.0000        0.0000        0.0000        0.0000        0.0000        0.0000        0.0000        0.0000        0.0000        0.0000        0.0000        0.0000        0.0000        0.0000        0.0000        0.0000        0.0000        0.0000        0.0000        0.0000        0.0000        0.0000        0.0000        0.0000        0.0000        0.0000        0.0000        0.0000        0.0000        0.0000       58.1998       56.1124       58.0982       76.9266       72.2819       57.2252       55.0299       65.7111       53.7428       56.2751       64.7424       84.3862       79.8378       88.8832      106.6822      121.8747      135.7238      121.2455      127.0606      122.5715      104.9300       98.8034       84.9711       89.4692      114.5249      149.4746      122.4426      127.1356      131.7632      138.5291      171.5190      182.2853      163.7979      110.1012       85.6821       68.3640       79.3712       87.1377       87.7285       84.5911       99.3017      115.6616      121.3811      115.5330      116.4946      133.7670      133.2088      127.4711      133.4516      133.7161      129.3893      130.8640      122.1918      123.3564      140.7324      150.1189      134.0346      118.5635      114.4443      110.1411      110.9838       99.2170       87.5264       91.3563        0.0000        0.0000        0.0000        0.0000        0.0000        0.0000        0.0000        0.0000        0.0000       78.7797       75.5735       76.0338       66.3051       60.8939       59.2005       57.3167       57.7923
        0.0000        0.0000        0.0000        0.0000        0.0000        0.0000        0.0000        0.0000        0.0000        0.0000        0.0000        0.0000        0.0000        0.0000        0.0000        0.0000        0.0000        0.0000        0.0000        0.0000        0.0000        0.0000        0.0000        0.0000        0.0000        0.0000        0.0000        0.0000        0.0000        0.0000        0.0000        0.0000        0.0000        0.0000        0.0000        0.0000        0.0000        0.0000        0.0000        0.0000        0.0000        0.0000        0.0000        0.0000        0.0000        0.0000        0.0000        0.0000       37.0122       38.4263       36.8170       32.6321       32.0369       31.6855       30.0098       29.4558       29.2516       30.5484       32.0642       34.0687       32.6763       22.8382       22.3748       26.7062       29.7139       31.8606       33.4074        0.0000        0.0000        0.0000        0.0000        0.0000        0.0000        0.0000        0.0000        0.0000        0.0000        0.0000        0.0000        0.0000        0.0000        0.0000        0.0000        0.0000        0.0000        0.0000        0.0000        0.0000        0.0000        0.0000        0.0000        0.0000        0.0000        0.0000        0.0000        0.0000        0.0000        0.0000        0.0000        0.0000        0.0000        0.0000        0.0000        0.0000        0.0000        0.0000        0.0000        0.0000        0.0000        0.0000        0.0000        0.0000        0.0000        0.0000        0.0000        0.0000        0.0000        0.0000        0.0000        0.0000        0.0000        0.0000        0.0000        0.0000        0.0000        0.0000        0.0000        0.0000        0.0000        0.0000        0.0000        0.0000        0.0000        0.0000        0.0000        0.0000        0.0000        0.0000        0.0000        0.0000        0.0000        0.0000        0.0000        0.0000        0.0000        0.0000        0.0000        0.0000        0.0000        0.0000        0.0000        0.0000        0.0000        0.0000        0.0000        0.0000        0.0000        0.0000        0.0000        0.0000        0.0000        0.0000        0.0000        0.0000        0.0000        0.0000        0.0000        0.0000       64.2945       65.4095       64.5903       60.7612       63.0492       65.5250       73.4419       66.3077       51.6335       59.7296       72.8777       79.8682       89.9577      100.4231      117.3797      121.7144      132.9792      125.2350      118.9741      116.3857      109.3050      103.7929       98.5797       94.0626      107.0436      140.3927      150.0820      123.9440      132.3448      130.3477      136.5421      144.0624      140.7960      123.7936      112.7477       86.7934       79.4747       81.1694       87.2793       83.2543      105.5803      124.5563      145.3396      149.6943      137.5532      152.6690      143.0919      142.9857      145.8676      149.7772      141.7614      134.8127      125.0716      120.3613      111.0328      116.9071      117.9125      129.9529      129.6531      110.6810      101.8827       93.5938       88.1991        0.0000        0.0000        0.0000        0.0000        0.0000        0.0000      122.4479      101.1733       80.1159       82.2729       81.4030       85.4830       81.5404       80.0915       73.3375       65.8671        0.0000        0.0000
        0.0000        0.0000        0.0000        0.0000        0.0000        0.0000        0.0000        0.0000        0.0000        0.0000        0.0000        0.0000        0.0000        0.0000        0.0000        0.0000        0.0000        0.0000        0.0000        0.0000        0.0000        0.0000        0.0000        0.0000        0.0000        0.0000        0.0000        0.0000        0.0000        0.0000        0.0000        0.0000        0.0000        0.0000        0.0000        0.0000        0.0000        0.0000        0.0000        0.0000        0.0000        0.0000        0.0000        0.0000        0.0000        0.0000        0.0000        0.0000       28.5833       29.5813       28.4149       24.7116       21.1386       19.1052       17.9275       14.0370       17.3229       15.7884       17.3112       22.6344       27.2086       25.9206       25.2145       30.8761       34.0257       35.2025       40.5275       42.3699       39.4767        0.0000        0.0000        0.0000        0.0000        0.0000        0.0000        0.0000        0.0000        0.0000        0.0000        0.0000        0.0000        0.0000        0.0000        0.0000        0.0000        0.0000        0.0000        0.0000        0.0000        0.0000        0.0000        0.0000        0.0000        0.0000        0.0000        0.0000        0.0000        0.0000        0.0000        0.0000        0.0000        0.0000        0.0000        0.0000        0.0000        0.0000        0.0000        0.0000        0.0000        0.0000        0.0000        0.0000        0.0000        0.0000        0.0000        0.0000        0.0000        0.0000        0.0000        0.0000        0.0000        0.0000        0.0000        0.0000        0.0000        0.0000        0.0000        0.0000        0.0000        0.0000        0.0000        0.0000        0.0000        0.0000        0.0000        0.0000        0.0000        0.0000        0.0000        0.0000        0.0000        0.0000        0.0000        0.0000        0.0000        0.0000        0.0000        0.0000        0.0000        0.0000        0.0000        0.0000        0.0000        0.0000        0.0000        0.0000        0.0000        0.0000        0.0000        0.0000        0.0000        0.0000        0.0000        0.0000        0.0000        0.0000        0.0000        0.0000       79.2084       87.6190       80.7943       65.3792       67.2726       72.7966       73.4015       70.1606      166.4894      217.4179       59.5942       81.7547       91.6817      110.5592      160.7367      171.1685      184.3405      178.0871      138.2003      106.4463      106.7483      101.1715      105.2660      103.7735       98.1917      107.8215      140.9816      128.6958      118.5941      130.7324      128.0833      125.9874       99.4664      103.9777       95.1404       95.8576       92.8566       93.8625       91.8809      102.1263      121.7342      158.1525      160.0447      138.1493      130.3155      157.5907      147.2277      173.0378      197.6491      162.2971      159.3033      151.9741      144.7271      126.9076      122.1919      103.8340      124.9745      140.9726      119.6498      104.7433       94.7394      105.4051       97.1172       87.4661       88.8050       89.3116       87.7654       85.7324       92.5798       81.0782       75.2353       82.7833       86.1481       99.3588      108.0761      118.7642      121.5104      108.2845       93.1210        0.0000        0.0000
        0.0000        0.0000        0.0000        0.0000        0.0000        0.0000        0.0000        0.0000        0.0000        0.0000        0.0000        0.0000        0.0000        0.0000        0.0000        0.0000        0.0000        0.0000        0.0000        0.0000        0.0000        0.0000        0.0000        0.0000        0.0000        0.0000        0.0000        0.0000        0.0000        0.0000        0.0000        0.0000        0.0000        0.0000        0.0000        0.0000        0.0000        0.0000        0.0000        0.0000        0.0000        0.0000        0.0000        0.0000        0.0000        0.0000        0.0000        0.0000       34.6658       27.7252       23.3859       21.2643       17.0753       16.1304       15.8981       13.8224       15.0404       14.4333       17.7746       18.8786       25.2807       28.3909       26.7390       27.9864       38.7693       33.5094       42.1234       48.0340       45.6683       50.5771        0.0000        0.0000        0.0000        0.0000        0.0000        0.0000        0.0000        0.0000        0.0000        0.0000        0.0000        0.0000        0.0000        0.0000        0.0000        0.0000        0.0000        0.0000        0.0000        0.0000        0.0000        0.0000        0.0000        0.0000        0.0000        0.0000        0.0000        0.0000        0.0000        0.0000        0.0000        0.0000        0.0000        0.0000        0.0000        0.0000        0.0000        0.0000        0.0000        0.0000        0.0000        0.0000        0.0000        0.0000        0.0000        0.0000        0.0000        0.0000        0.0000        0.0000        0.0000        0.0000        0.0000        0.0000        0.0000        0.0000        0.0000        0.0000        0.0000        0.0000        0.0000        0.0000        0.0000        0.0000        0.0000        0.0000        0.0000        0.0000        0.0000        0.0000        0.0000        0.0000        0.0000        0.0000        0.0000        0.0000        0.0000        0.0000        0.0000        0.0000        0.0000        0.0000        0.0000        0.0000        0.0000        0.0000        0.0000        0.0000        0.0000        0.0000        0.0000        0.0000        0.0000        0.0000        0.0000        0.0000        0.0000        0.0000        0.0000       94.5275       85.4100       82.2967       79.0240       87.2183        0.0000       67.5645       98.0211      107.6472        0.0000        0.0000        0.0000      120.9734      164.3238      181.2642      183.5192      171.3836      152.4967      122.3320      115.6960      105.8063       93.4251       96.5481      107.5259      104.7192      108.3541      107.9520      105.9663      107.0810      107.6189      108.1225      101.8661       89.7311       84.6983      101.9757      114.5273      108.3131      101.8638      106.2483      131.0001      161.7589      151.7419      126.0417      123.1098      153.3601      147.8097      186.4277      197.4750      181.7628      181.3428      158.4315      159.6623      155.8089      141.5804      119.9252      128.5054      123.7779      102.7067      105.0735      102.0539      100.8885       91.7923       82.4991       81.2195       86.7518       82.7757       81.7728      100.5112       76.4347       67.7665       90.1625      108.3409      119.6568      129.8002      126.7989      127.4815      109.7985      107.3422        0.0000        0.0000
        0.0000        0.0000        0.0000        0.0000        0.0000        0.0000        0.0000        0.0000        0.0000        0.0000        0.0000        0.0000        0.0000        0.0000        0.0000        0.0000        0.0000        0.0000        0.0000        0.0000        0.0000        0.0000        0.0000        0.0000        0.0000        0.0000        0.0000        0.0000        0.0000        0.0000        0.0000        0.0000        0.0000        0.0000        0.0000        0.0000        0.0000        0.0000       52.8246       51.0029       44.6436        0.0000        0.0000        0.0000        0.0000        0.0000        0.0000        0.0000       31.3656       24.7457       22.8317       18.7793       16.4035       15.5429       20.1477       53.9673       30.4062       16.0989       16.7438       20.9504       23.8018       29.1214       26.7519       31.6304       31.7762       30.7166       39.0697       45.1434       58.8994       46.5462        0.0000        0.0000        0.0000        0.0000        0.0000        0.0000        0.0000        0.0000        0.0000        0.0000        0.0000        0.0000        0.0000        0.0000        0.0000        0.0000        0.0000        0.0000        0.0000        0.0000        0.0000        0.0000        0.0000        0.0000        0.0000        0.0000        0.0000        0.0000        0.0000        0.0000        0.0000        0.0000        0.0000        0.0000        0.0000        0.0000        0.0000        0.0000        0.0000        0.0000        0.0000        0.0000        0.0000        0.0000        0.0000        0.0000        0.0000        0.0000        0.0000        0.0000        0.0000        0.0000        0.0000        0.0000        0.0000        0.0000        0.0000        0.0000        0.0000        0.0000        0.0000        0.0000        0.0000        0.0000        0.0000        0.0000        0.0000        0.0000        0.0000        0.0000        0.0000        0.0000        0.0000        0.0000        0.0000        0.0000        0.0000        0.0000        0.0000        0.0000        0.0000        0.0000        0.0000        0.0000        0.0000        0.0000        0.0000        0.0000        0.0000        0.0000        0.0000        0.0000        0.0000        0.0000        0.0000        0.0000        0.0000        0.0000        0.0000        0.0000        0.0000        0.0000        0.0000        0.0000        0.0000        0.0000        0.0000        0.0000        0.0000        0.0000        0.0000        0.0000        0.0000      151.0064      127.4414      118.5563      113.2285      103.7098       96.8095       88.5393       86.5979       89.1620       94.7383      106.5475       91.6511       92.4221      103.5991      101.5067       92.6122       81.8325       89.5724       91.0508       81.4851       98.9449      101.7994      105.0717      107.9248      113.1256      134.4478      138.7591      129.4050      129.1213      131.0564      135.2293      146.8500      132.2551      142.6734      153.0215      160.4118      179.8919      209.3388      197.0016      162.5096      145.6505      130.9331      122.5039      119.7558      137.7902      124.8922      100.4112       86.1387       78.7348       83.6096       92.5037       92.8476       81.9242       73.3829       79.7625       74.0942       81.6291      100.7704      116.5122       90.2578      107.9602      122.0840      116.9459        0.0000        0.0000        0.0000
        0.0000        0.0000        0.0000        0.0000        0.0000        0.0000        0.0000        0.0000        0.0000        0.0000        0.0000        0.0000        0.0000        0.0000        0.0000        0.0000        0.0000        0.0000        0.0000        0.0000        0.0000        0.0000        0.0000        0.0000        0.0000        0.0000        0.0000        0.0000        0.0000        0.0000        0.0000        0.0000        0.0000        0.0000        0.0000        0.0000        0.0000        0.0000       57.9504       51.7536       51.9127       45.0642       42.8214       43.8435       42.1608       37.0537       43.7310       60.8563       71.3237       44.6788       26.8283       23.9597       23.9836       19.5372       22.5449       52.9828       18.0272       12.7251       16.3168       24.6143       24.2340       26.7001       29.7596       33.4073       33.4310       35.5342       35.2162       41.8632       55.2530       45.2990       41.4317       36.8553        0.0000        0.0000        0.0000        0.0000        0.0000        0.0000        0.0000        0.0000        0.0000        0.0000        0.0000        0.0000        0.0000        0.0000        0.0000        0.0000        0.0000        0.0000        0.0000        0.0000        0.0000        0.0000        0.0000        0.0000        0.0000        0.0000        0.0000        0.0000        0.0000        0.0000        0.0000        0.0000        0.0000        0.0000        0.0000        0.0000        0.0000        0.0000        0.0000        0.0000        0.0000        0.0000        0.0000        0.0000        0.0000        0.0000        0.0000        0.0000        0.0000        0.0000        0.0000        0.0000        0.0000        0.0000        0.0000        0.0000        0.0000        0.0000        0.0000        0.0000        0.0000        0.0000        0.0000        0.0000        0.0000        0.0000        0.0000        0.0000        0.0000        0.0000        0.0000        0.0000        0.0000        0.0000        0.0000        0.0000        0.0000        0.0000        0.0000        0.0000        0.0000        0.0000        0.0000        0.0000        0.0000        0.0000        0.0000        0.0000        0.0000        0.0000        0.0000        0.0000        0.0000        0.0000        0.0000        0.0000        0.0000        0.0000        0.0000        0.0000        0.0000        0.0000        0.0000        0.0000        0.0000        0.0000        0.0000        0.0000        0.0000        0.0000        0.0000        0.0000      104.6801       93.4471       87.7060       83.9572       82.2995       82.8320       84.9259       89.9068       94.0256      104.1521       79.7937       83.5140       93.7566       93.4494       93.0482       82.4154       84.2564       72.4616       78.5600       97.4123       95.9436       97.1454      111.0524      119.3828      130.4904      125.2251      108.1288      116.9176      121.2548      124.7519      140.9055      136.1418      135.6205      133.4536      154.9986      217.2992      225.0256      217.4200      185.6631      143.2539      142.2326      142.0727      136.3395      128.8562      102.5111       87.2086       80.3504       81.1367       88.2707       95.3452      106.9734       98.5484       87.4792       90.7582       80.0119       86.9121       83.2181       85.4216       99.3304      113.9021      119.4251        0.0000        0.0000        0.0000        0.0000
        0.0000        0.0000        0.0000        0.0000        0.0000        0.0000        0.0000        0.0000        0.0000        0.0000        0.0000        0.0000        0.0000        0.0000        0.0000        0.0000        0.0000        0.0000        0.0000        0.0000        0.0000        0.0000        0.0000        0.0000        0.0000        0.0000        0.0000        0.0000        0.0000        0.0000        0.0000        0.0000        0.0000        0.0000        0.0000        0.0000        0.0000       49.1592       50.1902       49.4292       45.9030       42.8237       40.9911       47.8718       48.9528       40.6201       40.4212       43.8703       49.6634       40.3174       31.6396       30.5218       25.9773       24.8169       18.4270       23.3677       37.3086       12.6122       16.3183       22.9505       24.4159       24.7790       23.5519       27.9054       29.2766       39.6048       39.8282       39.4405       41.0427       46.4625       45.5200       38.2790        0.0000        0.0000        0.0000        0.0000        0.0000        0.0000        0.0000        0.0000        0.0000        0.0000        0.0000        0.0000        0.0000        0.0000        0.0000        0.0000        0.0000        0.0000        0.0000        0.0000        0.0000        0.0000        0.0000        0.0000        0.0000        0.0000        0.0000        0.0000        0.0000        0.0000        0.0000        0.0000        0.0000        0.0000        0.0000        0.0000        0.0000        0.0000        0.0000        0.0000        0.0000        0.0000        0.0000        0.0000        0.0000        0.0000        0.0000        0.0000        0.0000        0.0000        0.0000        0.0000        0.0000        0.0000        0.0000        0.0000        0.0000        0.0000        0.0000        0.0000        0.0000        0.0000        0.0000        0.0000        0.0000        0.0000        0.0000        0.0000        0.0000        0.0000        0.0000        0.0000        0.0000        0.0000        0.0000        0.0000        0.0000        0.0000        0.0000        0.0000        0.0000        0.0000        0.0000        0.0000        0.0000        0.0000        0.0000        0.0000        0.0000        0.0000        0.0000        0.0000        0.0000        0.0000        0.0000        0.0000        0.0000        0.0000        0.0000        0.0000        0.0000        0.0000        0.0000        0.0000        0.0000        0.0000        0.0000       83.2114       85.6066       90.3301      103.9354      106.4610        0.0000       92.8233       80.8317       91.8955       98.7314       96.2350       83.0197       76.0373       67.3158       69.4547       55.5000       57.0729       62.5465       68.3236       74.4059       84.5285       69.0658       64.7638       73.9869       86.9354       88.8356       82.2281       95.8995      108.9447      112.4091      127.8854      111.3047      112.5977      119.3421      127.3540      138.6760      143.6442      156.9497      149.3425      160.4920      193.1638      190.3803      172.5646      178.7459      161.8903      153.5483      155.0920      125.7209      110.1702       94.5856       86.3774       84.6720       90.8560       89.0903       94.2657      103.1053      131.0406      129.6808      109.9313      100.1381      100.3279       98.6329       99.7045      105.0591       99.1397       97.6264        0.0000        0.0000        0.0000        0.0000
        0.0000        0.0000        0.0000        0.0000        0.0000        0.0000        0.0000        0.0000        0.0000        0.0000        0.0000        0.0000        0.0000        0.0000        0.0000        0.0000        0.0000        0.0000        0.0000        0.0000        0.0000        0.0000        0.0000        0.0000        0.0000        0.0000        0.0000        0.0000        0.0000        0.0000        0.0000        0.0000        0.0000        0.0000        0.0000        0.0000        0.0000       48.5598       49.0326       43.9828       40.7045       41.2610       40.7482       42.2345       43.2592       41.7646       42.2049       37.7939       34.7211       34.0005       28.8310       25.4534       27.8674       30.9701       27.8278       23.1708       25.1347       25.2364       27.0855       21.5862       22.2974       19.6649       19.2105       24.6816       28.5453       35.3241       33.9470       39.9150       42.3770       44.1147       45.8230       38.7307       40.2701        0.0000        0.0000        0.0000        0.0000        0.0000        0.0000        0.0000        0.0000        0.0000        0.0000        0.0000        0.0000        0.0000        0.0000        0.0000        0.0000        0.0000        0.0000        0.0000        0.0000        0.0000        0.0000        0.0000        0.0000        0.0000        0.0000        0.0000        0.0000        0.0000        0.0000        0.0000        0.0000        0.0000        0.0000        0.0000        0.0000        0.0000        0.0000        0.0000        0.0000        0.0000        0.0000        0.0000        0.0000        0.0000        0.0000        0.0000        0.0000        0.0000        0.0000        0.0000        0.0000        0.0000        0.0000        0.0000        0.0000        0.0000        0.0000        0.0000        0.0000        0.0000        0.0000        0.0000        0.0000        0.0000        0.0000        0.0000        0.0000        0.0000        0.0000        0.0000        0.0000        0.0000        0.0000        0.0000        0.0000        0.0000        0.0000        0.0000        0.0000        0.0000        0.0000        0.0000        0.0000        0.0000        0.0000        0.0000        0.0000        0.0000        0.0000        0.0000        0.0000        0.0000        0.0000        0.0000        0.0000        0.0000        0.0000        0.0000        0.0000        0.0000        0.0000       85.5788       74.7820       71.2568       72.8396       80.0899       89.6239       83.1703       96.8079       99.7149       97.8840       90.0003       89.2356       98.0166      129.4066       93.9689       77.9019       53.0294       45.7152       52.9442       45.6011       51.5389       50.0361       54.8306       61.1304       66.9217       57.7981       59.3524       81.1902       98.6060      102.1555      107.0896      101.1094      108.9081      123.1194      100.8529       97.8535      103.9431      112.0886      135.4512      157.0832      177.0567      202.4338      193.2774      194.6742      196.6387      157.8851      173.7663      181.4546      153.2778      158.7598      164.0083      140.8442      118.1456      109.8905      103.1012      100.2101       99.0500       98.0000      102.6880      102.0645      115.0188      116.9678      115.8355      111.2050      116.8960      116.5181      116.9322      106.8949       97.0209        0.0000        0.0000        0.0000        0.0000        0.0000
        0.0000        0.0000        0.0000        0.0000        0.0000        0.0000        0.0000        0.0000        0.0000        0.0000        0.0000        0.0000        0.0000        0.0000        0.0000        0.0000        0.0000        0.0000        0.0000        0.0000        0.0000        0.0000        0.0000        0.0000        0.0000        0.0000        0.0000        0.0000        0.0000        0.0000        0.0000        0.0000        0.0000        0.0000        0.0000        0.0000       37.1746       42.3851       42.5265       43.4892       41.9497       43.9462       46.0502       48.4073       45.6795       45.1961       45.2869       42.1605       36.9293       30.0237       27.0007       23.6700       24.8854       33.9011       31.8120       23.0196       21.2418       24.4709       21.8310       20.7123       21.2079       20.1459       21.2416       27.3912       30.3576       31.3519       33.0523       37.7242       41.1236       41.0912       45.4332       42.0098        0.0000        0.0000        0.0000        0.0000        0.0000        0.0000        0.0000        0.0000        0.0000        0.0000        0.0000        0.0000        0.0000        0.0000        0.0000        0.0000        0.0000        0.0000        0.0000        0.0000        0.0000        0.0000        0.0000        0.0000        0.0000        0.0000        0.0000        0.0000        0.0000        0.0000        0.0000        0.0000        0.0000        0.0000        0.0000        0.0000        0.0000        0.0000        0.0000        0.0000        0.0000        0.0000        0.0000        0.0000        0.0000        0.0000        0.0000        0.0000        0.0000        0.0000        0.0000        0.0000        0.0000        0.0000        0.0000        0.0000        0.0000        0.0000        0.0000        0.0000        0.0000        0.0000        0.0000        0.0000        0.0000        0.0000        0.0000        0.0000        0.0000        0.0000        0.0000        0.0000        0.0000        0.0000        0.0000        0.0000        0.0000        0.0000        0.0000        0.0000        0.0000        0.0000        0.0000        0.0000        0.0000        0.0000        0.0000        0.0000        0.0000        0.0000        0.0000        0.0000        0.0000        0.0000        0.0000        0.0000        0.0000        0.0000        0.0000        0.0000      104.0656      102.1882       94.2743       98.2122       98.4930       89.0518       81.7449       79.8795       91.1358       99.6138      101.3913       99.9460       92.4185       75.9225       78.9516       74.4221       99.0667       82.1751       64.3556       48.3231       84.1688       59.4948       42.0397       47.0762       52.1049       52.2163       52.0943       52.3909       51.6072       58.7256       94.4987      112.1122      114.3519      110.7746      130.5709      128.4021      106.3439      128.7143      126.5042      126.0705      143.3258      144.6364      152.3742      173.3277      194.1590      176.8523      163.7935      145.6829      125.2183      147.6008      160.1035      170.3494      152.8541      144.8499      121.2693      106.5890      108.6352      111.4895      106.2370      116.5936      111.2029      108.6209      101.9513      123.3492      112.4790      128.7471      133.1514      145.3720      129.1091      128.2153      112.7409      109.8611        0.0000        0.0000        0.0000        0.0000        0.0000
        0.0000        0.0000        0.0000        0.0000        0.0000        0.0000        0.0000        0.0000        0.0000        0.0000        0.0000        0.0000        0.0000        0.0000        0.0000        0.0000        0.0000        0.0000        0.0000        0.0000        0.0000        0.0000        0.0000        0.0000        0.0000        0.0000        0.0000        0.0000        0.0000        0.0000        0.0000        0.0000        0.0000        0.0000        0.0000       34.8798       33.9751       38.1726       40.5489       42.5352       42.0011       47.8801       49.2396       52.4849       53.7877       48.6495       51.1101       46.6879       37.1821       31.7375       30.5812       28.8856       29.0198       24.4743       21.7270       16.1117       19.7746       21.1573       18.1553       20.4153       21.3010       23.8016       25.3667       28.7159       32.2180       34.2198       36.5139       43.1438       49.1062       42.4491       37.2873       32.2564        0.0000        0.0000        0.0000        0.0000        0.0000        0.0000        0.0000        0.0000        0.0000        0.0000        0.0000        0.0000        0.0000        0.0000        0.0000        0.0000        0.0000        0.0000        0.0000        0.0000        0.0000        0.0000        0.0000        0.0000        0.0000        0.0000        0.0000        0.0000        0.0000        0.0000        0.0000        0.0000        0.0000        0.0000        0.0000        0.0000        0.0000        0.0000        0.0000        0.0000        0.0000        0.0000        0.0000        0.0000        0.0000        0.0000        0.0000        0.0000        0.0000        0.0000        0.0000        0.0000        0.0000        0.0000        0.0000        0.0000        0.0000        0.0000        0.0000        0.0000        0.0000        0.0000        0.0000        0.0000        0.0000        0.0000        0.0000        0.0000        0.0000        0.0000        0.0000        0.0000        0.0000        0.0000        0.0000        0.0000        0.0000        0.0000        0.0000        0.0000        0.0000        0.0000        0.0000        0.0000        0.0000        0.0000        0.0000        0.0000        0.0000        0.0000        0.0000        0.0000        0.0000        0.0000        0.0000        0.0000        0.0000        0.0000        0.0000       93.4553       84.4351       90.1762      104.0338      117.7351      116.3461       95.1657       83.5005       81.9292       96.7597      110.8801      104.5153      106.8786       91.0162       77.2534       72.4149       74.6093       69.0347       74.1626       66.3294       70.7826       84.4039       68.0741       38.9512       45.9945       49.9898       46.3068       46.6613       51.9578       55.1415       58.8423       90.3166      117.2829      124.1976      123.0305      151.9077      143.3499      127.3924      119.6274      153.8751      154.9534      170.4171      159.9467      155.4133      147.0182      147.8759      159.1343      146.3477      126.9046      113.6828      116.6429      143.6210      168.2200      125.2930      110.8408      101.7439       95.0239       80.7042       89.7427       89.0135       96.5287      103.4872      102.4928      133.2462      177.3862      146.5099      134.6656      138.4598      139.1656      116.3582      113.1932      119.0024      130.3644        0.0000        0.0000        0.0000        0.0000        0.0000
        0.0000        0.0000        0.0000        0.0000        0.0000        0.0000        0.0000        0.0000        0.0000        0.0000        0.0000        0.0000        0.0000        0.0000        0.0000        0.0000        0.0000        0.0000        0.0000        0.0000        0.0000        0.0000        0.0000        0.0000        0.0000        0.0000        0.0000        0.0000        0.0000        0.0000        0.0000        0.0000        0.0000        0.0000        0.0000       27.2657       27.8676       38.1402       35.1472       43.0274       50.3684       62.2334       61.6521       64.4326       62.8998       57.7860       47.3497       42.5598       38.9379       40.3750       48.4824       31.9126       30.0558       23.7195       21.1329       14.2483       13.4180       14.2970       14.9333       24.3934       24.4639       25.6178       27.7031       36.3321       37.8000       39.8920       42.8538       53.5695       51.3057       47.9051       44.3671       35.8931        0.0000        0.0000        0.0000        0.0000        0.0000        0.0000        0.0000        0.0000        0.0000        0.0000        0.0000        0.0000        0.0000        0.0000        0.0000        0.0000        0.0000        0.0000        0.0000        0.0000        0.0000        0.0000        0.0000        0.0000        0.0000        0.0000        0.0000        0.0000        0.0000        0.0000        0.0000        0.0000        0.0000        0.0000        0.0000        0.0000        0.0000        0.0000        0.0000        0.0000        0.0000        0.0000        0.0000        0.0000        0.0000        0.0000        0.0000        0.0000        0.0000        0.0000        0.0000        0.0000        0.0000        0.0000        0.0000        0.0000        0.0000        0.0000        0.0000        0.0000        0.0000        0.0000        0.0000        0.0000        0.0000        0.0000        0.0000        0.0000        0.0000        0.0000        0.0000        0.0000        0.0000        0.0000        0.0000        0.0000        0.0000        0.0000        0.0000        0.0000        0.0000        0.0000        0.0000        0.0000        0.0000        0.0000        0.0000        0.0000        0.0000        0.0000        0.0000        0.0000        0.0000        0.0000        0.0000        0.0000        0.0000        0.0000      113.4903       85.9468       88.8776       82.6028      109.4588      127.0008      121.4648       91.9131       79.5195       79.5262       93.0777       99.5604      105.3844      115.7403      102.0341       82.9065       70.8771       80.2069       59.2032       61.9103       70.5352       61.5031       74.8821       70.6863       68.8092       58.1343       51.1130       55.3544       54.8718       64.6538       72.7951       69.9497       79.5154       94.3407      124.5840      149.2745      160.0999      196.1966      153.7907      116.3191      104.3679      125.9726      122.7170      124.5670      136.6382      116.5804      141.4440      179.1311      148.6328      108.5878      100.7466      100.5742      129.7508      127.2517      128.8013       95.9583       87.5033       87.4199       75.8218       78.1163       83.3279       83.3287       85.8298      112.9345      144.4388      151.5173      133.0236      116.7984      118.3602      124.7340      126.9933      138.6079      142.8317        0.0000        0.0000        0.0000        0.0000        0.0000        0.0000
        0.0000        0.0000        0.0000        0.0000        0.0000        0.0000        0.0000        0.0000        0.0000        0.0000        0.0000        0.0000        0.0000        0.0000        0.0000        0.0000        0.0000        0.0000        0.0000        0.0000        0.0000        0.0000        0.0000        0.0000        0.0000        0.0000        0.0000        0.0000        0.0000        0.0000        0.0000        0.0000        0.0000        0.0000        0.0000       34.0547       36.4536       37.1943       35.3710       47.1895       54.3151       68.2085       72.1976       72.9305       62.8562       59.0788       50.5868       32.8992       30.9173       36.2686       34.8715       30.5804       26.4336       25.5057       30.6061       19.8017       14.4446       14.2061       13.9369       25.7174       26.8592       28.6080       31.7456       40.0004       41.2268       44.0249       51.5418       58.8984       56.8978       50.2037       43.8228        0.0000        0.0000        0.0000        0.0000        0.0000        0.0000        0.0000        0.0000        0.0000        0.0000        0.0000        0.0000        0.0000        0.0000        0.0000        0.0000        0.0000        0.0000        0.0000        0.0000        0.0000        0.0000        0.0000        0.0000        0.0000        0.0000        0.0000        0.0000        0.0000        0.0000        0.0000        0.0000        0.0000        0.0000        0.0000        0.0000        0.0000        0.0000        0.0000        0.0000        0.0000        0.0000        0.0000        0.0000        0.0000        0.0000        0.0000        0.0000        0.0000        0.0000        0.0000        0.0000        0.0000        0.0000        0.0000        0.0000        0.0000        0.0000        0.0000        0.0000        0.0000        0.0000        0.0000        0.0000        0.0000        0.0000        0.0000        0.0000        0.0000        0.0000        0.0000        0.0000        0.0000        0.0000        0.0000        0.0000        0.0000        0.0000        0.0000        0.0000        0.0000        0.0000        0.0000        0.0000        0.0000        0.0000        0.0000        0.0000        0.0000        0.0000        0.0000        0.0000        0.0000        0.0000      105.2721      108.7443        0.0000      109.0864      110.6281       93.7039       86.6619       78.1722       74.2596      100.5626      131.6620      172.8315      113.5216       93.8588       80.7112       82.0965       77.4103       74.6085       88.5588       87.5274      101.0913       93.5870       71.9457       75.2679       60.2101       87.5450       96.1749       92.6843       83.4620       82.3625       59.0526       55.7861       57.1352       52.5912       73.9379       74.0718       79.3275       91.5949      110.4305      139.4955      155.4019      152.1640      156.1094      134.9046      110.0333      103.0635      108.5830      109.3010      109.9148      119.8444      125.8928      142.5766      172.5753      125.6350       99.5178       80.7433       84.0564       99.4123      125.3488      134.7116      100.5428       84.2455       83.1833       80.3374       86.8813       87.3140       80.3864       85.0469       96.8786       92.2915      114.6403      114.5060      119.3253      112.5316      139.0255      153.3571      156.2527        0.0000        0.0000        0.0000        0.0000        0.0000        0.0000        0.0000
        0.0000        0.0000        0.0000        0.0000        0.0000        0.0000        0.0000        0.0000        0.0000        0.0000        0.0000        0.0000        0.0000        0.0000        0.0000        0.0000        0.0000        0.0000        0.0000        0.0000        0.0000        0.0000        0.0000        0.0000        0.0000        0.0000        0.0000        0.0000        0.0000       86.3656       93.1199       77.0601       72.1612       61.2243       48.3145       36.7662       29.1471       31.3959       34.4186       45.0303       46.3544       55.4923       58.4587       54.4116       53.2141       47.7761       47.9329       33.0066       34.0943       35.3737       32.8054       26.5217       22.9231       32.6424       39.7927       27.2574       16.9568       15.2345       14.5731       26.7898       27.2730       28.1670       31.4797       41.0770       44.9350       50.4008       50.7372       52.4804       53.7435       47.7315       42.4917       32.2054       27.0913        0.0000        0.0000        0.0000        0.0000        0.0000        0.0000        0.0000        0.0000        0.0000        0.0000        0.0000        0.0000        0.0000        0.0000        0.0000        0.0000        0.0000        0.0000        0.0000        0.0000        0.0000        0.0000        0.0000        0.0000        0.0000        0.0000        0.0000        0.0000        0.0000        0.0000        0.0000        0.0000        0.0000        0.0000        0.0000        0.0000        0.0000        0.0000        0.0000        0.0000        0.0000        0.0000        0.0000        0.0000        0.0000        0.0000        0.0000        0.0000        0.0000        0.0000        0.0000        0.0000        0.0000        0.0000        0.0000        0.0000        0.0000        0.0000        0.0000        0.0000        0.0000        0.0000        0.0000        0.0000        0.0000        0.0000        0.0000        0.0000        0.0000        0.0000        0.0000        0.0000        0.0000        0.0000        0.0000        0.0000        0.0000        0.0000        0.0000        0.0000        0.0000        0.0000        0.0000        0.0000        0.0000        0.0000        0.0000        0.0000        0.0000        0.0000        0.0000       84.8588       93.9287      100.0146       93.4526       94.5324       96.3328       88.5743       73.6419       76.2042       82.8350       82.3467      102.9662      238.5961      114.1268      110.9344       89.3186       80.6836       62.6167       62.4761       70.8605       71.2060       75.5117       78.7885       99.0655      112.4107      100.2533      101.4484      112.0428       97.9215       90.7080       81.7818       52.7335       73.6630       48.6641       49.8645       98.2982      108.6953       88.9241      101.5034      195.9775      163.4497      118.8185      133.9407      139.1669      143.3806      154.1160      118.8920      109.9639      105.8274      114.3756      124.6538      168.8100      158.5882      184.6927      177.2713      100.4487       91.5504       93.2808      111.4260      132.8054      100.0819      104.3980       81.0282       83.6831       87.5485      105.8672       81.8359       84.8608       80.2185       80.2125       84.8191      104.6401      108.8285      114.8684      123.8812      143.5903      149.2299        0.0000        0.0000        0.0000        0.0000        0.0000        0.0000        0.0000        0.0000
        0.0000        0.0000        0.0000        0.0000        0.0000        0.0000        0.0000        0.0000        0.0000        0.0000        0.0000        0.0000        0.0000        0.0000        0.0000        0.0000        0.0000        0.0000        0.0000        0.0000        0.0000        0.0000        0.0000        0.0000        0.0000        0.0000       95.4277       98.2043       95.6653       85.6133       75.7127       54.1690       50.8040       46.6235       39.0483       33.2723       25.4851       30.3844       27.7402       36.7428       35.7333       39.5792       41.0631       44.5277       44.4922       48.3284       39.1581       32.3114       32.4171       44.5316       36.2920       24.6745       23.2623       21.7909       27.0450       26.7757       23.8687       17.6761       15.7027       26.5896       26.8328       27.9367       28.5490       35.9338       39.0707       39.8897       39.3686       47.3778       46.0753       43.0207       40.8911       33.3744       27.2014       25.9028       26.5135       27.4168       26.2073       28.4362       27.0043       24.2895       25.0728       25.1237        0.0000        0.0000        0.0000        0.0000        0.0000        0.0000        0.0000        0.0000        0.0000        0.0000        0.0000        0.0000        0.0000        0.0000        0.0000        0.0000        0.0000        0.0000        0.0000        0.0000        0.0000        0.0000        0.0000        0.0000        0.0000        0.0000        0.0000        0.0000        0.0000        0.0000        0.0000        0.0000        0.0000        0.0000        0.0000        0.0000        0.0000        0.0000        0.0000        0.0000        0.0000        0.0000        0.0000        0.0000        0.0000        0.0000        0.0000        0.0000        0.0000        0.0000        0.0000        0.0000        0.0000        0.0000        0.0000        0.0000        0.0000        0.0000        0.0000        0.0000        0.0000        0.0000        0.0000        0.0000        0.0000        0.0000        0.0000        0.0000        0.0000        0.0000        0.0000       19.3959       20.5825       29.6768       24.6043       26.2530        0.0000        0.0000        0.0000        0.0000       42.2644       57.8480       65.9046       63.3932       71.9517       72.2678       68.5670       70.0048       67.6132       62.1915       67.9836       69.8105       78.2325       93.9059      114.2876      115.2421      104.2096       99.5368       86.0229       77.0348       84.7564       94.7168       92.3753      102.2253       98.9691      137.6988      102.9969       89.3058       70.3343       62.3895       61.8328       58.2108       58.4850       46.0162       45.0031       47.5731       48.5547       85.0680      102.0707       87.0729       88.9460      168.5821      137.5013      117.3433      153.0849      171.9564      167.2826      157.2699      165.7322      129.1419      122.1263      127.3305      139.9701      139.1441      140.2900      146.2300      142.8691       99.2972      106.1106      119.7941      121.0418      121.4460      106.3921       87.6876       82.6404       76.7136      101.4174       98.6433       90.1704       85.5192       83.2977       82.4632       87.6942      104.3796      113.1901      117.6960      119.1733      132.5945      134.0737        0.0000        0.0000        0.0000        0.0000        0.0000        0.0000        0.0000        0.0000
        0.0000        0.0000        0.0000        0.0000        0.0000        0.0000        0.0000        0.0000        0.0000        0.0000        0.0000        0.0000        0.0000        0.0000        0.0000        0.0000        0.0000        0.0000        0.0000        0.0000        0.0000        0.0000        0.0000        0.0000        0.0000      121.3033      112.9776       81.6557       67.0929       54.1199       45.6992       41.9911       41.6594       39.2726       35.6014       33.1635       30.4500       43.8130       37.7310       24.4151       26.8873       31.5982       30.8636       35.3167       38.0150       38.4293       34.3764       33.5648       36.4764       43.9216       39.3805       35.8492       30.2148       27.7488       25.9048       23.7021       29.9336       29.3911       25.5848       31.0613       28.5797       29.4008       29.3413       28.7935       32.1244       32.6545       32.6933       36.3142       42.3582       33.3503       32.0854       26.8646       26.6655       26.2714       30.6956       35.5281       28.8943       24.4221       24.5464       25.2443       26.6507       27.1912       26.3037       21.6136        0.0000        0.0000        0.0000        0.0000        0.0000        0.0000        0.0000        0.0000        0.0000        0.0000        0.0000        0.0000        0.0000        0.0000        0.0000        0.0000        0.0000        0.0000        0.0000        0.0000        0.0000        0.0000        0.0000        0.0000        0.0000        0.0000        0.0000        0.0000        0.0000        0.0000        0.0000        0.0000        0.0000        0.0000        0.0000        0.0000        0.0000        0.0000        0.0000        0.0000        0.0000        0.0000        0.0000        0.0000        0.0000        0.0000        0.0000        0.0000        0.0000        0.0000        0.0000        0.0000        0.0000        0.0000        0.0000        0.0000        0.0000        0.0000        0.0000        0.0000        0.0000        0.0000        0.0000        0.0000        0.0000        0.0000        0.0000        0.0000       15.1468       15.2564       20.0207       31.6331       26.0090       21.3704       23.8277       34.3497       39.8541       35.5133       33.2253       30.3990       34.5363       36.5720       43.7956       52.3182       57.1084       61.1540       56.9051       57.0691       67.9660       67.3649       71.3723       83.6553      101.2742      102.5661       96.8860      107.2386       98.8582       85.5139       93.9755       95.4135       80.5368       75.9260       75.5186       82.4755       61.0409       59.7089       59.7246       58.0731       56.2920       57.2380       56.4454       48.3256       45.1597       42.4423       48.9959       78.0367       97.2712       96.7125       79.3247       90.5195      106.1436      138.6180      184.2978      204.3506      181.2583      178.6966      179.0201      180.5753      134.1333      121.2249      127.8746      131.4126      120.4494      117.2235      108.8397      119.6138      135.8704      123.6621      126.3834      106.2178      121.7489       88.0785      101.6816      104.9770       81.2114       83.5850       87.9064       90.2279       89.2299       89.7660        0.0000        0.0000      109.0100      111.8444      116.5730      124.4836        0.0000        0.0000        0.0000        0.0000        0.0000        0.0000        0.0000        0.0000        0.0000
        0.0000        0.0000        0.0000        0.0000        0.0000        0.0000        0.0000        0.0000        0.0000        0.0000        0.0000        0.0000        0.0000        0.0000        0.0000        0.0000        0.0000        0.0000        0.0000        0.0000        0.0000        0.0000        0.0000        0.0000        0.0000        0.0000      110.0293       93.8662       84.4562       58.1803       67.1403       70.3656       34.2564       33.8568       35.9860       35.9250       29.4817       28.3585       28.4010       26.3071       26.5112       27.2089       28.9574       39.9323       39.0524       33.3257       33.7967       38.9247       49.8000       47.8145       44.2803       35.3918       34.2746       32.8624       31.7486       29.5577       32.1173       37.1339       33.8652       32.3646       29.2293       26.1772       25.7438       27.3544       28.6184       27.7881       28.8407       34.6006       34.6280       33.0102       31.3529       28.3537       25.3701       31.8508       31.2784       32.2701       28.4460       22.7988       22.2936       23.5316       25.7482       26.6215       25.1188       21.3170       20.5149       23.6938        0.0000        0.0000        0.0000        0.0000        0.0000        0.0000        0.0000        0.0000        0.0000        0.0000        0.0000        0.0000        0.0000        0.0000        0.0000        0.0000        0.0000        0.0000        0.0000        0.0000        0.0000        0.0000        0.0000        0.0000        0.0000        0.0000        0.0000        0.0000        0.0000        0.0000        0.0000        0.0000        0.0000        0.0000        0.0000        0.0000        0.0000        0.0000        0.0000        0.0000        0.0000        0.0000        0.0000        0.0000        0.0000        0.0000        0.0000        0.0000        0.0000        0.0000        0.0000        0.0000        0.0000        0.0000        0.0000        0.0000        0.0000        0.0000        0.0000        0.0000        0.0000        0.0000        0.0000        0.0000        0.0000        0.0000       12.5550       13.4062       17.9659       17.0226       18.9458       26.4923       29.9083       34.7383       35.8395       30.7461       28.6761       27.8699       30.4528       33.5752       36.0977       43.4485       53.4626       50.8506       46.1884       44.5832       54.1279       64.9206       67.6959       73.3212       80.7422       93.8772       94.0865       97.5629       90.0106       95.8070      115.0312      105.6455       80.3471       76.6302       76.6073      114.2253      100.1504       89.7058       69.7006       56.5282       56.1967       53.5009       48.0485       40.1381       44.7875       52.4271       48.2506       66.4113       73.5636       78.1657       92.0294       95.3329      117.4047      118.0344      163.4726      181.3023      190.9354      188.0813      173.5320      176.6984      137.5826      110.6244       95.8817       98.4249       97.3311      108.8559      121.3563      139.1868      147.6304      167.4102      150.0883      133.7304      110.6356      110.6958      104.4977       95.9342       81.1231       80.0870       91.4915       92.1744       85.7049        0.0000        0.0000        0.0000        0.0000        0.0000        0.0000        0.0000        0.0000        0.0000        0.0000        0.0000        0.0000        0.0000        0.0000        0.0000        0.0000
        0.0000        0.0000        0.0000        0.0000        0.0000        0.0000        0.0000        0.0000        0.0000        0.0000        0.0000        0.0000        0.0000        0.0000        0.0000        0.0000        0.0000        0.0000        0.0000        0.0000        0.0000        0.0000        0.0000        0.0000        0.0000        0.0000        0.0000       64.1473       52.1176       42.9786       44.1030       46.3060       33.3303       33.6157       35.3640       39.8360       31.7657       26.7332       29.9014       50.5415       35.1831       30.1323       36.0218       43.9167       47.3271       42.7763       46.6456       49.0730       57.0098       59.5497       54.7979       44.6220       40.5549       38.9362       32.4163       29.1221       33.4867       30.5583       27.5061       29.9490       28.2214       28.2553       27.3201       33.4742       31.3232       27.2585       25.4935       29.8207       27.5746       29.7137       29.3706       26.9914       24.3405       25.5902       28.7742       27.3393       29.9232       27.4609       20.3235       20.7549       30.0339       39.9008       29.4939       30.5428       28.5624       23.3308       23.7489       18.3789       22.1730       22.8738        0.0000        0.0000        0.0000        0.0000        0.0000        0.0000        0.0000        0.0000        0.0000        0.0000        0.0000        0.0000        0.0000        0.0000        0.0000        0.0000        0.0000        0.0000        0.0000        0.0000        0.0000        0.0000        0.0000        0.0000        0.0000        0.0000        0.0000        0.0000        0.0000        0.0000        0.0000        0.0000        0.0000        0.0000        0.0000        0.0000        0.0000        0.0000        0.0000        0.0000        0.0000        0.0000        0.0000        0.0000        0.0000        0.0000        0.0000        0.0000        0.0000        0.0000        0.0000        0.0000        0.0000        0.0000        0.0000        0.0000        0.0000        0.0000        0.0000        0.0000        0.0000       21.2729       13.2336       13.0216       14.1683       15.7886       18.4242       23.3495       21.6044       23.4646       23.9474       25.4490       31.9910       43.5536       27.9392       28.3572       29.2394       38.6251       42.2446       42.0854       44.2201       47.3380       49.4780       48.5053       60.5291       69.8260       68.0216       68.5928       75.1320       93.2316      106.1054      122.1442      126.1153      113.3500       97.1682       87.5273       78.6113       93.8620      110.6897      104.5139       68.9321       55.1076       55.9595       46.1101       44.9305       40.2763       56.6783       63.9652       56.8032       67.7310       75.6780       87.9462       99.2339      118.3326      110.8355      141.5539      136.6038      144.4578      182.2007      175.8927      168.9256      141.7272      135.1328      124.9038      101.8647       99.1304       99.6261      127.3050      141.4142      125.0999      130.3858      145.8278      131.9013      109.7788      110.8370      118.0642      103.7261       89.7177       85.8590       85.5972       93.9844       95.5546       89.5745        0.0000        0.0000        0.0000        0.0000        0.0000        0.0000        0.0000        0.0000        0.0000        0.0000        0.0000        0.0000        0.0000        0.0000        0.0000        0.0000
        0.0000        0.0000        0.0000        0.0000        0.0000        0.0000        0.0000        0.0000        0.0000        0.0000        0.0000        0.0000        0.0000        0.0000        0.0000        0.0000        0.0000        0.0000        0.0000        0.0000        0.0000        0.0000        0.0000        0.0000        0.0000        0.0000        0.0000       53.0448       47.3091       40.9587       38.8321       34.3847       33.4995       32.7166       35.7613       40.0403       46.4068       52.7898       54.1820      103.4410      114.8181       82.9025       79.9280       61.4762       57.9695       52.0917       53.9778       57.5231       65.2817       68.1992       61.8934       58.6244       56.1472       48.9791       40.7029       32.6308       32.3222       34.4566       41.3566       50.0317       43.0671       37.6918       35.0584       38.6256       28.7993       25.2584       24.1707       32.9910       28.7299       27.4415       26.0347       23.2246       24.5860       22.8049       24.0229       28.8395       28.7677       24.0750       27.0203       47.2839       40.5337       32.5040       26.9547       23.7582       27.3957       24.1390       20.2857       18.5419       19.3804       24.6047        0.0000        0.0000        0.0000        0.0000        0.0000        0.0000        0.0000        0.0000        0.0000        0.0000        0.0000        0.0000        0.0000        0.0000        0.0000        0.0000        0.0000        0.0000        0.0000        0.0000        0.0000        0.0000        0.0000        0.0000        0.0000        0.0000        0.0000        0.0000        0.0000        0.0000        0.0000        0.0000        0.0000        0.0000        0.0000        0.0000        0.0000        0.0000        0.0000        0.0000        0.0000        0.0000        0.0000        0.0000        0.0000        0.0000        0.0000        0.0000        0.0000        0.0000        0.0000        0.0000        0.0000        0.0000        0.0000        0.0000        0.0000        0.0000        0.0000        0.0000        0.0000        0.0000       12.8733       15.8890       13.6635       22.6368       24.3048       22.1300       22.6244       22.7756       23.2350       28.0107       27.1635       28.3279       27.1342       30.3707       32.6022       39.4023       41.6347       43.0663       43.9279       41.0495       55.9279       62.9496       66.7556       79.3667       83.2163       75.4193       74.7410       88.9041       97.5756      115.9751      119.3346      113.2204       91.1326       87.3375       98.9844      124.1592      109.8446       94.2708       60.8113       48.3327       53.2719       53.9350       53.7815       45.3757       53.9864       57.3722       55.8241       58.9893       71.9796       82.7985       85.6623      133.3210      130.3808      159.0126      182.5979      152.8233      143.9918      153.3223      140.2551      133.7291      105.9074       92.6608      104.6979      106.7624      103.1828      119.6166      134.4883      118.3242      115.7240      113.2185      108.6899       98.5069       97.1570       93.5210      101.1343      100.3069       96.1927       93.3606       95.2973      101.7975       96.9414        0.0000        0.0000        0.0000        0.0000        0.0000        0.0000        0.0000        0.0000        0.0000        0.0000        0.0000        0.0000        0.0000        0.0000        0.0000        0.0000
        0.0000        0.0000        0.0000        0.0000        0.0000        0.0000        0.0000        0.0000        0.0000        0.0000        0.0000        0.0000        0.0000        0.0000        0.0000        0.0000        0.0000        0.0000        0.0000        0.0000        0.0000        0.0000        0.0000        0.0000        0.0000        0.0000        0.0000        0.0000       50.2639       46.2551       44.7928       40.8508       40.5306       42.1296       41.5985       39.7089       47.6988       50.2159       54.9801       89.8113      138.0632      185.8330      121.3136      110.9242       77.4986       67.2137       73.9223       77.9326       78.7758       79.7186       80.9483       87.0881       90.5682       75.6241       61.6714       56.3852       47.3900       47.5462       84.1130      205.3369      201.4195       92.4284       65.2110       57.0192       52.1715       45.4193       35.6949       28.9217       26.7081       26.3686       33.3128       37.6433       36.7968       26.2184       22.4882       24.3766       24.1957       23.4120       23.8244       32.9331       39.4582       29.5427       25.1276       20.7387       23.1211       31.6342       27.8786       20.7013       20.1698       23.9197       34.4871        0.0000        0.0000        0.0000        0.0000        0.0000        0.0000        0.0000        0.0000        0.0000        0.0000        0.0000        0.0000        0.0000        0.0000        0.0000        0.0000        0.0000        0.0000        0.0000        0.0000        0.0000        0.0000        0.0000        0.0000        0.0000        0.0000        0.0000        0.0000        0.0000        0.0000        0.0000        0.0000        0.0000        0.0000        0.0000        0.0000        0.0000        0.0000        0.0000        0.0000        0.0000        0.0000        0.0000        0.0000        0.0000        0.0000        0.0000        0.0000        0.0000        0.0000        0.0000        0.0000        0.0000        0.0000        0.0000        0.0000        0.0000        0.0000        0.0000        0.0000        0.0000        0.0000       18.3214       13.8364       22.0982       15.0484       25.6662       25.4665       26.2210       27.0478       31.6374       31.4182       25.0036       26.0194       28.3982       34.5685       38.0185       38.3780       36.7173       38.8202       45.6153       57.8651       61.5208       69.4168       83.6100      106.4139      102.2561       98.0560       92.4001       90.0083       88.5222       90.1554       88.6930       85.0235      101.8287      119.3383      128.2359      105.1124       92.6546       83.9961       53.9159       42.1428       46.4001       53.0428       44.0371       49.9751       47.8244       48.4222       53.2797       67.2206       74.6810       95.6402      108.5491       97.7742      116.6704      141.3886      154.2352      118.4407      115.0554      106.7362       94.9033      100.9560      109.4320      115.4752      117.0152      120.4836      120.6558      136.4014      126.7340       94.7640       90.2016       85.3741      101.1886      105.7520      113.5982      118.0271      101.9414      105.9549      106.8224      110.9475      104.3959      103.0245        0.0000        0.0000        0.0000        0.0000        0.0000        0.0000        0.0000        0.0000        0.0000        0.0000        0.0000        0.0000        0.0000        0.0000        0.0000        0.0000
        0.0000        0.0000        0.0000        0.0000        0.0000        0.0000        0.0000        0.0000        0.0000        0.0000        0.0000        0.0000        0.0000        0.0000        0.0000        0.0000        0.0000        0.0000        0.0000        0.0000        0.0000        0.0000        0.0000        0.0000        0.0000        0.0000        0.0000        0.0000       56.1553       51.5978       48.4941       49.5141       54.7050       53.7811       51.4524       48.3967       49.6874       47.7965       45.1150       54.0990       56.3019       67.5937       82.8091       87.8655       88.2137       94.9237      137.7261      133.2360       94.0927       91.9901      102.7019      101.5329       96.3818       87.4154       65.2876       64.7939       57.3986       56.6933       75.1034      126.0467      127.9407      155.7132      134.0154      115.2952       71.3677       65.2130       61.3703       45.1741       33.3585       31.6688       42.3723       45.2280       42.8335       38.8166       24.7625       22.0582       26.9053       29.6928       36.4722       32.3032       32.4199       25.8160       32.5747       23.8166       27.3122       32.9955       30.5035       33.9628       24.6704       24.0360       32.1123        0.0000        0.0000        0.0000        0.0000        0.0000        0.0000        0.0000        0.0000        0.0000        0.0000        0.0000        0.0000        0.0000        0.0000        0.0000        0.0000        0.0000        0.0000        0.0000        0.0000        0.0000        0.0000        0.0000        0.0000        0.0000        0.0000        0.0000        0.0000        0.0000        0.0000        0.0000        0.0000        0.0000        0.0000        0.0000        0.0000        0.0000        0.0000        0.0000        0.0000        0.0000        0.0000        0.0000        0.0000        0.0000        0.0000        0.0000        0.0000        0.0000        0.0000        0.0000        0.0000        0.0000        0.0000        0.0000        0.0000        0.0000        0.0000        0.0000        0.0000       16.1289       21.6650       20.9714       14.9411       15.5602       16.5711       21.7907       22.7565       24.3929       28.3775       34.6806       35.1565       32.1500       30.1467       30.9832       31.9009       36.4908       36.7954       34.6465       38.6828       54.3306       51.2216       48.5280       69.7334       99.6376      121.7795      124.0886      120.7175       95.0625       83.3608       79.5928       75.4757       75.6287       86.8927       97.9817      109.7399      116.1582       96.1931       92.0964       82.9872       55.2791       41.6282       41.5328       47.4756       43.8813       53.6418       54.0560       55.2160       54.3523       74.2152       72.2272       73.4908       73.5995       74.7385       84.1914       93.6958      118.2942      119.6289      100.6669       98.3530       97.5448      106.0808      118.6211      125.1152      149.5008      152.7303      134.4989      120.3065      114.1636       95.6512       83.1468       90.4211      109.7702       98.9671      100.2919      105.9547      100.6396      120.4834      117.0835      108.0542      103.5699      105.3923        0.0000        0.0000        0.0000        0.0000        0.0000        0.0000        0.0000        0.0000        0.0000        0.0000        0.0000        0.0000        0.0000        0.0000        0.0000        0.0000
        0.0000        0.0000        0.0000        0.0000        0.0000        0.0000        0.0000        0.0000        0.0000        0.0000        0.0000        0.0000        0.0000        0.0000        0.0000        0.0000        0.0000        0.0000        0.0000        0.0000        0.0000        0.0000        0.0000        0.0000        0.0000        0.0000        0.0000        0.0000       70.8248       66.3189       69.7211       74.7471       69.2912       64.7748       59.8512       53.0088       46.6952       46.5865       52.5557       56.8694       62.6553       68.2627       69.1958       73.6702       75.8860       85.8504      113.1417      119.3018      114.8713       93.1705      116.8446      105.0339      105.3600       93.7043       80.0147       70.4187       78.0621       81.5727       77.9473       63.0487       43.7995       48.0798       71.8238      113.7868      145.4132      141.9732       96.4241       47.8427       32.4242       24.7718       22.3623       27.4305       28.8988       24.0789       21.7495       24.0971       31.0675       38.8520       45.2150       54.9580       52.5791       37.1201       60.6843       61.9169       24.0087       41.1147       53.4961       28.7044       35.7221       36.3020       44.1855       50.3588        0.0000        0.0000        0.0000        0.0000        0.0000        0.0000        0.0000        0.0000        0.0000        0.0000        0.0000        0.0000        0.0000        0.0000        0.0000        0.0000        0.0000        0.0000        0.0000        0.0000        0.0000        0.0000        0.0000        0.0000        0.0000        0.0000        0.0000        0.0000        0.0000        0.0000        0.0000        0.0000        0.0000        0.0000        0.0000        0.0000        0.0000        0.0000        0.0000        0.0000        0.0000        0.0000        0.0000        0.0000        0.0000        0.0000        0.0000        0.0000        0.0000        0.0000        0.0000        0.0000        0.0000        0.0000        0.0000        0.0000        0.0000        0.0000       19.3364       16.8830       18.5573       15.3822       17.6244       20.6527       18.8096       23.1213       24.6125       28.0845       26.9033       26.7010       29.6916       27.3145       29.8971       35.1232       38.8151       45.8866       37.9156       38.4923       44.9782       43.9471      115.3347      107.4864       71.3613      100.5664      128.8715      126.0116      108.1421       96.7742      107.4277      102.3671       76.2834       78.3204       81.2899       74.7080       76.2301       75.4766       83.9000       77.1806       74.2000       62.2043       51.2425       47.6284       50.5357       53.0353       58.2794       65.9005       60.5163       64.2756       63.9460       67.9954       73.6887       80.9476       68.4760       63.6967       72.2034       86.1892       90.8802      103.0646      102.9705      110.6263      115.9220      123.7950      148.7627      159.4102      157.5111      137.0979      108.9565      100.3099       94.1298       92.6873       96.5445      102.3047      108.6311       99.2805      103.1269      103.0853      116.7099      115.1657      117.8111      113.6958      111.9342      118.1159        0.0000        0.0000        0.0000        0.0000        0.0000        0.0000        0.0000        0.0000        0.0000        0.0000        0.0000        0.0000        0.0000        0.0000        0.0000
        0.0000        0.0000        0.0000        0.0000        0.0000        0.0000        0.0000        0.0000        0.0000        0.0000        0.0000        0.0000        0.0000        0.0000        0.0000        0.0000        0.0000        0.0000        0.0000        0.0000        0.0000        0.0000        0.0000        0.0000        0.0000        0.0000        0.0000       62.1477       67.8843       60.3248       65.3549       67.6199       63.9843       61.2959       65.6307       65.8177       58.6351       57.7419       67.5240       80.2476       96.3219      103.3042       80.9963       76.0457       86.4523       83.8521       86.7190       85.3343      102.7552      102.2060      112.2384      110.8129      110.1923      122.9339      126.5376       92.9019       82.8338       73.9055       58.2286       44.0759       33.0851       32.5808       33.7096       39.0380       35.0724       32.9370       22.5554       16.4891       14.8309       14.6990       14.3456       13.7667       19.4589       20.2719       17.4385       22.3201       23.9551       23.7257       29.6866       34.3977       36.1693       36.9743       56.7915      270.3813      137.2927       32.0534       41.0378       41.2667       36.1737       36.2388       57.0839       62.4414       41.9288        0.0000        0.0000        0.0000        0.0000        0.0000        0.0000        0.0000        0.0000        0.0000        0.0000        0.0000        0.0000        0.0000        0.0000        0.0000        0.0000        0.0000        0.0000        0.0000        0.0000        0.0000        0.0000        0.0000        0.0000        0.0000        0.0000        0.0000        0.0000        0.0000        0.0000        0.0000        0.0000        0.0000        0.0000        0.0000        0.0000        0.0000        0.0000        0.0000        0.0000        0.0000        0.0000        0.0000        0.0000        0.0000        0.0000        0.0000        0.0000        0.0000        0.0000        0.0000        0.0000        0.0000        0.0000        0.0000        0.0000       26.0080       21.3129       21.6233       19.6577       19.5415       21.0248       24.1778       25.2039       24.0769       24.7024       28.2238       32.2712       40.1525       37.1382       30.3581       33.9939       36.6762       40.7216       48.2507       46.0680       46.6587       53.9572       58.4266       66.2060       60.3875       71.4926      111.8773      143.6872      127.9574      117.0972      117.4924      123.3297      126.5904       90.8450       81.6477       76.6533       71.7258       69.7904       72.0474       78.9277       77.8650       74.0095       64.2112       63.4773       55.8190       59.7074       57.9852       64.0000       65.2040       67.3358       68.6618       71.5136       63.9554       67.7262       74.1511       76.7002       83.4830       86.9077       95.3088       99.0067       98.2660       95.8201       96.0602      113.3620      117.6856      122.9267      109.3881      101.5579      102.0802       96.6717       85.2212       96.5823       94.8902      107.1672      116.8967      135.6695      104.6698       95.2465       96.7113      105.2273      107.4492      113.3634      118.2172      127.9442        0.0000        0.0000        0.0000        0.0000        0.0000        0.0000        0.0000        0.0000        0.0000        0.0000        0.0000        0.0000        0.0000        0.0000        0.0000        0.0000
        0.0000        0.0000        0.0000        0.0000        0.0000        0.0000        0.0000        0.0000        0.0000        0.0000        0.0000        0.0000        0.0000        0.0000        0.0000        0.0000        0.0000        0.0000        0.0000        0.0000        0.0000        0.0000        0.0000        0.0000        0.0000        0.0000        0.0000       55.8258       55.1226       55.9729       59.5369       69.5357       66.1291       72.8648       71.9569       88.5125       85.9507       75.1127       81.3425       75.7749       68.9235       66.0906       65.4627       83.2600       95.2528       96.5900       97.7367       93.3027       96.2480      104.5748       99.0892       89.3679       93.9695      124.9800      136.2268      102.2124       81.6538       74.5873       62.4104       41.6634       40.2050       41.9434       31.6931       31.9959       32.9521       28.1641       18.1245       16.1909       12.7332       12.1147       14.3134       11.7597       14.6444       24.2125       27.3426       22.0712       20.8376       23.9481       28.6530       27.1768       25.2076       30.4338       32.1238       44.6565       75.2027       39.1954       48.5634       27.7299       32.8150       37.0356       59.3328       54.7827       40.6299       38.8786       42.9317       31.5810       25.3272       13.8116       12.4386       13.3713       11.5935        0.0000        0.0000        0.0000        0.0000        0.0000        0.0000       16.7589       16.7661       16.7007       15.8116        0.0000        0.0000        0.0000        0.0000        0.0000        0.0000        0.0000        0.0000        0.0000        0.0000        0.0000        0.0000        0.0000        0.0000        0.0000        0.0000        0.0000        0.0000        0.0000        0.0000        0.0000        0.0000        0.0000        0.0000        0.0000        0.0000        0.0000        0.0000        0.0000        0.0000        0.0000        0.0000        0.0000        0.0000        0.0000        0.0000       41.5403       37.1316       39.1299       33.8620       28.9609       27.1145       26.8322       27.0286       22.4183       23.2305       21.5168       23.1101       33.7010       34.5634       39.0548       47.6539       50.7051       52.7546       53.1536       51.2570       62.3163       61.2900       63.1796       70.0221       86.5463       73.8034       69.9624       80.3247      107.6676      129.5651      138.3952      141.0472      137.9576      126.7069      124.1574      113.0514       95.6701       90.1735       90.3546       88.9186       79.2346       90.8087       84.3517       78.6890       80.6253       83.2077       86.6865       86.7396       74.9505       73.3163       66.8695       71.9963       75.4865       76.1781       82.6355       84.3657       86.8342       87.9078       94.6363       97.6357      115.2149      112.3591      106.8344      102.9892      100.3349      104.1911      104.9101      108.3688      101.5182       98.9800       99.9091       99.1586      103.9355      110.5614      109.3335      115.6543      112.5718      119.3459      119.3979      101.8476      110.9768      103.6730      106.4741      120.4730      133.5482      138.4555        0.0000        0.0000        0.0000        0.0000        0.0000        0.0000        0.0000        0.0000        0.0000        0.0000        0.0000        0.0000        0.0000        0.0000        0.0000        0.0000
        0.0000        0.0000        0.0000        0.0000        0.0000        0.0000        0.0000        0.0000        0.0000        0.0000        0.0000        0.0000        0.0000        0.0000        0.0000        0.0000        0.0000        0.0000        0.0000        0.0000        0.0000        0.0000        0.0000        0.0000        0.0000        0.0000       60.4114       55.8682       53.9694       56.2734       55.7223       64.2309       70.8571       77.0241       63.7103       75.8841       90.8585      118.8026      132.8964      118.6588       86.0123       84.7829       77.9361       92.4642       99.9960      106.6261      125.0070      149.1285      141.5036      116.2735       83.3072       81.1919       89.4652      106.1969      116.9622       93.9927       73.7365       56.4579       58.6357       53.4371       47.3684       44.8932       31.9376       29.9641       26.3534       22.5339       16.9304       15.7434       14.7328       13.6759       13.0612       11.4214       14.9639       43.6702       46.1551       27.3475       20.1762       19.1279       20.8021       24.5979       31.0251       28.8135       21.4784       18.2481       20.2861       20.8932       23.0731       25.0339       26.0651       30.1427       40.4739       39.2283       36.0286       30.4060       30.9531       32.8475       33.3937       19.6797       18.9005       17.1175       16.6332       12.7958       14.0389        9.2648       10.9578       11.8448       14.6606       19.2868       18.6389       15.9843       16.3800       18.4115       15.9159       13.3126       15.0825        0.0000        0.0000        0.0000        0.0000        0.0000        0.0000        0.0000        0.0000        0.0000        0.0000        0.0000        0.0000        0.0000        0.0000        0.0000        0.0000        0.0000        0.0000        0.0000        0.0000        0.0000       26.7878       26.6075       27.2908       28.7404       33.4313       29.2636       35.6388       32.3064       36.7641       37.4347       45.1283       40.4022       43.5356       48.3675       49.4184       33.9362       33.7501       35.0905       34.0297       23.8191       22.4964       22.8062       27.0160       35.3565       39.7979       46.3077       51.2152       63.0620       65.1592       78.5480       71.0060       76.5711       79.5063       73.2694       72.4559       80.1091       86.3646       86.4157       98.9937      119.9533      135.5332      133.1022      146.2969      177.0223      154.6932      142.1193      131.8010      121.5299      129.3085      120.4481      109.6650       95.4760       95.3752      100.5573       92.1883      104.4233      117.0711      109.9520       94.9350       84.9097       75.8377       72.4292       74.1430       76.7327       77.6648       79.5674       84.2612       89.3472       95.6383       95.0426      100.0280      110.9944      103.1681      103.1215      102.3938       98.5557      102.0511       96.6549      102.8092      109.9006      107.2002       99.8286      100.9960      121.6493      126.8606      124.3425      113.3500      106.0880      122.3675      124.6770      111.6464      108.3598      100.2067      107.9417      121.4892        0.0000        0.0000        0.0000        0.0000        0.0000        0.0000        0.0000        0.0000        0.0000        0.0000        0.0000        0.0000        0.0000        0.0000        0.0000        0.0000        0.0000        0.0000
        0.0000        0.0000        0.0000        0.0000        0.0000        0.0000        0.0000        0.0000        0.0000        0.0000        0.0000        0.0000        0.0000        0.0000        0.0000        0.0000        0.0000        0.0000        0.0000        0.0000        0.0000        0.0000        0.0000        0.0000        0.0000        0.0000       57.0914       51.7733       48.5418       49.3773       51.8416       74.2084       74.7043       81.4742       74.6174       65.8200       56.4646       55.6558       67.8896       73.5505       80.1579       99.3055       90.6297      152.2227      123.7003      110.4384      101.3225      102.3033       89.6084       75.2580       63.0753       66.5371       71.3218       69.8357       70.9219       68.6995       58.9793       43.9862       49.3136       34.9003       31.7372       23.1061       45.8124       40.8419       36.3707       30.9614       15.2309       14.4129       12.9387        9.5024        9.1725       12.2750       34.4703       40.7848       29.9588       21.9253       21.7239       22.6277       24.1637       25.0920       23.6637       18.9488       18.6494       14.1024       15.4818       16.7076       17.3497       19.3895       23.5032       25.6679       28.5643       37.4113       43.8996       45.6999       40.5445       40.0341       29.5922       24.8388       26.8053       22.3767       20.9566       19.5230       17.7836       19.1486       20.3628       17.6996       13.5463       14.1576       15.1813       17.4180       17.3720       18.5810       16.3462       16.0901       15.4491       15.9971       16.2844       16.6293        0.0000        0.0000        0.0000        0.0000        0.0000        0.0000        0.0000        0.0000        0.0000        0.0000        0.0000        0.0000       34.7326       47.4807       44.3809       33.7156       29.8680       31.7153       27.8392       29.6580       29.5050       37.6134       47.7696       46.0339       45.6441       55.1647       56.8976       58.0600       45.6823       57.3004       62.4489       72.9960       60.0918       49.9214       48.2645       45.4693       44.2528       33.5034       33.0894       31.9089       36.0467       45.1630       50.5671       61.7276       64.9337       85.0725       77.1623       86.5840       79.9759       82.8985       88.1085       82.9950       82.4241       76.6520       77.1056       94.8019      104.2653      119.1125      125.3007      132.0815      142.8128      191.6261      183.5753      166.5286      162.4068      150.0078      146.2204      129.7813      117.6329      115.7452      116.7471      117.9605      118.6187      118.0313      126.2965      105.8500       94.2808       81.0147       74.5835       74.2588       71.1897       79.5025       76.3876       76.2094       81.2416       97.9545      103.6728      105.3894      104.7191      108.6929      104.3416      100.5852       98.4769      100.9248      103.8624       90.3519       90.5629       98.6298      105.5685       99.7566      109.4258      136.2825      124.5957      108.8264      100.6484       98.6700      113.3374      114.4368      108.1998        0.0000      101.6673      114.0340      131.0083        0.0000        0.0000        0.0000        0.0000        0.0000        0.0000        0.0000        0.0000        0.0000        0.0000        0.0000        0.0000        0.0000        0.0000        0.0000        0.0000        0.0000        0.0000
        0.0000        0.0000        0.0000        0.0000        0.0000        0.0000        0.0000        0.0000        0.0000        0.0000        0.0000        0.0000        0.0000        0.0000        0.0000        0.0000        0.0000        0.0000        0.0000        0.0000        0.0000        0.0000        0.0000        0.0000        0.0000       56.5735       53.6701       55.2901       49.8468       44.1170       45.4101       54.0558       51.8687       47.2735       40.4684       39.4537       39.2970       38.3691       39.4905       41.7910       43.1002       47.7428       55.7433       71.3379       73.6982       67.2340       67.6971       67.5499       69.0499       58.3453       58.0004       57.5650       53.1898       79.4976      105.3676       65.3268       45.9541       35.8806       28.7266       24.1555       18.5475       15.1003       25.8790       22.8392       32.8329       34.8093       18.8800       16.3050       17.4246       18.9365       18.3243       11.7448       12.5312       16.1257       16.5091       19.6888       23.5108       26.6533       26.9028       22.5212       20.9649       19.9113       17.1193       16.9834       17.1957       16.8881       18.7360       27.4350       31.1165       30.8019       33.5521       36.3758       41.8964       56.0358       64.7503       51.3751       42.3502       34.9870       35.9900       30.2679       22.7526       18.7397       23.4873       35.8185       39.0257       29.1711       17.5503       13.3125       13.7702       14.8753       15.6395       15.6793       15.0902       21.5812       14.2343       15.8399       18.7703       22.2944       22.4684       16.7530       14.1298        0.0000        0.0000        0.0000        0.0000        0.0000        0.0000        0.0000        0.0000       42.7558       51.3407       53.4566       49.9011       40.1852       37.7395       39.6995       32.6773       33.0095       32.3843       35.1789       52.3216       45.2392       50.3374       52.8861       54.0425       52.3761       54.2166       49.5871       58.9681       61.5473       64.6418       59.5188       62.0972       69.7847       63.4375       44.6687       40.2138       43.1796       45.0864       56.3357       59.6739       84.7755       67.5025       83.2430      112.8499      109.1709       87.4317       94.3752       99.6286       83.4035       77.8036       77.2733       90.9641       99.5493      113.7183      110.6853      111.4530      122.5808      142.8956      136.7266      148.7711      159.8859      177.5583      165.4433      148.1414      146.0313      143.6067      153.9763      147.5332      144.5470      127.6083      115.2047      110.4628       97.2793       86.0913       76.1899       64.8804       67.5575       83.4589       83.9682       80.2732       85.9594       97.9172      125.6256      115.4612      102.6145       99.7389      106.0932      100.7451       96.5120       93.9964       88.0064       81.4517       76.6990       79.3732       84.2856       89.9493       88.3500       97.4642       97.1519       96.7072       92.4264       92.3985       89.2514       83.9255        0.0000        0.0000        0.0000        0.0000        0.0000        0.0000        0.0000        0.0000        0.0000        0.0000        0.0000        0.0000        0.0000        0.0000        0.0000        0.0000        0.0000        0.0000        0.0000        0.0000        0.0000        0.0000        0.0000        0.0000
        0.0000        0.0000        0.0000        0.0000        0.0000        0.0000        0.0000        0.0000        0.0000        0.0000        0.0000        0.0000        0.0000        0.0000        0.0000        0.0000        0.0000        0.0000        0.0000        0.0000        0.0000        0.0000       55.9068       52.4602       52.6301       50.1029       48.1103       46.3393       40.7667       41.8912       37.4471       37.7183       40.5636       31.5428       25.3694       28.0655       25.0187       21.5826       22.4065       24.7328       29.2206       31.9005       43.2954       55.8896       49.0359       36.5155       34.8371       34.1075       32.4585       26.4134       24.3048       26.5665       30.5686       85.4863       89.7441       77.4365       27.9793       21.2358       16.0537       13.1260       12.1790       12.5411        9.4588        8.3538       10.0540       11.0113       12.4997       20.8738       19.5972       15.0824       15.8232       12.0267       11.3071       11.8997       17.5658       20.3233       25.4835       28.8201       27.9866       27.7229       19.3621       15.6836       15.6958       17.8440       19.3776       18.2808       19.5248       24.9563       33.1823       39.0053       50.9641       56.2824       51.5163       42.8960       41.7064       43.4489       43.6904       38.1588       32.9074       31.6151       26.9899       25.8302       23.3261       28.3247       34.8795       37.3368       30.8472       20.7201       20.1929       13.5383       11.6306       13.2374       12.6977       12.7550       14.6906       23.6111       31.3632       29.2664       23.1585       28.3536       26.2276       22.7184       24.0189       27.3137       33.9690       60.6067       81.8028       56.8214       54.2715       59.8014       57.6369       49.1988       44.3718       46.1335       44.4149       47.1831       44.0829       42.6460       38.7097       34.9822       53.5457       68.4506       55.1288       55.3921       56.2277       57.4744       64.5471       61.4804       64.8982       67.6027       75.2822       75.4541       99.1335      103.4433       95.3458       71.0799       62.4453       65.7396       63.5001       75.4169       81.6076       80.9590       86.3378       94.6287      100.8439       93.6628       98.4269       96.0456       96.7293       87.3230       77.6473       84.8939       86.6405       94.9226       97.7856       92.8844       92.7125      103.2544      116.3012      119.9780      132.9682      147.7207      156.3238      164.3338      148.8693      145.2198      144.4391      172.5711      176.0890      148.4890      136.3194      107.3810      100.3755       92.6602       81.2323       66.3343       57.7453       59.9640       70.8055       84.7805       89.6566      105.7439      119.9213      125.2958      125.7133      116.2889      107.1258       96.3519       93.5201       85.7886       80.9506       70.2066       60.2255       58.4189       58.2767       74.7305       74.5721       79.5904       87.2582       91.9380       90.0810       90.2263       88.6551       72.0824        0.0000        0.0000        0.0000        0.0000        0.0000        0.0000        0.0000        0.0000        0.0000        0.0000        0.0000        0.0000        0.0000        0.0000        0.0000        0.0000        0.0000        0.0000        0.0000        0.0000        0.0000        0.0000        0.0000        0.0000        0.0000
        0.0000        0.0000        0.0000        0.0000        0.0000        0.0000        0.0000        0.0000        0.0000        0.0000        0.0000        0.0000        0.0000        0.0000        0.0000        0.0000        0.0000        0.0000       50.0716       51.5680       54.4278       61.7320       64.2571       60.5138       60.0036       54.4520       41.7795       29.7349       25.7645       23.2289       19.9393       21.8958       23.2693       17.1607       12.5991       11.2657       17.5517       20.7458       21.6452       25.3745       29.8447       28.8812       39.1283       54.7524       41.4653       34.4862       22.1882       22.5910       22.1501       21.9959       23.2405       24.4313       22.3619       22.5853       23.7484       25.7999       20.1150       13.5392       10.8656       10.9500        6.7474        9.7162        9.5086        9.7973       11.5651        9.6225        9.3048       13.3829       16.5683       13.7811       13.4771        9.2824        7.5016        8.0109        8.7922       18.9014       19.0776       23.5590       28.5820       27.6625       23.6496       18.5590       19.3087       19.4690       23.6143       23.0417       24.0395       33.4244       34.1776       35.1645       44.7915       42.1366       46.0534       39.3546       29.1606       34.1709       40.4103       30.3202       28.0666       29.1107       28.1821       28.4907       27.2967       22.3177       25.4712       30.2702       32.3649       22.2436       19.4430       14.3307       10.7839        9.1526        9.6278       11.3235       13.6064       21.4293       26.6318       26.4148       25.7497       28.5660       28.8709       28.7750       37.2050       39.7143       46.9997       47.5088       51.1811       52.9071       44.3620       48.5986       53.1269       51.4780       47.2385       53.6254       57.5582       59.4630       54.9004       55.7071       46.6839       40.6855       64.9717       75.7533       78.0947       64.1470       63.6963       69.3034       72.6402       93.4016       84.0717       84.2098       80.4524       90.5114      107.2723      126.7211      127.5708      104.3632       82.7419       79.1961       74.2810       84.0166       88.0691       91.7906       92.2617       91.9404       95.0865       92.9971       83.0100       81.0349       84.3680       82.1490       96.4361      102.2861       98.5388       99.9408       96.3255       98.7858      108.2022      120.3313      131.5869      133.4539      127.2409      137.8788      141.3776      147.9364      134.6028      130.0477      139.5539      135.7729      172.1133      151.4476      132.3622      114.3193      114.9552       95.6046       82.3351       67.0235       61.2234       63.5502       70.1714       96.7969      104.0997      118.5509      121.2865      123.7346      124.5705      117.8171      108.7781       92.1593       87.4104       79.7118       72.1696       60.0308       55.6724       55.9369       55.1532       67.7668       69.5839       73.1670       73.7681       79.7112       88.9071        0.0000        0.0000        0.0000        0.0000        0.0000        0.0000        0.0000        0.0000        0.0000        0.0000        0.0000        0.0000        0.0000        0.0000        0.0000        0.0000        0.0000        0.0000        0.0000        0.0000        0.0000        0.0000        0.0000        0.0000        0.0000        0.0000        0.0000        0.0000
        0.0000        0.0000        0.0000        0.0000        0.0000        0.0000        0.0000        0.0000        0.0000        0.0000        0.0000        0.0000        0.0000        0.0000        0.0000       47.1057       47.3896       46.3126       49.8719       58.0382       56.2738       54.1556       49.3931       49.1795       52.0976       47.9888       37.3618       29.6072       22.8758       17.0951       12.0921       11.2081        8.7731        8.6779       10.2358       10.2995       10.7711       13.3799       20.1100       24.2553       20.1588       22.1181       27.4266       36.9205       27.2753       17.8118       12.3362       13.0169       17.7660       16.6587       14.8859       15.5622       14.7578       12.4479       11.9578       16.2644       11.2929        9.3795       11.7280       10.7046        8.9623        7.8097        6.7131        6.6419        7.6412        6.6022        7.5918        7.9176        9.6065       10.9097       10.0164        6.8994        3.6105        2.5194        4.8101       11.2148       13.9197       18.7074       20.2938       19.3468       20.8831       20.8721       23.7668       24.2082       22.7291       24.1678       24.7756       26.1015       33.3339       31.7466       33.5848       31.8327       31.3205       29.4957       30.1418       31.1414       41.3953       36.8893       30.3914       32.7019       33.1708       31.0251       27.9838       26.8495       25.6754       18.7179       17.4834       20.1448       20.9974       17.1184       12.6976       11.3803        9.9364       12.3942       19.8150       23.8842       23.9793       29.8735       25.2208       39.0283       41.2801       37.9149       45.2459       61.7716       68.4883       64.7314       66.0036       67.5204       58.0015       52.5678       50.4168       51.4723       61.8546       74.1196       69.9684       67.4062       62.9971       62.5822       60.3570       50.6888       54.1302       63.8471       67.0671       82.7816       79.8185       78.7839       82.0537      101.9506      104.0900      106.8131      127.5577      129.5447      122.6136      135.6811      136.8877      113.9717      110.5229       92.3972       94.8372      105.2965       95.4515       89.4921       97.3368       93.7094       96.1601       98.8190       94.4541       91.1859       91.0447       94.8225      109.1569      106.9633       98.2719       94.8791       96.1548      105.6983      114.8344      131.9503      123.9983      110.0077      104.7300      106.0521      113.8863      136.3728      146.5671      137.8035      131.1413      124.4967      141.4496      143.9482      142.7533      126.2007      106.3168       79.3080       70.8684       65.6304       71.2726       72.1162       88.8346       99.0498      110.8278      116.5392      115.0377      121.5029      125.0190      118.4538      105.9876       89.9182       84.5367       76.3915       70.8650       59.9519       54.0296       47.9131        0.0000       60.3055       63.4481       69.4364       72.7921       75.5824       79.6802        0.0000        0.0000        0.0000        0.0000        0.0000        0.0000        0.0000        0.0000        0.0000        0.0000        0.0000        0.0000        0.0000        0.0000        0.0000        0.0000        0.0000        0.0000        0.0000        0.0000        0.0000        0.0000        0.0000        0.0000        0.0000        0.0000        0.0000        0.0000
        0.0000        0.0000        0.0000        0.0000        0.0000        0.0000        0.0000        0.0000        0.0000        0.0000        0.0000        0.0000        0.0000       39.7633       39.2082       45.2504       50.1132       51.6998       51.5999       50.5648       52.0303       50.9901       43.0726       44.5063       47.1085       34.4975       29.4519       19.5479       14.1725       12.5963        6.1889        8.6660        8.0674        9.6095       10.7952       11.0821       11.8989       12.4765       13.9385       15.3285       16.6576       20.2443       24.5011       30.7497       17.4654       13.2020        9.7125       16.5374       23.7131       10.8501       10.6846       14.5584       13.3588       11.5679        9.7545       10.9470        9.1726        8.4993        8.7119        7.8630        5.3842        4.8788        4.7010        4.6477        5.8095        5.9807        5.9469        6.1521        6.5696        7.4161        7.6879        5.4669        4.2911        3.1535        3.3135       10.2205       13.8093       17.3630       15.9662       19.2852       23.4008       23.8558       23.3992       23.7875       27.0879       29.9691       24.6704       24.9865       22.7421       20.4947       15.2447       16.8539       17.7338       20.1976       28.9924       30.7550       31.7194       33.4508       30.1124       31.6191       34.8935       30.8968       28.8042       27.8415       26.2164       17.3546       16.1942       13.4756       11.4019       10.7956       12.6118       15.5613       16.3580       18.6234       20.3142       19.4798       32.0671       32.0808       27.1133       42.6409       43.6730       42.2320       50.1196       57.4659       69.8691       63.7469       60.7262       70.7637       52.6113       52.7249       54.3866       48.9696       63.8910       65.7462       68.6412       71.6214       61.4260       56.0794       57.4669       59.6941       61.4218       69.2260       61.9050       61.7568       77.0173       91.9537      107.1238      123.3495      133.5383      142.8157      154.2021      162.4660      156.1479      149.9246      149.0533      121.1300      103.8164      102.3946      123.1716      115.3571      110.4077       99.9062       93.9902       93.3211      104.7283      105.9562      106.9988      102.9091      105.4122      106.8698      109.4841      100.9860       94.6591       92.5213      107.4305      103.9698      114.4318      108.2880      105.0033       96.1845       89.7374       87.1402       94.5888      114.8472      133.5544      142.9425      141.4557      145.1471      130.9619      124.7716      112.4506      104.3662       92.3669       75.5003       77.4562       64.3835       68.3231       82.7400       87.4205       99.5907      107.1350      113.6889      110.7175      118.8417      123.6449      114.7673      102.8010       84.6543       78.6909       73.3952       66.0837       55.8257       48.3775        0.0000        0.0000        0.0000        0.0000        0.0000        0.0000        0.0000        0.0000        0.0000        0.0000        0.0000        0.0000        0.0000        0.0000        0.0000        0.0000        0.0000        0.0000        0.0000        0.0000        0.0000        0.0000        0.0000        0.0000        0.0000        0.0000        0.0000        0.0000        0.0000        0.0000        0.0000        0.0000        0.0000        0.0000        0.0000        0.0000
        0.0000        0.0000        0.0000        0.0000        0.0000        0.0000        0.0000        0.0000        0.0000       58.0207        0.0000        0.0000       33.5862       33.6547       35.6517       47.0545       58.6575       61.6769       61.8016       55.6307       60.2560       58.4658       47.6156       43.2442       36.9157       28.8730       25.1350       14.8071       18.4574        9.1475       10.9161       10.0504        8.3129        8.8850       11.3918        9.4978        8.7607        8.9525       10.2857        8.1472       10.0333       16.3979       19.2382       18.4194        9.6183        6.8964        8.5000       23.8875       13.9531        9.0394        7.7033       11.1629       10.3416        7.8655        6.2811        6.1085        4.5818        5.4362        4.1936        4.3863        4.3615        4.0399        3.4252        3.1636        4.2758        4.4036        5.6282       31.3654       25.8930        6.5095        5.3284        6.1651        6.2555        5.2215        6.3409        9.4694       16.6752       17.3210       11.6783       16.0519       14.0874       14.3992       18.2148       19.4476       30.2364       27.4755       20.3889       20.6779       21.4285       23.8853       20.2404       16.2831       16.6825       25.4653       26.7096       23.2416       19.9662       20.8368       23.5507       26.7869       23.4969       20.9854       21.4424       22.4402       20.7929       21.3900       15.7870       13.0516       15.7047       22.1234       23.6778       13.8475       11.7844       13.4239       16.2706       26.4251       30.7847       29.9319       28.8900       33.6684       42.8434       51.2559       70.1865       77.7847       73.1852       69.8965       71.3986       77.0306       71.7320       61.9631       53.5482       54.4832       59.8464       60.7818       60.2959       63.5425       63.5436       59.7517       61.6075       62.5874       61.1008       71.0880       71.0568       70.9721       85.8244       94.1674      109.5407      125.8062      130.2192      149.6458      168.6354      204.9906      167.2480      152.7542      138.0817      121.0863      114.7604      110.3006      117.7331      123.3586      121.4295      102.4621       93.3705       85.4540       87.4244       95.9158      100.2284      104.5066      104.1036       99.5852      103.2585       98.7451       92.1121      111.3998      117.4794      111.4709      105.7115       96.4553       93.2025       93.3538       93.5394       95.5672      101.1773      101.5238      119.5178      122.8523      136.6055      148.1843      125.8639      105.6670       91.0693       80.6269       81.5596       70.3585       65.1330       81.1046       87.5583       87.0946       82.0704       89.5369      105.3555       99.3826       96.4418      104.5349      107.1342      100.9021       97.2973       87.6865       81.7290       74.0841       65.6430       46.7885        0.0000        0.0000        0.0000        0.0000        0.0000        0.0000        0.0000        0.0000        0.0000        0.0000        0.0000        0.0000        0.0000        0.0000        0.0000        0.0000        0.0000        0.0000        0.0000        0.0000        0.0000        0.0000        0.0000        0.0000        0.0000        0.0000        0.0000        0.0000        0.0000        0.0000        0.0000        0.0000        0.0000        0.0000        0.0000        0.0000        0.0000
        0.0000        0.0000        0.0000        0.0000        0.0000       43.9491       37.4535       46.2703       31.0384       35.4647       39.5905       40.3499       43.6322       41.5538       49.2861       52.3145       57.0648       61.6897       65.3210       58.6444       52.1692       48.6221       42.3176       34.4842       31.6305       25.4736       22.1169       18.1425       13.5150        9.8379        7.2025        9.2590       10.1710       12.0794       11.3035        9.0238        8.7109       10.7724        9.6417        7.9070        9.1237       13.4278       14.5683       12.1665        6.5927        8.9801       11.0762       11.9242       10.9043        9.7441        7.4831        7.5484        7.4704        6.5329        5.0764        4.9289        3.7794        4.6776        3.9305        2.6470        3.1557        3.8156        3.5144        2.6544        3.0449        3.1685        3.9845       21.4503       19.2484       14.3853        8.5671        9.2820        8.3596        8.1431       13.1133       21.8905       21.3516       15.6275       11.8148       15.4769       16.1789       18.8444       17.1453       18.3060       17.9251       20.7432       19.4377       19.8845       22.7649       26.3441       22.9055       20.6949       17.8319       20.5638       20.2635       23.1244       20.3572       18.5327       18.0404       19.7367       22.0668       20.5349       18.5318       21.7073       17.8288       25.1217       20.7648       18.9658       24.5800       24.9966       24.6925       20.3531       22.3185       29.4311       30.0313       30.1032       33.3535       39.1487       42.0414       43.8422       42.5166       48.7837       66.7578       85.7136       82.9402       79.0803       71.3543       64.8250       66.6576       58.4654       47.5511       54.5314       55.1233       60.5565       62.1356       70.6999       64.5498       64.6827       68.2161       65.8334       70.7343       77.4465       77.8055       76.2555       93.7845       98.8095      109.5367      120.5709      121.7016      147.2361      158.6271      171.8679      177.1482      165.8264      174.1081      161.5024      149.3869      138.8867      114.4213      108.1595      111.9501      102.3236      101.4654      101.3607       98.8814      102.7796      102.8818      117.1683      112.1162      101.1415      107.3743      109.3536       96.5604      102.5148      100.0521       94.9100       91.4056       90.3472       93.9076       94.0041       98.6360       97.3619       96.6612       99.3527      100.3684      115.7546      118.8666      119.6401      122.7288      104.8024       79.3706       78.0895        0.0000        0.0000       71.0689       72.3048       71.5758       86.6480      100.4419       95.2750      103.0665       96.5063       89.8001       88.4223       85.5522       90.7477       91.8885       88.8159       82.0181       71.8095       65.1174        0.0000        0.0000        0.0000        0.0000        0.0000        0.0000        0.0000        0.0000        0.0000        0.0000        0.0000        0.0000        0.0000        0.0000        0.0000        0.0000        0.0000        0.0000        0.0000        0.0000        0.0000        0.0000        0.0000        0.0000        0.0000        0.0000        0.0000        0.0000        0.0000        0.0000        0.0000        0.0000        0.0000        0.0000        0.0000        0.0000        0.0000        0.0000
        0.0000        0.0000        0.0000        0.0000       50.4378       57.2946       39.9559       28.8879       31.5188       36.6187       38.8641       43.4315       43.5005       49.2153       44.2533       46.8612       49.9010       54.8440       57.3568       50.8298       47.1558       43.3313       37.7337       30.2234       26.8272       26.5243       24.4416       14.2042       11.1002        8.2878        8.1755        9.7364       10.7210       10.7461       11.2389        9.2203       10.9126       13.3552        9.9635       10.3282        9.4479       12.4276       14.0457       10.3501        9.5181       14.9584       12.9696       12.0221       11.0144        7.8499        7.1355        6.7230        6.4547        5.6574        5.8671        6.2228        4.0006        3.7275        3.5549        2.6084        3.1979        3.3859        3.2859        2.9274        3.3908        3.5384        4.7030       16.9073       12.7905        7.8690        6.3307        7.7192        8.0236        7.0794       10.1675       15.8951       12.4380        7.3063        6.1733       12.1775       12.9056       18.7665       23.4374       27.1581       22.6105       23.4413       23.8195       22.4548       23.0165       22.8417       20.5229       20.6502       22.9302       23.7251       19.6251       17.2333       21.7910       20.1624       19.7892       21.7481       23.6939       23.0121       23.9939       18.9246       23.1022       22.4644       23.2857       16.4650       17.9559       28.1088       30.5331       14.7585       17.0812       14.8857       17.4751       29.1518       40.7701       45.1062       51.9193       47.9205       51.2800       55.4909       59.1481       64.8649       71.8997       72.4447       71.5579       59.6326       54.0823       49.3409       44.8800       56.8167       70.8777       73.8430       74.9581       84.9305       75.8667       80.8692       75.8474       74.2893       81.8960       89.8666       89.6597       97.6242      101.5116      118.1197      121.3513      118.3219      122.0457      128.2713      131.8312      156.7745      150.9566      169.8941      201.3205      176.6922      164.7017      144.9210      137.6034      121.9843      122.6667      108.4688      111.0117      105.8635      108.2657       96.3258      104.5490      100.1841       94.6145       90.9812      110.1218      105.3754       90.8672       92.3120       94.0656       96.2955       90.6600       91.6713       94.4417       95.9053       94.2854       94.6551       98.4566      104.6325      105.6490      101.2091       99.4813       83.8175       88.9238       75.1020       70.6447        0.0000        0.0000        0.0000       74.2378       80.6867       67.7992      101.3825       97.9280       98.2476       94.4364       91.1085       85.5478       81.5597       80.1106       82.8194       83.8109       84.8392        0.0000        0.0000        0.0000        0.0000        0.0000        0.0000        0.0000        0.0000        0.0000        0.0000        0.0000        0.0000        0.0000        0.0000        0.0000        0.0000        0.0000        0.0000        0.0000        0.0000        0.0000        0.0000        0.0000        0.0000        0.0000        0.0000        0.0000        0.0000        0.0000        0.0000        0.0000        0.0000        0.0000        0.0000        0.0000        0.0000        0.0000        0.0000        0.0000        0.0000        0.0000
        0.0000        0.0000       56.4770       36.4349       30.9012       45.0333       37.3477       30.6497       32.7198       34.9042       31.6891       24.9674       24.9930       31.1704       32.7565       34.0218       35.8757       38.8851       40.3920       42.1648       38.7571       34.6578       30.8646       27.9355       26.1205       26.0385       24.2688       15.6302       12.0810        9.2495        8.5499        9.8527       10.0645       10.1259       10.2795        9.2260        8.4737        8.6086        9.2501        8.7875        9.3702       11.9016       15.3198       11.2748       11.4344       13.2053       12.9990       13.7873       10.8023        6.7656        5.1393        5.4835        4.8865        4.3665        4.5722        3.7446        4.9140        4.1458        3.7925        3.9770        3.8017        3.8875        4.1035        3.9567        4.5245        7.4632        8.2553        9.8554        7.5452       11.0962        6.9952        5.2550        8.6553        9.4743        6.2052       10.5789        5.1619        3.5892        4.8818       13.1107       15.6748       20.3708       21.5362       21.0531       20.5600       20.6929       17.6471       17.0010       17.2009       20.0392       20.3371       18.0989       17.7967       17.0940       17.4654       15.3749       20.4417       21.3271       23.1198       28.5654       28.1104       27.6160       27.7036       26.7124       27.7960       22.6681       16.8686       13.9883       18.9065       17.7373       14.9926       13.3176       18.2362       21.5421       22.1925       25.3900       33.5622       34.9765       40.0828       47.8989       48.8875       58.2045       59.7001       51.4966       53.3753       58.1255       64.1138       62.2354       63.4046       67.2861       79.5087       68.1057       70.3379       78.7755       76.1500       88.5188       94.9153      102.7914       96.7637       89.0735       90.4975       91.0195       94.3631       98.4606      107.6933      133.9462      138.7412      138.0162      134.1461      125.8420      139.6755      155.5333      158.0829      161.6936      182.7795      159.3429      154.0376      148.9448      144.9313      130.0036      128.0280      134.5320      129.0872      121.8961      129.7810      112.8176      105.9913       93.3632       88.9566       84.2850       89.3188       85.5553       86.0595       90.8636      100.7955      107.6186      108.4434       93.8407       92.5084       95.5556       84.2658       87.5301       88.6696       89.8849       95.2863       96.2049       94.2078       77.8526       72.8314       70.0235        0.0000        0.0000        0.0000       68.2908       64.1412       75.2137       75.6516       95.7795      105.7279       91.1322       76.9078       79.1864       75.2939       75.8753       75.9891       75.6955       76.6549        0.0000        0.0000        0.0000        0.0000        0.0000        0.0000        0.0000        0.0000        0.0000        0.0000        0.0000        0.0000        0.0000        0.0000        0.0000        0.0000        0.0000        0.0000        0.0000        0.0000        0.0000        0.0000        0.0000        0.0000        0.0000        0.0000        0.0000        0.0000        0.0000        0.0000        0.0000        0.0000        0.0000        0.0000        0.0000        0.0000        0.0000        0.0000        0.0000        0.0000        0.0000        0.0000
        0.0000       44.4438       41.1853       26.4825       26.4109       23.8053       24.4571       22.6601       20.4784       18.4365       18.0298        7.4472        4.5646        7.0589        7.3911       15.6675       19.6659       20.1804       19.6969       24.0830       25.4186       25.3365       26.4054       24.0347       20.7759       24.4745       24.4672       17.9309       11.5569        8.1725        8.6186        8.8622        8.7967        7.7103        6.9565        7.5499        7.9274        8.8210        8.4950        9.2185        9.8369       12.3630       14.4232       11.6562       12.2429       12.4954       13.3006       13.6683        7.4534        3.6788        5.5206        7.4327        5.0018        4.3793        4.2210        7.2159        9.2437        9.2277        9.5493       10.8078       12.8574       11.7662        9.9441        9.8630       11.0367       10.9885        9.3428        8.4553        7.4654        8.6848        8.1655        8.0635        9.8780        9.7287        6.4664        4.1408        4.4399        4.8378        7.2736       14.1804       17.3929       19.0132       18.9130       19.0036       20.7087       23.5304       22.7001       19.3194       25.9011       32.8755       35.7042       35.1207       40.1805       38.9521       34.6004       34.9278       39.7995       33.9686       32.2899       31.2653       29.9636       28.7332       30.5819       31.4724       32.1265       30.7229       28.3658       22.2422       12.7276       10.8967       16.7488       17.1476       24.2138       22.0855       19.1026       19.8017       22.5748       44.1342       42.2183       38.0760       38.4796       45.4526       48.5177       47.7255       49.2206       55.1682       61.1803       58.3757       63.7469       76.1807       86.1829       77.9910       71.2625       76.9994       76.6927      131.2218      154.0464      132.7270      115.4352      102.5161       93.2050       95.9020      102.4053      118.1624      123.7539      140.7331      149.9148      125.7742      112.1231      115.6342      120.8874      123.3121      130.2170      153.9549      146.2931      143.5011      139.7101      150.1810      147.5888      163.9290      162.1788      170.7722      173.8493      155.1422      148.8210      157.3557      130.0374       98.3432       89.3005       86.4672       86.5285       88.7289       95.1712      102.5703      113.4054      110.2343      109.6779       92.4817       88.7638       82.7396       70.9788       74.7173       84.8091       94.0239      100.1162       94.2939       93.7367       66.4051        0.0000        0.0000        0.0000        0.0000       67.9451       72.9037       71.5120       82.8686       60.0195       62.3065       82.4994       88.0901       95.2269       95.5634       66.0942       67.2872       67.6953       66.1200        0.0000        0.0000        0.0000        0.0000        0.0000        0.0000        0.0000        0.0000        0.0000        0.0000        0.0000        0.0000        0.0000        0.0000        0.0000        0.0000        0.0000        0.0000        0.0000        0.0000        0.0000        0.0000        0.0000        0.0000        0.0000        0.0000        0.0000        0.0000        0.0000        0.0000        0.0000        0.0000        0.0000        0.0000        0.0000        0.0000        0.0000        0.0000        0.0000        0.0000        0.0000        0.0000        0.0000
        0.0000       38.3598       35.2376       22.7160       20.0165       19.7433       25.7417       12.4985       11.1549       10.0942       13.3607        3.9801        2.5672        4.1989        6.5193       10.8358       13.0996       14.6462       16.0825       21.7623       24.2929       24.2113       22.2218       22.3723       23.5285       24.7200       28.0158       25.6381       16.5973       10.4999        6.9252        7.0921        8.6272        8.9017        6.4260        7.6291        8.2485        8.9016        8.4075        7.1080        8.5913       12.3083       13.4348        9.3210        9.7922       11.7621       11.9832       10.8257        6.5319        5.6437        4.8562        6.3396        4.8389        4.8846        5.3674       12.3996       11.5364       11.5433       11.7584       13.3040       15.4399       13.7045       10.9897       11.0296       12.2959        8.2682        7.6132        5.4102        6.2394        8.5375        9.0788        8.9915        8.9838        6.5354        5.6163        4.1706        4.4980        5.3018        7.5853       11.7156       13.6370       15.4807       16.2085       20.1331       25.1338       30.7033       35.6731       38.0933       40.6366       48.8108       64.7198       57.8170       95.3101       54.7962       36.6050       42.3451       47.9077       44.9214       38.3736       37.2544       37.6304       34.2334       31.4577       25.6879       28.6019       39.6233       35.3801       17.2054       13.5453       12.3842       11.9016       11.4614       11.6559       14.7991       19.2908       22.7631       25.8433       35.9626       34.5882       40.7619       43.9325       48.4606       51.3422       53.8033       47.6092       55.7207       53.7304       62.4769       67.9493       79.5393       78.2386       74.3000       72.3404       72.5271       74.5084      122.5684      135.6054      126.8852      124.3417       99.5460       94.0870       94.2963      114.2676      118.1404      118.8120      122.7271      121.8166      107.0594      115.1205      118.5092      119.2401      130.3842      118.7731      128.7195      131.9393      138.0014      149.0527      163.9342      165.4187      180.3385      179.8717      186.5005      182.7141      172.5002      161.6381      155.6944      143.3319      107.2029      100.7615       94.1937       91.9564       92.8211       94.2837       98.9192      101.0342       96.2099       87.5893       81.6570       79.7875       75.7616       62.2357       64.2062       74.5038       93.8007       99.9714      110.3426        0.0000        0.0000        0.0000        0.0000        0.0000       54.2258       70.0061       74.8052       97.8901       55.8448       54.3511       53.1146       61.9771       64.3070       82.0407       81.5209       68.1710       63.4559        0.0000        0.0000        0.0000        0.0000        0.0000        0.0000        0.0000        0.0000        0.0000        0.0000        0.0000        0.0000        0.0000        0.0000        0.0000        0.0000        0.0000        0.0000        0.0000        0.0000        0.0000        0.0000        0.0000        0.0000        0.0000        0.0000        0.0000        0.0000        0.0000        0.0000        0.0000        0.0000        0.0000        0.0000        0.0000        0.0000        0.0000        0.0000        0.0000        0.0000        0.0000        0.0000        0.0000        0.0000        0.0000
       30.8511       31.3151       29.3950       21.1224       18.4249       19.6954       19.1566       12.2472        9.3698        8.9430        7.3079        3.5020        2.7029        3.7944        5.5867        7.8586        9.9446       12.2567       12.8441       17.6150       22.5642       23.2738       21.2867       21.5509       24.1002       22.4382       26.3012       23.5878       14.7904        9.8720        8.1067        7.9291       10.4988        8.7397        5.9417        7.8566        8.7079        9.3343        9.2547        6.2852       12.1701       17.0405       13.0988        9.5185       10.4788       10.6607       11.5084        9.9047        8.5122        8.0031        2.2062        6.5584        5.6161        5.2504        5.2720       13.9182       11.7374       11.0545       10.7071       11.2917       13.4520       13.5500       11.0217       10.8630       11.7782        9.7871        8.3620        5.5624        6.2490        9.0311        8.2784       10.4888        9.3369        7.0407        6.1140        5.3514        8.1808        9.7964        8.3595       10.5107       22.2165       15.6472       17.0533       23.6865       24.7533       29.0528       36.1274       79.4074       53.3287       46.5690       58.0513       52.0810      126.7601       94.9722       45.7590       61.9209       77.8378       58.3762       71.3963      112.0873       77.8150       53.4804       41.3180       31.8168       38.8800       43.8330       41.1136       33.0482       23.6672       18.1869       16.8879       14.0659       14.3548       18.5558       26.4983       33.1094       42.8031       45.6437       43.2360       46.7387       50.3815       54.4889       54.4382       45.8179       42.3658       46.3767       53.5447       63.0959       75.6258       86.6449       77.7745       77.1375       76.0251       86.2011       92.9012      103.0794      116.3295      111.1986      106.4277      112.2084      119.0035      109.1627      115.9832      118.6243      117.7362      117.8875      124.6682      118.3433      135.7900      127.1825      120.5110      128.5096      120.3372      121.5290      136.2236      142.8458      168.4218      184.2082      197.8331      216.4745      213.8066      214.1086      188.6778      173.6495      178.6003      172.7799      153.0349      121.2068      118.5154      116.9289       97.5865       94.4701       95.0550       93.4960       86.1586       82.6799       72.2887       70.6646       70.6018       65.5826       57.3797       57.3436       60.8576       72.2972       79.2071        0.0000        0.0000        0.0000        0.0000        0.0000        0.0000       50.9557       59.6963       69.2979       68.0784       62.8355       62.1559       73.7986       99.6412       78.5921       71.4143        0.0000        0.0000        0.0000        0.0000        0.0000        0.0000        0.0000        0.0000        0.0000        0.0000        0.0000        0.0000        0.0000        0.0000        0.0000        0.0000        0.0000        0.0000        0.0000        0.0000        0.0000        0.0000        0.0000        0.0000        0.0000        0.0000        0.0000        0.0000        0.0000        0.0000        0.0000        0.0000        0.0000        0.0000        0.0000        0.0000        0.0000        0.0000        0.0000        0.0000        0.0000        0.0000        0.0000        0.0000        0.0000        0.0000        0.0000        0.0000
       22.5446       22.3519       21.7637       15.2968       18.6332       23.9348       18.0136       12.3385       14.8520       10.7827        8.9790        3.5025        3.8502        4.8059       11.5074        7.5156        8.3035        8.9279       11.5343       15.4603       19.7724       18.6930       17.6983       18.3804       18.9470       17.9726       18.5821       14.4549       10.7567        8.8572        8.0206        8.5087        9.5667        6.4400        6.1725        8.7864        8.2061        8.2486        8.5856        7.5814       11.9556       14.8680       10.5938       10.4809       12.2401       13.1276       13.5260       12.8930        8.3911        6.8759        1.8787        4.9110        4.8833        5.7325        9.2310       11.4792       11.4705        9.6719       12.5140       12.1285       14.8225       14.7905       15.7598       15.0745       18.5561       18.5285       11.3253        9.4981       11.0388       11.4795        9.5266       14.0437       13.2616        9.6564        9.2578        4.3099        7.1370        7.1520        5.6442       12.5114       21.8268       14.0316       12.7351       15.9888       16.1198       18.0970       29.2459      144.8170      110.9213       39.7220       47.5815       46.6851       51.7445       54.2493       72.2075       85.2411       71.5153       69.1020       70.7600      135.4915      176.1105      122.6340       85.2739       63.5914       59.0780       58.5278       53.6773       59.1735       56.7411       38.3154       27.5491       28.5427       21.6150       21.4338       28.9791       36.3833       37.8215       46.6800       54.3435       52.7457       47.7039       57.9249       56.7427       57.0045       64.0543       69.3895       76.4179       79.5683       72.7415       73.5837       76.1505       80.6542       77.5205       79.1778       87.8274       89.6180      106.7256      117.2353      110.0664      111.4931      112.9589      108.8429      127.9694      128.9260      116.6274      113.6500      111.4352      110.8672      120.7712      123.6165      123.3379      119.5629      120.8652      125.3338      152.0478      150.7366      167.5430      183.9798      193.8929      203.1008      207.0846      204.2149      192.7245      166.5856      161.1715      158.3583      156.0975      128.9480      115.1945      114.2178      103.8881       93.8337       91.4071       90.3443       87.3202       74.3846       68.1179       77.2971       68.9488       55.1896       52.2588       52.2344       53.2886       58.3501        0.0000        0.0000        0.0000        0.0000        0.0000        0.0000       28.5000       50.2863       56.0518       86.6091       91.2349       80.2910       85.8372       84.7231       86.8271       88.8868       89.0442        0.0000        0.0000        0.0000        0.0000        0.0000        0.0000        0.0000        0.0000        0.0000        0.0000        0.0000        0.0000        0.0000        0.0000        0.0000        0.0000        0.0000        0.0000        0.0000        0.0000        0.0000        0.0000        0.0000        0.0000        0.0000        0.0000        0.0000        0.0000        0.0000        0.0000        0.0000        0.0000        0.0000        0.0000        0.0000        0.0000        0.0000        0.0000        0.0000        0.0000        0.0000        0.0000        0.0000        0.0000        0.0000        0.0000        0.0000        0.0000
        4.4973        6.6748        8.9633        7.2055        7.9344       11.2389       12.9111        8.9953        9.5619       10.4570        7.2907        4.7480        4.8780        4.3152        9.9748        5.2396        5.7775        5.3640        6.2586       10.5247       12.2031       12.5441       12.6980       14.2594       15.2414       14.2572       12.9450        9.5923        5.7654        4.7699        4.2382        2.3410        2.3859        2.2905        2.1991        5.8729        5.3950        5.6576        6.0156        7.8504       10.5439       11.4907       12.5208       20.6361       21.6900       18.7470       20.0981       27.1904       25.6415       13.2569        4.1991        4.3879        5.6575       17.2613       19.5714       20.3143       15.3085       13.7227       20.8735       17.5422       17.4363       27.8195       26.1742       18.4544       24.5014       26.7340       25.1022       20.4738       17.8106       16.3949       18.1753       19.6696       14.7197       14.6296       11.3895        5.6375        6.4299        5.4074        6.4588        4.1459        1.6763        4.0714        5.6629       13.4096       15.7431       19.8545       23.3940       29.9477       31.9001       32.9535       38.8013       50.7408       45.9523       56.3838       68.7130       87.3380       84.2219       88.9359       89.0234       71.6905       71.9604       80.3738      124.0731      110.9940       96.1573       73.2866       69.5824       74.8273       60.8775       51.2916       40.1317       41.2001       32.9334       31.0522       34.8181       32.5899       31.7001       33.3872       31.0300       29.2411       33.2530       36.5980       38.6482       55.4068       67.9369       72.5267       86.3648      103.9893       88.8244       75.4736       72.9503       84.0456       83.2704       88.6727       88.6255       81.7366       85.3229      106.0959      130.2755      130.7755      112.6898      108.7770      105.9135      135.0924      124.4949      117.9049      125.9372      134.0848      132.9908      146.3467      154.0182      136.4614      134.4252      142.8374      152.8252      160.6316      170.4411      168.6174      180.0524      190.1683      202.5871      217.4503      210.0795      166.6883      148.4601      144.9407      137.5272      119.5807      109.8538      100.1904       95.9999       88.5873       84.3545       83.9944       79.5006       73.5633       79.6000       77.7599       65.9289       51.7047       54.4947       54.3597        0.0000        0.0000        0.0000        0.0000        0.0000        0.0000        0.0000        0.0000       28.0200       61.9426       66.4917       81.4787       79.8707       79.4100        0.0000       86.0400      124.2300      145.4100      121.5300        0.0000        0.0000        0.0000        0.0000        0.0000        0.0000        0.0000        0.0000        0.0000        0.0000        0.0000        0.0000        0.0000        0.0000        0.0000        0.0000        0.0000        0.0000        0.0000        0.0000        0.0000        0.0000        0.0000        0.0000        0.0000        0.0000        0.0000        0.0000        0.0000        0.0000        0.0000        0.0000        0.0000        0.0000        0.0000        0.0000        0.0000        0.0000        0.0000        0.0000        0.0000        0.0000        0.0000        0.0000        0.0000        0.0000        0.0000        0.0000
        6.3041        8.0269        6.2433        3.6154        6.0774       10.1200       11.5055       12.4587       11.1774       13.4922       16.0620        5.9508        4.3596        4.5703        8.2422        6.2731        5.6396        4.4374        4.8767        7.0412        8.5684        8.7616        9.7977       11.9517       13.8799       13.2484       11.2646        8.2493        5.1949        4.0034        3.9737        3.0859        1.9506        1.7814        1.9804        5.5343        5.5578        5.5206        5.8460        9.5039        8.6156        7.7984       11.2702       16.8732       16.3259       17.0585       18.3763       32.0740       24.3710        8.5043        8.6398        8.7104        4.6551       12.2897       16.4761       18.0634       18.1907       27.6465       22.7581       17.6920       27.1814       22.5779       17.6403       16.9010       20.9996       21.5452       19.4952       16.4083       18.7331       16.9388       22.2633       19.5890       26.4465       16.2214       12.4358        6.1071        6.2737        4.6037        3.2502        1.7257        1.1838        7.4535        8.3993       16.7872       22.4221       20.5757       22.8899       42.1612       69.4249       53.0469       40.6248       52.2843       55.7017       60.2965       73.5950       77.3431       73.2358       86.6803       80.6221       62.1194       62.5153       69.3967       74.0432       82.7427       87.7202       86.0026       82.3821       99.8926       90.8287       73.4218       70.3882       49.1728       42.3763       47.5940       48.3895       49.0684       39.2751       38.7738       33.0037       31.7136       29.2930       29.0729       30.1973       39.8041       46.8152       53.0334       62.5226       72.8728       69.4108       71.6696       70.9458       77.2560       70.5911       75.4814       79.5934       77.5813       79.9513       87.8414      112.3075      129.4589      123.8230      117.1932      125.0561      132.6175      137.9736      125.3233      123.3553      148.0249      166.4209      162.9713      167.4329      144.8894      142.4029      159.6178      168.9037      174.5339      170.9249      165.2004      165.6137      212.4953      217.8211      219.8365      206.6429      165.3263      146.9374      132.6361      123.6325      110.2681      102.9382      102.7295       89.5819       84.0946       80.6230       87.4603       79.2382       88.7244       85.3293       82.1458       73.6194        0.0000        0.0000        0.0000        0.0000        0.0000        0.0000        0.0000        0.0000        0.0000        0.0000        0.0000       68.2500       56.6163       65.8948       85.8585        0.0000        0.0000        0.0000        0.0000        0.0000        0.0000        0.0000        0.0000        0.0000        0.0000        0.0000        0.0000        0.0000        0.0000        0.0000        0.0000        0.0000        0.0000        0.0000        0.0000        0.0000        0.0000        0.0000        0.0000        0.0000        0.0000        0.0000        0.0000        0.0000        0.0000        0.0000        0.0000        0.0000        0.0000        0.0000        0.0000        0.0000        0.0000        0.0000        0.0000        0.0000        0.0000        0.0000        0.0000        0.0000        0.0000        0.0000        0.0000        0.0000        0.0000        0.0000        0.0000        0.0000        0.0000        0.0000
        0.0000        0.0000        4.8116        4.5024        0.0000        5.6790        9.1683       11.8869       12.4236       14.4442       19.2704       14.0094       12.3190        5.6674        3.5244        2.8967        3.5009        3.8784        6.1989        6.8807        5.2121        5.3926        6.0553        7.7410        8.4267        7.9123        7.2551        4.5554        4.4161        3.6827        3.3551        1.2732        1.2909        1.2800        1.4172        5.0954        5.3232        5.8009        7.4070       11.3688       12.8382        8.7344        9.9054       14.1548       15.6997       14.9602       12.1346       11.0886        4.4920        4.8303        6.0363       11.4954        7.1213       19.0461       20.0901       23.1018       30.9175       34.8118       27.7488       23.4440       33.0617       30.3656       22.8296       31.5635       25.3667       24.4137       16.9622       13.0537       13.8015       38.7201       64.0930       49.4330       27.8627       15.5909       13.7982       11.2487       11.2189        5.8933        6.7557        5.5400        4.4043        2.8252        6.2608       18.4174       21.9793       27.3301       29.1336       30.3606       38.9878       53.2335       51.7028       68.6377       66.4879       69.4321       69.5134       70.6619       75.2103       75.3852       61.6763       62.3296       68.1714       81.4205       79.9698       80.3431       93.2218      106.5517      119.0202      182.0573      178.2269      103.1048       80.5857       67.5513       66.5684       71.7820       73.8167       63.9814       50.6229       49.1749       36.6397       33.0156       29.5562       27.9071       32.3375       35.4657       37.9397       41.4909       44.1267       52.6166       55.0452       70.6161       70.6857       68.3710       65.9481       76.3766       74.2336       84.3785       97.6471      105.5273      128.2787      122.6638      117.9417      115.2320      118.5642      115.9126      126.4445      133.8134      150.5016      165.4485      178.8417      176.1770      180.9449      160.2542      159.0808      163.8352      174.8368      164.0332      149.9026      152.4420      169.5006      215.2145      225.5513      202.5697      181.9682      148.1455      133.3529      118.9367      111.5002      102.0433       96.9130       89.5954       86.3209       81.8402       78.8527       82.6601       76.0601       75.9697       77.1212       74.6610       72.0491       56.1933        0.0000        0.0000       53.1384        0.0000        0.0000        0.0000        0.0000        0.0000        0.0000       87.6000       94.9200       67.4523        0.0000        0.0000        0.0000        0.0000        0.0000        0.0000        0.0000        0.0000        0.0000        0.0000        0.0000        0.0000        0.0000        0.0000        0.0000        0.0000        0.0000        0.0000        0.0000        0.0000        0.0000        0.0000        0.0000        0.0000        0.0000        0.0000        0.0000        0.0000        0.0000        0.0000        0.0000        0.0000        0.0000        0.0000        0.0000        0.0000        0.0000        0.0000        0.0000        0.0000        0.0000        0.0000        0.0000        0.0000        0.0000        0.0000        0.0000        0.0000        0.0000        0.0000        0.0000        0.0000        0.0000        0.0000        0.0000        0.0000        0.0000
        0.0000        0.0000        0.0000        0.0000        0.0000        7.5283        9.4192       11.5899       11.1220       10.6576       10.5140       14.1287        8.6999        6.0210        3.4156        3.2698        2.6026        2.1398        2.3088        3.6303        4.0566        4.2607        4.5810        5.2847        5.4156        4.9900        4.7490        2.4628        2.3999        2.1875        2.1899        0.9535        0.9999        1.1392        1.3986        4.8583        4.9770        6.1031        6.0999        9.1291        9.3006       11.8911       13.7941        9.5020        8.7957        9.9056        9.7062        3.6754        1.4161        1.4867        2.6722       10.2120       12.6337       12.7152       28.3775       38.6018       67.4079       42.7483       49.9847       30.2320       21.9401       29.6754       32.1594       27.5224       29.6269       26.0567       20.3515       18.7510       27.2061      320.8848      148.2370      189.8386       24.7285       19.4578       15.7330        9.0113        7.5666        8.2995       11.5067        8.2652        6.4664        7.2801        9.5248       19.7214       21.5408       29.8436       30.2564       37.4887       60.2412       58.0743       34.3302      100.4070       91.9828       73.1713       64.4655       66.1107       72.6903       74.6968       83.2036       78.8814       78.6711       90.5938       91.9362       92.8273      121.0471      119.4155      116.9499      113.8826      161.4766      111.1116      108.7798       87.9418       88.1931      101.4910      100.2386       92.0767       67.0073       70.8546       50.3738       40.1724       36.0360       31.8970       36.9314       36.7431       36.9207       37.3214       41.9931       45.7582       53.9250       62.8006       57.4387       65.3180       67.5446       76.0751       82.7188       90.6228      105.6824      117.2086      117.5862      112.3243      110.8132      124.9527      136.6497      129.3942      125.6303      157.6424      176.1948      165.1277      157.0874      156.9212      157.9621      150.9599      159.8485      158.0193      160.6004      152.4936      151.0488      152.8752      150.0086      171.4052      182.2072      175.5020      159.9284      134.6064      120.2012      112.1536      107.9515       94.0082       86.6890       87.6242       87.8355       79.7659       78.4900       75.6304       74.4257       70.6796       65.8860       69.4137       64.9801       60.7519       50.3151       50.2299       57.5584       52.2558        0.0000        0.0000        0.0000        0.0000       72.4200       44.9400       79.5000       75.0090        0.0000        0.0000        0.0000        0.0000        0.0000        0.0000        0.0000        0.0000        0.0000        0.0000        0.0000        0.0000        0.0000        0.0000        0.0000        0.0000        0.0000        0.0000        0.0000        0.0000        0.0000        0.0000        0.0000        0.0000        0.0000        0.0000        0.0000        0.0000        0.0000        0.0000        0.0000        0.0000        0.0000        0.0000        0.0000        0.0000        0.0000        0.0000        0.0000        0.0000        0.0000        0.0000        0.0000        0.0000        0.0000        0.0000        0.0000        0.0000        0.0000        0.0000        0.0000        0.0000        0.0000        0.0000        0.0000        0.0000        0.0000
        0.0000        0.0000        0.0000        0.0000        0.0000       17.8346       25.4998       16.7622       11.4524       13.6679       16.4768       12.9971       11.8348        8.1653        7.7654        3.8049        2.3071        2.0888        1.9867        1.9634        2.1387        2.6110        2.8008        2.2753        2.3158        2.3363        2.3912        1.8851        2.1524        1.5686        2.0422        1.6684        2.6988        2.5818        2.5690        5.8771        5.5956        8.4343       13.1034       17.3446       14.0937       13.1659        8.4871        8.1721        8.3913       12.2726       10.3251       10.0652        9.3340       25.4955       20.9842       35.6781       52.5814      120.4773      156.3925      201.4838      209.8980      105.9180      105.9134       46.7649       20.3985       29.9100       46.0952       33.8507       37.7857       39.7039       39.1533       41.4501       47.6477      192.9465      238.8461      177.4158       42.7604       36.6594       20.8794        9.9605        5.3656        7.5966        9.8334       11.0510       13.4040       14.7958       18.5956       29.5967       31.0066       32.5224       38.6363       45.0634       77.1148       46.8094       39.6788       45.1405       48.5857       47.5806       47.8983       52.6033       70.1177       97.5057       93.3725       77.1443       78.0726       79.6359       89.0056       94.8329      107.4664       97.6805       94.8603      104.7125      111.8139      119.1323      115.3835      127.1502      146.0676      113.9197       87.9010       74.0005       71.4868       68.6146       66.2278       57.0046       53.5331       47.4117       44.6619       47.5073       43.2850       38.9040       44.4175       41.5137       48.1925       59.0105       59.8081       74.2987       73.8383       75.0636       86.0797      109.6282      118.9900      111.0409      110.3034      109.3882      114.5233      130.7919      150.8718      139.2642      139.1212      167.5904      193.3556      171.9717      152.0427      152.0232      151.8270      147.7841      146.2744      147.7245      140.0684      135.1983      142.7452      137.2366      134.3500      135.7376      140.0209      129.6411      130.5180      114.5417      106.6733       95.8443       83.7697       83.2390       80.4200       76.6500       81.5031       88.8701       83.4052       79.5153       66.9585       73.4105       70.2700       55.9197       58.1382       64.8392       63.1763       60.4831       62.5258       65.6418        0.0000        0.0000        0.0000       50.2360       49.8899       40.9804       42.2513       38.9552       43.1963        0.0000        0.0000        0.0000        0.0000        0.0000        0.0000        0.0000        0.0000        0.0000        0.0000        0.0000        0.0000        0.0000        0.0000        0.0000        0.0000        0.0000        0.0000        0.0000        0.0000        0.0000        0.0000        0.0000        0.0000        0.0000        0.0000        0.0000        0.0000        0.0000        0.0000        0.0000        0.0000        0.0000        0.0000        0.0000        0.0000        0.0000        0.0000        0.0000        0.0000        0.0000        0.0000        0.0000        0.0000        0.0000        0.0000        0.0000        0.0000        0.0000        0.0000        0.0000        0.0000        0.0000        0.0000        0.0000        0.0000
        0.0000        0.0000        0.0000        0.0000        0.0000       26.6556       27.5406       14.4489       13.8354       13.9212       17.5803       14.5006       17.4104       11.2623        9.6658        5.4805        4.4232        1.3016        1.0818        1.3446        1.3729        1.3373        1.4872        1.5660        2.3405        1.9223        1.6027        1.4887        1.1719        1.5321        1.9650        1.6853        2.1292        1.8997        2.6213        6.1920        7.7852       10.7842       15.3782       21.0416       19.1526       14.9870        7.8547        6.0259        8.5525        7.0026        7.6215       15.3791       27.6572       28.9365       34.1065       46.5411       41.7997       60.2658       69.6153       56.1012       74.5388       82.4409       68.0313       21.1062       18.7542       28.7703       62.6085       71.6488       65.1130       50.0773       62.7576       49.4658       40.3675       43.9093       57.0941       54.2441       47.5198       44.4163       20.6342       10.4834        5.4699        7.2087        9.5398        8.7841       14.2385       87.2695       18.8391       28.2302       36.3249       42.9952       51.4469       53.4144       53.5701       42.1426       50.1320       49.2891       41.8170       46.4592       51.8390       49.3742       54.7557       80.7133       83.3109       64.0083       70.4779       74.4626       72.1677       78.4883       80.0135       93.6949      103.5831      123.9120      122.3793      128.6300      119.4524      132.3934      239.0048      203.4509      129.0129      100.0400       66.1218       70.5574       72.2033       59.8518       55.4499       64.4578       44.4475       51.1710       44.3674       38.9507       43.1380       43.9121       54.7797       67.2941       76.6469       89.8630       91.7059       77.9493       82.0864      108.7081      104.6470      103.3726      105.3929      114.4197      125.0070      132.1572      150.4116      161.5403      147.7912      160.0377      170.9901      155.8698      153.9897      142.0323      158.8300      132.9066      143.6880      142.7525      139.6286      139.0150      151.2408      151.5620      122.4843      129.4061      129.7991      124.3915      115.3567       98.7521       92.9547       94.2380       75.0602       74.3804       72.7526       70.4581       70.2605       73.9918       71.2080       71.4871       64.4728       64.8358       70.2956       57.2236       55.7859       57.9944       61.7670       61.9062       74.3012       72.4694        0.0000        0.0000       55.3091       44.6948       44.2086       40.8257       34.1626       34.2754       33.1826       36.7107       42.4256       51.9740       59.1436       64.0044        0.0000        0.0000        0.0000        0.0000        0.0000        0.0000        0.0000        0.0000        0.0000        0.0000        0.0000        0.0000        0.0000        0.0000        0.0000        0.0000        0.0000        0.0000        0.0000        0.0000        0.0000        0.0000        0.0000        0.0000        0.0000        0.0000        0.0000        0.0000        0.0000        0.0000        0.0000        0.0000        0.0000        0.0000        0.0000        0.0000        0.0000        0.0000        0.0000        0.0000        0.0000        0.0000        0.0000        0.0000        0.0000        0.0000        0.0000        0.0000        0.0000        0.0000        0.0000
        0.0000        0.0000        0.0000        0.0000       29.7118       31.3552       28.6988       13.8677       11.9961       12.0336       16.1990       11.6299       13.4260       16.5236       11.4691        5.2040        3.0614        1.8172        2.3557        1.3197        1.1253        0.9939        1.1029        1.2478        1.9837        1.7480        1.1998        1.2718        1.2728        1.4146        2.1529        1.8237        2.2434        1.8198        2.4306        6.0612        9.1735       10.5734       14.0312       18.7022       16.2202       16.7405       11.6667        8.1882       11.3689       14.0350       11.8915       23.8782       17.7214       30.2938       65.6089       48.5143       27.8539       34.3288       54.4645       69.1960       76.8303       64.2541       54.6773       30.2010       40.0172       56.6637       66.6209       34.6514       38.5207       52.3543       53.9640       46.0888       43.6509       42.9590       45.9649       57.8608       62.9500       51.8753       26.6986       19.6781       12.5947        9.7269       11.3161        9.1400       10.9788       12.8430       15.2718       23.7300       37.5090       43.8536       41.5238       40.0932       33.0974       37.1905       39.7543       34.2927       32.7202       83.1183      145.2097       80.1810       41.9627       56.1725       61.6564       49.7113       52.8407       61.3488       60.6807       69.8166       78.4330       89.5066       93.1857       97.7883      101.2961      111.7912      127.5777      103.7765      123.3589      149.8308      116.9418       91.9834       84.6020       89.1485       79.1517       69.0854       63.4981       58.7374       47.2277       49.4633       48.7076       55.2037       53.6321       72.8187       73.5859       88.3144       95.4743       97.6065       98.2188      100.5923       91.3115      102.8294      102.2602      105.3005      110.8347      127.8660      146.2583      145.5430      155.6785      164.1006      176.2334      176.1375      176.1521      172.4736      162.8253      167.0208      158.8626      143.6015      137.4029      134.6001      129.8637      117.5888      116.5831      125.0608      117.0871      116.3253      118.0311      113.9000      107.7761       94.8636       84.9386       86.5215       73.6950       74.8811       69.3411       68.4433       67.8779       74.1509       70.1017       71.1424       69.0361       64.8149       68.8383       72.9839       75.1005       58.5571       58.8238       65.6005       69.6574       71.7995        0.0000       48.7559       47.3703       43.8082       42.6483       39.3642       34.0255       33.4249       33.1874       36.4084       38.3835       57.0977       75.3554       86.6993       83.9396        0.0000        0.0000        0.0000        0.0000        0.0000        0.0000        0.0000        0.0000        0.0000        0.0000        0.0000        0.0000        0.0000        0.0000        0.0000        0.0000        0.0000        0.0000        0.0000        0.0000        0.0000        0.0000        0.0000        0.0000        0.0000        0.0000        0.0000        0.0000        0.0000        0.0000        0.0000        0.0000        0.0000        0.0000        0.0000        0.0000        0.0000        0.0000        0.0000        0.0000        0.0000        0.0000        0.0000        0.0000        0.0000        0.0000        0.0000        0.0000        0.0000        0.0000
        0.0000        0.0000        0.0000        0.0000       32.7690       31.9150       30.1777       14.0823       14.0838       14.5746       12.3567        8.6711        9.9051       13.8594       15.4812        5.1725        3.8556        2.1306        5.6474        2.7398        1.9492        2.7289        2.1445        2.7321        1.3796        1.3615        1.4845        1.5510        2.1831        2.9108        2.4603        2.2452        2.9013        3.4176        2.8009        5.1461        6.1987        9.3767       11.2178       13.3120       18.4323       18.6870       19.0862       16.0496       11.3112       11.2408       13.3513       17.2414       13.9006       31.4582       49.1159       30.4731       23.6374       10.8281       37.4837       43.3869       37.6238       40.7589       38.9513       29.4860       47.1301       31.5521       63.6894       37.1553       44.1114       43.2566       49.1158       58.0467       56.9302       59.9771       44.2629       41.0744       36.1305       38.6321       26.4869       27.1755       10.5191        8.3687        5.7668       12.0525       16.8432       16.7487       13.6384       17.3166       22.8095       28.4314       29.2585       35.0302       40.3241       33.1597       32.9692       28.4383       32.9547      261.7945      322.6760      155.6974       53.2574       44.0006       43.1616       49.9371       48.7065       58.5286       61.9839       69.3020       73.0087       81.5654      101.8850       82.3216       84.2571      104.1302      108.5839       94.6582       92.9921       81.6329       85.7588       83.9977       87.9890       87.1434       69.4103       67.2495       59.7266       47.1755       48.1582       51.0086       58.2637       49.1201       53.8288       71.2516       83.9650       93.4431       97.1232      100.3045      110.4852      104.3844      108.1276      124.6076      129.2398      115.7992      128.2623      142.0220      141.9259      174.6534      189.2311      174.6298      189.5561      195.7397      207.4471      186.7297      163.6767      157.1547      155.5940      150.6766      135.0372      125.2420      122.7720      108.3856      112.4554      117.9514      121.0053      120.6317      131.5611      112.3566       91.5524       88.9495       90.7463       84.8678       66.9158       70.9091       68.6912       73.9232       74.7707       76.4482       73.9806       77.6208       78.4480       72.9916       70.0335       72.9592       85.6754       69.8629       62.2394       62.9916       65.5510       61.5059       48.8713       50.6346       51.9068       47.1734       46.5381       40.4434       34.5323       29.8753       30.0270       32.8996       39.7241       52.5873       80.2486       88.6979       86.6896        0.0000        0.0000        0.0000        0.0000        0.0000        0.0000        0.0000        0.0000        0.0000        0.0000        0.0000        0.0000        0.0000        0.0000        0.0000        0.0000        0.0000        0.0000        0.0000        0.0000        0.0000        0.0000        0.0000        0.0000        0.0000        0.0000        0.0000        0.0000        0.0000        0.0000        0.0000        0.0000        0.0000        0.0000        0.0000        0.0000        0.0000        0.0000        0.0000        0.0000        0.0000        0.0000        0.0000        0.0000        0.0000        0.0000        0.0000        0.0000        0.0000        0.0000
        0.0000        0.0000        0.0000        0.0000       28.0245       25.7183       25.7486       25.7922       24.1708       21.8479       19.4874       17.4469       17.0054       18.4851       21.8172        3.9242        4.2471        5.8316        4.6705        3.9450        4.5183        5.1181        2.6721        3.9875        4.9402        3.2387        2.2589        2.8410        2.7629        3.8286        2.9848       12.2050        6.3803        5.4017       10.9941       18.5379       20.4036       26.2282       14.1384       14.4912       16.3926       19.0027       14.1388        8.5595       18.4809       43.9309       36.7378       50.3013       22.9321        8.3831        7.4043       18.7250       22.1564       24.1646       31.1498       48.9145       58.5575       60.7563       50.7012       33.6091       38.4762       43.3700       54.9159       36.6058       36.7402       32.3961       51.2850       58.8592       71.7831       71.9273       35.1351       35.5852       44.6233       59.0754       49.1159       45.0305       27.8129       19.5608       17.8573       20.8819       21.5925       22.3477       24.6803       28.1415       23.4959       26.8499       31.4235       35.2596       36.4204       33.4932       34.9463       20.6309       22.1141       34.4174      135.3549       63.2882       42.8362       49.5453       48.5468       48.3262       56.0750       55.7188       53.8452       65.7356       62.4332       62.7399       58.7261       52.1331       55.2949       65.3962       65.0325       69.0536       66.7511       63.9753       69.3605      101.1320       88.6904       74.7663       61.3685       59.8154       49.2521       44.5668       43.8825       53.3224       41.6722       43.9746       63.2894       92.0432       79.1125       88.7686      101.9960      119.6702      129.8418      138.4359      126.1227      121.6608      127.2110      127.7972      137.6774      157.9858      170.1882      199.3980      186.8905      169.1316      197.3853      213.4146      228.8952      204.5838      192.3323      156.1261      148.9342      140.9369      120.7173       91.9757      104.0995      109.0396      106.1941       99.2526      101.9847      116.2663      127.0153      115.9231      100.6122       90.2217       79.4186       69.3160       54.7286       63.9947       65.3086       74.6490       77.5009       83.9464       76.5750       82.7006       82.6765       80.0545       72.6808       79.1469       76.4545       91.2445       70.6865       67.4275       70.5203       71.9343       62.2456       65.0209       68.6583       59.7076       47.1293       44.0964       36.5395       23.4699       22.5740       25.1236       27.6440       40.6425       53.2625       64.2283       65.8691        0.0000        0.0000        0.0000        0.0000        0.0000        0.0000        0.0000        0.0000        0.0000        0.0000        0.0000        0.0000        0.0000        0.0000        0.0000        0.0000        0.0000        0.0000        0.0000        0.0000        0.0000        0.0000        0.0000        0.0000        0.0000        0.0000        0.0000        0.0000        0.0000        0.0000        0.0000        0.0000        0.0000        0.0000        0.0000        0.0000        0.0000        0.0000        0.0000        0.0000        0.0000        0.0000        0.0000        0.0000        0.0000        0.0000        0.0000        0.0000        0.0000        0.0000
        0.0000        0.0000        0.0000        0.0000        0.0000        0.0000        0.0000        0.0000       24.8283       24.9101       23.5808       21.5508       20.2703       15.5493       16.8530        5.3563        5.7604        5.5574        3.1818        2.8522        4.8218        3.2289        2.9636        2.3557        5.9635        4.5243        4.6758        7.3384       17.3083        4.5739        4.6614        6.8286        7.7548       13.9409       13.7498       18.2531       15.0591       11.5944        7.2133        6.2931       10.8294       10.5482       11.8409       17.0615       37.2260       38.2947       12.4968        7.7284       12.2448       15.1799       13.2545       18.4357       22.4232       40.4226       51.4488       42.4897       47.1627       50.6412       51.3560       26.6999       24.7807       28.7548       59.7891       33.2353       28.6354       31.2366       34.7298       50.3076       68.0046       53.4414       42.4573       57.5458       95.7479       85.0923       67.1649       45.3073       40.9677       34.8604       45.1796       31.6647       30.8948       32.9601       34.8016       30.6037       26.0196       43.1611       55.4031       48.4678       42.2757       36.8819       30.9362       22.2147       23.6409       28.5003       29.8142       34.5018       40.6468       49.6364       57.1305       56.4837       61.8171       59.3704       60.2172       66.7923       65.0789       55.0498       50.0303       50.8949       70.3883       64.3984       41.4044       56.4687       60.7977       55.4873       54.7934       63.7512       77.0075       75.4449       65.0048       59.7930       65.8165       46.6141       39.4102       47.4206       32.6719       35.2194       47.6476       79.5696       73.7444       86.4578      102.2106      110.2893      122.4904      128.8042      135.0748      136.3164      133.1987      144.3343      150.4454      148.9176      169.5787      188.0383      177.9333      171.5417      206.4568      229.2587      233.2949      215.4189      201.3534      180.7234      146.6711      118.4010      104.1580       93.4988      122.0951      108.6641      118.2709      107.8757      103.5529       94.2911       91.8820       83.6039       92.0426       82.6737       65.4521       74.8214       56.8946       60.2025       67.3608       78.6740       87.3885       97.4353       94.3667       92.2120       90.1020       75.8897       78.4849       82.1947       82.4398       82.4485       83.9127       77.2654       93.0186       92.0137       84.9706       79.0659       73.4462       58.9418       43.5988       36.2130       34.1592       26.2386       21.9047       24.5084       28.6128       37.7470       45.1645        0.0000        0.0000        0.0000        0.0000        0.0000        0.0000        0.0000        0.0000        0.0000        0.0000        0.0000        0.0000        0.0000        0.0000        0.0000        0.0000        0.0000        0.0000        0.0000        0.0000        0.0000        0.0000        0.0000        0.0000        0.0000        0.0000        0.0000        0.0000        0.0000        0.0000        0.0000        0.0000        0.0000        0.0000        0.0000        0.0000        0.0000        0.0000        0.0000        0.0000        0.0000        0.0000        0.0000        0.0000        0.0000        0.0000        0.0000        0.0000        0.0000        0.0000        0.0000        0.0000
        0.0000        0.0000        0.0000        0.0000        0.0000        0.0000        0.0000        0.0000        0.0000        0.0000       20.4929       20.9024       17.5751       17.6839       21.3418        3.3899        2.8181        2.8056        2.1390        2.8093        2.0314        2.3966        2.3646        2.0259        3.8448        4.3062        3.8852        3.7487        5.7332        3.0059        2.5808        4.5342        3.9890        4.8935       12.3804       22.2705       18.5635       18.8845       15.4277       17.4690       13.7197       13.2473       12.9458       18.7662       12.8036       14.5877       15.0592       21.0486       16.9019       15.6515       26.1065       24.4660       21.4198       37.1726       32.9805       78.8490       34.6076       67.3971       71.0434       37.1853       20.5696       52.9432       73.5599       35.4756       30.0811       36.4138       43.8688       87.9974       90.6684       65.5391       69.3142       98.2744       86.9387      101.8575      116.3872       62.5317       43.2086       37.3904       58.8427       57.5860       56.6033       39.7276       28.8936       32.0870       27.7408       41.1997       60.6437       62.0163       52.3800       50.4517       45.6716       27.1244       32.8986       47.1509       43.3055       38.0900       45.9591       52.8335       70.4657       68.1850       57.7086       61.5137       61.3181       67.4176       63.1007       54.4084       51.7300       45.7862       46.3405       50.6543       59.5174       89.6880       70.6980       65.3382       60.7883       63.8755       84.7290       76.4749       64.4038       69.7875       60.4823       46.0259       40.8107       37.5690       33.4590       35.7433       43.1260       63.3168       70.7730       76.7737       86.6130      104.9784      120.0414      130.8367      139.1478      163.7396      162.5083      159.5777      160.6600      154.1583      164.3374      170.7004      161.7497      154.6407      170.7458      187.2196      176.0662      188.5859      171.8353      144.2372      141.8087       96.2328       85.2035       83.8707      103.9591      123.9417      129.1843      126.1553      104.1172       82.5952       87.3920      122.1013       82.8354       68.1460       56.7232       67.5486       55.5809       55.4464       62.1248       76.2183       83.6321       91.5998       95.7799       98.1187       94.0216       75.9788       78.6907       77.9248       77.3512       80.0444       99.4854       96.4697      133.6044       93.4032       89.2729       82.7334       68.9027       57.4704       46.2791       39.4326       37.0491       26.8218       26.0995       26.1755        0.0000        0.0000        0.0000        0.0000        0.0000        0.0000        0.0000        0.0000        0.0000        0.0000        0.0000        0.0000        0.0000        0.0000        0.0000        0.0000        0.0000        0.0000        0.0000        0.0000        0.0000        0.0000        0.0000        0.0000        0.0000        0.0000        0.0000        0.0000        0.0000        0.0000        0.0000        0.0000        0.0000        0.0000        0.0000        0.0000        0.0000        0.0000        0.0000        0.0000        0.0000        0.0000        0.0000        0.0000        0.0000        0.0000        0.0000        0.0000        0.0000        0.0000        0.0000        0.0000        0.0000        0.0000        0.0000
        0.0000        0.0000        0.0000        0.0000        0.0000        0.0000        0.0000        0.0000        0.0000        0.0000       22.8799       24.8142       18.5801       19.9018       19.2198        3.4917        2.8940        2.8424        2.2198        2.5100        2.6491        1.5323        2.2945        3.8341        3.9585        5.4275        6.2079        6.0868        6.7889        5.4951        5.0329        8.3238        6.2955       14.7374       15.3944       26.0213       24.1104       12.5563       11.0823        7.4538        5.0289        4.3358       11.9864        9.8034        7.1481       12.0979       15.1839       23.5586       41.7998       36.1636       18.4516       36.2870       35.2313       26.0826       26.4426       35.4892       56.0771       73.2731       88.8707       35.2788       28.5709       67.4888       52.9266       50.8738       34.5618       57.7355       78.7052       76.6127       86.7286       74.3173       65.3726       70.5124       69.2819       76.3328       93.7132       71.1482       75.8597       60.2197       57.9840       54.9669       48.4638       49.3362       41.3456       44.7469       44.2427       38.1928       59.4517       96.7202       46.7349       40.0482       47.3260       54.8944       42.4061       45.1815       44.0614       39.4133       48.3618       55.6049       76.8208       56.3847       56.8627       57.7925       63.4005       66.1002       61.0753       55.6341       49.6712       45.5393       46.1631       46.5563       54.5125       55.5253       54.6926       66.0019       62.1488       64.5148       78.4792       89.2433       62.4123       52.6442       47.6573       54.1199       67.4393       48.8051       40.0441       35.2032       42.3947       58.1691       72.1008       82.3996       96.6662      112.5352      116.1609      130.6277      136.1921      136.9175      153.5703      142.8901      161.8036      148.9734      160.9041      158.1745      178.6749      145.8757      130.8886      155.9383      170.7457      159.9855      128.7641      122.4543      131.0281       87.1121       77.3017       79.9409       78.8363       92.0098      101.1864       94.0542      100.8975       85.7933       84.5769       83.4059       69.0221       61.6348       53.9264       57.8401       53.7859       57.3365       66.5240       61.5190       63.7728       78.3580       91.3465       95.7236       82.5237       74.4079       73.7476       71.6511       72.3707       78.5525       83.3788       84.2575       95.1389      102.5466       89.1579       91.3132       69.8260       64.3551       57.2391       48.9110       47.6379       27.7339       26.9989        0.0000        0.0000        0.0000        0.0000        0.0000        0.0000        0.0000        0.0000        0.0000        0.0000        0.0000        0.0000        0.0000        0.0000        0.0000        0.0000        0.0000        0.0000        0.0000        0.0000        0.0000        0.0000        0.0000        0.0000        0.0000        0.0000        0.0000        0.0000        0.0000        0.0000        0.0000        0.0000        0.0000        0.0000        0.0000        0.0000        0.0000        0.0000        0.0000        0.0000        0.0000        0.0000        0.0000        0.0000        0.0000        0.0000        0.0000        0.0000        0.0000        0.0000        0.0000        0.0000        0.0000        0.0000        0.0000        0.0000
        0.0000        0.0000        0.0000        0.0000        0.0000        0.0000        0.0000        0.0000        0.0000        0.0000       21.8689       35.9226       34.0709       33.6395       24.8571       30.8548       32.2098       24.3938       23.2776       23.7164       22.5394       21.4478       18.4734        8.9391       11.1852       11.3860        9.5463       12.1498       16.3521       20.2167       18.1102       26.8749       13.3187       20.9029       28.1376       23.3876       24.2084       19.4957       23.9355       18.0457        9.9662       13.8286       16.8260       16.8739       16.6898       26.7406       29.7128       27.0280       22.7390       28.3130       20.1704       18.8981       14.5654       24.4282       61.8118       12.4265       21.2246       32.3797       31.7725       16.4696       10.7738       31.6900       42.8606       34.7044       34.0817       30.9794       27.4687       60.6480       63.7775       58.1311       53.7700       72.4977       54.3021       59.8060       89.5131       98.6918       81.5061       64.3881       80.0327       72.9684       77.8959       92.0167       67.2315       64.7542       55.5923       64.4271       80.3568       90.8657       48.9479       42.5166       28.9485       32.5296       52.8397       70.4863       75.1150       55.1868       57.7040       65.0049       85.9065       72.1047       61.7560       61.9220       54.0731       60.3604       61.7911       53.4195       54.8737       45.5065       47.0018       47.2370       47.6447       51.1337       56.9060       60.5900       62.1044       69.0308       76.9082       87.5126       84.9629       78.2002       63.7033       73.8203       68.6111       54.0711       47.2607       42.7189       45.8610       52.9617       57.1595       66.8898      106.9460      155.5874      138.4585      134.2791      136.3014      121.5064      130.1000      162.2588      161.5441      145.8508      148.2549      141.7018      149.1912      156.4247      141.7501      131.3771      156.9634      122.7724       98.6765       90.7359       91.9916       71.5532       67.1084       67.2535       69.9710       79.4866       81.8425       79.3681       80.8206       87.0945       93.2111       77.9567       73.6114       67.9527       85.7660       55.2046       51.6913       61.6920       75.9242       73.0119      109.8065       63.5836       71.6338       73.0284       73.2624       64.2897       66.8756       63.5952       62.2718       76.5613       77.7777       87.8274       92.0690      102.3116       95.8456       83.5661       71.2621       62.8007       64.7297       61.4662        0.0000        0.0000        0.0000        0.0000        0.0000        0.0000        0.0000        0.0000        0.0000        0.0000        0.0000        0.0000        0.0000        0.0000        0.0000        0.0000        0.0000        0.0000        0.0000        0.0000        0.0000        0.0000        0.0000        0.0000        0.0000        0.0000        0.0000        0.0000        0.0000        0.0000        0.0000        0.0000        0.0000        0.0000        0.0000        0.0000        0.0000        0.0000        0.0000        0.0000        0.0000        0.0000        0.0000        0.0000        0.0000        0.0000        0.0000        0.0000        0.0000        0.0000        0.0000        0.0000        0.0000        0.0000        0.0000        0.0000        0.0000        0.0000        0.0000
        0.0000        0.0000        0.0000        0.0000        0.0000        0.0000        0.0000        0.0000        0.0000        0.0000        0.0000       28.0970       31.4933       33.6906       31.0480       33.0930       30.9330       22.8601       18.3325       15.7607       17.1057       10.0513        8.9352        4.3348        3.6155        7.8046        9.1407       11.7738       14.5692       23.7913       32.1453       25.9680       26.5962       25.2883       24.4466       15.3182       15.8073       12.2223        9.7142        8.7934       10.6431       11.4535       15.6911       16.9174        9.1575        5.3516        9.3711       21.1350       13.0746       27.5965       37.2761       34.5197       29.7607       34.9474       39.8923       26.3858       26.4542       20.8385       16.8472        9.5630       30.7450       61.7183       63.4173       39.3766       37.4468       18.2465       27.2778       53.7676       67.2605       60.4510       60.4776       76.3415       61.4254       55.2046       69.1387       81.6660       83.0158       75.5611      116.2426       84.8116       78.8362       81.1519       80.8124      101.0911       88.6990       91.3299       66.9851       46.0918       41.2579       48.4188       48.4349       26.0508       41.9943       44.4217       55.9492       65.6320       63.3793       74.1406       71.3750       68.0313       60.2705       52.3479       52.8370       53.9778       51.3604       49.5736       51.3194       45.3365       47.8541       47.4427       40.6232       51.2154       80.8507       76.5254       70.3941       89.1166       95.8023       99.0577       85.0102       65.0143       91.1598      100.8980       95.8732       68.6871       48.3294       46.0402       50.2893       65.3468       59.7910       66.9142       90.6278      127.0860      143.5563      157.2681      150.4930      129.0213      148.8746      154.6458      142.0303      132.3987      127.1161      126.4785      121.9099      122.4862      123.6734      117.6464      112.7539      112.7449       85.7030       92.7712       91.1443       76.5278       65.3933       60.5472       59.2538       70.3422       71.7439       70.0703       79.5287       96.9631      113.6731       87.4060       75.5464       71.0437       59.7126       49.9083       48.6976       51.8720       54.2421       59.6396       60.9998       55.2757       61.7813       67.0087       64.1333       59.5115       64.4331       70.2127       77.4184       76.9603       78.5624       97.1303      107.4002      104.6502       87.4657       91.1227       75.4130       65.4520       62.4877        0.0000        0.0000        0.0000        0.0000        0.0000        0.0000        0.0000        0.0000        0.0000        0.0000        0.0000        0.0000        0.0000        0.0000        0.0000        0.0000        0.0000        0.0000        0.0000        0.0000        0.0000        0.0000        0.0000        0.0000        0.0000        0.0000        0.0000        0.0000        0.0000        0.0000        0.0000        0.0000        0.0000        0.0000        0.0000        0.0000        0.0000        0.0000        0.0000        0.0000        0.0000        0.0000        0.0000        0.0000        0.0000        0.0000        0.0000        0.0000        0.0000        0.0000        0.0000        0.0000        0.0000        0.0000        0.0000        0.0000        0.0000        0.0000        0.0000        0.0000
        0.0000        0.0000        0.0000        0.0000        0.0000        0.0000        0.0000        0.0000        0.0000        0.0000        0.0000        0.0000        0.0000        0.0000       24.0479       31.6560       27.1412       12.9671       12.0066        9.7171       11.0019       12.6514        8.6703        5.2071        4.5432       12.2184       13.7941       11.1106       15.3935       23.5334       28.4434       23.2184       24.0090       20.9815       22.2164       17.5280       23.9322       10.1079       10.9736       20.8681       12.8561       12.0212        8.8383        8.4740        6.4527        7.0373       14.2618       27.4980       27.1299       28.0265       22.7308       20.1354       39.9436       52.1562       48.1491       45.6554       37.2526       40.9517       33.0154       28.0526       47.0833       64.9655       54.5581       41.6612       36.0107       24.5238       51.5260       59.4851       50.2805       46.2212       58.3486       71.7430       67.0692       65.4714       64.6925       82.7256       77.5585       71.3249       95.7908       75.0603       75.5060       78.4783       71.0095       49.7086       60.4856       72.9688       78.7863       76.4085       62.6910       53.0792       54.1324       29.0255       34.5264       42.3010       68.9599       53.6398       53.1467       58.0251       60.8292       58.6599       73.2094       61.3738       69.6957       62.6254       54.5748       59.3624       54.0465       47.7439       57.0795       49.2415       44.3490       57.8535       77.4510       76.5188       73.8423       93.9829       87.9576       95.5235      108.2699      108.5304      113.4526      104.3845       75.4555       67.0021       64.9169       54.2015       51.6908       68.5914       79.7041       86.0972      100.5622      125.8077      142.6404      149.3443      142.1576      127.5545      124.3526      144.0567      126.6852      106.2942      107.2159      110.1234      122.7057      112.2485      104.9337      100.1756       88.5460       87.8245       79.9881       85.5081       86.8027       71.8220       65.8576       62.3911       55.9608       60.2097       70.3498       72.6267       95.9019      103.0768      100.5498       86.7725       88.0948       80.9920       62.7007       68.9262       53.3952       50.1997       49.5403       49.1305       51.0424       54.4526       56.9563       60.5158       56.4058       60.6655       66.4449       64.4969       72.3272       83.2583       79.3866       82.0439       86.2197       85.0325      100.4825       87.8528        0.0000        0.0000        0.0000        0.0000        0.0000        0.0000        0.0000        0.0000        0.0000        0.0000        0.0000        0.0000        0.0000        0.0000        0.0000        0.0000        0.0000        0.0000        0.0000        0.0000        0.0000        0.0000        0.0000        0.0000        0.0000        0.0000        0.0000        0.0000        0.0000        0.0000        0.0000        0.0000        0.0000        0.0000        0.0000        0.0000        0.0000        0.0000        0.0000        0.0000        0.0000        0.0000        0.0000        0.0000        0.0000        0.0000        0.0000        0.0000        0.0000        0.0000        0.0000        0.0000        0.0000        0.0000        0.0000        0.0000        0.0000        0.0000        0.0000        0.0000        0.0000        0.0000        0.0000
        0.0000        0.0000        0.0000        0.0000        0.0000        0.0000        0.0000        0.0000        0.0000        0.0000        0.0000        0.0000        0.0000        0.0000        0.0000        0.0000        0.0000        0.0000       11.3887        9.1368        7.9646        7.3332        6.6451        3.4047        4.7351        5.6058        6.4319        5.3017       10.8398       13.4368       17.8061       25.4523       21.7275       20.7618       33.2700       13.1908       14.9828       15.7694       25.5488       33.6362       36.4059       11.3058       11.3862        9.4284        9.7233       18.2359       30.7717       31.9285       34.9012       34.2768       16.6584       24.5375       31.6259       19.7501       23.0837       22.1009       32.0175       37.0215       41.4596       33.8634       36.9199       23.1480       37.9418       47.3147       60.4718       30.8142       33.5524       51.8481       48.5049       65.7331       41.5618       69.0992       80.2963       66.8039       67.6017       84.7086       73.9903       80.3386       98.9299       89.2503       77.8302       69.4848       56.0329       46.4522       54.8797       64.9164       82.8421       86.9265       88.9279       99.4507       60.0818       45.4721       45.9538       40.0417       81.6915       51.9705       48.2337       55.8362       68.1180       53.4312       64.8684       70.0303       64.8059       63.0574       58.5704       57.1946       56.8602       63.9062       57.8782       57.7184       56.7988       55.3125       61.6578       61.7700       70.7539       89.1682       94.4113      109.9075      123.9790      122.8925      139.7079      135.1757       87.5015       76.1368       60.7416       57.7080       61.5264       70.0156       78.0722       92.8815       85.8905      104.5910      118.3652      126.6349      146.8752      144.8457      134.5892      138.6288      117.2580      103.9824      103.7572      104.0709      100.2658       98.9243       99.6146      107.9617       98.5126       88.7526       82.5514       82.2942       82.5019       77.2584       74.6276       69.4084       66.0529       67.2802       68.8323       69.6744       73.8801       78.3187       94.4076       90.9531       87.8964       75.3000       72.6359       69.6580       61.5709       56.4215       55.1366       55.0729       62.7258       63.9015       60.2822       58.5934       67.4690       74.0536       64.6877       65.1612       66.3096       73.5667       75.4664       81.9553       92.2391      137.4294      113.3879       86.5172        0.0000        0.0000        0.0000        0.0000        0.0000        0.0000        0.0000        0.0000        0.0000        0.0000        0.0000        0.0000        0.0000        0.0000        0.0000        0.0000        0.0000        0.0000        0.0000        0.0000        0.0000        0.0000        0.0000        0.0000        0.0000        0.0000        0.0000        0.0000        0.0000        0.0000        0.0000        0.0000        0.0000        0.0000        0.0000        0.0000        0.0000        0.0000        0.0000        0.0000        0.0000        0.0000        0.0000        0.0000        0.0000        0.0000        0.0000        0.0000        0.0000        0.0000        0.0000        0.0000        0.0000        0.0000        0.0000        0.0000        0.0000        0.0000        0.0000        0.0000        0.0000        0.0000        0.0000
        0.0000        0.0000        0.0000        0.0000        0.0000        0.0000        0.0000        0.0000        0.0000        0.0000        0.0000        0.0000        0.0000        0.0000        0.0000        0.0000        0.0000        0.0000        0.0000       23.8547       22.9870       22.4167       19.3235        6.7584        8.8610       10.0037       10.7929        7.0331       11.5531       16.4447       25.6837       19.8100       15.2662       19.2005       19.7012        8.9616        7.5345       14.2411       16.1757       13.8784       10.7373        5.2894        4.0657       12.5158       12.0007       15.3600       16.8388       36.1920       27.7054       29.0936       22.5469       42.2924       75.2771       46.7605       46.3399       25.1777       32.3320       33.1573       37.4228       37.7581       32.5028       37.4331       39.1492       56.1709       53.2352       45.6606       48.9326       44.4128       40.4781       43.3204       75.6315       75.0710       68.3505       74.4070       70.8097      100.9352       91.9524      100.9581      115.1766       79.9065       66.4542       63.4983       58.3493       57.9270       61.9007       60.2498       99.3249       92.2481      118.0855      117.8215       86.3103       61.3779       66.3180       48.8734       67.9453       50.8565       55.4709       52.4598       54.0274       58.9602       55.0982       55.8313       53.9082       67.3228      111.0797       71.3228       60.3628       69.3771       61.5102       75.9755       89.7146       64.0962       64.1038       69.9149       82.7146      115.8587       95.6558      101.5398      112.4931      123.9658      126.6171       99.4914       91.0140       88.6450       69.4904       63.9999       66.0896       74.8671       77.4243       69.8992       70.4400       88.8318      105.8707      108.8707       99.6846      110.1041      110.6233      110.8806      101.6595       96.3519       94.7902       95.4248       95.6702       80.1508       79.4040       85.9400       78.6638       82.7535       88.3610      105.8047      118.2669      101.8853       92.9728       91.0915       89.1899       82.3658       77.6310       71.0556       69.3254       79.4575       89.1563       94.6961       94.0592       83.3872       80.3084       76.6213       72.6223       61.4493       66.5512       86.8732       74.2810       70.2568       64.0263       61.2935       67.6224       73.5779       66.7957       69.7327       62.9676       70.6700       71.3936       66.2113       65.0339       79.7041      107.3855       92.0242        0.0000        0.0000        0.0000        0.0000        0.0000        0.0000        0.0000        0.0000        0.0000        0.0000        0.0000        0.0000        0.0000        0.0000        0.0000        0.0000        0.0000        0.0000        0.0000        0.0000        0.0000        0.0000        0.0000        0.0000        0.0000        0.0000        0.0000        0.0000        0.0000        0.0000        0.0000        0.0000        0.0000        0.0000        0.0000        0.0000        0.0000        0.0000        0.0000        0.0000        0.0000        0.0000        0.0000        0.0000        0.0000        0.0000        0.0000        0.0000        0.0000        0.0000        0.0000        0.0000        0.0000        0.0000        0.0000        0.0000        0.0000        0.0000        0.0000        0.0000        0.0000        0.0000        0.0000
        0.0000        0.0000        0.0000        0.0000        0.0000        0.0000        0.0000        0.0000        0.0000        0.0000        0.0000        0.0000        0.0000        0.0000        0.0000        0.0000        0.0000        0.0000        0.0000       25.4916       23.4640       17.9635       14.0505        6.7055        8.4453        8.8947        9.2795        5.4279        5.7451       11.5159       10.9903       10.6277        8.3982       12.9190       19.0255        9.8888        9.8026       12.3907        5.1153        5.7875        5.8732        4.9279        5.6364        8.0315       10.6263       10.7552        5.2814       18.8687       31.5153       25.5293       29.7201       41.3725       55.4291       79.1065       74.9436       50.5171       27.7054       21.2817       29.8725       33.2705       25.4556       29.5569       39.1786       26.9123       41.3771       41.3251       36.7541       41.0490       32.6832       85.6763       51.9750       72.1087       49.9247       54.4582       73.5132      109.4443       93.0876       99.1628       93.9878       90.0217       79.3225       68.2655       68.0602       81.1009       77.4847       79.7299       85.5531       97.5095      114.4833       93.7496       81.8646       74.5434       62.1671       64.8727       68.2231       55.6859       56.0607       60.0252       64.6770       62.0516       57.0103       62.1578       58.7364       64.6635       98.8043       79.5911       94.0262       71.1796       70.4090       75.0366       86.3195       97.2246       99.1673      116.1197      105.4984      125.5308      112.4131      101.2668      137.5231      128.0982      104.4830       95.7612       85.0874       84.0419       77.2996       71.4976       71.6753       69.8241       66.6251       69.8924       67.4490       85.5935      101.5673      107.2175       92.7950       86.7092      101.5589      108.4474      105.0109       95.3738       91.4783      105.1564       99.9919       84.9409       85.3905       83.7653       72.5669       84.3478       85.4627      100.6422      138.2396      130.4858      120.6417      113.2762      110.9980       91.4027       91.1847       81.8557       83.6253       86.0163       97.7080      102.7689      102.4136       88.7844       90.6478       87.6783       94.4349       83.4510       79.6606       82.9954       81.1648       79.6891       70.7438       65.8929       65.9931       98.0290       74.4893       86.0163       77.9425       67.5227       69.6693       71.0175       68.0048       72.0206       86.7106       88.5910       79.6354       89.5175        0.0000        0.0000        0.0000        0.0000        0.0000        0.0000        0.0000        0.0000        0.0000        0.0000        0.0000        0.0000        0.0000        0.0000        0.0000        0.0000        0.0000        0.0000        0.0000        0.0000        0.0000        0.0000        0.0000        0.0000        0.0000        0.0000        0.0000        0.0000        0.0000        0.0000        0.0000        0.0000        0.0000        0.0000        0.0000        0.0000        0.0000        0.0000        0.0000        0.0000        0.0000        0.0000        0.0000        0.0000        0.0000        0.0000        0.0000        0.0000        0.0000        0.0000        0.0000        0.0000        0.0000        0.0000        0.0000        0.0000        0.0000        0.0000        0.0000        0.0000        0.0000
        0.0000        0.0000        0.0000        0.0000        0.0000        0.0000        0.0000        0.0000        0.0000        0.0000        0.0000        0.0000        0.0000        0.0000        0.0000        0.0000        0.0000        0.0000        0.0000        0.0000       23.9325       18.5887        8.7532        6.9622        6.2528       10.9064       10.6544        5.4204        3.6201        4.2981        5.1366        4.5031        5.9332        8.1912        9.2186        9.0906       15.7017        7.9412        4.5743        7.1890        3.7589       18.0344       24.0425       11.3095        9.6538        9.2742       10.4101       26.5963       40.8300       26.8500       33.2806       39.5942       53.4528       51.5702       72.7470       31.4770       19.1879       25.1278       33.9401       21.1820       27.1447       33.8230       21.4247       37.8787       44.9410       38.1684       34.2479       58.0430       59.1208       45.0376       21.8603       53.9562       64.1608       75.1120       86.8115      106.9511       85.4071       90.1434       91.8113       94.1357      101.0753      102.4508      114.0948      109.5452      116.1576      106.5529       98.1464      115.8175      103.5413       89.4350      104.9852       78.1278       64.8768       67.0719       63.0830       56.6236       58.9649       61.8140       57.3196       61.6117       59.0233       65.5059       64.5301       74.0743       79.5694       86.6487      112.4602       85.6657       79.0796       91.0624      115.0777      106.7489      114.5862      111.1635      121.1172      140.7660      136.6937      132.4029      133.2484      122.4982      106.6352       97.1589       90.0688       72.5719       68.0079       70.3400       74.4959       74.7387       69.2689       71.7240       79.7225       99.4435      114.8476      109.0765       95.0235       93.8037      103.2300       97.6479       97.7723       94.7290      102.3524      112.8721      110.5435      103.8564       95.4623       99.5720       92.6600      101.7154       99.5280      119.3509      128.6496      132.8228      129.5062      119.6567      119.5862      105.8382       99.5019       95.9395       95.8931      102.6804      117.0796      112.9336      115.4921      105.2421      100.2583       97.0836      101.7920       91.2337       79.3742       84.2701       91.6059       94.9498       84.8885       90.3494       96.9151       85.5281       70.1371       72.8664       79.6038       84.5417       73.1550       94.9867       76.2798       66.9452       77.6992       83.5182       84.4246       89.9397       87.7444        0.0000        0.0000        0.0000        0.0000        0.0000        0.0000        0.0000        0.0000        0.0000        0.0000        0.0000        0.0000        0.0000        0.0000        0.0000        0.0000        0.0000        0.0000        0.0000        0.0000        0.0000        0.0000        0.0000        0.0000        0.0000        0.0000        0.0000        0.0000        0.0000        0.0000        0.0000        0.0000        0.0000        0.0000        0.0000        0.0000        0.0000        0.0000        0.0000        0.0000        0.0000        0.0000        0.0000        0.0000        0.0000        0.0000        0.0000        0.0000        0.0000        0.0000        0.0000        0.0000        0.0000        0.0000        0.0000        0.0000        0.0000        0.0000        0.0000        0.0000
        0.0000        0.0000        0.0000        0.0000        0.0000        0.0000        0.0000        0.0000        0.0000        0.0000        0.0000        0.0000        0.0000        0.0000        0.0000        0.0000        0.0000        0.0000        0.0000        0.0000        0.0000       16.7242       20.7684        8.6299        5.6914        9.5489        7.5193        6.3372        9.8716        7.7412        6.0057        7.0469        6.9374       13.9665        8.8429        7.7808        7.0693       12.2420        6.0841       10.5511        2.1811        9.6697       14.7402       11.7148       13.7153       14.1347       14.2648       34.3913       66.9358       27.8342       19.8641       22.2987       27.2306       19.4761       13.7684       13.8000       35.6625       45.6329       31.3460       22.9004       24.0954       23.9134       26.2807       31.6027       20.1906       23.6192       35.3928       52.0629       67.2126       33.5219       24.8087       68.3956       76.0952       82.8059       97.5554      103.5943       93.4831       91.1019       99.3108      101.7034      100.1199      100.5766      121.0489      126.9746      108.0842      120.3630      130.9519      118.3125      103.2767      108.7619      108.6928       84.6648       83.6291       88.8067       64.9085       69.2402       69.9879       66.4470       67.4058       61.8249       64.1452       60.1781       65.8334       68.1831       76.0934       86.4047      102.8061       81.2137       91.4526       92.8167      103.5241      110.5962      134.3899      156.9297      165.4949      148.3998      116.5792      112.4311      120.6929      119.6268      123.0691      107.9455       89.6255       79.5084       70.3535       74.2119       74.3342       70.8724       66.3604       75.3700       88.5944      100.7226      107.6488      105.7187      112.2556      112.4691      112.0161      111.2063      118.9211      119.1622      131.9530      134.1707      147.3747      118.3533      104.5600      109.9401      109.7876      127.5623      108.4193      122.8984      119.0312      139.2541      139.3540      141.3849      136.9161      124.6623      112.8028      121.6038      120.4125      122.6260      128.1094      132.6396      129.2634      120.6034      120.3179      108.3127      107.7243       85.6023       85.7678       79.9793       76.8817      111.3009      130.5399      118.3915      101.7906       89.3365       83.6901       91.2330      116.2466      123.6128       99.8471      102.4502       79.8239       61.9042       64.8311       56.3607       67.3182       71.8054       76.4960       72.9031        0.0000        0.0000        0.0000        0.0000        0.0000        0.0000        0.0000        0.0000        0.0000        0.0000        0.0000        0.0000        0.0000        0.0000        0.0000        0.0000        0.0000        0.0000        0.0000        0.0000        0.0000        0.0000        0.0000        0.0000        0.0000        0.0000        0.0000        0.0000        0.0000        0.0000        0.0000        0.0000        0.0000        0.0000        0.0000        0.0000        0.0000        0.0000        0.0000        0.0000        0.0000        0.0000        0.0000        0.0000        0.0000        0.0000        0.0000        0.0000        0.0000        0.0000        0.0000        0.0000        0.0000        0.0000        0.0000        0.0000        0.0000        0.0000        0.0000
        0.0000        0.0000        0.0000        0.0000        0.0000        0.0000        0.0000        0.0000        0.0000        0.0000        0.0000        0.0000        0.0000        0.0000        0.0000        0.0000        0.0000        0.0000        0.0000        0.0000        0.0000       38.1231       36.1951       14.8585       12.3476       12.3763       13.6328       15.7163       15.1742       17.8066       15.2325        5.9083        6.1710        8.2650        8.6955        8.3245       12.2936       14.4700        6.6775        6.0436        9.0988        8.4115       11.1036       16.1341       20.8063       33.7234       25.0111       21.1806       36.8886       19.2526       21.2425       37.0116       20.5606       26.4942       49.7864       11.2266       29.8655       61.7210       60.5984       28.9078       20.5611       10.2801       24.1884       28.4194       32.0379       31.4596       23.9398       32.6114       52.6237       42.4336       48.0705       84.8310       90.8983      107.7934      108.2390       89.0327       90.0279      105.5443      105.1082      116.2059      119.3618      104.7622       99.0757      105.4736       93.9799      113.8531      114.2130       84.3911       97.1779       89.2823      100.8046       87.7682       80.3868       83.7913       78.3732       73.6903       72.8111       64.2304       61.9549       71.8190       61.6830       59.4032       64.0244       74.2347       64.6254       62.0986       72.6830       94.6208      115.4401      121.7372      119.2839      151.4742      152.5792      180.7540      206.0986      133.0679      119.3948      107.2268      107.4528      117.5032      112.0769      108.2833       96.6284       79.0884       62.7535       59.8695       59.5936       67.4385       72.1815       72.5374       78.1995       98.0700      101.3819      104.3246      105.9384      118.2359      149.6652      143.1946      149.0203      159.6890      170.9678      167.0196      182.4008      146.2416      125.8407      119.7573      128.3941      131.7815      123.9240      144.9167      130.4567      150.5737      154.3368      160.4059      178.6400      178.2505      164.5266      172.1342      177.3907      158.3193      160.4112      161.7154      152.2083      144.6880      126.4658      120.6124      113.0815      110.7562      109.5292      107.1754      108.3417      107.3407      107.5323      104.7503      102.3140      112.9821      138.4790      119.4881       87.4106       82.6988       90.1431       74.7851       64.4795       50.5483       49.7058       37.6562       39.4889       56.7957       74.3489       77.6521        0.0000        0.0000        0.0000        0.0000        0.0000        0.0000        0.0000        0.0000        0.0000        0.0000        0.0000        0.0000        0.0000        0.0000        0.0000        0.0000        0.0000        0.0000        0.0000        0.0000        0.0000        0.0000        0.0000        0.0000        0.0000        0.0000        0.0000        0.0000        0.0000        0.0000        0.0000        0.0000        0.0000        0.0000        0.0000        0.0000        0.0000        0.0000        0.0000        0.0000        0.0000        0.0000        0.0000        0.0000        0.0000        0.0000        0.0000        0.0000        0.0000        0.0000        0.0000        0.0000        0.0000        0.0000        0.0000        0.0000        0.0000        0.0000        0.0000
        0.0000        0.0000        0.0000        0.0000        0.0000        0.0000        0.0000        0.0000        0.0000        0.0000        0.0000        0.0000        0.0000        0.0000        0.0000        0.0000        0.0000        0.0000        0.0000        0.0000        0.0000       27.2094       25.3809       17.3571       16.1614       12.1221       11.3285       12.7625       16.4238       12.5535       14.6785        5.9416        5.3253        6.2225        9.1464        3.6744        9.9564        9.3867       11.2964       13.4182        9.6639       15.3136       19.3835       13.7997       13.2298       25.2690       27.0356       18.3617       22.0321       12.2747       18.8103       30.0669       26.2671       35.0123       28.1401       22.7432       30.2920       35.8303       60.7919       30.0645       22.6791       15.4196       22.4395       38.8979       37.5805       36.1237       26.8127       38.3928       53.4220       51.4113       57.8290       85.8497       79.7426       79.1115       95.0654      145.5110      168.7694      138.1391      124.2654      154.6013      113.3720       79.8620      110.4443      127.2252      129.1915      142.3311      141.3585       88.4238      108.6817      118.0603      101.3655       77.6191       80.9748       99.2917       94.1814       79.8010       72.5326       66.1814       68.7173       66.7727       72.6015       76.8127       76.0917       70.7899       74.3015       86.3632       90.6039       89.3927      105.5556      138.9078      152.3448      137.2030      133.6467      177.6622      206.4190      154.8327      125.7267      106.7308      103.4787      115.6308      128.3168      112.4576       89.3592       75.3377       64.6291       54.2024       61.6066       67.0885       65.1581       68.9979       71.0058       92.1768      103.7710      117.5616      115.5981      138.3377      156.8952      155.5552      168.0698      167.5534      177.5957      181.9599      170.5388      139.6039      140.3515      138.1785      137.4060      145.6899      147.6978      142.5940      147.3356      164.6639      175.2695      189.1207      202.7682      211.2509      204.6433      210.2577      205.2052      184.5798      182.0998      172.1548      163.4551      143.6317      163.7181      138.1600      132.3465      133.4137      128.9835      141.7844      144.1216      122.9792      126.5292      112.9578      109.9131      117.3561      128.6721      102.8873       97.4521       79.6276       80.8153       85.3301       70.6777       48.4469       61.8118       46.5126       55.1229       60.5216       62.3049       71.7340        0.0000        0.0000        0.0000        0.0000        0.0000        0.0000        0.0000        0.0000        0.0000        0.0000        0.0000        0.0000        0.0000        0.0000        0.0000        0.0000        0.0000        0.0000        0.0000        0.0000        0.0000        0.0000        0.0000        0.0000        0.0000        0.0000        0.0000        0.0000        0.0000        0.0000        0.0000        0.0000        0.0000        0.0000        0.0000        0.0000        0.0000        0.0000        0.0000        0.0000        0.0000        0.0000        0.0000        0.0000        0.0000        0.0000        0.0000        0.0000        0.0000        0.0000        0.0000        0.0000        0.0000        0.0000        0.0000        0.0000        0.0000        0.0000        0.0000
        0.0000        0.0000        0.0000        0.0000        0.0000        0.0000        0.0000        0.0000        0.0000        0.0000        0.0000        0.0000        0.0000        0.0000        0.0000        0.0000        0.0000        0.0000        0.0000        0.0000        0.0000       36.7084       29.8880       23.8067       24.9659       20.6549       14.4452       11.0684       12.6670        9.4444       14.2509        5.3210        5.1394        5.3734        7.3265        5.3358        5.2881        9.8707        8.0186        9.8072       10.7771       16.5952        6.0573        2.4762        4.7052       16.0000       32.7480       23.0897       20.2966       18.2448       13.5916       14.3689       14.3065       21.8853       15.3670       23.1666       41.3028       43.6282       26.1131       29.8745       45.2668       39.4542       31.4532       27.7817       25.2439       34.5486       31.4705       68.1445       80.2941       52.4883       29.1751       66.7719       90.1749      128.3987       97.4815      120.7610      124.2954      126.8946       78.6398       94.9244      112.0453      166.0474      160.7602      131.6238      144.0268      143.8515      156.1516      104.9657      109.7006      132.7055      123.9268       81.6948       83.0405       94.6185      103.3517       79.8854       79.3699       90.7456       92.1342       83.4673       99.1372      107.6897       97.5902       81.9584       85.9707       89.7158       92.5701       98.9976       93.9972      109.3864      117.6669      129.1830      152.9717      190.9348      205.2629      159.5421      146.5356      114.0688      126.2241      139.9842      137.5602      118.3742       91.4887       78.8267       73.2882       64.8860       59.7895       63.7667       76.8170       82.1669       82.6883      100.7755      119.4222      137.9671      148.6845      175.2644      186.5618      179.0090      178.8316      182.0901      194.2455      200.8020      195.4430      142.9305      143.8692      138.3218      145.0321      149.7121      140.5694      144.1886      151.7797      177.5504      177.6838      210.5228      213.1682      237.7602      236.4382      227.1305      232.2607      208.2981      204.8690      213.3779      208.0539      207.4285      187.5496      162.3618      157.4572      159.4557      168.5112      168.8413      165.5081      147.9708      151.2085      143.1096      123.1840      128.8884      118.2754       99.7701       89.4233      101.3906       92.8731      108.6121       87.6625       62.7090       67.4626       59.5479       62.4594       54.4477       52.8695       59.0667       63.8468        0.0000        0.0000        0.0000        0.0000        0.0000        0.0000        0.0000        0.0000        0.0000        0.0000        0.0000        0.0000        0.0000        0.0000        0.0000        0.0000        0.0000        0.0000        0.0000        0.0000        0.0000        0.0000        0.0000        0.0000        0.0000        0.0000        0.0000        0.0000        0.0000        0.0000        0.0000        0.0000        0.0000        0.0000        0.0000        0.0000        0.0000        0.0000        0.0000        0.0000        0.0000        0.0000        0.0000        0.0000        0.0000        0.0000        0.0000        0.0000        0.0000        0.0000        0.0000        0.0000        0.0000        0.0000        0.0000        0.0000        0.0000        0.0000
        0.0000        0.0000        0.0000        0.0000        0.0000        0.0000        0.0000        0.0000        0.0000        0.0000        0.0000        0.0000        0.0000        0.0000        0.0000        0.0000        0.0000        0.0000        0.0000        0.0000        0.0000        0.0000       28.1036       19.9156       22.9338       18.0718       13.1644        9.1793        9.6197       10.8081       11.3290        5.3764        4.8388        5.6645        6.7043        8.5513        9.0419       10.0546        3.5404        7.4947        3.9634        6.3658        4.8990        9.2997        5.1792        6.1180       13.3135       14.9813       13.2006       15.5478       13.8328       23.7904       48.2714       27.0163       25.5413       31.0904       32.0828       21.7707       34.0580       44.0159       58.8934       33.5922       39.7933       36.3031       32.8354       40.1184       57.7150       80.2813       68.9895       60.8315       44.8640       86.8150      112.0081      139.9433      130.8439      122.8704      109.4853      130.4114       91.2346      117.7691       93.0022      116.1213      124.9602      131.6430      134.3391      132.8687      151.8453      118.4784      102.1420      117.3830      105.4784       82.0081       87.1997       93.1171       90.2282       80.1449       90.5779      104.7476      106.0408      103.1485      114.0510      106.4895      102.4293      104.9730       85.6764       91.1302       94.9540      112.0359      106.5048      114.5495      121.1098      150.5801      171.3594      216.1022      218.2290      151.0566      128.0368      122.6833      133.4435      147.3378      141.5464      116.4440       87.6181       76.2195       70.9826       60.3110       55.3118       76.2267       80.3450      106.1854      118.3819      122.0177      139.3555      162.3994      183.2464      201.8210      221.0308      225.0796      249.5792      262.9229      253.8521      247.1149      180.1080      157.0238      150.2151      139.7561      133.9352      148.6159      137.9608      138.8539      147.7687      167.2864      179.3574      207.6423      205.8930      220.8937      221.9933      224.8761      258.3588      260.5937      270.2051      256.5407      242.5192      246.6386      244.0271      208.8220      207.4994      196.1971      218.0700      203.5084      192.4415      172.9890      186.2701      149.4366      146.8721      168.1999      130.4610       99.4217       95.5327       90.7193       95.0765      121.3296       88.6180       88.7309       88.6051       81.5723       51.4302       51.6650       49.7079       54.5764       55.9983        0.0000        0.0000        0.0000        0.0000        0.0000        0.0000        0.0000        0.0000        0.0000        0.0000        0.0000        0.0000        0.0000        0.0000        0.0000        0.0000        0.0000        0.0000        0.0000        0.0000        0.0000        0.0000        0.0000        0.0000        0.0000        0.0000        0.0000        0.0000        0.0000        0.0000        0.0000        0.0000        0.0000        0.0000        0.0000        0.0000        0.0000        0.0000        0.0000        0.0000        0.0000        0.0000        0.0000        0.0000        0.0000        0.0000        0.0000        0.0000        0.0000        0.0000        0.0000        0.0000        0.0000        0.0000        0.0000        0.0000        0.0000        0.0000
        0.0000        0.0000        0.0000        0.0000        0.0000        0.0000        0.0000        0.0000        0.0000        0.0000        0.0000        0.0000        0.0000        0.0000        0.0000        0.0000        0.0000        0.0000        0.0000        0.0000        0.0000       31.2118       24.9850       17.5704       16.5286       14.5274       15.6184       11.2529        9.8589       11.2204       17.7947       12.7541        7.2198        8.3668        8.3231        8.5289        7.9177        8.6059        7.1776        4.5720        7.8587        4.9364        5.8834        6.1497        7.1449        7.3870        7.7658       11.3053        8.2324        5.1225       10.2888       15.4140       21.9565       89.0559       48.7310       34.4593       35.6427       42.6658       30.2184       32.8488       35.3008       35.8715       24.4303       31.6004       41.1729       46.0972       55.8852       72.4721       70.2530       64.6602       60.3188       82.3029       87.4056       93.2408      105.0237      112.3846      107.3754      135.9656      118.8608      124.9963      125.4190      111.7706      103.2017      104.6683      122.5909      115.8357      113.9175       90.9322      101.0187      107.2283      104.4118      101.4747      102.8694       90.3954       99.3367       84.8161       87.7868       92.7253       89.8017       89.8495       96.2950       93.3671       98.0124      105.8602      102.7765       99.4566       99.3987      111.7602      123.6770      126.6015      115.6280      113.3173      137.3112      167.7889      153.4769      145.8118      143.3178      117.4334      126.7966      158.8981      131.9237      113.7954       87.3579       75.1032       67.9003       51.8142       58.6224       85.7647      104.8681      106.6063      128.5158      145.0781      174.6073      200.1157      194.0363      209.3930      246.2552      254.1739      281.1809      305.1104      282.4306      241.9138      190.8174      183.3503      163.2382      142.3906      128.7562      126.3678      113.5284      107.3134      112.0223      130.6256      133.0260      160.8723      181.6026      195.8539      206.4691      225.4317      239.3754      243.2002      280.1710      297.7023      276.8911      279.7265      276.9594      262.0091      265.2175      245.1974      242.7279      242.6908      240.2872      196.5281      179.7789      179.5994      181.2504      164.2009      140.8735      126.9596      122.2406      121.8701      121.2576      110.7327       97.4142      137.0643      101.8793       95.9444       64.5175       47.4138       67.9774       50.1324       53.3606       65.2566        0.0000        0.0000        0.0000        0.0000        0.0000        0.0000        0.0000        0.0000        0.0000        0.0000        0.0000        0.0000        0.0000        0.0000        0.0000        0.0000        0.0000        0.0000        0.0000        0.0000        0.0000        0.0000        0.0000        0.0000        0.0000        0.0000        0.0000        0.0000        0.0000        0.0000        0.0000        0.0000        0.0000        0.0000        0.0000        0.0000        0.0000        0.0000        0.0000        0.0000        0.0000        0.0000        0.0000        0.0000        0.0000        0.0000        0.0000        0.0000        0.0000        0.0000        0.0000        0.0000        0.0000        0.0000        0.0000        0.0000        0.0000
        0.0000        0.0000        0.0000        0.0000        0.0000        0.0000        0.0000        0.0000        0.0000        0.0000        0.0000        0.0000        0.0000        0.0000        0.0000        0.0000        0.0000        0.0000        0.0000        0.0000       38.8618       36.6938       39.7884       22.1889       17.6793       10.9113       11.2454        8.6345        7.1958       10.3811       16.1333        8.0166        7.3662        7.9613        7.9836        6.3649        6.3798        6.4307        4.9441        2.4765        4.4757        8.2567       10.0375        8.5879       12.3293        8.8517        6.7220        8.7819       11.2267       12.7559       15.9277       14.8794       24.4441       45.9086       45.0400       41.6219       55.2773       55.3067       57.9619       32.0341       26.7367       43.7047       47.3805       39.0175       41.4642       34.1582       42.9152       54.0533       58.6634       65.5503       49.9244       68.2708       70.0062       72.0796       83.4471      103.6743      113.3356      126.2507      119.1346      121.5421      132.5209      136.3444      153.3844      129.1608      143.9774      138.6852      133.0397      103.3871      105.6320      117.6448      115.1008      113.6073      119.9715      110.8194      107.2279       93.4936       90.3297       88.1393       91.8265      101.7286      108.3897      106.2794      112.3898      114.3294      106.4498      107.7555      109.6260      118.8108      135.2941      132.7568      128.1602      127.9290      150.8163      157.2138      141.2006      125.5970      112.8610      112.7597      124.1290      159.5550      131.9524      113.9660       80.6307       67.5048       64.8146       65.8976       75.6959       90.3195      110.3011      129.5620      142.7314      156.3869      198.8877      216.1409      231.4216      235.7550      257.7713      257.0424      251.4469      280.2608      288.6688      262.8646      214.0351      199.6655      190.3181      152.3741      126.1147      123.6113      114.8153      103.7626      105.6638      121.7462      156.5627      159.3288      208.2877      228.0966      237.1810      256.8443      262.2463      242.9056      264.3780      275.4217      309.5820      322.3407      340.1165      314.6667      297.1761      268.0479      243.0234      235.3401      253.0636      219.4222      206.7850      228.0451      195.0039      172.1869      157.1044      136.3369      124.1643      126.9537      127.3492      109.9654       94.0614       92.9180       82.5621       91.1781       79.5921       65.3190       70.4457       52.5723       56.9464       72.9955       89.6152        0.0000        0.0000        0.0000        0.0000        0.0000        0.0000        0.0000        0.0000        0.0000        0.0000        0.0000        0.0000        0.0000        0.0000        0.0000        0.0000        0.0000        0.0000        0.0000        0.0000        0.0000        0.0000        0.0000        0.0000        0.0000        0.0000        0.0000        0.0000        0.0000        0.0000        0.0000        0.0000        0.0000        0.0000        0.0000        0.0000        0.0000        0.0000        0.0000        0.0000        0.0000        0.0000        0.0000        0.0000        0.0000        0.0000        0.0000        0.0000        0.0000        0.0000        0.0000        0.0000        0.0000        0.0000        0.0000        0.0000
        0.0000        0.0000        0.0000        0.0000        0.0000        0.0000        0.0000        0.0000        0.0000        0.0000        0.0000        0.0000        0.0000        0.0000        0.0000        0.0000        0.0000        0.0000        0.0000        0.0000       46.9053       36.7212       38.3348       19.4644       17.0698       17.5910        8.0823        8.3893        9.6337        9.3827        8.9146        8.3017        7.8822        6.7285        6.3739        5.8092        5.9489        8.5217        7.9899        6.3746        6.3952       16.6250        9.8861        5.9792        7.9331        7.7759        8.8707        6.5501        7.8470        9.8561       13.2629       35.4641       26.3077       26.5802       54.2242       55.7173       56.7769       91.6173       72.3961       43.0525       60.5107       57.9232       54.6528       53.0913       56.1431       37.1088       78.2497       74.2490       66.5638       64.2453       56.6745       69.5510       66.4149       85.3331      101.0793      122.6412      117.7683      134.7566      125.1442      138.9132      154.7782      173.6809      183.8790      172.1161      171.4755      168.2493      157.4871      119.5417      119.9464      107.0790      114.1878      109.4883      124.5025      115.4195      111.4382       98.9730       95.6634       99.0667      101.6637       99.9564      109.5794      118.0615      133.1491      124.1622      113.1672      111.3251      114.6500      130.1190      141.2946      147.3187      153.5045      147.3481      155.4290      134.0873      134.5497      120.0852      117.7791      123.7820      127.5105      138.9193      117.8230      100.0362       83.9301       76.0934       71.2464       66.9584       78.9160       98.7337      117.0535      147.7285      147.4939      180.7422      205.1866      231.3734      248.7006      293.7460      348.0482      300.9420      275.5331      308.9305      287.0554      269.4692      245.6042      205.9841      175.7492      155.8172      132.0614      126.9422      130.7990      123.5311      129.4812      152.3032      169.3677      199.1139      222.4650      183.5011      219.1599      290.1253      306.3456      273.2123      309.6990      343.0539      352.8351      347.0946      335.7946      336.7299      326.5238      280.7460      269.8042      249.7784      258.7654      238.0100      236.4504      246.8901      240.7380      185.6845      166.2207      159.2854      143.4778      141.1208      131.1545      116.1192      109.4212       92.5359       84.4074       80.9648       86.8885       89.8385       70.0229       66.7872       73.8974       86.1848      105.8665      111.7588        0.0000        0.0000        0.0000        0.0000        0.0000        0.0000        0.0000        0.0000        0.0000        0.0000        0.0000        0.0000        0.0000        0.0000        0.0000        0.0000        0.0000        0.0000        0.0000        0.0000        0.0000        0.0000        0.0000        0.0000        0.0000        0.0000        0.0000        0.0000        0.0000        0.0000        0.0000        0.0000        0.0000        0.0000        0.0000        0.0000        0.0000        0.0000        0.0000        0.0000        0.0000        0.0000        0.0000        0.0000        0.0000        0.0000        0.0000        0.0000        0.0000        0.0000        0.0000        0.0000        0.0000        0.0000        0.0000
        0.0000        0.0000        0.0000        0.0000        0.0000        0.0000        0.0000        0.0000        0.0000        0.0000        0.0000        0.0000        0.0000        0.0000        0.0000        0.0000        0.0000        0.0000        0.0000        0.0000       35.5532       31.2938       36.5948       13.6466       15.4501       19.1987       22.7902        9.6060       13.4023       11.5852       10.1607        7.3852        7.2987        8.2750        7.3274        6.6904        8.9118        9.8371        9.8031        6.9994        6.1148        5.5200       30.5568        4.7330        6.4533        8.1441       19.7188        9.6519       12.0265       16.2185       15.1416       14.7855       14.6814       11.4629       39.0552       47.0416       52.9643       43.4112       45.5046       40.6240       68.2948       54.2675       51.9967       44.1709       38.9219       37.2133       36.0806       50.7414       52.9297       70.2177      119.4523       75.8717       96.5346       66.8025      100.7343      165.0373      193.8801      219.0314      228.0963      227.9101      210.8097      190.5646      251.0702      228.2309      241.2442      206.7118      193.8040      133.9787      121.5982      109.1414      132.1890      116.2076      122.5171      121.9006      124.5194      104.1990      106.6475      102.0603      100.9806      109.8324      118.9037      118.2381      133.5840      131.3913      125.3083      123.7593      128.6379      135.0790      142.8539      155.2941      140.1445      150.3865      161.1730      148.5480      140.2990      155.3100      143.8537      127.7691      126.5792      124.1872      114.3940      101.1657       88.0452       72.1148       65.4099       65.0491       78.7828      114.0038      119.0772      140.5242      166.0686      227.4575      299.2785      292.7108      282.4577      275.0558      375.0793      325.3517      305.4271      294.6769      275.0405      240.3795      226.9558      225.2716      185.1113      166.6275      158.0921      136.7396      127.1817      155.3916      159.0187      174.1854      188.9515      242.3743      181.4563      154.9170      205.2040      243.4481      261.4533      290.7493      342.4355      360.6631      357.4399      327.1903      312.0919      318.4141      322.2656      299.5564      305.5654      275.4820      280.5320      268.0983      254.6988      249.1380      243.0094      209.2294      199.2078      170.9684      156.5107      155.2555      147.7421      140.4168      134.5051      125.8428      108.8454      116.9690      136.3883       96.7504      102.6257      101.9664       91.0168      113.6124      118.3321      118.8247      114.8361        0.0000        0.0000        0.0000        0.0000        0.0000        0.0000        0.0000        0.0000        0.0000        0.0000        0.0000        0.0000        0.0000        0.0000        0.0000        0.0000        0.0000        0.0000        0.0000        0.0000        0.0000        0.0000        0.0000        0.0000        0.0000        0.0000        0.0000        0.0000        0.0000        0.0000        0.0000        0.0000        0.0000        0.0000        0.0000        0.0000        0.0000        0.0000        0.0000        0.0000        0.0000        0.0000        0.0000        0.0000        0.0000        0.0000        0.0000        0.0000        0.0000        0.0000        0.0000        0.0000        0.0000        0.0000
        0.0000        0.0000        0.0000        0.0000        0.0000        0.0000        0.0000        0.0000        0.0000        0.0000        0.0000        0.0000        0.0000        0.0000        0.0000        0.0000        0.0000        0.0000        0.0000        0.0000        0.0000       14.2866       16.0078       23.9046       27.6782       30.6445       39.1155       20.3520       22.4721       21.7585       18.1438        5.4669        5.8993        5.4696        6.7372        2.8161        4.1832        4.3780        7.1753        3.9895        5.9230        8.6106        9.9608        6.9381        7.5189        7.4771       11.0145       13.0753       14.0868       17.5152       19.3384       19.3120       26.9951       38.3211       45.4570       46.6371       81.3686      102.4461       55.2522       84.1460       72.4782       53.8468       59.9756       65.3924       64.8513       76.9266       48.3371       48.1360       71.1023       71.5806       91.7750       93.5728      120.0375       96.5398      150.4431      160.8118      157.4128      186.4658      218.4326      202.9014      206.8835      175.5603      209.2856      206.8723      212.2399      196.1604      160.0715      132.1147      120.3253      107.8172      115.4781       96.5150      106.7679      105.8141      125.0610      105.9259       98.0893       96.4039       93.6239      104.9077      127.6584      132.2466      157.3223      145.5868      146.0011      136.0169      119.7952      123.3304      124.5830      130.7760      125.8894      137.2490      136.2470      138.3651      141.1034      144.5529      139.1290      130.3471      114.1640      139.3362      119.4055      115.2131       92.3240       78.9046       74.9384       87.1754       94.7749      116.7102      145.7918      178.9744      198.4670      251.5076      267.4497      291.4873      327.0548      336.3079      304.2732      297.0485      255.8039      272.8320      274.1972      255.3516      228.8683      226.5409      204.2164      187.6255      172.4378      159.3262      163.2132      154.5088      153.0204      155.2930      176.6318      198.3282      179.5397      161.0093      231.8127      230.1921      235.9324      285.1641      303.7236      306.5939      293.5858      316.9031      308.7051      298.9844      280.8456      302.9257      303.3043      298.2903      305.8050      305.9943      299.9896      280.2055      251.3545      233.1593      224.2276      199.3055      185.8016      160.5172      173.2271      168.0787      155.4000      170.4905      163.1172      168.0887      163.4815      160.5666      171.4969      192.8118      161.6755      148.8517      140.4541      151.9733      140.9341      115.9800        0.0000        0.0000        0.0000        0.0000        0.0000        0.0000        0.0000        0.0000        0.0000        0.0000        0.0000        0.0000        0.0000        0.0000        0.0000        0.0000        0.0000        0.0000        0.0000        0.0000        0.0000        0.0000        0.0000        0.0000        0.0000        0.0000        0.0000        0.0000        0.0000        0.0000        0.0000        0.0000        0.0000        0.0000        0.0000        0.0000        0.0000        0.0000        0.0000        0.0000        0.0000        0.0000        0.0000        0.0000        0.0000        0.0000        0.0000        0.0000        0.0000        0.0000        0.0000        0.0000        0.0000
        0.0000        0.0000        0.0000        0.0000        0.0000        0.0000        0.0000        0.0000        0.0000        0.0000        0.0000        0.0000        0.0000        0.0000        0.0000        0.0000        0.0000        0.0000        0.0000        0.0000        0.0000       19.4014       20.9085       27.3594       36.7031       37.8721       36.0974       25.8310       23.1974       24.3298       20.7936        6.2126        9.0207        7.4034        6.4101        4.1819        3.7196        4.9535       16.6303       10.5842        9.5961        9.0541       17.5328       12.2915        9.7545       13.1746       14.7471       18.0823       20.9324       23.0462       24.2724       41.0072       33.0639       42.0903       65.1104       59.0374       48.3451       54.5981       80.5382       84.3906       73.9375       48.8286       59.5133       87.2119       80.4427       73.0407       50.6022       68.1813       87.9448       76.2717       89.1672      148.0692      109.8522       96.6927      121.0243      135.0992      158.9721      176.1760      215.6901      224.2315      239.4812      198.5670      209.1805      181.3469      197.0385      190.4844      154.8860      131.2637      132.0574      120.8063      131.9270      109.4752       97.1202      107.8426      109.4559      108.2340       99.1942       96.9781       98.6921      112.8123      117.0702      123.0739      122.4633      125.9057      142.9478      132.2989      123.5874      125.5863      133.5598      124.1278      131.0985      146.1328      132.7827      130.9459      140.3433      141.3831      141.8454      129.9557      107.9649      123.4830      124.7358      111.9517      109.9047       98.7124       94.2746       94.8477      103.9244      137.3661      169.1493      198.3892      209.5583      222.6290      242.1537      255.6912      263.8785      255.2709      198.9494      208.9308      231.2299      236.8542      260.3089      277.7034      267.8619      235.2326      246.1327      225.2144      221.9681      193.4740      174.8281      158.9920      162.0593      168.5273      188.3875      193.6049      204.2312      196.5046      227.1424      235.1979      234.1876      244.7401      248.3436      254.6289      270.8869      279.3278      302.5886      307.6649      295.7455      309.3835      333.0266      342.7806      354.1473      352.5719      349.8538      312.1747      287.7278      255.7197      257.5922      226.7994      198.8609      164.6362      154.2263      177.2442      179.3756      202.0177      189.5616      224.5590      202.5434      207.8289      185.7947      181.1797      185.7651      174.0063      160.7371      139.4460      134.0484      166.8300        0.0000        0.0000        0.0000        0.0000        0.0000        0.0000        0.0000        0.0000        0.0000        0.0000        0.0000        0.0000        0.0000        0.0000        0.0000        0.0000        0.0000        0.0000        0.0000        0.0000        0.0000        0.0000        0.0000        0.0000        0.0000        0.0000        0.0000        0.0000        0.0000        0.0000        0.0000        0.0000        0.0000        0.0000        0.0000        0.0000        0.0000        0.0000        0.0000        0.0000        0.0000        0.0000        0.0000        0.0000        0.0000        0.0000        0.0000        0.0000        0.0000        0.0000        0.0000        0.0000        0.0000
        0.0000        0.0000        0.0000        0.0000        0.0000        0.0000        0.0000        0.0000        0.0000        0.0000        0.0000        0.0000        0.0000        0.0000        0.0000        0.0000        0.0000        0.0000        0.0000        0.0000        0.0000       40.4112       34.2796       38.1065       45.3934       46.4914       45.8920       28.8328       28.2841       28.1942       25.5522        7.6034        6.8990        8.2093        8.4458        5.4564        6.0000        6.3739        7.0758        8.1659       13.9793        9.5595       23.2250       29.3996        8.4685       11.5414       18.7051       20.3363       27.5923       27.1531       22.1047       31.7912       36.9129       57.2399       41.0710       44.0105       58.1228       69.3288       76.2014       73.4416       76.8167       92.7024       71.3613       92.0228       91.2582       86.1278       81.1929      122.8377       93.5893      109.1985      119.8683      117.4645      116.8790      109.9279       98.6605      133.2147      139.3445      164.4119      187.0897      250.1285      228.2305      192.8920      194.1768      201.1882      205.0977      186.8251      160.0554      137.8145      124.5676      131.1231      138.2332       97.6613       90.6418       96.0005       96.8269       93.7809       89.8989       83.0740       93.1096      106.7722      121.5540      120.6828      115.6518      121.8577      121.4629      107.3382      118.3489      127.6986      129.5768      122.5823      129.4740      144.2080      133.1309      139.0495      141.8506      152.3531      162.4171      145.1772      114.3140      141.1849      140.4480      135.0891      112.2189       96.5916       84.9374       90.7165      112.5043      155.0307      191.1267      214.9422      247.0857      255.2011      280.1510      257.4431      218.2991      177.3778      160.9397      182.2047      196.0728      229.6510      287.0664      246.5096      234.7517      237.2627      267.8631      245.2923      236.7376      199.1533      183.4958      169.7607      155.2841      184.3908      203.9423      215.5415      191.4841      161.6468      175.6302      204.7734      210.8975      211.9734      224.1928      236.0163      230.7048      276.0896      292.6014      323.1858      318.4413      327.9956      341.5379      351.5497      337.2519      368.0529      345.1815      306.3760      278.3790      242.5879      254.5261      243.9628      225.3151      202.3657      182.8053      198.2784      213.2451      216.4714      185.6526      203.6120      207.0569      205.2556      195.2801      202.6310      156.5624      176.1087      176.9485      172.0007      184.2430      224.4900        0.0000        0.0000        0.0000        0.0000        0.0000        0.0000        0.0000        0.0000        0.0000        0.0000        0.0000        0.0000        0.0000        0.0000        0.0000        0.0000        0.0000        0.0000        0.0000        0.0000        0.0000        0.0000        0.0000        0.0000        0.0000        0.0000        0.0000        0.0000        0.0000        0.0000        0.0000        0.0000        0.0000        0.0000        0.0000        0.0000        0.0000        0.0000        0.0000        0.0000        0.0000        0.0000        0.0000        0.0000        0.0000        0.0000        0.0000        0.0000        0.0000        0.0000        0.0000        0.0000        0.0000
        0.0000        0.0000        0.0000        0.0000        0.0000        0.0000        0.0000        0.0000        0.0000        0.0000        0.0000        0.0000        0.0000        0.0000        0.0000        0.0000        0.0000        0.0000        0.0000        0.0000        0.0000       49.0357       28.6842       46.8658       61.8341       64.4344       57.4817       35.9856       33.5689       30.5314       25.8452        7.2158       11.9266        5.4623        4.3983        5.6446        7.3174       10.1905        5.7913        4.3507       12.4241        9.1865       17.2803       32.1490       12.9790       10.4084       12.4251       21.4308       24.6393       23.5195       22.3522       30.0841       32.8132       58.5899       34.1282      116.2956       80.1718       75.4192       74.8184       84.2635      110.7919       74.9162       75.3846      118.1374       97.1155      115.9097      108.2982      116.1677       96.4618      145.1735      113.5196      136.5397      114.2611      121.9863      156.8122      185.5050      180.5682      155.1477      183.2142      210.5422      202.7591      190.4411      219.4477      187.8563      184.2119      159.2904      139.3974      125.0390      125.3390      120.9934      120.0716       96.0351       75.6658       89.6406      102.0143       84.5499       80.9419       78.7713       95.1668      113.7970      106.8544      108.0027      106.3344      112.9556      116.2674      115.4685      123.7211      130.4447      130.6121      125.6765      139.5553      150.1592      139.3349      139.3542      140.1064      155.7776      149.3518      146.9490      131.9105      134.2312      131.2878      111.4823      102.5356       82.0728       79.7072      107.7536      132.7966      178.6621      216.6417      288.2663      340.2598      315.1645      350.6705      293.5438      237.4794      184.3442      193.3779      194.8269      194.2313      232.2028      246.9692      242.8835      235.5385      262.4566      270.7729      246.4246      215.4114      195.0829      196.0208      200.1904      201.8214      207.6144      235.8741      278.1038      244.9485      213.1750      167.1032      181.2758      187.2517      193.7892      190.2185      184.6558      185.4020      244.2266      295.6771      325.0117      296.8554      304.5713      339.0124      321.4229      323.3779      339.8757      321.4929      303.5530      304.7061      279.9207      256.3059      236.1714      248.9598      281.4146      243.5236      223.5866      233.8174      219.6708      206.2264      205.2585      210.9995      190.0404      172.8264      212.8022      177.4548      127.6739      140.6117      171.2079      166.3803        0.0000        0.0000        0.0000        0.0000        0.0000        0.0000        0.0000        0.0000        0.0000        0.0000        0.0000        0.0000        0.0000        0.0000        0.0000        0.0000        0.0000        0.0000        0.0000        0.0000        0.0000        0.0000        0.0000        0.0000        0.0000        0.0000        0.0000        0.0000        0.0000        0.0000        0.0000        0.0000        0.0000        0.0000        0.0000        0.0000        0.0000        0.0000        0.0000        0.0000        0.0000        0.0000        0.0000        0.0000        0.0000        0.0000        0.0000        0.0000        0.0000        0.0000        0.0000        0.0000        0.0000        0.0000
        0.0000        0.0000        0.0000        0.0000        0.0000        0.0000        0.0000        0.0000        0.0000        0.0000        0.0000        0.0000        0.0000        0.0000        0.0000        0.0000        0.0000        0.0000        0.0000        0.0000        0.0000        0.0000       67.5527       53.9822       64.4587       64.9934       60.9173       67.6148       68.9354       62.0001       45.8535        4.9650        2.7180        2.1698        2.7671       12.0773       15.9374       17.9803       14.7539       12.6857       11.3570       10.6553        7.3546        5.1748        6.1646        6.0115        6.2518       11.6855       18.6059       13.6076       20.2989       34.3888       45.9212       50.0340       38.7973       72.5145       66.0350       67.2942       61.5533       66.0206       72.8971       68.6847       72.1385       76.8248       83.6395       99.8586       94.3302       97.5161       83.0763       88.8605       90.4369       84.6467       96.8800      100.1073      117.6440      130.0816      137.7401      151.5493      154.3643      145.1220      144.5051      150.8380      166.6444      165.6634      169.0175      136.3455      118.7530      116.6963      111.3502      110.4300      104.0389       84.8097      102.3082      104.6103      104.4340       83.1542       88.7064       76.6676      103.1740       88.4682       92.0231      105.6074       99.9903       93.8596      104.1372      112.7408      123.2303      132.3234      135.7256      147.0729      151.8715      163.0131      156.2820      153.7281      160.3208      156.3533      153.7820      160.3900      137.8750      145.7152      123.3967      108.3494       96.2566       78.1203       94.6892      117.9890      129.8931      189.5143      244.3851      312.3348      350.6818      363.9988      331.6354      276.6480      231.4608      168.7348      202.0892      204.6626      191.6142      197.2619      179.5544      175.3750      199.7172      234.8806      221.1703      194.4411      179.5098      237.4072      257.5823      261.8273      263.0962      224.4003      241.4145      190.0730      215.5409      182.6489      174.0062      163.1374      162.3933      156.8908      139.0001      170.6150      163.8247      190.4402      235.4357      256.5793      251.3690      279.1096      340.3490      298.5025      271.1754      255.8029      280.8801      298.1739      268.1664      301.1317      300.6121      300.3564      331.9085      416.2419      389.2113      343.1675      313.5526      236.4758      212.8441      202.7179      192.0943      163.5692      151.1600      161.4360      126.7514      142.2091      169.2613      164.1732      171.5567      167.8559      170.5468      183.9261      185.7480        0.0000        0.0000        0.0000        0.0000        0.0000        0.0000        0.0000        0.0000        0.0000        0.0000        0.0000        0.0000        0.0000        0.0000        0.0000        0.0000        0.0000        0.0000        0.0000        0.0000        0.0000        0.0000        0.0000        0.0000        0.0000        0.0000        0.0000        0.0000        0.0000        0.0000        0.0000        0.0000        0.0000        0.0000        0.0000        0.0000        0.0000        0.0000        0.0000        0.0000        0.0000        0.0000        0.0000        0.0000        0.0000        0.0000        0.0000        0.0000        0.0000        0.0000
        0.0000        0.0000        0.0000        0.0000        0.0000        0.0000        0.0000        0.0000        0.0000        0.0000        0.0000        0.0000        0.0000        0.0000        0.0000        0.0000        0.0000        0.0000        0.0000        0.0000        0.0000        0.0000        0.0000        0.0000        0.0000        0.0000       71.3607       83.3964       86.9431       77.7491       57.7589        6.3562        4.4719        3.6668        2.6401       15.6326       19.8320       21.1714       18.3809       13.7868       12.1033        8.9991        8.2351        5.1268        4.6540        6.0934        8.6218        9.8469        8.6059       10.2559       13.8355       37.0883       41.4732       38.1302       41.4509       44.2663       53.7333       53.3381       55.4857       59.2013       61.4838       61.0251       60.9227       70.1162       74.2644       85.4584       89.2213       95.2275       84.0714       78.0607       73.7544       79.7624       89.1793       93.3620      106.0330      113.7840      128.5100      151.9925      156.8342      148.7410      158.9898      153.4167      149.8024      160.2955      174.6447      164.9726      154.4148      145.5336      123.1586      110.6432      109.2173       85.3192       85.2705      102.9578      101.7140       80.6338       74.4613       77.4260       78.9425       64.4810       86.0924      120.0870      110.8567       97.7475      121.4236      116.5091      120.1366      126.8161      138.4614      153.2545      156.9912      162.2258      164.5790      174.0771      170.0552      185.9018      174.1317      157.5432      150.3161      161.2533      128.1630      114.8315      106.8294       96.4479      100.2078      123.0385      132.8396      202.1161      313.2577      375.9971      389.0279      359.5717      317.1817      295.1640      251.5220      179.2836      164.2296      168.1308      193.5330      199.7267      175.1216      154.9627      185.0648      206.4045      156.8476      214.3985      225.9146      237.7908      263.9228      265.2000      248.6918      231.8480      197.6890      168.7819      169.9180      154.9216      137.2890      122.0369      132.5560      140.2442      126.3996      125.1038      135.3228      159.2392      190.8479      218.2904      208.9930      248.6428      269.4117      267.2909      241.7358      229.3162      233.7389      267.2080      291.8980      304.7224      317.9049      354.5538      370.4320      440.6384      424.7348      390.8830      351.5316      259.2934      234.8329      210.9374      184.7336      174.6864      130.3038      120.6499      132.0510      161.3546      166.9900      176.2690      204.7870      179.4790      174.9809      162.4435      172.9432        0.0000        0.0000        0.0000        0.0000        0.0000        0.0000        0.0000        0.0000        0.0000        0.0000        0.0000        0.0000        0.0000        0.0000        0.0000        0.0000        0.0000        0.0000        0.0000        0.0000        0.0000        0.0000        0.0000        0.0000        0.0000        0.0000        0.0000        0.0000        0.0000        0.0000        0.0000        0.0000        0.0000        0.0000        0.0000        0.0000        0.0000        0.0000        0.0000        0.0000        0.0000        0.0000        0.0000        0.0000        0.0000        0.0000        0.0000        0.0000        0.0000        0.0000
        0.0000        0.0000        0.0000        0.0000        0.0000        0.0000        0.0000        0.0000        0.0000        0.0000        0.0000        0.0000        0.0000        0.0000        0.0000        0.0000        0.0000        0.0000        0.0000        0.0000        0.0000        0.0000        0.0000        0.0000        0.0000        0.0000        0.0000      103.4714      112.9065      106.2414       82.7725        8.8476        7.8195        6.0292        5.9900       27.4791       27.5010       25.8498       21.6609       15.2591       11.4632        9.0711        8.2038        5.8550        5.4988        8.4546        9.2633       10.1939       12.9123       13.9738       14.2978       35.4712       52.0170       42.3064       39.1193       37.9889       43.6366       48.8532       44.3391       50.4849       52.0725       53.1236       57.0605       63.7192       66.4638       68.0921       73.7592       88.0117       94.7654       81.5569      101.4492      108.7426       94.5061      110.7602      123.9456      139.0995      149.3235      147.2458      136.7729      152.8428      164.2727      160.9210      139.9191      129.2563      126.3026      120.6974      126.1799      128.3875      120.4649      129.9370      126.2418       79.9751       77.8865      103.8629       93.2569       67.3279       73.6499       82.8266       94.7679       67.6050       85.2736      113.8493       94.7089       99.3966      115.9774      115.2836      123.9673      128.9725      140.8428      156.2854      160.5200      168.4308      180.3937      189.8124      186.8256      182.9932      178.7546      147.7484      138.4620      143.2972      129.0440      129.0553      133.8485      116.1965      120.4449      127.5148      151.2393      225.9046      305.1630      349.7358      357.7034      343.4361      328.9757      324.3321      276.8340      203.9515      171.5147      162.1733      160.6010      150.0088      143.3681      137.7161      134.8566      147.2797      180.8664      216.8598      214.1698      242.7166      256.4695      252.2025      239.5132      223.5810      197.8885      167.9892      195.3822      160.0549      117.2840      107.4333      121.9349      125.8297      121.2954      120.9403      131.3155      156.7290      165.9480      182.9781      185.6348      209.6138      231.7578      239.0101      238.8557      212.5417      196.2439      270.3174      291.8163      308.1823      334.6486      381.3810      393.3288      436.3497      434.6651      418.9753      388.6646      310.4725      269.2159      267.5355      192.3452      174.8115      155.6703      128.5877      130.1050      156.2282      157.5147      185.7661      185.1866      155.9241      154.4058      156.6844      172.5581      150.1800        0.0000        0.0000        0.0000        0.0000        0.0000        0.0000        0.0000        0.0000        0.0000        0.0000        0.0000        0.0000        0.0000        0.0000        0.0000        0.0000        0.0000        0.0000        0.0000        0.0000        0.0000        0.0000        0.0000        0.0000        0.0000        0.0000        0.0000        0.0000        0.0000        0.0000        0.0000        0.0000        0.0000        0.0000        0.0000        0.0000        0.0000        0.0000        0.0000        0.0000        0.0000        0.0000        0.0000        0.0000        0.0000        0.0000        0.0000        0.0000        0.0000
        0.0000        0.0000        0.0000        0.0000        0.0000        0.0000        0.0000        0.0000        0.0000        0.0000        0.0000        0.0000        0.0000        0.0000        0.0000        0.0000        0.0000        0.0000        0.0000        0.0000        0.0000        0.0000        0.0000        0.0000        0.0000        0.0000        0.0000        0.0000        0.0000        0.0000      120.8296       15.6887       11.1765        9.9491        9.6361       48.6126       39.6493       32.7445       25.8216       16.7741       11.2211        8.2578        9.0198        4.7987        5.1918        8.8108       11.2428       12.3921       15.0912       16.2983       19.0538       39.2636       49.4339       39.1996       35.6946       36.1384       46.7015       47.3176       45.1636       47.6370       63.1403       59.6813       52.9977       56.1552       60.9389       60.1597       74.6461       94.6200       89.1294       98.2179      115.4757       96.0957       91.7432      101.0835      133.4166      143.3479      149.3364      142.2889      141.1845      145.0635      133.9600      141.1175      133.8247      120.1885      101.7590      105.3114       97.2521       92.1430       93.1459       90.8294       90.5964       79.5693       84.2751       82.5566       66.3031       56.3664       68.0475       70.9585      112.2645       73.5412       87.9926      110.5396      108.4391      103.6666      122.6250      123.3370      127.8132      134.4395      141.0113      156.3582      167.2802      180.0211      182.3799      185.3429      177.1753      168.3667      159.6486      144.5915      139.2293      173.9777      149.1412      158.9722      162.9266      130.0564      141.3506      158.8763      196.5261      267.6218      305.8035      348.3587      365.3465      345.9976      346.3007      348.4505      307.3904      214.3606      181.0983      156.9115      159.4224      169.0718      159.4934      168.8169      160.3908      167.7926      172.7585      187.9606      203.7581      277.8479      306.8037      291.1862      275.3669      255.8075      225.6033      177.9018      187.5665      155.6307      118.2931      108.5995      109.8356      125.1397      132.4611      134.6907      146.5746      155.0120      157.3963      184.3711      175.9414      220.5039      216.2255      202.0696      194.3977      163.6389      163.5878      214.3736      235.1979      277.3826      353.8795      381.6907      412.9091      449.4189      469.0316      480.2257      439.0166      328.0952      274.5455      256.2519      212.2810      217.3268      169.1417      151.1247      153.1984      152.0177      154.9961      173.1136      168.1904      165.2396      161.3421      149.5059      160.6799      143.9700        0.0000        0.0000        0.0000        0.0000        0.0000        0.0000        0.0000        0.0000        0.0000        0.0000        0.0000        0.0000        0.0000        0.0000        0.0000        0.0000        0.0000        0.0000        0.0000        0.0000        0.0000        0.0000        0.0000        0.0000        0.0000        0.0000        0.0000        0.0000        0.0000        0.0000        0.0000        0.0000        0.0000        0.0000        0.0000        0.0000        0.0000        0.0000        0.0000        0.0000        0.0000        0.0000        0.0000        0.0000        0.0000        0.0000        0.0000        0.0000        0.0000
        0.0000        0.0000        0.0000        0.0000        0.0000        0.0000        0.0000        0.0000        0.0000        0.0000        0.0000        0.0000        0.0000        0.0000        0.0000        0.0000        0.0000        0.0000        0.0000        0.0000        0.0000        0.0000        0.0000        0.0000        0.0000        0.0000        0.0000        0.0000        0.0000        0.0000        0.0000      152.8222      126.8734        0.0000        0.0000       49.7348       39.5961       32.8320       24.1265        4.6552        3.1260        2.6733        3.1633        4.7995        5.6313        7.6803        9.4391       40.2922       51.0182       55.9191       51.8470       40.0924       38.1400       39.5027       44.1888       35.2654       46.5016       44.8847       36.1423       54.0034       43.5095       35.8917       42.8305       49.1915       45.9974       47.2286       64.4316       90.0408       83.2125      118.0056      105.4874       87.0007       89.8536      101.9559      133.1778      140.9215      121.8807      126.8210      121.6581      140.9931      118.8970      118.8696      123.7359      131.5679      122.3761      143.4091      181.9072      102.0208      101.5954      109.7119      100.2552      122.1781      192.6905      218.4450      266.7735       65.0672       66.9780       71.7974      112.1912      103.0174      109.2472      123.0533      138.5686      125.1776      141.3174      124.5735      131.7902      145.0181      156.0045      168.5641      180.8407      199.0930      213.1314      220.9020      200.0225      153.0740      138.9192      126.0200      131.2014      177.8858      154.8370      164.0933      194.1460      178.8819      185.5927      205.7644      230.4192      286.6591      307.2746      368.6956      355.8642      354.0074      359.8348      359.3471      344.7329      291.7849      255.4188      235.4938      213.7960      203.2993      198.2424      201.4019      194.3866      196.1502      217.6801      258.3011      312.2063      323.4429      324.4910      293.0385      260.0346      228.8682      216.3002      176.2329      173.5077      154.5297      111.7919      100.7958      105.6595      120.7129      116.2788      132.6117      120.9703      121.1811      128.7548      155.0629      154.3423      172.5098      158.2395      135.3055      127.7317      134.7431      174.5909      210.5816      199.3103      267.0567      324.4907      353.5447      415.5040      441.3724      474.2733      472.0555      436.5424      359.5937      310.0866      275.2301      247.9853      230.8422      208.7656      194.4767      170.3258      159.0366      166.0608      166.8033      175.5717      161.4762      165.2679      184.4021        0.0000        0.0000        0.0000        0.0000        0.0000        0.0000        0.0000        0.0000        0.0000        0.0000        0.0000        0.0000        0.0000        0.0000        0.0000        0.0000        0.0000        0.0000        0.0000        0.0000        0.0000        0.0000        0.0000        0.0000        0.0000        0.0000        0.0000        0.0000        0.0000        0.0000        0.0000        0.0000        0.0000        0.0000        0.0000        0.0000        0.0000        0.0000        0.0000        0.0000        0.0000        0.0000        0.0000        0.0000        0.0000        0.0000        0.0000        0.0000        0.0000        0.0000        0.0000
        0.0000        0.0000        0.0000        0.0000        0.0000        0.0000        0.0000        0.0000        0.0000        0.0000        0.0000        0.0000        0.0000        0.0000        0.0000        0.0000        0.0000        0.0000        0.0000        0.0000        0.0000        0.0000        0.0000        0.0000        0.0000        0.0000        0.0000        0.0000        0.0000        0.0000        0.0000        0.0000        0.0000        0.0000        0.0000        0.0000        0.0000       36.9670       28.4092        5.7944        3.2077        2.2971        3.1903        4.4013        3.8878        6.6971       10.1995       47.5231       59.4900       63.1715       57.7136       35.6240       33.9874       40.7583       43.9207       46.8743       52.4408       47.1351       48.0545       38.9047       37.3880       38.6170       36.5866       47.0389       48.8829       43.7490       47.1832       61.3071       75.5145       97.2076      101.8238       81.1225      109.4938      103.4193      137.0595      120.9889      119.7615      110.4087      127.1876      134.7751      143.9784      134.4049      117.1951      126.2468      122.7137      127.0172      276.4646      256.1499      133.7170      146.4549      136.1945      114.6717      202.4766      149.0744      345.9854      109.6482       69.6258       84.1249      137.1447       86.4433       92.0945       86.6817      110.7570       86.9415       88.7454      100.8247      131.8363      147.7104      159.8383      180.2240      205.8932      232.9652      218.6664      239.6493      231.3956      155.6040      148.7706      133.3123      133.8337      155.0289      152.4171      172.4550      232.5258      223.8672      227.3735      260.4149      283.9283      297.2547      353.6891      394.6072      357.0473      371.8278      386.7930      391.6904      376.7872      355.7489      306.4180      277.9484      250.6381      234.8188      233.5192      274.0163      238.0451      225.4656      249.1788      268.5194      348.7977      355.0443      343.6464      330.9221      299.0949      236.8225      239.8932      183.5995      164.7894      130.9278      111.3418      100.6678      102.9280      119.4144      130.3605      126.9303      141.6238      120.2845      115.5542      121.3136      131.6875      152.7905      121.4812      117.5148      129.1363      170.8167      158.7656      188.2243      171.6736      282.8872      292.9082      323.3870      331.2548      405.3886      491.3019      462.4339      432.6799      362.4171      329.8756      296.2420      278.0623      265.3631      234.7856      216.8981      205.9521      206.8361      213.3176      178.5935      173.5000      164.1024      169.6631        0.0000        0.0000        0.0000        0.0000        0.0000        0.0000        0.0000        0.0000        0.0000        0.0000        0.0000        0.0000        0.0000        0.0000        0.0000        0.0000        0.0000        0.0000        0.0000        0.0000        0.0000        0.0000        0.0000        0.0000        0.0000        0.0000        0.0000        0.0000        0.0000        0.0000        0.0000        0.0000        0.0000        0.0000        0.0000        0.0000        0.0000        0.0000        0.0000        0.0000        0.0000        0.0000        0.0000        0.0000        0.0000        0.0000        0.0000        0.0000        0.0000        0.0000        0.0000        0.0000
        0.0000        0.0000        0.0000        0.0000        0.0000        0.0000        0.0000        0.0000        0.0000        0.0000        0.0000        0.0000        0.0000        0.0000        0.0000        0.0000        0.0000        0.0000        0.0000        0.0000        0.0000        0.0000        0.0000        0.0000        0.0000        0.0000        0.0000        0.0000        0.0000        0.0000        0.0000        0.0000        0.0000        0.0000        0.0000        0.0000        0.0000        0.0000        0.0000       10.2349        8.8410        8.5634        9.2861       11.6431       11.8839       14.7580       17.6044       70.3566       75.3313       74.0862       66.6302       39.0914       39.6186       35.4107       36.2112       34.0171       50.1418       52.4305       51.9176       25.7666       32.4392       40.3700       28.6378       17.7675       34.4738       41.0899       50.3955       60.5515       65.6720       88.2064       96.8406       81.2045       97.4063       99.1486      105.9284      114.6891      117.1350      110.8621      102.1651      136.3444      139.4238      138.8814      122.6061      158.5747      156.7552      177.6252      165.2098      178.5013      170.6102      144.6075      114.3477       87.4744      216.1737      178.7309      208.5413      107.9327       81.8993       60.3870       99.1667       94.0214       71.3049       67.2505       75.9787       76.2296       78.0755       97.7171      132.0260      137.3701      151.7423      181.2649      195.5131      211.0584      214.6893      207.5136      189.9851      165.6360      154.6635      160.2551      140.7432      155.6634      153.8441      176.8852      215.9434      204.4524      218.6672      244.6876      264.0078      258.3436      340.1968      371.0675      357.4444      377.3697      377.4005      373.5692      349.3975      337.4554      307.1877      293.6026      295.6553      266.1074      281.1550      276.9506      249.7743      257.3729      231.8489      278.6893      322.7989      361.1988      345.3389      342.2334      300.2180      261.9494      220.0434      204.4618      213.4483      157.3315      119.3559      115.1787      115.8757      123.0915      160.0597      159.4970      144.5254      126.1255      128.7148      115.8723      133.7287      127.4454      139.8646      116.1275      115.8451      146.4592      184.2559      152.3419      185.1573      291.0435      318.8060      315.3761      311.8128      385.5536      426.4255      426.9368      408.3087      346.9133      317.7217      290.1428      282.3607      316.2819      280.7149      245.0155      244.2235      244.2047      227.0185      186.8074      178.0832      167.2780      174.2073        0.0000        0.0000        0.0000        0.0000        0.0000        0.0000        0.0000        0.0000        0.0000        0.0000        0.0000        0.0000        0.0000        0.0000        0.0000        0.0000        0.0000        0.0000        0.0000        0.0000        0.0000        0.0000        0.0000        0.0000        0.0000        0.0000        0.0000        0.0000        0.0000        0.0000        0.0000        0.0000        0.0000        0.0000        0.0000        0.0000        0.0000        0.0000        0.0000        0.0000        0.0000        0.0000        0.0000        0.0000        0.0000        0.0000        0.0000        0.0000        0.0000        0.0000        0.0000        0.0000
        0.0000        0.0000        0.0000        0.0000        0.0000        0.0000        0.0000        0.0000        0.0000        0.0000        0.0000        0.0000        0.0000        0.0000        0.0000        0.0000        0.0000        0.0000        0.0000        0.0000        0.0000        0.0000        0.0000        0.0000        0.0000        0.0000        0.0000        0.0000        0.0000        0.0000        0.0000        0.0000        0.0000        0.0000        0.0000        0.0000        0.0000        0.0000        0.0000        0.0000       18.9611       19.9949       19.5459       25.9307       28.4184       29.3255       27.9498       99.7390       94.3870       89.5352       80.8608       53.0063       44.3125       44.1331       37.4430       43.2758       59.1573       66.4700       56.8308       38.2015       48.1776       38.3951       27.3235       20.2650       31.2275       36.3718       50.7369       73.9135       83.8614      133.9939      133.8073       90.0560       99.1026       96.8273       98.5572       92.8575      117.9199      123.4977      104.5697      128.4617      123.2563      127.1989      147.0525      178.0909      177.2355      169.6702      187.3082      222.7072      186.6212      152.2154      122.0172       68.0877       75.6308      100.6963      101.1744       51.2483       93.8833       94.0233       90.2125       92.6277       90.5987       58.9542       59.2307       69.3796       73.4030       88.4913      116.1707      127.7050      150.1167      168.1350      186.8733      217.0509      226.9780      219.2298      204.0052      174.5856      162.0663      155.2708      143.0807      164.5952      161.4081      160.3314      192.3372      191.7758      219.6557      293.1058      325.6377      271.4409      279.2283      334.3252      326.5394      360.9537      362.1497      365.4896      339.1426      312.5099      320.6950      292.7625      324.4047      321.7062      327.0633      311.9679      299.8706      270.9627      265.9031      310.0920      321.4139      354.3642      391.9197      385.4691      338.9853      303.8591      253.4997      253.6481      246.3951      190.5699      157.7992      131.8923      158.6277      136.7788      167.6802      181.5115      170.2301      142.6315      147.9528      146.8747      139.0574      151.7931      140.2713      123.2176      126.5655      120.1171      126.1204      129.4961      187.5832      277.4738      302.8648      304.3514      317.0705      369.2810      398.6255      403.7559      380.8986      330.5719      307.0138      290.4026      323.1187      344.7919      301.2735      265.8561      237.4660      234.6557      264.4078      215.8982      168.8778      147.9011        0.0000        0.0000        0.0000        0.0000        0.0000        0.0000        0.0000        0.0000        0.0000        0.0000        0.0000        0.0000        0.0000        0.0000        0.0000        0.0000        0.0000        0.0000        0.0000        0.0000        0.0000        0.0000        0.0000        0.0000        0.0000        0.0000        0.0000        0.0000        0.0000        0.0000        0.0000        0.0000        0.0000        0.0000        0.0000        0.0000        0.0000        0.0000        0.0000        0.0000        0.0000        0.0000        0.0000        0.0000        0.0000        0.0000        0.0000        0.0000        0.0000        0.0000        0.0000        0.0000        0.0000
        0.0000        0.0000        0.0000        0.0000        0.0000        0.0000        0.0000        0.0000        0.0000        0.0000        0.0000        0.0000        0.0000        0.0000        0.0000        0.0000        0.0000        0.0000        0.0000        0.0000        0.0000        0.0000        0.0000        0.0000        0.0000        0.0000        0.0000        0.0000        0.0000        0.0000        0.0000        0.0000        0.0000        0.0000        0.0000        0.0000        0.0000        0.0000        0.0000        0.0000        0.0000        0.0000        0.0000      192.5740      200.8203      195.0358      178.3920      126.1410      119.7994      109.4790       91.0857       67.6027       57.2237       55.3218       58.4421       72.7586       76.3511       73.7035       65.7234       48.5247       41.7784       29.1553       25.4790       21.5457       24.8376       26.5645       35.5539       60.8076       68.9574       86.7193       70.3856       67.2753       58.8011       56.4568       56.4385       60.2648       72.2871       89.0477       96.1800      227.4128      174.6092      163.9073      207.9651      310.5944      366.6642      404.0309      413.6501      394.3853      371.3960      357.4150      300.5024      163.6262      126.8176       96.6431       91.7969       66.6970       87.4690      149.8038      180.8368      117.2932      121.9022      128.1592      117.5440       74.8648       83.6117       83.6971      110.8204      138.9174      166.9971      198.3562      230.8538      255.1064      257.7000      254.0042      256.8185      233.0941      212.1298      199.0046      185.8129      181.9607      167.4327      161.5303      178.5868      213.0832      235.5305      281.2423      302.2918      267.2491      281.5525      291.4925      299.7953      302.6164      293.4070      304.6858      311.3813      324.5172      309.6947      296.1962      320.1626      383.5528      380.1255      399.1462      409.3307      411.8126      404.2113      338.3653      389.6280      374.9183      363.6718      327.8326      321.4806      298.8000      266.4234      276.1307      284.2176      230.4332      157.8657      135.7939      143.2815      148.9730      171.2678      201.1123      212.1445      224.4611      183.0433      175.3479      161.6920      145.4110      173.9074      156.1587      144.3494      158.2612      150.3970      181.9192      244.1664      285.5784      295.6368      323.1822      345.9177      363.0698      382.8548      370.3221      353.3023      359.9841      333.9354      315.3586      320.7511      306.1108      268.6489      235.0079      205.4348      225.5278      158.7608      149.8122      131.7630       76.8300        0.0000        0.0000        0.0000        0.0000        0.0000        0.0000        0.0000        0.0000        0.0000        0.0000        0.0000        0.0000        0.0000        0.0000        0.0000        0.0000        0.0000        0.0000        0.0000        0.0000        0.0000        0.0000        0.0000        0.0000        0.0000        0.0000        0.0000        0.0000        0.0000        0.0000        0.0000        0.0000        0.0000        0.0000        0.0000        0.0000        0.0000        0.0000        0.0000        0.0000        0.0000        0.0000        0.0000        0.0000        0.0000        0.0000        0.0000        0.0000        0.0000        0.0000        0.0000        0.0000        0.0000
        0.0000        0.0000        0.0000        0.0000        0.0000        0.0000        0.0000        0.0000        0.0000        0.0000        0.0000        0.0000        0.0000        0.0000        0.0000        0.0000        0.0000        0.0000        0.0000        0.0000        0.0000        0.0000        0.0000        0.0000        0.0000        0.0000        0.0000        0.0000        0.0000        0.0000        0.0000        0.0000        0.0000        0.0000        0.0000        0.0000        0.0000        0.0000        0.0000        0.0000        0.0000        0.0000        0.0000        0.0000      277.2477      266.5708      235.2367      160.5564      140.9727      124.0119      106.5080       80.9343       70.5572       66.6405       69.9303       85.8424       92.9747       88.4503       79.0449       49.6804       44.2267       42.0447       32.3946       23.8172       22.6399       27.5787       35.8093       60.6437       70.4178       63.0501       64.6424       65.7925       58.0896       49.7409       44.5179       40.7045       39.4409       55.3123       71.5686      142.6519      159.1453      184.9533      236.2316      390.1440      447.5992      540.4696      510.2277      486.9387      483.2874      419.0460      366.7056      210.3085      156.5070      115.0307      104.2937       81.0231       71.2393       93.4656      113.8123      124.5583      124.8341      180.2504      144.0040       80.3221       77.5920       80.4530      108.9384      134.0014      162.4862      186.8917      199.8709      246.5465      253.4966      277.2112      247.9425      223.2518      219.8879      201.6889      195.4389      186.5181      158.9129      162.7392      171.3799      215.5524      239.7656      278.3399      269.5778      241.3447      244.7118      251.3264      277.8974      266.2417      268.4051      285.9848      288.9548      301.3075      295.9985      299.5156      360.3297      455.7564      431.9951      455.5268      411.4726      457.9808      376.6342      403.1017      397.2247      399.6572      364.8044      324.0894      367.7420      298.9684      282.1104      290.0539      249.7776      191.6582      169.2110      154.1474      150.2626      174.9533      180.2980      186.3749      194.7252      207.8053      197.7169      209.0413      205.9642      195.7734      217.4436      201.6473      168.8063      211.1116      214.9777      220.9513      268.1079      309.3488      306.8839      316.6122      323.3030      355.8056      375.6559      374.6016      362.8595      332.5251      305.4137      281.5096      283.3918      285.3157      262.4357      234.1227      201.7199      229.2032      148.5657      149.0417      130.5562       76.1700        0.0000        0.0000        0.0000        0.0000        0.0000        0.0000        0.0000        0.0000        0.0000        0.0000        0.0000        0.0000        0.0000        0.0000        0.0000        0.0000        0.0000        0.0000        0.0000        0.0000        0.0000        0.0000        0.0000        0.0000        0.0000        0.0000        0.0000        0.0000        0.0000        0.0000        0.0000        0.0000        0.0000        0.0000        0.0000        0.0000        0.0000        0.0000        0.0000        0.0000        0.0000        0.0000        0.0000        0.0000        0.0000        0.0000        0.0000        0.0000        0.0000        0.0000        0.0000        0.0000        0.0000
        0.0000        0.0000        0.0000        0.0000        0.0000        0.0000        0.0000        0.0000        0.0000        0.0000        0.0000        0.0000        0.0000        0.0000        0.0000        0.0000        0.0000        0.0000        0.0000        0.0000        0.0000        0.0000        0.0000        0.0000        0.0000        0.0000        0.0000        0.0000        0.0000        0.0000        0.0000        0.0000        0.0000        0.0000        0.0000        0.0000        0.0000        0.0000        0.0000        0.0000        0.0000        0.0000        0.0000        0.0000        0.0000        0.0000      277.3539      192.6617      166.5076      153.2839      132.6756      105.2305       94.2265       89.7175       94.5705      111.4502      118.1351      118.4359      112.6509       72.6341       68.8595       68.1390       54.7309       37.7004       33.6276       37.7249       43.1798       74.2320       81.8775       84.6759       78.8974       85.3033       58.1665       56.2330       55.7730       43.5832       43.4797       50.7707       65.5037      152.3000      204.7987      241.0287      290.7662      440.6786      497.3112      556.1127      518.9363      488.8141      518.9329      506.2957      479.7728      323.9648      231.6612      201.5766      149.4941      107.3821      104.7827       87.4386       88.2997       84.9007      130.2981      278.1953      155.6255       83.9698       85.2968       93.3506       99.9111      135.7003      154.8920      172.7260      176.4476      212.9493      251.2612      253.4715      236.6829      221.5324      207.8772      207.5670      200.9015      185.3512      155.0863      166.1559      182.7326      210.2330      245.3928      250.8223      228.7556      206.8858      216.7229      235.1715      255.3759      265.5026      268.9309      288.1928      281.6425      279.8039      297.5047      360.0412      384.7576      435.3042      407.1111      397.0012      375.6182      394.9862      342.0467      387.9695      330.1218      303.0935      289.6978      330.8308      347.7433      314.8371      314.9407      288.4070      293.2399      198.4793      164.0836      160.3710      164.2631      180.2611      193.1934      208.6422      229.3372      247.9159      234.0476      260.6872      260.7817      247.8925      268.2664      241.2899      208.6933      266.5171      276.8729      273.9005      308.5113      338.6073      344.0383      351.9641      343.4507      362.0093      373.3348      378.5464      357.2171      344.7470      327.6087      325.6165      290.6283      255.9186      240.6281      207.0114      184.9202      187.6634      146.2199      131.6249      117.9216       86.3700        0.0000        0.0000        0.0000        0.0000        0.0000        0.0000        0.0000        0.0000        0.0000        0.0000        0.0000        0.0000        0.0000        0.0000        0.0000        0.0000        0.0000        0.0000        0.0000        0.0000        0.0000        0.0000        0.0000        0.0000        0.0000        0.0000        0.0000        0.0000        0.0000        0.0000        0.0000        0.0000        0.0000        0.0000        0.0000        0.0000        0.0000        0.0000        0.0000        0.0000        0.0000        0.0000        0.0000        0.0000        0.0000        0.0000        0.0000        0.0000        0.0000        0.0000        0.0000        0.0000        0.0000
        0.0000        0.0000        0.0000        0.0000        0.0000        0.0000        0.0000        0.0000        0.0000        0.0000        0.0000        0.0000        0.0000        0.0000        0.0000        0.0000        0.0000        0.0000        0.0000        0.0000        0.0000        0.0000        0.0000        0.0000        0.0000        0.0000        0.0000        0.0000        0.0000        0.0000        0.0000        0.0000        0.0000        0.0000        0.0000        0.0000        0.0000        0.0000        0.0000        0.0000        0.0000        0.0000        0.0000        0.0000        0.0000        0.0000        0.0000      216.6536      193.8616      178.6499      164.3524      132.2615      127.0970      124.4998      131.9872      152.1163      161.0412      168.2954      170.6559      114.3578      116.6092      113.1800       97.2447       66.8527       59.5104       62.7902       71.6350      115.0229      115.1088      110.2589      100.7238       81.3367       76.5450       67.0715       68.5704       52.6553       67.4807      110.1726       84.4253      180.1863      219.2209      279.6627      287.4340      412.8472      466.7085      572.6800      548.3727      533.3787      543.9905      526.0045      518.0415      454.7486      328.4629      259.6088      234.8783      231.8265      187.0654      154.7739      171.4646      123.9862      112.1812      132.3779      127.1090       91.0245       80.3045       89.9224      110.9460      124.1497      139.4530      160.0139      175.9053      203.8423      230.8955      219.4928      231.1626      224.2201      204.1269      198.8623      188.7940      179.9057      162.5687      154.0866      171.3837      207.5978      207.6998      201.9089      196.1607      183.0838      199.3181      211.2402      227.6050      234.4444      243.3316      263.7010      297.2992      310.8064      313.8555      365.3335      346.9595      379.6809      355.1427      313.6475      311.2668      320.1027      331.2475      365.7850      321.3909      253.4405      264.4896      370.1760      314.4002      288.6640      314.8005      311.7899      250.0004      205.5614      181.6056      168.9721      175.9603      191.8932      217.4132      258.3438      264.6602      289.6276      292.6605      307.4892      292.8251      277.1182      281.6044      272.3595      288.7004      337.3324      330.0515      334.1115      345.2594      369.1226      381.6792      397.6260      381.2754      409.5796      421.8048      429.7332      398.6377      355.6143      330.7308      297.6201      295.8408      256.8323      230.1867      196.0241      178.0022      169.7599      143.5204      124.2867      133.6362        0.0000        0.0000        0.0000        0.0000        0.0000        0.0000        0.0000        0.0000        0.0000        0.0000        0.0000        0.0000        0.0000        0.0000        0.0000        0.0000        0.0000        0.0000        0.0000        0.0000        0.0000        0.0000        0.0000        0.0000        0.0000        0.0000        0.0000        0.0000        0.0000        0.0000        0.0000        0.0000        0.0000        0.0000        0.0000        0.0000        0.0000        0.0000        0.0000        0.0000        0.0000        0.0000        0.0000        0.0000        0.0000        0.0000        0.0000        0.0000        0.0000        0.0000        0.0000        0.0000        0.0000        0.0000
        0.0000        0.0000        0.0000        0.0000        0.0000        0.0000        0.0000        0.0000        0.0000        0.0000        0.0000        0.0000        0.0000        0.0000        0.0000        0.0000        0.0000        0.0000        0.0000        0.0000        0.0000        0.0000        0.0000        0.0000        0.0000        0.0000        0.0000        0.0000        0.0000        0.0000        0.0000        0.0000        0.0000        0.0000        0.0000        0.0000        0.0000        0.0000        0.0000        0.0000        0.0000        0.0000        0.0000        0.0000        0.0000        0.0000        0.0000        0.0000        0.0000        0.0000      223.8470      212.8696      202.5174      204.8129      220.5960      231.5428      242.2279      255.6447      273.0335      287.8173      297.4138      296.1035      263.0572      150.3851      132.9381      117.7866        0.0000        0.0000      145.8320      144.5777      137.3403      128.2551      128.8493      117.6692      118.9885      162.8398      203.7225      198.5852      191.5535      278.6321      294.4973      336.5752      352.7624      376.9330      447.1999      519.8088      518.6400      454.9688      421.4714        0.0000        0.0000        0.0000        0.0000      368.5116      315.5441      429.2764      404.0717      449.2875        0.0000      299.9634      220.8986      166.3482      166.0983       93.7041      114.5980      129.5723      125.9451      139.9447      142.9935      133.8539      175.7735      236.6269      241.7349      255.1317      271.0032      241.5318      223.8260      212.1178      186.1133      155.3508      144.3371      138.8476      140.6522      141.8176      153.8167      141.4108      151.5577      164.6187      133.2908      134.3157      142.0799      187.1962      237.9537      252.0752      278.8007      343.6744      396.9861      398.7893      368.2677      340.2005      319.2585      305.3182      283.3943      294.3668      286.6139      282.5009      275.3768      297.8569      334.3072      310.2072      324.6438      319.5909      301.0419      306.6012      253.7017      213.9256      199.5306      186.4993      178.6807      200.3655      221.9629      260.6009      300.3088      316.0860      342.9971      379.6013      357.3960      371.8993      372.4155      381.1834      404.9865      433.3235      422.6230      415.6254      485.7460      503.9405      526.9084      493.5523      495.1697      464.0229      445.7973      431.4956      382.8162      346.0585      332.2658      309.8486      289.5669      251.5290      215.3007      204.2312      182.6202      165.4495      139.2247        0.0000        0.0000        0.0000        0.0000        0.0000        0.0000        0.0000        0.0000        0.0000        0.0000        0.0000        0.0000        0.0000        0.0000        0.0000        0.0000        0.0000        0.0000        0.0000        0.0000        0.0000        0.0000        0.0000        0.0000        0.0000        0.0000        0.0000        0.0000        0.0000        0.0000        0.0000        0.0000        0.0000        0.0000        0.0000        0.0000        0.0000        0.0000        0.0000        0.0000        0.0000        0.0000        0.0000        0.0000        0.0000        0.0000        0.0000        0.0000        0.0000        0.0000        0.0000        0.0000        0.0000        0.0000        0.0000        0.0000
        0.0000        0.0000        0.0000        0.0000        0.0000        0.0000        0.0000        0.0000        0.0000        0.0000        0.0000        0.0000        0.0000        0.0000        0.0000        0.0000        0.0000        0.0000        0.0000        0.0000        0.0000        0.0000        0.0000        0.0000        0.0000        0.0000        0.0000        0.0000        0.0000        0.0000        0.0000        0.0000        0.0000        0.0000        0.0000        0.0000        0.0000        0.0000        0.0000        0.0000        0.0000        0.0000        0.0000        0.0000        0.0000        0.0000        0.0000        0.0000        0.0000        0.0000        0.0000        0.0000        0.0000        0.0000        0.0000      280.8731      295.6252      314.6235        0.0000        0.0000        0.0000      379.8761      337.0793      195.2122      171.7900        0.0000        0.0000        0.0000        0.0000        0.0000        0.0000        0.0000      148.8222      148.0719      155.8796      195.8246      201.4715      203.2287      228.8969      285.7693      285.9224      310.5818      353.3656      391.5395      478.3748      468.1584      417.4849      401.0173        0.0000        0.0000        0.0000        0.0000        0.0000        0.0000      421.5560      542.2117        0.0000        0.0000        0.0000      403.4760      291.8366      214.3904      201.0165      113.8671      116.0483      116.9831      139.7031      147.5253      139.1414      146.8878      184.0829      184.8807      190.9456      201.7990      224.8361      246.9084      238.5419      213.1787      189.8039      158.9619      141.3894      148.3445      141.6724      130.8032      148.7366      139.4726      144.7695      157.9851      123.9734      106.5730      118.5744      172.1632      215.2594      233.4158      250.9292      325.5224      307.5835      340.6002      324.1488      285.0738      254.6235      251.1896      250.7591      257.0357      252.1686      247.6572      250.3134      271.2119      268.5785      281.8988      305.5084      330.4100      349.0441      304.4866      274.8766      234.7351      226.8188      200.1166      195.1194      213.3420      232.2718      267.0797      297.5778      331.5460      385.1373      373.6927      403.4974      404.0116      416.2154      436.8922      462.3806      508.2810      488.7692      522.0870      565.4425      583.0676      564.7460      539.7123      535.5287      475.0408      458.2158      441.8181      417.1648      371.4633      348.9377      309.8394      276.6344      250.7550      253.2717      247.0324      257.7050      183.6618      151.7170        0.0000        0.0000        0.0000        0.0000        0.0000        0.0000        0.0000        0.0000        0.0000        0.0000        0.0000        0.0000        0.0000        0.0000        0.0000        0.0000        0.0000        0.0000        0.0000        0.0000        0.0000        0.0000        0.0000        0.0000        0.0000        0.0000        0.0000        0.0000        0.0000        0.0000        0.0000        0.0000        0.0000        0.0000        0.0000        0.0000        0.0000        0.0000        0.0000        0.0000        0.0000        0.0000        0.0000        0.0000        0.0000        0.0000        0.0000        0.0000        0.0000        0.0000        0.0000        0.0000        0.0000        0.0000        0.0000        0.0000
        0.0000        0.0000        0.0000        0.0000        0.0000        0.0000        0.0000        0.0000        0.0000        0.0000        0.0000        0.0000        0.0000        0.0000        0.0000        0.0000        0.0000        0.0000        0.0000        0.0000        0.0000        0.0000        0.0000        0.0000        0.0000        0.0000        0.0000        0.0000        0.0000        0.0000        0.0000        0.0000        0.0000        0.0000        0.0000        0.0000        0.0000        0.0000        0.0000        0.0000        0.0000        0.0000        0.0000        0.0000        0.0000        0.0000        0.0000        0.0000        0.0000        0.0000        0.0000        0.0000        0.0000        0.0000        0.0000        0.0000        0.0000        0.0000        0.0000        0.0000        0.0000      484.1416      446.4801      272.7398      249.0626        0.0000        0.0000        0.0000        0.0000        0.0000        0.0000        0.0000        0.0000      195.4150      197.5748      224.9489      226.0152      228.4041      252.5144      292.5454      309.0330      307.0018      361.6457      426.2140      405.2527        0.0000        0.0000        0.0000        0.0000        0.0000        0.0000        0.0000        0.0000        0.0000        0.0000        0.0000        0.0000        0.0000        0.0000        0.0000      265.6967      183.2445      181.3339      128.4081      131.2559      139.2007      140.9643      124.4484      138.4820      160.5726      158.7782      155.5672      163.2447      191.3606      197.5588      225.6025      227.5852      205.5721      188.6813      154.5473      138.8530      136.0335      144.7474      137.1171      135.2440      140.1474      128.5620      129.9814      115.3849      107.9225      121.1944      187.3279      221.3155      257.0743      292.4551      312.9694      307.3614      328.0470      295.3128      279.5468      236.9706      228.5016      219.7143      232.6831      236.4713      234.6312      237.5282      249.5821      263.8594      294.2182      275.4415      287.4636      300.6063      278.2513      275.1452      236.2726      226.4322      232.3256      218.8668      230.8247      258.5216      294.5922      338.8203      379.6676      389.6546      373.6551      403.5356      424.2053      439.2021      469.1295      502.0080      544.6384      554.0553      601.6436      590.0352      602.5003      605.2091      603.2436      569.1819      485.6348      468.0642      435.6532      415.6189      375.4743      342.8358      304.3446      274.6655      298.2423      291.0209      253.5901      216.4925      191.8448        0.0000        0.0000        0.0000        0.0000        0.0000        0.0000        0.0000        0.0000        0.0000        0.0000        0.0000        0.0000        0.0000        0.0000        0.0000        0.0000        0.0000        0.0000        0.0000        0.0000        0.0000        0.0000        0.0000        0.0000        0.0000        0.0000        0.0000        0.0000        0.0000        0.0000        0.0000        0.0000        0.0000        0.0000        0.0000        0.0000        0.0000        0.0000        0.0000        0.0000        0.0000        0.0000        0.0000        0.0000        0.0000        0.0000        0.0000        0.0000        0.0000        0.0000        0.0000        0.0000        0.0000        0.0000        0.0000        0.0000        0.0000
        0.0000        0.0000        0.0000        0.0000        0.0000        0.0000        0.0000        0.0000        0.0000        0.0000        0.0000        0.0000        0.0000        0.0000        0.0000        0.0000        0.0000        0.0000        0.0000        0.0000        0.0000        0.0000        0.0000        0.0000        0.0000        0.0000        0.0000        0.0000        0.0000        0.0000        0.0000        0.0000        0.0000        0.0000        0.0000        0.0000        0.0000        0.0000        0.0000        0.0000        0.0000        0.0000        0.0000        0.0000        0.0000        0.0000        0.0000        0.0000        0.0000        0.0000        0.0000        0.0000        0.0000        0.0000        0.0000        0.0000        0.0000        0.0000        0.0000        0.0000        0.0000        0.0000      590.7485      396.7761        0.0000        0.0000        0.0000        0.0000        0.0000        0.0000        0.0000        0.0000        0.0000        0.0000      242.8389      270.5423      263.5103      273.2670      291.1559      352.8271      338.4905      346.1179      335.7934      412.0536        0.0000        0.0000        0.0000        0.0000        0.0000        0.0000        0.0000        0.0000        0.0000        0.0000        0.0000        0.0000        0.0000        0.0000        0.0000        0.0000        0.0000      176.8703      173.5512      144.0048      157.1918      150.9724      150.3494      146.6439      166.9346      184.9031      173.5923      153.0852      173.4843      188.5373      175.8129      170.6024      177.9034      179.8307      168.2552      141.8046      124.4155      122.1838      132.9425      132.6462      140.1201      160.6647      181.1266      163.2612      161.9678      145.9897      144.0806      216.3104      246.4774      294.0182      310.2263      315.5375      283.5890      280.2434      262.7881      244.5611      220.1072      212.1170      210.4606      216.3456      253.8599      238.6547      253.6261      261.8697      282.8600      295.8524      265.7828      266.3271      259.7983      260.0129      259.0142      238.7815      216.2305      230.4819      246.6658      263.8417      264.3821      284.9329      322.7452      355.8958      367.7956      383.6689      413.5313      461.0564      460.3625      490.7940      531.5203      611.1714      666.2964      651.7915      624.2654      610.4739      614.1107      591.7111      536.1363      464.3602      451.4113      429.6207      418.2941      374.2032      352.0331      304.1239      290.4357      293.2734      279.8649      248.8557      214.7688        0.0000        0.0000        0.0000        0.0000        0.0000        0.0000        0.0000        0.0000        0.0000        0.0000        0.0000        0.0000        0.0000        0.0000        0.0000        0.0000        0.0000        0.0000        0.0000        0.0000        0.0000        0.0000        0.0000        0.0000        0.0000        0.0000        0.0000        0.0000        0.0000        0.0000        0.0000        0.0000        0.0000        0.0000        0.0000        0.0000        0.0000        0.0000        0.0000        0.0000        0.0000        0.0000        0.0000        0.0000        0.0000        0.0000        0.0000        0.0000        0.0000        0.0000        0.0000        0.0000        0.0000        0.0000        0.0000        0.0000        0.0000        0.0000
        0.0000        0.0000        0.0000        0.0000        0.0000        0.0000        0.0000        0.0000        0.0000        0.0000        0.0000        0.0000        0.0000        0.0000        0.0000        0.0000        0.0000        0.0000        0.0000        0.0000        0.0000        0.0000        0.0000        0.0000        0.0000        0.0000        0.0000        0.0000        0.0000        0.0000        0.0000        0.0000        0.0000        0.0000        0.0000        0.0000        0.0000        0.0000        0.0000        0.0000        0.0000        0.0000        0.0000        0.0000        0.0000        0.0000        0.0000        0.0000        0.0000        0.0000        0.0000        0.0000        0.0000        0.0000        0.0000        0.0000        0.0000        0.0000        0.0000        0.0000        0.0000        0.0000        0.0000        0.0000        0.0000        0.0000        0.0000        0.0000        0.0000        0.0000        0.0000        0.0000        0.0000        0.0000      260.8738      249.2441      247.5432      250.8348      247.9121      314.3243      276.8652      244.6938      220.1784        0.0000        0.0000        0.0000        0.0000        0.0000        0.0000        0.0000        0.0000        0.0000        0.0000        0.0000        0.0000        0.0000        0.0000        0.0000        0.0000        0.0000        0.0000      157.8121      157.3330      148.6974      134.0867      144.1774      163.4992      143.3756      162.7724      179.3892      171.7678      155.3668      158.6434      159.2638      146.6773      151.5021      151.4723      136.7142      136.5351      123.4201      121.5406      137.8401      146.8403      173.5770      213.1753      226.7136      223.3092      260.5880      259.5555      249.3900      255.9214      249.1857      267.7577      313.5507      325.2893      258.7259      264.8201      254.0600      212.5223      202.4963      184.1838      185.3721      189.9131      213.3462      231.7038      245.8032      268.9337      258.2094      254.3014      253.5628      267.2165      259.8380      246.1858      253.0462      244.4230      255.2946      233.9722      226.5378      258.7336      267.2969      277.0613      283.3868      336.9945      370.1969      396.0708      400.2517      404.2338      465.7807      507.4556      541.4855      614.7091      686.5508      730.0148      680.5365      636.6978      546.1258      533.1252      505.3856      472.4084      453.1123      443.8417      433.5432      404.6555      335.0134      305.7455      293.6332      276.1099      286.1696      250.0074      250.9801      226.7829        0.0000        0.0000        0.0000        0.0000        0.0000        0.0000        0.0000        0.0000        0.0000        0.0000        0.0000        0.0000        0.0000        0.0000        0.0000        0.0000        0.0000        0.0000        0.0000        0.0000        0.0000        0.0000        0.0000        0.0000        0.0000        0.0000        0.0000        0.0000        0.0000        0.0000        0.0000        0.0000        0.0000        0.0000        0.0000        0.0000        0.0000        0.0000        0.0000        0.0000        0.0000        0.0000        0.0000        0.0000        0.0000        0.0000        0.0000        0.0000        0.0000        0.0000        0.0000        0.0000        0.0000        0.0000        0.0000        0.0000        0.0000        0.0000
        0.0000        0.0000        0.0000        0.0000        0.0000        0.0000        0.0000        0.0000        0.0000        0.0000        0.0000        0.0000        0.0000        0.0000        0.0000        0.0000        0.0000        0.0000        0.0000        0.0000        0.0000        0.0000        0.0000        0.0000        0.0000        0.0000        0.0000        0.0000        0.0000        0.0000        0.0000        0.0000        0.0000        0.0000        0.0000        0.0000        0.0000        0.0000        0.0000        0.0000        0.0000        0.0000        0.0000        0.0000        0.0000        0.0000        0.0000        0.0000        0.0000        0.0000        0.0000        0.0000        0.0000        0.0000        0.0000        0.0000        0.0000        0.0000        0.0000        0.0000        0.0000        0.0000        0.0000        0.0000        0.0000        0.0000        0.0000        0.0000        0.0000        0.0000        0.0000        0.0000        0.0000        0.0000        0.0000        0.0000        0.0000        0.0000        0.0000        0.0000        0.0000        0.0000        0.0000        0.0000        0.0000        0.0000        0.0000        0.0000        0.0000        0.0000        0.0000        0.0000        0.0000        0.0000        0.0000        0.0000        0.0000        0.0000        0.0000        0.0000        0.0000      161.0885      163.7079      153.2892      147.8763      148.9830      183.1143      153.8167      144.3522      167.8743      186.2245      145.9462      149.7138      148.3128      143.5207      137.3347      135.6717      128.1340      126.1985      124.7298      125.7665      143.9973      150.2443      179.3047      208.0880      227.1375      246.3965      302.6777      282.8459      272.8486      283.2450      286.3519      296.8039      309.5612      302.7695      234.4362      220.7366      194.4636      172.8747      159.9336      179.4157      175.5860      190.2696      206.0497      224.1253      216.7356      234.0966      251.6958      242.0564      228.0496      221.3269      224.7328      231.9428      216.9109      243.9491      263.4440      246.0629      245.6339      279.1971      292.0774      307.9648      288.5154      332.2265      374.7908      401.7472      394.4043      457.4911      493.2373      545.3724      563.2143      587.0720      687.6490      714.9421      665.9673      626.9418      537.2449      501.9508      469.5086      459.9386      458.3249      445.1919      423.7498      401.0699      316.8723      292.9029      311.0441      301.2755      250.6922      225.7395      245.6798        0.0000        0.0000        0.0000        0.0000        0.0000        0.0000        0.0000        0.0000        0.0000        0.0000        0.0000        0.0000        0.0000        0.0000        0.0000        0.0000        0.0000        0.0000        0.0000        0.0000        0.0000        0.0000        0.0000        0.0000        0.0000        0.0000        0.0000        0.0000        0.0000        0.0000        0.0000        0.0000        0.0000        0.0000        0.0000        0.0000        0.0000        0.0000        0.0000        0.0000        0.0000        0.0000        0.0000        0.0000        0.0000        0.0000        0.0000        0.0000        0.0000        0.0000        0.0000        0.0000        0.0000        0.0000        0.0000        0.0000        0.0000        0.0000        0.0000
        0.0000        0.0000        0.0000        0.0000        0.0000        0.0000        0.0000        0.0000        0.0000        0.0000        0.0000        0.0000        0.0000        0.0000        0.0000        0.0000        0.0000        0.0000        0.0000        0.0000        0.0000        0.0000        0.0000        0.0000        0.0000        0.0000        0.0000        0.0000        0.0000        0.0000        0.0000        0.0000        0.0000        0.0000        0.0000        0.0000        0.0000        0.0000        0.0000        0.0000        0.0000        0.0000        0.0000        0.0000        0.0000        0.0000        0.0000        0.0000        0.0000        0.0000        0.0000        0.0000        0.0000        0.0000        0.0000        0.0000        0.0000        0.0000        0.0000        0.0000        0.0000        0.0000        0.0000        0.0000        0.0000        0.0000        0.0000        0.0000        0.0000        0.0000        0.0000        0.0000        0.0000        0.0000        0.0000        0.0000        0.0000        0.0000        0.0000        0.0000        0.0000        0.0000        0.0000        0.0000        0.0000        0.0000        0.0000        0.0000        0.0000        0.0000        0.0000        0.0000        0.0000        0.0000        0.0000        0.0000        0.0000        0.0000        0.0000        0.0000        0.0000      151.7419      153.0047      130.0370      140.3563      137.2924      179.1360      152.9870      150.2030      160.0501      174.9350      141.8812      148.1283      142.3294      137.3822      138.1346      129.3426      131.5440      131.0985      127.9746      131.4702      153.5970      156.3529      193.2201      241.0580      265.6767      276.3179      271.7913      262.5363      327.0202      349.1379      316.1634      286.7903      289.1518      266.3924      217.8851      184.1052      176.1229      161.5517      162.7426      200.8798      177.8732      205.0941      230.8434      230.7545      243.8983      244.2671      256.2490      260.5044      254.4711      252.6767      249.7231      251.5902      253.4802      249.2025      264.3095      262.8000      266.3601      310.9853      322.7544      333.9951      308.3808      329.1742      345.2183      347.6118      357.0225      413.0923      443.0367      453.3433      494.9937      516.4250      548.6258      581.7128      596.9548      561.5922      499.5206      469.2945      440.6476      439.1188      437.3057      418.5731      391.3196      385.8279      346.2550      316.8083      304.6942      298.1912      260.5590      226.7054      215.6586        0.0000        0.0000        0.0000        0.0000        0.0000        0.0000        0.0000        0.0000        0.0000        0.0000        0.0000        0.0000        0.0000        0.0000        0.0000        0.0000        0.0000        0.0000        0.0000        0.0000        0.0000        0.0000        0.0000        0.0000        0.0000        0.0000        0.0000        0.0000        0.0000        0.0000        0.0000        0.0000        0.0000        0.0000        0.0000        0.0000        0.0000        0.0000        0.0000        0.0000        0.0000        0.0000        0.0000        0.0000        0.0000        0.0000        0.0000        0.0000        0.0000        0.0000        0.0000        0.0000        0.0000        0.0000        0.0000        0.0000        0.0000        0.0000        0.0000
        0.0000        0.0000        0.0000        0.0000        0.0000        0.0000        0.0000        0.0000        0.0000        0.0000        0.0000        0.0000        0.0000        0.0000        0.0000        0.0000        0.0000        0.0000        0.0000        0.0000        0.0000        0.0000        0.0000        0.0000        0.0000        0.0000        0.0000        0.0000        0.0000        0.0000        0.0000        0.0000        0.0000        0.0000        0.0000        0.0000        0.0000        0.0000        0.0000        0.0000        0.0000        0.0000        0.0000        0.0000        0.0000        0.0000        0.0000        0.0000        0.0000        0.0000        0.0000        0.0000        0.0000        0.0000        0.0000        0.0000        0.0000        0.0000        0.0000        0.0000        0.0000        0.0000        0.0000        0.0000        0.0000        0.0000        0.0000        0.0000        0.0000        0.0000        0.0000        0.0000        0.0000        0.0000        0.0000        0.0000        0.0000        0.0000        0.0000        0.0000        0.0000        0.0000        0.0000        0.0000        0.0000        0.0000        0.0000        0.0000        0.0000        0.0000        0.0000        0.0000        0.0000        0.0000        0.0000        0.0000        0.0000        0.0000        0.0000        0.0000      196.6797      146.8603      137.2417      127.4476      128.1220      140.9527      175.1730      182.0451      180.5678      171.5591      185.7897      168.0549      153.5173      137.2691      136.3111      131.0775      126.0245      129.6980      142.2456      139.5323      145.1781      142.6541      164.3460      211.9045      237.3037      272.9685      274.6960      243.5883      264.7863      309.1151      316.9027      319.4845      264.3686      248.3299      229.8388      183.2557      179.6845      172.3360      165.2821      171.0446      185.9555      191.7708      204.9407      257.9775      275.1058      298.3276      312.9676      288.0758      295.0328      309.8242      311.9408      290.3512      274.0212      270.9967      290.5685      304.2586      308.8763      310.6536      352.5968      333.9186      318.0410      325.7471      353.2547      343.9931      290.8855      306.7490      337.8327      364.0538      372.7130      392.1660      412.9653      464.3591      504.8249      504.8370      480.0959      429.3250      420.1540      394.1563      384.3871      382.7454      371.9315      356.6066      360.8263      333.5804      310.4005      285.2225      271.5561      257.4648        0.0000        0.0000        0.0000        0.0000        0.0000        0.0000        0.0000        0.0000        0.0000        0.0000        0.0000        0.0000        0.0000      110.1600        0.0000        0.0000        0.0000      130.7700        0.0000        0.0000        0.0000        0.0000        0.0000        0.0000        0.0000        0.0000        0.0000        0.0000        0.0000        0.0000        0.0000        0.0000        0.0000        0.0000        0.0000        0.0000        0.0000        0.0000        0.0000        0.0000        0.0000        0.0000        0.0000        0.0000        0.0000        0.0000        0.0000        0.0000        0.0000        0.0000        0.0000        0.0000        0.0000        0.0000        0.0000        0.0000        0.0000        0.0000        0.0000        0.0000        0.0000
        0.0000        0.0000        0.0000        0.0000        0.0000        0.0000        0.0000        0.0000        0.0000        0.0000        0.0000        0.0000        0.0000        0.0000        0.0000        0.0000        0.0000        0.0000        0.0000        0.0000        0.0000        0.0000        0.0000        0.0000        0.0000        0.0000        0.0000        0.0000        0.0000        0.0000        0.0000        0.0000        0.0000        0.0000        0.0000        0.0000        0.0000        0.0000        0.0000        0.0000        0.0000        0.0000        0.0000        0.0000        0.0000        0.0000        0.0000        0.0000        0.0000        0.0000        0.0000        0.0000        0.0000        0.0000        0.0000        0.0000        0.0000        0.0000        0.0000        0.0000        0.0000        0.0000        0.0000        0.0000        0.0000        0.0000        0.0000        0.0000        0.0000        0.0000        0.0000        0.0000        0.0000        0.0000        0.0000        0.0000        0.0000        0.0000        0.0000        0.0000        0.0000        0.0000        0.0000        0.0000        0.0000        0.0000        0.0000        0.0000        0.0000        0.0000        0.0000        0.0000        0.0000        0.0000        0.0000        0.0000        0.0000        0.0000        0.0000        0.0000      209.9344      166.1809      138.4919      106.4144      110.3259      167.1866      188.7859      193.8936      188.6850      191.6196      184.6894      179.2829      149.0650      136.3079      145.2355      133.8310      133.1434      130.9576      143.2434      157.7466      158.8816      161.1872      197.2766      223.8741      237.6172      258.3525      250.1675      244.1626      249.8024      266.9422      263.2679      265.1824      241.0347      212.4866      188.3725      168.9226      152.2290      162.0215      159.9773      180.7203      199.8583      228.0899      265.4470      367.5415      390.7985      420.0730      441.4023      471.1750      524.8824      517.0199      474.3057      354.9568      338.5555      311.7926      338.3609      332.2021      332.7070      323.2623      354.5818      309.7992      299.8483      325.6004      336.8397      319.6705      283.9569      277.1982      281.5376      323.4618      346.9854      336.8517      342.8905      369.5609      393.0378      378.6825      368.2632      341.8900      314.6689      302.5503      286.0755      273.5557      277.7627      271.3596      261.4626      285.3328      284.3845      276.0544      253.5892      263.8453        0.0000        0.0000        0.0000        0.0000        0.0000        0.0000        0.0000        0.0000        0.0000        0.0000        0.0000        0.0000      147.3600       91.2000       82.9500        0.0000      103.1100      110.9700        0.0000        0.0000        0.0000        0.0000        0.0000        0.0000        0.0000        0.0000        0.0000        0.0000        0.0000        0.0000        0.0000        0.0000        0.0000        0.0000        0.0000        0.0000        0.0000        0.0000        0.0000        0.0000        0.0000        0.0000        0.0000        0.0000        0.0000        0.0000        0.0000        0.0000        0.0000        0.0000        0.0000        0.0000        0.0000        0.0000        0.0000        0.0000        0.0000        0.0000        0.0000        0.0000        0.0000
        0.0000        0.0000        0.0000        0.0000        0.0000        0.0000        0.0000        0.0000        0.0000        0.0000        0.0000        0.0000        0.0000        0.0000        0.0000        0.0000        0.0000        0.0000        0.0000        0.0000        0.0000        0.0000        0.0000        0.0000        0.0000        0.0000        0.0000        0.0000        0.0000        0.0000        0.0000        0.0000        0.0000        0.0000        0.0000        0.0000        0.0000        0.0000        0.0000        0.0000        0.0000        0.0000        0.0000        0.0000        0.0000        0.0000        0.0000        0.0000        0.0000        0.0000        0.0000        0.0000        0.0000        0.0000        0.0000        0.0000        0.0000        0.0000        0.0000        0.0000        0.0000        0.0000        0.0000        0.0000        0.0000        0.0000        0.0000        0.0000        0.0000        0.0000        0.0000        0.0000        0.0000        0.0000        0.0000        0.0000        0.0000        0.0000        0.0000        0.0000        0.0000        0.0000        0.0000        0.0000        0.0000        0.0000        0.0000        0.0000        0.0000        0.0000        0.0000        0.0000        0.0000        0.0000        0.0000        0.0000        0.0000        0.0000        0.0000      375.7358      237.4460      198.0529      156.4896      137.9641      121.6784      172.6201      178.8448      181.1107      173.2060      159.8783      165.5154      170.3424      161.5902      152.8448      144.6027      140.4545      137.1119      145.7422      158.1593      166.9329      186.1337      194.2526      215.6816      235.3047      269.5255      287.9720      278.8177      284.9026      290.4924      290.3474      250.8051      209.1910      253.5798      214.1480      177.6058      153.5620      145.3259      152.2529      181.2302      229.1385      212.9696      249.5286      299.6531      413.0734      460.5193      492.7347      547.0656      591.8505      666.4617      619.6650      551.9333      432.9193      404.3148      334.5046      314.1023      329.5233      347.2099      346.5396      328.5000      299.2807      296.7140      301.1067      309.8700      290.9346      280.4594      255.2357      274.0113      311.6440      337.0563      308.1997      317.9525      347.7388      340.1595      323.4452      315.7948      290.6663      269.1183      254.0246      247.6597      245.0435      248.5290      235.3186      213.5927      242.3038      252.0103      260.7736      269.7070      207.5537        0.0000        0.0000        0.0000        0.0000        0.0000        0.0000      135.1997      204.2400        0.0000        0.0000        0.0000        0.0000       92.7000       67.2600        0.0000        0.0000        0.0000        0.0000        0.0000        0.0000        0.0000        0.0000        0.0000        0.0000        0.0000        0.0000        0.0000        0.0000        0.0000        0.0000        0.0000        0.0000        0.0000        0.0000        0.0000        0.0000        0.0000        0.0000        0.0000        0.0000        0.0000        0.0000        0.0000        0.0000        0.0000        0.0000        0.0000        0.0000        0.0000        0.0000        0.0000        0.0000        0.0000        0.0000        0.0000        0.0000        0.0000        0.0000        0.0000        0.0000        0.0000
        0.0000        0.0000        0.0000        0.0000        0.0000        0.0000        0.0000        0.0000        0.0000        0.0000        0.0000        0.0000        0.0000        0.0000        0.0000        0.0000        0.0000        0.0000        0.0000        0.0000        0.0000        0.0000        0.0000        0.0000        0.0000        0.0000        0.0000        0.0000        0.0000        0.0000        0.0000        0.0000        0.0000        0.0000        0.0000        0.0000        0.0000        0.0000        0.0000        0.0000        0.0000        0.0000        0.0000        0.0000        0.0000        0.0000        0.0000        0.0000        0.0000        0.0000        0.0000        0.0000        0.0000        0.0000        0.0000        0.0000        0.0000        0.0000        0.0000        0.0000        0.0000        0.0000        0.0000        0.0000        0.0000        0.0000        0.0000        0.0000        0.0000        0.0000        0.0000        0.0000        0.0000        0.0000        0.0000        0.0000        0.0000        0.0000        0.0000        0.0000        0.0000        0.0000        0.0000        0.0000        0.0000        0.0000        0.0000        0.0000        0.0000        0.0000        0.0000        0.0000        0.0000        0.0000        0.0000        0.0000        0.0000      725.7429      608.5060      359.2545      243.4944      185.1639      152.3005      134.5715      121.5050      154.0647      176.2146      168.0740      159.7666      146.7086      148.5282      166.0827      176.0341      158.3661      153.0308      138.5614      137.2587      147.4756      155.1152      182.5034      202.9256      207.4020      234.9331      274.1724      282.0826      318.3099      340.5420      278.2199      268.4399      279.6197      250.9851      234.7234      227.6892      190.6885      180.1331      191.4447      168.5382      177.8152      210.8926      256.5687      266.4549      316.8218      354.2578      454.0883      484.2930      523.7314      580.0872      642.5925      677.9863      644.7665      613.8007      452.1553      417.1904      350.1247      333.6252      342.5455      312.7846      293.7258      272.0437      280.9812      277.0611      284.9921      281.1519      260.9826      238.8012      235.7063      270.4865      272.6082      271.3975      285.6740      285.8884      304.6198      295.0114      264.9039      290.7944      256.9770      230.5218      215.2175      219.7524      205.5456      202.6768      172.2196      168.6048      203.8205      241.8881      258.2942      257.3631        0.0000        0.0000        0.0000        0.0000        0.0000      133.6009      129.2562      120.2380      129.9900        0.0000        0.0000        0.0000        0.0000        0.0000        0.0000        0.0000        0.0000        0.0000        0.0000        0.0000        0.0000        0.0000        0.0000        0.0000        0.0000        0.0000        0.0000        0.0000        0.0000        0.0000        0.0000        0.0000        0.0000        0.0000        0.0000        0.0000        0.0000        0.0000        0.0000        0.0000        0.0000        0.0000        0.0000        0.0000        0.0000        0.0000        0.0000        0.0000        0.0000        0.0000        0.0000        0.0000        0.0000        0.0000        0.0000        0.0000        0.0000        0.0000        0.0000        0.0000        0.0000        0.0000
        0.0000        0.0000        0.0000        0.0000        0.0000        0.0000        0.0000        0.0000        0.0000        0.0000        0.0000        0.0000        0.0000        0.0000        0.0000        0.0000        0.0000        0.0000        0.0000        0.0000        0.0000        0.0000        0.0000        0.0000        0.0000        0.0000        0.0000        0.0000        0.0000        0.0000        0.0000        0.0000        0.0000        0.0000        0.0000        0.0000        0.0000        0.0000        0.0000        0.0000        0.0000        0.0000        0.0000        0.0000        0.0000        0.0000        0.0000        0.0000        0.0000        0.0000        0.0000        0.0000        0.0000        0.0000        0.0000        0.0000        0.0000        0.0000        0.0000        0.0000        0.0000        0.0000        0.0000        0.0000        0.0000        0.0000        0.0000        0.0000        0.0000        0.0000        0.0000        0.0000        0.0000        0.0000        0.0000        0.0000        0.0000        0.0000        0.0000        0.0000        0.0000        0.0000        0.0000        0.0000        0.0000        0.0000        0.0000        0.0000        0.0000        0.0000        0.0000        0.0000        0.0000        0.0000        0.0000        0.0000        0.0000      672.5317      561.9328      328.9147      234.8195      169.5813      141.5736      143.0455      125.1421      127.3881      122.8931      148.1949      150.8271      149.4643      147.7632      150.5568      176.7560      165.0390      156.4483      150.4129      143.1745      148.9184      175.8010      206.4517      197.4493      213.3479      253.7000      295.8270      290.3433      316.2551      296.6934      277.9141      256.1959      262.1411      276.5813      260.0012      220.6273      223.9458      222.7660      230.4795      237.8658      226.7459      242.5307      302.1438      308.8046      330.7435      379.1886      493.4590      518.8698      554.9891      550.1743      651.3158      669.4977      650.1368      620.6993      460.2707      409.0180      375.0802      330.4364      316.9745      293.3455      270.1813      259.2148      256.6781      249.2758      256.6660      271.7943      231.6992      230.2614      223.3116      241.6947      241.7274      261.7678      258.9568      263.2958      273.2751      273.7769      282.5686      278.5088      243.4897      198.0961      182.6071      183.5623      172.4585      150.9717      151.4833      158.8751      178.6228      201.8865      242.1324      253.5016        0.0000        0.0000        0.0000      117.2400      113.8838      127.3707      134.1583      127.2311      124.2000        0.0000        0.0000        0.0000        0.0000        0.0000        0.0000        0.0000        0.0000        0.0000        0.0000        0.0000        0.0000        0.0000        0.0000        0.0000        0.0000        0.0000        0.0000        0.0000        0.0000        0.0000        0.0000        0.0000        0.0000        0.0000        0.0000        0.0000        0.0000        0.0000        0.0000        0.0000        0.0000        0.0000        0.0000        0.0000        0.0000        0.0000        0.0000        0.0000        0.0000        0.0000        0.0000        0.0000        0.0000        0.0000        0.0000        0.0000        0.0000        0.0000        0.0000        0.0000        0.0000        0.0000
        0.0000        0.0000        0.0000        0.0000        0.0000        0.0000        0.0000        0.0000        0.0000        0.0000        0.0000        0.0000        0.0000        0.0000        0.0000        0.0000        0.0000        0.0000        0.0000        0.0000        0.0000        0.0000        0.0000        0.0000        0.0000        0.0000        0.0000        0.0000        0.0000        0.0000        0.0000        0.0000        0.0000        0.0000        0.0000        0.0000        0.0000        0.0000        0.0000        0.0000        0.0000        0.0000        0.0000        0.0000        0.0000        0.0000        0.0000        0.0000        0.0000        0.0000        0.0000        0.0000        0.0000        0.0000        0.0000        0.0000        0.0000        0.0000        0.0000        0.0000        0.0000        0.0000        0.0000        0.0000        0.0000        0.0000        0.0000        0.0000        0.0000        0.0000        0.0000        0.0000        0.0000        0.0000        0.0000        0.0000        0.0000        0.0000        0.0000        0.0000        0.0000        0.0000        0.0000        0.0000        0.0000        0.0000        0.0000        0.0000        0.0000        0.0000        0.0000        0.0000        0.0000        0.0000        0.0000        0.0000      600.6751      583.9012      451.6999      307.3657      209.4079      164.6262      143.9711      126.8985      124.3539      123.0746      117.1518      119.6402      131.5073      144.0873      145.0046      171.3458      187.5959      187.3245      177.4254      157.9034      154.2063      175.5662      197.5859      196.6229      207.7241      211.1676      254.8467      244.2357      250.1439      278.2372      259.2933      249.0221      242.4538      242.9066      240.9305      256.3148      253.7791      245.9050      254.0014      272.2446      285.1628      292.4431      315.5274      352.9065      358.4489      384.9053      460.1217      512.0329      524.3331      528.7540      516.5773      596.1931      601.6765      559.6233      514.9170      391.7711      343.2878      328.9439      315.0599      293.3333      275.0688      279.2995      277.5262      248.1103      231.4451      226.1799      234.2405      208.6321      196.8932      191.5730      203.0677      236.8700      233.1968      245.8362      264.4207      260.1633      268.9779      278.3717      284.6929      234.1506      198.1918      214.3439      181.4050      116.5142      111.8282      117.8034      129.9497       76.2596       75.4240      105.7901        0.0000        0.0000        0.0000        0.0000      121.4344      137.9967      135.1099      130.2798      124.2965      151.5900        0.0000        0.0000        0.0000        0.0000        0.0000        0.0000        0.0000        0.0000        0.0000        0.0000        0.0000        0.0000        0.0000        0.0000        0.0000        0.0000        0.0000        0.0000        0.0000        0.0000        0.0000        0.0000        0.0000        0.0000        0.0000        0.0000        0.0000        0.0000        0.0000        0.0000        0.0000        0.0000        0.0000        0.0000        0.0000        0.0000        0.0000        0.0000        0.0000        0.0000        0.0000        0.0000        0.0000        0.0000        0.0000        0.0000        0.0000        0.0000        0.0000        0.0000        0.0000        0.0000        0.0000
        0.0000        0.0000        0.0000        0.0000        0.0000        0.0000        0.0000        0.0000        0.0000        0.0000        0.0000        0.0000        0.0000        0.0000        0.0000        0.0000        0.0000        0.0000        0.0000        0.0000        0.0000        0.0000        0.0000        0.0000        0.0000        0.0000        0.0000        0.0000        0.0000        0.0000        0.0000        0.0000        0.0000        0.0000        0.0000        0.0000        0.0000        0.0000        0.0000        0.0000        0.0000        0.0000        0.0000        0.0000        0.0000        0.0000        0.0000        0.0000        0.0000        0.0000        0.0000        0.0000        0.0000        0.0000        0.0000        0.0000        0.0000        0.0000        0.0000        0.0000        0.0000        0.0000        0.0000        0.0000        0.0000        0.0000        0.0000        0.0000        0.0000        0.0000        0.0000        0.0000        0.0000        0.0000        0.0000        0.0000        0.0000        0.0000        0.0000        0.0000        0.0000        0.0000        0.0000        0.0000        0.0000        0.0000        0.0000        0.0000        0.0000        0.0000        0.0000        0.0000        0.0000        0.0000        0.0000        0.0000      474.3617      448.3361      350.5432      246.2442      182.8067      156.7762      137.6018      111.8477      117.0853      119.1249      102.3774      111.3560      121.9796      137.3869      157.1496      175.3447      190.0638      196.1461      183.8587      159.3678      162.4977      175.9127      183.4441      200.0659      191.3779      224.6992      246.6398      247.1066      258.3650      271.2502      252.3769      241.3395      243.7792      251.6915      266.6711      277.7741      276.7010      285.6897      298.6363      333.0209      320.9897      337.3823      356.2162      384.4528      389.8132      418.0450      469.0135      537.6512      550.5946      552.4686      554.5327      588.8791      555.0116      506.7610      464.9875      371.6887      348.2794      329.3079      308.6085      312.7341      297.6659      287.8601      276.1196      243.4173      228.8689      219.5705      215.2693      192.4289      176.8653      170.7160      181.8009      204.4537      209.8304      233.3068      227.0296      253.4903      263.4135      227.4279      236.7480      216.4984      179.5484      189.9970      170.2493      118.0785       88.5575      101.8718      116.0265        0.0000        0.0000        0.0000        0.0000        0.0000        0.0000      157.9425      148.2322      144.3426      133.4469      122.9422      114.4015        0.0000        0.0000        0.0000        0.0000        0.0000        0.0000        0.0000        0.0000        0.0000        0.0000        0.0000        0.0000        0.0000        0.0000        0.0000        0.0000        0.0000        0.0000        0.0000        0.0000        0.0000        0.0000        0.0000        0.0000        0.0000        0.0000        0.0000        0.0000        0.0000        0.0000        0.0000        0.0000        0.0000        0.0000        0.0000        0.0000        0.0000        0.0000        0.0000        0.0000        0.0000        0.0000        0.0000        0.0000        0.0000        0.0000        0.0000        0.0000        0.0000        0.0000        0.0000        0.0000        0.0000        0.0000
        0.0000        0.0000        0.0000        0.0000        0.0000        0.0000        0.0000        0.0000        0.0000        0.0000        0.0000        0.0000        0.0000        0.0000        0.0000        0.0000        0.0000        0.0000        0.0000        0.0000        0.0000        0.0000        0.0000        0.0000        0.0000        0.0000        0.0000        0.0000        0.0000        0.0000        0.0000        0.0000        0.0000        0.0000        0.0000        0.0000        0.0000        0.0000        0.0000        0.0000        0.0000        0.0000        0.0000        0.0000        0.0000        0.0000        0.0000        0.0000        0.0000        0.0000        0.0000        0.0000        0.0000        0.0000        0.0000        0.0000        0.0000        0.0000        0.0000        0.0000        0.0000        0.0000        0.0000        0.0000        0.0000        0.0000        0.0000        0.0000        0.0000        0.0000        0.0000        0.0000        0.0000        0.0000        0.0000        0.0000        0.0000        0.0000        0.0000        0.0000        0.0000        0.0000        0.0000        0.0000        0.0000        0.0000        0.0000        0.0000        0.0000        0.0000        0.0000        0.0000        0.0000        0.0000        0.0000        0.0000      417.5812      363.5725      295.3564      211.9405      178.1778      162.9730      139.8713      113.9843      109.7335      104.1736      108.6751      117.3591      121.7002      134.6561      152.7613      184.7142      202.6406      201.7825      196.8111      170.5405      163.3933      166.4202      178.0092      184.5295      215.9609      221.2367      258.4858      254.7581      250.1744      254.5296      243.9521      255.0658      253.0025      271.5730      304.0654      309.1186      304.9893      322.6148      327.7231      369.8965      384.8129      394.8359      395.3464      441.6568      446.5332      488.0107      488.2961      525.6212      541.3123      535.0210      539.8433      563.9288      478.4022      466.4553      455.4124      387.8649      342.1761      306.3908      305.0441      271.2475      285.4206      283.1311      255.7495      240.5558      234.6142      214.6631      211.5442      201.8674      186.4047      159.5584      163.2421      195.7330      207.3859      212.8317      206.6816      225.4110      227.7407      194.6988      187.0032      197.4519      192.5774      151.6823      129.9983      122.4062       81.4903       98.9031        0.0000        0.0000        0.0000        0.0000        0.0000        0.0000      137.8510      146.8070      155.0812      161.2671      142.0291      124.2865      118.3530        0.0000        0.0000        0.0000        0.0000        0.0000        0.0000        0.0000        0.0000        0.0000        0.0000        0.0000        0.0000        0.0000        0.0000        0.0000        0.0000        0.0000        0.0000        0.0000        0.0000        0.0000        0.0000        0.0000        0.0000        0.0000        0.0000        0.0000        0.0000        0.0000        0.0000        0.0000        0.0000        0.0000        0.0000        0.0000        0.0000        0.0000        0.0000        0.0000        0.0000        0.0000        0.0000        0.0000        0.0000        0.0000        0.0000        0.0000        0.0000        0.0000        0.0000        0.0000        0.0000        0.0000        0.0000
        0.0000        0.0000        0.0000        0.0000        0.0000        0.0000        0.0000        0.0000        0.0000        0.0000        0.0000        0.0000        0.0000        0.0000        0.0000        0.0000        0.0000        0.0000        0.0000        0.0000        0.0000        0.0000        0.0000        0.0000        0.0000        0.0000        0.0000        0.0000        0.0000        0.0000        0.0000        0.0000        0.0000        0.0000        0.0000        0.0000        0.0000        0.0000        0.0000        0.0000        0.0000        0.0000        0.0000        0.0000        0.0000        0.0000        0.0000        0.0000        0.0000        0.0000        0.0000        0.0000        0.0000        0.0000        0.0000        0.0000        0.0000        0.0000        0.0000        0.0000        0.0000        0.0000        0.0000        0.0000        0.0000        0.0000        0.0000        0.0000        0.0000        0.0000        0.0000        0.0000        0.0000        0.0000        0.0000        0.0000        0.0000        0.0000        0.0000        0.0000        0.0000        0.0000        0.0000        0.0000        0.0000        0.0000        0.0000        0.0000        0.0000        0.0000        0.0000        0.0000        0.0000        0.0000        0.0000        0.0000        0.0000      299.2674      230.2779      200.3618      179.3835      156.1053      149.6974      122.4604      109.8180      105.8865      117.3128      114.0365      116.2077      137.7188      157.3857      184.5608      202.5467      201.3936      198.5036      172.2205      167.1434      171.5574      173.0488      180.6969      204.8889      206.8710      226.6725      237.0442      244.9005      246.1063      252.5176      254.5224      273.0283      296.9688      326.7105      346.1293      317.3532      325.0296      336.1905      375.6548      402.2275      411.7405      403.1306      445.1848      422.9105      445.4310      437.6296      452.7957      472.7981      487.8533      485.8637      479.5416      481.9822      472.7443      439.1686      369.3949      329.0067      296.1931      306.8477      287.5054      260.6522      270.5784      263.7787      236.4301      235.5250      215.1079      215.5546      189.6095      174.3179      160.8915      173.5728      201.3184      207.1265      207.2643      202.3107      182.5861      168.5129      178.1010      194.8921      168.8277      164.9179      122.7485      102.1213       92.4282       67.3596        0.0000        0.0000        0.0000        0.0000        0.0000        0.0000        0.0000      132.9229      160.5443      165.7072      154.4462      136.0489      116.9243      109.1503        0.0000        0.0000        0.0000        0.0000        0.0000        0.0000        0.0000        0.0000        0.0000        0.0000        0.0000        0.0000        0.0000        0.0000        0.0000        0.0000        0.0000        0.0000        0.0000        0.0000        0.0000        0.0000        0.0000        0.0000        0.0000        0.0000        0.0000        0.0000        0.0000        0.0000        0.0000        0.0000        0.0000        0.0000        0.0000        0.0000        0.0000        0.0000        0.0000        0.0000        0.0000        0.0000        0.0000        0.0000        0.0000        0.0000        0.0000        0.0000        0.0000        0.0000        0.0000        0.0000        0.0000        0.0000
        0.0000        0.0000        0.0000        0.0000        0.0000        0.0000        0.0000        0.0000        0.0000        0.0000        0.0000        0.0000        0.0000        0.0000        0.0000        0.0000        0.0000        0.0000        0.0000        0.0000        0.0000        0.0000        0.0000        0.0000        0.0000        0.0000        0.0000        0.0000        0.0000        0.0000        0.0000        0.0000        0.0000        0.0000        0.0000        0.0000        0.0000        0.0000        0.0000        0.0000        0.0000        0.0000        0.0000        0.0000        0.0000        0.0000        0.0000        0.0000        0.0000        0.0000        0.0000        0.0000        0.0000        0.0000        0.0000        0.0000        0.0000        0.0000        0.0000        0.0000        0.0000        0.0000        0.0000        0.0000        0.0000        0.0000        0.0000        0.0000        0.0000        0.0000        0.0000        0.0000        0.0000        0.0000        0.0000        0.0000        0.0000        0.0000        0.0000        0.0000        0.0000        0.0000        0.0000        0.0000        0.0000        0.0000        0.0000        0.0000        0.0000        0.0000        0.0000        0.0000        0.0000        0.0000        0.0000        0.0000      315.5846      251.0278      206.5252      210.2941        0.0000      193.5201      182.9118      130.7791      115.7913      121.3070      118.4584      110.1297      115.9672      132.6082      130.9765      154.0003      164.6767      187.9250      179.5021      155.5848      156.3555      155.6892      157.5047      142.8861      148.9813      155.9132      170.6065      198.7036      211.4962      217.1000      227.9285      266.1971      283.2609      302.0376      321.9345      335.4182      326.0957      342.1899      332.6717      310.8097      327.9793      334.7498      340.5957      394.8072      358.3985      337.6431      330.9275      398.9055      399.2117      420.5125      418.0388      406.2771      405.7190      438.2251      371.0034      320.0824      305.9737      259.6510      250.6276      246.1094      205.6626      222.8649      236.0409      256.8293      266.1220      277.6607      260.3060      211.1805      194.6851      191.5017      191.3481      193.4605      184.7629      198.6936      190.0421      144.0944      135.2844      133.2025      121.6878      145.7859      121.7169       90.7433       66.1395        0.0000        0.0000        0.0000        0.0000        0.0000       62.7000       29.4300        0.0000      147.2519      181.8855      191.6776      204.4305      201.4514      174.5800      169.5655        0.0000        0.0000        0.0000        0.0000        0.0000        0.0000        0.0000        0.0000        0.0000        0.0000        0.0000        0.0000        0.0000        0.0000        0.0000        0.0000        0.0000        0.0000        0.0000        0.0000        0.0000        0.0000        0.0000        0.0000        0.0000        0.0000        0.0000        0.0000        0.0000        0.0000        0.0000        0.0000        0.0000        0.0000        0.0000        0.0000        0.0000        0.0000        0.0000        0.0000        0.0000        0.0000        0.0000        0.0000        0.0000        0.0000        0.0000        0.0000        0.0000        0.0000        0.0000        0.0000        0.0000        0.0000        0.0000
        0.0000        0.0000        0.0000        0.0000        0.0000        0.0000        0.0000        0.0000        0.0000        0.0000        0.0000        0.0000        0.0000        0.0000        0.0000        0.0000        0.0000        0.0000        0.0000        0.0000        0.0000        0.0000        0.0000        0.0000        0.0000        0.0000        0.0000        0.0000        0.0000        0.0000        0.0000        0.0000        0.0000        0.0000        0.0000        0.0000        0.0000        0.0000        0.0000        0.0000        0.0000        0.0000        0.0000        0.0000        0.0000        0.0000        0.0000        0.0000        0.0000        0.0000        0.0000        0.0000        0.0000        0.0000        0.0000        0.0000        0.0000        0.0000        0.0000        0.0000        0.0000        0.0000        0.0000        0.0000        0.0000        0.0000        0.0000        0.0000        0.0000        0.0000        0.0000        0.0000        0.0000        0.0000        0.0000        0.0000        0.0000        0.0000        0.0000        0.0000        0.0000        0.0000        0.0000        0.0000        0.0000        0.0000        0.0000        0.0000        0.0000        0.0000        0.0000        0.0000        0.0000        0.0000        0.0000        0.0000        0.0000      187.9145        0.0000        0.0000        0.0000      200.0027      175.9934      153.3385      126.6113      131.0888      129.1367      112.9604      121.8374      132.6850      138.1823      163.3547      183.3302      191.1868      185.4472      161.0098      151.3289      140.3130      142.1570      123.7270      130.8582      127.6056      146.0993      178.2733      190.3223      210.3922      233.1595      255.3919      277.8972      293.6830      312.6952      322.4131      322.4426      325.8762      326.9050      281.3424      293.1965      317.5680      325.3290      378.3654      327.9934      308.7240      308.2542      366.4489      374.2241      376.0339      384.2441      361.7455      348.5304      362.1069      363.4099      337.2908      295.5315      296.6148      279.0317      225.0277      216.0396      237.5716      246.8225      261.0078      281.0254      299.5435      265.9915      217.3817      203.7671      188.1502      195.4453      186.5177      181.3939      196.9899      172.5351      132.1351      160.3919      132.2211       98.3608      106.1811       98.9607       68.5765       46.0107        0.0000        0.0000        0.0000        0.0000        0.0000       38.3400       33.6600       37.8900      155.2832      166.7872      229.4146      191.0261      168.4135      160.7458      171.0695        0.0000        0.0000        0.0000        0.0000        0.0000        0.0000        0.0000        0.0000        0.0000        0.0000        0.0000        0.0000        0.0000        0.0000        0.0000        0.0000        0.0000        0.0000        0.0000        0.0000        0.0000        0.0000        0.0000        0.0000        0.0000        0.0000        0.0000        0.0000        0.0000        0.0000        0.0000        0.0000        0.0000        0.0000        0.0000        0.0000        0.0000        0.0000        0.0000        0.0000        0.0000        0.0000        0.0000        0.0000        0.0000        0.0000        0.0000        0.0000        0.0000        0.0000        0.0000        0.0000        0.0000        0.0000        0.0000
        0.0000        0.0000        0.0000        0.0000        0.0000        0.0000        0.0000        0.0000        0.0000        0.0000        0.0000        0.0000        0.0000        0.0000        0.0000        0.0000        0.0000        0.0000        0.0000        0.0000        0.0000        0.0000        0.0000        0.0000        0.0000        0.0000        0.0000        0.0000        0.0000        0.0000        0.0000        0.0000        0.0000        0.0000        0.0000        0.0000        0.0000        0.0000        0.0000        0.0000        0.0000        0.0000        0.0000        0.0000        0.0000        0.0000        0.0000        0.0000        0.0000        0.0000        0.0000        0.0000        0.0000        0.0000        0.0000        0.0000        0.0000        0.0000        0.0000        0.0000        0.0000        0.0000        0.0000        0.0000        0.0000        0.0000        0.0000        0.0000        0.0000        0.0000        0.0000        0.0000        0.0000        0.0000        0.0000        0.0000        0.0000        0.0000        0.0000        0.0000        0.0000        0.0000        0.0000        0.0000        0.0000        0.0000        0.0000        0.0000        0.0000        0.0000        0.0000        0.0000        0.0000        0.0000        0.0000        0.0000        0.0000        0.0000        0.0000        0.0000        0.0000      185.8020      175.2866      154.6440      134.9628      138.9864      138.4049      132.2967      125.8695      140.1452      154.9527      163.3810      191.3365      197.7521      186.5919      169.4622      165.8300      166.0024      164.0297      123.5430      112.9731      127.5766      138.0970      175.6409      193.6383      206.6027      237.8062      282.6108      295.5847      304.4629      314.4852      322.1689      316.0975      321.5642      312.0459      277.3299      293.0386      299.4897      315.6714      346.9412      305.0105      307.2314      294.0766      337.3952      343.8052      340.4323      342.7427      334.8879      335.4821      346.5733      365.6665      303.0243      294.0140      315.3098      294.1707      234.1190      216.4702      222.1327      236.1630      256.5282      299.5372      294.3402      261.8147      221.6297      209.1400      193.3804      196.5615      178.9837      181.8021      184.1748      166.4958      114.7999      134.8253      111.6347       95.1381       85.4168       72.1781        0.0000        0.0000        0.0000        0.0000        0.0000        0.0000       30.6900       38.4000       31.4100       26.0400      136.8084      167.5413      193.4811      172.8276      151.3338      150.8098      154.9222        0.0000        0.0000        0.0000        0.0000        0.0000        0.0000        0.0000        0.0000        0.0000        0.0000        0.0000        0.0000        0.0000        0.0000        0.0000        0.0000        0.0000        0.0000        0.0000        0.0000        0.0000        0.0000        0.0000        0.0000        0.0000        0.0000        0.0000        0.0000        0.0000        0.0000        0.0000        0.0000        0.0000        0.0000        0.0000        0.0000        0.0000        0.0000        0.0000        0.0000        0.0000        0.0000        0.0000        0.0000        0.0000        0.0000        0.0000        0.0000        0.0000        0.0000        0.0000        0.0000        0.0000        0.0000        0.0000
        0.0000        0.0000        0.0000        0.0000        0.0000        0.0000        0.0000        0.0000        0.0000        0.0000        0.0000        0.0000        0.0000        0.0000        0.0000        0.0000        0.0000        0.0000        0.0000        0.0000        0.0000        0.0000        0.0000        0.0000        0.0000        0.0000        0.0000        0.0000        0.0000        0.0000        0.0000        0.0000        0.0000        0.0000        0.0000        0.0000        0.0000        0.0000        0.0000        0.0000        0.0000        0.0000        0.0000        0.0000        0.0000        0.0000        0.0000        0.0000        0.0000        0.0000        0.0000        0.0000        0.0000        0.0000        0.0000        0.0000        0.0000        0.0000        0.0000        0.0000        0.0000        0.0000        0.0000        0.0000        0.0000        0.0000        0.0000        0.0000        0.0000        0.0000        0.0000        0.0000        0.0000        0.0000        0.0000        0.0000        0.0000        0.0000        0.0000        0.0000        0.0000        0.0000        0.0000        0.0000        0.0000        0.0000        0.0000        0.0000        0.0000        0.0000        0.0000        0.0000        0.0000        0.0000        0.0000        0.0000        0.0000        0.0000        0.0000        0.0000        0.0000        0.0000      190.0999      164.8066      150.0053      142.1296      151.5978      143.1992      147.9366      147.2340      148.0002      176.0178      222.0844      228.9361      226.9207      208.1690      205.3009      199.1426      197.5760      163.8702      141.7443      153.8793      168.9958      212.3791      214.2240      221.8008      245.4115      297.6366      320.3153      317.6230      321.7096      323.0927      312.8175      329.9963      319.1022      287.5852      288.3008      283.6924      304.0107      307.9847      320.3713      297.6677      298.9927      355.4506      362.5563      360.1662      338.1634      344.6859      337.0541      352.6314      354.9216      284.7092      283.1692      285.7562      294.1754      255.1487      234.0346      237.1241      222.2416      278.6079      300.9256      269.4114      245.7744      212.9122      193.3967      182.7041      190.4222      199.8242      198.3152      190.5611      182.3165      122.5547      118.9678      103.6612      110.4687       70.2475       50.4536        0.0000        0.0000        0.0000        0.0000        0.0000        0.0000        0.0000       56.5800       28.1100       20.2800      129.4815      150.0042      157.5408      140.3355      133.7946      132.9800      132.9631        0.0000        0.0000        0.0000        0.0000        0.0000        0.0000        0.0000        0.0000        0.0000        0.0000        0.0000        0.0000        0.0000        0.0000        0.0000        0.0000        0.0000        0.0000        0.0000        0.0000        0.0000        0.0000        0.0000        0.0000        0.0000        0.0000        0.0000        0.0000        0.0000        0.0000        0.0000        0.0000        0.0000        0.0000        0.0000        0.0000        0.0000        0.0000        0.0000        0.0000        0.0000        0.0000        0.0000        0.0000        0.0000        0.0000        0.0000        0.0000        0.0000        0.0000        0.0000        0.0000        0.0000        0.0000        0.0000
        0.0000        0.0000        0.0000        0.0000        0.0000        0.0000        0.0000        0.0000        0.0000        0.0000        0.0000        0.0000        0.0000        0.0000        0.0000        0.0000        0.0000        0.0000        0.0000        0.0000        0.0000        0.0000        0.0000        0.0000        0.0000        0.0000        0.0000        0.0000        0.0000        0.0000        0.0000        0.0000        0.0000        0.0000        0.0000        0.0000        0.0000        0.0000        0.0000        0.0000        0.0000        0.0000        0.0000        0.0000        0.0000        0.0000        0.0000        0.0000        0.0000        0.0000        0.0000        0.0000        0.0000        0.0000        0.0000        0.0000        0.0000        0.0000        0.0000        0.0000        0.0000        0.0000        0.0000        0.0000        0.0000        0.0000        0.0000        0.0000        0.0000        0.0000        0.0000        0.0000        0.0000        0.0000        0.0000        0.0000        0.0000        0.0000        0.0000        0.0000        0.0000        0.0000        0.0000        0.0000        0.0000        0.0000        0.0000        0.0000        0.0000        0.0000        0.0000        0.0000        0.0000        0.0000        0.0000        0.0000        0.0000        0.0000        0.0000        0.0000        0.0000        0.0000        0.0000      207.2863      197.3164      190.9433      189.2530      163.4083      150.5436      151.2763      171.6992      252.4386      280.0353      297.4982      309.4721      335.2185      343.3564      344.3597      327.4650      302.9719      286.6669      292.6519      308.6715      308.8362      300.0211      304.8250      330.2862        0.0000        0.0000      360.8264      347.8227      337.0352      336.4588      339.8037      335.2713      293.5999      277.1244      280.4825      293.9953      326.4746      316.8447      340.3825      342.5477      385.2577      368.0214      341.2934      323.5648      316.0175      322.3968      325.0461      309.7262      282.1971      266.8336      287.1511      297.8375      258.8089      245.4956      241.5733      217.8714      236.1303      230.7499      225.3036      200.1683      194.4335      167.6862      166.3518      180.5685      211.1370      223.5309      220.3996      188.9126      133.7953      127.7648      108.3631        0.0000        0.0000        0.0000        0.0000        0.0000        0.0000        0.0000        0.0000        0.0000        0.0000        0.0000        0.0000        0.0000       86.9287       84.7212      111.6263       96.4399       78.9933       78.4849        0.0000        0.0000        0.0000        0.0000        0.0000        0.0000        0.0000        0.0000        0.0000        0.0000        0.0000        0.0000        0.0000        0.0000        0.0000        0.0000        0.0000        0.0000        0.0000        0.0000        0.0000        0.0000        0.0000        0.0000        0.0000        0.0000        0.0000        0.0000        0.0000        0.0000        0.0000        0.0000        0.0000        0.0000        0.0000        0.0000        0.0000        0.0000        0.0000        0.0000        0.0000        0.0000        0.0000        0.0000        0.0000        0.0000        0.0000        0.0000        0.0000        0.0000        0.0000        0.0000        0.0000        0.0000        0.0000        0.0000
        0.0000        0.0000        0.0000        0.0000        0.0000        0.0000        0.0000        0.0000        0.0000        0.0000        0.0000        0.0000        0.0000        0.0000        0.0000        0.0000        0.0000        0.0000        0.0000        0.0000        0.0000        0.0000        0.0000        0.0000        0.0000        0.0000        0.0000        0.0000        0.0000        0.0000        0.0000        0.0000        0.0000        0.0000        0.0000        0.0000        0.0000        0.0000        0.0000        0.0000        0.0000        0.0000        0.0000        0.0000        0.0000        0.0000        0.0000        0.0000        0.0000        0.0000        0.0000        0.0000        0.0000        0.0000        0.0000        0.0000        0.0000        0.0000        0.0000        0.0000        0.0000        0.0000        0.0000        0.0000        0.0000        0.0000        0.0000        0.0000        0.0000        0.0000        0.0000        0.0000        0.0000        0.0000        0.0000        0.0000        0.0000        0.0000        0.0000        0.0000        0.0000        0.0000        0.0000        0.0000        0.0000        0.0000        0.0000        0.0000        0.0000        0.0000        0.0000        0.0000        0.0000        0.0000        0.0000        0.0000        0.0000        0.0000        0.0000        0.0000        0.0000        0.0000        0.0000      211.4474      234.7681      220.3569      213.3768      167.7935      165.0690      171.9699      196.5556      270.3198      288.9692      317.8983      374.7630      409.4010      439.7122      436.2206      401.7252      368.1253      355.5777      350.9938      354.9341      350.1139      371.4825      397.1040        0.0000        0.0000        0.0000        0.0000        0.0000        0.0000      349.6731      359.6780      353.7433      302.4649      272.8316      276.8662      296.5519      313.2117      326.7950      344.1808      345.1371      410.2609      406.8672      359.1722      327.0898      338.1359      351.0132      324.3554      301.4013      292.6102      287.7301      312.0914      295.5048      249.8481      242.1869      230.8235      214.9131      198.5793      198.7892      202.5006      186.0729      193.8514      177.8329      178.9357      194.1953      226.6907      235.2740      216.4986      199.3572      137.0229        0.0000        0.0000        0.0000        0.0000        0.0000        0.0000        0.0000        0.0000        0.0000        0.0000        0.0000        0.0000        0.0000        0.0000        0.0000       93.0190       81.4112       74.9373       68.4345       54.7818       51.5151       61.1317        0.0000        0.0000        0.0000        0.0000        0.0000        0.0000        0.0000        0.0000        0.0000        0.0000        0.0000        0.0000        0.0000        0.0000        0.0000        0.0000        0.0000        0.0000        0.0000        0.0000        0.0000        0.0000        0.0000        0.0000        0.0000        0.0000        0.0000        0.0000        0.0000        0.0000        0.0000        0.0000        0.0000        0.0000        0.0000        0.0000        0.0000        0.0000        0.0000        0.0000        0.0000        0.0000        0.0000        0.0000        0.0000        0.0000        0.0000        0.0000        0.0000        0.0000        0.0000        0.0000        0.0000        0.0000        0.0000
        0.0000        0.0000        0.0000        0.0000        0.0000        0.0000        0.0000        0.0000        0.0000        0.0000        0.0000        0.0000        0.0000        0.0000        0.0000        0.0000        0.0000        0.0000        0.0000        0.0000        0.0000        0.0000        0.0000        0.0000        0.0000        0.0000        0.0000        0.0000        0.0000        0.0000        0.0000        0.0000        0.0000        0.0000        0.0000        0.0000        0.0000        0.0000        0.0000        0.0000        0.0000        0.0000        0.0000        0.0000        0.0000        0.0000        0.0000        0.0000        0.0000        0.0000        0.0000        0.0000        0.0000        0.0000        0.0000        0.0000        0.0000        0.0000        0.0000        0.0000        0.0000        0.0000        0.0000        0.0000        0.0000        0.0000        0.0000        0.0000        0.0000        0.0000        0.0000        0.0000        0.0000        0.0000        0.0000        0.0000        0.0000        0.0000        0.0000        0.0000        0.0000        0.0000        0.0000        0.0000        0.0000        0.0000        0.0000        0.0000        0.0000        0.0000        0.0000        0.0000        0.0000        0.0000        0.0000        0.0000        0.0000        0.0000        0.0000        0.0000        0.0000        0.0000        0.0000      198.8731      214.0053      229.4619      237.2405      173.4818      165.7772      167.7738      202.6011      275.6929      297.0771      327.7010      370.4623      411.1739      442.7345        0.0000      454.6655      424.7775        0.0000        0.0000      376.4401      352.3959        0.0000        0.0000        0.0000        0.0000        0.0000        0.0000        0.0000        0.0000      352.0813      361.1396      375.1670      305.9772      296.8469      283.5416      297.8019      325.8830      361.0789      380.8337      363.0382      394.6369      432.2307      390.2535      347.1239      378.3626      369.8330      352.9966      326.7718      317.9230      296.7462      309.0957      302.1086      289.5161      254.9680      233.9632      221.0050      204.2394      202.7379      196.2332      198.8196      192.9027      186.0192      189.3100      182.6863        0.0000        0.0000        0.0000        0.0000        0.0000        0.0000        0.0000        0.0000        0.0000        0.0000        0.0000        0.0000        0.0000        0.0000        0.0000        0.0000        0.0000        0.0000        0.0000        0.0000       72.9372       87.0644       83.8348       68.4959       62.0541        0.0000        0.0000        0.0000        0.0000        0.0000        0.0000        0.0000        0.0000        0.0000        0.0000        0.0000        0.0000        0.0000        0.0000        0.0000        0.0000        0.0000        0.0000        0.0000        0.0000        0.0000        0.0000        0.0000        0.0000        0.0000        0.0000        0.0000        0.0000        0.0000        0.0000        0.0000        0.0000        0.0000        0.0000        0.0000        0.0000        0.0000        0.0000        0.0000        0.0000        0.0000        0.0000        0.0000        0.0000        0.0000        0.0000        0.0000        0.0000        0.0000        0.0000        0.0000        0.0000        0.0000        0.0000        0.0000        0.0000        0.0000
        0.0000        0.0000        0.0000        0.0000        0.0000        0.0000        0.0000        0.0000        0.0000        0.0000        0.0000        0.0000        0.0000        0.0000        0.0000        0.0000        0.0000        0.0000        0.0000        0.0000        0.0000        0.0000        0.0000        0.0000        0.0000        0.0000        0.0000        0.0000        0.0000        0.0000        0.0000        0.0000        0.0000        0.0000        0.0000        0.0000        0.0000        0.0000        0.0000        0.0000        0.0000        0.0000        0.0000        0.0000        0.0000        0.0000        0.0000        0.0000        0.0000        0.0000        0.0000        0.0000        0.0000        0.0000        0.0000        0.0000        0.0000        0.0000        0.0000        0.0000        0.0000        0.0000        0.0000        0.0000        0.0000        0.0000        0.0000        0.0000        0.0000        0.0000        0.0000        0.0000        0.0000        0.0000        0.0000        0.0000        0.0000        0.0000        0.0000        0.0000        0.0000        0.0000        0.0000        0.0000        0.0000        0.0000        0.0000        0.0000        0.0000        0.0000        0.0000        0.0000        0.0000        0.0000        0.0000        0.0000        0.0000        0.0000        0.0000        0.0000        0.0000        0.0000        0.0000      171.5098      189.6021      196.9504      209.2155      165.8129      153.0399      156.2515      185.0472      242.0317      271.9853      306.2610        0.0000        0.0000        0.0000        0.0000        0.0000        0.0000        0.0000        0.0000        0.0000        0.0000        0.0000        0.0000        0.0000        0.0000        0.0000        0.0000        0.0000        0.0000        0.0000      326.3864      335.0645      294.7396      309.0023      329.4412      358.4791      409.5869      439.9180      441.2477      438.4225      402.8105      393.6912      365.4933      378.9024      366.3069      375.8682      352.7499      338.0079      316.1456      323.3368      308.4222      320.5348      331.3659      273.8414      250.2433      252.3768      242.6220      234.1997      213.3845      215.0797      208.7969      183.6448      175.0401        0.0000        0.0000        0.0000        0.0000        0.0000        0.0000        0.0000        0.0000        0.0000        0.0000        0.0000        0.0000        0.0000        0.0000        0.0000        0.0000        0.0000        0.0000        0.0000        0.0000        0.0000        0.0000       84.1343       90.6707      102.1456        0.0000       68.0963       86.8375        0.0000        0.0000        0.0000        0.0000        0.0000        0.0000        0.0000        0.0000        0.0000        0.0000        0.0000        0.0000        0.0000        0.0000        0.0000        0.0000        0.0000        0.0000        0.0000        0.0000        0.0000        0.0000        0.0000        0.0000        0.0000        0.0000        0.0000        0.0000        0.0000        0.0000        0.0000        0.0000        0.0000        0.0000        0.0000        0.0000        0.0000        0.0000        0.0000        0.0000        0.0000        0.0000        0.0000        0.0000        0.0000        0.0000        0.0000        0.0000        0.0000        0.0000        0.0000        0.0000        0.0000        0.0000        0.0000
        0.0000        0.0000        0.0000        0.0000        0.0000        0.0000        0.0000        0.0000        0.0000        0.0000        0.0000        0.0000        0.0000        0.0000        0.0000        0.0000        0.0000        0.0000        0.0000        0.0000        0.0000        0.0000        0.0000        0.0000        0.0000        0.0000        0.0000        0.0000        0.0000        0.0000        0.0000        0.0000        0.0000        0.0000        0.0000        0.0000        0.0000        0.0000        0.0000        0.0000        0.0000        0.0000        0.0000        0.0000        0.0000        0.0000        0.0000        0.0000        0.0000        0.0000        0.0000        0.0000        0.0000        0.0000        0.0000        0.0000        0.0000        0.0000        0.0000        0.0000        0.0000        0.0000        0.0000        0.0000        0.0000        0.0000        0.0000        0.0000        0.0000        0.0000        0.0000        0.0000        0.0000        0.0000        0.0000        0.0000        0.0000        0.0000        0.0000        0.0000        0.0000        0.0000        0.0000        0.0000        0.0000        0.0000        0.0000        0.0000        0.0000        0.0000        0.0000        0.0000        0.0000        0.0000        0.0000        0.0000        0.0000        0.0000        0.0000        0.0000        0.0000        0.0000        0.0000        0.0000        0.0000      169.8828      192.7327      150.6497      134.2011      155.3954      170.4770      217.5217      240.8166      260.1414      277.4045        0.0000        0.0000        0.0000        0.0000        0.0000        0.0000        0.0000        0.0000        0.0000        0.0000        0.0000        0.0000        0.0000        0.0000        0.0000        0.0000        0.0000        0.0000      291.3539      312.0870      384.1910      413.4442      470.5984      516.4711      600.0462      562.7004      538.8786      504.4738      419.9432      376.8832      345.7175      350.4447      373.2306      412.0421      407.2311      397.7915      322.3961      374.6452      363.8234      349.6584      339.7918      292.1575      278.1040      297.0053      267.3865      291.1127      251.7299      194.8791      135.8100      110.4900        0.0000        0.0000        0.0000        0.0000        0.0000        0.0000        0.0000        0.0000        0.0000        0.0000        0.0000        0.0000        0.0000        0.0000        0.0000        0.0000        0.0000        0.0000        0.0000        0.0000        0.0000        0.0000        0.0000        0.0000      132.6527      130.0530        0.0000      120.8100      178.0200        0.0000        0.0000        0.0000        0.0000        0.0000        0.0000        0.0000        0.0000        0.0000        0.0000        0.0000        0.0000        0.0000        0.0000        0.0000        0.0000        0.0000        0.0000        0.0000        0.0000        0.0000        0.0000        0.0000        0.0000        0.0000        0.0000        0.0000        0.0000        0.0000        0.0000        0.0000        0.0000        0.0000        0.0000        0.0000        0.0000        0.0000        0.0000        0.0000        0.0000        0.0000        0.0000        0.0000        0.0000        0.0000        0.0000        0.0000        0.0000        0.0000        0.0000        0.0000        0.0000        0.0000        0.0000        0.0000
        0.0000        0.0000        0.0000        0.0000        0.0000        0.0000        0.0000        0.0000        0.0000        0.0000        0.0000        0.0000        0.0000        0.0000        0.0000        0.0000        0.0000        0.0000        0.0000        0.0000        0.0000        0.0000        0.0000        0.0000        0.0000        0.0000        0.0000        0.0000        0.0000        0.0000        0.0000        0.0000        0.0000        0.0000        0.0000        0.0000        0.0000        0.0000        0.0000        0.0000        0.0000        0.0000        0.0000        0.0000        0.0000        0.0000        0.0000        0.0000        0.0000        0.0000        0.0000        0.0000        0.0000        0.0000        0.0000        0.0000        0.0000        0.0000        0.0000        0.0000        0.0000        0.0000        0.0000        0.0000        0.0000        0.0000        0.0000        0.0000        0.0000        0.0000        0.0000        0.0000        0.0000        0.0000        0.0000        0.0000        0.0000        0.0000        0.0000        0.0000        0.0000        0.0000        0.0000        0.0000        0.0000        0.0000        0.0000        0.0000        0.0000        0.0000        0.0000        0.0000        0.0000        0.0000        0.0000        0.0000        0.0000        0.0000        0.0000        0.0000        0.0000        0.0000        0.0000        0.0000        0.0000        0.0000      170.2173      144.6396      147.0822      149.2775      166.8936      210.4887      237.7990      247.0492      259.7162        0.0000        0.0000        0.0000        0.0000        0.0000        0.0000        0.0000        0.0000        0.0000        0.0000        0.0000        0.0000        0.0000        0.0000        0.0000        0.0000        0.0000        0.0000        0.0000        0.0000      406.3603      444.3309      515.5337      561.6934      596.5950      595.0455      593.3088      508.7631      423.1382      373.3001      338.8556      348.3690      403.2859      420.0270      422.7169      378.4231      333.9781      403.1426      373.1121      366.6921      339.5203      306.2342      287.1897      307.0278      255.9386        0.0000        0.0000      203.7139        0.0000        0.0000        0.0000        0.0000        0.0000        0.0000        0.0000        0.0000        0.0000        0.0000        0.0000        0.0000        0.0000        0.0000        0.0000        0.0000        0.0000        0.0000        0.0000        0.0000        0.0000        0.0000        0.0000        0.0000        0.0000        0.0000      152.1858      152.8148        0.0000        0.0000        0.0000        0.0000        0.0000        0.0000        0.0000        0.0000        0.0000        0.0000        0.0000        0.0000        0.0000        0.0000        0.0000        0.0000        0.0000        0.0000        0.0000        0.0000        0.0000        0.0000        0.0000        0.0000        0.0000        0.0000        0.0000        0.0000        0.0000        0.0000        0.0000        0.0000        0.0000        0.0000        0.0000        0.0000        0.0000        0.0000        0.0000        0.0000        0.0000        0.0000        0.0000        0.0000        0.0000        0.0000        0.0000        0.0000        0.0000        0.0000        0.0000        0.0000        0.0000        0.0000        0.0000        0.0000        0.0000        0.0000
[truncated: 212,709 more chars]
