# Supplementary material for: Multidimensional evaluation of the TRMM 3B43V7 satellite-based precipitation product in mainland China from 1998–2016
Source: PeerJ. 2020 Feb 20;8:e8615. doi: 10.7717/peerj.8615 (PMC7036276; doi:10.7717/peerj.8615)
Supplement: Supplemental Information 2 [file peerj-08-8615-s002.zip › TRMM_3B43 data/TRMM 3B43 data-Year-Month/2002-07.txt]

ncols         249
nrows         175
xllcorner     73.250
yllcorner     6.500
cellsize      0.25000
        0.0000        0.0000        0.0000        0.0000        0.0000        0.0000        0.0000        0.0000        0.0000        0.0000        0.0000        0.0000        0.0000        0.0000        0.0000        0.0000        0.0000        0.0000        0.0000        0.0000        0.0000        0.0000        0.0000        0.0000        0.0000        0.0000        0.0000        0.0000        0.0000        0.0000        0.0000        0.0000        0.0000        0.0000        0.0000        0.0000        0.0000        0.0000        0.0000        0.0000        0.0000        0.0000        0.0000        0.0000        0.0000        0.0000        0.0000        0.0000        0.0000        0.0000        0.0000        0.0000        0.0000        0.0000        0.0000        0.0000        0.0000        0.0000        0.0000        0.0000        0.0000        0.0000        0.0000        0.0000        0.0000        0.0000        0.0000        0.0000        0.0000        0.0000        0.0000        0.0000        0.0000        0.0000        0.0000        0.0000        0.0000        0.0000        0.0000        0.0000        0.0000        0.0000        0.0000        0.0000        0.0000        0.0000        0.0000        0.0000        0.0000        0.0000        0.0000        0.0000        0.0000        0.0000        0.0000        0.0000        0.0000        0.0000        0.0000        0.0000        0.0000        0.0000        0.0000        0.0000        0.0000        0.0000        0.0000        0.0000        0.0000        0.0000        0.0000        0.0000        0.0000        0.0000        0.0000        0.0000        0.0000        0.0000        0.0000        0.0000        0.0000        0.0000        0.0000        0.0000        0.0000        0.0000        0.0000        0.0000        0.0000        0.0000        0.0000        0.0000        0.0000        0.0000        0.0000        0.0000        0.0000        0.0000        0.0000        0.0000        0.0000        0.0000        0.0000        0.0000        0.0000        0.0000        0.0000        0.0000        0.0000        0.0000        0.0000        0.0000        0.0000        0.0000        0.0000        0.0000        0.0000        0.0000        0.0000        0.0000        0.0000        0.0000        0.0000        0.0000        0.0000        0.0000        0.0000        0.0000        0.0000        0.0000        0.0000        0.0000        0.0000      119.9017      109.7779       94.7398        0.0000        0.0000        0.0000      110.4809       90.8341       93.2957       92.6443      110.4105      124.7383      131.4593      124.2408      116.9494      102.2868       86.1326       84.5301       80.1405       82.8223       80.7583       96.5030       96.9463      104.5282      110.6456      134.6408      154.6676      223.9482      195.7785      214.8401      166.2035      134.8738      120.0810      143.5675      181.3756      206.5257      170.5865      137.3364      142.0577      159.7927      181.2149      168.5061      169.9333      170.3082      176.4902      197.7496        0.0000        0.0000        0.0000        0.0000        0.0000        0.0000        0.0000        0.0000        0.0000        0.0000        0.0000        0.0000        0.0000        0.0000        0.0000        0.0000        0.0000        0.0000        0.0000        0.0000        0.0000        0.0000        0.0000        0.0000        0.0000        0.0000        0.0000        0.0000        0.0000        0.0000
        0.0000        0.0000        0.0000        0.0000        0.0000        0.0000        0.0000        0.0000        0.0000        0.0000        0.0000        0.0000        0.0000        0.0000        0.0000        0.0000        0.0000        0.0000        0.0000        0.0000        0.0000        0.0000        0.0000        0.0000        0.0000        0.0000        0.0000        0.0000        0.0000        0.0000        0.0000        0.0000        0.0000        0.0000        0.0000        0.0000        0.0000        0.0000        0.0000        0.0000        0.0000        0.0000        0.0000        0.0000        0.0000        0.0000        0.0000        0.0000        0.0000        0.0000        0.0000        0.0000        0.0000        0.0000        0.0000        0.0000        0.0000        0.0000        0.0000        0.0000        0.0000        0.0000        0.0000        0.0000        0.0000        0.0000        0.0000        0.0000        0.0000        0.0000        0.0000        0.0000        0.0000        0.0000        0.0000        0.0000        0.0000        0.0000        0.0000        0.0000        0.0000        0.0000        0.0000        0.0000        0.0000        0.0000        0.0000        0.0000        0.0000        0.0000        0.0000        0.0000        0.0000        0.0000        0.0000        0.0000        0.0000        0.0000        0.0000        0.0000        0.0000        0.0000        0.0000        0.0000        0.0000        0.0000        0.0000        0.0000        0.0000        0.0000        0.0000        0.0000        0.0000        0.0000        0.0000        0.0000        0.0000        0.0000        0.0000        0.0000        0.0000        0.0000        0.0000        0.0000        0.0000        0.0000        0.0000        0.0000        0.0000        0.0000        0.0000        0.0000        0.0000        0.0000        0.0000        0.0000        0.0000        0.0000        0.0000        0.0000        0.0000        0.0000        0.0000        0.0000        0.0000        0.0000        0.0000        0.0000        0.0000        0.0000        0.0000        0.0000        0.0000        0.0000        0.0000        0.0000        0.0000        0.0000        0.0000        0.0000        0.0000        0.0000        0.0000        0.0000        0.0000        0.0000        0.0000        0.0000        0.0000        0.0000        0.0000        0.0000      110.8000       96.2696       88.2386       81.7114       80.1188       82.6976      102.4617      112.6575      121.9164      113.0901      106.1625      118.3936      133.1027      134.1037      150.4698      130.4552      107.6367       90.0628       95.7987      101.5612       92.9432      101.1536       98.3891      113.5563      120.5555      133.9149      143.1259      180.6073      218.8100      204.4462      175.0375      171.2753      120.0906       99.3051       98.9506       86.7209       86.9227      105.2485      161.5242      144.1743      155.7291      179.1176      169.3809      153.3831      159.8841      152.7168      173.0068      198.0677      216.6381      205.5166      215.8815      202.7636      174.1246      196.0069        0.0000        0.0000        0.0000        0.0000        0.0000        0.0000        0.0000        0.0000        0.0000        0.0000        0.0000        0.0000        0.0000        0.0000        0.0000        0.0000        0.0000        0.0000        0.0000        0.0000        0.0000        0.0000        0.0000
        0.0000        0.0000        0.0000        0.0000        0.0000        0.0000        0.0000        0.0000        0.0000        0.0000        0.0000        0.0000        0.0000        0.0000        0.0000        0.0000        0.0000        0.0000        0.0000        0.0000        0.0000        0.0000        0.0000        0.0000        0.0000        0.0000        0.0000        0.0000        0.0000        0.0000        0.0000        0.0000        0.0000        0.0000        0.0000        0.0000        0.0000        0.0000        0.0000        0.0000        0.0000        0.0000        0.0000        0.0000        0.0000        0.0000        0.0000        0.0000        0.0000        0.0000        0.0000        0.0000        0.0000        0.0000        0.0000       83.5770        0.0000       67.9997       56.9700        0.0000        0.0000        0.0000        0.0000        0.0000        0.0000        0.0000        0.0000        0.0000        0.0000        0.0000        0.0000        0.0000        0.0000        0.0000        0.0000        0.0000        0.0000        0.0000        0.0000        0.0000        0.0000        0.0000        0.0000        0.0000        0.0000        0.0000        0.0000        0.0000        0.0000        0.0000        0.0000        0.0000        0.0000        0.0000        0.0000        0.0000        0.0000        0.0000        0.0000        0.0000        0.0000        0.0000        0.0000        0.0000        0.0000        0.0000        0.0000        0.0000        0.0000        0.0000        0.0000        0.0000        0.0000        0.0000        0.0000        0.0000        0.0000        0.0000        0.0000        0.0000        0.0000        0.0000        0.0000        0.0000        0.0000        0.0000        0.0000        0.0000        0.0000        0.0000        0.0000        0.0000        0.0000        0.0000        0.0000        0.0000        0.0000        0.0000        0.0000        0.0000        0.0000        0.0000        0.0000        0.0000        0.0000        0.0000        0.0000        0.0000        0.0000        0.0000        0.0000        0.0000        0.0000        0.0000        0.0000        0.0000        0.0000        0.0000        0.0000        0.0000        0.0000        0.0000        0.0000        0.0000        0.0000        0.0000        0.0000        0.0000        0.0000        0.0000        0.0000      108.0801      122.2131      119.1994       91.9555       82.5773       79.5655       72.8574       82.4406       89.8309      106.6730      124.5386      116.0788      152.7932      137.5606      132.7980      147.2879      150.9997      143.8013      129.1438      112.1832      105.3400      121.9553      158.2818      144.9837      136.1244      139.4406      134.9593      148.1352      180.8085      216.7244      188.0538      144.7933      121.7801      123.3388      116.1193      106.3958      111.1838      113.1631       80.1685      118.1463      117.8885      130.2925      140.2466      146.0608      143.9527      159.4950      166.4844      169.8335      175.6071      177.7336      184.2803      180.4377      160.6622      168.1877      187.6721      185.4719        0.0000        0.0000        0.0000        0.0000        0.0000        0.0000        0.0000        0.0000        0.0000        0.0000        0.0000        0.0000        0.0000        0.0000        0.0000        0.0000        0.0000        0.0000        0.0000        0.0000        0.0000        0.0000
        0.0000        0.0000        0.0000        0.0000        0.0000        0.0000        0.0000        0.0000        0.0000        0.0000        0.0000        0.0000        0.0000        0.0000        0.0000        0.0000        0.0000        0.0000        0.0000        0.0000        0.0000        0.0000        0.0000        0.0000        0.0000        0.0000        0.0000        0.0000        0.0000        0.0000        0.0000        0.0000        0.0000        0.0000        0.0000        0.0000        0.0000        0.0000        0.0000        0.0000        0.0000        0.0000        0.0000        0.0000        0.0000        0.0000        0.0000        0.0000        0.0000        0.0000        0.0000        0.0000        0.0000      106.7046       97.9302       92.2309       86.6432      121.8385       85.5624       29.6136        0.0000        0.0000        0.0000        0.0000        0.0000        0.0000        0.0000        0.0000        0.0000        0.0000        0.0000        0.0000        0.0000        0.0000        0.0000        0.0000        0.0000        0.0000        0.0000        0.0000        0.0000        0.0000        0.0000        0.0000        0.0000        0.0000        0.0000        0.0000        0.0000        0.0000        0.0000        0.0000        0.0000        0.0000        0.0000        0.0000        0.0000        0.0000        0.0000        0.0000        0.0000        0.0000        0.0000        0.0000        0.0000        0.0000        0.0000        0.0000        0.0000        0.0000        0.0000        0.0000        0.0000        0.0000        0.0000        0.0000        0.0000        0.0000        0.0000        0.0000        0.0000        0.0000        0.0000        0.0000        0.0000        0.0000        0.0000        0.0000        0.0000        0.0000        0.0000        0.0000        0.0000        0.0000        0.0000        0.0000        0.0000        0.0000        0.0000        0.0000        0.0000        0.0000        0.0000        0.0000        0.0000        0.0000        0.0000        0.0000        0.0000        0.0000        0.0000        0.0000        0.0000        0.0000        0.0000        0.0000        0.0000        0.0000        0.0000        0.0000        0.0000        0.0000        0.0000        0.0000        0.0000        0.0000        0.0000        0.0000        0.0000        0.0000       91.1099      105.2540      133.0705      107.8630      113.1225      112.7409      104.1404       83.2471       70.1465       71.1577       87.4520      107.7541      138.0381      186.8211      158.2996      151.4723      159.2852      159.1495      149.2897      135.4377      134.6895      143.2835      165.5269      174.1170      163.3900      183.5517      168.9530      170.2936      178.6874      162.2158      160.9284      207.7570      171.5580      151.2692      140.3829      180.7465      156.0757       82.6169      103.5923       67.2179       68.2309      108.6472      118.6046      122.9459      142.1562      145.6195      157.5956      173.4427      187.6082      175.0331      167.1506      165.6293      165.1558      177.0968      187.5728      151.4247      164.9440      187.1989      157.1163        0.0000        0.0000        0.0000        0.0000        0.0000        0.0000        0.0000        0.0000        0.0000        0.0000        0.0000        0.0000        0.0000        0.0000        0.0000        0.0000        0.0000        0.0000        0.0000        0.0000
        0.0000        0.0000        0.0000        0.0000        0.0000        0.0000        0.0000        0.0000        0.0000        0.0000        0.0000        0.0000        0.0000        0.0000        0.0000        0.0000        0.0000        0.0000        0.0000        0.0000        0.0000        0.0000        0.0000        0.0000        0.0000        0.0000        0.0000        0.0000        0.0000        0.0000        0.0000        0.0000        0.0000        0.0000        0.0000        0.0000        0.0000        0.0000        0.0000        0.0000        0.0000        0.0000        0.0000        0.0000        0.0000        0.0000        0.0000        0.0000        0.0000        0.0000        0.0000        0.0000        0.0000       91.3709       82.5021       74.8416       71.8163       66.4523       49.7206       24.8190        0.0000        0.0000        0.0000        0.0000        0.0000        0.0000        0.0000        0.0000        0.0000        0.0000        0.0000        0.0000        0.0000        0.0000        0.0000        0.0000        0.0000        0.0000        0.0000        0.0000        0.0000        0.0000        0.0000        0.0000        0.0000        0.0000        0.0000        0.0000        0.0000        0.0000        0.0000        0.0000        0.0000        0.0000        0.0000        0.0000        0.0000        0.0000        0.0000        0.0000        0.0000        0.0000        0.0000        0.0000        0.0000        0.0000        0.0000        0.0000        0.0000        0.0000        0.0000        0.0000        0.0000        0.0000        0.0000        0.0000        0.0000        0.0000        0.0000        0.0000        0.0000        0.0000        0.0000        0.0000        0.0000        0.0000        0.0000        0.0000        0.0000        0.0000        0.0000        0.0000        0.0000        0.0000        0.0000        0.0000        0.0000        0.0000        0.0000        0.0000        0.0000        0.0000        0.0000        0.0000        0.0000        0.0000        0.0000        0.0000        0.0000        0.0000        0.0000        0.0000        0.0000        0.0000        0.0000        0.0000        0.0000        0.0000        0.0000        0.0000        0.0000        0.0000        0.0000        0.0000        0.0000        0.0000        0.0000        0.0000        0.0000        0.0000      104.1630      113.0475      105.0540       99.2237      129.5916      141.3130      121.4425       86.3804       84.7194       93.5617      101.6266      130.7007      151.4142      154.3937      134.8874      126.6569      135.9577      145.2926      127.6009      124.9968      135.8544      189.9241      198.8355      233.1129      217.5560      204.5190      180.2604      178.6182      160.1192      173.1833      178.7689      150.4680      155.5730      133.9267      119.4696      108.5475      110.4999      112.0229      106.0399       84.0993       96.4632       97.7739      104.9019      114.2905      128.5913      134.1442      151.5548      183.3513      176.2436      151.4877      155.4435      163.0853      169.2562      165.5326      153.3560      164.5666      151.4006      157.8210      155.5396      152.7707      133.6996        0.0000        0.0000        0.0000        0.0000        0.0000        0.0000        0.0000        0.0000        0.0000        0.0000        0.0000        0.0000        0.0000        0.0000        0.0000        0.0000        0.0000        0.0000
        0.0000        0.0000        0.0000        0.0000        0.0000        0.0000        0.0000        0.0000        0.0000        0.0000        0.0000        0.0000        0.0000        0.0000        0.0000        0.0000        0.0000        0.0000        0.0000        0.0000        0.0000        0.0000        0.0000        0.0000        0.0000        0.0000        0.0000        0.0000        0.0000        0.0000        0.0000        0.0000        0.0000        0.0000        0.0000        0.0000        0.0000        0.0000        0.0000        0.0000        0.0000        0.0000        0.0000        0.0000        0.0000        0.0000        0.0000        0.0000        0.0000        0.0000      101.7758       96.5415       97.4123       92.0937       82.3965       70.1334       60.2824       49.5197       38.3441       22.0267       30.3052       23.8005        0.0000        0.0000        0.0000        0.0000        0.0000        0.0000        0.0000        0.0000        0.0000        0.0000        0.0000        0.0000        0.0000        0.0000        0.0000        0.0000        0.0000        0.0000        0.0000        0.0000        0.0000        0.0000        0.0000        0.0000        0.0000        0.0000        0.0000        0.0000        0.0000        0.0000        0.0000        0.0000        0.0000        0.0000        0.0000        0.0000        0.0000        0.0000        0.0000        0.0000        0.0000        0.0000        0.0000        0.0000        0.0000        0.0000        0.0000        0.0000        0.0000        0.0000        0.0000        0.0000        0.0000        0.0000        0.0000        0.0000        0.0000        0.0000        0.0000        0.0000        0.0000        0.0000        0.0000        0.0000        0.0000        0.0000        0.0000        0.0000        0.0000        0.0000        0.0000        0.0000        0.0000        0.0000        0.0000        0.0000        0.0000        0.0000        0.0000        0.0000        0.0000        0.0000        0.0000        0.0000        0.0000        0.0000        0.0000        0.0000        0.0000        0.0000        0.0000        0.0000        0.0000        0.0000        0.0000        0.0000        0.0000        0.0000        0.0000        0.0000        0.0000        0.0000        0.0000        0.0000        0.0000        0.0000        0.0000       98.3121       83.8708       90.8406       96.9011      102.6468      119.8252      137.2020      119.2013      114.9153      115.1840      113.9585      120.4045      136.7894      151.0813      145.3743      151.1030      154.2849      130.8928      124.5406      110.2918      120.5924      127.4890      163.1028      151.5874      184.1445      173.2634      170.1361      155.4847      161.4060      171.6856      128.2413      131.3016      138.3162      155.2683      110.3590       89.9550       99.9668       88.9128       70.8714       76.6792       73.5538       91.9592      117.9892      132.6263      135.4684      123.0444      122.4671      148.8010      158.5082      163.6154      146.0789      130.1594      149.1597      157.8774      165.5433      193.8147      161.3244      132.1525      153.4855      144.4532      126.9178      134.0249        0.0000        0.0000        0.0000        0.0000        0.0000        0.0000        0.0000        0.0000        0.0000        0.0000        0.0000        0.0000        0.0000        0.0000      198.3257      203.5398      210.3799        0.0000
        0.0000        0.0000        0.0000        0.0000        0.0000        0.0000        0.0000        0.0000        0.0000        0.0000        0.0000        0.0000        0.0000        0.0000        0.0000        0.0000        0.0000        0.0000        0.0000        0.0000        0.0000        0.0000        0.0000        0.0000        0.0000        0.0000        0.0000        0.0000        0.0000        0.0000        0.0000        0.0000        0.0000        0.0000        0.0000        0.0000        0.0000        0.0000        0.0000        0.0000        0.0000        0.0000        0.0000        0.0000        0.0000        0.0000        0.0000        0.0000       89.6189       80.6641       78.4756       87.4971       91.5841       86.1848       83.1578       66.0284       57.9390       46.6386       35.2277       19.5031       20.5481       37.3265       19.2836        0.0000        0.0000        0.0000        0.0000        0.0000        0.0000        0.0000        0.0000        0.0000        0.0000        0.0000        0.0000        0.0000        0.0000        0.0000        0.0000        0.0000        0.0000        0.0000        0.0000        0.0000        0.0000        0.0000        0.0000        0.0000        0.0000        0.0000        0.0000        0.0000        0.0000        0.0000        0.0000        0.0000        0.0000        0.0000        0.0000        0.0000        0.0000        0.0000        0.0000        0.0000        0.0000        0.0000        0.0000        0.0000        0.0000        0.0000        0.0000        0.0000        0.0000        0.0000        0.0000        0.0000        0.0000        0.0000        0.0000        0.0000        0.0000        0.0000        0.0000        0.0000        0.0000        0.0000        0.0000        0.0000        0.0000        0.0000        0.0000        0.0000        0.0000        0.0000        0.0000        0.0000        0.0000        0.0000        0.0000        0.0000        0.0000        0.0000        0.0000        0.0000        0.0000        0.0000        0.0000        0.0000        0.0000        0.0000        0.0000        0.0000        0.0000        0.0000        0.0000        0.0000        0.0000        0.0000        0.0000        0.0000        0.0000        0.0000        0.0000        0.0000        0.0000        0.0000        0.0000        0.0000       84.1265       99.9693       98.8000      116.5888      125.3052      105.1767      144.0161      147.1345      121.7449      114.4572      122.8752      121.4006      128.2372      140.5535      172.0699      144.9952      155.3167      164.3085      167.5315      144.5753      128.1124      103.9095      108.2960      108.8291      119.3045      164.2049      122.7251      147.2885      180.8134      162.5799      161.8523      141.4094      112.8480      109.0155      128.6707       93.3327       75.2232       74.4804       73.2101       70.1419       85.4433       89.6393       92.8685      132.6281      166.3696      152.1484      127.6489      133.1119      187.6613      165.7280      168.9797      122.8085      127.0612      147.5300      144.0199      142.1384      173.2461      143.5448      143.2723      146.9938      145.7831      150.7924      135.1233      124.1477        0.0000        0.0000        0.0000        0.0000        0.0000        0.0000        0.0000        0.0000        0.0000      202.3598      194.7251      192.9750      190.1690      198.7482      187.3727      171.3753      174.4022
        0.0000        0.0000        0.0000        0.0000        0.0000        0.0000        0.0000        0.0000        0.0000        0.0000        0.0000        0.0000        0.0000        0.0000        0.0000        0.0000        0.0000        0.0000        0.0000        0.0000        0.0000        0.0000        0.0000        0.0000        0.0000        0.0000        0.0000        0.0000        0.0000        0.0000        0.0000        0.0000        0.0000        0.0000        0.0000        0.0000        0.0000        0.0000        0.0000        0.0000        0.0000        0.0000        0.0000        0.0000        0.0000        0.0000        0.0000        0.0000       73.0587       69.3730       68.5490       71.1086       75.9454       77.5024       64.3748       54.2243       47.9002       43.8108       36.6593       21.9693       17.4912       11.4977       13.1808       15.7910       18.5099       13.8098       14.4641        0.0000        0.0000        0.0000        0.0000        0.0000        0.0000        0.0000        0.0000        0.0000        0.0000        0.0000        0.0000        0.0000        0.0000        0.0000        0.0000        0.0000        0.0000        0.0000        0.0000        0.0000        0.0000        0.0000        0.0000        0.0000        0.0000        0.0000        0.0000        0.0000        0.0000        0.0000        0.0000        0.0000        0.0000        0.0000        0.0000        0.0000        0.0000        0.0000        0.0000        0.0000        0.0000        0.0000        0.0000        0.0000        0.0000        0.0000        0.0000        0.0000        0.0000        0.0000        0.0000        0.0000        0.0000        0.0000        0.0000        0.0000        0.0000        0.0000        0.0000        0.0000        0.0000        0.0000        0.0000        0.0000        0.0000        0.0000        0.0000        0.0000        0.0000        0.0000        0.0000        0.0000        0.0000        0.0000        0.0000        0.0000        0.0000        0.0000        0.0000        0.0000        0.0000        0.0000        0.0000        0.0000        0.0000        0.0000        0.0000        0.0000        0.0000        0.0000        0.0000        0.0000        0.0000        0.0000        0.0000        0.0000        0.0000        0.0000        0.0000        0.0000       90.0907       80.5263       82.9454      104.5368      106.0734      103.3697      132.4769      102.3866      105.4084      126.1308      116.7466      122.2332      117.6875      146.0889      174.3148      128.0764      122.7765      138.6077      153.9028      140.1337      142.7056      119.4849      110.7588      112.5077      114.7695      148.8084      153.2794      171.7103      171.9539      149.0005      126.4610      112.8391       87.7685       88.0906       77.9024       85.3237       82.5273       66.5796       74.1265       76.8722      100.1275       89.4962      105.6398      136.7664      178.4540      154.3706      154.4657      152.5446      163.8619      181.5569      149.3185      118.0836      111.2747      118.8430      107.0138      107.0132      115.4003      118.4955      125.8800      119.6708      120.4959      131.7819      117.7751        0.0000        0.0000        0.0000        0.0000        0.0000        0.0000      169.1416      173.2285      164.1969      174.0512      170.4932      164.8140      162.2528      165.5147      167.6075      182.6795        0.0000        0.0000
        0.0000        0.0000        0.0000        0.0000        0.0000        0.0000        0.0000        0.0000        0.0000        0.0000        0.0000        0.0000        0.0000        0.0000        0.0000        0.0000        0.0000        0.0000        0.0000        0.0000        0.0000        0.0000        0.0000        0.0000        0.0000        0.0000        0.0000        0.0000        0.0000        0.0000        0.0000        0.0000        0.0000        0.0000        0.0000        0.0000        0.0000        0.0000        0.0000        0.0000        0.0000        0.0000        0.0000        0.0000        0.0000        0.0000        0.0000        0.0000       58.7099       54.2797       56.0974       53.1809       53.8050       51.1664       42.7856       32.0546       30.3342       25.9751       16.9164       16.5880       17.3953       11.5780       13.2154       15.9280       16.2805       13.0918       14.6474       16.2078       14.9574        0.0000        0.0000        0.0000        0.0000        0.0000        0.0000        0.0000        0.0000        0.0000        0.0000        0.0000        0.0000        0.0000        0.0000        0.0000        0.0000        0.0000        0.0000        0.0000        0.0000        0.0000        0.0000        0.0000        0.0000        0.0000        0.0000        0.0000        0.0000        0.0000        0.0000        0.0000        0.0000        0.0000        0.0000        0.0000        0.0000        0.0000        0.0000        0.0000        0.0000        0.0000        0.0000        0.0000        0.0000        0.0000        0.0000        0.0000        0.0000        0.0000        0.0000        0.0000        0.0000        0.0000        0.0000        0.0000        0.0000        0.0000        0.0000        0.0000        0.0000        0.0000        0.0000        0.0000        0.0000        0.0000        0.0000        0.0000        0.0000        0.0000        0.0000        0.0000        0.0000        0.0000        0.0000        0.0000        0.0000        0.0000        0.0000        0.0000        0.0000        0.0000        0.0000        0.0000        0.0000        0.0000        0.0000        0.0000        0.0000        0.0000        0.0000        0.0000        0.0000        0.0000        0.0000        0.0000        0.0000        0.0000        0.0000        0.0000      120.2747      105.4627      115.7468      104.4956      123.4379      163.1795      184.2569      141.8380      176.1643      235.4112      120.2137      126.0780      154.2138      140.9569      130.2500      107.7809      102.3687      107.2558      156.0724      129.9516      152.8441      135.7140      125.6790      128.0241      141.2892      151.8431      142.4984      121.3796      121.7075      116.2459      107.7110       85.2610       65.5497       61.1455       51.4798       68.0501       67.0652       60.0701       65.8047       79.6606       83.2326      116.7854      135.6484      162.3424      184.6419      194.5072      184.1147      209.9547      209.4230      235.9915      218.3040      180.6476      123.0849       94.5891       69.3495       84.5796      113.8331      127.3334      111.2506      115.5329      127.9490      137.7178      125.0123      108.7641      110.7639      108.7542      101.7973       99.8671      104.3067      105.1063      112.4441      128.3019      131.8417      135.1345      140.1598      150.5442      160.6376      169.2980      172.8607        0.0000        0.0000
        0.0000        0.0000        0.0000        0.0000        0.0000        0.0000        0.0000        0.0000        0.0000        0.0000        0.0000        0.0000        0.0000        0.0000        0.0000        0.0000        0.0000        0.0000        0.0000        0.0000        0.0000        0.0000        0.0000        0.0000        0.0000        0.0000        0.0000        0.0000        0.0000        0.0000        0.0000        0.0000        0.0000        0.0000        0.0000        0.0000        0.0000        0.0000        0.0000        0.0000        0.0000        0.0000        0.0000        0.0000        0.0000        0.0000        0.0000        0.0000       62.6399       53.6020       52.6833       48.3544       45.2511       37.7058       32.9845       23.8099       19.5844       12.1804        8.9541       11.3949       11.8815       12.4573       10.9472       11.9662       15.4714       11.2766       12.6618       10.4288       13.7060       20.0247        0.0000        0.0000        0.0000        0.0000        0.0000        0.0000        0.0000        0.0000        0.0000        0.0000        0.0000        0.0000        0.0000        0.0000        0.0000        0.0000        0.0000        0.0000        0.0000        0.0000        0.0000        0.0000        0.0000        0.0000        0.0000        0.0000        0.0000        0.0000        0.0000        0.0000        0.0000        0.0000        0.0000        0.0000        0.0000        0.0000        0.0000        0.0000        0.0000        0.0000        0.0000        0.0000        0.0000        0.0000        0.0000        0.0000        0.0000        0.0000        0.0000        0.0000        0.0000        0.0000        0.0000        0.0000        0.0000        0.0000        0.0000        0.0000        0.0000        0.0000        0.0000        0.0000        0.0000        0.0000        0.0000        0.0000        0.0000        0.0000        0.0000        0.0000        0.0000        0.0000        0.0000        0.0000        0.0000        0.0000        0.0000        0.0000        0.0000        0.0000        0.0000        0.0000        0.0000        0.0000        0.0000        0.0000        0.0000        0.0000        0.0000        0.0000        0.0000        0.0000        0.0000        0.0000        0.0000        0.0000        0.0000        0.0000        0.0000      124.8140      136.4508      139.3531      142.5322      178.2348        0.0000      183.7840      122.9532      130.2781        0.0000        0.0000        0.0000      137.1488       99.2661      109.3620      110.9050      115.6219      166.0712      112.2325      141.3361      162.1733      134.9016      125.0273      143.5003      170.9300      123.7414      111.3245      101.0301       76.4375       79.8335      105.6962       93.8461      120.0433       97.3222       65.7692       54.6638       58.0897       64.9925       88.9699       80.2916      116.9744      184.3042      183.9015      180.8665      174.2764      172.2351      233.8553      218.0363      232.9047      191.8376      150.9386       98.1753      108.9651       93.7399       97.6171      109.0903      104.2729      101.5779       95.1822      112.2804      110.2451      106.8031       99.5971       79.1083       86.8532       98.4983       87.4598       83.6969       86.6525       95.8595      118.0053      119.7842      122.9904      137.3126      153.7678      162.3472      171.9534      158.7569        0.0000        0.0000
        0.0000        0.0000        0.0000        0.0000        0.0000        0.0000        0.0000        0.0000        0.0000        0.0000        0.0000        0.0000        0.0000        0.0000        0.0000        0.0000        0.0000        0.0000        0.0000        0.0000        0.0000        0.0000        0.0000        0.0000        0.0000        0.0000        0.0000        0.0000        0.0000        0.0000        0.0000        0.0000        0.0000        0.0000        0.0000        0.0000        0.0000        0.0000       53.1492       59.2226       61.5747        0.0000        0.0000        0.0000        0.0000        0.0000        0.0000        0.0000       66.0631       61.9576       58.3246       55.5936       44.1795       34.8141       43.1805       78.3519       40.8411       10.3893        9.9315       10.6506        8.2610       10.0971       10.6043       10.4628       10.6380       11.3844       10.9885       11.6988       16.4399       17.9885        0.0000        0.0000        0.0000        0.0000        0.0000        0.0000        0.0000        0.0000        0.0000        0.0000        0.0000        0.0000        0.0000        0.0000        0.0000        0.0000        0.0000        0.0000        0.0000        0.0000        0.0000        0.0000        0.0000        0.0000        0.0000        0.0000        0.0000        0.0000        0.0000        0.0000        0.0000        0.0000        0.0000        0.0000        0.0000        0.0000        0.0000        0.0000        0.0000        0.0000        0.0000        0.0000        0.0000        0.0000        0.0000        0.0000        0.0000        0.0000        0.0000        0.0000        0.0000        0.0000        0.0000        0.0000        0.0000        0.0000        0.0000        0.0000        0.0000        0.0000        0.0000        0.0000        0.0000        0.0000        0.0000        0.0000        0.0000        0.0000        0.0000        0.0000        0.0000        0.0000        0.0000        0.0000        0.0000        0.0000        0.0000        0.0000        0.0000        0.0000        0.0000        0.0000        0.0000        0.0000        0.0000        0.0000        0.0000        0.0000        0.0000        0.0000        0.0000        0.0000        0.0000        0.0000        0.0000        0.0000        0.0000        0.0000        0.0000        0.0000        0.0000        0.0000        0.0000        0.0000        0.0000        0.0000        0.0000        0.0000        0.0000        0.0000        0.0000        0.0000        0.0000      108.6906      114.6395      105.4790      117.8955      106.3583      135.9609      214.9207      175.6869      127.8377      125.1346      135.1445      126.7377      130.0473      116.5187       85.9200       83.0528       86.1492      102.6486       90.9107       86.6368       62.7708       72.0482       85.4885      115.2293      122.0305      108.8885      122.1679      166.2720      169.5647      134.7276      176.0132      190.2220      204.4509      202.4448      165.8344      128.8206      112.4317      140.0618      127.0175       77.2856       88.3093       88.5423      130.9125      107.6862      108.7077      101.3338       98.4996       97.3758       89.9684       94.1406       90.5982      104.4214       85.8237       81.5866       85.7286       97.7865      119.7107      136.4546      140.8656      149.4153      148.7122      147.1550      177.4809        0.0000        0.0000        0.0000
        0.0000        0.0000        0.0000        0.0000        0.0000        0.0000        0.0000        0.0000        0.0000        0.0000        0.0000        0.0000        0.0000        0.0000        0.0000        0.0000        0.0000        0.0000        0.0000        0.0000        0.0000        0.0000        0.0000        0.0000        0.0000        0.0000        0.0000        0.0000        0.0000        0.0000        0.0000        0.0000        0.0000        0.0000        0.0000        0.0000        0.0000        0.0000       58.2593       62.2163       67.6832       60.2979       57.4284       60.4099       61.6851       64.6785       79.1681       90.9518      110.4172       92.5435       77.5253       67.9970       55.8974       45.5474       38.4740       87.4353       30.1184       13.2567       11.2244       10.5429        8.3441        7.5049        8.8214       11.6091       11.7665       13.8324       11.9417       10.7783       13.4381       15.7114       18.7821       14.8678        0.0000        0.0000        0.0000        0.0000        0.0000        0.0000        0.0000        0.0000        0.0000        0.0000        0.0000        0.0000        0.0000        0.0000        0.0000        0.0000        0.0000        0.0000        0.0000        0.0000        0.0000        0.0000        0.0000        0.0000        0.0000        0.0000        0.0000        0.0000        0.0000        0.0000        0.0000        0.0000        0.0000        0.0000        0.0000        0.0000        0.0000        0.0000        0.0000        0.0000        0.0000        0.0000        0.0000        0.0000        0.0000        0.0000        0.0000        0.0000        0.0000        0.0000        0.0000        0.0000        0.0000        0.0000        0.0000        0.0000        0.0000        0.0000        0.0000        0.0000        0.0000        0.0000        0.0000        0.0000        0.0000        0.0000        0.0000        0.0000        0.0000        0.0000        0.0000        0.0000        0.0000        0.0000        0.0000        0.0000        0.0000        0.0000        0.0000        0.0000        0.0000        0.0000        0.0000        0.0000        0.0000        0.0000        0.0000        0.0000        0.0000        0.0000        0.0000        0.0000        0.0000        0.0000        0.0000        0.0000        0.0000        0.0000        0.0000        0.0000        0.0000        0.0000        0.0000        0.0000        0.0000        0.0000        0.0000        0.0000        0.0000        0.0000        0.0000        0.0000      120.2643      149.1285      147.7979      140.0366      136.3306      138.5472      170.2724      124.3120      119.4285      133.5254      143.8262      122.8506      111.1826       93.7436       81.0066       62.0524       80.6308       72.7585       81.1461       92.1212       83.3149       97.8344      128.7690      133.8939      114.3712       97.4062       99.2791      126.2382      195.8606      209.0321      159.3443      156.0142      175.4862      129.4509      139.6766      132.9625      158.4705      126.2710       98.2562       90.7574      101.3174      157.2017      158.0223      121.6139      104.1744       99.3694       93.1581       88.1555      114.6026      113.6802      105.0279       78.9282       87.0946       89.5703       94.0285      127.0658      133.4638      120.9190      131.5410      131.5059      136.1232        0.0000        0.0000        0.0000        0.0000
        0.0000        0.0000        0.0000        0.0000        0.0000        0.0000        0.0000        0.0000        0.0000        0.0000        0.0000        0.0000        0.0000        0.0000        0.0000        0.0000        0.0000        0.0000        0.0000        0.0000        0.0000        0.0000        0.0000        0.0000        0.0000        0.0000        0.0000        0.0000        0.0000        0.0000        0.0000        0.0000        0.0000        0.0000        0.0000        0.0000        0.0000       35.8490       39.5590       41.4165       48.3450       47.5325       49.8004       53.9708       61.8325       62.5995       71.0302       77.4706       90.5621       84.4197       70.6169       63.5093       50.0037       45.6040       39.6574       37.5532       57.3209       14.4732       12.8418        9.0725        7.7807        7.9171        8.0333        8.9739        9.2040       13.6084       13.0252        8.9888        9.7007       15.1578       16.9980       12.2969        0.0000        0.0000        0.0000        0.0000        0.0000        0.0000        0.0000        0.0000        0.0000        0.0000        0.0000        0.0000        0.0000        0.0000        0.0000        0.0000        0.0000        0.0000        0.0000        0.0000        0.0000        0.0000        0.0000        0.0000        0.0000        0.0000        0.0000        0.0000        0.0000        0.0000        0.0000        0.0000        0.0000        0.0000        0.0000        0.0000        0.0000        0.0000        0.0000        0.0000        0.0000        0.0000        0.0000        0.0000        0.0000        0.0000        0.0000        0.0000        0.0000        0.0000        0.0000        0.0000        0.0000        0.0000        0.0000        0.0000        0.0000        0.0000        0.0000        0.0000        0.0000        0.0000        0.0000        0.0000        0.0000        0.0000        0.0000        0.0000        0.0000        0.0000        0.0000        0.0000        0.0000        0.0000        0.0000        0.0000        0.0000        0.0000        0.0000        0.0000        0.0000        0.0000        0.0000        0.0000        0.0000        0.0000        0.0000        0.0000        0.0000        0.0000        0.0000        0.0000        0.0000        0.0000        0.0000        0.0000        0.0000        0.0000        0.0000        0.0000        0.0000        0.0000        0.0000        0.0000        0.0000        0.0000        0.0000      127.0973      157.3060      140.8553      159.2411      154.0760        0.0000      146.1874      150.2253      149.7149       98.9105       99.3367      106.4211      133.3113       98.1955      157.8665      178.6041      125.4862       91.7051       91.2125       80.5179       75.5428       91.2074       76.2942       70.9478       73.4220       82.8934       83.8617       78.1812       70.5491       70.0152       94.4516       73.8172      109.4188      190.5334      160.8680      169.2610      157.9897      142.3847      151.3038      153.1493      129.2761      141.4975      130.3636      120.5336       97.3653       98.7710      113.6734      155.3514      114.9353      109.4734      109.5414      110.3003       94.2496       87.5571       93.8192       96.3884       94.1701       81.4039       81.5081       90.1280       94.5605      100.9956      109.3072      115.1080      120.8156      129.2276        0.0000        0.0000        0.0000        0.0000
        0.0000        0.0000        0.0000        0.0000        0.0000        0.0000        0.0000        0.0000        0.0000        0.0000        0.0000        0.0000        0.0000        0.0000        0.0000        0.0000        0.0000        0.0000        0.0000        0.0000        0.0000        0.0000        0.0000        0.0000        0.0000        0.0000        0.0000        0.0000        0.0000        0.0000        0.0000        0.0000        0.0000        0.0000        0.0000        0.0000        0.0000       32.8433       35.2057       37.9782       35.9781       39.3573       43.4271       51.2120       54.9761       55.0486       60.1532       62.8468       65.3390       61.0158       56.1074       44.3866       40.7306       38.4352       31.0526       25.0224       22.9197       15.9546       13.7482       10.5855        9.4167        8.1802        8.1427        8.0104        8.9283        9.4236       10.9871        9.4132       10.0223       10.5483       11.0346        8.2209       10.7714        0.0000        0.0000        0.0000        0.0000        0.0000        0.0000        0.0000        0.0000        0.0000        0.0000        0.0000        0.0000        0.0000        0.0000        0.0000        0.0000        0.0000        0.0000        0.0000        0.0000        0.0000        0.0000        0.0000        0.0000        0.0000        0.0000        0.0000        0.0000        0.0000        0.0000        0.0000        0.0000        0.0000        0.0000        0.0000        0.0000        0.0000        0.0000        0.0000        0.0000        0.0000        0.0000        0.0000        0.0000        0.0000        0.0000        0.0000        0.0000        0.0000        0.0000        0.0000        0.0000        0.0000        0.0000        0.0000        0.0000        0.0000        0.0000        0.0000        0.0000        0.0000        0.0000        0.0000        0.0000        0.0000        0.0000        0.0000        0.0000        0.0000        0.0000        0.0000        0.0000        0.0000        0.0000        0.0000        0.0000        0.0000        0.0000        0.0000        0.0000        0.0000        0.0000        0.0000        0.0000        0.0000        0.0000        0.0000        0.0000        0.0000        0.0000        0.0000        0.0000        0.0000        0.0000        0.0000        0.0000        0.0000        0.0000        0.0000        0.0000        0.0000        0.0000      118.1820       99.2635       96.3710      104.9273      105.1625      107.5081      100.2380      113.2857      140.5171      139.9455      125.1515      141.1101      124.3369      102.0927      113.7534      133.2490      169.1948      113.0076      152.4230      126.0843      116.9368       87.2838      107.9036      124.8176      102.2448      126.5915       97.8945       90.9566      119.0963      116.6603       81.2789       60.6267       61.4155       86.0613       77.2052       71.6683      102.2063      144.2087      172.6245      167.1170      168.1971      160.1432      171.4034      170.9950      160.5934      169.5602      150.6953      142.4055      142.5302      114.4464      131.3801      162.5087      152.0627      122.0973      129.2597      130.8347      105.9787       90.8482       88.9594       80.7046       83.1090       87.3919       88.0924       93.4681       99.2177      100.8505      109.6723      112.7569      127.6804        0.0000        0.0000        0.0000        0.0000        0.0000
        0.0000        0.0000        0.0000        0.0000        0.0000        0.0000        0.0000        0.0000        0.0000        0.0000        0.0000        0.0000        0.0000        0.0000        0.0000        0.0000        0.0000        0.0000        0.0000        0.0000        0.0000        0.0000        0.0000        0.0000        0.0000        0.0000        0.0000        0.0000        0.0000        0.0000        0.0000        0.0000        0.0000        0.0000        0.0000        0.0000       28.5633       31.8430       35.1014       33.6023       35.4477       36.7466       41.7180       52.5573       48.6367       50.9352       48.0551       46.0081       46.4501       48.1237       46.9276       39.5938       38.0815       32.7828       32.0208       25.9987       22.7147       18.4720       14.8173       11.9402        9.7207        9.9287       11.8197        9.1868       11.2096       12.6596        9.5109        9.5467       10.1686        8.7812        8.5106        7.3592        0.0000        0.0000        0.0000        0.0000        0.0000        0.0000        0.0000        0.0000        0.0000        0.0000        0.0000        0.0000        0.0000        0.0000        0.0000        0.0000        0.0000        0.0000        0.0000        0.0000        0.0000        0.0000        0.0000        0.0000        0.0000        0.0000        0.0000        0.0000        0.0000        0.0000        0.0000        0.0000        0.0000        0.0000        0.0000        0.0000        0.0000        0.0000        0.0000        0.0000        0.0000        0.0000        0.0000        0.0000        0.0000        0.0000        0.0000        0.0000        0.0000        0.0000        0.0000        0.0000        0.0000        0.0000        0.0000        0.0000        0.0000        0.0000        0.0000        0.0000        0.0000        0.0000        0.0000        0.0000        0.0000        0.0000        0.0000        0.0000        0.0000        0.0000        0.0000        0.0000        0.0000        0.0000        0.0000        0.0000        0.0000        0.0000        0.0000        0.0000        0.0000        0.0000        0.0000        0.0000        0.0000        0.0000        0.0000        0.0000        0.0000        0.0000        0.0000        0.0000        0.0000        0.0000        0.0000        0.0000        0.0000        0.0000        0.0000        0.0000      136.4240      131.1348      137.6487      109.2357       95.1463       97.9422       83.5112       84.0914      130.8543      126.1022      124.5981      133.6208       88.9314      112.2896      116.0737      102.7682       99.8148      110.0510      136.7213      122.0019      116.9864      152.9132      111.5686       96.5548      121.9848      129.2491      149.9524      143.6391      154.4134      138.0966      120.1820       89.9208       87.0231      120.1846      101.2390      132.3280      130.0957      101.7724       85.7715       97.3451      150.7223      160.2516      157.2212      177.3140      185.4953      185.5337      178.8533      194.1208      207.5771      185.3834      159.4416      147.2495      146.4268      152.8993      151.1218      133.9619      129.0267      126.6292      132.1873      110.6885      106.8342      102.3522       92.6828       90.2995       90.3724       94.2361       97.7697      105.7660      102.2398      109.1556      110.6902      119.1963        0.0000        0.0000        0.0000        0.0000        0.0000
        0.0000        0.0000        0.0000        0.0000        0.0000        0.0000        0.0000        0.0000        0.0000        0.0000        0.0000        0.0000        0.0000        0.0000        0.0000        0.0000        0.0000        0.0000        0.0000        0.0000        0.0000        0.0000        0.0000        0.0000        0.0000        0.0000        0.0000        0.0000        0.0000        0.0000        0.0000        0.0000        0.0000        0.0000        0.0000       27.1765       27.3208       30.0665       32.6663       33.3351       38.0849       36.0400       39.0866       46.2272       45.8150       42.5578       44.0773       38.3398       40.4169       40.8635       42.3799       33.5437       30.3944       30.0883       29.5141       22.1512       22.2824       19.6950       15.4430       10.3146        9.9348       12.8304       12.1599       11.3440       18.0592       11.9868        9.8463       10.9223       10.1742        9.1305        7.4913        5.1739        0.0000        0.0000        0.0000        0.0000        0.0000        0.0000        0.0000        0.0000        0.0000        0.0000        0.0000        0.0000        0.0000        0.0000        0.0000        0.0000        0.0000        0.0000        0.0000        0.0000        0.0000        0.0000        0.0000        0.0000        0.0000        0.0000        0.0000        0.0000        0.0000        0.0000        0.0000        0.0000        0.0000        0.0000        0.0000        0.0000        0.0000        0.0000        0.0000        0.0000        0.0000        0.0000        0.0000        0.0000        0.0000        0.0000        0.0000        0.0000        0.0000        0.0000        0.0000        0.0000        0.0000        0.0000        0.0000        0.0000        0.0000        0.0000        0.0000        0.0000        0.0000        0.0000        0.0000        0.0000        0.0000        0.0000        0.0000        0.0000        0.0000        0.0000        0.0000        0.0000        0.0000        0.0000        0.0000        0.0000        0.0000        0.0000        0.0000        0.0000        0.0000        0.0000        0.0000        0.0000        0.0000        0.0000        0.0000        0.0000        0.0000        0.0000        0.0000        0.0000        0.0000        0.0000        0.0000        0.0000        0.0000        0.0000        0.0000      118.9607      110.0583      111.5377      103.3749       96.3543       78.1035       88.0850       97.2258       96.6141      113.3460      121.1095      110.9050       92.2767       85.8327      107.4063      111.1185      102.5328      162.5951      163.2084      108.2436       86.0357       75.2112      111.2800      119.7844      125.2039      159.3017      180.8559      157.2208      125.0966      123.3428       95.4133      107.2195       98.6985      103.9206      114.7866      133.5836      135.6864      105.9464       92.0701       98.8004      128.8035      131.1380      133.4407      135.3141      187.8709      195.6409      189.8476      188.2877      231.6534      224.5532      220.4988      199.9732      170.4452      164.0240      164.0527      143.6372      147.7253      153.6392      154.0085      148.0585      137.9061      122.5417      110.6699      104.6103      101.9064      103.4351      103.9095      104.5120      103.7879      102.2190      105.1659       97.9396      103.5478        0.0000        0.0000        0.0000        0.0000        0.0000
        0.0000        0.0000        0.0000        0.0000        0.0000        0.0000        0.0000        0.0000        0.0000        0.0000        0.0000        0.0000        0.0000        0.0000        0.0000        0.0000        0.0000        0.0000        0.0000        0.0000        0.0000        0.0000        0.0000        0.0000        0.0000        0.0000        0.0000        0.0000        0.0000        0.0000        0.0000        0.0000        0.0000        0.0000        0.0000       21.0971       22.3497       38.2045       35.0617       37.1584       40.7406       41.3563       42.7527       42.9126       39.4396       36.9868       36.8071       37.0730       29.3283       25.9988       29.3400       30.6457       27.4804       26.9554       27.6457       21.8919       21.8264       16.7121       11.7554       12.7442       13.3695       15.4289       15.7202       13.0960       12.3437       11.6085       10.4709       12.1577       13.2313       10.6458        8.2478        5.7753        0.0000        0.0000        0.0000        0.0000        0.0000        0.0000        0.0000        0.0000        0.0000        0.0000        0.0000        0.0000        0.0000        0.0000        0.0000        0.0000        0.0000        0.0000        0.0000        0.0000        0.0000        0.0000        0.0000        0.0000        0.0000        0.0000        0.0000        0.0000        0.0000        0.0000        0.0000        0.0000        0.0000        0.0000        0.0000        0.0000        0.0000        0.0000        0.0000        0.0000        0.0000        0.0000        0.0000        0.0000        0.0000        0.0000        0.0000        0.0000        0.0000        0.0000        0.0000        0.0000        0.0000        0.0000        0.0000        0.0000        0.0000        0.0000        0.0000        0.0000        0.0000        0.0000        0.0000        0.0000        0.0000        0.0000        0.0000        0.0000        0.0000        0.0000        0.0000        0.0000        0.0000        0.0000        0.0000        0.0000        0.0000        0.0000        0.0000        0.0000        0.0000        0.0000        0.0000        0.0000        0.0000        0.0000        0.0000        0.0000        0.0000        0.0000        0.0000        0.0000        0.0000        0.0000        0.0000        0.0000        0.0000        0.0000       94.8778       88.4491       88.5738       92.7990       91.4076       75.7403       72.4760       62.0582       72.7049       87.3689       91.4063       91.8538      117.5540      122.0888      129.2919      128.8590      107.5803       97.0344      120.8646      122.2899      117.9113       89.2354       76.3208       92.8819      108.8930      126.4775      163.2341      187.9466      176.8667      137.0891      129.7843      127.2408      159.0561      159.3572      211.6936      201.7283      180.1673      127.6983      117.7250      118.7513      132.0926      130.0561      167.9303      172.9366      170.7608      189.4831      204.0332      210.9616      262.5860      305.8218      237.1006      264.3478      240.4814      202.9997      204.9427      199.8674      194.8684      187.8809      214.6342      226.8153      194.4910      156.6103      152.1343      134.4664      121.0486      106.4839      103.0969      100.6487      104.5308      115.6365      127.4095      125.8409      110.6177        0.0000        0.0000        0.0000        0.0000        0.0000        0.0000
        0.0000        0.0000        0.0000        0.0000        0.0000        0.0000        0.0000        0.0000        0.0000        0.0000        0.0000        0.0000        0.0000        0.0000        0.0000        0.0000        0.0000        0.0000        0.0000        0.0000        0.0000        0.0000        0.0000        0.0000        0.0000        0.0000        0.0000        0.0000        0.0000        0.0000        0.0000        0.0000        0.0000        0.0000        0.0000       27.5097       25.1039       33.3022       32.9623       41.8489       44.8729       44.2864       41.8272       42.7707       39.2635       34.0499       27.3517       24.4239       20.3179       23.3080       24.0077       25.1112       24.6939       24.5365       27.2035       21.1266       19.8780       15.6556       12.5926       13.1865       13.7101       15.7342       16.4036       14.6361       12.0143       12.7482       14.7396       16.0017       14.4268       11.7875       11.2855        0.0000        0.0000        0.0000        0.0000        0.0000        0.0000        0.0000        0.0000        0.0000        0.0000        0.0000        0.0000        0.0000        0.0000        0.0000        0.0000        0.0000        0.0000        0.0000        0.0000        0.0000        0.0000        0.0000        0.0000        0.0000        0.0000        0.0000        0.0000        0.0000        0.0000        0.0000        0.0000        0.0000        0.0000        0.0000        0.0000        0.0000        0.0000        0.0000        0.0000        0.0000        0.0000        0.0000        0.0000        0.0000        0.0000        0.0000        0.0000        0.0000        0.0000        0.0000        0.0000        0.0000        0.0000        0.0000        0.0000        0.0000        0.0000        0.0000        0.0000        0.0000        0.0000        0.0000        0.0000        0.0000        0.0000        0.0000        0.0000        0.0000        0.0000        0.0000        0.0000        0.0000        0.0000        0.0000        0.0000        0.0000        0.0000        0.0000        0.0000        0.0000        0.0000        0.0000        0.0000        0.0000        0.0000        0.0000        0.0000        0.0000        0.0000        0.0000        0.0000        0.0000        0.0000      104.1740      107.6311        0.0000      100.7618      100.9168       92.2878       86.2325       73.8773       71.7290       72.2853       68.3000       88.8426       57.5590       61.8563       54.0844       79.2364       94.8463       68.1287       66.4455       60.3543       86.6559       82.3958       88.2667       81.0496       93.1041      101.9474      125.4649       72.1648       74.7932       82.6375      110.5310      139.3353      196.8689      214.1240      178.4133      149.3965      144.3502      178.0238      195.9862      187.7250      167.5445      144.2473      120.2956      125.2458      143.5240      144.5450      135.5169      177.5712      186.9903      180.7814      208.8112      238.1486      211.3820      227.0344      248.7124      235.0438      224.4260      205.3272      212.1728      255.5684      256.8050      222.9563      211.9821      218.0830      226.3717      204.5121      176.8441      169.3330      138.8344      123.7451      112.1465      103.7564      102.5078      103.1507      108.7731      117.3142      109.3152        0.0000        0.0000        0.0000        0.0000        0.0000        0.0000        0.0000
        0.0000        0.0000        0.0000        0.0000        0.0000        0.0000        0.0000        0.0000        0.0000        0.0000        0.0000        0.0000        0.0000        0.0000        0.0000        0.0000        0.0000        0.0000        0.0000        0.0000        0.0000        0.0000        0.0000        0.0000        0.0000        0.0000        0.0000        0.0000        0.0000       78.5321       73.0084       69.7056       73.8448       70.9565       53.2244       33.1094       29.5297       24.4606       26.5033       37.5169       39.8384       37.3886       36.7997       31.9838       27.6514       25.2683       23.5341       22.1471       19.9197       18.3176       16.3731       18.5583       23.8749       25.1732       27.5904       21.9585       16.7071       14.9572       15.7538       16.0452       16.8734       15.8684       13.4084       14.4001       15.5277       16.5010       16.2090       18.6044       14.5007       14.9726       14.8966       10.3571        7.9484        0.0000        0.0000        0.0000        0.0000        0.0000        0.0000        0.0000        0.0000        0.0000        0.0000        0.0000        0.0000        0.0000        0.0000        0.0000        0.0000        0.0000        0.0000        0.0000        0.0000        0.0000        0.0000        0.0000        0.0000        0.0000        0.0000        0.0000        0.0000        0.0000        0.0000        0.0000        0.0000        0.0000        0.0000        0.0000        0.0000        0.0000        0.0000        0.0000        0.0000        0.0000        0.0000        0.0000        0.0000        0.0000        0.0000        0.0000        0.0000        0.0000        0.0000        0.0000        0.0000        0.0000        0.0000        0.0000        0.0000        0.0000        0.0000        0.0000        0.0000        0.0000        0.0000        0.0000        0.0000        0.0000        0.0000        0.0000        0.0000        0.0000        0.0000        0.0000        0.0000        0.0000        0.0000        0.0000        0.0000        0.0000        0.0000        0.0000        0.0000        0.0000        0.0000        0.0000        0.0000        0.0000        0.0000        0.0000        0.0000        0.0000        0.0000        0.0000       92.7616       89.4790       89.1349      100.0320       90.9366       83.4012       85.3018       76.4807       65.2428       74.8584       66.9309       59.4880      135.0534       57.4678       63.5330       58.3405       80.6792       65.9962       65.5661       47.1514       64.8591      105.0106      103.2121       96.3587       89.4417       63.4397      120.0511      112.6827       66.8743       83.5409       82.2329      112.5249      131.2193      150.7040      155.3413      135.1233      153.4849      174.3153      183.2878      176.2478      147.0624      142.7133      140.0626      129.2939      149.3790      200.6934      178.8864      161.2497      167.5491      159.0617      174.7878      171.4896      205.3730      212.7343      238.2300      261.9132      281.8537      235.6257      228.8016      213.0976      209.2043      214.6828      202.1322      199.7436      212.1638      220.3151      209.6835      199.8584      185.5283      155.5010      131.9393      116.3367      101.2856       96.1885      101.0079      103.9963      109.8027        0.0000        0.0000        0.0000        0.0000        0.0000        0.0000        0.0000        0.0000
        0.0000        0.0000        0.0000        0.0000        0.0000        0.0000        0.0000        0.0000        0.0000        0.0000        0.0000        0.0000        0.0000        0.0000        0.0000        0.0000        0.0000        0.0000        0.0000        0.0000        0.0000        0.0000        0.0000        0.0000        0.0000        0.0000       69.3897       92.4099       98.1343       91.7036       90.4138       64.6089       61.9907       56.2110       44.0086       30.7702       22.0845       26.1263       19.7874       27.3881       26.8856       28.0011       26.3034       22.0716       24.4447       23.3609       22.6534       23.3426       20.4718       19.3469       19.5307       18.6847       21.4474       25.9719       28.0992       25.3154       21.2554       20.7939       16.4254       20.6263       21.3804       18.6504       16.3676       16.8940       16.9950       18.3519       17.4417       18.8169       17.7297       16.9182       17.4530       13.2684       10.0064        8.1599        8.0118       10.1641        9.8301        8.8512        8.1137        6.4887        6.9570        7.1422        0.0000        0.0000        0.0000        0.0000        0.0000        0.0000        0.0000        0.0000        0.0000        0.0000        0.0000        0.0000        0.0000        0.0000        0.0000        0.0000        0.0000        0.0000        0.0000        0.0000        0.0000        0.0000        0.0000        0.0000        0.0000        0.0000        0.0000        0.0000        0.0000        0.0000        0.0000        0.0000        0.0000        0.0000        0.0000        0.0000        0.0000        0.0000        0.0000        0.0000        0.0000        0.0000        0.0000        0.0000        0.0000        0.0000        0.0000        0.0000        0.0000        0.0000        0.0000        0.0000        0.0000        0.0000        0.0000        0.0000        0.0000        0.0000        0.0000        0.0000        0.0000        0.0000        0.0000        0.0000        0.0000        0.0000        0.0000        0.0000        0.0000        0.0000        0.0000       72.9428       66.6130       57.6926       69.4864       56.5015        0.0000        0.0000        0.0000        0.0000       77.4186       77.0409       76.2016       78.8351       85.9430       77.9663       86.8267       70.8531       76.7888       77.1112       74.7850       75.5438       62.2233       69.3185       53.1765       53.1839       67.2081      108.9701       97.6915       72.5829       76.5734       62.0714      106.1446      183.9171      110.9717      109.9063      106.2224       87.5954       79.2713       77.3017       86.4156       77.6259       89.1759      134.3869      139.0833      135.2034      122.9562      119.5840      121.0756      144.9025      115.5088      130.5262      140.9341      175.3216      138.7757      134.8544      176.9191      197.7882      180.7453      185.7136      162.2712      178.7179      178.1777      193.5341      211.1306      213.1541      209.0464      246.4371      268.8855      254.3530      246.6416      224.8273      193.3586      190.4429      189.7118      220.3875      229.5357      205.8609      221.7420      188.5372      162.5415      142.5949      121.4416      117.5492      102.6168       98.2473       99.9492       99.3511      108.4865        0.0000        0.0000        0.0000        0.0000        0.0000        0.0000        0.0000        0.0000
        0.0000        0.0000        0.0000        0.0000        0.0000        0.0000        0.0000        0.0000        0.0000        0.0000        0.0000        0.0000        0.0000        0.0000        0.0000        0.0000        0.0000        0.0000        0.0000        0.0000        0.0000        0.0000        0.0000        0.0000        0.0000       80.8175       81.7983       69.7744       65.7519       52.1003       50.0301       47.7019       44.0125       44.4968       36.1769       31.5570       22.7132       36.6617       34.8263       16.5286       17.8956       16.2502       17.4247       21.7746       31.1631       29.1180       25.2280       23.5824       21.5692       20.4201       20.3224       21.8459       24.8084       30.7521       31.7583       32.1996       26.8873       20.7705       19.9887       27.6003       26.8123       22.0536       22.0235       23.6895       23.1997       23.7118       21.4784       20.0155       18.8666       17.9306       16.0308       11.6845       10.4996        9.1517       11.3108       11.6208       10.5117        8.8818        8.6997        9.2570       10.2021       10.7506        9.3067        7.0727        0.0000        0.0000        0.0000        0.0000        0.0000        0.0000        0.0000        0.0000        0.0000        0.0000        0.0000        0.0000        0.0000        0.0000        0.0000        0.0000        0.0000        0.0000        0.0000        0.0000        0.0000        0.0000        0.0000        0.0000        0.0000        0.0000        0.0000        0.0000        0.0000        0.0000        0.0000        0.0000        0.0000        0.0000        0.0000        0.0000        0.0000        0.0000        0.0000        0.0000        0.0000        0.0000        0.0000        0.0000        0.0000        0.0000        0.0000        0.0000        0.0000        0.0000        0.0000        0.0000        0.0000        0.0000        0.0000        0.0000        0.0000        0.0000        0.0000        0.0000        0.0000        0.0000        0.0000        0.0000        0.0000        0.0000        0.0000        0.0000       57.9745       57.3769       51.3708       60.7993       70.4482       43.6812       54.9769       87.3437       89.3208       85.5493       75.5761       63.4029       68.2363       79.1118       78.3699       58.5346       56.7182       64.0895       61.8788       65.5230       66.5083       58.6947       64.6693       64.6758       74.0542       64.2731       70.2262       67.3007       76.9783       92.3561       93.1751      108.3619      101.4453      155.6154      142.9452      112.9680      112.8063       77.2224       66.8501       74.0740       85.0290      117.0640      105.0082      111.1599      153.8737      139.3095      110.9500       89.3612       77.1194       61.7689       73.0684      120.3088      117.4666      121.3426      111.0588      109.3339      132.0689      170.7765      160.9446      153.9311      149.2833      144.0517      148.7813      228.2610      235.2923      220.0351      214.2023      240.8495      262.9640      230.8459      214.4615      205.1605      189.6370      206.1836      195.2033      194.5168      198.0505      179.1885      180.4844      159.9901      156.3853      146.5080        0.0000        0.0000      110.7137      109.3392      114.7915      114.2818        0.0000        0.0000        0.0000        0.0000        0.0000        0.0000        0.0000        0.0000        0.0000
        0.0000        0.0000        0.0000        0.0000        0.0000        0.0000        0.0000        0.0000        0.0000        0.0000        0.0000        0.0000        0.0000        0.0000        0.0000        0.0000        0.0000        0.0000        0.0000        0.0000        0.0000        0.0000        0.0000        0.0000        0.0000        0.0000       86.9141       83.7769       82.3613       63.5276       87.9733       88.6431       42.0119       38.8039       37.8562       32.7621       22.1989       22.8743       20.3890       15.0149       15.1276       20.7510       20.4984       28.3328       33.7602       35.5787       29.4087       24.5541       22.0994       23.1321       24.6135       25.3551       24.7946       26.3552       27.2394       28.2849       24.7218       17.8051       21.0750       27.1333       25.9652       21.3753       24.4434       27.3227       27.0556       24.3017       22.4547       22.5968       24.1199       23.1064       20.5119       13.3184       12.3521       12.6881       13.3234       12.2233       10.9080       10.3522       10.9678       10.9185       11.1590       11.6034       10.8274        9.1914        7.5299        6.7210        0.0000        0.0000        0.0000        0.0000        0.0000        0.0000        0.0000        0.0000        0.0000        0.0000        0.0000        0.0000        0.0000        0.0000        0.0000        0.0000        0.0000        0.0000        0.0000        0.0000        0.0000        0.0000        0.0000        0.0000        0.0000        0.0000        0.0000        0.0000        0.0000        0.0000        0.0000        0.0000        0.0000        0.0000        0.0000        0.0000        0.0000        0.0000        0.0000        0.0000        0.0000        0.0000        0.0000        0.0000        0.0000        0.0000        0.0000        0.0000        0.0000        0.0000        0.0000        0.0000        0.0000        0.0000        0.0000        0.0000        0.0000        0.0000        0.0000        0.0000        0.0000        0.0000        0.0000        0.0000        0.0000        0.0000       71.9164       82.2385       84.1852       61.4530       44.1499       53.1078       56.6131       54.6399       48.2557       53.5759       59.2835       57.8814       90.0641       59.9928       48.2122       37.6750       37.9778       43.5200       62.4650       50.6869       63.1631       60.8786       58.4681       73.9089       67.8124       74.5216       70.1351       79.9152       92.1994       94.8818      113.7607      137.9413      105.7114      114.6587       96.9299      144.2816      141.4328       79.5688       85.9788       75.9236       64.9914       66.7352       74.9417       76.2737      105.3943      100.9658       89.9615       66.1586       46.9116       46.4847       55.8711      100.1340       99.8813      108.0727      127.4523      116.5639      149.1077      144.7662      132.3737      108.4319      117.9889      117.5587      154.7101      242.3314      209.7379      213.8909      196.2279      272.7132      279.9692      251.1122      212.5681      185.9271      189.1226      178.8663      167.6561      176.5427      182.6883      180.1057      170.7036      159.4291      157.2832        0.0000        0.0000        0.0000        0.0000        0.0000        0.0000        0.0000        0.0000        0.0000        0.0000        0.0000        0.0000        0.0000        0.0000        0.0000        0.0000
        0.0000        0.0000        0.0000        0.0000        0.0000        0.0000        0.0000        0.0000        0.0000        0.0000        0.0000        0.0000        0.0000        0.0000        0.0000        0.0000        0.0000        0.0000        0.0000        0.0000        0.0000        0.0000        0.0000        0.0000        0.0000        0.0000        0.0000       58.2091       53.3461       48.7540       49.3534       59.2225       45.0010       45.7232       44.5893       33.3729       29.9769       30.2355       25.4746       50.6524       41.8768       38.2208       32.0223       39.3452       39.3483       42.8039       36.9819       30.3805       27.9705       30.6163       32.9947       35.5530       34.2899       30.4760       28.4082       31.0598       26.9409       27.1104       30.3096       31.8223       28.6689       28.5032       28.6242       27.9162       27.5787       28.7245       24.9787       25.1523       25.3280       22.1885       18.8715       11.6650       12.1044       14.3345       14.3418       11.9334       11.5690       11.4801       12.4692       12.4732       13.7887       12.7985       12.9130        9.9555        7.4853        7.7483        8.4772        6.5218        6.5097        6.8917        0.0000        0.0000        0.0000        0.0000        0.0000        0.0000        0.0000        0.0000        0.0000        0.0000        0.0000        0.0000        0.0000        0.0000        0.0000        0.0000        0.0000        0.0000        0.0000        0.0000        0.0000        0.0000        0.0000        0.0000        0.0000        0.0000        0.0000        0.0000        0.0000        0.0000        0.0000        0.0000        0.0000        0.0000        0.0000        0.0000        0.0000        0.0000        0.0000        0.0000        0.0000        0.0000        0.0000        0.0000        0.0000        0.0000        0.0000        0.0000        0.0000        0.0000        0.0000        0.0000        0.0000        0.0000        0.0000        0.0000        0.0000        0.0000        0.0000        0.0000        0.0000       34.1631       38.2385       46.8831       62.6498       67.2112       36.6862       33.6549       39.2902       54.5459       47.9818       48.9823       64.5376       41.3382       42.2562       58.5018       49.1729       32.3580       32.7832       33.6392       43.0672       49.5319       55.8430       60.2569       61.8548       69.0104       63.3709       90.5826       68.2179       83.1964      110.6976       84.1774      105.3739      123.8954       99.6685       95.2471      109.6468      114.6647       78.9146       90.5001       95.3790       47.8485       46.3618       52.4976       51.2564       51.1278       76.2620      102.3668       88.8770       49.6397       56.7550       47.6176       57.3677       95.0015      101.2391       98.8670      100.4650      102.7848      112.9986      121.4965      119.4511      103.1407      107.6514      115.2382      148.2859      205.4797      237.2503      217.9655      209.2273      267.6994      257.2968      229.1664      216.9312      230.1958      233.0900      171.4557      185.6656      193.2570      190.3981      188.8114      171.3601      164.3133      185.9410        0.0000        0.0000        0.0000        0.0000        0.0000        0.0000        0.0000        0.0000        0.0000        0.0000        0.0000        0.0000        0.0000        0.0000        0.0000        0.0000
        0.0000        0.0000        0.0000        0.0000        0.0000        0.0000        0.0000        0.0000        0.0000        0.0000        0.0000        0.0000        0.0000        0.0000        0.0000        0.0000        0.0000        0.0000        0.0000        0.0000        0.0000        0.0000        0.0000        0.0000        0.0000        0.0000        0.0000       50.7779       48.8853       47.3116       46.8358       47.9330       48.5154       50.4074       53.5865       45.9251       51.2796       64.0796       58.8892       95.8643      103.6896       85.5080       82.4015       67.3155       55.6006       49.9818       45.9027       45.1085       42.2337       43.1722       42.3716       46.4706       38.2310       38.3187       35.9702       35.1403       36.0069       35.6330       36.4771       39.3913       33.4222       35.2440       35.6328       33.1186       35.6616       32.3588       26.0085       24.4412       20.7789       18.4590       17.3336       13.3231       15.3767       12.5987       13.2302       12.5163       12.2147       12.9551       11.7401       11.4889       12.2688       12.7408       11.6764        9.5730        8.0892        9.4012       10.2870        6.4796        5.6762        3.6181        0.0000        0.0000        0.0000        0.0000        0.0000        0.0000        0.0000        0.0000        0.0000        0.0000        0.0000        0.0000        0.0000        0.0000        0.0000        0.0000        0.0000        0.0000        0.0000        0.0000        0.0000        0.0000        0.0000        0.0000        0.0000        0.0000        0.0000        0.0000        0.0000        0.0000        0.0000        0.0000        0.0000        0.0000        0.0000        0.0000        0.0000        0.0000        0.0000        0.0000        0.0000        0.0000        0.0000        0.0000        0.0000        0.0000        0.0000        0.0000        0.0000        0.0000        0.0000        0.0000        0.0000        0.0000        0.0000        0.0000        0.0000        0.0000        0.0000        0.0000        0.0000        0.0000       42.2712       53.6991       36.9721       52.4749       35.0033       26.7460       28.7734       38.7999       47.1124       49.7044       73.6473       31.9192       30.9822       29.2865       28.7843       31.8950       43.8706       53.8652       44.5639       46.8593       48.7942       62.8154       72.2641       62.7668       72.3964       84.8827       64.2793       90.2002      103.7853       99.4000      113.0456       88.8011       97.7682       89.1692      122.3899       70.8786       62.7912       65.8060       48.5717       48.6747       48.2931       48.9522       70.2628       96.7433      112.2972      108.6967       98.3506       53.0234       57.3587       58.8296       66.8552      101.1497      115.8488      111.3698      105.6146       99.3924      114.7885      101.0764      104.2418      108.5795      121.9156      132.6693      161.1422      231.1451      254.1683      240.9235      219.5922      260.7779      293.4937      262.7569      195.8731      194.5069      205.6414      194.3390      199.4605      199.3387      221.8832      215.2406      201.2622      191.6500      189.0820        0.0000        0.0000        0.0000        0.0000        0.0000        0.0000        0.0000        0.0000        0.0000        0.0000        0.0000        0.0000        0.0000        0.0000        0.0000        0.0000
        0.0000        0.0000        0.0000        0.0000        0.0000        0.0000        0.0000        0.0000        0.0000        0.0000        0.0000        0.0000        0.0000        0.0000        0.0000        0.0000        0.0000        0.0000        0.0000        0.0000        0.0000        0.0000        0.0000        0.0000        0.0000        0.0000        0.0000        0.0000       57.0422       56.1008       56.5653       58.2846       60.2683       61.7433       59.5175       55.6611       56.1473       59.8422       62.8815       90.7714      133.4201      165.9531      126.9926      105.1768       93.4418       84.2825       74.8900       75.1410       62.8033       60.2117       65.4968       61.1221       56.7819       60.1415       58.2356       46.4775       42.5969       43.7209       64.2144      111.2649      114.7114       60.2346       47.9780       48.4819       44.2301       39.2604       31.7588       26.5494       20.9134       18.2297       17.3339       14.7743       15.5403       11.4934       10.6794       14.1396       14.9188       15.9826       14.6630       13.7659       17.5628       17.5576       15.3554       10.7554        9.3369       10.5019        9.1822        8.5869        4.7105        4.9107        7.8656        0.0000        0.0000        0.0000        0.0000        0.0000        0.0000        0.0000        0.0000        0.0000        0.0000        0.0000        0.0000        0.0000        0.0000        0.0000        0.0000        0.0000        0.0000        0.0000        0.0000        0.0000        0.0000        0.0000        0.0000        0.0000        0.0000        0.0000        0.0000        0.0000        0.0000        0.0000        0.0000        0.0000        0.0000        0.0000        0.0000        0.0000        0.0000        0.0000        0.0000        0.0000        0.0000        0.0000        0.0000        0.0000        0.0000        0.0000        0.0000        0.0000        0.0000        0.0000        0.0000        0.0000        0.0000        0.0000        0.0000        0.0000        0.0000        0.0000        0.0000        0.0000        0.0000       40.6381       32.7187       29.7535       34.6862       38.2118       34.2017       29.8758       32.3968       30.4973       32.7763       32.2582       23.1219       19.0452       21.8562       32.3962       34.5470       36.2841       44.7281       40.7280       58.8558       48.6071       71.3471       71.3821       79.4182       96.2925       85.1871       83.2996       87.1064      114.5591      123.2116      105.0700      101.7886      100.8862       85.4263       82.1271       62.1644       72.8561       64.4491       54.4154       55.4729      112.3619      122.7903      123.8811      145.0230      152.2937      160.5848      121.8483       92.1973       82.3957       89.5743      101.3329      118.0266      102.2032      105.5333      108.4264      136.0244      110.4294      102.0615      109.5956      117.4120      120.7869      170.3152      197.3642      235.3611      269.0688      239.9246      242.9923      247.6893      204.5709      231.4884      227.9352      219.8112      236.9927      233.9281      215.8880      211.2468      208.6091      208.3858      171.6489      166.5348        0.0000        0.0000        0.0000        0.0000        0.0000        0.0000        0.0000        0.0000        0.0000        0.0000        0.0000        0.0000        0.0000        0.0000        0.0000        0.0000
        0.0000        0.0000        0.0000        0.0000        0.0000        0.0000        0.0000        0.0000        0.0000        0.0000        0.0000        0.0000        0.0000        0.0000        0.0000        0.0000        0.0000        0.0000        0.0000        0.0000        0.0000        0.0000        0.0000        0.0000        0.0000        0.0000        0.0000        0.0000       62.3000       59.8802       61.4155       68.9639       72.3809       71.8532       70.7258       66.4249       63.9274       64.6427       68.2848       73.4832       73.4876       74.3914       86.5477       88.9477      103.2754      129.3592      151.0565      132.1582       95.2558       77.3185       90.9880       83.0967       71.1354       74.1933       68.3107       59.5126       54.2712       44.6710       53.9372       75.7703       77.8907       99.3045       93.3452       82.0152       51.3197       42.9074       47.2327       37.0410       27.7701       21.0062       22.2459       16.7137       11.6330        7.1027       10.8566       12.9902       14.6067       15.2040       16.7300       15.4683       14.5026       15.8005       16.5389       11.9664       10.5133        9.8455        8.9046        6.8154        6.0549        7.0671        7.7414        0.0000        0.0000        0.0000        0.0000        0.0000        0.0000        0.0000        0.0000        0.0000        0.0000        0.0000        0.0000        0.0000        0.0000        0.0000        0.0000        0.0000        0.0000        0.0000        0.0000        0.0000        0.0000        0.0000        0.0000        0.0000        0.0000        0.0000        0.0000        0.0000        0.0000        0.0000        0.0000        0.0000        0.0000        0.0000        0.0000        0.0000        0.0000        0.0000        0.0000        0.0000        0.0000        0.0000        0.0000        0.0000        0.0000        0.0000        0.0000        0.0000        0.0000        0.0000        0.0000        0.0000        0.0000        0.0000        0.0000        0.0000        0.0000        0.0000        0.0000       35.4623       32.2471       36.0636       36.1452       26.5103       34.6430       24.7776       24.7233       26.0079       28.4069       30.3742       27.6966       23.6449       25.3194       21.8549       34.8186       37.3822       29.3981       31.8145       49.2782       38.4565       44.6723       44.4929       50.1931       65.4361       91.4538       96.8346      107.0845      103.0706       84.1358      104.7978      102.2521       87.4229       86.7082       83.4529       78.5757       63.9320       97.1598       97.9231       61.1133       65.8324       68.3067       86.1113       98.0970       99.4163      151.1595      166.9240      167.0962      144.7271       96.6734      121.2203      111.5044      154.9231      114.0323      113.1607      101.6158       94.1136       92.1831       99.4389      108.8935      113.7329      128.9207      121.1456      134.8065      169.4449      224.6041      192.1962      188.1835      180.8728      201.4035      228.1206      266.7927      258.1362      231.6556      230.8187      224.6002      221.7990      205.3140      209.0731      196.4680      183.5022      187.3011        0.0000        0.0000        0.0000        0.0000        0.0000        0.0000        0.0000        0.0000        0.0000        0.0000        0.0000        0.0000        0.0000        0.0000        0.0000        0.0000
        0.0000        0.0000        0.0000        0.0000        0.0000        0.0000        0.0000        0.0000        0.0000        0.0000        0.0000        0.0000        0.0000        0.0000        0.0000        0.0000        0.0000        0.0000        0.0000        0.0000        0.0000        0.0000        0.0000        0.0000        0.0000        0.0000        0.0000        0.0000       79.4984       82.4810       91.2339       96.4214       94.1708       89.7293       79.5400       69.6124       69.4315       71.0636       77.2446       79.4537       78.2575       80.5661       80.5192       81.9501       90.8747       98.0008      127.3072      121.6129      106.0247       78.1088      102.0933       85.1843       77.9575       74.0206       66.9465       60.7081       54.2727       53.1860       43.6651       40.8262       37.8837       44.0632       58.9119       79.5756       95.4384       85.0200       55.6047       34.6201       25.5333       18.5995       17.6832        7.3322        4.7949        6.1064        8.0347       11.6698       12.7698       14.5292       14.6963       22.1817       26.1304       17.6903       18.0974       20.8483       15.6691       11.9920        8.0422        8.4718        5.6788        6.9409       11.4466       12.4827        0.0000        0.0000        0.0000        0.0000        0.0000        0.0000        0.0000        0.0000        0.0000        0.0000        0.0000        0.0000        0.0000        0.0000        0.0000        0.0000        0.0000        0.0000        0.0000        0.0000        0.0000        0.0000        0.0000        0.0000        0.0000        0.0000        0.0000        0.0000        0.0000        0.0000        0.0000        0.0000        0.0000        0.0000        0.0000        0.0000        0.0000        0.0000        0.0000        0.0000        0.0000        0.0000        0.0000        0.0000        0.0000        0.0000        0.0000        0.0000        0.0000        0.0000        0.0000        0.0000        0.0000        0.0000        0.0000        0.0000        0.0000        0.0000       19.2438       31.4358       42.1455       32.6053       27.5947       51.6787       40.5258       24.4402       23.1093       24.1192       24.1664       24.1814       24.3200       20.0386       29.7572       29.3015       37.4812       36.8029       31.4475       32.3207       33.5353       36.3221       92.7095       89.6311       55.6400       67.9203       82.5959       98.1393      116.9981      109.5364       84.9656       99.2086       87.6260       97.9346       87.4348       73.0943       64.4886       48.2880       48.7405       65.9280       55.4730       61.0681       85.6069       89.3161       98.0682       93.0032       89.9420      100.9583      113.1738       74.4640      105.7096      134.8555      141.3988      120.0203      119.3554      104.8067       96.3781       92.9712      101.0276      131.2885      148.9214      149.8079      140.7301      137.1426      164.5082      189.2751      191.0407      195.7039      164.3282      160.5226      167.2462      196.7364      229.0107      229.2870      212.9938      203.2281      193.7674      193.2523      202.5558      204.1342      224.4162      230.5036      191.7618      165.4373        0.0000        0.0000        0.0000        0.0000        0.0000        0.0000        0.0000        0.0000        0.0000        0.0000        0.0000        0.0000        0.0000        0.0000        0.0000
        0.0000        0.0000        0.0000        0.0000        0.0000        0.0000        0.0000        0.0000        0.0000        0.0000        0.0000        0.0000        0.0000        0.0000        0.0000        0.0000        0.0000        0.0000        0.0000        0.0000        0.0000        0.0000        0.0000        0.0000        0.0000        0.0000        0.0000       79.0136       91.4321       80.2500       74.9642       76.0361       77.6295       75.3515       74.1185       74.0231       76.3806       85.8712       89.6099       91.0558      111.0364      117.7675       90.8744       85.0126       86.6064       76.9178       70.5761       74.4837       84.3594       74.2095       70.8829       77.1228       93.3700      101.2474       99.3407       78.4015       66.2088       58.8395       45.7522       38.1457       31.3310       28.5871       27.6434       27.3768       24.6787       27.1371       16.8669       16.6815       14.9404       13.5508       10.1201        6.3918        5.6617        6.4340        8.4133       10.6338       10.6995       10.8045       10.7005       10.6719       11.0888       12.1161       16.0715       50.5915       29.6350       11.7571        8.4906        5.0609        5.0076        7.6807        8.6334        8.3626        5.8979        0.0000        0.0000        0.0000        0.0000        0.0000        0.0000        0.0000        0.0000        0.0000        0.0000        0.0000        0.0000        0.0000        0.0000        0.0000        0.0000        0.0000        0.0000        0.0000        0.0000        0.0000        0.0000        0.0000        0.0000        0.0000        0.0000        0.0000        0.0000        0.0000        0.0000        0.0000        0.0000        0.0000        0.0000        0.0000        0.0000        0.0000        0.0000        0.0000        0.0000        0.0000        0.0000        0.0000        0.0000        0.0000        0.0000        0.0000        0.0000        0.0000        0.0000        0.0000        0.0000        0.0000        0.0000        0.0000        0.0000       20.8665       24.8899       25.1568       32.3969       29.4919       26.4276       26.3854       25.0252       23.9752       23.0414       24.1006       23.1632       22.2892       22.1921       18.0840       25.0439       36.9226       38.6787       43.6860       46.1865       45.1671       38.4019       42.2131       69.4893       66.6983       53.5676       65.6300       70.9415       80.2180       90.6870       81.5227       82.8936       77.9615       87.3500       82.4694       82.1831       75.9343       62.9583       52.4697       40.5543       41.5993       42.6607       48.6350       49.2886       59.8639       73.7299       85.2209       96.6670      108.0487      104.4247       82.8857      105.7147      119.3142      125.8724      123.0213      130.7347      142.1020      153.8749      142.1360      131.9415      134.0212      111.3036      110.6243      111.1572      152.6077      193.0155      183.3712      173.9533      157.5588      162.3174      185.8560      219.4262      268.2495      244.5869      239.9889      229.1868      199.1428      188.9380      196.2486      211.6610      220.5909      231.5891      211.7989      188.1465        0.0000        0.0000        0.0000        0.0000        0.0000        0.0000        0.0000        0.0000        0.0000        0.0000        0.0000        0.0000        0.0000        0.0000        0.0000        0.0000
        0.0000        0.0000        0.0000        0.0000        0.0000        0.0000        0.0000        0.0000        0.0000        0.0000        0.0000        0.0000        0.0000        0.0000        0.0000        0.0000        0.0000        0.0000        0.0000        0.0000        0.0000        0.0000        0.0000        0.0000        0.0000        0.0000        0.0000       68.5183       69.1781       67.7046       65.9866       72.4949       77.8614       83.6768       84.1060      117.2674      121.1567       98.2018       96.0455       87.1453       82.0225       86.7781       81.7019       76.9474       72.8645       80.6291       72.9452       77.6615       72.6543       78.9450       77.5670       82.9549      100.7391      112.6716      105.3751       83.6555       73.8934       64.3037       51.9274       30.1199       23.5814       20.1236       17.2079        8.5267       10.7754       11.5215       13.0206       11.4597        9.1019       11.1231        9.8027        8.9213        7.8187        7.2515        7.7064        8.1998        7.6082        7.5884        7.6548        4.5120        5.2888        7.2479        4.7205        8.8043       12.8983       11.3202        4.3867        1.6466        2.8500        3.0660        2.8226        1.8610        1.4199        1.2847        1.2978        1.5197        1.4133        1.4979        2.4159        3.6199        1.9774        0.0000        0.0000        0.0000        0.0000        0.0000        0.0000        4.0086        5.6969        5.6285       10.2425        0.0000        0.0000        0.0000        0.0000        0.0000        0.0000        0.0000        0.0000        0.0000        0.0000        0.0000        0.0000        0.0000        0.0000        0.0000        0.0000        0.0000        0.0000        0.0000        0.0000        0.0000        0.0000        0.0000        0.0000        0.0000        0.0000        0.0000        0.0000        0.0000        0.0000        0.0000        0.0000        0.0000        0.0000        0.0000        0.0000       26.5144       28.3955       23.4077       23.9861       27.6865       29.1735       28.8823       29.4509       25.4487       30.9963       27.5741       27.3920       21.4301       21.2490       29.2443       20.6514       22.1138       25.2359       43.4085       40.4633       47.0521       47.0489       48.7273       54.9926       48.5197       55.0819       63.1638       84.1346       65.1633       65.5176       76.4665       75.6287       88.5099      115.1597       78.6781      100.0337       69.1801       63.9288       85.3341       90.8503       68.1242       49.6943       54.0615       52.3553       57.0019       62.8963       72.0040       89.2705       79.7443       78.2790      113.0559      144.7375      148.1496      161.9941      192.7963      184.5412      169.6964      188.1043      214.1016      190.0829      162.2685      143.0215      135.2545      134.9551      128.7439      161.1588      180.7780      168.9005      188.2186      196.0484      196.3319      207.6009      230.1058      251.7054      255.1875      245.0045      230.0632      230.6440      228.1420      220.0947      210.4472      220.2142      217.8251      211.3751      212.1550      210.6707        0.0000        0.0000        0.0000        0.0000        0.0000        0.0000        0.0000        0.0000        0.0000        0.0000        0.0000        0.0000        0.0000        0.0000        0.0000        0.0000
        0.0000        0.0000        0.0000        0.0000        0.0000        0.0000        0.0000        0.0000        0.0000        0.0000        0.0000        0.0000        0.0000        0.0000        0.0000        0.0000        0.0000        0.0000        0.0000        0.0000        0.0000        0.0000        0.0000        0.0000        0.0000        0.0000       75.2290       73.8681       72.8490       70.0459       68.7133       77.7924       96.7916      115.8772       96.6641      111.5452      121.4782      137.8884      141.6778      134.8805      106.6079      106.4179       87.4468       85.2521       85.1568       83.2209      101.0841      130.0273      122.9530      111.6786       88.3334       95.4408      110.6302      107.9241       97.0106       79.9482       72.2236       56.0420       46.5611       33.3596       23.0724       16.1592       10.8979        7.9184       10.3696       10.4269       11.4147        8.8107        8.9422        9.0180        9.6534       10.0987        7.7044        6.6431        6.6000        5.8118        5.7511        5.4417        4.2636        2.2652        3.4067        3.5448        2.5080        3.2612        2.5054        2.8053        2.0365        1.0362        1.3990        1.7592        0.9191        1.2281        0.9571        1.3304        2.1125        1.5242        1.8794        2.1709        2.9626        0.6869        0.3757        0.8486        2.7559        0.6927        0.8899        2.4561        3.8660        3.6679        4.1137        4.8773        7.1707        9.5751        9.2026        8.5894        9.8413        0.0000        0.0000        0.0000        0.0000        0.0000        0.0000        0.0000        0.0000        0.0000        0.0000        0.0000        0.0000        0.0000        0.0000        0.0000        0.0000        0.0000        0.0000        0.0000        0.0000        0.0000        7.4725       10.8547        8.5974       11.2114       12.6230       14.8372       21.3574       25.4140       44.3047       35.7594       24.9907       26.2204       37.2531       34.4345       26.4698       33.6510       32.9559       31.3715       28.3965       26.5309       47.7423       49.6263       25.5445       23.9819       29.0057       34.8245       22.4178       17.4172       20.4767       31.6354       33.5018       39.2155       45.1161       42.9040       50.2840       43.2335       44.8518       64.6030       82.7155       77.3885       83.8801       81.0751       65.7980       74.4447       95.1176       93.2003       73.7962       73.1238       70.8938       69.5668       60.1272       57.9294       46.8037       52.5793       64.8061       74.9488       82.3541       93.4708       85.1971       70.4118       93.5371      144.6443      181.9813      222.9129      222.4898      246.4126      233.4432      186.8192      215.0074      178.1229      191.2414      184.4555      150.8469      145.5860      151.2422      149.3457      145.4432      156.2148      164.8855      178.8229      193.1394      199.9223      216.4784      233.0431      232.8930      249.7907      254.1874      239.0103      230.4372      228.9033      250.5985      245.9063      239.0496      218.9586      213.0662        0.0000        0.0000        0.0000        0.0000        0.0000        0.0000        0.0000        0.0000        0.0000        0.0000        0.0000        0.0000        0.0000        0.0000        0.0000        0.0000        0.0000        0.0000
        0.0000        0.0000        0.0000        0.0000        0.0000        0.0000        0.0000        0.0000        0.0000        0.0000        0.0000        0.0000        0.0000        0.0000        0.0000        0.0000        0.0000        0.0000        0.0000        0.0000        0.0000        0.0000        0.0000        0.0000        0.0000        0.0000       75.1325       73.8763       72.1283       71.6919       81.4925       94.9853      124.5990      145.6414      129.0367      126.0743       98.4194       81.9202       88.9778       92.3644      111.2309      126.9451      107.8554      153.8016      117.7437      105.3721       99.2689      100.6615       99.1414       88.1232       78.5395       79.9449       73.9243       67.5512       62.0057       59.9399       55.6949       39.6922       32.3179       26.4982       23.8687       18.2121       11.3222        6.9483        7.6390        7.3551        8.5777        6.9449        7.9775        7.8600        8.1172        7.7194        5.8221        5.4074        6.5093        4.7135        3.8811        4.3677        3.0011        3.1929        3.4002        3.1617        1.9738        2.6201        2.4111        3.1921        4.0824        2.8676        2.9917        3.6156        2.9761        2.4005        2.9354        5.0081        3.7091        3.2868        1.8536        3.1303        5.1949        1.8970        0.7697        0.0000        0.4265        0.1586        2.1119        4.2445        6.3953        6.2573        6.1366        5.1569        8.7025        8.0542        8.3006       10.5046       13.4709       12.9956        6.8686        4.0312        0.0000        0.0000        0.0000        0.0000        0.0000        0.0000        0.0000        0.0000        0.0000        0.0000        0.0000        0.0000       19.9686       17.5275       14.2459       11.4296       10.3336        9.6282        8.4368        8.3083        9.6358       11.6710       12.4437       13.6821       15.9405       34.8159       36.3634       48.5163       31.6866       27.7383       29.9424       34.5464       32.5801       39.5396       47.6959       33.4993       31.6902       29.2604       36.8472       48.6124       31.6577       30.4729       38.8603       34.4871       24.9536       25.6352       20.4895       22.7610       32.9397       41.3820       51.4615       49.7756       45.5601       46.3882       48.8233       80.6372       96.3049       70.2631       64.0734       68.7840       86.4153       95.7018      120.6283      114.1625       82.0283       86.6686       99.1252       66.6255       56.0715       45.3754       43.1957       41.7427       85.9808       93.0981       68.7260      102.6061       92.2222      104.2196      125.0357      147.8724      197.3969      213.1551      241.1558      267.7610      244.2875      200.9304      207.2148      198.1218      204.6966      181.9766      169.8505      168.4754      172.3803      161.2997      160.8882      156.3110      177.9513      189.3204      216.7871      205.9724      223.9239      234.5191      235.9619      256.8138      252.7052      238.4447      252.0992      244.9258      226.0962        0.0000      228.9522      215.1304      221.6231        0.0000        0.0000        0.0000        0.0000        0.0000        0.0000        0.0000        0.0000        0.0000        0.0000        0.0000        0.0000        0.0000        0.0000        0.0000        0.0000        0.0000        0.0000
        0.0000        0.0000        0.0000        0.0000        0.0000        0.0000        0.0000        0.0000        0.0000        0.0000        0.0000        0.0000        0.0000        0.0000        0.0000        0.0000        0.0000        0.0000        0.0000        0.0000        0.0000        0.0000        0.0000        0.0000        0.0000       72.6274       73.5607       76.9262       72.0208       71.5409       80.6830       92.3686       80.4422       85.2514       83.2129       76.7775       63.0582       57.2732       53.5219       61.5944       64.9335       68.5568       69.3083       74.5060       74.8831       70.5848       69.8797       73.9847       72.2266       64.0534       57.8330       56.2914       48.4220       66.7747       71.9914       46.7579       36.5574       32.5353       29.6913       21.0988       15.6171       12.8455       12.7912        8.9426        7.8055        8.7037        7.5545        6.6037        7.6269        7.5960        5.9199        6.5642        5.7110        5.1729        4.2972        3.9529        3.9974        3.2382        3.4948        3.5454        4.2940        3.7862        2.4506        3.0258        2.9815        3.7020        6.3134        5.2514        5.7138        4.4949        2.3279        4.5861        6.2211        3.1659        3.2233        2.4483        2.1627        6.2538        6.8421        4.7731        4.0581        2.6262        4.0715       12.7392        3.3054        3.0850        8.0473        4.5584        7.9690        9.0379       11.3326        7.7551        5.6859       12.8625       12.1241       12.0024       15.7829        7.1256        8.5112       15.7820       19.5663        0.0000        0.0000        0.0000        0.0000        0.0000        0.0000        0.0000        0.0000       23.8465       21.0932       21.3179       16.1322       13.7376       14.5312       11.2382       12.7453       15.3997       14.1521       12.8054       14.8909       33.7377       17.3338       32.6777       27.9847       27.3891       34.5377       36.4114       36.5566       36.4181       37.5252       35.9439       38.7791       37.2090       40.2405       39.5021       47.0911       45.0301       44.9033       38.3736       38.9721       46.7868       33.1322       26.9441       25.1322       26.5374       29.6065       37.3348       43.2335       46.6204       47.0440       53.6171       54.2857       91.1662       82.6460       51.5998       54.6310       73.0350       60.9744       87.9495       90.3636      102.0613       81.9254       95.4860      100.7426       75.3231       68.5080       71.3142       54.7262       98.8497       98.7009      108.5057       86.3528       73.9575       87.7338      106.3870      129.1047      145.5971      243.1081      244.0208      266.6612      280.2846      303.4707      292.6421      290.1767      265.5298      242.7090      221.2281      206.2193      202.7010      189.9769      172.5383      166.0366      159.5908      174.2487      195.5285      211.5389      217.6622      236.3748      235.1257      228.4081      252.1016      255.6245      234.3128      230.2027        0.0000        0.0000        0.0000        0.0000        0.0000        0.0000        0.0000        0.0000        0.0000        0.0000        0.0000        0.0000        0.0000        0.0000        0.0000        0.0000        0.0000        0.0000        0.0000        0.0000        0.0000        0.0000        0.0000        0.0000
        0.0000        0.0000        0.0000        0.0000        0.0000        0.0000        0.0000        0.0000        0.0000        0.0000        0.0000        0.0000        0.0000        0.0000        0.0000        0.0000        0.0000        0.0000        0.0000        0.0000        0.0000        0.0000       61.7174       64.6710       66.3538       68.6719       77.6259       84.7476       83.4867       85.7890       79.6247       67.5529       60.3626       59.5027       52.3660       43.9568       39.3095       33.9375       36.4589       37.3581       40.1557       38.2030       40.0553       34.7883       28.9187       24.3849       26.3230       26.8432       25.5859       32.0072       28.6487       26.1064       21.4085       56.3752       66.4374       35.1712       21.4917       19.2260       17.1608       14.4582       12.2082       10.4613        8.4149        7.1005        7.7986        8.5856        7.8729        7.0890        7.4245        7.0533        6.8294        6.5429        6.7512        7.1897        4.8338        3.3267        3.8213        2.9300        4.9342        4.5829        5.0711        4.6428        5.8908        5.4730        8.0058        8.2331       10.4446        6.2020        2.0222        0.5905        0.6650        1.8919        2.3661        3.3538        3.8710        5.7563        5.7641        6.7382        5.1361        3.3970        5.5991        9.4650       10.0649        7.1894        4.4596        5.5660        5.3386        9.3962       11.7926       11.3137       12.1202       13.1074        6.5849       14.7678        7.4782        2.8934        7.2906        7.4019       21.1611       26.3405       21.7794       20.8995       18.8767       11.3855       10.8225       16.6837       23.0543       31.6732       30.2978       27.9761       20.9223       28.5926       23.4336       20.3270       18.0698       16.1837       22.1027       29.8877       20.0524       11.4315       20.4420       23.9452       25.7704       25.1373       25.7338       27.2700       29.2961       32.0855       52.5208       32.2615       34.7510       37.3194       41.4590       43.0042       43.5147       48.4966       62.9034       58.2702       54.7555       50.1706       53.6715       51.0945       47.0640       45.9613       47.7183       46.6620       48.5790       49.5899       56.1474       49.8556       47.2848       58.0752       52.1931       52.6377       68.6899       55.4283       52.7209       50.8962       58.6415       67.2607       69.3094       72.2342       74.1509      110.3994      108.0269       81.0629       82.7483       58.6016       62.3256       72.3226       83.2484       89.8147      118.9475      116.5117      121.1185      146.3509      144.7226      180.0195      222.6643      235.5403      259.4483      258.3273      290.7617      302.7372      285.4594      296.3897      268.8103      240.9952      240.6736      245.0177      231.6721      202.2829      187.8405      179.4304      182.9662      193.7067      206.1922      216.2015      226.8367      242.3330      226.4491      228.7037      235.3766      233.7720        0.0000        0.0000        0.0000        0.0000        0.0000        0.0000        0.0000        0.0000        0.0000        0.0000        0.0000        0.0000        0.0000        0.0000        0.0000        0.0000        0.0000        0.0000        0.0000        0.0000        0.0000        0.0000        0.0000        0.0000        0.0000
        0.0000        0.0000        0.0000        0.0000        0.0000        0.0000        0.0000        0.0000        0.0000        0.0000        0.0000        0.0000        0.0000        0.0000        0.0000        0.0000        0.0000        0.0000       46.1609       50.3287       51.4226       62.3371       74.9249       66.1099       63.9095       64.6733       67.1650       77.0306       73.8652       70.0578       52.5299       45.8331       42.9724       38.9842       29.9467       25.1199       24.5626       25.9949       25.0504       21.5384       19.3382       19.6966       20.9716       19.5902       20.3077       17.5573       14.1109       14.4868       13.9997       14.6896       11.7803       11.9036       12.7056       14.2102       15.0299       16.9436       17.9805       17.9611       14.0634       13.4448       12.3754        9.6953       10.7395        7.0268        6.4249        7.3143        7.6352        5.0602        4.7453        5.5008        5.3673        6.2408        6.7379        5.8720        5.1374        3.6067        3.3191        3.6544        3.9003        5.1769        5.2285        5.3178        7.0100        9.1841        8.7226        7.5892        5.3644        6.5218        1.9913        0.8048        0.7752        1.6559        3.4396        6.0935        6.3391        9.1824       19.5115       12.0588        7.6792        3.7613        6.0156        7.4262        6.2390        0.7281        5.0270        4.5320        0.7626        9.3159       12.1331       19.5991        6.1443       10.1243        5.1341        6.4582        6.4723        2.7065        2.0862        3.5308       19.8665       27.3500       12.5721       16.1822       16.8509       14.7617       14.1124       16.3041       20.7093       27.0525       31.6614       30.9971       28.1972       37.8652       49.5291       31.9142       21.0662       25.7596       24.4655       37.7885       26.4520       12.8438       16.8841       34.8438       42.5245       41.1356       31.7601       28.0579       37.6461       35.4901       42.0580       32.5987       34.6540       37.9016       39.5592       39.9248       41.7278       46.6906       55.9555       62.7993       51.3144       50.3087       47.5640       48.4685       49.0063       51.1114       54.1274       64.0287       50.3037       50.0330       63.7405       60.0778       57.0152       67.2611       60.7842       51.0014       51.9840       64.1043       52.8413       57.3068       75.8438      100.9331       89.7051       80.4985       80.0851       84.0371       80.6111       74.4510       69.6108       72.5768       74.6171       80.3435       83.1941       74.8081       81.4610      112.4999      120.5018      148.1862      180.3715      253.6130      254.7991      245.7387      274.6991      276.4950      288.8100      305.9297      312.5805      302.3646      279.2690      252.0678      241.5458      247.4206      253.6548      212.6369      209.8272      192.1778      204.3618      200.1885      203.4362      205.6785      211.2299      219.1412      213.7739        0.0000        0.0000        0.0000        0.0000        0.0000        0.0000        0.0000        0.0000        0.0000        0.0000        0.0000        0.0000        0.0000        0.0000        0.0000        0.0000        0.0000        0.0000        0.0000        0.0000        0.0000        0.0000        0.0000        0.0000        0.0000        0.0000        0.0000        0.0000
        0.0000        0.0000        0.0000        0.0000        0.0000        0.0000        0.0000        0.0000        0.0000        0.0000        0.0000        0.0000        0.0000        0.0000        0.0000       44.8264       50.4933       53.3596       48.3010       49.7681       57.9208       60.9827       65.0868       70.8686       75.0653       73.7681       65.3809       67.9680       63.1209       51.2885       39.2487       29.3928       29.9821       23.1566       19.0464       20.8167       24.1336       26.4043       23.5810       21.9202       15.2600       18.2471       17.7528       19.8017       20.7432       17.0125       12.9360       10.0636        8.5700        6.8329        7.7993        8.8223        8.1495        8.2725        9.8368       14.3310       16.1460       18.0352       12.8991       13.0253       12.4323       10.0752       10.7342        8.3187        7.9057        8.4080        7.2518        5.1078        5.5629        5.5518        6.9360        8.0037        7.4791        5.4808        6.1673        5.9005        5.1383        5.1244        2.4101        3.7472        3.9124        3.1190        2.8281        3.7944        4.6805        2.9408        4.8618        6.1276        4.0873        3.4696        5.7268        7.5014        5.7919        7.7235        9.2933        8.6141       15.6948        9.9058        6.2957        7.4836       19.6604       12.5465        7.6553        0.8388        0.8651        0.8694        0.8576        7.6975        6.0675        6.5013        5.2615        2.7030        3.0207        4.1920        3.7228        3.7393        7.4127        5.0929        4.6171        8.0203       10.1157       10.9914        7.6067        7.7200       11.5812       13.1529       16.6240       27.2767       27.3354       30.3153       31.6287       30.1675       36.6508       32.8917       32.6952       36.3238       43.1776       35.4033       21.6622       26.3856       37.5945       66.1231       57.3784       34.2084       28.3457       27.8954       38.6362       37.8248       52.0268       41.2445       34.6953       43.8094       53.3588       55.3255       51.4804       63.2771       64.3697       63.6297       56.1787       54.4174       52.3464       48.6894       48.0788       52.4003       56.3162       62.0496       63.7791       64.7691       64.8945       56.4529       64.8740       61.8378       61.7867       61.1931       61.2271       57.2980       58.8495       53.8954       65.4527       77.8217       79.5012       76.0406       74.9965       91.5837       89.7438       78.4954       76.5183       80.6868       67.1384       66.6054       92.4299       75.3175       78.6893       80.9336       92.0507      104.2944      135.6511      231.4553      288.7158      245.6486      260.3022      265.7464      280.9637      253.3012      267.2712      306.3871      279.7447      237.8459      238.8921      266.6914      264.8363      227.7547      210.3241      196.7393        0.0000      192.9540      195.1511      202.2776      211.5502      217.4635      211.9279        0.0000        0.0000        0.0000        0.0000        0.0000        0.0000        0.0000        0.0000        0.0000        0.0000        0.0000        0.0000        0.0000        0.0000        0.0000        0.0000        0.0000        0.0000        0.0000        0.0000        0.0000        0.0000        0.0000        0.0000        0.0000        0.0000        0.0000        0.0000
        0.0000        0.0000        0.0000        0.0000        0.0000        0.0000        0.0000        0.0000        0.0000        0.0000        0.0000        0.0000        0.0000       35.9707       43.7593       50.1070       62.3033       58.4903       59.9714       64.3241       67.1019       65.1306       69.8106       80.1199       85.3321       66.4447       61.3427       53.9541       41.3387       28.2428       28.4873       29.2921       27.4281       23.1978       22.7671       17.5350       20.0555       20.0237       18.8982       19.2984       18.4667       16.9034       13.7172       12.6135       15.1224       13.2285        7.9104        8.5758        7.4292        6.1256        5.3361        8.1573        7.2670        6.8360        7.2877        9.5282       10.6322       11.1249        8.9167        7.7241        6.9222        7.5109        8.5124        8.9697        9.0933        7.7505        7.4804        6.9446        7.6918        7.3050        7.4516        6.8720        5.7154        5.0410        4.8005        5.9523        2.2224        5.1556        6.6845        5.8945        4.5377        3.8352        4.2157        5.7272        4.1118        9.6410        3.6410        4.4949        4.8725        4.0870        3.9710        5.7914        8.1313       12.1597       14.8684       14.7381       14.6402       10.9641        6.0246        9.7153       16.4305        4.6145        7.8320       10.7525        2.6105        0.9374        0.9613        8.8662        5.3003        4.9281        6.5299        4.1848        5.4027        6.9265       10.0872       11.4351        2.2215        7.4676        5.3944        5.8785        5.5920        6.0612        7.4766        8.2675        8.0740        8.7325       12.4116       23.5000       25.4574       25.6526       35.6468       40.5344       34.7028       42.4396       35.1399       27.5408       25.3726       22.7232       28.0866       36.1652       36.5239       36.8422       46.1832       49.6434       69.3755       55.5569       43.5372       59.7322       47.6031       48.7175       44.7846       54.8551       57.0357       77.2207       89.1933       81.1214       98.5352       61.5225       57.3348       61.7170       60.8817       59.6891       56.0416       60.7806       70.3865       89.4716       87.7759       70.3892       51.7326       54.6742       75.1573       78.1396       72.2990       76.7746       77.2043       62.4773       63.8703       76.8219      101.4870       88.0744       93.2434       88.1741       95.3116       98.3967       94.3702       90.2036       89.0378       79.0046       71.6892       80.3971       66.5597       71.6191       77.9209       91.4707       86.5452       91.5473      109.3965      173.6983      203.5239      209.8895      237.4293      270.5004      242.6745      236.6500      245.8918      267.5159      272.4056      249.4877      249.0760      264.9882      255.7241      223.3396      241.7408        0.0000        0.0000        0.0000        0.0000        0.0000        0.0000        0.0000        0.0000        0.0000        0.0000        0.0000        0.0000        0.0000        0.0000        0.0000        0.0000        0.0000        0.0000        0.0000        0.0000        0.0000        0.0000        0.0000        0.0000        0.0000        0.0000        0.0000        0.0000        0.0000        0.0000        0.0000        0.0000        0.0000        0.0000        0.0000        0.0000
        0.0000        0.0000        0.0000        0.0000        0.0000        0.0000        0.0000        0.0000        0.0000       74.8890        0.0000        0.0000       36.9760       42.1957       44.1070       67.4528       79.4675       75.2128       69.7828       64.0111       72.6734       80.2908       87.9650       90.9475       81.0956       60.2632       50.0612       47.6328       33.0439       26.2077       25.8201       29.1404       27.1140       21.7127       18.1076       17.5291       16.1784       20.8867       16.3380       15.2583       15.5345       12.9589       12.1364        8.7042        6.4066        6.8477        6.3379        8.4422        6.5917        5.0768        3.9795        6.3194        6.4833        6.8337        6.7680        7.9690        8.4568        8.7846        6.1351        5.5054        5.5385        6.2196        6.6267        6.5949        7.3294        8.1664        8.1769        7.8516        6.5353        8.9577        8.0755        6.2946        4.1405        5.1305        6.1539        7.4555        5.2923        7.0353        5.8401        4.7898        3.9740        3.3916        2.6211        4.1643        3.0117        4.1088        6.7917       10.6823        7.9827        4.5595        4.1751        6.9554        7.2948        8.9978       13.4161       20.0758       20.8278       28.2094       19.3650       13.0096       13.7206        9.3067        8.1346       11.0847        8.3021        6.3441       12.2354       14.2639        5.2086       12.0956        6.8481        6.4480        7.6035       12.7836       13.0255       15.4432        5.7226        6.2408        7.0716        8.8477        9.2020       10.5612       12.5421       11.8580       12.6606       12.4227       12.4389       16.2173       18.7908       20.0379       30.5311       42.6091       55.0903       50.2137       29.6898       20.2748       15.6815       12.9019       20.2833       53.1738       38.2908       37.0031       39.2954       85.1564       87.3518       71.1504       74.6272       79.9203       88.3155       80.6221       75.8716       75.9050       79.4089       71.8072       69.6834       86.2476       82.4929       74.8077       82.2254       76.3543       65.6690       67.2745       67.9670       60.4365       62.6768       74.9869       68.3118       61.6732       56.1936       52.2797       69.1131       64.5643       61.4103       72.7152       83.9483       89.3799       93.7719      104.3890      108.4242      110.0437      114.0322      117.2923      121.5372      114.6425      102.6856      112.0167      110.5485       67.1176       62.2673       56.0761       52.5835       63.5497       63.3099       74.9349       75.3691       84.8940      101.2212      133.1821      158.2166      159.5390      172.4615      178.4443      183.1152      235.3977      251.4473      264.0730      250.8238      260.8151      262.5128      251.7087      232.4725      194.2567        0.0000        0.0000        0.0000        0.0000        0.0000        0.0000        0.0000        0.0000        0.0000        0.0000        0.0000        0.0000        0.0000        0.0000        0.0000        0.0000        0.0000        0.0000        0.0000        0.0000        0.0000        0.0000        0.0000        0.0000        0.0000        0.0000        0.0000        0.0000        0.0000        0.0000        0.0000        0.0000        0.0000        0.0000        0.0000        0.0000        0.0000
        0.0000        0.0000        0.0000        0.0000        0.0000       36.9404       32.9694       65.1112       33.2330       34.5919       38.9570       47.8259       63.6371       64.6192       65.9390       75.6794       78.7043       73.9967       73.3222       69.0830       73.6138       74.1493       73.3976       63.7366       58.9158       50.4165       44.0800       36.3798       30.3196       24.6936       22.5053       28.7260       25.1293       23.6549       20.2317       19.7508       19.4972       16.7473       13.2479       10.8514       12.1674       10.8808        9.6841        7.4438        5.5154        5.9001        5.3012        8.4486        7.8861        6.7339        6.4730        6.4944        7.7728        7.5446        6.5522        6.5323        7.1400        6.6650        5.2829        5.7470        7.1230        6.3474        5.6434        5.9646        9.0433        8.5573        6.2999        7.7361        8.1456        5.4580        7.4517        8.1633        6.7390        5.5050        3.9140        3.7143        4.5697        6.7440        7.6720        5.9792        4.4897        6.3193        5.9264        5.6174        5.6293        2.6885        2.1802        6.3691        4.1778        4.3400        6.1954        7.7483       10.1931       10.4655        9.4670       19.8153       17.1136       18.7630       19.6867       27.3639       23.2199       11.5343        9.0328        5.4059        8.8582       14.7690       15.6823       10.3359        7.2397        7.2073       10.2706       12.1496       11.7970       15.7082       13.3010       11.2804        8.5419       10.9411       13.6584       15.8277       11.0026        9.3319       12.2404       10.6213       11.1381       11.9241       11.6725       12.3159       18.8436       21.8272       17.4192       22.0652       54.5728       49.7145       25.7063       16.4220       30.3918       30.4178       35.9379       43.0588       30.5076       37.4553       52.4405       83.9109       63.6300       61.3797       72.5100       74.5654       74.5965       85.5807       83.1578       86.7765       78.7899       73.5178       85.2889       87.4960      105.7069       99.9901       82.4117       71.3627       71.9323       82.0070       85.9395       70.8944       60.9400       57.5006       58.7424       54.4308       50.5591       53.2149       59.2750       55.0371       62.2114       70.7358       77.0328       96.0883      111.9353      131.4103      123.7065      128.2836      130.0316      133.5206      136.2576      131.1278      124.8108      122.5915      107.7360       71.9439      106.7357       73.0325       53.2849       62.9577        0.0000        0.0000       77.6354       95.4352       99.8392      105.8240      111.7863      138.5282      171.4910      173.1206      186.7452      255.9757      259.9784      241.3878      240.4053      271.5908      271.2950      255.4403      253.2443        0.0000        0.0000        0.0000        0.0000        0.0000        0.0000        0.0000        0.0000        0.0000        0.0000        0.0000        0.0000        0.0000        0.0000        0.0000        0.0000        0.0000        0.0000        0.0000        0.0000        0.0000        0.0000        0.0000        0.0000        0.0000        0.0000        0.0000        0.0000        0.0000        0.0000        0.0000        0.0000        0.0000        0.0000        0.0000        0.0000        0.0000        0.0000
        0.0000        0.0000        0.0000        0.0000       44.0341       42.9936       31.6451       32.5992       40.4029       52.2657       50.8849       65.3997       60.0873       59.8427       55.7842       63.0437       62.9341       61.3631       66.4898       58.0361       70.4576       72.0926       63.7936       55.7982       52.8532       44.8643       39.9878       33.9344       26.6809       24.6834       25.3415       27.4058       21.8637       25.2715       20.4936       19.2068       18.7693       16.1635       13.4379        9.8301        9.8323        9.2230        9.8403        7.4135        5.9525        8.1205        8.4745        9.6426        9.1249        8.9830        8.3340        8.0244        7.4155        5.3459        4.9083        6.2599        5.3688        6.1604        5.6695        6.3158        7.2939        7.7349        6.2062        5.2005        7.7119        7.1862        7.8074       14.1732       11.8714        7.5464        8.7606        9.3582        7.2728        6.2793        5.9902        4.0569        3.3283        4.7870        6.3274        6.3386        5.4899        4.5845        8.5574        5.2638        4.2846        5.7646        4.9537        6.5332        5.1428        6.9429        9.2109       17.4075       19.5907       17.7230       32.4765       30.8494       27.8659       26.7318       14.3693       20.1968       16.7046       19.1505       17.1735        3.9669        4.4550        8.9207       17.9567        8.4677        6.9009       12.1021       21.3897       16.9956       14.1321       13.3638       11.7288        8.4487        8.6925        9.0372        6.6123        7.9406        8.6568       11.2181       13.1227       10.1963        9.0711       10.3530       13.0258       10.2302       12.1475       18.9079       26.3012       11.2439       11.9783       14.4269       14.6992       14.2897       14.7202       23.7811       23.8323       32.1545       39.8661       42.3550       52.2419       68.0100       67.3385       63.4369       64.5979       82.3930       74.1673       79.0083       76.3374       74.0538       71.7219       73.3871       65.5612       83.7540       97.6421       91.1369       77.7734       77.6843       80.3653       84.3795       92.6507       77.9758       65.7362       58.5442       62.6672       68.3455       58.7983       53.7360       58.0024       61.0259       63.2567       76.5498       92.3046      110.0292      119.0270      120.0201      126.2300      135.1345      130.7416      154.3084      151.7650      142.4910      136.2912      118.2998       93.5076       72.1312       88.8601       66.6322       54.2877        0.0000        0.0000        0.0000       76.3644       84.8665       87.5678      111.6504      144.4694      146.4171      174.4356      187.9555      203.8410      238.6095      228.2993      228.9651      242.3741      257.0425        0.0000        0.0000        0.0000        0.0000        0.0000        0.0000        0.0000        0.0000        0.0000        0.0000        0.0000        0.0000        0.0000        0.0000        0.0000        0.0000        0.0000        0.0000        0.0000        0.0000        0.0000        0.0000        0.0000        0.0000        0.0000        0.0000        0.0000        0.0000        0.0000        0.0000        0.0000        0.0000        0.0000        0.0000        0.0000        0.0000        0.0000        0.0000        0.0000        0.0000        0.0000
        0.0000        0.0000       44.3656       32.0083       30.1803       36.2469       39.0668       44.0572       47.0414       45.1958       43.1377       37.3227       38.3326       39.1993       40.8034       47.6874       54.6727       57.8261       63.5749       65.9841       63.1338       66.3062       56.1019       50.0995       48.6580       45.1688       39.6991       29.9063       26.4572       27.4776       27.2350       26.1096       25.3280       23.9361       18.1597       18.8510       16.9839       14.2413       13.6811       12.0888        8.8634        8.8051       11.3149       13.6250        8.7604        6.6402        9.2105        9.4576        9.6729        9.4421        8.1051        6.1847        5.9752        5.5324        6.2228        5.8312        5.6328        5.6527        7.2408        5.7404        5.3080        6.2894        6.7729        7.0463        9.9593        9.4155        7.2287       10.3596       11.8350        8.8760        6.9206        7.5417       10.1460       11.5116        7.6846        3.5456        1.1248        2.2905        4.5953        6.9947        6.1226        6.8782        6.1343        5.6214        5.2097       10.5118       12.4018        9.4074        8.5319       16.0092       22.2965       21.0825       35.9452       35.0042       42.7373       31.8666       22.5614       18.6283       13.5044       13.9807       12.1426       14.1520       16.1459       13.2356       11.9548       16.1918       19.2755       15.8543       17.4905       19.4765       18.0570       16.2782       15.1196       13.4691       10.4178        8.6035        9.7261        9.7322       12.4853       13.0187       13.5823       16.0948       15.0796       10.0372        8.8812        9.4110       12.2701       10.1252       11.2377        9.0157        9.8880       11.0217       11.5362       12.1175       17.3001       38.1322       21.8779       37.8587       23.9809       36.7573       44.5448       53.3306       60.5849       88.1485       77.1421       73.7306       63.5446       75.0464       81.7732       71.6728       68.1184       70.5706       70.0587       68.2619       62.2854       71.5920       75.4554       82.1015       85.8642       88.3636       96.6024       92.2585       94.2193       78.5218       62.4827       62.8799       62.0166       59.9516       58.5598       74.3067       85.1236       73.5899       67.0947       74.3528      100.3368      116.8187      113.0028      116.1762      118.7151      122.5861      131.6441      153.6010      163.2730      160.9824      127.2614      116.8409       96.6337       70.6045       71.9275       61.6588        0.0000        0.0000        0.0000       66.1637       74.4794       74.1584      107.4773      150.0336      171.6973      177.4670      199.9316      192.9353      200.2620      247.1762      241.6427      237.3971      248.5600        0.0000        0.0000        0.0000        0.0000        0.0000        0.0000        0.0000        0.0000        0.0000        0.0000        0.0000        0.0000        0.0000        0.0000        0.0000        0.0000        0.0000        0.0000        0.0000        0.0000        0.0000        0.0000        0.0000        0.0000        0.0000        0.0000        0.0000        0.0000        0.0000        0.0000        0.0000        0.0000        0.0000        0.0000        0.0000        0.0000        0.0000        0.0000        0.0000        0.0000        0.0000        0.0000
        0.0000       33.2480       31.9783       22.6215       24.1546       30.1499       30.7632       35.7522       37.0013       33.0109       23.9524       25.5827       25.5478       21.4637       25.3493       31.7642       36.8084       50.2579       57.5795       50.3440       49.8727       49.2919       44.7941       40.9044       36.1691       34.2702       31.0284       28.3095       28.4379       27.2959       27.4064       30.5576       22.4771       18.2450       15.3705       14.1671       10.7832       11.0453       11.8687       10.7578        7.5979        5.4099       11.0073        9.9917       10.9705       11.0094        9.6202       12.9072       11.2542        9.2621        5.1984        4.6751        5.5312        4.8888        7.7839        6.7478        6.0258        7.1374        6.8112        6.0522        5.4794        7.3393        9.5852        8.1715        8.5224        8.1354        9.0285       10.5265        8.8066        9.2443        5.9005        6.4997        8.0026        7.5913        5.8600        2.2819        1.9155        1.5003        3.0185        4.7558        5.5451        6.6641        7.8947        6.8334        7.9378        4.8614       10.4125       10.9156       11.0611       22.5720       21.2859       28.3995       38.6672       47.3955       24.5751       32.3096       19.8691       20.8852       19.5750       12.7594       13.5937       10.2384       13.7411       15.2185       15.9289       24.3716       24.6049       23.1746       23.8564       16.0225       12.4592       13.1350       15.7024       16.7756       16.1693       12.4434       10.6531       13.9382       16.7579       17.6732       19.9944       20.8167       13.6445       14.7134       16.3449       12.3148       13.4913       10.8065       16.4464       11.7139       19.2830       15.7288       12.0812       13.5431       19.2158       24.4121       32.9405       39.9128       32.4939       50.5785       59.4178       72.1542       76.4680       83.8904      105.5975       96.3261       97.9228       90.9046       89.5223       80.8918       65.9946       60.3605       56.3340       57.7426       63.7889       65.5661       68.5633       74.4373       75.8526       90.7964       91.2784       94.6892       89.9400       74.8175       79.1189       68.0248       61.6181       73.1203       66.1135       79.4127       78.2928       79.8470       77.3288       79.7805       84.5009       92.9366      103.9299      112.4233      120.2819      128.7142      114.8152      139.9260      134.2005      100.9276      103.2178       90.2743       81.6351       26.1618        0.0000        0.0000        0.0000        0.0000       49.3756       46.3305       54.5609       66.1863      113.2455      129.6758      120.6016      123.7831      114.3010      122.0202      136.9952      191.8061      207.5592      227.0934        0.0000        0.0000        0.0000        0.0000        0.0000        0.0000        0.0000        0.0000        0.0000        0.0000        0.0000        0.0000        0.0000        0.0000        0.0000        0.0000        0.0000        0.0000        0.0000        0.0000        0.0000        0.0000        0.0000        0.0000        0.0000        0.0000        0.0000        0.0000        0.0000        0.0000        0.0000        0.0000        0.0000        0.0000        0.0000        0.0000        0.0000        0.0000        0.0000        0.0000        0.0000        0.0000        0.0000
        0.0000       32.3514       32.1642       24.6205       23.7393       28.4099       28.1008       24.7043       25.0040       26.1170       20.7608       15.6460       20.2182       21.7416       23.4260       32.2480       33.2408       36.6858       36.1599       37.1059       39.1597       41.3876       41.0235       34.5387       29.3308       30.9561       29.2813       26.5101       28.0631       25.8604       25.8524       24.6570       19.6557       19.0870       15.8670       13.4256       11.6285       11.8598        7.8983        6.2304        8.4524        7.5796       10.4666        9.8309        9.2065        7.9084        5.5715        5.8994        4.2657        2.8188        2.0942        3.4896        4.5381        4.6687        6.6373        7.6781        6.6291        5.8341        6.0934        4.9485        4.1794        4.5238        9.1290        9.5250       11.2646       12.4602        9.8174       10.8850       14.1442        9.9200        5.5221        5.5055        5.4002        3.8857        3.6610        2.5651        1.9973        2.1356        3.1377        2.4677        6.1015        4.0948        3.9374        3.2345        7.8768        8.2362       16.6287       22.8143       23.7012       27.6907       28.3645       32.6027       57.7728       32.8625       21.1403       39.9131       49.6318       37.2435       33.8384       17.3356       12.7282       13.1586       20.9174       16.5351       12.4492       18.2571       21.5338       24.9630       24.4891       18.2518       15.7669       17.4222       25.7729       23.5625       21.7145       22.1776       28.8449       28.8573       24.0212       23.4018       27.6960       21.8222       11.4535       12.5380       11.6185       12.9286       10.8598        8.1576       10.6567       14.3800       13.1070       13.7340       11.4332       13.8380       19.5518       24.5711       34.7045       40.7046       44.6697       57.2113       72.0037       91.6980      107.3189      119.9471      134.4512      148.3410      156.7068      106.0228       92.3111       86.2360       85.2555       66.4846       66.9988       56.6102       62.5817       66.3493       69.0525       70.1523       73.0252       88.9065       95.2750      101.0288       91.3268       72.6282       68.3786       71.5911       72.7666       75.1605       81.3467       81.3941       86.5951       93.2419       77.0105       94.7653      101.4969       93.0807       89.2623      105.3600      103.4351      111.1902      103.0621      109.7502      109.9504      110.6683      118.1663      115.6759        0.0000        0.0000        0.0000        0.0000        0.0000       48.2233       37.3041       41.9315       59.6021      102.6264      109.0424       97.0935       82.2200       93.8598      101.7128      114.0329      123.7651      176.1093        0.0000        0.0000        0.0000        0.0000        0.0000        0.0000        0.0000        0.0000        0.0000        0.0000        0.0000        0.0000        0.0000        0.0000        0.0000        0.0000        0.0000        0.0000        0.0000        0.0000        0.0000        0.0000        0.0000        0.0000        0.0000        0.0000        0.0000        0.0000        0.0000        0.0000        0.0000        0.0000        0.0000        0.0000        0.0000        0.0000        0.0000        0.0000        0.0000        0.0000        0.0000        0.0000        0.0000        0.0000        0.0000
       27.1985       27.5492       29.0454       24.7246       31.4856       33.4967       31.7140       20.5064       20.1675       20.5261       19.3725       22.2906       31.7549       26.1915       23.1395       30.5727       34.4459       40.5439       41.9417       37.0966       34.8954       34.8109       32.9836       30.2474       31.1502       32.0596       30.2077       27.5703       26.4130       22.8275       18.7599       15.4922       16.4338       19.2727       16.6001       13.7855       11.9304       10.1040        6.3157        5.2676        5.7798        5.8632        8.6908        9.2324        7.9925        8.1057        5.5913        2.2289        3.1044        4.5713        4.4507        5.1249        3.0138        2.0151        3.6143        5.8590        5.7759        5.2410        5.2886        4.7942        3.4551        3.1010        4.5369        4.9652        7.9705       10.6521        9.6375        7.6406        8.3592        9.6487       10.6510        7.0697        9.0468        5.6190        7.5000        4.2244        6.5636        6.4320        4.8261        4.8181        4.6770       13.5894        9.2840        8.9173        9.3933       11.3540       15.3658       37.2651       27.0368       23.9983       29.5602       32.5267      116.8073      121.7606       61.8566       85.1077      120.6665       95.2847      125.5996      185.8988       90.4278       39.3600       24.8066       21.5225       28.7249       35.1617       31.4976       35.7555       25.8153       28.5894       28.4092       30.2006       34.6986       39.4329       37.8418       35.9717       35.4130       31.6976       27.7040       24.2755       22.8124       22.6366       15.6698       14.5218       11.9779       12.1909       11.4045        8.9048        7.0587        7.0002        7.3046       10.1031       12.3672       18.7383       24.9424       29.3467       41.8361       51.6399       58.0280       66.3068       72.8855       84.9815      101.2723      134.3033      131.5557      135.4804      126.3203      106.7659      103.7531       85.4010       79.9234       61.2666       62.4261       60.1856       74.1842       63.1747       66.7093       66.5408       73.4653       97.1020      104.1128      101.4282       95.6415       80.1922       79.8806       78.5211       79.4926       75.4104       86.3262       89.4197      109.3033      110.9414       82.0630      102.3922      113.7667      105.5330       88.7938      105.4620      103.2828      101.1971      100.0423      108.5496      124.5965      118.9516      107.8408        0.0000        0.0000        0.0000        0.0000        0.0000        0.0000       33.5679       31.3978       36.5199       47.5470       75.1600       60.1066       66.1508       79.1433       94.5003       96.4832        0.0000        0.0000        0.0000        0.0000        0.0000        0.0000        0.0000        0.0000        0.0000        0.0000        0.0000        0.0000        0.0000        0.0000        0.0000        0.0000        0.0000        0.0000        0.0000        0.0000        0.0000        0.0000        0.0000        0.0000        0.0000        0.0000        0.0000        0.0000        0.0000        0.0000        0.0000        0.0000        0.0000        0.0000        0.0000        0.0000        0.0000        0.0000        0.0000        0.0000        0.0000        0.0000        0.0000        0.0000        0.0000        0.0000        0.0000        0.0000
       20.0569       20.5531       23.2809       21.4251       35.3870       44.6088       35.7861       27.8280       27.2960       22.8602       22.4509       32.1142       34.1193       28.5180       30.8699       37.6345       42.3058       57.2807       46.4142       37.1758       32.3750       31.2296       30.2014       27.7760       30.1840       31.2150       29.1529       20.3672       20.3570       18.5590       14.9717       15.2275       15.6210       16.3568       13.8709       13.8951       10.9473        7.9406        6.4143        8.9044        6.5566        4.1513        4.4578        5.0407        5.4558        5.0056        2.6338        6.8332        6.0991        5.6120        7.1543        4.8568        4.4430        3.7280        4.9128        4.5664        4.4240        4.4562        4.9090        4.1972        3.8998        4.6245        4.4324        3.9724        4.2169        5.6640        6.3747       13.8055        9.6698        9.8052        9.0453        4.7765        6.8251        7.5762       10.7567        5.6170        6.1349       10.3890        4.0513        3.4417        7.5485        9.7068        7.1752       11.3887       11.3487       10.6691       20.4170       45.9256       46.3487       22.0020       24.5178       27.9095       25.9039       37.1958       62.6365       90.1733       88.1422      100.1832       92.2975      152.1852      219.0927      152.4318       87.8627       60.3224       72.7320       72.4942       63.5253       59.3837       56.2993       43.4856       40.6489       45.6139       49.5230       46.2654       27.7915       29.9716       26.5850       20.9522       18.3262       15.5431       18.4544       23.1388       21.4518       14.1514       13.2812       12.5621       10.8454        8.7147        7.8810        7.9843       11.4273       22.3965       19.8024       21.0313       30.2728       42.2124       39.1534       49.5477       77.8768       84.1757       82.5717       98.4134      102.9091      120.0751      130.5648      131.2566      120.6591      120.7547      109.7924       72.3684       80.1136       55.1848       53.8349       55.3699       57.9090       56.5685       61.9132       63.0495       76.5526       97.3336      101.7860      101.9040      106.7686       87.2576       81.6813       84.3878       89.1719       94.6601       89.8319       92.7226       95.9673       85.6074       89.4222      104.3775      111.4939       94.1758       84.4268       89.6090      107.5287      112.7786      105.7443      113.0775      147.3529      161.0513        0.0000        0.0000        0.0000        0.0000        0.0000        0.0000       14.7300       27.5272       27.9032       30.3873       30.3286       47.1001       46.2255       51.5211       58.7988       84.0969       90.2743        0.0000        0.0000        0.0000        0.0000        0.0000        0.0000        0.0000        0.0000        0.0000        0.0000        0.0000        0.0000        0.0000        0.0000        0.0000        0.0000        0.0000        0.0000        0.0000        0.0000        0.0000        0.0000        0.0000        0.0000        0.0000        0.0000        0.0000        0.0000        0.0000        0.0000        0.0000        0.0000        0.0000        0.0000        0.0000        0.0000        0.0000        0.0000        0.0000        0.0000        0.0000        0.0000        0.0000        0.0000        0.0000        0.0000        0.0000        0.0000
        3.2798        5.1915        7.7850       14.5917       18.5712       25.4766       34.0216       28.6463       35.7185       41.1993       32.8648       34.3189       41.0173       44.6173       51.1895       59.4986       54.8416       56.5428       47.7668       39.2112       37.7198       35.1940       34.3739       30.5902       31.9253       29.4474       27.6925       20.6595       15.9579       13.8455       13.1098       15.3594       11.5850       14.3445       13.0730       17.5501       13.1999       10.5656        7.5412        7.0606        6.5053        7.7735        7.1931        4.4587        4.6282        7.1664        6.4526        9.1127        7.5233        6.8879        7.6921        7.4925        7.2354        6.4637       12.1402        9.5357        6.9847        4.3493        6.5664        7.6101       10.4872       13.0849        6.5810        5.6596        6.1649        6.1874        7.0077        8.9085        4.3564        5.6057        2.9177        2.4685        4.6882        4.2787        2.8549        1.8128        1.3960        1.4029        3.6989        5.0318        6.2499       11.3459       11.8774       13.8534       16.2079       19.9365       21.1939       17.8097       20.0004       33.6933       27.2191       31.3131       36.3590       37.1629       61.5679       79.2518       69.6165       68.4453       66.2636       55.2872       59.0483       82.8424      122.7393      132.9514      121.4179       88.3703       83.6382       70.5841       66.1586       57.6127       55.5005       63.2909       47.2468       40.9130       28.9321       30.4299       27.3239       20.6733       16.7367       13.6363       12.1762       11.3648       14.3807       16.9098       18.6680       15.1426       14.0985        8.9581        8.3202       10.6139       14.2735       24.8670       14.5033        9.7524       17.2378       44.6744       52.7159       71.4048       93.2434       85.0557       92.9904      105.3568      113.9121      121.4587      133.2686      127.3989      116.9534      132.3109      115.5133      102.2983       77.7118       47.6875       43.4917       43.2702       46.3017       61.0783       67.5887       72.9410       82.2138       94.9571      103.6219      103.1849      107.1576      110.0818      115.3578      116.2725      128.6378      119.3867      116.3168      124.5579      103.7962       91.9597       90.1399       98.4352       98.1220       95.6937      108.2620      117.1339      120.0527      170.0413      153.7093      116.0176        0.0000        0.0000        0.0000        0.0000        0.0000        0.0000        0.0000        0.0000       47.5500       26.4882       26.4892       30.6909       34.2170       20.1900        0.0000       19.0200       25.9500       38.3700       63.4800        0.0000        0.0000        0.0000        0.0000        0.0000        0.0000        0.0000        0.0000        0.0000        0.0000        0.0000        0.0000        0.0000        0.0000        0.0000        0.0000        0.0000        0.0000        0.0000        0.0000        0.0000        0.0000        0.0000        0.0000        0.0000        0.0000        0.0000        0.0000        0.0000        0.0000        0.0000        0.0000        0.0000        0.0000        0.0000        0.0000        0.0000        0.0000        0.0000        0.0000        0.0000        0.0000        0.0000        0.0000        0.0000        0.0000        0.0000        0.0000
        4.8450        6.9326        9.4119       11.6199       16.4213       22.4407       30.8023       42.0462       47.5975       48.4169       54.2938       45.1622       41.7544       37.4397       52.3714       51.5887       49.7959       44.1554       38.8401       39.0082       38.1053       36.5140       35.4679       31.3161       26.6050       26.5868       22.7846       12.8793       14.3406       14.9372       15.1337       15.0926       10.7058       13.8373       12.8281       15.5873       15.6093       10.6722        8.7891        6.7554        5.6075        8.1537        8.6917        3.7516        5.8988        8.9479        8.4172        5.9375        2.5784        6.9957        9.8146        8.6971        6.7055        7.9322       10.9975        7.6418        3.9284        3.7702        9.7153       13.7412       19.5617       21.4165       18.4537       11.5251       10.6162       10.4845        9.2652        1.9915        3.4590        3.6988        5.1583        7.7036        4.9397        2.0422        1.9113        1.5318        1.4269        3.2857       13.4113       10.5522       10.3513       14.2651       14.5952       22.7946       29.2148       26.7390       27.5769       23.1505       22.8723       28.9902       34.7718       41.2826       42.7751       40.2341       48.3237       68.6425       65.3833       81.5997       65.4903       64.5584       68.2667       57.2806       70.2067       83.0445      109.7518      105.5002      101.8180       92.4667       80.3461       68.8378       58.5967       55.9747       43.0379       37.9561       31.0875       23.9326       25.6823       23.5627       17.3452       11.6101       12.2133       11.8563       12.5601       15.5982       16.5572       18.1090       17.3495       10.4089        8.7685        8.1529       12.0494       11.0291       15.5517       15.0946       17.8588       35.5812       44.0418       51.4118       70.7122       78.0515       97.7755      106.8966      107.8438      129.6523      137.8286      141.2762      129.3507      128.4925      114.1077       98.5732       84.0311       54.3183       43.4406       40.1210       49.0461       60.0677       66.7599       76.3213       83.6544       93.8631      100.9494      106.0536      106.5757      111.9584      132.7299      125.8269      125.3722      123.9455      130.7255      132.6974      117.6950      114.5907      101.6506       99.9773      100.9170      110.9573      108.7589      110.0820      107.8412        0.0000        0.0000        0.0000        0.0000        0.0000        0.0000        0.0000        0.0000        0.0000        0.0000        0.0000       46.6800       30.0189       28.3446       31.6986        0.0000        0.0000        0.0000        0.0000        0.0000        0.0000        0.0000        0.0000        0.0000        0.0000        0.0000        0.0000        0.0000        0.0000        0.0000        0.0000        0.0000        0.0000        0.0000        0.0000        0.0000        0.0000        0.0000        0.0000        0.0000        0.0000        0.0000        0.0000        0.0000        0.0000        0.0000        0.0000        0.0000        0.0000        0.0000        0.0000        0.0000        0.0000        0.0000        0.0000        0.0000        0.0000        0.0000        0.0000        0.0000        0.0000        0.0000        0.0000        0.0000        0.0000        0.0000        0.0000        0.0000        0.0000        0.0000
        0.0000        0.0000       12.9978       12.7712        0.0000       16.6435       25.2198       45.7958       46.1408       47.3211       47.7441       53.4029       42.9853       33.7077       45.3620       46.8676       45.9591       42.3410       39.2831       39.8679       39.2867       35.7071       34.4631       28.8594       24.1746       22.9450       21.1532       14.5065       10.4344       11.6953       12.1971       10.2998       11.2753       11.3482        9.9947        9.8495       17.1729       12.7507        7.5176        9.0445        7.9469       10.5836        7.6194        4.8039        4.8902        3.7512        4.6262        4.1166        4.3566        4.1531        6.7858        5.3676        5.5203        9.2433       14.6719        6.5319        8.0476        4.8454       19.0032       22.3247       21.6612       11.3852       15.1715       19.1177       18.9150       17.5176        9.4724        3.4610        4.9095       16.2745       29.0848       15.2748        2.2396        3.0095        2.9228        1.6859        1.5888        3.3369       11.1749       13.8761       12.0838       13.5964       15.1293       19.4157       23.9784       23.7148       23.6372       21.9786       29.9021       48.4616       43.6953       39.6609       31.7030       36.0965       54.0102       74.3086      100.6734       77.1099       74.2015       59.2905       65.1224       78.2151       72.6878       85.0199       97.0957      114.9239       94.2349      116.4151      114.9474       80.8211       66.2852       65.8192       58.0167       43.5519       40.1996       43.8913       24.6938       28.6326       15.4737       15.5643       16.8872       15.9058       13.7686       16.0155       15.3043       15.1518       15.1864       11.6025        9.3885       11.6176       17.0789       12.8939       21.4009       18.7198       40.7531       53.8774       43.9544       51.7000       55.8322       84.0476       92.5859       90.5764      114.7660      141.0443      138.2807      131.5222      110.8034      120.0503      104.8725       94.8274       76.5132       54.9291       49.5160       44.5923       51.7865       69.5886       62.8945       70.5705       86.4167       89.8389       92.7491      103.0847      104.7572      114.5220      136.9122      131.1360      118.2909      120.9457      133.1166      124.9225      139.3207      122.0125      109.2574      103.9661       98.5246       96.7368       96.9893       96.8173       99.8267      104.4943        0.0000        0.0000       84.2833        0.0000        0.0000        0.0000        0.0000        0.0000        0.0000       28.0500       28.2300       50.9298        0.0000        0.0000        0.0000        0.0000        0.0000        0.0000        0.0000        0.0000        0.0000        0.0000        0.0000        0.0000        0.0000        0.0000        0.0000        0.0000        0.0000        0.0000        0.0000        0.0000        0.0000        0.0000        0.0000        0.0000        0.0000        0.0000        0.0000        0.0000        0.0000        0.0000        0.0000        0.0000        0.0000        0.0000        0.0000        0.0000        0.0000        0.0000        0.0000        0.0000        0.0000        0.0000        0.0000        0.0000        0.0000        0.0000        0.0000        0.0000        0.0000        0.0000        0.0000        0.0000        0.0000        0.0000        0.0000        0.0000        0.0000
        0.0000        0.0000        0.0000        0.0000        0.0000       13.2087       22.3790       32.0289       32.6652       36.2687       35.6307       40.0524       46.0014       38.4671       41.4084       42.5149       40.1546       39.2670       37.7277       37.5829       35.7030       34.2549       32.7092       28.7774       28.2701       22.0989       19.9107       11.8405       12.1317       12.0943       14.6701       11.1856       17.3416       13.7499       10.8257       14.4063       11.4370        8.3190        6.6376        7.1048        9.9944       12.9069       10.8891        7.0706        8.1219        8.9796        5.9966        4.5521        4.9385        7.0776       12.0972        9.1443        9.6690       15.9035       22.6211       18.7150       33.5454       15.8935       23.2930       14.0849        8.9803       10.3993       20.2641       14.3245       13.1726       12.5553        8.8566        6.8298        5.8873      388.0089       91.0676      166.0354        4.1409        5.5398        3.2724        1.9444        2.6972        5.3190        6.2648        6.7329       10.2083       13.5915       16.6526       21.5271       26.4219       30.2714       31.5215       29.1124       30.9300       24.8588       29.0540       90.5798       89.5560       40.6246       50.2961       60.3085       84.6331       69.9844       67.8734       78.9916       78.2285       84.5619       74.0093       75.6594       96.2394       98.0953       84.0140       90.0255      101.8549       79.9935       68.4224       62.5848       54.7574       48.3317       47.0797       49.0748       39.4828       34.1003       24.0405       14.3301       15.2404       20.2483       15.1794       15.5764       15.4309       14.4824       14.6898       12.0066       33.4720       26.3104       21.1388       21.1281       17.5492       20.2004       31.6006       47.2769       59.0596       38.4322       48.2092       77.9414       82.7803       90.0747      101.5138      119.6163      137.4477      122.2094      105.3657      105.9333      100.8630       89.1890       80.6321       56.2201       45.3355       39.3350       40.3207       54.0002       56.8630       65.4651       77.5925       86.4510       86.0805       94.6911      106.1599      124.9460      133.0168      135.5525      107.7256      105.2733      107.9557      111.9349      121.7943      124.2343      107.8930      108.2750      106.6567       88.8511       84.1302       81.1392       82.5051       73.1878       82.8199       79.2939       72.0210       60.1555        0.0000        0.0000        0.0000        0.0000       35.3100       22.2300       36.1800       66.6271        0.0000        0.0000        0.0000        0.0000        0.0000        0.0000        0.0000        0.0000        0.0000        0.0000        0.0000        0.0000        0.0000        0.0000        0.0000        0.0000        0.0000        0.0000        0.0000        0.0000        0.0000        0.0000        0.0000        0.0000        0.0000        0.0000        0.0000        0.0000        0.0000        0.0000        0.0000        0.0000        0.0000        0.0000        0.0000        0.0000        0.0000        0.0000        0.0000        0.0000        0.0000        0.0000        0.0000        0.0000        0.0000        0.0000        0.0000        0.0000        0.0000        0.0000        0.0000        0.0000        0.0000        0.0000        0.0000        0.0000        0.0000
        0.0000        0.0000        0.0000        0.0000        0.0000       15.6102       21.9525       25.8173       28.9058       29.8058       27.2019       41.3538       54.9003       42.9157       36.1259       30.7104       31.0932       29.4706       28.2282       32.0159       31.0823       29.1673       26.4138       20.1429       18.6495       17.7300       16.6196       12.7771       13.7765       14.3581       14.9961       16.1482       23.1798       19.9956       18.7432       22.4950       19.7962       14.8240       15.1884       15.5245       15.7957       12.6111       12.0879        8.0421        7.8869        8.4185        6.4457        4.4674        5.5593        7.8650       15.4351       14.3718       38.8911       63.5123       69.6413       64.1476      119.9303       17.6759       16.5467       11.4131        7.4988       13.8613       20.8242       17.4482       30.3318       21.6371       11.8462        5.0038        7.0405      118.8891      155.0455      100.5132        2.4924        1.5957        2.7168        1.3444        1.3131        1.8990        3.7884        3.8493        4.4850       11.0576       18.3653       20.2204       23.5013       27.9621       29.5827       26.7865       28.6536       37.7350       25.9148       27.2100       29.9104       33.1353       41.3725       45.0512       50.4442       64.8444       62.9304       59.5668       69.1881       75.2020       84.6579       80.8380       92.5551       85.9077       91.9979       84.5205       69.9668       67.1938       62.9437       56.7486       60.2779       59.0882       51.1150       42.2834       33.2401       26.1607       23.0833       15.0097       10.4452        9.3190       10.9974       15.4033       13.8342       13.2603       14.6021       16.3073       19.0675       18.3197       28.8465       27.7479       42.5083       51.5002       56.4318       62.2817       46.5016       38.8922       53.0392       60.8402       87.4270       80.8961       95.6114      114.9162      132.5306      139.8109      144.1631       99.6116       75.7230       69.0662       65.5563       61.8145       50.2515       47.1543       42.6653       54.7423       60.7199       65.5699       71.2413       69.2414       81.8585       97.0564       98.7141      119.3764      118.7304      117.3556       96.3775       89.5502       96.8402       99.6544       99.5813       83.3867       82.5265       78.2522       69.6238       84.5278       76.2271       63.8074       58.4216       54.8893       62.1612       66.4697       73.8464       82.7660        0.0000        0.0000        0.0000       83.3812       91.7760       92.0371      100.3855      107.1777      114.2561        0.0000        0.0000        0.0000        0.0000        0.0000        0.0000        0.0000        0.0000        0.0000        0.0000        0.0000        0.0000        0.0000        0.0000        0.0000        0.0000        0.0000        0.0000        0.0000        0.0000        0.0000        0.0000        0.0000        0.0000        0.0000        0.0000        0.0000        0.0000        0.0000        0.0000        0.0000        0.0000        0.0000        0.0000        0.0000        0.0000        0.0000        0.0000        0.0000        0.0000        0.0000        0.0000        0.0000        0.0000        0.0000        0.0000        0.0000        0.0000        0.0000        0.0000        0.0000        0.0000        0.0000        0.0000        0.0000        0.0000
        0.0000        0.0000        0.0000        0.0000        0.0000       17.2212       26.8263       32.7746       22.1013       30.7846       27.3437       43.2696       50.5747       41.6096       35.5759       35.2501       27.8560       27.6379       27.7707       28.9116       28.0766       25.9713       22.3066       16.6309       15.7811       15.8050       15.2153       11.3885       16.0138       16.1464       15.9807       19.8408       16.9722       15.4881       16.9361       22.5322       21.8181       13.2706       15.8686       13.8422       15.0355        9.8636        7.6358        6.2285        6.3996        8.2233        7.2437        7.1214        7.7626        6.6409       12.1949       16.8518       31.9384       42.1817       26.6796       18.0066       20.0274       31.9252       23.0705       17.8341       21.9619       28.2559       35.2555       49.0315       42.3338       16.6682       19.4105       11.0023       15.5599       19.5806       11.8251        6.2157        4.5728        2.9296        9.0613        1.9949        1.4870        2.2298        2.8797        3.8303        4.0060       89.0073       12.6822       15.9779       21.4465       24.0425       23.1225       23.8165       27.0873       27.6681       25.4364       30.3346       30.9677       36.2102       56.3994       56.2743       61.1792       69.1242       65.7879       72.1230       59.5601       74.0443      101.7936       92.8117      116.3374       97.2760       91.0085       77.1700       80.4335       70.3421       61.9991       58.7998       94.9276       79.9220       55.5476       46.6794       34.3073       25.7474       15.1938        4.8123        6.5964        7.9133        8.0997       13.9035       13.5929       14.4134       15.2518       19.9724       25.0509       24.7462       29.3629       45.5866       48.0654       59.1775       54.4980       65.5218       70.4112       58.1951       51.3111       68.5877       86.2275      102.1292       92.7681       88.4698      106.2843      102.9453       96.5840       89.6765       74.2102       66.2275       64.4249       55.9299       46.0404       54.7067       52.0940       50.3497       55.4089       57.8574       67.0987       67.9073       79.2803      117.8661      134.7882      116.3803       92.9748      105.0040       93.5722       92.0240       93.8481       91.1849       82.1669       73.3320       70.4963       72.1995       62.4335       66.8300       71.9918       66.1037       81.4281       83.1293       73.7916       56.5483       67.5850      112.5308        0.0000        0.0000      127.0697       95.2051       99.0602      109.3335      110.5695      122.9268      138.7631      125.3868      128.9620      109.3483       96.3512       89.5406        0.0000        0.0000        0.0000        0.0000        0.0000        0.0000        0.0000        0.0000        0.0000        0.0000        0.0000        0.0000        0.0000        0.0000        0.0000        0.0000        0.0000        0.0000        0.0000        0.0000        0.0000        0.0000        0.0000        0.0000        0.0000        0.0000        0.0000        0.0000        0.0000        0.0000        0.0000        0.0000        0.0000        0.0000        0.0000        0.0000        0.0000        0.0000        0.0000        0.0000        0.0000        0.0000        0.0000        0.0000        0.0000        0.0000        0.0000        0.0000        0.0000        0.0000        0.0000
        0.0000        0.0000        0.0000        0.0000       13.8064       19.9510       23.8485       23.0998       21.2099       26.6682       30.1571       38.2775       40.5203       39.3370       32.2430       31.4031       29.1913       28.4215       24.5466       28.0292       24.9614       23.2292       20.7841       16.5348       13.8395       15.4977       15.4897       16.5494       15.8977       14.6877       18.4429       12.9407       15.5428       17.7877       18.8665       26.6200       23.7372       18.9384       15.6631       14.8683        5.6275        4.9978        4.6276        5.6620        5.7809        7.5019        9.0964        3.3545        6.0734       17.9674       49.6648       14.2986        9.8437       16.7944       25.6933       24.0182       17.7121       35.3249       20.2627       18.8073       46.9979       33.7430       27.0730       29.1258       27.4347       61.5108       63.0540       22.0669       18.9948       17.8124       12.7278        9.7899        4.3695        8.3103       11.8813        7.8313        3.8291        3.2521        3.1239        6.2243        8.8645       12.2835        7.1825       14.6669       17.2893       19.2111       21.6650       22.2267       22.4785       22.9677       23.3476       29.3194       36.6841       72.3660      132.2809       88.1609       55.5166       61.1345       60.6914       54.7530       57.9933       64.9256       56.7848       68.5666       68.3213       67.5145       53.3899       53.6583       61.2143       75.9201       70.0399       61.8694       54.0675       58.2869       56.0948       58.6161       47.6982       35.3967       25.0460       18.5838        9.3263        4.5993        3.3227        8.9412       11.6583       13.5900       15.8866       18.3522       19.0041       20.9812       23.9118       31.4055       39.4362       48.9551       50.5626       51.1138       52.8663       60.6181       58.2052       81.4216       80.6862       84.1480       79.9594       87.7807       96.1420       98.7688      112.4164       98.2219       80.9875       74.9912       66.9609       52.4994       45.0552       46.6452       51.0956       52.1889       64.3637       69.2057       82.9755       76.5826       75.4356       89.2637       99.7544      109.5535       89.1878       98.0212       90.8311       79.4059       80.1079       76.4794       72.6797       73.8859       69.8046       68.2095       66.4205       61.3544       73.1801       78.1109       65.1547       62.6268       65.1932       59.7051       71.7226      101.1730        0.0000      142.7097      120.8443      127.1304      139.1323      152.8759      117.3899      132.1314      153.0525      139.7274      138.8548      110.9268      106.6978      106.5324      110.8425        0.0000        0.0000        0.0000        0.0000        0.0000        0.0000        0.0000        0.0000        0.0000        0.0000        0.0000        0.0000        0.0000        0.0000        0.0000        0.0000        0.0000        0.0000        0.0000        0.0000        0.0000        0.0000        0.0000        0.0000        0.0000        0.0000        0.0000        0.0000        0.0000        0.0000        0.0000        0.0000        0.0000        0.0000        0.0000        0.0000        0.0000        0.0000        0.0000        0.0000        0.0000        0.0000        0.0000        0.0000        0.0000        0.0000        0.0000        0.0000        0.0000        0.0000
        0.0000        0.0000        0.0000        0.0000       20.6119       17.5058       16.6794       20.5205       19.1147       28.5593       26.8331       32.2387       35.0005       35.5605       35.0135       33.0838       31.3584       30.2629       28.7288       31.4201       26.1195       22.6286       20.8084       16.0827       14.5050       14.9406       14.5505       15.2728       12.7525       11.2631       13.9905       16.3104       16.8686       22.4998       19.5224       15.2957       18.1258       14.7127       15.0462       12.8741        7.0403        5.3289        4.9654        7.9443        6.8484        3.5502        7.3179        2.8341        2.7065       15.2580       33.6441        9.4441        6.5826       13.7547       12.4344       11.4341       12.5202        9.3474       10.1226       44.7403       49.1391       34.2276       48.6093       27.6480       33.5054       48.7583       66.6795       49.8465       50.6246       42.6040       37.7665       30.3786        9.2294       10.8618       10.1098        9.9411       10.5529        7.6416        7.7138       11.6672       22.6464       14.1122        8.9338       15.8935       16.6367       17.3304       20.1155       20.7701       20.1103       20.2818       21.5674       29.8697       40.1408      264.4380      303.3871      121.3780       52.4246       38.2238       37.9017       43.2222       52.4680       61.2377       66.4258       63.5323       59.2331       56.0693       89.3987       47.8627       52.7188       65.5772       70.8387       70.8471       66.8867       54.8224       64.5368       71.1807       54.7451       40.4825       27.0585       18.4923       17.2403       13.6954       10.7710       11.2227       14.2506       13.1808       15.0715       17.0597       27.2606       28.7525       29.1080       32.0109       37.2960       41.6084       53.9593       68.8140       61.4551       67.2902       65.8005       73.5953       91.8091       89.1095       89.1261      106.3875      101.5949      118.5100      118.3617       89.3897       85.8259       76.4657       69.8208       65.3534       44.4850       48.2644       50.6487       52.9512       59.6793       69.2365       69.9995       72.6182       81.0941      104.0421      106.2236      100.6811       93.3123       90.3912       91.9146       81.0202       80.1919       73.9442       70.8433       57.2408       53.7854       68.9736       48.6510       59.8354       62.4337       94.4863       85.9849       87.7761       79.7208       66.0591       57.9682       87.3762      119.1061      126.2023      125.8906      171.2374      156.3945      165.2166      144.8848      155.4047      150.0773      138.3945      131.9636      104.9741      103.2107      100.3413      100.2593        0.0000        0.0000        0.0000        0.0000        0.0000        0.0000        0.0000        0.0000        0.0000        0.0000        0.0000        0.0000        0.0000        0.0000        0.0000        0.0000        0.0000        0.0000        0.0000        0.0000        0.0000        0.0000        0.0000        0.0000        0.0000        0.0000        0.0000        0.0000        0.0000        0.0000        0.0000        0.0000        0.0000        0.0000        0.0000        0.0000        0.0000        0.0000        0.0000        0.0000        0.0000        0.0000        0.0000        0.0000        0.0000        0.0000        0.0000        0.0000        0.0000        0.0000
        0.0000        0.0000        0.0000        0.0000       16.7869       16.3306       17.4473       14.3507       16.9470       18.6991       24.7097       52.3435       57.2128       66.5264       57.0794       39.0191       40.7699       34.3776       41.1202       31.4469       26.8319       22.9533       22.1856       21.4206       18.6300       16.9272       18.4656       20.1698       18.8057       16.8620       14.1788       20.2978       17.0705       12.7274       19.6689       21.5025       22.2574       19.3117       14.0380       14.4350       11.6849        8.2424       17.2646       27.7589       42.3043       54.9853       83.3812       20.6314       12.9483       16.5302       16.6476       11.4249       20.8767        6.6020       10.7690       19.7162       18.1211       11.7246       20.9720       46.3087       47.2554       41.7661       26.3166       26.5460       39.8978       51.5432       57.9028       34.5565       39.1667       63.4583       66.1977       50.0619        7.2724        5.5882        5.1577       22.8518       27.2732       22.5922       18.1999       19.4304       16.4594       15.3285       13.5322        9.7695        9.7177        9.6877       10.2665       12.1173       17.1828       28.8175       29.0140       18.2568       20.7469       35.7177       82.5309       35.3368       29.2666       52.1717       46.6388       37.5561       42.8191       33.4794       38.7924       33.0745       41.8342       46.2679       52.7880       46.1227       48.8461       40.9019       47.2958       44.3959       47.3470       46.4504       51.4585       75.8840       68.8387       53.8401       48.8478       15.0286       23.5200       15.6626       12.3189       12.8803       12.7129       11.6710       16.2271       33.3329       38.1051       54.5807       52.9551       43.3051       52.0447       61.0946       75.0408       76.0365       73.8887       72.5336       88.0913       95.1151       92.2867       85.7345       84.3794       79.7177       90.3625       89.3138       73.7535       84.5327       73.0537       69.2898       66.8976       50.7490       43.4461       47.8355       53.2639       65.0837       68.7120       75.1012       73.5296       78.9325       94.9907      105.5055       96.6810      103.0370       91.3088       91.3640       84.7161       68.7098       58.2122       56.6522       55.7663       57.4294       56.4083       66.8694       59.6533       63.9779       57.4491       75.2009       65.5239       63.0389       63.7772       55.1148       72.5037       88.1200      131.0862      110.1258      140.4371      125.8148      148.8072      243.7617      222.8860      146.6362      138.5940      139.3260      134.7125       84.9053       90.5373       92.3646       89.3166        0.0000        0.0000        0.0000        0.0000        0.0000        0.0000        0.0000        0.0000        0.0000        0.0000        0.0000        0.0000        0.0000        0.0000        0.0000        0.0000        0.0000        0.0000        0.0000        0.0000        0.0000        0.0000        0.0000        0.0000        0.0000        0.0000        0.0000        0.0000        0.0000        0.0000        0.0000        0.0000        0.0000        0.0000        0.0000        0.0000        0.0000        0.0000        0.0000        0.0000        0.0000        0.0000        0.0000        0.0000        0.0000        0.0000        0.0000        0.0000        0.0000        0.0000
        0.0000        0.0000        0.0000        0.0000        0.0000        0.0000        0.0000        0.0000       12.5291       14.1505       15.6521       32.1922       49.3206       57.5096       46.3127       30.2319       31.9622       39.7384       39.4286       31.7541       32.9424       24.0414       21.3942       19.1085       23.3631       18.4593       15.7108       12.9307       18.1304       15.1425       15.1711       12.3591       11.5677       15.1843       17.6823       16.3392       21.0321       14.3602       15.8062       16.4972       14.8893        1.7052       14.2435       25.7725       28.7644       30.4526       10.7291        7.8243       18.2769       15.8967       11.9893        4.2352       11.3387       12.0846       12.1538       29.2498       27.8093       29.0779       31.2242       33.4807       52.2212       23.9976       60.5693       54.4347       38.9678       48.7073       80.0350       65.8087       80.9668      118.3898      104.1281       39.7045       13.9330       10.1587       10.6969       34.8394       29.0696       33.8333       28.6576       26.9509       20.8075       18.0268       16.6727       10.9750        9.7419        8.7180        9.0842       11.2482       14.9085       12.6622       18.9609       21.2226       20.7756       22.3755       23.6264       24.2098       25.9479       32.8594       29.8052       25.7874       25.2286       24.5919       24.4591       29.5380       31.3212       32.0499       43.1342       65.4592      103.8958       71.1563       42.0974       51.8570       49.9965       43.4556       47.9872       62.6679       65.8234       43.1408       28.8514       19.7031       17.3515       22.2686       19.8544       12.2298       13.4839       15.1326       14.8293       29.0591       52.9997       91.0172       60.1449       57.7605       60.0515       71.5835       63.3257       53.1052       57.2256       67.5265       85.1273       88.5595       82.8317       80.7575       80.8031       64.7858       67.9259       79.5506       78.0429       77.8329       63.9743       64.8107       54.5112       46.6624       41.5360       51.3667       62.5776       68.1794       77.1877       87.4851      100.0153       77.0903       73.7012       73.9111       98.1500       96.0265       89.2424       76.2200       73.3242       64.9238       55.1985       48.8957       46.8574       53.9534       55.1281       64.9056       58.8588       67.1729       72.8690       76.6900       86.8592       70.7198       70.6818       69.7598       85.9711      134.9201      137.6953      105.3775      108.9849      122.7445      144.1017      161.5574      149.9382      139.8860      142.2973      144.7665      140.1994       88.5796       84.0979        0.0000        0.0000        0.0000        0.0000        0.0000        0.0000        0.0000        0.0000        0.0000        0.0000        0.0000        0.0000        0.0000        0.0000        0.0000        0.0000        0.0000        0.0000        0.0000        0.0000        0.0000        0.0000        0.0000        0.0000        0.0000        0.0000        0.0000        0.0000        0.0000        0.0000        0.0000        0.0000        0.0000        0.0000        0.0000        0.0000        0.0000        0.0000        0.0000        0.0000        0.0000        0.0000        0.0000        0.0000        0.0000        0.0000        0.0000        0.0000        0.0000        0.0000        0.0000        0.0000
        0.0000        0.0000        0.0000        0.0000        0.0000        0.0000        0.0000        0.0000        0.0000        0.0000       16.0534       27.4875       42.2750       49.7401       40.6372       32.3318       26.9082       29.3142       32.6093       29.9708       23.6591       23.1910       25.9819       33.3581       29.3720       23.1888       16.5154       12.3460       15.0968       17.1080       14.3231       21.2629       30.9961       19.5882       19.4634       24.7087       30.6642       15.5789       19.2560       23.6435       11.0268       11.7462       18.4638       24.5096       18.8324        5.7611        0.4037       10.9849       22.2683       31.8943       32.9081        9.4034        7.7259       37.4808       27.9599       28.8524       42.1605       36.2943       50.2627       34.5347       56.9749       35.6080      103.7877      105.4389       53.5780       96.0576      144.8078       60.0630       77.5203       99.9877       66.4735       40.9381       50.0955       38.0542       23.7526       35.3224       31.6170       32.2533       32.1413       37.2140       27.3635       24.6459       21.4271       14.1644       11.9240       10.8900       10.1511       10.9981       13.2986       14.4236       12.3383       16.9952       19.7715       24.5474       21.2934       24.1328       25.7206       24.9023       24.8212       24.8437       26.1737       26.3249       28.5640       34.1030       35.6419       29.7852       33.4905       45.1703       35.8595       51.5197       61.6720       65.2377       64.1311       54.8490       50.7578       64.0434       43.7162       26.1278       23.0929       25.2162       32.5596       39.0425       40.3140       15.4855       10.6793       19.0076       27.7343       35.6909       49.5864       54.6932       57.3797       62.8768       68.2735       64.0280       90.0316       85.1187       68.6730       66.6024       62.8387       77.7417       93.3534       90.0290       87.6457       74.0249       78.9907       81.7380       89.8296       82.7381       63.6812       81.2053       63.7241       54.1581       40.8196       37.9147       60.2432       75.9215       80.3267       88.2734       98.6075       75.1260       70.7086       71.0173      102.1063      100.2087       84.1238       75.8050       82.2691       61.6761       57.5758       46.1254       38.5005       45.7711       54.8892       58.8339       71.5435       82.7205       89.2788       72.5635       77.0714       89.6737       69.2025      114.3943      170.5697      165.5573      128.2194      114.1283      108.2797      133.0873      136.9265      139.8441      146.2374      139.8724      151.3972      172.3930        0.0000        0.0000        0.0000        0.0000        0.0000        0.0000        0.0000        0.0000        0.0000        0.0000        0.0000        0.0000        0.0000        0.0000        0.0000        0.0000        0.0000        0.0000        0.0000        0.0000        0.0000        0.0000        0.0000        0.0000        0.0000        0.0000        0.0000        0.0000        0.0000        0.0000        0.0000        0.0000        0.0000        0.0000        0.0000        0.0000        0.0000        0.0000        0.0000        0.0000        0.0000        0.0000        0.0000        0.0000        0.0000        0.0000        0.0000        0.0000        0.0000        0.0000        0.0000        0.0000        0.0000        0.0000        0.0000
        0.0000        0.0000        0.0000        0.0000        0.0000        0.0000        0.0000        0.0000        0.0000        0.0000       20.3998       38.8545       23.8663       37.8720       30.7386       19.3693       23.4165       19.1754       21.9607       22.5288       24.6268       20.3124       21.7812       23.3034       36.3094       34.6640       27.9972       25.1335       20.0364       19.7846       24.9398       40.4353       41.9712       34.8574       47.3592       49.2090       35.5344       19.5326       24.4586       10.9026        6.0566        9.2323      103.3346       18.5295       17.8149        9.8474       22.0933       31.4223       28.0670       14.2023       39.0436       17.9833       26.7057       43.2079       42.8893       21.8520       16.0294       25.1069       39.3363       44.1689       67.4648       99.4461       32.7645       37.9182       59.6094       81.0257      135.0450       73.3941       69.3434       37.2027       48.6139       38.2555       42.1880       61.9769       62.1588       41.2484       51.5012       55.5814       44.0225       43.6541       48.5719       34.4630       34.8859       30.0924       35.6502       33.3884       31.9640       22.5717       20.7954       27.5979       30.2647       57.1107       45.1809       72.0670       45.7346       34.0110       28.3519       35.2218       30.5242       29.3949       28.3552       37.3222       38.0266       43.1415       49.3520       46.8908       42.0844       41.0635       36.4935       34.8759       50.8951       57.7895       51.8739       39.3488       40.9997       50.7728       54.0635       34.8813       23.7176       21.7482       22.8620       21.9619       23.3425       27.6624       21.7434       18.8793       21.8830       36.7635       52.6183       43.8309       53.5611       47.9506       56.7728       57.8409       65.3816       70.8952       85.3277       79.2669       87.2233       82.4175      112.4832      104.6664      135.7139       97.2291       67.5215       73.6383       66.5554       74.1517       76.3903       88.1317       77.4925       52.9899       46.1020       54.6845       58.6204       81.0744       81.0623       87.1484       84.7853       66.8660       70.3279       70.4769       99.4490       83.4030       83.4180       79.3178       77.2533       56.8433       52.7000       42.6561       42.7890       48.6899       51.8964       58.2949       62.1999       66.9539       68.0177       96.7353       83.4083       79.5416       83.0479      100.9095      130.8453      126.6384      130.2044      140.9955      116.0869      131.5765      127.5277      129.0730      143.7549      151.2394      156.3871        0.0000        0.0000        0.0000        0.0000        0.0000        0.0000        0.0000        0.0000        0.0000        0.0000        0.0000        0.0000        0.0000        0.0000        0.0000        0.0000        0.0000        0.0000        0.0000        0.0000        0.0000        0.0000        0.0000        0.0000        0.0000        0.0000        0.0000        0.0000        0.0000        0.0000        0.0000        0.0000        0.0000        0.0000        0.0000        0.0000        0.0000        0.0000        0.0000        0.0000        0.0000        0.0000        0.0000        0.0000        0.0000        0.0000        0.0000        0.0000        0.0000        0.0000        0.0000        0.0000        0.0000        0.0000        0.0000        0.0000
        0.0000        0.0000        0.0000        0.0000        0.0000        0.0000        0.0000        0.0000        0.0000        0.0000       21.6888       40.4259       58.2785       72.0947       36.9022       24.0152       15.3439       20.3993       33.2475       15.4174        8.4127        7.1055       10.4606       20.6815       26.9996       38.4521       41.9153       24.0657       18.7494       27.3172       31.2700       46.2241       27.8051       21.2505       20.2538       28.6612       20.3727       16.4460       12.1898        8.9577        7.7137        8.1332       11.9585        8.6260        9.4382       16.8417       27.7723       17.7917        5.9913       39.3234       37.0271       33.2559       41.3345       32.4955       91.4708       49.2347       38.7218       49.3884       45.7405       29.3555       65.1215       77.6732       75.6590       83.1237       56.2221       52.2552       82.9410       70.7837       85.5181       70.6033       52.1209       57.6455       56.0087       68.2610       65.6231       84.1187       92.1811      107.7686      112.9775      102.0740       86.5537       84.5479       88.9274       77.6311       57.8729       36.7246       42.4504       37.6043       26.7936       22.8665       25.7873       31.3745       42.0734       68.2120       60.2631       63.8812       51.7901       51.9785       37.8564       53.5563       52.9160       43.4284       38.8327       46.9573       58.5269       62.4212       71.3309       57.7248       46.1396       35.0889       54.2336       44.7770       44.3230       36.7072       31.9754       31.0475       32.8237       28.0852       23.5941       39.9446       35.9850       25.7017       31.3241       43.1919       36.1822       34.5029       34.6862       29.7681       55.4568       52.4591       48.7263       55.2027       66.4067       57.1820       53.6534       71.7851       80.1560       88.2819       89.0031       88.4715      103.0720      112.2079      114.9998       67.9376       62.7434       72.7012       95.6934      101.8531       92.4805      106.4033       96.0725       80.4377       84.5347       97.7265      104.8857      100.3562      102.1279       96.6547       96.1304       73.5806       73.0835       81.8892       95.2025       95.5773       90.0675       89.4770       85.9370       71.0189       46.5734       43.6134       38.1648       49.6521       58.6689       60.7972       61.9684       59.0050       66.2965       86.4888       97.8763      106.1793      100.9487      103.2661      116.2625      115.0407      114.9811      119.3729      113.0238      109.4651      106.1014      102.6438        0.0000        0.0000        0.0000        0.0000        0.0000        0.0000        0.0000        0.0000        0.0000        0.0000        0.0000        0.0000        0.0000        0.0000        0.0000        0.0000        0.0000        0.0000        0.0000        0.0000        0.0000        0.0000        0.0000        0.0000        0.0000        0.0000        0.0000        0.0000        0.0000        0.0000        0.0000        0.0000        0.0000        0.0000        0.0000        0.0000        0.0000        0.0000        0.0000        0.0000        0.0000        0.0000        0.0000        0.0000        0.0000        0.0000        0.0000        0.0000        0.0000        0.0000        0.0000        0.0000        0.0000        0.0000        0.0000        0.0000        0.0000        0.0000        0.0000
        0.0000        0.0000        0.0000        0.0000        0.0000        0.0000        0.0000        0.0000        0.0000        0.0000        0.0000       26.1038       43.8190       47.7235       40.2817       30.6732       17.4986       11.5563        8.4595        5.8012        4.9229       10.2831        9.9911        8.6824        9.3298       15.3347       23.9921       24.1934       27.9625       34.2697       21.3035       28.9283       26.6846       31.9035       20.6799       30.0514       37.8192       28.3738       15.6867       21.3717       14.6353       18.7947       22.6674       18.5040       20.3026       15.1711       27.8193       29.2121       21.9347       32.2057       58.0289       37.0021       43.5098        9.5969        9.8546       41.6855       40.1649       63.0699       74.7841       42.8531       59.0957       96.9693      171.6572      141.3788      161.2076      138.7767      136.6274      112.2053       98.6731       67.3863       64.3291       68.2280       77.4954       72.9587      110.4995       79.1024       85.9115      150.4774      251.4725      185.9441      116.6214      106.9099       99.7035      115.6858       94.5594       67.6357       46.4791       32.3442       29.6435       21.8905       32.7109       40.9529       41.6757       55.3833       34.7970       45.3454       46.8086       48.6654       39.8512       80.6257       63.4148       52.1113       49.4244       63.5940       62.1810       69.2160       92.8302       78.6190       72.9239       52.5088       55.2764       49.1305       62.1469       49.7536       41.6928       35.5313       38.1295       32.8811       27.3977       29.0400       28.1144       34.9658       35.8049       31.9674       45.2817       45.3529       37.7934       34.8970       42.7318       46.7679       53.4328       53.3755       83.4695       69.8811       66.4552       67.0024       81.5481       85.6135       82.6412       92.2719       93.9397       89.8408       76.1396       72.4299       74.4943       72.1091       93.8899      112.8409       91.6403       90.6722       95.8738       74.0511       84.8424      101.2511      105.2207       98.0174       98.2848       94.5215       81.5930       70.7285       81.9207       92.2650      100.4130      110.1958       98.8773      128.6160       98.0592       82.6879       50.9481       48.6288       43.8474       53.2234       61.1490       58.1750       59.0193       65.5100       95.4606      124.1562       99.2176      114.8034      112.0024      101.9071      105.4802      120.9237      107.7160      108.0167      109.1833      102.6860      107.3046        0.0000        0.0000        0.0000        0.0000        0.0000        0.0000        0.0000        0.0000        0.0000        0.0000        0.0000        0.0000        0.0000        0.0000        0.0000        0.0000        0.0000        0.0000        0.0000        0.0000        0.0000        0.0000        0.0000        0.0000        0.0000        0.0000        0.0000        0.0000        0.0000        0.0000        0.0000        0.0000        0.0000        0.0000        0.0000        0.0000        0.0000        0.0000        0.0000        0.0000        0.0000        0.0000        0.0000        0.0000        0.0000        0.0000        0.0000        0.0000        0.0000        0.0000        0.0000        0.0000        0.0000        0.0000        0.0000        0.0000        0.0000        0.0000        0.0000        0.0000
        0.0000        0.0000        0.0000        0.0000        0.0000        0.0000        0.0000        0.0000        0.0000        0.0000        0.0000        0.0000        0.0000        0.0000       28.1910       27.8630       26.4052       10.1661        5.2368        8.9495        5.7917        8.1405        5.3026       14.5388       26.1396       20.7622       12.9552       10.5840       22.0148       45.5306       43.4860       57.0785       49.5868       21.5655       26.2157       37.0427       28.3539       25.9096       40.7058       70.1244       15.1189       10.9464        8.8815       21.5701       22.9058       24.7263       35.0457       30.6918       28.4873       46.3948       40.2518       31.2112       24.9978       17.5013       12.9432       35.6180       73.3815       66.2983       72.2361       53.0668       54.3292       93.2932      116.8168      138.0334      138.9220      146.7827      142.6113      104.1640       57.2125       84.9057       67.4052       89.6570       97.0878      133.7574      108.9058       85.5759      104.3080      129.0754      180.3564      155.7292      125.5096      114.9675       91.8804       92.4802       65.2723       49.9929       68.9672       54.8698       54.5219       31.8106       54.0374       41.0420       38.8237       32.0194       32.4041       34.3790       37.9368       40.0027       54.1948       75.9242      129.9037       99.8974       85.0773       93.8432       90.6469       98.5531      122.7283       89.2543       87.3989       68.8704       82.8920       63.6588       58.1369       51.1567       46.0407       50.1894       42.8506       38.8703       37.0110       35.4144       35.8600       34.5146       37.1838       36.6546       48.7536       41.5715       33.7225       34.3202       47.2458       47.1428       44.5868       52.8446       76.6773       73.5476       62.9973       61.7456       82.9208       92.7790       81.1776       89.4013       92.0359      103.7867       93.9450       80.2848       66.9989       69.2571       90.9093      100.9585       79.0237       82.8998       92.6830       82.0082       86.6961       94.7125       97.4283      101.5084      121.1318      122.8498      105.3236       99.8435      118.7188      103.2858       97.9083      101.0078      128.8460      115.5248      109.1182       80.7867       54.9374       52.3809       45.2942       48.5140       63.8708       66.1906       74.4983       85.1158       92.9678      106.1857      110.1269      113.6121      126.5046      110.2196      117.5212      127.5330      116.2860      123.1132        0.0000        0.0000        0.0000        0.0000        0.0000        0.0000        0.0000        0.0000        0.0000        0.0000        0.0000        0.0000        0.0000        0.0000        0.0000        0.0000        0.0000        0.0000        0.0000        0.0000        0.0000        0.0000        0.0000        0.0000        0.0000        0.0000        0.0000        0.0000        0.0000        0.0000        0.0000        0.0000        0.0000        0.0000        0.0000        0.0000        0.0000        0.0000        0.0000        0.0000        0.0000        0.0000        0.0000        0.0000        0.0000        0.0000        0.0000        0.0000        0.0000        0.0000        0.0000        0.0000        0.0000        0.0000        0.0000        0.0000        0.0000        0.0000        0.0000        0.0000        0.0000        0.0000        0.0000
        0.0000        0.0000        0.0000        0.0000        0.0000        0.0000        0.0000        0.0000        0.0000        0.0000        0.0000        0.0000        0.0000        0.0000        0.0000        0.0000        0.0000        0.0000        7.3194        6.9346        4.7345        5.0683        3.7706        6.0676       15.1375       27.0598       41.0802       11.3023       22.4453       22.8839       29.4706       32.1629       46.7369       38.7492       33.0975       24.4888       25.4698       21.5886      121.0915      169.5048      132.0237       15.3105       10.3749       13.0688       33.7715       26.7941       69.6607       21.5229       14.6531       34.9467       38.1887       19.4931       34.8678       77.5350       44.2929       41.5019       37.7930       40.3438       60.3927       85.0999      109.0793      105.1573      107.7492      109.9354      116.2580      140.6481      157.0925      123.1727       63.7963       54.4400       75.0401       89.1994      109.6540      140.5540       81.3760      114.3553       97.9046      116.5408      128.3798      138.5754      144.5648      117.3709       89.3866       77.3528       60.7497       50.8862       49.3020       32.0245       57.0881       39.4733       56.1484       57.7743       47.2036       38.3328       37.8677       40.3365       49.3788       82.0109       67.9675       45.7849      112.9144       99.6929       98.5391      136.9563      111.1633      108.4847      102.0702       98.0799       78.0280       67.6611       70.0057       61.8040       53.1694       65.1629       62.1415       42.8923       32.9485       39.7420       34.7773       39.4925       37.6199       33.8087       36.4044       38.7384       37.1093       41.9145       42.1403       34.7051       54.6587       71.4257       61.2615       46.8085       55.6103       56.7330       64.5786       78.3925       85.6662       78.4137       62.6186       55.3953       58.8529       75.9671       64.1105       65.1826       48.8291       64.0956       52.9294       67.9412       73.4751       77.7873       86.5536       87.4232       86.2317       81.6137       74.1289       81.6351       92.1266      122.3604      131.0410      128.5958      125.1706      120.6178      122.3874      117.7251      126.7853      114.8463       91.4524       83.9426       65.7968       64.8823       49.6936       62.6193       84.4321       79.7232       86.4302      103.7101      104.7151       96.3774      103.4617      129.5710      148.5560      166.3252      128.6568      116.5667      128.7721      138.5381        0.0000        0.0000        0.0000        0.0000        0.0000        0.0000        0.0000        0.0000        0.0000        0.0000        0.0000        0.0000        0.0000        0.0000        0.0000        0.0000        0.0000        0.0000        0.0000        0.0000        0.0000        0.0000        0.0000        0.0000        0.0000        0.0000        0.0000        0.0000        0.0000        0.0000        0.0000        0.0000        0.0000        0.0000        0.0000        0.0000        0.0000        0.0000        0.0000        0.0000        0.0000        0.0000        0.0000        0.0000        0.0000        0.0000        0.0000        0.0000        0.0000        0.0000        0.0000        0.0000        0.0000        0.0000        0.0000        0.0000        0.0000        0.0000        0.0000        0.0000        0.0000        0.0000        0.0000
        0.0000        0.0000        0.0000        0.0000        0.0000        0.0000        0.0000        0.0000        0.0000        0.0000        0.0000        0.0000        0.0000        0.0000        0.0000        0.0000        0.0000        0.0000        0.0000        7.6818        7.1586        5.5909        4.5441        3.0988        8.4635       11.9426       16.2669        8.0480       10.8826        8.8733        8.3258       30.2888       22.9628       19.4329       28.7351       24.6516       28.2733       18.8806       19.0123       30.9416       17.7339       14.8359       16.8170       10.9134       17.8053       35.3730       33.4791       32.8905       51.0501       57.2515       64.7528       41.5041       30.7461       57.6554       32.4005       44.2843       69.2307       26.2832       40.0126       37.3992       52.5343       81.9778      131.3663       96.9185       88.7771      118.7602      107.1670      107.0735      118.7545       83.2983      104.0698      109.1860      100.1603       82.1855       85.7654       94.3037      123.1761      116.1287       97.0587      107.6869      109.7622      122.6804      103.7577       83.9525       77.4384       63.1359       51.2347       53.8056       74.3930       80.8348       85.0575       64.2738       72.0832       72.5854       57.1214       60.5601      122.6164      120.4046       79.2052       75.6016       56.4465       74.8349       87.9102      100.6685      118.3980       85.9790      115.5552       97.5454       82.7540       86.3527       75.3609       66.4759       72.5406       69.4865       47.2074       46.6589       47.6420       47.1564       61.3049       61.5262       51.3783       50.5533       47.5633       46.4641       43.3494       41.8397       42.2858       42.9233       46.3901       39.0527       46.7836       53.0432       43.9585       47.2256       41.5704       41.9485       56.2749       55.5636       57.4604       52.3811       54.8745       48.6730       33.6436       49.1112       44.3196       41.0233       28.3990       56.0832       81.6648       72.8807       76.3703       80.8533       77.9320       78.5495       73.3506       70.4768       85.5093       75.4587       78.4011       94.1534       96.8696      107.0096      124.1888      136.8681      141.7878      116.2754      113.5979       93.1143      107.3609       78.5947       66.3264       72.9887       83.6982       86.2049       93.8305      108.4978      114.8560      122.2243      125.2959      140.8263      139.9484      147.3340      137.9709      145.1984      148.2023      150.5733        0.0000        0.0000        0.0000        0.0000        0.0000        0.0000        0.0000        0.0000        0.0000        0.0000        0.0000        0.0000        0.0000        0.0000        0.0000        0.0000        0.0000        0.0000        0.0000        0.0000        0.0000        0.0000        0.0000        0.0000        0.0000        0.0000        0.0000        0.0000        0.0000        0.0000        0.0000        0.0000        0.0000        0.0000        0.0000        0.0000        0.0000        0.0000        0.0000        0.0000        0.0000        0.0000        0.0000        0.0000        0.0000        0.0000        0.0000        0.0000        0.0000        0.0000        0.0000        0.0000        0.0000        0.0000        0.0000        0.0000        0.0000        0.0000        0.0000        0.0000        0.0000        0.0000        0.0000
        0.0000        0.0000        0.0000        0.0000        0.0000        0.0000        0.0000        0.0000        0.0000        0.0000        0.0000        0.0000        0.0000        0.0000        0.0000        0.0000        0.0000        0.0000        0.0000        7.5668       11.9850        3.6397        2.1304        2.9111        3.2945        8.2247       12.3469        6.6763       11.4373        7.3745       11.2301       15.0454       16.3737       27.7428       12.6062       15.3066       20.6988       23.6814       18.2101       30.1080       20.1373       12.8514       18.3552       22.3279       24.7796       25.0788       23.3593       28.2025       75.9073       81.7423       74.7042       60.4331       33.3329       42.6799       54.1976       54.6837       58.1553       44.1613       43.5889       24.5929       39.8251      102.1256      194.2418      164.9380      134.5905      122.3639      106.6213       81.5331      134.7719      130.4937       81.4031       64.5409       81.6503       76.2696       99.7127      105.9657      119.0137       85.4704      117.4634      105.0527      131.5525      107.9655       90.0327       85.9465      101.6460       69.0336       76.2180       88.5511       95.5880       95.3274       79.1077       61.7287       64.9782       79.4131       66.6469       68.1366       73.1096       98.7876       79.8552       81.7146       65.5112       61.4207       73.1055      103.1443      111.1385      101.3395      118.8386      111.4118      101.6581       83.6177       89.6541       70.9654       81.8561       74.1258       67.6475       53.4077       51.6640       56.8984       72.6061       60.9521       45.8101       48.3148       49.5551       52.3829       51.3023       56.9439       53.2851       55.7500       40.4322       38.2373       41.7566       37.6469       35.7374       32.8168       33.8010       30.7165       39.5735       53.4845       42.3483       38.2843       29.3776       22.1245       21.1361       27.6820       28.7755       23.7276       24.2604       50.0132       64.5703       73.5753       72.0294       89.5957       83.8906       77.6144       73.2686       69.2603       73.2619       86.3251       96.0515      109.1677      134.1897      104.9434      137.3209      127.1994      120.9067      100.1458       96.5377       86.4927      103.9208       78.9036       86.1149      109.2784       98.2774      122.1680      122.7984      107.8280      107.9319      120.0010      126.3294      146.8004      159.7484      156.6317      151.7780      167.6064      172.6571      162.7461      181.0787      147.1344        0.0000        0.0000        0.0000        0.0000        0.0000        0.0000        0.0000        0.0000        0.0000        0.0000        0.0000        0.0000        0.0000        0.0000        0.0000        0.0000        0.0000        0.0000        0.0000        0.0000        0.0000        0.0000        0.0000        0.0000        0.0000        0.0000        0.0000        0.0000        0.0000        0.0000        0.0000        0.0000        0.0000        0.0000        0.0000        0.0000        0.0000        0.0000        0.0000        0.0000        0.0000        0.0000        0.0000        0.0000        0.0000        0.0000        0.0000        0.0000        0.0000        0.0000        0.0000        0.0000        0.0000        0.0000        0.0000        0.0000        0.0000        0.0000        0.0000        0.0000        0.0000
        0.0000        0.0000        0.0000        0.0000        0.0000        0.0000        0.0000        0.0000        0.0000        0.0000        0.0000        0.0000        0.0000        0.0000        0.0000        0.0000        0.0000        0.0000        0.0000        0.0000        7.0545        5.1818        3.9464        2.9104        2.0802        6.7841       10.7763       10.7916        9.8563       12.0094       16.2285       16.4474       15.8762       19.0046        6.9900       41.9943       32.3879       20.2511       24.8910       29.4884       17.9266       59.9434       58.7910       16.5354       18.1149       28.0979       42.5587       45.1286       48.2427       62.3506       43.4000       53.0715       58.5303       38.3941       42.9124       48.8458       70.5719       74.9348       75.8453       45.8877       65.4115       95.7040      164.2647      154.8095      216.1673      107.6921       77.8308       46.8482       57.1699      100.6058       84.0756       86.8986       82.4495       59.7710       85.9792      111.4717      119.1403      117.6619      117.0450      122.4479      136.5921      101.2064       92.9446      106.8547      129.3470      112.6670      136.5462      118.4237      106.5220      107.6549       78.3480       79.4942       66.0404       89.6931       65.5906       82.2995       66.0284       79.9857       75.4318       77.4576       65.7891       80.3516       66.8843       88.9506      105.1909      106.9328      107.8630       94.5582       81.7554       82.8159       90.6475       82.7128       78.4470       73.7996       77.8298       90.6768       75.1503       68.8612       70.1090       61.2120       56.0081       55.8307       47.9232       52.8214       52.3994       63.3525       62.8357       55.0292       68.7112       58.2537       47.4608       40.1341       34.5950       33.1623       34.6966       28.5431       26.0761       24.2733       23.1431       17.1342       21.8433       18.3036       18.6324       31.7906       29.6395       46.0295       51.6821       63.7069       72.8593       72.8824       78.8737       91.1734       85.3473       80.0807       77.9981       70.2746       66.2704       83.3442       98.3251      101.8442      103.5087      117.9947      130.3477      146.0590      148.7727      137.2767      131.4812      142.8390      119.9034      107.1934      108.0135      120.0372      131.7565      131.1268      127.8804      139.1332      146.2216      135.5438      129.7072      146.2343      153.2179      153.8323      175.3567      231.6945      211.7940      170.2693      199.4488      164.8996      167.0160        0.0000        0.0000        0.0000        0.0000        0.0000        0.0000        0.0000        0.0000        0.0000        0.0000        0.0000        0.0000        0.0000        0.0000        0.0000        0.0000        0.0000        0.0000        0.0000        0.0000        0.0000        0.0000        0.0000        0.0000        0.0000        0.0000        0.0000        0.0000        0.0000        0.0000        0.0000        0.0000        0.0000        0.0000        0.0000        0.0000        0.0000        0.0000        0.0000        0.0000        0.0000        0.0000        0.0000        0.0000        0.0000        0.0000        0.0000        0.0000        0.0000        0.0000        0.0000        0.0000        0.0000        0.0000        0.0000        0.0000        0.0000        0.0000        0.0000        0.0000
        0.0000        0.0000        0.0000        0.0000        0.0000        0.0000        0.0000        0.0000        0.0000        0.0000        0.0000        0.0000        0.0000        0.0000        0.0000        0.0000        0.0000        0.0000        0.0000        0.0000        0.0000        7.0545        5.9235        2.2282        7.5683        6.6757       14.6823       13.6884        6.9187       14.2143       13.3249       17.7032       21.9674       26.5704       30.0509       61.5580       68.0021       94.5696       33.3688       61.6837       21.6836       33.9939       42.0032       30.0159       10.8935       11.5394       34.2901       37.5674       42.2452       49.5203       34.3492       38.8312       54.2326       50.2856       62.9142       47.0673       34.4930       68.2788       74.3611       65.8066       51.6296       59.7451       66.9876       54.6277       81.0264       81.4330       79.5570       74.3701       74.6384       72.7529       68.0166       84.6513       88.7653       60.3861       57.6560       97.4877      151.9355      173.7254      142.0966      116.5910      124.5788      126.8062       99.3229      105.1194       96.5414       95.5984      102.1117       73.2887       88.9300       96.9857      107.4302       86.7351       68.5356       75.1231       63.8121       66.4050       72.1659       80.3839       73.9402       70.2746       76.6276       86.4599       80.7949       83.6051       81.7224      100.7298      104.9756      100.1609       86.8390       74.2745       66.4869       69.8704       72.8861       82.6403       74.1918       84.4963       72.5444       61.2607       61.6567       63.5719       59.4330       60.2284       56.0273       57.3716       54.7006       66.2224       62.7730       59.4535       81.5461       77.2611       57.0611       51.5394       50.0970       44.9274       40.0136       34.9291       29.5025       24.3072       29.4194       19.7546       16.9671       21.2928       29.1898       44.9398       46.0347       55.6866       46.8963       66.3848       92.1052       98.3841       90.9473       93.2422      100.9281      101.5204      104.0841       92.3676       74.6647       88.1938       86.8229       96.0733      118.0671      128.9917      140.5788      144.0899      158.9500      148.9536      161.3185      150.5324      122.1646      119.3051      131.6206      168.8400      165.9044      142.7698      153.6195      166.7554      164.5877      148.0680      145.4797      150.8783      158.5537      168.7121      192.6417      187.0284      191.3973      192.0710      219.7890      179.0029      127.0306      131.1760        0.0000        0.0000        0.0000        0.0000        0.0000        0.0000        0.0000        0.0000        0.0000        0.0000        0.0000        0.0000        0.0000        0.0000        0.0000        0.0000        0.0000        0.0000        0.0000        0.0000        0.0000        0.0000        0.0000        0.0000        0.0000        0.0000        0.0000        0.0000        0.0000        0.0000        0.0000        0.0000        0.0000        0.0000        0.0000        0.0000        0.0000        0.0000        0.0000        0.0000        0.0000        0.0000        0.0000        0.0000        0.0000        0.0000        0.0000        0.0000        0.0000        0.0000        0.0000        0.0000        0.0000        0.0000        0.0000        0.0000        0.0000        0.0000        0.0000
        0.0000        0.0000        0.0000        0.0000        0.0000        0.0000        0.0000        0.0000        0.0000        0.0000        0.0000        0.0000        0.0000        0.0000        0.0000        0.0000        0.0000        0.0000        0.0000        0.0000        0.0000        3.1428        4.9304        3.7909        5.5118        9.0722       10.5466        6.4357        4.1298        5.2867        8.3629        9.6770        9.1618       10.8250       14.0513       19.1269       62.9368       29.7068       18.8121       12.5582       13.2769       19.7222       15.4420       12.7775       15.5056       18.5549       10.6525       25.4793       34.5037       46.4394       35.0657       15.4187       20.7472       27.4125       74.5968       26.3550       39.3085       86.0489       77.3054       47.3721       33.1470       44.6966       59.9776       42.4825       58.7900       65.4525       80.4178       48.8497       65.8596       94.5115       78.4935       83.8596       85.0575       67.4945       69.3090      102.5131      147.2878      143.9073      148.3393       96.4386      143.4509      110.3906       97.3880       89.6690       80.7494       80.2974       82.0877       72.6696       69.7058       69.8581       66.0339       96.9352       79.6358       78.1329       67.1583       61.7392       75.2786       79.7812       67.7846       68.2704       64.4656       66.4695       83.0629       82.3905       70.5652       76.1880       90.1730       83.0412       82.4690       76.0456       70.7807       93.1675       93.2416       87.7329       86.7168       77.6418       78.8491       79.7275       67.3224       72.9738       69.6457       72.6971       71.8480       63.2707       58.3408       61.0811       56.7879       74.4609       81.2088       69.3432       63.0309       57.8618       53.4492       49.9408       56.0068       47.7095       51.9738       52.3731       44.4259       47.9464       48.5948       50.1861       53.8513       52.7041       44.4551       44.3942       51.2870       76.0240      101.9240      107.2525      111.2352      121.7569      120.4846      105.9131      101.5113       89.0718       89.4073       95.2999      100.6075       94.3276      100.6119      110.5226      131.8488      155.7704      180.5656      194.3909      184.1697      181.1718      182.7454      180.9548      173.9047      207.6458      191.7060      205.5948      230.5097      219.4913      207.4440      202.2955      183.8031      193.0791      169.7696      212.1244      239.2472      225.6366      211.2903      176.8043      181.7744      151.0765      139.1628      175.1785        0.0000        0.0000        0.0000        0.0000        0.0000        0.0000        0.0000        0.0000        0.0000        0.0000        0.0000        0.0000        0.0000        0.0000        0.0000        0.0000        0.0000        0.0000        0.0000        0.0000        0.0000        0.0000        0.0000        0.0000        0.0000        0.0000        0.0000        0.0000        0.0000        0.0000        0.0000        0.0000        0.0000        0.0000        0.0000        0.0000        0.0000        0.0000        0.0000        0.0000        0.0000        0.0000        0.0000        0.0000        0.0000        0.0000        0.0000        0.0000        0.0000        0.0000        0.0000        0.0000        0.0000        0.0000        0.0000        0.0000        0.0000        0.0000        0.0000
        0.0000        0.0000        0.0000        0.0000        0.0000        0.0000        0.0000        0.0000        0.0000        0.0000        0.0000        0.0000        0.0000        0.0000        0.0000        0.0000        0.0000        0.0000        0.0000        0.0000        0.0000        8.1877        3.3752        3.4984        3.7412       12.4285       14.0780        6.2976        2.1887        1.9145        3.4383        6.9521        5.9564        7.0678       15.3331       21.9408       18.3629       26.2595       21.1889       24.9803       34.1318       28.6668       14.1017        8.1807       16.6578       19.3337       23.8362       26.5679       29.9665       28.6755       24.0989       20.9853       20.7926       27.7883       26.4032       18.2917       43.4026       90.7300       93.1506       77.4740       56.4122       43.1180       57.2865       59.1837       67.0174       99.7282      114.3717       71.5249       66.0201      123.0318       89.2614      115.6733      125.0878      127.1183       86.1665      109.8236      133.3043      133.2358      172.5564       82.7775       73.8288       62.3177       84.1057       68.5922       66.0271       98.8154       92.5699       81.7501       92.5739       69.1742       77.9635       88.0700       78.4860       69.3165       67.9064       74.0360       88.6452       86.8839       74.2062       75.7624       74.6350       70.0372       69.9257       84.5545       92.3696       82.4822       72.2637       73.7712       74.2164       67.5747       67.4666       79.3517       95.6369       84.1853       76.3219       78.4117       84.2253       83.6054       75.0578       78.2569       79.0867       76.6678       72.0799       62.6834       52.8497       58.9049       58.5819       69.5979       66.3360       71.0185       76.9110       71.3497       68.3757       58.7765       56.0240       55.9524       55.5518       60.4146       54.4403       59.3398       73.0503       71.6067       70.1875       54.0939       64.3361       69.5730       66.5326       92.0480      109.0258      118.1773      127.8292      122.8995      131.8328      113.0262      103.2525      109.1498      107.8295       84.4456       90.8261      109.4887      116.7611      124.0500      158.5545      194.5364      204.8771      248.3235      212.4935      205.1338      202.3882      191.6029      191.4025      205.4933      213.3634      242.8460      243.6885      260.9365      247.4999      222.3712      182.7622      183.9061      191.6339      217.8815      218.2938      205.6276      163.9008      142.7384      141.9128      123.6102      117.7182      123.3910        0.0000        0.0000        0.0000        0.0000        0.0000        0.0000        0.0000        0.0000        0.0000        0.0000        0.0000        0.0000        0.0000        0.0000        0.0000        0.0000        0.0000        0.0000        0.0000        0.0000        0.0000        0.0000        0.0000        0.0000        0.0000        0.0000        0.0000        0.0000        0.0000        0.0000        0.0000        0.0000        0.0000        0.0000        0.0000        0.0000        0.0000        0.0000        0.0000        0.0000        0.0000        0.0000        0.0000        0.0000        0.0000        0.0000        0.0000        0.0000        0.0000        0.0000        0.0000        0.0000        0.0000        0.0000        0.0000        0.0000        0.0000        0.0000        0.0000
        0.0000        0.0000        0.0000        0.0000        0.0000        0.0000        0.0000        0.0000        0.0000        0.0000        0.0000        0.0000        0.0000        0.0000        0.0000        0.0000        0.0000        0.0000        0.0000        0.0000        0.0000        6.8144        4.2479        2.3589        3.4254       24.8449       11.3224        5.0272        2.8170        2.1762        1.4284        3.3213        2.7886        5.7921       10.5590       16.9624       13.2318       14.0798       13.7341       14.7626       30.4556       30.8110       22.4472       16.9807       18.5050       29.8897       31.6078       42.3622       29.4471       16.4695       34.7939       38.9630       38.5183       43.3850       39.1446       11.1001       26.9558       79.5125       96.7420       82.1116       86.5970      103.6500      110.5331       88.4705       87.3817       99.6031      132.8278       78.5340       93.9060      102.4428       97.1582      101.3829      150.0916      144.5249      125.5189      168.8346      128.1410      122.6616      140.6383       80.6446       73.5420       74.8921       86.6159       69.7084       73.6053       75.2636       91.3245       82.4467       98.8469       90.6132       71.6899       92.8868       75.0793       89.3491      106.6934       92.4918       73.2387       88.5421       95.1432       82.3077       83.5708       76.8588       72.6044       79.4785       77.2806       80.5954       72.4983       66.3341       70.6224       71.9763       70.7949       83.0381       88.6049       90.9817       87.5277       86.0069       94.4195       86.8680       92.8851       92.8164       79.7051       71.6561       67.9786       61.5221       64.6376       71.4475       71.3884       91.7533       86.0589       86.3080       84.7725       80.6412       69.7001       68.7056       59.8323       57.4388       49.2776       59.4501       61.6709       71.8604       77.6970       76.4938       68.5193       69.1339       74.8085       82.7227       90.8334      107.5964      114.2549      119.4457      119.3158      116.1716      111.0901      109.6882       96.1641      106.5150      105.7464       79.7047       88.7775      112.5500      118.0452      142.5165      181.0042      207.3207      212.7037      223.4513      227.6423      218.3442      219.3406      223.8257      213.6405      233.1535      224.9384      244.0410      251.7155      292.1602      268.6048      249.0003      204.7726      225.5241      225.5334      229.7728      173.7086      180.5959      153.9522      147.3284      155.2790      139.3791      139.5074      121.7374       98.2421        0.0000        0.0000        0.0000        0.0000        0.0000        0.0000        0.0000        0.0000        0.0000        0.0000        0.0000        0.0000        0.0000        0.0000        0.0000        0.0000        0.0000        0.0000        0.0000        0.0000        0.0000        0.0000        0.0000        0.0000        0.0000        0.0000        0.0000        0.0000        0.0000        0.0000        0.0000        0.0000        0.0000        0.0000        0.0000        0.0000        0.0000        0.0000        0.0000        0.0000        0.0000        0.0000        0.0000        0.0000        0.0000        0.0000        0.0000        0.0000        0.0000        0.0000        0.0000        0.0000        0.0000        0.0000        0.0000        0.0000        0.0000        0.0000
        0.0000        0.0000        0.0000        0.0000        0.0000        0.0000        0.0000        0.0000        0.0000        0.0000        0.0000        0.0000        0.0000        0.0000        0.0000        0.0000        0.0000        0.0000        0.0000        0.0000        0.0000        0.0000        2.2671        1.4847        3.8416        5.1449        3.5722        2.2416        0.9403        1.5987        1.4076        2.4708        1.4952        1.4682        7.7073        9.3165       10.0253       13.9740       10.3052       14.9141       31.8110       26.1940       16.1311       26.3049       24.6612       30.4906       25.6181       27.8361       21.5958       43.1861       42.5337       37.3524       42.0928       24.2299       41.7084       58.8271       37.0197       94.3380      104.2465       64.5491       64.1205       75.3238      102.7113       64.8274       56.3264       53.4383       75.9564      106.7634      111.7882      125.6861      114.7449      113.7662      103.3950      100.5335      129.5893      158.6915      114.8570       92.9242      101.4639       66.1991       69.3615       90.7823       82.8050       83.1792       90.3276       93.2045       77.6489       88.4189       84.2598       92.2027       81.6472       89.8317       86.9254      111.7928      100.4100      100.7889      110.1194      110.3036       97.0083       86.6248       74.6096       77.2742       82.9760       87.1572       70.9329       75.6043       68.6542       75.2501       65.2192       74.5558       72.0402       82.2777       89.1310       90.9876       78.5079       86.3030       87.1096       84.8512       85.8524       85.8993       76.5960       78.4404       74.7306       75.5763       74.8927       84.5649       81.4605      105.1264      105.1964       93.9508       85.3456       84.4875       74.7073       83.7853       66.3081       54.7864       41.7415       46.1540       50.6844       60.3875       70.3325       70.7752       74.6234       74.3048       86.0062       81.3102       82.9846      116.0532      127.7587      116.6764       91.6218       94.6330       92.3306       98.2256       99.4616       95.0781       95.0372       78.9491       97.7992      126.5842      159.8847      190.8778      189.3406      208.6664      205.1621      216.9556      228.5727      224.2159      239.9822      244.1062      237.2382      240.2214      248.6155      264.0977      254.0289      238.6674      231.4684      292.1097      278.2515      203.6413      203.1874      206.9445      188.5762      159.6653      148.3420      175.9945      140.9138      161.2093      130.5125      106.3503       92.4921        0.0000        0.0000        0.0000        0.0000        0.0000        0.0000        0.0000        0.0000        0.0000        0.0000        0.0000        0.0000        0.0000        0.0000        0.0000        0.0000        0.0000        0.0000        0.0000        0.0000        0.0000        0.0000        0.0000        0.0000        0.0000        0.0000        0.0000        0.0000        0.0000        0.0000        0.0000        0.0000        0.0000        0.0000        0.0000        0.0000        0.0000        0.0000        0.0000        0.0000        0.0000        0.0000        0.0000        0.0000        0.0000        0.0000        0.0000        0.0000        0.0000        0.0000        0.0000        0.0000        0.0000        0.0000        0.0000        0.0000        0.0000        0.0000
        0.0000        0.0000        0.0000        0.0000        0.0000        0.0000        0.0000        0.0000        0.0000        0.0000        0.0000        0.0000        0.0000        0.0000        0.0000        0.0000        0.0000        0.0000        0.0000        0.0000        0.0000        9.7045        6.1583        5.0227        5.2236        2.2271        1.4594        1.1321        1.0475        5.4411       16.7205       13.0287        0.5791        0.4098        1.4792       21.5679       13.0233        4.9309       16.4004       10.3690        9.3389       14.3001       14.5532       20.9067       22.4926       21.6413       16.1260       17.1905       18.5865       15.7188       22.3554       21.3551       15.8642       78.2420       46.9549       33.5275       20.7251       63.4197       66.7982       55.2154       35.2492       34.6680       62.3493       58.9539       48.5305       46.1967       64.3701      108.6578       87.6808      100.7421      100.1469      118.4382      121.2310      115.7484      113.4861      121.9271      114.7040       99.4644       95.2000       74.8247       70.6963       75.9379       87.2123       69.2243       71.0251       82.7855       78.4328      133.5335      117.0825      103.4492       97.1815       89.8389       85.6901       81.3869       91.5227       96.4022       94.1961      109.9357      120.0947      102.1318       88.9612       91.3445       90.1873       83.2758       79.3310       82.3992       74.2854       69.0733       67.7869       69.5520       70.3339       87.9611       83.9180       78.2508       74.3530       75.7084       79.7962       87.6545       70.2581       74.4141       79.3583       83.9122       71.2625       72.6421       73.4297       77.9567       79.8211       96.5345       91.8239       87.6461       70.1614       57.5811       55.7084       69.7578       61.0839       58.2285       54.4556       48.9179       47.7009       46.6653       54.4563       51.0214       64.8755       57.9124       63.3282       71.8503       68.5601       87.5040      103.8082       95.7015       99.6815       71.9445       60.6704       55.7995       63.2570       83.3753       76.6720       69.3667       87.1115      122.9828      140.3791      166.3297      189.6622      238.2693      223.2214      228.4290      248.0038      289.7366      315.8424      327.7276      321.3190      300.6203      292.7760      277.8031      254.0917      238.1045      258.7632      239.2636      210.3973      176.7564      171.2029      255.0026      200.4401      142.3882      154.5240      107.2787      115.5346      114.9388      112.5203      100.4703      131.9974      173.3266        0.0000        0.0000        0.0000        0.0000        0.0000        0.0000        0.0000        0.0000        0.0000        0.0000        0.0000        0.0000        0.0000        0.0000        0.0000        0.0000        0.0000        0.0000        0.0000        0.0000        0.0000        0.0000        0.0000        0.0000        0.0000        0.0000        0.0000        0.0000        0.0000        0.0000        0.0000        0.0000        0.0000        0.0000        0.0000        0.0000        0.0000        0.0000        0.0000        0.0000        0.0000        0.0000        0.0000        0.0000        0.0000        0.0000        0.0000        0.0000        0.0000        0.0000        0.0000        0.0000        0.0000        0.0000        0.0000        0.0000        0.0000
        0.0000        0.0000        0.0000        0.0000        0.0000        0.0000        0.0000        0.0000        0.0000        0.0000        0.0000        0.0000        0.0000        0.0000        0.0000        0.0000        0.0000        0.0000        0.0000        0.0000       12.1141       10.0948       37.1188       11.0274       11.0643        8.2909        3.3156        0.6163        1.8212        2.0606        7.8102        3.0238        1.9985        4.9206        4.5817       12.2691        7.4836        8.3376        5.4504        9.2593       10.7229       16.6320       25.5972       26.7161       22.4234       31.1993       18.8984       24.9285       39.4344       31.7276       31.6119       12.6361       17.6786       32.6177       29.5495       25.9381       21.1069       27.7648       47.6467       51.6288       44.2910       62.2481       82.1075       93.1886       97.2508       66.1748       73.9325       83.8406       86.0659       95.0722      109.1656      133.6302      142.3054      162.1599      145.1910      128.4940      141.1531      140.7651      119.1148       88.6381       81.1183       71.4750       84.7708       73.7291       72.3636       78.8189       89.3168       88.2485      113.2491      105.3934      100.0345       95.0672       92.3036       93.0517      100.2203      109.6998       93.5378       84.9061      102.8150       99.2006       99.5046       99.0948       93.3510       86.8005       84.1134       82.4101       78.9778       68.4480       77.7910       75.2976       74.6831       80.6812       84.2929       87.5506       81.4859       89.3359       77.3674       83.4234       78.0199       80.0364       75.4038       82.3221       69.0246       68.7066       72.8316       73.5866       78.0625       89.9516       93.6557       87.9460       80.3985       67.4577       57.5924       65.8669       73.2590       64.4910       67.3100       68.2506       64.3548       58.2619       71.8201       47.3232       60.4893       55.7867       56.7625       79.9759       85.1182      102.9922      100.5075      126.7181       89.9422       67.9546       60.5752       51.3745       50.3427       55.1743       71.7353       70.2866       91.1218      115.8601      132.7775      150.2856      172.9915      225.3404      231.8168      244.3455      255.5409      306.2404      348.1292      361.3891      331.2264      303.0638      299.3984      291.4776      266.1049      241.2625      253.0232      229.0001      196.3145      169.8581      161.6563      181.3074      157.2107      113.7462      120.9881      112.6882      127.6689       91.7681       96.6714      118.2889      129.0956      156.5384      125.0025        0.0000        0.0000        0.0000        0.0000        0.0000        0.0000        0.0000        0.0000        0.0000        0.0000        0.0000        0.0000        0.0000        0.0000        0.0000        0.0000        0.0000        0.0000        0.0000        0.0000        0.0000        0.0000        0.0000        0.0000        0.0000        0.0000        0.0000        0.0000        0.0000        0.0000        0.0000        0.0000        0.0000        0.0000        0.0000        0.0000        0.0000        0.0000        0.0000        0.0000        0.0000        0.0000        0.0000        0.0000        0.0000        0.0000        0.0000        0.0000        0.0000        0.0000        0.0000        0.0000        0.0000        0.0000        0.0000        0.0000
        0.0000        0.0000        0.0000        0.0000        0.0000        0.0000        0.0000        0.0000        0.0000        0.0000        0.0000        0.0000        0.0000        0.0000        0.0000        0.0000        0.0000        0.0000        0.0000        0.0000       14.8825       12.8600       23.5129        8.4930       16.2376       13.8964        7.6623        3.1908        1.7791        0.9817        1.5392        4.9276        9.3699        3.1402        2.4012        6.7367        9.1270       15.6660       10.5946       27.0084       24.0280       13.1667       24.2517       54.0242       31.7933       19.1539       23.5861       22.3458       46.8369       31.8465       38.4023       15.0223       30.3255       19.7645       24.6866       51.1244       62.5922      104.8996       84.3226       55.2679       89.0062       86.1946       54.3440       70.0460       65.3230       64.8008      110.4225      106.7320       80.4039       93.1042      112.5263      131.0815      164.2531      165.0340      149.1689      159.6620      180.6101      166.0433      163.0388      121.5189      135.9947       96.3846       92.0995       75.4381       75.2414       76.8549       78.1364      100.5858      144.9515      139.6542      118.4031      102.3755      105.2227       98.8510      117.5205      116.8045      102.9817       93.7177      102.6880      110.6952      104.7822      101.1520       97.1568       88.2925       89.6472       84.9454       97.5012       80.6773       75.1384       80.9439       80.2431       72.3286       73.9341       73.2867       71.0555       76.0897       73.7152       81.5329       87.9495       84.9262       85.0123       80.5223       71.5853       75.8765      100.9430       70.4672       74.0915       99.2695      101.7113      113.9270      110.6542       82.0856       55.1965       73.5288       78.0065       90.6607       83.4870       76.0172       63.3286       54.7658       54.8878       45.7484       54.1499       64.1025       71.7193       77.6557       81.3137      102.8559      109.0420      115.6612      109.0580       80.2469       73.4915       56.5745       53.9779       51.6705       65.1719       83.8693       99.2489      122.0741      140.2455      150.9056      171.7209      206.6164      212.0451      229.0656      272.1964      316.4208      350.4566      359.3034      320.0790      284.9552      300.8122      292.2164      262.8337      235.7719      260.9591      222.5583      217.8868      179.4343      147.9020      140.5947      128.6823      111.9277       89.9122      100.4808      175.8734      114.7686       92.8101      113.9330       99.1263      104.8233      100.7742       78.7569        0.0000        0.0000        0.0000        0.0000        0.0000        0.0000        0.0000        0.0000        0.0000        0.0000        0.0000        0.0000        0.0000        0.0000        0.0000        0.0000        0.0000        0.0000        0.0000        0.0000        0.0000        0.0000        0.0000        0.0000        0.0000        0.0000        0.0000        0.0000        0.0000        0.0000        0.0000        0.0000        0.0000        0.0000        0.0000        0.0000        0.0000        0.0000        0.0000        0.0000        0.0000        0.0000        0.0000        0.0000        0.0000        0.0000        0.0000        0.0000        0.0000        0.0000        0.0000        0.0000        0.0000        0.0000        0.0000
        0.0000        0.0000        0.0000        0.0000        0.0000        0.0000        0.0000        0.0000        0.0000        0.0000        0.0000        0.0000        0.0000        0.0000        0.0000        0.0000        0.0000        0.0000        0.0000        0.0000       14.1681       16.8508       14.0890        7.1360        5.7635       14.2007       33.6727       15.9388        4.9442        2.4295        3.3242        5.5571        3.5000        2.2523        1.5743        4.3823        9.6250       15.2263       18.5262       29.4317       31.9314       23.2952      106.9639       36.9837       29.3031       24.8807       32.5598       21.4489       30.6488       27.1038       32.7133       25.9156       25.5541       34.1795       36.4352       53.3498       91.9809      114.0207       72.4287       53.3670       52.4859       98.9920       45.0247       56.3027       77.0263       82.2430       85.5073       82.8672       86.9461      176.6071      196.4223      174.7456      226.2040      171.2641      172.5968      200.7209      189.7798      182.4584      146.5381       91.8178      129.9266      142.3853      109.2283       82.0082       90.2773       81.2309       93.1936      117.9170      132.0362      145.5063      107.6457      122.0310      123.4652      114.6557      120.8248      113.6743      108.4012       96.0264      114.7696      123.5078      117.0841      111.3007      113.5596       98.4999       88.2124       94.8791       96.9739       86.4145       72.1086       79.8113       81.6489       83.1859       75.5872       72.9242       70.1565       76.8936       76.6834       73.7640       78.9080       92.1231       98.1464       94.4222       85.7491       84.4328       85.4746      100.6749       77.9695      100.0040       93.6166      112.5434      120.7753      105.9799       83.3087       91.3845       89.5171       92.8843       79.7104       82.4199       85.5432       70.5522       59.0655       58.6836       67.2999       79.2906       86.1393       94.3299       88.5675      112.9801      115.6590      139.1465      128.8177       89.5862       81.0552       78.9501       71.5885       65.4038       72.0583       88.0358      100.4899      132.3284      146.1843      162.5238      191.7025      211.7906      216.8380      247.8912      276.2947      308.7607      336.7574      340.3829      311.1874      271.5457      270.9195      244.8294      227.2431      220.4551      227.1929      219.1598      200.3799      160.5737      149.2012      132.2644      111.0538      113.3195       95.7916      122.1354      138.3177      112.1457      122.8932      113.2785      111.9253      127.7280      111.7307       89.1295       99.0670        0.0000        0.0000        0.0000        0.0000        0.0000        0.0000        0.0000        0.0000        0.0000        0.0000        0.0000        0.0000        0.0000        0.0000        0.0000        0.0000        0.0000        0.0000        0.0000        0.0000        0.0000        0.0000        0.0000        0.0000        0.0000        0.0000        0.0000        0.0000        0.0000        0.0000        0.0000        0.0000        0.0000        0.0000        0.0000        0.0000        0.0000        0.0000        0.0000        0.0000        0.0000        0.0000        0.0000        0.0000        0.0000        0.0000        0.0000        0.0000        0.0000        0.0000        0.0000        0.0000        0.0000        0.0000
        0.0000        0.0000        0.0000        0.0000        0.0000        0.0000        0.0000        0.0000        0.0000        0.0000        0.0000        0.0000        0.0000        0.0000        0.0000        0.0000        0.0000        0.0000        0.0000        0.0000        0.0000       72.8608       30.4709       31.1869       39.7696       52.3810       74.1513       51.1613       55.2334       41.0684       31.5949        3.7664        1.8000        4.7790        4.7660       10.5974        5.8572        6.1838       11.6486        7.3341       10.1504       20.6288       15.4410       17.1746       11.3904       12.6346       18.3874       20.9040       32.5691       34.1595       33.9181       37.3951       58.6093       65.6490       63.8899       67.9740      130.6662       78.1837       58.8559       96.8130       76.2586       90.5787       99.3454       94.5461       83.1262      106.8105       70.0859       51.8551       87.0986      147.3199      168.3350      157.9239      171.7787      138.8089      143.6086      146.1443      173.2818      196.2188      172.1732       99.3326       97.2268      115.1164      121.3954      110.6791      119.5046      123.0544      116.1531      143.2815      128.3988      129.3151      139.2358      158.5330      136.0913      135.7072      132.3988      133.0267      130.9467      104.4571       98.6284      132.6698      121.2936      112.5861      108.1976       83.5828       77.1459       81.2909       85.1282       77.1852       74.2459       70.7483       74.7000       79.3988       77.0937       78.4444       73.7050       72.6143       65.1574       66.2423       86.6774      135.8646      156.4805      145.7531      138.2884       93.0618       74.6660       66.6878       73.4132       63.7251       54.4533       61.5181       68.0650       76.2525       63.1126       68.6520       62.4762       57.7281       48.3720       60.2362       72.2820       89.2026       84.7056       82.3888       88.7382      120.0017      122.8904      120.5104      122.1374      124.9348      128.2915      134.9184      116.5745       99.8003      101.3203       95.4610       90.3692       81.4031       93.2470      109.5438      113.0191      141.8359      154.9396      165.6240      183.0058      220.9864      235.0745      240.6994      260.5048      280.1125      292.2006      304.9630      293.6487      207.1568      230.9551      208.2087      178.1483      186.2860      152.9232      153.5000      147.7269      147.0121      124.5601      119.3950       97.1402      100.2710       92.7539      109.2935       90.8337      109.5244      160.2376      146.2052      150.5235      127.1981      114.0619       96.9221      108.6434       77.9400        0.0000        0.0000        0.0000        0.0000        0.0000        0.0000        0.0000        0.0000        0.0000        0.0000        0.0000        0.0000        0.0000        0.0000        0.0000        0.0000        0.0000        0.0000        0.0000        0.0000        0.0000        0.0000        0.0000        0.0000        0.0000        0.0000        0.0000        0.0000        0.0000        0.0000        0.0000        0.0000        0.0000        0.0000        0.0000        0.0000        0.0000        0.0000        0.0000        0.0000        0.0000        0.0000        0.0000        0.0000        0.0000        0.0000        0.0000        0.0000        0.0000        0.0000        0.0000        0.0000        0.0000
        0.0000        0.0000        0.0000        0.0000        0.0000        0.0000        0.0000        0.0000        0.0000        0.0000        0.0000        0.0000        0.0000        0.0000        0.0000        0.0000        0.0000        0.0000        0.0000        0.0000        0.0000       25.1057       19.4419       37.9067       53.4301       59.3565       68.4673       70.1343       65.8820       59.4345       44.1389        4.7726        4.0528        6.6331        8.2658       14.5151       11.1937       13.5204       58.0036       20.6082       23.6011       20.0423       17.1513       12.1068        8.0207       17.3149       23.5613       32.7375       35.7560       47.2030       63.0041       79.8004       79.8675       78.4561       76.6132       75.4238       81.2171       81.4885      111.1196      103.8876       82.6145       92.9725       97.4825       87.7064       95.5482      103.7271       68.6353       53.1607       81.7464       99.2285      126.5711      168.9269      161.4791      135.7726      141.2595      153.2405      162.1970      189.2630      230.2401      135.5717      118.9239      122.4671      133.4687      133.9174      144.5582      135.3592      118.8796      158.1635      162.9039      160.9504      150.6291      162.2107      162.2073      159.3284      152.5076      154.1033      130.4781      111.6500       99.3148      131.2330      122.0291      124.1651      123.6163      104.5671       85.5218       90.4660       81.3296       78.5454       76.0642       82.3542       78.2865       88.4595       77.7403       76.0819       76.0159       67.6628       68.1688       71.2435       82.2602      118.0355      155.6251      152.8026      131.7374       93.5097       78.0875       58.3403       85.5161       66.1318       51.3792       47.9845       51.7164       59.5703       54.3502       56.6861       62.8762       53.6501       60.8400       74.7066       95.6788      103.4083      120.4544      115.3854      114.0266      131.4565      138.5318      140.8849      150.6066      146.2394      138.5844      131.3424      129.2989      105.9843      106.1105      105.9264      104.4089       98.9851       96.2002      107.5301      132.9879      158.2990      156.2035      169.0901      196.8203      228.3795      215.0915      224.7488      251.6858      265.5314      278.2780      313.2283      269.3123      167.0141      145.6846      129.0532      121.3301      120.2549      112.0606      111.5820      139.8840      140.2343      110.3263       99.8480      105.6013       91.8975      111.3508      109.1263      101.0772      147.7600      156.9267      142.0264      139.0303      149.6164      133.7280      127.0272      109.7614       84.0300        0.0000        0.0000        0.0000        0.0000        0.0000        0.0000        0.0000        0.0000        0.0000        0.0000        0.0000        0.0000        0.0000        0.0000        0.0000        0.0000        0.0000        0.0000        0.0000        0.0000        0.0000        0.0000        0.0000        0.0000        0.0000        0.0000        0.0000        0.0000        0.0000        0.0000        0.0000        0.0000        0.0000        0.0000        0.0000        0.0000        0.0000        0.0000        0.0000        0.0000        0.0000        0.0000        0.0000        0.0000        0.0000        0.0000        0.0000        0.0000        0.0000        0.0000        0.0000        0.0000        0.0000
        0.0000        0.0000        0.0000        0.0000        0.0000        0.0000        0.0000        0.0000        0.0000        0.0000        0.0000        0.0000        0.0000        0.0000        0.0000        0.0000        0.0000        0.0000        0.0000        0.0000        0.0000       42.7049       20.3179       52.6410       69.6387       75.8637       80.3348       76.4779       81.7581       72.8073       55.2640        5.1833        4.8750        6.4502       12.2866       13.4383       11.0199       18.8793       55.5431       46.6473       50.5541       12.7816       57.7233       42.1363       16.0918       24.0631       37.0725       26.6305       51.4750       53.2433       83.8988      104.1463       84.8304       99.9477      105.6980      108.4264       69.8126       93.5056       89.3212       88.1792      102.0613      107.5252       97.7971       96.0287       70.0667       85.2347      104.1463      104.9740       92.0138      132.5213      121.3260      165.3203      174.0596      136.4644      156.2879      177.8297      191.3224      187.4200      204.7253      150.8161      169.7159      135.9507      151.4113      177.4573      168.5893      157.0504      153.7134      200.6005      185.9330      186.2347      204.4745      185.6526      175.6808      179.4914      164.8694      160.2380      165.9309      145.6154      119.3904      141.3580      147.0648      131.1063      122.3039      109.1342      109.9961       96.0143       95.3695       94.3157       94.6274       93.2931       89.3014       96.2099       90.4155       90.0501       78.1059       77.0791       72.6173       73.3349       82.2398      137.2748      161.7950      171.1967      159.3555      112.6687       94.7348       75.6166       64.4202       80.5537       82.0809       62.7291       46.8437       51.4049       59.9759       60.3359       62.4908       57.9793       65.3865       82.0579       98.0973      114.8196      117.8570      127.6790      137.5550      149.8130      162.7230      184.3419      191.4856      159.3513      155.9581      153.4890      171.4644      131.6488      126.3099      134.1634      125.7624      118.8223      122.8897      121.0854      176.7294      181.5295      167.3734      161.1979      193.7145      215.2062      220.3857      233.6234      250.9094      255.3874      265.4928      289.2198      248.9324      162.2474      125.7590      102.1684       88.2190       89.1237       97.8764       97.6974      112.2801      109.9705      121.1610       98.5230       96.0247      104.7406      118.2992       83.6836       86.1017      107.2696      145.8771      193.6727      147.6703      169.7950      200.9390      169.8172      156.9908       85.7700        0.0000        0.0000        0.0000        0.0000        0.0000        0.0000        0.0000        0.0000        0.0000        0.0000        0.0000        0.0000        0.0000        0.0000        0.0000        0.0000        0.0000        0.0000        0.0000        0.0000        0.0000        0.0000        0.0000        0.0000        0.0000        0.0000        0.0000        0.0000        0.0000        0.0000        0.0000        0.0000        0.0000        0.0000        0.0000        0.0000        0.0000        0.0000        0.0000        0.0000        0.0000        0.0000        0.0000        0.0000        0.0000        0.0000        0.0000        0.0000        0.0000        0.0000        0.0000        0.0000        0.0000
        0.0000        0.0000        0.0000        0.0000        0.0000        0.0000        0.0000        0.0000        0.0000        0.0000        0.0000        0.0000        0.0000        0.0000        0.0000        0.0000        0.0000        0.0000        0.0000        0.0000        0.0000       56.5076       33.8737       83.4292      116.2031      106.2503       95.2354       92.4718       99.2018       99.1030       74.6704        2.5263        3.3534        6.6185       14.7838       17.3963        9.7172       11.5005       15.6032       10.9806       60.1090        9.2096       66.1599      148.4170       49.5431       50.7106       29.6761       44.4291       53.6119       87.0054      104.4001      109.8494      110.7498       98.9151      100.5272      153.0111       91.7997       77.2855       90.5314      122.4197      132.4543       85.0856      132.6825      131.9909       99.5057       81.8295       80.9625       86.5508      103.2483       96.3384       98.5048      140.7013      126.1505      149.4220      179.8728      230.8813      233.0700      204.6369      221.8611      160.5684      149.3333      142.3753      136.4757      140.1338      146.3772      151.3313      163.3363      216.0980      221.6006      196.0704      189.1776      167.0074      169.4449      156.9306      161.0379      151.6157      157.5253      123.5540      117.9021      134.8560      149.2878      129.3497      129.4868      119.6190      118.8548      119.8947      109.1815      104.8388      108.4184      108.6454       99.9923      113.0994      104.4114       94.8055       86.8053       84.3470       77.5833       87.7663       98.9814      157.7009      193.1844      189.2149      187.3870      130.3118      119.0710       95.9511       87.9733       73.7978       89.3453       58.1129       49.7851       59.0567       58.0691       69.4741       94.0664       80.8228       89.1696       96.4233      115.4450      120.9157      141.2790      137.6123      118.1172      146.1509      167.4936      195.0870      197.3563      160.3178      162.4010      147.3068      146.9367      141.5015      139.4566      165.3269      174.4014      148.9055      133.9980      122.7777      166.2176      184.0283      160.7477      170.8789      187.8784      209.8715      229.9246      231.2663      219.3104      229.7064      232.6483      249.8264      228.6362      151.6921      129.9340      111.3762      103.1685       98.0167       96.9157       88.7085      125.2204      159.9817      130.4751      123.8375      119.2898      132.1329      127.1852      108.1643      121.1988      158.8031      185.7598      222.3993      182.3487      159.2195      181.2399      190.9599      168.6731        0.0000        0.0000        0.0000        0.0000        0.0000        0.0000        0.0000        0.0000        0.0000        0.0000        0.0000        0.0000        0.0000        0.0000        0.0000        0.0000        0.0000        0.0000        0.0000        0.0000        0.0000        0.0000        0.0000        0.0000        0.0000        0.0000        0.0000        0.0000        0.0000        0.0000        0.0000        0.0000        0.0000        0.0000        0.0000        0.0000        0.0000        0.0000        0.0000        0.0000        0.0000        0.0000        0.0000        0.0000        0.0000        0.0000        0.0000        0.0000        0.0000        0.0000        0.0000        0.0000        0.0000        0.0000
        0.0000        0.0000        0.0000        0.0000        0.0000        0.0000        0.0000        0.0000        0.0000        0.0000        0.0000        0.0000        0.0000        0.0000        0.0000        0.0000        0.0000        0.0000        0.0000        0.0000        0.0000        0.0000       96.1052      120.3443      159.0731      175.5575      159.3245      200.9168      215.7896      197.6999      144.2598        1.8914        1.7023        3.5309        4.7850       24.9181       31.7822       35.5168       33.8260       25.7100       28.7516       27.5388       28.1535       22.9392       14.9951       13.0635       17.6567       15.1852       28.0384       28.5168       52.8221       78.2227      106.2587      115.4490      118.6627      119.7965      111.6637      103.3844      105.3631      105.1840      110.9934      106.1934       99.9974      121.1551      127.8382      105.0377      109.4924      126.8783       94.3691      108.0347      110.1400      117.8783      155.4605      188.0948      197.1095      223.1648      218.6024      219.3935      195.6123      183.3333      187.4597      168.5345      167.4496      165.9187      169.2306      183.6372      196.2116      181.5491      191.4207      203.9238      204.7435      172.3932      156.0794      203.6655      205.5487      165.4544      167.4236      143.5805      157.1111      149.8778      148.9850      147.7211      137.5810      136.2460      132.9412      136.1295      140.9786      138.9459      137.0959      132.6152      122.8304      128.0564      118.2091      117.4019      109.4864      119.4512      112.8577      115.1882      138.3312      197.0091      222.6690      232.4904      245.6152      199.0249      172.5641      148.7800      133.4359      114.4511      101.4731       85.4271       73.0009       80.3171       69.5780       71.7591       81.1720       96.5914      100.2596      105.6125      119.9260      142.9635      186.4501      142.3905      108.2343      121.0925      145.2324      178.3591      165.0273      164.0250      158.4541      157.4906      151.5355      158.6977      156.0411      160.2353      158.4998      161.2410      159.2802      164.9061      187.1373      173.5070      177.0814      179.8164      199.0400      200.4896      215.8749      204.3646      191.0807      218.8631      243.1006      245.7934      198.8602      141.2216      112.1163      130.1363      122.3491      108.4623       92.8504       94.4481      136.3698      184.3279      168.0689      138.9752      158.9556      153.8275      159.8849      158.5295      163.7089      194.3263      298.4721      206.1455      195.2013      169.0623      180.0289      185.5819      187.1090      189.2925      195.7241      234.7540      253.0773        0.0000        0.0000        0.0000        0.0000        0.0000        0.0000        0.0000        0.0000        0.0000        0.0000        0.0000        0.0000        0.0000        0.0000        0.0000        0.0000        0.0000        0.0000        0.0000        0.0000        0.0000        0.0000        0.0000        0.0000        0.0000        0.0000        0.0000        0.0000        0.0000        0.0000        0.0000        0.0000        0.0000        0.0000        0.0000        0.0000        0.0000        0.0000        0.0000        0.0000        0.0000        0.0000        0.0000        0.0000        0.0000        0.0000        0.0000        0.0000        0.0000        0.0000
        0.0000        0.0000        0.0000        0.0000        0.0000        0.0000        0.0000        0.0000        0.0000        0.0000        0.0000        0.0000        0.0000        0.0000        0.0000        0.0000        0.0000        0.0000        0.0000        0.0000        0.0000        0.0000        0.0000        0.0000        0.0000        0.0000      195.5996      245.9583      259.9846      236.8161      171.4268        7.5195        9.5970        7.8100        8.3467       31.0143       38.1454       42.0844       37.0881       29.5843       33.2786       25.8640       23.8731       17.1128       14.7092       15.8972       19.4820       23.9980       27.3232       31.6650       42.1409      104.6242      102.1168      111.4705      130.9794      124.7245      120.2224      116.3257      115.7048      113.4055      103.1403      105.9833      107.3547      119.3800      112.5171      104.7540      107.1387      124.7461      136.2013      116.3471      125.0020      155.7068      172.0051      184.7687      207.5528      224.1588      236.2546      220.5332      224.8465      198.0438      192.8922      182.1505      174.6893      188.2969      223.1475      223.0880      194.7160      149.5376      137.7383      148.4842      165.7918      170.9558      147.2368      154.8549      192.3160      178.0268      175.8112      157.3719      192.3600      183.8975      162.5429      162.1612      150.0862      135.6136      152.7885      145.1974      147.7280      163.6306      161.1713      148.4023      135.0710      135.4873      127.4936      120.4807      125.4371      143.0281      121.5106      129.1715      161.6326      234.4980      273.0867      292.2603      280.8288      222.1382      181.4190      158.6124      146.7943      123.5142      104.3593       84.8925       85.5395       88.7436       83.6178       82.7110       97.8762      103.5793      104.6963      120.8409      128.8495      135.4786      172.3443      144.5694      135.0621      172.4374      160.7717      149.6212      136.0561      151.7957      160.7592      171.9715      171.4957      167.9551      154.3301      166.2598      150.2553      155.5806      172.1876      199.6050      205.0656      194.5725      181.1553      188.8582      179.1529      188.8486      224.1240      215.7201      221.1485      245.0734      275.1013      249.9104      205.3666      135.9687       97.6699       84.4070       80.4181       93.5588       88.9861      112.0145      141.8683      147.9459      154.6047      153.1848      158.6647      181.7014      193.9532      196.5353      185.2124      196.7547      192.1616      202.7026      229.7254      200.6445      189.9260      186.5422      207.2903      194.7685      212.8132      255.2394      270.2753        0.0000        0.0000        0.0000        0.0000        0.0000        0.0000        0.0000        0.0000        0.0000        0.0000        0.0000        0.0000        0.0000        0.0000        0.0000        0.0000        0.0000        0.0000        0.0000        0.0000        0.0000        0.0000        0.0000        0.0000        0.0000        0.0000        0.0000        0.0000        0.0000        0.0000        0.0000        0.0000        0.0000        0.0000        0.0000        0.0000        0.0000        0.0000        0.0000        0.0000        0.0000        0.0000        0.0000        0.0000        0.0000        0.0000        0.0000        0.0000        0.0000        0.0000
        0.0000        0.0000        0.0000        0.0000        0.0000        0.0000        0.0000        0.0000        0.0000        0.0000        0.0000        0.0000        0.0000        0.0000        0.0000        0.0000        0.0000        0.0000        0.0000        0.0000        0.0000        0.0000        0.0000        0.0000        0.0000        0.0000        0.0000      280.4772      303.4761      279.8980      214.3183        7.1471        7.9477        4.9063        6.0907       55.2937       53.2854       50.6556       44.6329       34.2170       31.4037       29.0778       28.9461       18.5451       15.6179       18.6050       16.9731       24.1791       27.6170       26.2997       24.0887       84.9580      106.2404      106.9412      145.7739      136.3762      132.2195      115.5240      110.7095      126.7578      121.9832      118.3882      130.8714      121.7632      117.6955      118.0628      121.1705      123.9362      130.2459      143.9257      179.7493      215.5865      209.2366      206.4857      226.9613      233.4422      231.3948      203.0273      209.3480      191.1507      197.4987      192.3575      172.1790      194.4829      194.3951      191.9432      197.1320      163.4752      151.4064      142.6908      143.3075      117.6407      126.8355      145.3287      171.5226      155.0485      181.7108      195.9388      271.0614      220.4592      206.6883      210.7803      164.7061      149.2855      147.4950      150.3086      164.2214      194.5841      184.6277      175.4609      158.3141      151.5967      131.6173      123.1380      121.5804      138.0834      128.8464      150.6381      189.5259      258.4436      299.8881      294.9541      274.7684      228.8069      207.1131      176.7351      150.7080      111.7104       95.4534       87.3283       98.6516      104.4260       99.9378       84.0482       93.1943      105.8358      105.0485      114.2742      135.9863      148.6243      151.4403      159.7877      167.1338      162.4247      150.0673      152.3764      154.0939      161.4270      168.6710      162.7225      176.6864      176.9215      170.2438      171.5427      169.7054      211.1536      225.6634      294.5717      309.1909      229.9921      210.6501      215.9000      195.9874      228.4917      252.2225      240.8618      239.2819      225.9395      253.1928      247.1823      223.8012      140.1706       92.0819       78.5614       85.0015      107.8299      129.7238      140.3126      153.2817      168.4470      150.8436      194.5035      178.0923      219.4237      213.7491      236.6945      196.2287      199.6233      214.8422      240.1850      244.1762      203.1150      209.1537      214.4127      231.2390      203.5388      218.0956      267.2041      305.1757      178.0800        0.0000        0.0000        0.0000        0.0000        0.0000        0.0000        0.0000        0.0000        0.0000        0.0000        0.0000        0.0000        0.0000        0.0000        0.0000        0.0000        0.0000        0.0000        0.0000        0.0000        0.0000        0.0000        0.0000        0.0000        0.0000        0.0000        0.0000        0.0000        0.0000        0.0000        0.0000        0.0000        0.0000        0.0000        0.0000        0.0000        0.0000        0.0000        0.0000        0.0000        0.0000        0.0000        0.0000        0.0000        0.0000        0.0000        0.0000        0.0000        0.0000
        0.0000        0.0000        0.0000        0.0000        0.0000        0.0000        0.0000        0.0000        0.0000        0.0000        0.0000        0.0000        0.0000        0.0000        0.0000        0.0000        0.0000        0.0000        0.0000        0.0000        0.0000        0.0000        0.0000        0.0000        0.0000        0.0000        0.0000        0.0000        0.0000        0.0000      272.9695        8.1238        3.3773        3.3540        5.3626       96.9832       73.1097       62.3833       54.1673       41.8765       36.7209       31.4113       29.7784       21.2092       14.2046       20.8273       29.3567       22.5411       24.1388       28.6726       26.2260       79.0211      125.4726      114.4128      126.4855      140.2981      160.0985      131.6979      139.3930      143.3478      131.5420      136.6725      150.8501      148.4056      153.9099      150.7317      149.8586      146.1862      157.7762      194.3375      239.9988      236.2883      197.1532      188.2386      201.4368      231.1245      222.3546      203.7920      200.9515      181.6472      185.6324      172.8431      176.1131      189.2079      213.0419      205.7042      213.2541      176.9020      159.8885      157.6646      140.8584      133.1253      133.0692      146.6664      199.3210      155.8714      179.1020      203.3455      235.4595      241.6052      229.8472      204.7210      190.5371      177.1448      168.2208      170.7668      178.5922      198.4580      195.5151      194.6830      177.8724      173.1152      139.3958      133.4652      129.8164      150.8605      149.6257      161.6317      200.5783      285.9315      336.2548      310.0972      259.3405      223.5745      209.8520      174.5179      165.5158      118.5837      106.7527      100.6709      119.6864      114.4944      104.2584       95.1969       93.0371      107.9930      109.1917      126.7333      122.8820      136.8178      154.0820      148.1608      124.6564      157.0811      178.7361      167.3742      155.1642      178.1612      172.6119      167.0920      184.9088      193.9566      190.8497      190.1256      204.8061      295.3094      261.9700      260.3778      261.7453      253.5273      255.2182      239.1702      232.3027      269.7946      265.5105      232.5479      276.2994      248.8785      227.5625      231.4290      179.9356      124.6292       98.8493      105.9133      108.5542      146.7895      167.8432      166.7014      164.8854      185.7728      182.1734      196.5738      199.3703      210.8897      251.3049      234.3378      215.2008      210.5355      199.2543      197.8210      190.4984      186.1622      197.8348      232.5808      284.5776      210.1189      226.2430      262.0417      288.8450      158.5500        0.0000        0.0000        0.0000        0.0000        0.0000        0.0000        0.0000        0.0000        0.0000        0.0000        0.0000        0.0000        0.0000        0.0000        0.0000        0.0000        0.0000        0.0000        0.0000        0.0000        0.0000        0.0000        0.0000        0.0000        0.0000        0.0000        0.0000        0.0000        0.0000        0.0000        0.0000        0.0000        0.0000        0.0000        0.0000        0.0000        0.0000        0.0000        0.0000        0.0000        0.0000        0.0000        0.0000        0.0000        0.0000        0.0000        0.0000        0.0000        0.0000
        0.0000        0.0000        0.0000        0.0000        0.0000        0.0000        0.0000        0.0000        0.0000        0.0000        0.0000        0.0000        0.0000        0.0000        0.0000        0.0000        0.0000        0.0000        0.0000        0.0000        0.0000        0.0000        0.0000        0.0000        0.0000        0.0000        0.0000        0.0000        0.0000        0.0000        0.0000      313.3326      268.0997        0.0000        0.0000       94.6390       73.6510       65.5460       50.8428       23.0334       19.6963       18.1259       17.2726        8.5138        6.2400        8.0094        8.8937       29.1002       35.7563       47.4924       58.8456       67.4205       76.3157       93.6833      109.6840      130.4124      144.5933      153.6830      148.9755      199.4523      205.2993      224.8600      222.0686      238.3199      243.2074      218.6098      191.5347      164.8755      188.7143      235.8269      283.4384      264.7374      215.6417      229.9825      214.2575      263.5432      207.5175      213.2771      203.2092      339.9431      332.9536      357.7892      294.1989      376.3000      350.2382      348.6602      396.9476      348.7871      335.4268      285.5851      244.8458      253.3371      243.6139      263.3144      376.8590      284.7979      336.7462      325.3500      379.1375      322.1968      325.8002      308.7896      284.9305      230.1521      212.9238      214.5832      212.6147      238.3198      258.1066      228.1215      199.4901      182.5316      156.9846      150.9850      160.1423      152.8155      139.4174      171.0038      179.2946      247.3138      282.8726      270.1832      246.3854      206.3403      179.8446      161.5860      146.8879      129.6268      124.4528      109.1939      107.1094      114.5559      123.8086      110.9284      112.5641      113.6125      109.0777      127.3842      120.0640      108.4753      122.3941      116.1899      101.3664      111.3990      145.3062      167.3006      176.6547      167.7804      156.1605      175.0816      192.4668      201.0605      201.8198      203.6258      225.7108      278.6369      303.3598      280.5199      293.7303      313.0670      335.0585      330.6874      343.0377      353.9948      338.3287      321.8995      313.0943      298.4393      237.8778      199.0848      163.4816      126.3177      107.9361      135.2319      143.6852      166.3234      176.5797      189.4766      175.1768      186.2514      209.3299      219.2002      209.5668      243.9919      227.8057      229.8794      236.2124      210.2305      195.8479      176.4270      197.4675      209.8267      213.2399      248.5857      273.7977      218.1856      230.0442      239.2626        0.0000        0.0000        0.0000        0.0000        0.0000        0.0000        0.0000        0.0000        0.0000        0.0000        0.0000        0.0000        0.0000        0.0000        0.0000        0.0000        0.0000        0.0000        0.0000        0.0000        0.0000        0.0000        0.0000        0.0000        0.0000        0.0000        0.0000        0.0000        0.0000        0.0000        0.0000        0.0000        0.0000        0.0000        0.0000        0.0000        0.0000        0.0000        0.0000        0.0000        0.0000        0.0000        0.0000        0.0000        0.0000        0.0000        0.0000        0.0000        0.0000        0.0000        0.0000
        0.0000        0.0000        0.0000        0.0000        0.0000        0.0000        0.0000        0.0000        0.0000        0.0000        0.0000        0.0000        0.0000        0.0000        0.0000        0.0000        0.0000        0.0000        0.0000        0.0000        0.0000        0.0000        0.0000        0.0000        0.0000        0.0000        0.0000        0.0000        0.0000        0.0000        0.0000        0.0000        0.0000        0.0000        0.0000        0.0000        0.0000       70.1211       59.6275       25.9552       20.5887       16.7738       15.2161        8.2484        6.1591        7.2785       10.7160       40.4419       41.6729       53.7542       61.9564       74.9160       85.8609      101.9641      117.8525      150.8633      167.4025      183.7722      181.1891      229.9302      237.9777      240.9530      209.9939      226.4710      229.4047      239.0460      218.7841      210.7400      214.2188      257.4042      304.0764      286.5942      258.9797      235.7677      214.4127      240.2936      258.0717      226.9259      220.5814      343.7653      339.5695      332.6623      328.5466      384.5397      335.4997      365.5639      418.9544      422.5462      400.0020      347.5000      272.3744      226.5353      204.7056      247.2177      348.0202      288.6938      269.3074      289.7619      357.2235      283.8554      303.3410      301.6204      286.6955      233.6232      236.9164      255.4983      275.2092      244.2558      259.1812      251.9417      219.6183      182.0588      162.9155      202.6500      248.1560      146.0509      127.5478      160.1363      176.2352      206.8049      241.6561      243.3206      224.4455      207.3096      178.1624      164.5550      144.9802      120.5938      111.3883      107.3751      123.4787      146.1765      154.7650      120.2975      119.8395      121.6681      120.2533      120.8935      117.2756      119.2782      105.6699      106.2772      111.3402      115.1941      151.0567      167.6668      157.7533      155.5470      149.3336      178.3380      200.8786      203.5187      206.5166      213.9530      223.5048      258.9863      283.8019      305.1086      313.1652      348.3725      375.5826      402.8393      410.5963      386.8535      355.9549      345.7335      304.4448      263.8467      221.0191      186.6254      157.9415      127.4225      139.7127      170.4114      171.4603      186.5434      183.9661      205.9379      187.7033      203.3425      231.0433      221.8483      230.4556      236.7469      238.6992      234.4232      255.1324      215.0737      207.0647      186.4979      250.9473      252.2548      241.6821      247.5385      271.4243      221.0138      229.4326        0.0000        0.0000        0.0000        0.0000        0.0000        0.0000        0.0000        0.0000        0.0000        0.0000        0.0000        0.0000        0.0000        0.0000        0.0000        0.0000        0.0000        0.0000        0.0000        0.0000        0.0000        0.0000        0.0000        0.0000        0.0000        0.0000        0.0000        0.0000        0.0000        0.0000        0.0000        0.0000        0.0000        0.0000        0.0000        0.0000        0.0000        0.0000        0.0000        0.0000        0.0000        0.0000        0.0000        0.0000        0.0000        0.0000        0.0000        0.0000        0.0000        0.0000        0.0000        0.0000
        0.0000        0.0000        0.0000        0.0000        0.0000        0.0000        0.0000        0.0000        0.0000        0.0000        0.0000        0.0000        0.0000        0.0000        0.0000        0.0000        0.0000        0.0000        0.0000        0.0000        0.0000        0.0000        0.0000        0.0000        0.0000        0.0000        0.0000        0.0000        0.0000        0.0000        0.0000        0.0000        0.0000        0.0000        0.0000        0.0000        0.0000        0.0000        0.0000       42.8434       41.4592       38.8197       35.0266       10.6960       11.0638        9.9693       14.1764       60.7347       64.6940       70.1343       72.0404       77.1293       87.6190      120.5108      134.9791      157.3544      177.6439      174.5176      199.8654      269.5894      312.6003      324.9423      273.4206      248.3194      231.0347      261.2053      254.9125      237.9995      210.9957      264.5973      346.6490      340.8659      345.8219      269.6096      232.9853      290.9665      276.6023      209.0294      212.1095      345.0339      364.7060      311.6400      333.1210      369.8146      301.7590      369.8632      419.2510      426.0414      430.2173      390.7046      322.5881      266.9517      348.9429      314.5645      241.1320      208.5016      241.4224      230.4218      295.0216      256.9168      263.8673      278.3459      280.0878      262.3518      260.8680      276.6253      287.8107      264.2562      279.0797      285.4236      250.6598      197.1593      162.9315      152.3798      157.0780      160.5343      147.5499      157.0785      159.5487      179.8724      213.0156      239.5409      211.3230      197.6931      184.7053      158.7722      140.3886      120.7140      101.9704      104.5895      126.4258      147.5060      140.6911      139.1885      130.7366      125.2297      118.4574      109.6273      103.4035      122.8926      141.4626      118.2510      127.5612      161.9706      155.9499      148.1451      144.4498      145.2028      144.5151      166.8625      191.5059      195.4392      207.1859      224.2881      237.8782      263.4893      315.3866      319.7343      330.6271      383.2903      430.0670      440.3013      418.4413      393.6086      382.2750      376.7617      328.8795      275.3037      244.1490      211.2489      166.4592      125.3969      128.4485      159.7147      184.3725      190.4958      209.3380      213.6650      221.8709      245.9782      258.4205      222.7846      225.0728      247.4911      239.4144      229.2369      216.6870      196.9801      196.4964      202.8254      251.1074      251.6260      240.9188      237.0447      267.9427      233.0570      221.8275        0.0000        0.0000        0.0000        0.0000        0.0000        0.0000        0.0000        0.0000        0.0000        0.0000        0.0000        0.0000        0.0000        0.0000        0.0000        0.0000        0.0000        0.0000        0.0000        0.0000        0.0000        0.0000        0.0000        0.0000        0.0000        0.0000        0.0000        0.0000        0.0000        0.0000        0.0000        0.0000        0.0000        0.0000        0.0000        0.0000        0.0000        0.0000        0.0000        0.0000        0.0000        0.0000        0.0000        0.0000        0.0000        0.0000        0.0000        0.0000        0.0000        0.0000        0.0000        0.0000
        0.0000        0.0000        0.0000        0.0000        0.0000        0.0000        0.0000        0.0000        0.0000        0.0000        0.0000        0.0000        0.0000        0.0000        0.0000        0.0000        0.0000        0.0000        0.0000        0.0000        0.0000        0.0000        0.0000        0.0000        0.0000        0.0000        0.0000        0.0000        0.0000        0.0000        0.0000        0.0000        0.0000        0.0000        0.0000        0.0000        0.0000        0.0000        0.0000        0.0000       81.0409       83.5742       75.5274       21.1579       19.6908       18.5390       17.5807      100.6346       97.9752       91.2760       89.2639       88.0539       89.2194      101.8906      119.8560      133.7247      159.0118      157.4037      173.1147      232.6412      280.8510      305.3214      290.7519      301.8808      233.0338      237.6612      251.4760      242.0297      231.5032      219.6167      306.3410      260.0754      265.5647      279.8977      215.4396      273.4294      281.1253      227.7381      244.9764      367.5573      375.7057      362.1564      392.7149      398.7370      406.6907      477.2790      514.7422      481.2892      470.4757      412.6774      418.6243      274.8235      317.8404      348.7231      280.3615      199.4608      197.8676      221.6212      230.7984      238.6520      244.3465      258.8282      257.7530      264.7417      275.4489      309.1208      285.2509      299.9671      321.6879      303.4689      245.5253      206.2126      178.0815      160.4279      166.1021      176.6411      159.3491      170.0582      174.2797      189.4264      230.9694      254.2312      241.0350      195.2134      193.0199      177.4555      143.5320      116.8529      111.3488      121.9662      113.0192      139.5625      149.0663      149.4608      139.7048      131.9483      111.5042      103.9761      102.3305      103.4544      126.6034      138.1380      127.7131      162.2522      175.4151      154.8848      146.1160      149.3811      159.1592      185.3236      199.8376      223.6082      235.1976      219.1266      234.2449      264.5772      293.9957      299.1753      335.2296      382.2292      422.1102      425.2220      415.4918      373.1688      395.2469      376.4868      341.1170      285.7211      272.0568      213.2124      173.5567      134.8760      126.5857      149.5401      179.6421      212.1610      228.4444      220.8467      220.7281      250.6056      255.1810      252.0584      231.9357      215.8190      224.3181      209.0113      204.9754      180.4777      160.3443      205.2737      251.4967      279.4507      239.8771      241.3422      263.0099      236.0028        0.0000        0.0000        0.0000        0.0000        0.0000        0.0000        0.0000        0.0000        0.0000        0.0000        0.0000        0.0000        0.0000        0.0000        0.0000        0.0000        0.0000        0.0000        0.0000        0.0000        0.0000        0.0000        0.0000        0.0000        0.0000        0.0000        0.0000        0.0000        0.0000        0.0000        0.0000        0.0000        0.0000        0.0000        0.0000        0.0000        0.0000        0.0000        0.0000        0.0000        0.0000        0.0000        0.0000        0.0000        0.0000        0.0000        0.0000        0.0000        0.0000        0.0000        0.0000        0.0000        0.0000
        0.0000        0.0000        0.0000        0.0000        0.0000        0.0000        0.0000        0.0000        0.0000        0.0000        0.0000        0.0000        0.0000        0.0000        0.0000        0.0000        0.0000        0.0000        0.0000        0.0000        0.0000        0.0000        0.0000        0.0000        0.0000        0.0000        0.0000        0.0000        0.0000        0.0000        0.0000        0.0000        0.0000        0.0000        0.0000        0.0000        0.0000        0.0000        0.0000        0.0000        0.0000        0.0000        0.0000      291.8224      273.7729      248.6612      220.3208      135.8072      126.4076      109.3910       96.0711       74.2761       66.4219       70.9252       84.5186      132.7146      149.6374      160.8988      177.3573      198.8352      209.4891      214.4734      192.9326      186.5220      162.7800      169.2281      172.4750      154.7358      137.2767      137.6597      137.3469      157.6685      171.8584      164.9687      150.2903      169.6376      199.2094      186.5622      188.6250      344.9698      343.5725      353.6863      409.4081      544.1844      611.2911      676.5656      746.6237      715.1807      642.0586      618.9510      595.1440      433.0267      416.8555      419.4135      390.5195      316.2055      304.3298      283.1730      296.0478      273.6259      267.9658      306.6808      321.0175      292.5976      298.8944      324.8719      323.5907      339.1704      334.2986      309.9572      296.3212      260.2960      214.2101      188.4830      172.0862      172.7050      172.9762      163.6651      170.9879      174.2255      204.8149      210.5575      214.5626      200.2516      214.0801      180.7367      160.4429      132.8427      114.6806      112.9730      109.3613      147.9866      155.8747      152.3509      139.1982      136.9113      117.2245      114.9733      107.8241       94.7205      104.1506      106.8536      121.9646      155.6439      163.3606      157.3787      185.7803      225.8708      212.6934      229.8493      237.5626      266.6646      262.3759      241.0624      268.7285      268.0253      268.4940      273.6200      290.6040      337.6932      392.1139      389.6838      401.0282      386.5880      389.4275      384.3432      356.9539      310.7542      260.1447      197.4576      180.9110      169.9506      170.4132      166.6888      195.6070      224.3633      239.8596      255.1025      249.8119      238.2005      268.4728      264.4764      242.1014      210.1064      199.7881      182.3754      173.1512      163.6904      163.9471      164.3790      220.7344      207.6803      204.1006      198.5948      172.4497       60.4500        0.0000        0.0000        0.0000        0.0000        0.0000        0.0000        0.0000        0.0000        0.0000        0.0000        0.0000        0.0000        0.0000        0.0000        0.0000        0.0000        0.0000        0.0000        0.0000        0.0000        0.0000        0.0000        0.0000        0.0000        0.0000        0.0000        0.0000        0.0000        0.0000        0.0000        0.0000        0.0000        0.0000        0.0000        0.0000        0.0000        0.0000        0.0000        0.0000        0.0000        0.0000        0.0000        0.0000        0.0000        0.0000        0.0000        0.0000        0.0000        0.0000        0.0000        0.0000        0.0000        0.0000
        0.0000        0.0000        0.0000        0.0000        0.0000        0.0000        0.0000        0.0000        0.0000        0.0000        0.0000        0.0000        0.0000        0.0000        0.0000        0.0000        0.0000        0.0000        0.0000        0.0000        0.0000        0.0000        0.0000        0.0000        0.0000        0.0000        0.0000        0.0000        0.0000        0.0000        0.0000        0.0000        0.0000        0.0000        0.0000        0.0000        0.0000        0.0000        0.0000        0.0000        0.0000        0.0000        0.0000        0.0000      380.2465      343.1508      296.8694      176.7588      148.8185      126.7143      111.2286       81.7570       71.4936       72.9710       88.3249      140.1478      153.7891      164.0777      181.9227      196.9596      198.2603      194.3902      173.0832      154.1815      141.6299      134.9442      119.6172      114.8230       98.8704       93.1963      101.0361      105.6625      101.6047       92.2214       85.4002      108.8678      136.3948      161.0351      157.6417      281.8325      306.9430      372.5140      449.8574      621.3168      693.6033      786.4858      810.8785      776.0820      746.6003      726.6818      706.7685      561.6868      512.2019      477.8882      446.4204      345.6326      303.7528      311.5204      328.2642      286.2336      312.7827      282.3116      267.5904      283.6136      302.4738      314.1145      323.4004      323.2478      324.3553      350.3848      302.9235      273.0549      241.9501      236.8627      208.4461      198.8209      182.8073      157.2179      163.2049      163.8692      195.5231      189.4328      186.5629      219.0078      224.8257      221.5270      175.6608      132.3345      113.7002      121.0822      134.0821      149.8825      151.4690      157.7976      137.0457      137.5438      132.6967      124.1460      110.4624      107.2082      105.9748      105.8389      115.9887      149.5045      164.1618      163.1555      195.4531      245.7262      239.4701      245.5409      277.9968      299.6221      277.2706      266.0017      294.1664      271.2832      250.0507      251.6268      286.6415      334.9455      371.8853      368.3392      358.4285      382.6170      356.2300      337.1769      345.2792      276.3208      240.1439      194.7556      186.5655      236.6243      252.9251      215.3348      230.3448      256.6918      250.5865      243.5221      252.0722      236.6411      258.2721      265.0724      233.8447      195.6377      187.5386      163.1102      162.8494      159.3040      161.7978      155.3962      163.0619      170.0804      168.2166      189.7973      167.3084       82.6500        0.0000        0.0000        0.0000        0.0000        0.0000        0.0000        0.0000        0.0000        0.0000        0.0000        0.0000        0.0000        0.0000        0.0000        0.0000        0.0000        0.0000        0.0000        0.0000        0.0000        0.0000        0.0000        0.0000        0.0000        0.0000        0.0000        0.0000        0.0000        0.0000        0.0000        0.0000        0.0000        0.0000        0.0000        0.0000        0.0000        0.0000        0.0000        0.0000        0.0000        0.0000        0.0000        0.0000        0.0000        0.0000        0.0000        0.0000        0.0000        0.0000        0.0000        0.0000        0.0000        0.0000
        0.0000        0.0000        0.0000        0.0000        0.0000        0.0000        0.0000        0.0000        0.0000        0.0000        0.0000        0.0000        0.0000        0.0000        0.0000        0.0000        0.0000        0.0000        0.0000        0.0000        0.0000        0.0000        0.0000        0.0000        0.0000        0.0000        0.0000        0.0000        0.0000        0.0000        0.0000        0.0000        0.0000        0.0000        0.0000        0.0000        0.0000        0.0000        0.0000        0.0000        0.0000        0.0000        0.0000        0.0000        0.0000        0.0000      401.9873      249.7065      218.3946      196.4579      172.3944      128.0564      112.3945      108.5863      119.7775      182.2272      191.7572      200.5137      206.0619      211.6297      211.1882      204.9744      187.1028      156.1798      137.9730      122.3531      107.7722      107.9269      104.7654       96.3431       98.6999       88.7804       83.2829       89.5842       77.8330       73.5804       74.2604      111.4575      148.7648      325.9926      376.6489      453.3228      539.4304      714.4198      734.4084      856.4546      780.5561      767.7540      823.6909      849.6302      845.2045      657.4491      569.8517      536.8469      484.0016      380.8412      355.2336      361.4664      365.8801      328.3520      300.8626      310.6528      263.9969      256.5043      286.7301      320.8049      316.0089      340.1986      336.3354      351.7433      328.1003      275.2560      246.8393      244.4190      223.5241      209.0063      184.3794      169.8540      163.0891      181.0302      180.4212      172.7060      161.1091      197.8569      206.9896      203.7398      183.8507      137.2160      135.3900      138.2924      127.1064      143.4610      170.6476      161.4987      136.0577      141.4256      147.3726      138.3508      116.1330      115.4039      109.1324      113.9215      127.0214      158.6370      186.4178      194.1703      209.7764      232.0261      262.5171      275.0554      314.4233      308.8758      289.7169      280.1128      290.3119      277.8770      240.2111      280.6859      289.1143      305.0617      318.3539      346.2069      351.4391      355.8210      349.7962      345.3864      317.4186      257.7410      223.6374      196.9452      221.5802      246.4435      213.4342      215.1627      212.4234      241.7658      230.3396      234.4731      235.8600      241.1900      239.6229      259.6848      268.8089      224.2130      189.5162      156.7271      153.1603      187.7000      149.3874      162.8597      172.7192      168.9627      194.4090      172.9053      133.9173       59.4900        0.0000        0.0000        0.0000        0.0000        0.0000        0.0000        0.0000        0.0000        0.0000        0.0000        0.0000        0.0000        0.0000        0.0000        0.0000        0.0000        0.0000        0.0000        0.0000        0.0000        0.0000        0.0000        0.0000        0.0000        0.0000        0.0000        0.0000        0.0000        0.0000        0.0000        0.0000        0.0000        0.0000        0.0000        0.0000        0.0000        0.0000        0.0000        0.0000        0.0000        0.0000        0.0000        0.0000        0.0000        0.0000        0.0000        0.0000        0.0000        0.0000        0.0000        0.0000        0.0000        0.0000
        0.0000        0.0000        0.0000        0.0000        0.0000        0.0000        0.0000        0.0000        0.0000        0.0000        0.0000        0.0000        0.0000        0.0000        0.0000        0.0000        0.0000        0.0000        0.0000        0.0000        0.0000        0.0000        0.0000        0.0000        0.0000        0.0000        0.0000        0.0000        0.0000        0.0000        0.0000        0.0000        0.0000        0.0000        0.0000        0.0000        0.0000        0.0000        0.0000        0.0000        0.0000        0.0000        0.0000        0.0000        0.0000        0.0000        0.0000      353.7844      330.7255      306.3853      276.2674      205.2982      184.4808      178.9409      182.7317      255.4885      261.4211      270.9674      279.9164      279.8027      276.0774      269.9222      238.8157      175.8078      159.3996      143.7827      137.4732      143.3846      131.5815      127.9782      125.9583      104.6603      111.1762      105.8093      108.4906       82.3686      121.6151      170.8638      158.5383      343.8571      426.7163      477.2615      546.4691      652.0632      706.6232      745.3632      746.4664      738.0529      829.4241      849.0257      854.7894      679.4305      628.8337      605.7889      578.3900      469.9393      450.9922      490.4090      458.9562      384.5383      338.4798      285.7750      267.6224      271.2686      279.5874      322.1058      359.5999      378.1850      379.9636      375.3587      345.8042      295.8862      263.4916      237.5395      217.1854      209.0877      189.2393      165.4411      181.1421      165.2996      161.6923      151.3293      172.7088      176.0839      178.3128      169.8333      173.5111      131.2925      125.0790      141.6947      126.5377      148.6964      152.4444      151.8508      137.3179      145.2848      153.7092      152.8599      152.7845      143.8293      117.6723      125.3791      152.1977      170.7594      176.3169      206.1435      214.3769      225.8772      235.2023      250.9061      265.6726      277.2647      274.8605      248.3938      267.0146      249.6700      241.3936      269.2979      271.5745      284.0524      297.0945      314.6225      320.2095      349.6361      348.8969      335.7745      330.9811      234.8348      216.5415      225.0581      230.8526      268.5590      227.3566      190.8578      246.8044      245.2699      228.5077      226.0525      226.9992      228.4322      231.6849      220.7226      209.3667      172.5698      153.7458      143.9675      152.0959      161.1830      164.3741      163.3703      183.9759      146.8840      145.6275      123.9862      121.1988        0.0000        0.0000        0.0000        0.0000        0.0000        0.0000        0.0000        0.0000        0.0000        0.0000        0.0000        0.0000        0.0000        0.0000        0.0000        0.0000        0.0000        0.0000        0.0000        0.0000        0.0000        0.0000        0.0000        0.0000        0.0000        0.0000        0.0000        0.0000        0.0000        0.0000        0.0000        0.0000        0.0000        0.0000        0.0000        0.0000        0.0000        0.0000        0.0000        0.0000        0.0000        0.0000        0.0000        0.0000        0.0000        0.0000        0.0000        0.0000        0.0000        0.0000        0.0000        0.0000        0.0000        0.0000
        0.0000        0.0000        0.0000        0.0000        0.0000        0.0000        0.0000        0.0000        0.0000        0.0000        0.0000        0.0000        0.0000        0.0000        0.0000        0.0000        0.0000        0.0000        0.0000        0.0000        0.0000        0.0000        0.0000        0.0000        0.0000        0.0000        0.0000        0.0000        0.0000        0.0000        0.0000        0.0000        0.0000        0.0000        0.0000        0.0000        0.0000        0.0000        0.0000        0.0000        0.0000        0.0000        0.0000        0.0000        0.0000        0.0000        0.0000        0.0000        0.0000        0.0000      631.7785      490.4651      438.5576      414.6089      418.1994      390.9725      388.8136      392.4542      405.6551      423.8123      417.1223      402.5643      363.4262      231.9906      205.2820      185.0750        0.0000        0.0000      196.6508      193.1985      195.3382      198.9438      207.4760      210.9160      212.6430      276.5380      341.1348      378.9312      398.2115      403.0067      467.2951      482.4473      529.6825      521.2065      589.4929      623.8683      627.9438      545.0155      553.2399        0.0000        0.0000        0.0000        0.0000      673.5286      667.2684      744.6528      731.1562      705.5688        0.0000      539.4613      434.0684      354.0452      326.0553      305.8494      308.4147      375.1771      419.4095      446.7635      450.2717      453.7639      419.7948      320.5174      276.8631      255.2203      237.6801      222.5539      200.9008      173.7586      160.9202      160.0387      149.3868      139.1470      135.9364      143.2148      156.4455      141.4276      142.8149      136.0940      134.8827      133.4576      133.2899      130.2761      141.4026      146.9748      144.8486      148.3074      166.3357      193.0528      219.0917      152.4369      124.7907      148.1830      197.7907      167.7058      187.2829      207.0538      210.8499      221.4154      215.7884      238.7215      280.4563      286.7682      263.2758      261.3652      246.2244      296.5202      302.3355      295.5389      311.5876      312.0127      347.9640      344.6188      309.2342      322.7023      339.1771      366.7029      346.8528      253.5072      227.8187      224.5493      282.0287      245.5817      235.5761      205.7676      216.4732      243.9542      241.6955      250.6833      240.8525      206.1687      193.1914      176.6206      186.6315      163.5581      152.3996      155.7096      162.8383      149.0060      145.7262      141.5502      146.3327      122.3553      103.2796        0.0000        0.0000        0.0000        0.0000        0.0000        0.0000        0.0000        0.0000        0.0000        0.0000        0.0000        0.0000        0.0000        0.0000        0.0000        0.0000        0.0000        0.0000        0.0000        0.0000        0.0000        0.0000        0.0000        0.0000        0.0000        0.0000        0.0000        0.0000        0.0000        0.0000        0.0000        0.0000        0.0000        0.0000        0.0000        0.0000        0.0000        0.0000        0.0000        0.0000        0.0000        0.0000        0.0000        0.0000        0.0000        0.0000        0.0000        0.0000        0.0000        0.0000        0.0000        0.0000        0.0000        0.0000        0.0000        0.0000
        0.0000        0.0000        0.0000        0.0000        0.0000        0.0000        0.0000        0.0000        0.0000        0.0000        0.0000        0.0000        0.0000        0.0000        0.0000        0.0000        0.0000        0.0000        0.0000        0.0000        0.0000        0.0000        0.0000        0.0000        0.0000        0.0000        0.0000        0.0000        0.0000        0.0000        0.0000        0.0000        0.0000        0.0000        0.0000        0.0000        0.0000        0.0000        0.0000        0.0000        0.0000        0.0000        0.0000        0.0000        0.0000        0.0000        0.0000        0.0000        0.0000        0.0000        0.0000        0.0000        0.0000        0.0000        0.0000      489.4319      477.9319      475.1956        0.0000        0.0000        0.0000      482.8314      426.9829      272.8690      242.9751        0.0000        0.0000        0.0000        0.0000        0.0000        0.0000        0.0000      254.6483      266.1989      288.5314      373.5683      402.4294      415.2235      429.8913      389.4043      424.2441      460.3476      524.2933      537.5531      593.3292      611.4997      608.0945      540.5588        0.0000        0.0000        0.0000        0.0000        0.0000        0.0000      831.8167     1002.7852        0.0000        0.0000        0.0000      600.5723      481.2397      407.1794      381.7586      332.6950      361.9341      405.0874      424.9467      449.3324      451.2560      451.7360      439.9030      332.6781      285.1086      260.6526      221.3353      229.1214      196.5894      175.3032      180.9446      162.2234      146.3849      141.1566      154.9102      154.0102      168.1659      135.4114      126.3830      128.8678      121.5176      122.0030      120.3540      137.6055      155.6199      144.1285      162.3609      189.3295      220.3135      195.6916      159.2019      118.3577      119.0826      138.2774      140.4752      178.8725      208.8796      213.9846      208.9079      231.3961      245.1895      265.8107      291.2686      254.8993      266.9258      295.5255      273.6365      313.0252      348.4455      352.5088      336.8123      340.3710      367.3834      360.0501      352.6916      371.0192      388.1389      353.0099      288.1580      252.8871      231.1704      227.6000      254.4575      241.2799      229.4579      238.0378      226.4023      250.1501      253.5067      255.4843      231.5901      183.4265      177.0460      171.5726      175.1077      164.9873      152.1260      162.9299      154.4722      134.8484      133.5086      137.5158      133.6711      113.6845       99.0609        0.0000        0.0000        0.0000        0.0000        0.0000        0.0000        0.0000        0.0000        0.0000        0.0000        0.0000        0.0000        0.0000        0.0000        0.0000        0.0000        0.0000        0.0000        0.0000        0.0000        0.0000        0.0000        0.0000        0.0000        0.0000        0.0000        0.0000        0.0000        0.0000        0.0000        0.0000        0.0000        0.0000        0.0000        0.0000        0.0000        0.0000        0.0000        0.0000        0.0000        0.0000        0.0000        0.0000        0.0000        0.0000        0.0000        0.0000        0.0000        0.0000        0.0000        0.0000        0.0000        0.0000        0.0000        0.0000        0.0000
        0.0000        0.0000        0.0000        0.0000        0.0000        0.0000        0.0000        0.0000        0.0000        0.0000        0.0000        0.0000        0.0000        0.0000        0.0000        0.0000        0.0000        0.0000        0.0000        0.0000        0.0000        0.0000        0.0000        0.0000        0.0000        0.0000        0.0000        0.0000        0.0000        0.0000        0.0000        0.0000        0.0000        0.0000        0.0000        0.0000        0.0000        0.0000        0.0000        0.0000        0.0000        0.0000        0.0000        0.0000        0.0000        0.0000        0.0000        0.0000        0.0000        0.0000        0.0000        0.0000        0.0000        0.0000        0.0000        0.0000        0.0000        0.0000        0.0000        0.0000        0.0000      610.4254      549.3275      366.5987      330.8588        0.0000        0.0000        0.0000        0.0000        0.0000        0.0000        0.0000        0.0000      342.0879      364.7417      421.6334      431.2165      446.4448      473.7020      423.5094      440.7464      513.1471      522.0337      489.1400      528.3462        0.0000        0.0000        0.0000        0.0000        0.0000        0.0000        0.0000        0.0000        0.0000        0.0000        0.0000        0.0000        0.0000        0.0000        0.0000      461.6631      396.1735      378.2981      343.9506      382.5381      407.8825      418.9501      450.0146      428.9403      454.1511      391.5103      308.1231      263.8942      238.1775      222.7110      220.4938      199.5213      177.1573      171.6090      149.4908      144.9424      134.0365      156.0657      142.2700      139.6581      134.6907      124.2984      137.0104      131.2851      119.2789      119.5842      147.2674      175.2336      182.5201      183.7024      183.0881      163.2998      151.3340      150.4215      123.3603      111.1309      129.5411      139.7886      174.6679      206.9135      219.9898      225.4176      234.1011      216.7451      268.1521      268.7569      250.6089      251.2896      260.7620      271.8854      327.9158      350.9180      374.2588      403.0438      371.6415      353.1602      350.7149      354.5990      339.3746      367.5566      347.8350      328.0837      302.0931      272.6104      288.5083      306.5071      272.9985      258.0130      245.0664      238.8851      258.6398      256.8405      245.8241      224.2710      180.5980      172.9142      168.7528      156.2620      146.8872      150.1213      168.7386      157.4242      126.7125      130.9111      131.2292      122.3820       96.0918        0.0000        0.0000        0.0000        0.0000        0.0000        0.0000        0.0000        0.0000        0.0000        0.0000        0.0000        0.0000        0.0000        0.0000        0.0000        0.0000        0.0000        0.0000        0.0000        0.0000        0.0000        0.0000        0.0000        0.0000        0.0000        0.0000        0.0000        0.0000        0.0000        0.0000        0.0000        0.0000        0.0000        0.0000        0.0000        0.0000        0.0000        0.0000        0.0000        0.0000        0.0000        0.0000        0.0000        0.0000        0.0000        0.0000        0.0000        0.0000        0.0000        0.0000        0.0000        0.0000        0.0000        0.0000        0.0000        0.0000        0.0000
        0.0000        0.0000        0.0000        0.0000        0.0000        0.0000        0.0000        0.0000        0.0000        0.0000        0.0000        0.0000        0.0000        0.0000        0.0000        0.0000        0.0000        0.0000        0.0000        0.0000        0.0000        0.0000        0.0000        0.0000        0.0000        0.0000        0.0000        0.0000        0.0000        0.0000        0.0000        0.0000        0.0000        0.0000        0.0000        0.0000        0.0000        0.0000        0.0000        0.0000        0.0000        0.0000        0.0000        0.0000        0.0000        0.0000        0.0000        0.0000        0.0000        0.0000        0.0000        0.0000        0.0000        0.0000        0.0000        0.0000        0.0000        0.0000        0.0000        0.0000        0.0000        0.0000      744.3701      546.2917        0.0000        0.0000        0.0000        0.0000        0.0000        0.0000        0.0000        0.0000        0.0000        0.0000      437.6831      483.0212      513.0204      567.9033      566.7307      507.9151      488.2538      499.1079      457.3576      387.4364        0.0000        0.0000        0.0000        0.0000        0.0000        0.0000        0.0000        0.0000        0.0000        0.0000        0.0000        0.0000        0.0000        0.0000        0.0000        0.0000        0.0000      415.5586      377.8568      377.6375      397.6813      405.9676      411.8758      453.4189      452.5517      445.9387      368.6665      292.2391      274.5924      255.3651      220.0125      213.0873      185.6565      161.7006      158.2676      147.4375      141.6736      131.5605      148.7093      162.6566      135.0264      137.4811      134.8391      132.8971      129.2008      127.1729      126.6091      155.0424      242.6152      252.4509      201.3647      159.7127      159.8690      154.2123      151.7986      144.0333      139.6770      135.3586      137.2099      190.1331      228.4125      216.7852      227.5267      203.5246      203.1836      218.3345      219.1298      226.1872      217.9940      248.7095      277.1673      348.7979      366.7365      388.6275      401.6240      407.2704      388.1429      367.7851      362.4249      324.7650      358.3458      375.9788      364.9330      317.2113      297.2573      314.5044      317.5531      256.3668      276.3279      268.0533      255.1596      253.8652      240.7191      227.8681      203.1806      166.8922      154.1913      140.0136      137.1547      141.7334      144.1625      170.9550      156.4479      124.6791      110.6736      105.4341       99.8975        0.0000        0.0000        0.0000        0.0000        0.0000        0.0000        0.0000        0.0000        0.0000        0.0000        0.0000        0.0000        0.0000        0.0000        0.0000        0.0000        0.0000        0.0000        0.0000        0.0000        0.0000        0.0000        0.0000        0.0000        0.0000        0.0000        0.0000        0.0000        0.0000        0.0000        0.0000        0.0000        0.0000        0.0000        0.0000        0.0000        0.0000        0.0000        0.0000        0.0000        0.0000        0.0000        0.0000        0.0000        0.0000        0.0000        0.0000        0.0000        0.0000        0.0000        0.0000        0.0000        0.0000        0.0000        0.0000        0.0000        0.0000        0.0000
        0.0000        0.0000        0.0000        0.0000        0.0000        0.0000        0.0000        0.0000        0.0000        0.0000        0.0000        0.0000        0.0000        0.0000        0.0000        0.0000        0.0000        0.0000        0.0000        0.0000        0.0000        0.0000        0.0000        0.0000        0.0000        0.0000        0.0000        0.0000        0.0000        0.0000        0.0000        0.0000        0.0000        0.0000        0.0000        0.0000        0.0000        0.0000        0.0000        0.0000        0.0000        0.0000        0.0000        0.0000        0.0000        0.0000        0.0000        0.0000        0.0000        0.0000        0.0000        0.0000        0.0000        0.0000        0.0000        0.0000        0.0000        0.0000        0.0000        0.0000        0.0000        0.0000        0.0000        0.0000        0.0000        0.0000        0.0000        0.0000        0.0000        0.0000        0.0000        0.0000        0.0000        0.0000      615.9985      538.7315      501.0365      480.2505      464.3683      429.0365      404.3827      393.2686      330.5324        0.0000        0.0000        0.0000        0.0000        0.0000        0.0000        0.0000        0.0000        0.0000        0.0000        0.0000        0.0000        0.0000        0.0000        0.0000        0.0000        0.0000        0.0000      391.7793      366.9633      386.5516      398.0556      411.8542      417.6761      443.2369      455.5895      424.6367      384.8474      304.1986      295.3431      258.1442      226.2058      211.2735      176.7523      159.3083      147.9654      157.4281      152.0140      147.9708      154.9349      159.7818      158.3770      149.9046      148.4825      146.8394      144.8196      143.0311      157.1188      155.7795      186.6559      171.7986      179.6053      161.1684      171.1826      186.6677      169.9898      146.3555      152.0144      160.8320      177.6918      177.4323      195.9137      192.4261      188.8289      184.3602      182.2373      185.7254      184.9722      221.0928      237.3314      227.5251      262.8197      314.7175      328.5755      323.9116      357.6394      373.2004      358.5049      371.8016      344.6811      347.3963      336.4413      349.5721      336.8347      349.2216      341.7013      326.5871      298.8696      288.8493      276.4825      279.5957      250.3951      217.1628      214.9960      196.7789      173.9218      131.9902      124.5450      119.3827      121.0596      131.3311      147.1622      158.8524      140.0665      120.2044      112.7869      120.4557      101.7215        0.0000        0.0000        0.0000        0.0000        0.0000        0.0000        0.0000        0.0000        0.0000        0.0000        0.0000        0.0000        0.0000        0.0000        0.0000        0.0000        0.0000        0.0000        0.0000        0.0000        0.0000        0.0000        0.0000        0.0000        0.0000        0.0000        0.0000        0.0000        0.0000        0.0000        0.0000        0.0000        0.0000        0.0000        0.0000        0.0000        0.0000        0.0000        0.0000        0.0000        0.0000        0.0000        0.0000        0.0000        0.0000        0.0000        0.0000        0.0000        0.0000        0.0000        0.0000        0.0000        0.0000        0.0000        0.0000        0.0000        0.0000        0.0000
        0.0000        0.0000        0.0000        0.0000        0.0000        0.0000        0.0000        0.0000        0.0000        0.0000        0.0000        0.0000        0.0000        0.0000        0.0000        0.0000        0.0000        0.0000        0.0000        0.0000        0.0000        0.0000        0.0000        0.0000        0.0000        0.0000        0.0000        0.0000        0.0000        0.0000        0.0000        0.0000        0.0000        0.0000        0.0000        0.0000        0.0000        0.0000        0.0000        0.0000        0.0000        0.0000        0.0000        0.0000        0.0000        0.0000        0.0000        0.0000        0.0000        0.0000        0.0000        0.0000        0.0000        0.0000        0.0000        0.0000        0.0000        0.0000        0.0000        0.0000        0.0000        0.0000        0.0000        0.0000        0.0000        0.0000        0.0000        0.0000        0.0000        0.0000        0.0000        0.0000        0.0000        0.0000        0.0000        0.0000        0.0000        0.0000        0.0000        0.0000        0.0000        0.0000        0.0000        0.0000        0.0000        0.0000        0.0000        0.0000        0.0000        0.0000        0.0000        0.0000        0.0000        0.0000        0.0000        0.0000        0.0000        0.0000        0.0000        0.0000        0.0000      368.7278      381.7680      375.7837      381.3156      389.5420      419.3687      448.2877      457.3920      437.4045      405.1335      332.6933      326.7803      283.9731      241.2910      204.8408      188.6327      159.9648      146.9945      154.1796      151.7787      156.4844      144.0534      145.0520      148.3246      160.7319      163.2213      153.9575      151.1499      168.8619      178.0520      150.2794      165.1425      157.6590      148.6945      143.6439      142.5351      155.2031      147.3707      148.8764      176.9294      172.9661      175.0833      177.7959      176.5317      173.9093      170.5893      182.6908      195.1116      186.6245      215.1244      245.1018      233.4988      233.5632      270.4318      317.5190      345.9497      371.8797      356.7663      347.0042      341.8417      363.9745      381.0451      392.2418      373.9219      392.4487      392.2383      377.3223      352.7207      334.7160      307.4477      277.0601      278.9918      260.7486      250.9476      216.2763      201.1285      172.6209      152.4322      124.9747      121.7539      121.2329      119.6957      132.1951      123.5909      150.6034      130.6930      104.3282      110.7598      104.4227        0.0000        0.0000        0.0000        0.0000        0.0000        0.0000        0.0000        0.0000        0.0000        0.0000        0.0000        0.0000        0.0000        0.0000        0.0000        0.0000        0.0000        0.0000        0.0000        0.0000        0.0000        0.0000        0.0000        0.0000        0.0000        0.0000        0.0000        0.0000        0.0000        0.0000        0.0000        0.0000        0.0000        0.0000        0.0000        0.0000        0.0000        0.0000        0.0000        0.0000        0.0000        0.0000        0.0000        0.0000        0.0000        0.0000        0.0000        0.0000        0.0000        0.0000        0.0000        0.0000        0.0000        0.0000        0.0000        0.0000        0.0000        0.0000        0.0000
        0.0000        0.0000        0.0000        0.0000        0.0000        0.0000        0.0000        0.0000        0.0000        0.0000        0.0000        0.0000        0.0000        0.0000        0.0000        0.0000        0.0000        0.0000        0.0000        0.0000        0.0000        0.0000        0.0000        0.0000        0.0000        0.0000        0.0000        0.0000        0.0000        0.0000        0.0000        0.0000        0.0000        0.0000        0.0000        0.0000        0.0000        0.0000        0.0000        0.0000        0.0000        0.0000        0.0000        0.0000        0.0000        0.0000        0.0000        0.0000        0.0000        0.0000        0.0000        0.0000        0.0000        0.0000        0.0000        0.0000        0.0000        0.0000        0.0000        0.0000        0.0000        0.0000        0.0000        0.0000        0.0000        0.0000        0.0000        0.0000        0.0000        0.0000        0.0000        0.0000        0.0000        0.0000        0.0000        0.0000        0.0000        0.0000        0.0000        0.0000        0.0000        0.0000        0.0000        0.0000        0.0000        0.0000        0.0000        0.0000        0.0000        0.0000        0.0000        0.0000        0.0000        0.0000        0.0000        0.0000        0.0000        0.0000        0.0000        0.0000        0.0000      342.9950      372.5704      337.3213      351.2785      378.8948      406.5324      443.8886      457.9646      438.1270      417.5015      335.9643      291.1591      259.8936      223.1134      195.2384      192.1992      167.1566      147.5538      149.6906      146.7230      140.5585      141.2010      147.1877      160.9642      172.0748      163.3750      150.3053      150.0589      150.5380      162.4779      155.1614      147.8106      152.6114      146.9305      138.8231      166.1771      175.4288      166.8769      165.2889      186.3491      179.6913      170.8743      177.9260      175.0941      190.0100      174.2719      191.9277      218.0534      205.3880      236.2317      219.3955      229.9000      278.4138      284.1431      314.6996      340.4444      375.6872      360.2209      377.2493      360.0573      351.0455      353.8542      394.7983      364.1522      348.7143      376.7954      353.8105      360.9738      347.4487      301.3018      273.4546      255.2822      251.1331      233.5276      215.4475      190.1527      179.2224      161.7768      135.9825      136.4378      143.5822      144.3103      143.1409      139.6885      152.4933      133.3218      135.4807      143.4066      123.9690        0.0000        0.0000        0.0000        0.0000        0.0000        0.0000        0.0000        0.0000        0.0000        0.0000        0.0000        0.0000        0.0000        0.0000        0.0000        0.0000        0.0000        0.0000        0.0000        0.0000        0.0000        0.0000        0.0000        0.0000        0.0000        0.0000        0.0000        0.0000        0.0000        0.0000        0.0000        0.0000        0.0000        0.0000        0.0000        0.0000        0.0000        0.0000        0.0000        0.0000        0.0000        0.0000        0.0000        0.0000        0.0000        0.0000        0.0000        0.0000        0.0000        0.0000        0.0000        0.0000        0.0000        0.0000        0.0000        0.0000        0.0000        0.0000        0.0000
        0.0000        0.0000        0.0000        0.0000        0.0000        0.0000        0.0000        0.0000        0.0000        0.0000        0.0000        0.0000        0.0000        0.0000        0.0000        0.0000        0.0000        0.0000        0.0000        0.0000        0.0000        0.0000        0.0000        0.0000        0.0000        0.0000        0.0000        0.0000        0.0000        0.0000        0.0000        0.0000        0.0000        0.0000        0.0000        0.0000        0.0000        0.0000        0.0000        0.0000        0.0000        0.0000        0.0000        0.0000        0.0000        0.0000        0.0000        0.0000        0.0000        0.0000        0.0000        0.0000        0.0000        0.0000        0.0000        0.0000        0.0000        0.0000        0.0000        0.0000        0.0000        0.0000        0.0000        0.0000        0.0000        0.0000        0.0000        0.0000        0.0000        0.0000        0.0000        0.0000        0.0000        0.0000        0.0000        0.0000        0.0000        0.0000        0.0000        0.0000        0.0000        0.0000        0.0000        0.0000        0.0000        0.0000        0.0000        0.0000        0.0000        0.0000        0.0000        0.0000        0.0000        0.0000        0.0000        0.0000        0.0000        0.0000        0.0000        0.0000      353.6894      319.8619      367.5014      334.3651      369.0610      376.1193      377.3098      417.4601      419.9661      397.3494      387.4868      304.0085      268.3715      241.1915      217.9589      225.1668      195.5768      175.9470      156.3593      146.8537      137.9088      143.4122      141.0787      150.3447      154.9404      159.6560      147.4116      141.7168      166.0734      160.9854      159.9193      157.9912      174.4170      151.7458      151.5732      146.5474      172.2528      211.6663      203.2839      187.4929      220.1215      186.0876      171.3586      176.3803      183.6928      203.5417      191.9778      199.9960      204.5018      205.8781      229.6460      235.2464      254.2567      318.8477      318.8397      324.9927      364.0424      367.8693      374.7690      337.8678      326.3787      335.8560      323.8799      333.8609      322.4744      306.7292      334.7033      314.5316      320.6158      330.3964      307.3823      287.3428      273.3001      261.6241      269.1947      217.9476      193.0455      181.2097      178.2329      159.8955      160.9552      169.9315      165.0959      168.1459      172.5030      166.9381      166.4155      164.7927        0.0000        0.0000        0.0000        0.0000        0.0000        0.0000        0.0000        0.0000        0.0000        0.0000        0.0000        0.0000        0.0000      113.8800        0.0000        0.0000        0.0000      126.2400        0.0000        0.0000        0.0000        0.0000        0.0000        0.0000        0.0000        0.0000        0.0000        0.0000        0.0000        0.0000        0.0000        0.0000        0.0000        0.0000        0.0000        0.0000        0.0000        0.0000        0.0000        0.0000        0.0000        0.0000        0.0000        0.0000        0.0000        0.0000        0.0000        0.0000        0.0000        0.0000        0.0000        0.0000        0.0000        0.0000        0.0000        0.0000        0.0000        0.0000        0.0000        0.0000        0.0000
        0.0000        0.0000        0.0000        0.0000        0.0000        0.0000        0.0000        0.0000        0.0000        0.0000        0.0000        0.0000        0.0000        0.0000        0.0000        0.0000        0.0000        0.0000        0.0000        0.0000        0.0000        0.0000        0.0000        0.0000        0.0000        0.0000        0.0000        0.0000        0.0000        0.0000        0.0000        0.0000        0.0000        0.0000        0.0000        0.0000        0.0000        0.0000        0.0000        0.0000        0.0000        0.0000        0.0000        0.0000        0.0000        0.0000        0.0000        0.0000        0.0000        0.0000        0.0000        0.0000        0.0000        0.0000        0.0000        0.0000        0.0000        0.0000        0.0000        0.0000        0.0000        0.0000        0.0000        0.0000        0.0000        0.0000        0.0000        0.0000        0.0000        0.0000        0.0000        0.0000        0.0000        0.0000        0.0000        0.0000        0.0000        0.0000        0.0000        0.0000        0.0000        0.0000        0.0000        0.0000        0.0000        0.0000        0.0000        0.0000        0.0000        0.0000        0.0000        0.0000        0.0000        0.0000        0.0000        0.0000        0.0000        0.0000        0.0000        0.0000      301.2822      284.1287      304.5167      309.2941      347.2049      335.8973      339.5901      372.0732      359.7155      341.1386      311.2548      273.0832      269.1457      248.0925      226.9209      228.3050      190.3962      176.8777      161.6609      136.2695      132.1179      131.0994      135.9612      143.4077      136.7041      136.5265      150.4070      127.5554      126.4811      147.6519      159.2699      167.4960      175.7912      160.0600      171.8189      162.3004      164.2686      176.9391      191.3331      198.8423      196.3723      211.4738      202.3727      207.8062      226.1010      222.5975      223.7848      205.1853      206.0596      207.2724      223.6055      266.4118      299.4863      363.1495      348.2925      326.8505      322.0599      347.2653      345.2910      288.7317      283.8666      278.9142      304.7545      301.0000      283.5327      272.8857      267.6529      268.7606      271.4065      285.6701      289.3917      281.5975      273.4335      254.8773      246.1808      232.5512      212.2374      191.5647      191.5133      192.9901      208.6749      221.6235      208.7350      208.3397      207.5706      219.9346      225.5973      326.8402        0.0000        0.0000        0.0000        0.0000        0.0000        0.0000        0.0000        0.0000        0.0000        0.0000        0.0000        0.0000      144.0000       99.4500      106.1400        0.0000      113.0400      131.4600        0.0000        0.0000        0.0000        0.0000        0.0000        0.0000        0.0000        0.0000        0.0000        0.0000        0.0000        0.0000        0.0000        0.0000        0.0000        0.0000        0.0000        0.0000        0.0000        0.0000        0.0000        0.0000        0.0000        0.0000        0.0000        0.0000        0.0000        0.0000        0.0000        0.0000        0.0000        0.0000        0.0000        0.0000        0.0000        0.0000        0.0000        0.0000        0.0000        0.0000        0.0000        0.0000        0.0000
        0.0000        0.0000        0.0000        0.0000        0.0000        0.0000        0.0000        0.0000        0.0000        0.0000        0.0000        0.0000        0.0000        0.0000        0.0000        0.0000        0.0000        0.0000        0.0000        0.0000        0.0000        0.0000        0.0000        0.0000        0.0000        0.0000        0.0000        0.0000        0.0000        0.0000        0.0000        0.0000        0.0000        0.0000        0.0000        0.0000        0.0000        0.0000        0.0000        0.0000        0.0000        0.0000        0.0000        0.0000        0.0000        0.0000        0.0000        0.0000        0.0000        0.0000        0.0000        0.0000        0.0000        0.0000        0.0000        0.0000        0.0000        0.0000        0.0000        0.0000        0.0000        0.0000        0.0000        0.0000        0.0000        0.0000        0.0000        0.0000        0.0000        0.0000        0.0000        0.0000        0.0000        0.0000        0.0000        0.0000        0.0000        0.0000        0.0000        0.0000        0.0000        0.0000        0.0000        0.0000        0.0000        0.0000        0.0000        0.0000        0.0000        0.0000        0.0000        0.0000        0.0000        0.0000        0.0000        0.0000        0.0000        0.0000        0.0000      308.8649      282.7718      283.2239      301.3535      319.2491      312.9335      309.5212      312.2090      315.4984      327.3199      292.8818      273.3900      253.2668      240.0097      206.1988      190.5752      180.6843      160.3847      155.1661      157.5610      149.5825      140.4318      141.2141      135.3840      141.0499      127.9947      136.3801      144.5609      149.2052      146.2061      146.2700      163.8236      188.7941      178.3583      162.9325      155.7964      161.6916      179.8235      176.5571      179.5357      190.4037      204.4072      213.6674      218.2240      214.8457      224.9334      267.6648      246.1256      199.0214      201.5923      223.5071      215.4492      244.9152      311.0489      367.9661      357.7531      314.9054      297.7967      294.0076      286.7645      291.1342      271.9066      269.3432      268.0527      289.5326      295.6858      297.2626      258.8710      253.2489      250.0269      267.1807      269.3102      252.5734      254.6179      230.8398      230.1303      222.3304      208.3273      212.6660      234.8120      246.2279      247.5181      245.0277      227.6733      237.9300      246.2445      255.1164      273.6236      492.4877        0.0000        0.0000        0.0000        0.0000        0.0000        0.0000      295.5591      397.6200        0.0000        0.0000        0.0000        0.0000      140.2500      128.5800        0.0000        0.0000        0.0000        0.0000        0.0000        0.0000        0.0000        0.0000        0.0000        0.0000        0.0000        0.0000        0.0000        0.0000        0.0000        0.0000        0.0000        0.0000        0.0000        0.0000        0.0000        0.0000        0.0000        0.0000        0.0000        0.0000        0.0000        0.0000        0.0000        0.0000        0.0000        0.0000        0.0000        0.0000        0.0000        0.0000        0.0000        0.0000        0.0000        0.0000        0.0000        0.0000        0.0000        0.0000        0.0000        0.0000        0.0000
        0.0000        0.0000        0.0000        0.0000        0.0000        0.0000        0.0000        0.0000        0.0000        0.0000        0.0000        0.0000        0.0000        0.0000        0.0000        0.0000        0.0000        0.0000        0.0000        0.0000        0.0000        0.0000        0.0000        0.0000        0.0000        0.0000        0.0000        0.0000        0.0000        0.0000        0.0000        0.0000        0.0000        0.0000        0.0000        0.0000        0.0000        0.0000        0.0000        0.0000        0.0000        0.0000        0.0000        0.0000        0.0000        0.0000        0.0000        0.0000        0.0000        0.0000        0.0000        0.0000        0.0000        0.0000        0.0000        0.0000        0.0000        0.0000        0.0000        0.0000        0.0000        0.0000        0.0000        0.0000        0.0000        0.0000        0.0000        0.0000        0.0000        0.0000        0.0000        0.0000        0.0000        0.0000        0.0000        0.0000        0.0000        0.0000        0.0000        0.0000        0.0000        0.0000        0.0000        0.0000        0.0000        0.0000        0.0000        0.0000        0.0000        0.0000        0.0000        0.0000        0.0000        0.0000        0.0000        0.0000        0.0000      426.2873      381.7118      303.7073      282.7901      272.6475      284.9864      287.9854      303.0011      322.4684      315.2404      282.2655      300.2019      271.1552      243.9823      224.5494      202.1956      188.6452      170.8088      175.0405      164.7666      150.8945      146.9314      128.8776      127.3125      132.0854      129.1048      142.2537      130.4149      130.0290      142.8903      132.8378      154.3736      170.1920      181.2523      196.1990      174.3374      176.9206      174.3074      182.0216      184.0956      180.7342      193.1487      208.1015      212.8984      218.5537      232.5423      237.2319      250.1346      273.4504      268.2718      234.3737      221.0320      228.8871      236.6467      266.0906      312.6406      337.3315      348.4474      339.0486      314.9419      314.4578      314.8348      304.1769      292.9404      309.9237      279.4843      278.7714      266.4701      271.6023      256.6534      261.1755      239.1332      232.6700      240.1984      244.2064      238.6927      234.6784      226.3859      219.8819      219.3849      216.3214      246.2400      250.2043      266.4131      264.6981      269.5005      298.6506      332.9330      327.0169      336.0801        0.0000        0.0000        0.0000        0.0000        0.0000      292.5968      272.2090      238.6208      320.5499        0.0000        0.0000        0.0000        0.0000        0.0000        0.0000        0.0000        0.0000        0.0000        0.0000        0.0000        0.0000        0.0000        0.0000        0.0000        0.0000        0.0000        0.0000        0.0000        0.0000        0.0000        0.0000        0.0000        0.0000        0.0000        0.0000        0.0000        0.0000        0.0000        0.0000        0.0000        0.0000        0.0000        0.0000        0.0000        0.0000        0.0000        0.0000        0.0000        0.0000        0.0000        0.0000        0.0000        0.0000        0.0000        0.0000        0.0000        0.0000        0.0000        0.0000        0.0000        0.0000        0.0000
        0.0000        0.0000        0.0000        0.0000        0.0000        0.0000        0.0000        0.0000        0.0000        0.0000        0.0000        0.0000        0.0000        0.0000        0.0000        0.0000        0.0000        0.0000        0.0000        0.0000        0.0000        0.0000        0.0000        0.0000        0.0000        0.0000        0.0000        0.0000        0.0000        0.0000        0.0000        0.0000        0.0000        0.0000        0.0000        0.0000        0.0000        0.0000        0.0000        0.0000        0.0000        0.0000        0.0000        0.0000        0.0000        0.0000        0.0000        0.0000        0.0000        0.0000        0.0000        0.0000        0.0000        0.0000        0.0000        0.0000        0.0000        0.0000        0.0000        0.0000        0.0000        0.0000        0.0000        0.0000        0.0000        0.0000        0.0000        0.0000        0.0000        0.0000        0.0000        0.0000        0.0000        0.0000        0.0000        0.0000        0.0000        0.0000        0.0000        0.0000        0.0000        0.0000        0.0000        0.0000        0.0000        0.0000        0.0000        0.0000        0.0000        0.0000        0.0000        0.0000        0.0000        0.0000        0.0000        0.0000        0.0000      427.9275      380.1141      285.7001      290.1069      268.2848      252.0227      253.5298      259.4680      309.8391      303.0137      259.7851      309.2611      249.3584      217.9557      213.7301      210.0393      175.2663      176.6977      181.0500      162.1996      149.7414      133.3370      136.5597      128.9791      120.8208      125.8164      136.0086      146.9572      155.3855      161.3250      153.0987      173.0068      179.1371      190.7603      244.5312      208.1236      217.2463      218.6933      212.0509      204.0192      197.5128      202.4688      221.2483      226.1907      235.5909      237.2066      252.3680      278.8777      267.1232      272.5589      264.2512      299.0078      244.4274      252.6816      279.2379      272.3774      298.2636      331.0863      326.2773      333.5249      371.1024      376.2075      323.0550      304.3763      314.7940      307.8651      283.0810      281.3449      290.0198      250.3693      247.9664      236.8390      228.6179      226.0244      231.3784      218.8145      213.3873      232.4043      234.2976      232.0348      233.9897      231.4720      224.3372      229.2274      236.9190      259.0303      296.3898      317.6608      331.7552      343.4114        0.0000        0.0000        0.0000      277.4100      225.9776      219.1139      221.4240      211.7107      149.0100        0.0000        0.0000        0.0000        0.0000        0.0000        0.0000        0.0000        0.0000        0.0000        0.0000        0.0000        0.0000        0.0000        0.0000        0.0000        0.0000        0.0000        0.0000        0.0000        0.0000        0.0000        0.0000        0.0000        0.0000        0.0000        0.0000        0.0000        0.0000        0.0000        0.0000        0.0000        0.0000        0.0000        0.0000        0.0000        0.0000        0.0000        0.0000        0.0000        0.0000        0.0000        0.0000        0.0000        0.0000        0.0000        0.0000        0.0000        0.0000        0.0000        0.0000        0.0000        0.0000        0.0000
        0.0000        0.0000        0.0000        0.0000        0.0000        0.0000        0.0000        0.0000        0.0000        0.0000        0.0000        0.0000        0.0000        0.0000        0.0000        0.0000        0.0000        0.0000        0.0000        0.0000        0.0000        0.0000        0.0000        0.0000        0.0000        0.0000        0.0000        0.0000        0.0000        0.0000        0.0000        0.0000        0.0000        0.0000        0.0000        0.0000        0.0000        0.0000        0.0000        0.0000        0.0000        0.0000        0.0000        0.0000        0.0000        0.0000        0.0000        0.0000        0.0000        0.0000        0.0000        0.0000        0.0000        0.0000        0.0000        0.0000        0.0000        0.0000        0.0000        0.0000        0.0000        0.0000        0.0000        0.0000        0.0000        0.0000        0.0000        0.0000        0.0000        0.0000        0.0000        0.0000        0.0000        0.0000        0.0000        0.0000        0.0000        0.0000        0.0000        0.0000        0.0000        0.0000        0.0000        0.0000        0.0000        0.0000        0.0000        0.0000        0.0000        0.0000        0.0000        0.0000        0.0000        0.0000        0.0000        0.0000      488.9036      465.1552      395.3113      344.8173      343.1855      293.3384      275.1747      247.6182      247.1452      294.3943      295.7201      271.0219      283.1502      256.9622      219.3603      211.2281      201.1652      188.2962      182.8644      191.2588      164.4216      156.6999      134.1580      129.9086      133.5222      129.5502      137.3521      150.7710      162.6978      173.2069      168.1536      171.7113      181.4259      185.2988      197.4733      238.0180      255.2310      263.0996      230.5906      222.2902      207.6424      199.4766      213.0725      220.9965      225.9483      216.7212      217.3841      278.1545      284.0719      273.7409      272.9247      260.3714      261.9288      249.4576      276.2174      286.8490      296.8586      321.3277      337.0114      385.7480      389.7372      408.8260      421.5798      360.4327      326.1743      332.8850      343.4415      300.0363      303.3233      303.7111      257.6365      224.5142      245.1680      209.3024      208.6528      202.6073      193.1275      184.2300      215.7931      268.6819      285.8605      279.5284      251.3335      249.2566      239.2584      254.3445      261.2592      349.1741      358.3140      367.5630        0.0000        0.0000        0.0000        0.0000      261.5053      213.4954      225.4265      201.4765      195.3158      108.3600        0.0000        0.0000        0.0000        0.0000        0.0000        0.0000        0.0000        0.0000        0.0000        0.0000        0.0000        0.0000        0.0000        0.0000        0.0000        0.0000        0.0000        0.0000        0.0000        0.0000        0.0000        0.0000        0.0000        0.0000        0.0000        0.0000        0.0000        0.0000        0.0000        0.0000        0.0000        0.0000        0.0000        0.0000        0.0000        0.0000        0.0000        0.0000        0.0000        0.0000        0.0000        0.0000        0.0000        0.0000        0.0000        0.0000        0.0000        0.0000        0.0000        0.0000        0.0000        0.0000        0.0000
        0.0000        0.0000        0.0000        0.0000        0.0000        0.0000        0.0000        0.0000        0.0000        0.0000        0.0000        0.0000        0.0000        0.0000        0.0000        0.0000        0.0000        0.0000        0.0000        0.0000        0.0000        0.0000        0.0000        0.0000        0.0000        0.0000        0.0000        0.0000        0.0000        0.0000        0.0000        0.0000        0.0000        0.0000        0.0000        0.0000        0.0000        0.0000        0.0000        0.0000        0.0000        0.0000        0.0000        0.0000        0.0000        0.0000        0.0000        0.0000        0.0000        0.0000        0.0000        0.0000        0.0000        0.0000        0.0000        0.0000        0.0000        0.0000        0.0000        0.0000        0.0000        0.0000        0.0000        0.0000        0.0000        0.0000        0.0000        0.0000        0.0000        0.0000        0.0000        0.0000        0.0000        0.0000        0.0000        0.0000        0.0000        0.0000        0.0000        0.0000        0.0000        0.0000        0.0000        0.0000        0.0000        0.0000        0.0000        0.0000        0.0000        0.0000        0.0000        0.0000        0.0000        0.0000        0.0000        0.0000      442.6898      449.6943      366.5739      353.5699      373.6288      337.2083      309.8331      279.2166      286.7106      289.8275      297.2730      290.9087      279.7794      257.1115      227.6270      230.4812      203.9574      199.6279      193.0602      190.1979      165.3283      148.7723      141.4633      131.1833      147.3149      160.2423      156.7221      156.4629      168.7971      178.1516      180.3870      191.4338      213.7669      215.1991      223.6179      243.3051      258.7373      252.7848      242.5238      231.5392      210.5175      197.8414      206.3352      215.6749      245.8099      253.1617      256.0103      267.9758      277.8183      281.4494      301.8071      276.7591      269.0526      287.2242      310.1942      329.1031      322.8330      344.6102      391.3072      421.4101      445.6397      432.5905      458.7950      408.0108      356.5009      326.5631      324.2452      305.3697      313.8792      302.9420      263.6426      222.7835      213.9809      215.4596      210.1611      191.0608      177.4704      178.2277      212.0193      260.1859      275.0961      254.6535      229.9966      210.3253      247.3407      268.2892      277.6977        0.0000        0.0000        0.0000        0.0000        0.0000        0.0000      297.4206      256.6425      209.2090      217.0777      177.8256      186.2748        0.0000        0.0000        0.0000        0.0000        0.0000        0.0000        0.0000        0.0000        0.0000        0.0000        0.0000        0.0000        0.0000        0.0000        0.0000        0.0000        0.0000        0.0000        0.0000        0.0000        0.0000        0.0000        0.0000        0.0000        0.0000        0.0000        0.0000        0.0000        0.0000        0.0000        0.0000        0.0000        0.0000        0.0000        0.0000        0.0000        0.0000        0.0000        0.0000        0.0000        0.0000        0.0000        0.0000        0.0000        0.0000        0.0000        0.0000        0.0000        0.0000        0.0000        0.0000        0.0000        0.0000        0.0000
        0.0000        0.0000        0.0000        0.0000        0.0000        0.0000        0.0000        0.0000        0.0000        0.0000        0.0000        0.0000        0.0000        0.0000        0.0000        0.0000        0.0000        0.0000        0.0000        0.0000        0.0000        0.0000        0.0000        0.0000        0.0000        0.0000        0.0000        0.0000        0.0000        0.0000        0.0000        0.0000        0.0000        0.0000        0.0000        0.0000        0.0000        0.0000        0.0000        0.0000        0.0000        0.0000        0.0000        0.0000        0.0000        0.0000        0.0000        0.0000        0.0000        0.0000        0.0000        0.0000        0.0000        0.0000        0.0000        0.0000        0.0000        0.0000        0.0000        0.0000        0.0000        0.0000        0.0000        0.0000        0.0000        0.0000        0.0000        0.0000        0.0000        0.0000        0.0000        0.0000        0.0000        0.0000        0.0000        0.0000        0.0000        0.0000        0.0000        0.0000        0.0000        0.0000        0.0000        0.0000        0.0000        0.0000        0.0000        0.0000        0.0000        0.0000        0.0000        0.0000        0.0000        0.0000        0.0000        0.0000      440.6624      433.3668      370.6813      363.0588      375.3784      376.8008      312.2598      305.9776      313.3554      296.7433      289.1550      288.6311      272.3243      267.9738      240.4379      243.8140      226.0030      203.6194      195.1566      177.3712      161.5641      155.7207      153.4164      146.6121      149.4053      154.4203      146.3031      164.5469      186.8064      202.2535      219.3479      221.1376      242.0359      234.2078      249.0649      260.7112      277.0696      290.0746      260.7342      241.5783      215.3514      226.2380      223.6268      232.1643      241.6945      286.7741      289.1194      290.6841      308.6865      327.3116      325.8913      310.3706      293.8787      289.1999      312.4922      341.2035      344.0941      373.5605      408.1432      451.2709      445.9401      438.2693      474.8895      417.2150      397.2646      360.0224      354.6656      349.5331      343.5022      316.1821      282.3443      275.4663      239.7373      219.1811      213.6937      195.5804      195.3512      193.3091      214.2820      256.1463      255.8491      248.4535      238.7083      247.9689      258.1918      256.0163        0.0000        0.0000        0.0000        0.0000        0.0000        0.0000      313.9516      292.7953      232.2248      216.0688      196.3470      186.6222      192.3622        0.0000        0.0000        0.0000        0.0000        0.0000        0.0000        0.0000        0.0000        0.0000        0.0000        0.0000        0.0000        0.0000        0.0000        0.0000        0.0000        0.0000        0.0000        0.0000        0.0000        0.0000        0.0000        0.0000        0.0000        0.0000        0.0000        0.0000        0.0000        0.0000        0.0000        0.0000        0.0000        0.0000        0.0000        0.0000        0.0000        0.0000        0.0000        0.0000        0.0000        0.0000        0.0000        0.0000        0.0000        0.0000        0.0000        0.0000        0.0000        0.0000        0.0000        0.0000        0.0000        0.0000        0.0000
        0.0000        0.0000        0.0000        0.0000        0.0000        0.0000        0.0000        0.0000        0.0000        0.0000        0.0000        0.0000        0.0000        0.0000        0.0000        0.0000        0.0000        0.0000        0.0000        0.0000        0.0000        0.0000        0.0000        0.0000        0.0000        0.0000        0.0000        0.0000        0.0000        0.0000        0.0000        0.0000        0.0000        0.0000        0.0000        0.0000        0.0000        0.0000        0.0000        0.0000        0.0000        0.0000        0.0000        0.0000        0.0000        0.0000        0.0000        0.0000        0.0000        0.0000        0.0000        0.0000        0.0000        0.0000        0.0000        0.0000        0.0000        0.0000        0.0000        0.0000        0.0000        0.0000        0.0000        0.0000        0.0000        0.0000        0.0000        0.0000        0.0000        0.0000        0.0000        0.0000        0.0000        0.0000        0.0000        0.0000        0.0000        0.0000        0.0000        0.0000        0.0000        0.0000        0.0000        0.0000        0.0000        0.0000        0.0000        0.0000        0.0000        0.0000        0.0000        0.0000        0.0000        0.0000        0.0000        0.0000        0.0000      400.0937      348.8159      358.4055      381.3449      355.4231      326.7445      321.7013      316.4568      289.6874      277.1746      271.2286      264.5988      260.8120      255.0822      250.8835      237.0502      205.3496      190.5862      177.5476      165.9571      164.6566      160.1662      162.8173      151.8574      160.4593      163.8033      181.6493      185.6233      231.7399      247.5319      263.8120      246.9980      258.6551      249.3163      250.5593      276.3128      281.4576      269.5443      243.2306      238.5220      246.2997      243.4782      249.2445      281.4322      287.7961      299.2250      320.3660      348.7671      352.3626      366.2425      343.1271      295.4925      304.2591      323.5166      362.3116      363.3009      355.2535      408.3615      435.5265      434.4969      441.2615      452.5084      401.3355      409.2328      418.3881      412.5142      393.4341      374.7330      354.0406      324.7928      286.9053      259.3403      213.3149      210.8337      213.1727      207.0189      209.6412      221.6929      252.5834      240.7046      240.9666      271.5128      256.7475      262.4173        0.0000        0.0000        0.0000        0.0000        0.0000        0.0000        0.0000      296.3725      274.9894      255.0062      209.7677      196.4006      169.8253      184.8969        0.0000        0.0000        0.0000        0.0000        0.0000        0.0000        0.0000        0.0000        0.0000        0.0000        0.0000        0.0000        0.0000        0.0000        0.0000        0.0000        0.0000        0.0000        0.0000        0.0000        0.0000        0.0000        0.0000        0.0000        0.0000        0.0000        0.0000        0.0000        0.0000        0.0000        0.0000        0.0000        0.0000        0.0000        0.0000        0.0000        0.0000        0.0000        0.0000        0.0000        0.0000        0.0000        0.0000        0.0000        0.0000        0.0000        0.0000        0.0000        0.0000        0.0000        0.0000        0.0000        0.0000        0.0000
        0.0000        0.0000        0.0000        0.0000        0.0000        0.0000        0.0000        0.0000        0.0000        0.0000        0.0000        0.0000        0.0000        0.0000        0.0000        0.0000        0.0000        0.0000        0.0000        0.0000        0.0000        0.0000        0.0000        0.0000        0.0000        0.0000        0.0000        0.0000        0.0000        0.0000        0.0000        0.0000        0.0000        0.0000        0.0000        0.0000        0.0000        0.0000        0.0000        0.0000        0.0000        0.0000        0.0000        0.0000        0.0000        0.0000        0.0000        0.0000        0.0000        0.0000        0.0000        0.0000        0.0000        0.0000        0.0000        0.0000        0.0000        0.0000        0.0000        0.0000        0.0000        0.0000        0.0000        0.0000        0.0000        0.0000        0.0000        0.0000        0.0000        0.0000        0.0000        0.0000        0.0000        0.0000        0.0000        0.0000        0.0000        0.0000        0.0000        0.0000        0.0000        0.0000        0.0000        0.0000        0.0000        0.0000        0.0000        0.0000        0.0000        0.0000        0.0000        0.0000        0.0000        0.0000        0.0000        0.0000      342.8120      326.2169      328.3071      357.2046        0.0000      377.8632      363.0814      323.7589      302.0931      312.5089      297.9441      280.9075      293.9176      275.7895      248.6134      237.2086      206.1181      198.8596      189.9780      177.4307      168.1331      157.6161      157.8736      178.3550      171.5149      178.1531      171.9644      195.0566      207.4931      236.8008      242.1046      264.5526      272.3465      289.3069      287.8505      291.2141      279.2917      289.4177      285.2988      258.6032      267.9124      254.4475      254.0083      282.9691      304.8289      279.8615      305.6248      313.8415      316.2318      337.2656      342.2747      313.9593      307.0481      297.8150      296.3526      316.5681      310.7123      303.4352      326.6347      358.7034      359.5135      398.3151      393.8663      449.4945      476.8289      447.0911      432.1788      426.1781      398.9881      377.3218      332.1310      296.6501      286.4025      254.2319      257.1418      282.5314      274.2943      275.4380      257.7996      247.5789      239.2800      256.9500      292.1173        0.0000        0.0000        0.0000        0.0000        0.0000      294.9899      210.1500        0.0000      367.8075      364.1847      385.0421      338.4584      256.3385      239.2187      231.7269        0.0000        0.0000        0.0000        0.0000        0.0000        0.0000        0.0000        0.0000        0.0000        0.0000        0.0000        0.0000        0.0000        0.0000        0.0000        0.0000        0.0000        0.0000        0.0000        0.0000        0.0000        0.0000        0.0000        0.0000        0.0000        0.0000        0.0000        0.0000        0.0000        0.0000        0.0000        0.0000        0.0000        0.0000        0.0000        0.0000        0.0000        0.0000        0.0000        0.0000        0.0000        0.0000        0.0000        0.0000        0.0000        0.0000        0.0000        0.0000        0.0000        0.0000        0.0000        0.0000        0.0000        0.0000        0.0000
        0.0000        0.0000        0.0000        0.0000        0.0000        0.0000        0.0000        0.0000        0.0000        0.0000        0.0000        0.0000        0.0000        0.0000        0.0000        0.0000        0.0000        0.0000        0.0000        0.0000        0.0000        0.0000        0.0000        0.0000        0.0000        0.0000        0.0000        0.0000        0.0000        0.0000        0.0000        0.0000        0.0000        0.0000        0.0000        0.0000        0.0000        0.0000        0.0000        0.0000        0.0000        0.0000        0.0000        0.0000        0.0000        0.0000        0.0000        0.0000        0.0000        0.0000        0.0000        0.0000        0.0000        0.0000        0.0000        0.0000        0.0000        0.0000        0.0000        0.0000        0.0000        0.0000        0.0000        0.0000        0.0000        0.0000        0.0000        0.0000        0.0000        0.0000        0.0000        0.0000        0.0000        0.0000        0.0000        0.0000        0.0000        0.0000        0.0000        0.0000        0.0000        0.0000        0.0000        0.0000        0.0000        0.0000        0.0000        0.0000        0.0000        0.0000        0.0000        0.0000        0.0000        0.0000        0.0000        0.0000        0.0000      305.0237        0.0000        0.0000        0.0000      348.7628      370.7382      348.8121      322.1133      323.0803      316.9831      284.7699      303.3521      305.6605      260.2648      226.7903      211.3473      193.5077      183.3553      183.6787      168.2321      159.5275      160.9057      185.5769      192.7884      208.2469      197.0688      213.0521      222.9342      239.2278      263.1236      287.7236      278.2410      285.0235      299.7095      317.9557      312.2245      307.8188      286.8060      275.1886      269.4989      277.6938      283.9450      280.6726      301.1845      306.3690      303.6568      325.7489      317.5308      339.3076      351.1807      319.3917      315.5056      321.0294      313.8367      320.9783      286.8241      268.6412      289.7206      322.3510      352.3871      374.6522      398.7201      469.3174      490.7036      449.7408      452.3036      423.0108      398.3315      391.3850      357.8711      306.9556      306.8893      309.2990      309.5048      318.7776      300.2100      302.9459      283.8939      270.1954      240.4749      278.4283      237.8921        0.0000        0.0000        0.0000        0.0000        0.0000      261.4500      169.7400      161.6100      370.9370      429.8468      404.2599      339.5207      262.6728      235.3283      232.6857        0.0000        0.0000        0.0000        0.0000        0.0000        0.0000        0.0000        0.0000        0.0000        0.0000        0.0000        0.0000        0.0000        0.0000        0.0000        0.0000        0.0000        0.0000        0.0000        0.0000        0.0000        0.0000        0.0000        0.0000        0.0000        0.0000        0.0000        0.0000        0.0000        0.0000        0.0000        0.0000        0.0000        0.0000        0.0000        0.0000        0.0000        0.0000        0.0000        0.0000        0.0000        0.0000        0.0000        0.0000        0.0000        0.0000        0.0000        0.0000        0.0000        0.0000        0.0000        0.0000        0.0000        0.0000        0.0000
        0.0000        0.0000        0.0000        0.0000        0.0000        0.0000        0.0000        0.0000        0.0000        0.0000        0.0000        0.0000        0.0000        0.0000        0.0000        0.0000        0.0000        0.0000        0.0000        0.0000        0.0000        0.0000        0.0000        0.0000        0.0000        0.0000        0.0000        0.0000        0.0000        0.0000        0.0000        0.0000        0.0000        0.0000        0.0000        0.0000        0.0000        0.0000        0.0000        0.0000        0.0000        0.0000        0.0000        0.0000        0.0000        0.0000        0.0000        0.0000        0.0000        0.0000        0.0000        0.0000        0.0000        0.0000        0.0000        0.0000        0.0000        0.0000        0.0000        0.0000        0.0000        0.0000        0.0000        0.0000        0.0000        0.0000        0.0000        0.0000        0.0000        0.0000        0.0000        0.0000        0.0000        0.0000        0.0000        0.0000        0.0000        0.0000        0.0000        0.0000        0.0000        0.0000        0.0000        0.0000        0.0000        0.0000        0.0000        0.0000        0.0000        0.0000        0.0000        0.0000        0.0000        0.0000        0.0000        0.0000        0.0000        0.0000        0.0000        0.0000        0.0000      374.1058      378.7747      373.5545      359.0006      323.9215      316.7915      286.8181      283.1032      277.2557      275.4840      222.4737      225.4156      211.9069      211.8171      199.1006      207.4318      217.8999      206.2699      214.5782      217.2226      229.3959      228.1382      246.5131      252.9355      258.7439      277.3018      297.2674      288.7378      308.3669      320.7663      304.3626      309.7036      329.4893      305.4923      280.5439      301.0564      303.6771      322.6746      352.1202      330.5487      328.2527      323.7484      360.9369      335.9642      327.3604      345.7553      336.2362      334.9107      329.9271      334.4012      302.5420      299.3984      277.7460      304.9978      334.0928      321.7700      337.3577      389.8230      482.4360      455.4455      471.6028      465.0183      416.7751      387.8756      373.9394      353.7310      307.2924      329.0971      334.9909      366.5276      350.6881      323.6699      301.1003      288.3477      268.6289      246.4098        0.0000        0.0000        0.0000        0.0000        0.0000        0.0000      270.1800      245.8800      110.9100      131.9100      381.9180      415.5663      384.8390      306.2609      254.7141      240.0948      228.4468        0.0000        0.0000        0.0000        0.0000        0.0000        0.0000        0.0000        0.0000        0.0000        0.0000        0.0000        0.0000        0.0000        0.0000        0.0000        0.0000        0.0000        0.0000        0.0000        0.0000        0.0000        0.0000        0.0000        0.0000        0.0000        0.0000        0.0000        0.0000        0.0000        0.0000        0.0000        0.0000        0.0000        0.0000        0.0000        0.0000        0.0000        0.0000        0.0000        0.0000        0.0000        0.0000        0.0000        0.0000        0.0000        0.0000        0.0000        0.0000        0.0000        0.0000        0.0000        0.0000        0.0000        0.0000        0.0000
        0.0000        0.0000        0.0000        0.0000        0.0000        0.0000        0.0000        0.0000        0.0000        0.0000        0.0000        0.0000        0.0000        0.0000        0.0000        0.0000        0.0000        0.0000        0.0000        0.0000        0.0000        0.0000        0.0000        0.0000        0.0000        0.0000        0.0000        0.0000        0.0000        0.0000        0.0000        0.0000        0.0000        0.0000        0.0000        0.0000        0.0000        0.0000        0.0000        0.0000        0.0000        0.0000        0.0000        0.0000        0.0000        0.0000        0.0000        0.0000        0.0000        0.0000        0.0000        0.0000        0.0000        0.0000        0.0000        0.0000        0.0000        0.0000        0.0000        0.0000        0.0000        0.0000        0.0000        0.0000        0.0000        0.0000        0.0000        0.0000        0.0000        0.0000        0.0000        0.0000        0.0000        0.0000        0.0000        0.0000        0.0000        0.0000        0.0000        0.0000        0.0000        0.0000        0.0000        0.0000        0.0000        0.0000        0.0000        0.0000        0.0000        0.0000        0.0000        0.0000        0.0000        0.0000        0.0000        0.0000        0.0000        0.0000        0.0000        0.0000        0.0000        0.0000      377.5160      395.9715      363.7964      337.6800      306.7691      275.7414      285.2535      265.0966      260.1612      237.2092      241.4560      231.6355      239.5002      238.7385      250.5807      268.4749      254.1573      254.1233      253.0890      259.4140      263.8883      272.6206      268.2487      271.6445      289.8484      312.2631      314.4466      332.5732      331.6825      305.9222      281.3816      295.3983      309.5350      283.5209      300.1966      321.1580      349.6257      364.4004      359.7010      362.0963      341.7325      390.7355      388.1961      403.6096      411.3825      377.2859      351.3489      374.8390      369.1967      322.0387      281.6370      291.3126      344.9666      342.6277      318.2918      308.5870      366.6186      402.0699      412.8538      419.0959      416.4570      354.6455      345.7512      335.1890      323.2739      320.7474      362.1678      355.9009      351.9008      343.9315      334.0428      322.3431      290.5364      225.0318      220.3813        0.0000        0.0000        0.0000        0.0000        0.0000        0.0000        0.0000      216.0600      157.1700      131.5800      337.9450      365.8094      340.2623      291.4768      243.7289      232.4199      224.6110        0.0000        0.0000        0.0000        0.0000        0.0000        0.0000        0.0000        0.0000        0.0000        0.0000        0.0000        0.0000        0.0000        0.0000        0.0000        0.0000        0.0000        0.0000        0.0000        0.0000        0.0000        0.0000        0.0000        0.0000        0.0000        0.0000        0.0000        0.0000        0.0000        0.0000        0.0000        0.0000        0.0000        0.0000        0.0000        0.0000        0.0000        0.0000        0.0000        0.0000        0.0000        0.0000        0.0000        0.0000        0.0000        0.0000        0.0000        0.0000        0.0000        0.0000        0.0000        0.0000        0.0000        0.0000        0.0000
        0.0000        0.0000        0.0000        0.0000        0.0000        0.0000        0.0000        0.0000        0.0000        0.0000        0.0000        0.0000        0.0000        0.0000        0.0000        0.0000        0.0000        0.0000        0.0000        0.0000        0.0000        0.0000        0.0000        0.0000        0.0000        0.0000        0.0000        0.0000        0.0000        0.0000        0.0000        0.0000        0.0000        0.0000        0.0000        0.0000        0.0000        0.0000        0.0000        0.0000        0.0000        0.0000        0.0000        0.0000        0.0000        0.0000        0.0000        0.0000        0.0000        0.0000        0.0000        0.0000        0.0000        0.0000        0.0000        0.0000        0.0000        0.0000        0.0000        0.0000        0.0000        0.0000        0.0000        0.0000        0.0000        0.0000        0.0000        0.0000        0.0000        0.0000        0.0000        0.0000        0.0000        0.0000        0.0000        0.0000        0.0000        0.0000        0.0000        0.0000        0.0000        0.0000        0.0000        0.0000        0.0000        0.0000        0.0000        0.0000        0.0000        0.0000        0.0000        0.0000        0.0000        0.0000        0.0000        0.0000        0.0000        0.0000        0.0000        0.0000        0.0000        0.0000        0.0000      367.3485      354.1567      327.4660      288.5196      254.4486      242.2771      237.9556      247.7211      275.8920      275.3030      299.1144      316.2244      398.8822      430.2305      443.3359      423.8766      375.3923      358.0280      353.9110      357.7320      334.7015      317.6641      326.4372      335.2303        0.0000        0.0000      371.2199      351.5371      277.1003      268.9162      283.6122      284.9361      279.7944      283.0479      310.6804      344.4025      397.7834      380.7422      338.2950      365.3635      412.3351      390.9168      435.5588      394.2180      406.1127      443.8608      459.1477      420.8869      399.4499      391.5199      374.6943      370.2332      367.7425      339.1933      326.9085      340.5601      334.3506      326.4442      340.3583      349.2796      311.2184      289.6971      289.5092      287.1205      317.9562      339.3324      315.3163      326.5608      330.9324      320.3987      268.0829        0.0000        0.0000        0.0000        0.0000        0.0000        0.0000        0.0000        0.0000        0.0000        0.0000        0.0000        0.0000        0.0000      287.5063      305.1118      299.2500      250.9676      211.1418      192.6479        0.0000        0.0000        0.0000        0.0000        0.0000        0.0000        0.0000        0.0000        0.0000        0.0000        0.0000        0.0000        0.0000        0.0000        0.0000        0.0000        0.0000        0.0000        0.0000        0.0000        0.0000        0.0000        0.0000        0.0000        0.0000        0.0000        0.0000        0.0000        0.0000        0.0000        0.0000        0.0000        0.0000        0.0000        0.0000        0.0000        0.0000        0.0000        0.0000        0.0000        0.0000        0.0000        0.0000        0.0000        0.0000        0.0000        0.0000        0.0000        0.0000        0.0000        0.0000        0.0000        0.0000        0.0000        0.0000        0.0000
        0.0000        0.0000        0.0000        0.0000        0.0000        0.0000        0.0000        0.0000        0.0000        0.0000        0.0000        0.0000        0.0000        0.0000        0.0000        0.0000        0.0000        0.0000        0.0000        0.0000        0.0000        0.0000        0.0000        0.0000        0.0000        0.0000        0.0000        0.0000        0.0000        0.0000        0.0000        0.0000        0.0000        0.0000        0.0000        0.0000        0.0000        0.0000        0.0000        0.0000        0.0000        0.0000        0.0000        0.0000        0.0000        0.0000        0.0000        0.0000        0.0000        0.0000        0.0000        0.0000        0.0000        0.0000        0.0000        0.0000        0.0000        0.0000        0.0000        0.0000        0.0000        0.0000        0.0000        0.0000        0.0000        0.0000        0.0000        0.0000        0.0000        0.0000        0.0000        0.0000        0.0000        0.0000        0.0000        0.0000        0.0000        0.0000        0.0000        0.0000        0.0000        0.0000        0.0000        0.0000        0.0000        0.0000        0.0000        0.0000        0.0000        0.0000        0.0000        0.0000        0.0000        0.0000        0.0000        0.0000        0.0000        0.0000        0.0000        0.0000        0.0000        0.0000        0.0000      333.5897      339.8195      324.7837      299.9085      252.9632      254.7544      252.3814      260.4079      290.2085      305.8123      337.1427      382.8235      483.8914      522.9451      542.2390      517.3016      451.0570      435.1797      410.1870      404.9402      376.6995      351.2589      361.0827        0.0000        0.0000        0.0000        0.0000        0.0000        0.0000      270.8807      248.6998      279.0858      291.1991      285.6103      286.5165      317.3316      348.3436      331.4084      325.9794      342.9111      397.4793      404.8305      397.6077      413.5419      439.1921      451.1894      477.3015      456.9741      448.5427      439.6322      394.0593      359.4480      349.8184      356.0410      331.1924      359.2618      325.0332      300.1556      292.0665      284.2717      295.3116      282.5431      309.3168      302.3937      290.7704      290.8401      263.5295      281.4962      286.7177        0.0000        0.0000        0.0000        0.0000        0.0000        0.0000        0.0000        0.0000        0.0000        0.0000        0.0000        0.0000        0.0000        0.0000        0.0000      278.4755      253.2239      287.2717      249.3026      210.6169      182.7090      201.2767        0.0000        0.0000        0.0000        0.0000        0.0000        0.0000        0.0000        0.0000        0.0000        0.0000        0.0000        0.0000        0.0000        0.0000        0.0000        0.0000        0.0000        0.0000        0.0000        0.0000        0.0000        0.0000        0.0000        0.0000        0.0000        0.0000        0.0000        0.0000        0.0000        0.0000        0.0000        0.0000        0.0000        0.0000        0.0000        0.0000        0.0000        0.0000        0.0000        0.0000        0.0000        0.0000        0.0000        0.0000        0.0000        0.0000        0.0000        0.0000        0.0000        0.0000        0.0000        0.0000        0.0000        0.0000        0.0000
        0.0000        0.0000        0.0000        0.0000        0.0000        0.0000        0.0000        0.0000        0.0000        0.0000        0.0000        0.0000        0.0000        0.0000        0.0000        0.0000        0.0000        0.0000        0.0000        0.0000        0.0000        0.0000        0.0000        0.0000        0.0000        0.0000        0.0000        0.0000        0.0000        0.0000        0.0000        0.0000        0.0000        0.0000        0.0000        0.0000        0.0000        0.0000        0.0000        0.0000        0.0000        0.0000        0.0000        0.0000        0.0000        0.0000        0.0000        0.0000        0.0000        0.0000        0.0000        0.0000        0.0000        0.0000        0.0000        0.0000        0.0000        0.0000        0.0000        0.0000        0.0000        0.0000        0.0000        0.0000        0.0000        0.0000        0.0000        0.0000        0.0000        0.0000        0.0000        0.0000        0.0000        0.0000        0.0000        0.0000        0.0000        0.0000        0.0000        0.0000        0.0000        0.0000        0.0000        0.0000        0.0000        0.0000        0.0000        0.0000        0.0000        0.0000        0.0000        0.0000        0.0000        0.0000        0.0000        0.0000        0.0000        0.0000        0.0000        0.0000        0.0000        0.0000        0.0000      305.4004      314.1668      314.9581      304.5565      262.9974      254.3919      280.4181      296.2605      319.9803      344.4951      376.0241      421.2557      536.2933      570.6629        0.0000      547.7231      493.2502        0.0000        0.0000      420.1819      386.5638        0.0000        0.0000        0.0000        0.0000        0.0000        0.0000        0.0000        0.0000      263.6925      246.8959      253.4715      278.3166      275.5562      279.4810      316.3830      345.6129      336.7293      370.5199      405.6455      445.8937      483.4210      483.2563      470.4099      507.3355      489.2911      517.2030      509.3603      468.6651      449.4414      436.9487      413.1095      387.8250      391.2452      375.5242      344.6236      317.4814      282.3993      274.5528      251.5516      267.0881      303.6568      318.3771      308.6144        0.0000        0.0000        0.0000        0.0000        0.0000        0.0000        0.0000        0.0000        0.0000        0.0000        0.0000        0.0000        0.0000        0.0000        0.0000        0.0000        0.0000        0.0000        0.0000        0.0000      244.9438      246.6552      261.6301      248.1655      215.3174        0.0000        0.0000        0.0000        0.0000        0.0000        0.0000        0.0000        0.0000        0.0000        0.0000        0.0000        0.0000        0.0000        0.0000        0.0000        0.0000        0.0000        0.0000        0.0000        0.0000        0.0000        0.0000        0.0000        0.0000        0.0000        0.0000        0.0000        0.0000        0.0000        0.0000        0.0000        0.0000        0.0000        0.0000        0.0000        0.0000        0.0000        0.0000        0.0000        0.0000        0.0000        0.0000        0.0000        0.0000        0.0000        0.0000        0.0000        0.0000        0.0000        0.0000        0.0000        0.0000        0.0000        0.0000        0.0000        0.0000        0.0000
        0.0000        0.0000        0.0000        0.0000        0.0000        0.0000        0.0000        0.0000        0.0000        0.0000        0.0000        0.0000        0.0000        0.0000        0.0000        0.0000        0.0000        0.0000        0.0000        0.0000        0.0000        0.0000        0.0000        0.0000        0.0000        0.0000        0.0000        0.0000        0.0000        0.0000        0.0000        0.0000        0.0000        0.0000        0.0000        0.0000        0.0000        0.0000        0.0000        0.0000        0.0000        0.0000        0.0000        0.0000        0.0000        0.0000        0.0000        0.0000        0.0000        0.0000        0.0000        0.0000        0.0000        0.0000        0.0000        0.0000        0.0000        0.0000        0.0000        0.0000        0.0000        0.0000        0.0000        0.0000        0.0000        0.0000        0.0000        0.0000        0.0000        0.0000        0.0000        0.0000        0.0000        0.0000        0.0000        0.0000        0.0000        0.0000        0.0000        0.0000        0.0000        0.0000        0.0000        0.0000        0.0000        0.0000        0.0000        0.0000        0.0000        0.0000        0.0000        0.0000        0.0000        0.0000        0.0000        0.0000        0.0000        0.0000        0.0000        0.0000        0.0000        0.0000        0.0000      306.8946      330.5968      307.4792      309.9205      268.8457      271.7650      285.9671      302.7381      355.6553      384.1094      403.0453        0.0000        0.0000        0.0000        0.0000        0.0000        0.0000        0.0000        0.0000        0.0000        0.0000        0.0000        0.0000        0.0000        0.0000        0.0000        0.0000        0.0000        0.0000        0.0000      249.5280      247.3730      266.3051      266.1813      279.5088      321.0020      343.4848      363.0483      409.0756      464.2487      489.9774      560.8384      509.1624      474.9465      504.0415      497.4790      511.4109      493.1696      477.6564      485.2305      478.6326      464.7545      421.2144      421.2029      411.6762      392.6023      315.1150      281.3951      283.0496      277.4031      288.1377      313.5298      272.8091        0.0000        0.0000        0.0000        0.0000        0.0000        0.0000        0.0000        0.0000        0.0000        0.0000        0.0000        0.0000        0.0000        0.0000        0.0000        0.0000        0.0000        0.0000        0.0000        0.0000        0.0000        0.0000      250.1531      246.4025      232.8260        0.0000      184.4405      209.3777        0.0000        0.0000        0.0000        0.0000        0.0000        0.0000        0.0000        0.0000        0.0000        0.0000        0.0000        0.0000        0.0000        0.0000        0.0000        0.0000        0.0000        0.0000        0.0000        0.0000        0.0000        0.0000        0.0000        0.0000        0.0000        0.0000        0.0000        0.0000        0.0000        0.0000        0.0000        0.0000        0.0000        0.0000        0.0000        0.0000        0.0000        0.0000        0.0000        0.0000        0.0000        0.0000        0.0000        0.0000        0.0000        0.0000        0.0000        0.0000        0.0000        0.0000        0.0000        0.0000        0.0000        0.0000        0.0000
        0.0000        0.0000        0.0000        0.0000        0.0000        0.0000        0.0000        0.0000        0.0000        0.0000        0.0000        0.0000        0.0000        0.0000        0.0000        0.0000        0.0000        0.0000        0.0000        0.0000        0.0000        0.0000        0.0000        0.0000        0.0000        0.0000        0.0000        0.0000        0.0000        0.0000        0.0000        0.0000        0.0000        0.0000        0.0000        0.0000        0.0000        0.0000        0.0000        0.0000        0.0000        0.0000        0.0000        0.0000        0.0000        0.0000        0.0000        0.0000        0.0000        0.0000        0.0000        0.0000        0.0000        0.0000        0.0000        0.0000        0.0000        0.0000        0.0000        0.0000        0.0000        0.0000        0.0000        0.0000        0.0000        0.0000        0.0000        0.0000        0.0000        0.0000        0.0000        0.0000        0.0000        0.0000        0.0000        0.0000        0.0000        0.0000        0.0000        0.0000        0.0000        0.0000        0.0000        0.0000        0.0000        0.0000        0.0000        0.0000        0.0000        0.0000        0.0000        0.0000        0.0000        0.0000        0.0000        0.0000        0.0000        0.0000        0.0000        0.0000        0.0000        0.0000        0.0000        0.0000        0.0000      303.0379      289.2878      299.5515      294.9449      310.1755      337.3706      416.9196      449.1747      471.3252      503.1011        0.0000        0.0000        0.0000        0.0000        0.0000        0.0000        0.0000        0.0000        0.0000        0.0000        0.0000        0.0000        0.0000        0.0000        0.0000        0.0000        0.0000        0.0000      259.4475      260.1734      273.7039      296.6281      317.3106      358.5590      392.5541      418.1637      452.4275      488.7536      519.8770      527.7097      505.7413      502.4626      481.7458      433.5495      438.3137      451.4094      494.6604      509.8648      479.8882      446.9863      465.3396      464.1856      445.7251      398.2056      320.1968      285.6236      258.6269      229.8085      125.0700      161.4000        0.0000        0.0000        0.0000        0.0000        0.0000        0.0000        0.0000        0.0000        0.0000        0.0000        0.0000        0.0000        0.0000        0.0000        0.0000        0.0000        0.0000        0.0000        0.0000        0.0000        0.0000        0.0000        0.0000        0.0000      266.7751      271.6488        0.0000      129.3300      270.0601        0.0000        0.0000        0.0000        0.0000        0.0000        0.0000        0.0000        0.0000        0.0000        0.0000        0.0000        0.0000        0.0000        0.0000        0.0000        0.0000        0.0000        0.0000        0.0000        0.0000        0.0000        0.0000        0.0000        0.0000        0.0000        0.0000        0.0000        0.0000        0.0000        0.0000        0.0000        0.0000        0.0000        0.0000        0.0000        0.0000        0.0000        0.0000        0.0000        0.0000        0.0000        0.0000        0.0000        0.0000        0.0000        0.0000        0.0000        0.0000        0.0000        0.0000        0.0000        0.0000        0.0000        0.0000        0.0000
        0.0000        0.0000        0.0000        0.0000        0.0000        0.0000        0.0000        0.0000        0.0000        0.0000        0.0000        0.0000        0.0000        0.0000        0.0000        0.0000        0.0000        0.0000        0.0000        0.0000        0.0000        0.0000        0.0000        0.0000        0.0000        0.0000        0.0000        0.0000        0.0000        0.0000        0.0000        0.0000        0.0000        0.0000        0.0000        0.0000        0.0000        0.0000        0.0000        0.0000        0.0000        0.0000        0.0000        0.0000        0.0000        0.0000        0.0000        0.0000        0.0000        0.0000        0.0000        0.0000        0.0000        0.0000        0.0000        0.0000        0.0000        0.0000        0.0000        0.0000        0.0000        0.0000        0.0000        0.0000        0.0000        0.0000        0.0000        0.0000        0.0000        0.0000        0.0000        0.0000        0.0000        0.0000        0.0000        0.0000        0.0000        0.0000        0.0000        0.0000        0.0000        0.0000        0.0000        0.0000        0.0000        0.0000        0.0000        0.0000        0.0000        0.0000        0.0000        0.0000        0.0000        0.0000        0.0000        0.0000        0.0000        0.0000        0.0000        0.0000        0.0000        0.0000        0.0000        0.0000        0.0000        0.0000      311.4621      316.1281      313.4507      329.6423      372.3833      446.8612      497.4933      500.9259      504.2516        0.0000        0.0000        0.0000        0.0000        0.0000        0.0000        0.0000        0.0000        0.0000        0.0000        0.0000        0.0000        0.0000        0.0000        0.0000        0.0000        0.0000        0.0000        0.0000        0.0000      293.3738      300.2349      324.8795      383.6953      454.1000      453.3932      507.0074      537.4080      551.2489      559.0961      512.3936      490.3665      458.6980      413.5609      407.2927      459.5305      497.2029      478.1718      486.5466      442.6050      488.6763      475.0978      386.6234      351.7672      269.3783        0.0000        0.0000      230.6915        0.0000        0.0000        0.0000        0.0000        0.0000        0.0000        0.0000        0.0000        0.0000        0.0000        0.0000        0.0000        0.0000        0.0000        0.0000        0.0000        0.0000        0.0000        0.0000        0.0000        0.0000        0.0000        0.0000        0.0000        0.0000        0.0000      257.0609      245.8502        0.0000        0.0000        0.0000        0.0000        0.0000        0.0000        0.0000        0.0000        0.0000        0.0000        0.0000        0.0000        0.0000        0.0000        0.0000        0.0000        0.0000        0.0000        0.0000        0.0000        0.0000        0.0000        0.0000        0.0000        0.0000        0.0000        0.0000        0.0000        0.0000        0.0000        0.0000        0.0000        0.0000        0.0000        0.0000        0.0000        0.0000        0.0000        0.0000        0.0000        0.0000        0.0000        0.0000        0.0000        0.0000        0.0000        0.0000        0.0000        0.0000        0.0000        0.0000        0.0000        0.0000        0.0000        0.0000        0.0000        0.0000        0.0000
[truncated: 212,709 more chars]
