# Supplementary material for: Multidimensional evaluation of the TRMM 3B43V7 satellite-based precipitation product in mainland China from 1998–2016
Source: PeerJ. 2020 Feb 20;8:e8615. doi: 10.7717/peerj.8615 (PMC7036276; doi:10.7717/peerj.8615)
Supplement: Supplemental Information 2 [file peerj-08-8615-s002.zip › TRMM_3B43 data/TRMM 3B43 data-Year-Month/2002-08.txt]

ncols         249
nrows         175
xllcorner     73.250
yllcorner     6.500
cellsize      0.25000
        0.0000        0.0000        0.0000        0.0000        0.0000        0.0000        0.0000        0.0000        0.0000        0.0000        0.0000        0.0000        0.0000        0.0000        0.0000        0.0000        0.0000        0.0000        0.0000        0.0000        0.0000        0.0000        0.0000        0.0000        0.0000        0.0000        0.0000        0.0000        0.0000        0.0000        0.0000        0.0000        0.0000        0.0000        0.0000        0.0000        0.0000        0.0000        0.0000        0.0000        0.0000        0.0000        0.0000        0.0000        0.0000        0.0000        0.0000        0.0000        0.0000        0.0000        0.0000        0.0000        0.0000        0.0000        0.0000        0.0000        0.0000        0.0000        0.0000        0.0000        0.0000        0.0000        0.0000        0.0000        0.0000        0.0000        0.0000        0.0000        0.0000        0.0000        0.0000        0.0000        0.0000        0.0000        0.0000        0.0000        0.0000        0.0000        0.0000        0.0000        0.0000        0.0000        0.0000        0.0000        0.0000        0.0000        0.0000        0.0000        0.0000        0.0000        0.0000        0.0000        0.0000        0.0000        0.0000        0.0000        0.0000        0.0000        0.0000        0.0000        0.0000        0.0000        0.0000        0.0000        0.0000        0.0000        0.0000        0.0000        0.0000        0.0000        0.0000        0.0000        0.0000        0.0000        0.0000        0.0000        0.0000        0.0000        0.0000        0.0000        0.0000        0.0000        0.0000        0.0000        0.0000        0.0000        0.0000        0.0000        0.0000        0.0000        0.0000        0.0000        0.0000        0.0000        0.0000        0.0000        0.0000        0.0000        0.0000        0.0000        0.0000        0.0000        0.0000        0.0000        0.0000        0.0000        0.0000        0.0000        0.0000        0.0000        0.0000        0.0000        0.0000        0.0000        0.0000        0.0000        0.0000        0.0000        0.0000        0.0000        0.0000        0.0000        0.0000        0.0000        0.0000        0.0000        0.0000        0.0000        0.0000        0.0000        0.0000        0.0000        0.0000       40.8887       42.9111       41.6409        0.0000        0.0000        0.0000       37.2646       40.9977       32.6752       29.7168       39.5607       42.1017       39.4772       38.5366       34.8557       32.8927       37.5379       40.0937       46.3147       63.4485       89.9415      102.7553       93.8149       92.4199       76.0313       84.4613       95.1519       84.2226       90.4039       92.2851      101.0845      112.2463      104.6317      106.9973      109.0231      121.0228      119.0582      137.4473       93.3860       75.3737       63.2312       54.8287       54.9737       62.4524       62.3949       68.5553        0.0000        0.0000        0.0000        0.0000        0.0000        0.0000        0.0000        0.0000        0.0000        0.0000        0.0000        0.0000        0.0000        0.0000        0.0000        0.0000        0.0000        0.0000        0.0000        0.0000        0.0000        0.0000        0.0000        0.0000        0.0000        0.0000        0.0000        0.0000        0.0000        0.0000
        0.0000        0.0000        0.0000        0.0000        0.0000        0.0000        0.0000        0.0000        0.0000        0.0000        0.0000        0.0000        0.0000        0.0000        0.0000        0.0000        0.0000        0.0000        0.0000        0.0000        0.0000        0.0000        0.0000        0.0000        0.0000        0.0000        0.0000        0.0000        0.0000        0.0000        0.0000        0.0000        0.0000        0.0000        0.0000        0.0000        0.0000        0.0000        0.0000        0.0000        0.0000        0.0000        0.0000        0.0000        0.0000        0.0000        0.0000        0.0000        0.0000        0.0000        0.0000        0.0000        0.0000        0.0000        0.0000        0.0000        0.0000        0.0000        0.0000        0.0000        0.0000        0.0000        0.0000        0.0000        0.0000        0.0000        0.0000        0.0000        0.0000        0.0000        0.0000        0.0000        0.0000        0.0000        0.0000        0.0000        0.0000        0.0000        0.0000        0.0000        0.0000        0.0000        0.0000        0.0000        0.0000        0.0000        0.0000        0.0000        0.0000        0.0000        0.0000        0.0000        0.0000        0.0000        0.0000        0.0000        0.0000        0.0000        0.0000        0.0000        0.0000        0.0000        0.0000        0.0000        0.0000        0.0000        0.0000        0.0000        0.0000        0.0000        0.0000        0.0000        0.0000        0.0000        0.0000        0.0000        0.0000        0.0000        0.0000        0.0000        0.0000        0.0000        0.0000        0.0000        0.0000        0.0000        0.0000        0.0000        0.0000        0.0000        0.0000        0.0000        0.0000        0.0000        0.0000        0.0000        0.0000        0.0000        0.0000        0.0000        0.0000        0.0000        0.0000        0.0000        0.0000        0.0000        0.0000        0.0000        0.0000        0.0000        0.0000        0.0000        0.0000        0.0000        0.0000        0.0000        0.0000        0.0000        0.0000        0.0000        0.0000        0.0000        0.0000        0.0000        0.0000        0.0000        0.0000        0.0000        0.0000        0.0000        0.0000        0.0000       48.2761       49.6358       48.9029       42.9845       40.0588       35.6403       36.5012       37.0517       35.2502       29.7982       28.7030       26.9284       26.2665       23.2107       29.3467       29.3812       31.7516       34.6886       38.6137       48.5273       68.3810       93.2164      103.1955      120.6067       98.8390       83.4762      106.5046       91.4161       96.7546       96.2432       91.0814      117.4037      117.3372      113.4045      116.7386      126.0881      132.3033      143.1014      147.0475      113.3497       90.3559       70.8245       59.4562       56.2628       63.6981       63.4254       68.6975       82.3585       83.8587       87.0672       94.9414      112.6011      134.7598      149.8457        0.0000        0.0000        0.0000        0.0000        0.0000        0.0000        0.0000        0.0000        0.0000        0.0000        0.0000        0.0000        0.0000        0.0000        0.0000        0.0000        0.0000        0.0000        0.0000        0.0000        0.0000        0.0000        0.0000
        0.0000        0.0000        0.0000        0.0000        0.0000        0.0000        0.0000        0.0000        0.0000        0.0000        0.0000        0.0000        0.0000        0.0000        0.0000        0.0000        0.0000        0.0000        0.0000        0.0000        0.0000        0.0000        0.0000        0.0000        0.0000        0.0000        0.0000        0.0000        0.0000        0.0000        0.0000        0.0000        0.0000        0.0000        0.0000        0.0000        0.0000        0.0000        0.0000        0.0000        0.0000        0.0000        0.0000        0.0000        0.0000        0.0000        0.0000        0.0000        0.0000        0.0000        0.0000        0.0000        0.0000        0.0000        0.0000       36.0508        0.0000       33.5681       30.5733        0.0000        0.0000        0.0000        0.0000        0.0000        0.0000        0.0000        0.0000        0.0000        0.0000        0.0000        0.0000        0.0000        0.0000        0.0000        0.0000        0.0000        0.0000        0.0000        0.0000        0.0000        0.0000        0.0000        0.0000        0.0000        0.0000        0.0000        0.0000        0.0000        0.0000        0.0000        0.0000        0.0000        0.0000        0.0000        0.0000        0.0000        0.0000        0.0000        0.0000        0.0000        0.0000        0.0000        0.0000        0.0000        0.0000        0.0000        0.0000        0.0000        0.0000        0.0000        0.0000        0.0000        0.0000        0.0000        0.0000        0.0000        0.0000        0.0000        0.0000        0.0000        0.0000        0.0000        0.0000        0.0000        0.0000        0.0000        0.0000        0.0000        0.0000        0.0000        0.0000        0.0000        0.0000        0.0000        0.0000        0.0000        0.0000        0.0000        0.0000        0.0000        0.0000        0.0000        0.0000        0.0000        0.0000        0.0000        0.0000        0.0000        0.0000        0.0000        0.0000        0.0000        0.0000        0.0000        0.0000        0.0000        0.0000        0.0000        0.0000        0.0000        0.0000        0.0000        0.0000        0.0000        0.0000        0.0000        0.0000        0.0000        0.0000        0.0000        0.0000       50.1284       52.9080       54.4604       50.9907       40.1739       37.3952       34.2874       29.1326       29.5720       30.6177       29.0920       28.8849       28.6819       26.1824       26.5761       24.7994       28.7180       29.2138       35.7061       51.0865       86.0998       73.0405       58.4983       69.2742       75.4669       93.0092       96.1112      111.0249      120.2757      120.6392      111.7745      109.7261      111.0973      129.7935      130.9803      135.8258      148.2186      127.1828      130.7437      144.3319      115.1976       86.2002       72.3945       62.2566       61.5762       61.9453       67.1583       70.9697       84.8571       82.9459       86.8012      100.8774      111.8361      133.1653      139.3877      116.2608        0.0000        0.0000        0.0000        0.0000        0.0000        0.0000        0.0000        0.0000        0.0000        0.0000        0.0000        0.0000        0.0000        0.0000        0.0000        0.0000        0.0000        0.0000        0.0000        0.0000        0.0000        0.0000
        0.0000        0.0000        0.0000        0.0000        0.0000        0.0000        0.0000        0.0000        0.0000        0.0000        0.0000        0.0000        0.0000        0.0000        0.0000        0.0000        0.0000        0.0000        0.0000        0.0000        0.0000        0.0000        0.0000        0.0000        0.0000        0.0000        0.0000        0.0000        0.0000        0.0000        0.0000        0.0000        0.0000        0.0000        0.0000        0.0000        0.0000        0.0000        0.0000        0.0000        0.0000        0.0000        0.0000        0.0000        0.0000        0.0000        0.0000        0.0000        0.0000        0.0000        0.0000        0.0000        0.0000       39.9239       38.5045       36.8434       33.8923       55.9471       38.7371       20.4049        0.0000        0.0000        0.0000        0.0000        0.0000        0.0000        0.0000        0.0000        0.0000        0.0000        0.0000        0.0000        0.0000        0.0000        0.0000        0.0000        0.0000        0.0000        0.0000        0.0000        0.0000        0.0000        0.0000        0.0000        0.0000        0.0000        0.0000        0.0000        0.0000        0.0000        0.0000        0.0000        0.0000        0.0000        0.0000        0.0000        0.0000        0.0000        0.0000        0.0000        0.0000        0.0000        0.0000        0.0000        0.0000        0.0000        0.0000        0.0000        0.0000        0.0000        0.0000        0.0000        0.0000        0.0000        0.0000        0.0000        0.0000        0.0000        0.0000        0.0000        0.0000        0.0000        0.0000        0.0000        0.0000        0.0000        0.0000        0.0000        0.0000        0.0000        0.0000        0.0000        0.0000        0.0000        0.0000        0.0000        0.0000        0.0000        0.0000        0.0000        0.0000        0.0000        0.0000        0.0000        0.0000        0.0000        0.0000        0.0000        0.0000        0.0000        0.0000        0.0000        0.0000        0.0000        0.0000        0.0000        0.0000        0.0000        0.0000        0.0000        0.0000        0.0000        0.0000        0.0000        0.0000        0.0000        0.0000        0.0000        0.0000        0.0000       37.4702       44.3809       45.4144       42.0427       38.4801       37.5671       48.1647       32.3081       29.4236       32.6663       33.5142       29.0400       34.0569       32.9345       30.9043       30.5284       30.9652       26.2532       29.9832       36.0750       58.8809       68.5912       54.3451       56.0551       77.5315       78.7185       76.6609       79.1690      116.6452      162.0110      180.8070      149.1319      140.5645      123.7427      139.4240      149.2236      148.7288      156.5193      140.8857      114.6605       95.8659       83.2258       74.2090       68.5439       65.1778       67.8525       67.1449       72.1046       74.5048       85.2312       87.7990       96.2032       97.3536      104.9792      128.9751      148.2980      116.0062       99.0437       95.8387        0.0000        0.0000        0.0000        0.0000        0.0000        0.0000        0.0000        0.0000        0.0000        0.0000        0.0000        0.0000        0.0000        0.0000        0.0000        0.0000        0.0000        0.0000        0.0000        0.0000
        0.0000        0.0000        0.0000        0.0000        0.0000        0.0000        0.0000        0.0000        0.0000        0.0000        0.0000        0.0000        0.0000        0.0000        0.0000        0.0000        0.0000        0.0000        0.0000        0.0000        0.0000        0.0000        0.0000        0.0000        0.0000        0.0000        0.0000        0.0000        0.0000        0.0000        0.0000        0.0000        0.0000        0.0000        0.0000        0.0000        0.0000        0.0000        0.0000        0.0000        0.0000        0.0000        0.0000        0.0000        0.0000        0.0000        0.0000        0.0000        0.0000        0.0000        0.0000        0.0000        0.0000       22.1245       22.3992       24.0121       24.4378       25.7324       23.6218       19.8798        0.0000        0.0000        0.0000        0.0000        0.0000        0.0000        0.0000        0.0000        0.0000        0.0000        0.0000        0.0000        0.0000        0.0000        0.0000        0.0000        0.0000        0.0000        0.0000        0.0000        0.0000        0.0000        0.0000        0.0000        0.0000        0.0000        0.0000        0.0000        0.0000        0.0000        0.0000        0.0000        0.0000        0.0000        0.0000        0.0000        0.0000        0.0000        0.0000        0.0000        0.0000        0.0000        0.0000        0.0000        0.0000        0.0000        0.0000        0.0000        0.0000        0.0000        0.0000        0.0000        0.0000        0.0000        0.0000        0.0000        0.0000        0.0000        0.0000        0.0000        0.0000        0.0000        0.0000        0.0000        0.0000        0.0000        0.0000        0.0000        0.0000        0.0000        0.0000        0.0000        0.0000        0.0000        0.0000        0.0000        0.0000        0.0000        0.0000        0.0000        0.0000        0.0000        0.0000        0.0000        0.0000        0.0000        0.0000        0.0000        0.0000        0.0000        0.0000        0.0000        0.0000        0.0000        0.0000        0.0000        0.0000        0.0000        0.0000        0.0000        0.0000        0.0000        0.0000        0.0000        0.0000        0.0000        0.0000        0.0000        0.0000        0.0000       30.8544       43.6859       48.3034       39.4075       39.0828       62.3925       43.7903       30.5499       32.4036       29.7701       29.8105       33.0555       32.3975       29.0245       26.7223       26.3676       27.0734       30.8095       33.5037       40.9742       53.1162       59.8770       31.7388       49.9087       90.1019       88.2694       93.0960       89.7467      102.4082      138.1857      117.6811      106.3693      121.2907      117.0543      152.3372      159.3640      132.2936      142.4413      134.5028      108.2469       77.5351       67.6878       64.1387       60.8345       69.5371       78.2824       70.5180       75.9192       83.1308       93.0853       95.1212       95.8685      101.1771      110.9146      119.3967      136.9416      118.5168      105.1112       93.0744       98.9855      106.5699        0.0000        0.0000        0.0000        0.0000        0.0000        0.0000        0.0000        0.0000        0.0000        0.0000        0.0000        0.0000        0.0000        0.0000        0.0000        0.0000        0.0000        0.0000
        0.0000        0.0000        0.0000        0.0000        0.0000        0.0000        0.0000        0.0000        0.0000        0.0000        0.0000        0.0000        0.0000        0.0000        0.0000        0.0000        0.0000        0.0000        0.0000        0.0000        0.0000        0.0000        0.0000        0.0000        0.0000        0.0000        0.0000        0.0000        0.0000        0.0000        0.0000        0.0000        0.0000        0.0000        0.0000        0.0000        0.0000        0.0000        0.0000        0.0000        0.0000        0.0000        0.0000        0.0000        0.0000        0.0000        0.0000        0.0000        0.0000        0.0000       18.0465       14.8200       16.1702       18.1916       19.9565       22.5421       22.8189       22.6124       20.0847       17.7449       20.9383       18.6207        0.0000        0.0000        0.0000        0.0000        0.0000        0.0000        0.0000        0.0000        0.0000        0.0000        0.0000        0.0000        0.0000        0.0000        0.0000        0.0000        0.0000        0.0000        0.0000        0.0000        0.0000        0.0000        0.0000        0.0000        0.0000        0.0000        0.0000        0.0000        0.0000        0.0000        0.0000        0.0000        0.0000        0.0000        0.0000        0.0000        0.0000        0.0000        0.0000        0.0000        0.0000        0.0000        0.0000        0.0000        0.0000        0.0000        0.0000        0.0000        0.0000        0.0000        0.0000        0.0000        0.0000        0.0000        0.0000        0.0000        0.0000        0.0000        0.0000        0.0000        0.0000        0.0000        0.0000        0.0000        0.0000        0.0000        0.0000        0.0000        0.0000        0.0000        0.0000        0.0000        0.0000        0.0000        0.0000        0.0000        0.0000        0.0000        0.0000        0.0000        0.0000        0.0000        0.0000        0.0000        0.0000        0.0000        0.0000        0.0000        0.0000        0.0000        0.0000        0.0000        0.0000        0.0000        0.0000        0.0000        0.0000        0.0000        0.0000        0.0000        0.0000        0.0000        0.0000        0.0000        0.0000        0.0000        0.0000       27.8889       24.3059       31.3232       34.3724       32.4864       28.5641       44.8341       31.9807       28.8144       29.3396       27.5530       33.3119       33.2457       31.5333       24.3182       24.7235       27.0832       27.1756       29.5317       33.8922       65.1713       64.6599       63.0456       49.9279       61.6772       81.8714      104.7468       89.7291       82.8787       84.3744       84.9630       87.0183       99.6002      133.5097      133.8198      136.4648      139.9469      112.1879      114.2588       95.4017       86.4567       65.9444       66.4515       58.6923       60.1775       77.6611       90.2906       90.2146       87.7922       89.2964      100.3322       95.8179       92.8298      105.3055      117.1409      137.6398      118.4761      113.7062      100.2261       92.4108       94.1212      102.6960        0.0000        0.0000        0.0000        0.0000        0.0000        0.0000        0.0000        0.0000        0.0000        0.0000        0.0000        0.0000        0.0000        0.0000      100.7138      109.0730      112.4721        0.0000
        0.0000        0.0000        0.0000        0.0000        0.0000        0.0000        0.0000        0.0000        0.0000        0.0000        0.0000        0.0000        0.0000        0.0000        0.0000        0.0000        0.0000        0.0000        0.0000        0.0000        0.0000        0.0000        0.0000        0.0000        0.0000        0.0000        0.0000        0.0000        0.0000        0.0000        0.0000        0.0000        0.0000        0.0000        0.0000        0.0000        0.0000        0.0000        0.0000        0.0000        0.0000        0.0000        0.0000        0.0000        0.0000        0.0000        0.0000        0.0000       11.5928       11.0266       11.5731       13.5448       14.6356       14.1153       16.2747       17.4623       19.4777       18.8998       17.2708       15.4208       17.3520       27.7716       19.4528        0.0000        0.0000        0.0000        0.0000        0.0000        0.0000        0.0000        0.0000        0.0000        0.0000        0.0000        0.0000        0.0000        0.0000        0.0000        0.0000        0.0000        0.0000        0.0000        0.0000        0.0000        0.0000        0.0000        0.0000        0.0000        0.0000        0.0000        0.0000        0.0000        0.0000        0.0000        0.0000        0.0000        0.0000        0.0000        0.0000        0.0000        0.0000        0.0000        0.0000        0.0000        0.0000        0.0000        0.0000        0.0000        0.0000        0.0000        0.0000        0.0000        0.0000        0.0000        0.0000        0.0000        0.0000        0.0000        0.0000        0.0000        0.0000        0.0000        0.0000        0.0000        0.0000        0.0000        0.0000        0.0000        0.0000        0.0000        0.0000        0.0000        0.0000        0.0000        0.0000        0.0000        0.0000        0.0000        0.0000        0.0000        0.0000        0.0000        0.0000        0.0000        0.0000        0.0000        0.0000        0.0000        0.0000        0.0000        0.0000        0.0000        0.0000        0.0000        0.0000        0.0000        0.0000        0.0000        0.0000        0.0000        0.0000        0.0000        0.0000        0.0000        0.0000        0.0000        0.0000        0.0000       24.6599       25.8789       26.9354       33.5151       33.2201       34.2741       36.2815       42.7975       34.9359       29.5229       27.8972       29.6681       33.5745       40.9917       30.4984       26.6157       26.7121       31.1873       36.3934       47.8843       45.0442       54.3702       55.2723       57.8062       80.8524       81.3742       80.0705       72.9630       74.2813       80.9897       74.5362       67.5369       64.5604       98.9429      122.1587      119.7763      109.7709       99.3956       91.3188       87.3403       98.3816       81.8117       70.0426       64.7043       61.2309       64.4801       66.3088       79.1187       83.9124       84.5772       84.4565       90.2688       89.7265       93.6600      100.6304      132.3118      143.9747      112.4816       96.8281       84.8479       80.8537       81.6434       92.7363      106.4418        0.0000        0.0000        0.0000        0.0000        0.0000        0.0000        0.0000        0.0000        0.0000      126.8813      130.2431      112.9313      103.1315      102.4430      107.9604      111.8601      118.1269
        0.0000        0.0000        0.0000        0.0000        0.0000        0.0000        0.0000        0.0000        0.0000        0.0000        0.0000        0.0000        0.0000        0.0000        0.0000        0.0000        0.0000        0.0000        0.0000        0.0000        0.0000        0.0000        0.0000        0.0000        0.0000        0.0000        0.0000        0.0000        0.0000        0.0000        0.0000        0.0000        0.0000        0.0000        0.0000        0.0000        0.0000        0.0000        0.0000        0.0000        0.0000        0.0000        0.0000        0.0000        0.0000        0.0000        0.0000        0.0000       11.0876       10.3431       10.7399       10.4781       11.3307       12.3400       12.8741       14.7866       16.2806       18.2280       18.7335       17.2709       15.9892       15.0404       14.1159       15.7200       15.8922       14.8124       13.8708        0.0000        0.0000        0.0000        0.0000        0.0000        0.0000        0.0000        0.0000        0.0000        0.0000        0.0000        0.0000        0.0000        0.0000        0.0000        0.0000        0.0000        0.0000        0.0000        0.0000        0.0000        0.0000        0.0000        0.0000        0.0000        0.0000        0.0000        0.0000        0.0000        0.0000        0.0000        0.0000        0.0000        0.0000        0.0000        0.0000        0.0000        0.0000        0.0000        0.0000        0.0000        0.0000        0.0000        0.0000        0.0000        0.0000        0.0000        0.0000        0.0000        0.0000        0.0000        0.0000        0.0000        0.0000        0.0000        0.0000        0.0000        0.0000        0.0000        0.0000        0.0000        0.0000        0.0000        0.0000        0.0000        0.0000        0.0000        0.0000        0.0000        0.0000        0.0000        0.0000        0.0000        0.0000        0.0000        0.0000        0.0000        0.0000        0.0000        0.0000        0.0000        0.0000        0.0000        0.0000        0.0000        0.0000        0.0000        0.0000        0.0000        0.0000        0.0000        0.0000        0.0000        0.0000        0.0000        0.0000        0.0000        0.0000        0.0000        0.0000        0.0000       22.2939       24.0618       26.2965       32.3293       36.2952       35.6527       31.8452       36.8499       27.5590       26.3103       26.0590       28.5654       33.8887       34.6388       31.8606       29.5926       39.6288       52.5204       50.6436       52.8243       55.0982       50.7746       58.2534       75.1223       92.9347       71.8009       64.8641       77.2335       80.0476       91.2055       80.5278       67.6646       68.7401       59.8484       67.6739       77.2277       80.7783       79.8196       77.7954       78.4531       78.4246       79.7399       74.0694       72.8172       75.0416       79.6420       67.7082       67.0349       74.9243       81.5128       84.5571       88.8795       90.6742       97.5229      104.8350      109.8543      116.2281      110.3052      104.2254       94.8078       95.3668       95.9407      100.9518        0.0000        0.0000        0.0000        0.0000        0.0000        0.0000      167.2311      153.5873      135.2623      138.0554      134.6132      138.2287      123.8489      120.6985      109.9732      124.0392        0.0000        0.0000
        0.0000        0.0000        0.0000        0.0000        0.0000        0.0000        0.0000        0.0000        0.0000        0.0000        0.0000        0.0000        0.0000        0.0000        0.0000        0.0000        0.0000        0.0000        0.0000        0.0000        0.0000        0.0000        0.0000        0.0000        0.0000        0.0000        0.0000        0.0000        0.0000        0.0000        0.0000        0.0000        0.0000        0.0000        0.0000        0.0000        0.0000        0.0000        0.0000        0.0000        0.0000        0.0000        0.0000        0.0000        0.0000        0.0000        0.0000        0.0000       12.2839       11.6850       11.4965        9.0646        8.9131        9.8261       10.6428       12.4125       14.8759       17.5596       16.6928       18.2757       18.4615       16.8420       15.0851       12.2983       12.7087       12.5974       12.8333       14.4626       13.0071        0.0000        0.0000        0.0000        0.0000        0.0000        0.0000        0.0000        0.0000        0.0000        0.0000        0.0000        0.0000        0.0000        0.0000        0.0000        0.0000        0.0000        0.0000        0.0000        0.0000        0.0000        0.0000        0.0000        0.0000        0.0000        0.0000        0.0000        0.0000        0.0000        0.0000        0.0000        0.0000        0.0000        0.0000        0.0000        0.0000        0.0000        0.0000        0.0000        0.0000        0.0000        0.0000        0.0000        0.0000        0.0000        0.0000        0.0000        0.0000        0.0000        0.0000        0.0000        0.0000        0.0000        0.0000        0.0000        0.0000        0.0000        0.0000        0.0000        0.0000        0.0000        0.0000        0.0000        0.0000        0.0000        0.0000        0.0000        0.0000        0.0000        0.0000        0.0000        0.0000        0.0000        0.0000        0.0000        0.0000        0.0000        0.0000        0.0000        0.0000        0.0000        0.0000        0.0000        0.0000        0.0000        0.0000        0.0000        0.0000        0.0000        0.0000        0.0000        0.0000        0.0000        0.0000        0.0000        0.0000        0.0000        0.0000        0.0000       25.5479       26.6124       26.8745       29.6788       33.3757       35.9059       37.6365       31.3687      101.1075      150.6653       20.6927       24.0368       28.6291       31.4160       40.2517       54.2277       63.6738       58.1252       51.5419       51.5303       53.1486       60.9529       58.6957       59.4220       64.6777       72.5175       72.5461       91.2880       93.3652       86.9425       66.4634       47.4279       44.8249       48.0690       54.5303       65.8485       68.0685       67.4795       73.1460       66.1889       69.5973       74.8449       70.8485       73.8733       80.1085       72.2907       71.7848       76.3778       87.8025       92.1648       80.9243       81.4683       88.6061       97.9548      105.9013      115.9281      109.8674       98.9186       90.2392      103.3006      115.8299      116.1571      112.0422      116.6208      120.4312      128.8902      130.2466      142.8882      143.2452      151.0528      146.5562      136.7708      137.8667      143.1255      150.7249      144.9347      137.7853      141.5855      148.3700        0.0000        0.0000
        0.0000        0.0000        0.0000        0.0000        0.0000        0.0000        0.0000        0.0000        0.0000        0.0000        0.0000        0.0000        0.0000        0.0000        0.0000        0.0000        0.0000        0.0000        0.0000        0.0000        0.0000        0.0000        0.0000        0.0000        0.0000        0.0000        0.0000        0.0000        0.0000        0.0000        0.0000        0.0000        0.0000        0.0000        0.0000        0.0000        0.0000        0.0000        0.0000        0.0000        0.0000        0.0000        0.0000        0.0000        0.0000        0.0000        0.0000        0.0000       13.2353       11.7619       11.3574        8.9010        9.0734       10.2736       10.3710       11.2979       12.3521       13.2809       13.5570       16.1555       16.3561       14.7442       13.6159       12.0048       11.6772       11.3283       12.2045       11.0199       14.0339       17.4574        0.0000        0.0000        0.0000        0.0000        0.0000        0.0000        0.0000        0.0000        0.0000        0.0000        0.0000        0.0000        0.0000        0.0000        0.0000        0.0000        0.0000        0.0000        0.0000        0.0000        0.0000        0.0000        0.0000        0.0000        0.0000        0.0000        0.0000        0.0000        0.0000        0.0000        0.0000        0.0000        0.0000        0.0000        0.0000        0.0000        0.0000        0.0000        0.0000        0.0000        0.0000        0.0000        0.0000        0.0000        0.0000        0.0000        0.0000        0.0000        0.0000        0.0000        0.0000        0.0000        0.0000        0.0000        0.0000        0.0000        0.0000        0.0000        0.0000        0.0000        0.0000        0.0000        0.0000        0.0000        0.0000        0.0000        0.0000        0.0000        0.0000        0.0000        0.0000        0.0000        0.0000        0.0000        0.0000        0.0000        0.0000        0.0000        0.0000        0.0000        0.0000        0.0000        0.0000        0.0000        0.0000        0.0000        0.0000        0.0000        0.0000        0.0000        0.0000        0.0000        0.0000        0.0000        0.0000        0.0000        0.0000        0.0000        0.0000       23.1778       27.1328       33.7354       33.9037       34.2905        0.0000       28.4702       60.2274       64.2114        0.0000        0.0000        0.0000       37.9227       36.7525       46.4824       52.2615       49.2817       46.3855       70.4634       67.3622       78.6601       59.2453       65.0221       82.9081       99.1811      105.6290       93.4702       90.7660       70.8857       60.9001       54.3365       58.6348       62.0597       65.1987       77.6672       81.0009       82.9391       86.6714       74.0055       79.9072       71.9330       69.8283       62.3355       62.2546       87.4139      102.3174       87.3600       86.1580       89.7468       83.0675       83.8308       92.4304      127.7025      103.7496      110.4370      111.9185      109.2122      110.1912      116.2192      126.0064      125.8150      111.4909      118.1886      123.3911      137.1947      147.8613      140.8380      129.5857      135.8907      152.4264      162.5810      157.3624      130.2827      143.9674      147.0687      143.9067      173.5636      168.5379        0.0000        0.0000
        0.0000        0.0000        0.0000        0.0000        0.0000        0.0000        0.0000        0.0000        0.0000        0.0000        0.0000        0.0000        0.0000        0.0000        0.0000        0.0000        0.0000        0.0000        0.0000        0.0000        0.0000        0.0000        0.0000        0.0000        0.0000        0.0000        0.0000        0.0000        0.0000        0.0000        0.0000        0.0000        0.0000        0.0000        0.0000        0.0000        0.0000        0.0000       14.4403       15.1423       15.7946        0.0000        0.0000        0.0000        0.0000        0.0000        0.0000        0.0000       14.3246       13.4491       12.1848        9.2551        9.2850        9.8102       15.2503       50.4876       39.8695       11.6796       13.9815       16.2127       15.4513       13.7716       13.8440       12.2338       11.7528       11.9078       10.8978       12.1031       17.3639       16.4593        0.0000        0.0000        0.0000        0.0000        0.0000        0.0000        0.0000        0.0000        0.0000        0.0000        0.0000        0.0000        0.0000        0.0000        0.0000        0.0000        0.0000        0.0000        0.0000        0.0000        0.0000        0.0000        0.0000        0.0000        0.0000        0.0000        0.0000        0.0000        0.0000        0.0000        0.0000        0.0000        0.0000        0.0000        0.0000        0.0000        0.0000        0.0000        0.0000        0.0000        0.0000        0.0000        0.0000        0.0000        0.0000        0.0000        0.0000        0.0000        0.0000        0.0000        0.0000        0.0000        0.0000        0.0000        0.0000        0.0000        0.0000        0.0000        0.0000        0.0000        0.0000        0.0000        0.0000        0.0000        0.0000        0.0000        0.0000        0.0000        0.0000        0.0000        0.0000        0.0000        0.0000        0.0000        0.0000        0.0000        0.0000        0.0000        0.0000        0.0000        0.0000        0.0000        0.0000        0.0000        0.0000        0.0000        0.0000        0.0000        0.0000        0.0000        0.0000        0.0000        0.0000        0.0000        0.0000        0.0000        0.0000        0.0000        0.0000        0.0000        0.0000        0.0000        0.0000        0.0000        0.0000        0.0000        0.0000        0.0000        0.0000        0.0000        0.0000        0.0000        0.0000       46.7868       49.5238       45.3311       50.3161       82.4562       82.8902       66.6945       69.5121       75.8983       74.4617       69.5161       95.3048       74.9852       68.6672       61.3010       58.5892       53.0068       56.0970       55.9255       66.7966       84.1247       85.7170       94.4894      107.4128       78.7405       77.7112       73.5483       76.3951       73.6935       72.5079       91.6371       96.0708       89.0862       90.6584       88.4400       83.7244       92.6882      118.4768      137.4651      126.0245      128.8289      137.3448      164.6630      150.4517      162.0181      142.5117      135.4519      133.9825      135.8630      138.7424      134.0544      135.6818      133.0615      135.6551      134.6200      130.5092      116.4686      115.4157      121.1098      125.6753      139.1260      136.1232      140.7128        0.0000        0.0000        0.0000
        0.0000        0.0000        0.0000        0.0000        0.0000        0.0000        0.0000        0.0000        0.0000        0.0000        0.0000        0.0000        0.0000        0.0000        0.0000        0.0000        0.0000        0.0000        0.0000        0.0000        0.0000        0.0000        0.0000        0.0000        0.0000        0.0000        0.0000        0.0000        0.0000        0.0000        0.0000        0.0000        0.0000        0.0000        0.0000        0.0000        0.0000        0.0000       17.7845       18.7010       20.8441       20.8485       19.1899       20.5931       18.7603       17.7125       19.6836       21.4212       27.9114       20.3690       15.8254       11.7644       11.5259       11.2265       16.8957       49.5277       17.5983       11.5499       11.4596       13.3228       12.3731       11.5701       11.5944       10.5156       11.9804       12.3797       11.0846       12.2444       16.2778       16.3314       17.2904       12.9330        0.0000        0.0000        0.0000        0.0000        0.0000        0.0000        0.0000        0.0000        0.0000        0.0000        0.0000        0.0000        0.0000        0.0000        0.0000        0.0000        0.0000        0.0000        0.0000        0.0000        0.0000        0.0000        0.0000        0.0000        0.0000        0.0000        0.0000        0.0000        0.0000        0.0000        0.0000        0.0000        0.0000        0.0000        0.0000        0.0000        0.0000        0.0000        0.0000        0.0000        0.0000        0.0000        0.0000        0.0000        0.0000        0.0000        0.0000        0.0000        0.0000        0.0000        0.0000        0.0000        0.0000        0.0000        0.0000        0.0000        0.0000        0.0000        0.0000        0.0000        0.0000        0.0000        0.0000        0.0000        0.0000        0.0000        0.0000        0.0000        0.0000        0.0000        0.0000        0.0000        0.0000        0.0000        0.0000        0.0000        0.0000        0.0000        0.0000        0.0000        0.0000        0.0000        0.0000        0.0000        0.0000        0.0000        0.0000        0.0000        0.0000        0.0000        0.0000        0.0000        0.0000        0.0000        0.0000        0.0000        0.0000        0.0000        0.0000        0.0000        0.0000        0.0000        0.0000        0.0000        0.0000        0.0000        0.0000        0.0000        0.0000        0.0000        0.0000        0.0000       38.3625       47.2854       52.5936       78.8794       82.4006       54.1163       61.6235       75.0940       40.3978       38.4567       45.9011       54.0597       52.2493       56.1601       58.0186       56.2769       53.8094       59.9051       92.1772       85.0967       95.7546      104.8024      105.5728      106.2617      100.4829      114.9445      104.7385       91.0993       87.5554       96.7247      112.7865      111.7721      104.5288      101.6279       93.8383      114.0706      159.9759      178.4837      155.9556      180.1948      178.7009      195.4168      183.3028      154.4874      152.8743      156.1120      160.7738      158.1669      139.9724      133.7402      136.4883      156.1826      143.6715      144.0606      134.5463      116.7769      121.0809      116.5071      137.9818      138.6814      122.4831        0.0000        0.0000        0.0000        0.0000
        0.0000        0.0000        0.0000        0.0000        0.0000        0.0000        0.0000        0.0000        0.0000        0.0000        0.0000        0.0000        0.0000        0.0000        0.0000        0.0000        0.0000        0.0000        0.0000        0.0000        0.0000        0.0000        0.0000        0.0000        0.0000        0.0000        0.0000        0.0000        0.0000        0.0000        0.0000        0.0000        0.0000        0.0000        0.0000        0.0000        0.0000       15.2884       15.3024       18.2264       21.3618       22.5483       21.1449       19.3295       18.3666       18.1777       17.2065       18.5811       21.7577       19.2512       17.1016       12.1384       10.6785       10.6922       10.7189       14.1015       31.7784        9.1948        9.2912       10.8587       10.6134       10.1906        9.3838       10.1449       10.1144       10.9152       12.3679       12.8994       13.9655       14.5983       19.1617       18.8323        0.0000        0.0000        0.0000        0.0000        0.0000        0.0000        0.0000        0.0000        0.0000        0.0000        0.0000        0.0000        0.0000        0.0000        0.0000        0.0000        0.0000        0.0000        0.0000        0.0000        0.0000        0.0000        0.0000        0.0000        0.0000        0.0000        0.0000        0.0000        0.0000        0.0000        0.0000        0.0000        0.0000        0.0000        0.0000        0.0000        0.0000        0.0000        0.0000        0.0000        0.0000        0.0000        0.0000        0.0000        0.0000        0.0000        0.0000        0.0000        0.0000        0.0000        0.0000        0.0000        0.0000        0.0000        0.0000        0.0000        0.0000        0.0000        0.0000        0.0000        0.0000        0.0000        0.0000        0.0000        0.0000        0.0000        0.0000        0.0000        0.0000        0.0000        0.0000        0.0000        0.0000        0.0000        0.0000        0.0000        0.0000        0.0000        0.0000        0.0000        0.0000        0.0000        0.0000        0.0000        0.0000        0.0000        0.0000        0.0000        0.0000        0.0000        0.0000        0.0000        0.0000        0.0000        0.0000        0.0000        0.0000        0.0000        0.0000        0.0000        0.0000        0.0000        0.0000        0.0000        0.0000        0.0000        0.0000       40.1753       41.5280       39.4572       36.7894       34.3165        0.0000       48.0944       60.8406       73.8095       60.4737       47.8453       46.0396       27.0930       27.4605       38.4106       42.2456       37.4842       34.1415       34.4653       45.4789       45.2327       53.4363       47.8318       63.8609       91.8237      108.6114      119.8905      125.7603      134.2016      137.2213      155.8107      141.3053      121.0584      112.1124      116.5156      119.9791      126.6822      133.9909      126.2900      131.7011      158.5938      187.0620      199.8625      205.2190      217.1516      208.1472      194.1616      173.8998      151.2465      160.2170      164.5792      162.8113      155.3559      145.0621      141.3871      144.2691      135.1735      144.8772      160.2970      149.0899      140.1254      134.0743      141.1257      157.8408      152.0049      137.6187        0.0000        0.0000        0.0000        0.0000
        0.0000        0.0000        0.0000        0.0000        0.0000        0.0000        0.0000        0.0000        0.0000        0.0000        0.0000        0.0000        0.0000        0.0000        0.0000        0.0000        0.0000        0.0000        0.0000        0.0000        0.0000        0.0000        0.0000        0.0000        0.0000        0.0000        0.0000        0.0000        0.0000        0.0000        0.0000        0.0000        0.0000        0.0000        0.0000        0.0000        0.0000       16.2575       17.2257       19.6257       21.3509       21.7832       20.6700       19.1281       17.2340       16.3314       16.8799       16.6882       17.0500       14.1911       13.9035       10.0680       10.3713       10.5993       10.4877       10.8929       13.4695       12.3486       12.3724       11.5727       10.1051       10.3151       10.1420       10.6419       11.0932       10.9027       10.9163       13.4284       14.5564       13.2502       15.3916       14.0251       14.1973        0.0000        0.0000        0.0000        0.0000        0.0000        0.0000        0.0000        0.0000        0.0000        0.0000        0.0000        0.0000        0.0000        0.0000        0.0000        0.0000        0.0000        0.0000        0.0000        0.0000        0.0000        0.0000        0.0000        0.0000        0.0000        0.0000        0.0000        0.0000        0.0000        0.0000        0.0000        0.0000        0.0000        0.0000        0.0000        0.0000        0.0000        0.0000        0.0000        0.0000        0.0000        0.0000        0.0000        0.0000        0.0000        0.0000        0.0000        0.0000        0.0000        0.0000        0.0000        0.0000        0.0000        0.0000        0.0000        0.0000        0.0000        0.0000        0.0000        0.0000        0.0000        0.0000        0.0000        0.0000        0.0000        0.0000        0.0000        0.0000        0.0000        0.0000        0.0000        0.0000        0.0000        0.0000        0.0000        0.0000        0.0000        0.0000        0.0000        0.0000        0.0000        0.0000        0.0000        0.0000        0.0000        0.0000        0.0000        0.0000        0.0000        0.0000        0.0000        0.0000        0.0000        0.0000        0.0000        0.0000        0.0000        0.0000        0.0000        0.0000        0.0000        0.0000       33.7608       35.3344       44.9119       48.8662       42.8918       36.4461       40.7548       38.3244       43.1488       50.4189       55.8271       62.0439       65.0009       47.1581       44.0222       35.3202       28.2948       44.7893       43.1135       45.6071       34.2407       33.3220       33.1336       35.6461       40.9872       63.6273       64.1060       50.8466       83.2729       98.7163      115.4252      124.3405      127.6295      145.2296      157.3293      156.3795      133.0396      118.9951      117.6623      124.7801      130.9613      132.5785      144.3738      160.7422      199.2841      205.3160      221.4163      232.1722      231.2978      236.8895      203.5800      173.5502      159.1335      161.9511      176.7650      170.0364      164.4321      160.0951      156.6027      143.8456      138.1408      137.9978      155.6228      160.1865      149.2121      146.5265      144.2354      147.9365      146.4724        0.0000        0.0000        0.0000        0.0000        0.0000
        0.0000        0.0000        0.0000        0.0000        0.0000        0.0000        0.0000        0.0000        0.0000        0.0000        0.0000        0.0000        0.0000        0.0000        0.0000        0.0000        0.0000        0.0000        0.0000        0.0000        0.0000        0.0000        0.0000        0.0000        0.0000        0.0000        0.0000        0.0000        0.0000        0.0000        0.0000        0.0000        0.0000        0.0000        0.0000        0.0000       15.0625       17.3044       18.3692       20.4679       21.9949       21.1265       20.9487       21.7022       16.4888       15.2438       15.6064       14.0033       13.4934       12.6952       12.9307       12.6139       10.9498       10.4997       11.0897       12.0585       11.3336       12.9828       11.4916       11.6428       10.6682       10.4782       10.6220       11.2484       11.8065       10.4456       10.2832       11.3937       12.0663       11.7442       11.6210       11.4425        0.0000        0.0000        0.0000        0.0000        0.0000        0.0000        0.0000        0.0000        0.0000        0.0000        0.0000        0.0000        0.0000        0.0000        0.0000        0.0000        0.0000        0.0000        0.0000        0.0000        0.0000        0.0000        0.0000        0.0000        0.0000        0.0000        0.0000        0.0000        0.0000        0.0000        0.0000        0.0000        0.0000        0.0000        0.0000        0.0000        0.0000        0.0000        0.0000        0.0000        0.0000        0.0000        0.0000        0.0000        0.0000        0.0000        0.0000        0.0000        0.0000        0.0000        0.0000        0.0000        0.0000        0.0000        0.0000        0.0000        0.0000        0.0000        0.0000        0.0000        0.0000        0.0000        0.0000        0.0000        0.0000        0.0000        0.0000        0.0000        0.0000        0.0000        0.0000        0.0000        0.0000        0.0000        0.0000        0.0000        0.0000        0.0000        0.0000        0.0000        0.0000        0.0000        0.0000        0.0000        0.0000        0.0000        0.0000        0.0000        0.0000        0.0000        0.0000        0.0000        0.0000        0.0000        0.0000        0.0000        0.0000        0.0000        0.0000        0.0000       22.4798       20.0688       27.2019       24.2636       21.8311       24.8540       29.4808       38.9495       39.9573       33.0746       36.3315       49.8506       53.9455       52.5447       46.7987       47.7408       64.5440       45.4800       40.3046       27.2488       28.4357       38.5755       50.7737       35.5060       36.8594       33.1681       32.4615       43.4470       76.4266       64.5407       49.6944       82.7210      102.3667      122.4627      135.9643      132.6958      144.8766      156.9961      172.6444      145.1004      125.0048      133.6843      128.0984      136.8977      148.0684      175.7747      193.3532      212.7856      220.9524      230.4819      242.5194      225.4265      237.9932      211.3979      190.2682      175.1891      167.4429      171.3059      171.9179      165.3625      161.9497      169.9719      160.4144      159.9070      155.2968      177.3700      169.4824      154.1332      159.1686      179.2424      164.0458      166.4518        0.0000        0.0000        0.0000        0.0000        0.0000
        0.0000        0.0000        0.0000        0.0000        0.0000        0.0000        0.0000        0.0000        0.0000        0.0000        0.0000        0.0000        0.0000        0.0000        0.0000        0.0000        0.0000        0.0000        0.0000        0.0000        0.0000        0.0000        0.0000        0.0000        0.0000        0.0000        0.0000        0.0000        0.0000        0.0000        0.0000        0.0000        0.0000        0.0000        0.0000       13.7478       14.4268       16.5887       18.7466       20.4918       20.6193       20.0252       18.9462       18.9046       16.3742       14.4029       14.6702       13.2717       13.3229       12.0999       12.7492       11.1363       10.2221        9.5973        9.2229        9.6787       10.1730       10.8404        9.9581       10.4940       10.2739       11.2106       12.3860       11.9073       11.2812       10.9833       10.7847       11.1068       10.6393       11.9040       11.1349       11.7863        0.0000        0.0000        0.0000        0.0000        0.0000        0.0000        0.0000        0.0000        0.0000        0.0000        0.0000        0.0000        0.0000        0.0000        0.0000        0.0000        0.0000        0.0000        0.0000        0.0000        0.0000        0.0000        0.0000        0.0000        0.0000        0.0000        0.0000        0.0000        0.0000        0.0000        0.0000        0.0000        0.0000        0.0000        0.0000        0.0000        0.0000        0.0000        0.0000        0.0000        0.0000        0.0000        0.0000        0.0000        0.0000        0.0000        0.0000        0.0000        0.0000        0.0000        0.0000        0.0000        0.0000        0.0000        0.0000        0.0000        0.0000        0.0000        0.0000        0.0000        0.0000        0.0000        0.0000        0.0000        0.0000        0.0000        0.0000        0.0000        0.0000        0.0000        0.0000        0.0000        0.0000        0.0000        0.0000        0.0000        0.0000        0.0000        0.0000        0.0000        0.0000        0.0000        0.0000        0.0000        0.0000        0.0000        0.0000        0.0000        0.0000        0.0000        0.0000        0.0000        0.0000        0.0000        0.0000        0.0000        0.0000        0.0000        0.0000       22.1759       16.0096       18.7684       23.4424       20.5380       21.8737       27.8018       33.7868       28.8981       32.8074       41.8427       45.6310       53.8305       56.6173       52.6274       44.3573       40.0865       47.8618       36.9659       35.2087       22.4031       22.6098       51.0300       74.1879       49.0392       47.9803       35.2709       30.6385       34.5216       48.6120       47.2587       44.7629       69.6583       77.6705       96.9428      110.5711      133.7992      147.1087      145.2835      149.0427      134.1130      128.5703      130.6282      131.5247      144.9908      156.8461      173.3584      203.1155      216.8631      230.5213      234.4442      220.3260      235.1905      231.1483      212.5144      199.8611      180.8271      208.4498      184.7589      160.6638      152.2026      161.6709      152.9572      145.6154      158.3655      168.9154      163.3060      170.1623      179.0355      168.7618      189.1993      196.7029      189.0825        0.0000        0.0000        0.0000        0.0000        0.0000
        0.0000        0.0000        0.0000        0.0000        0.0000        0.0000        0.0000        0.0000        0.0000        0.0000        0.0000        0.0000        0.0000        0.0000        0.0000        0.0000        0.0000        0.0000        0.0000        0.0000        0.0000        0.0000        0.0000        0.0000        0.0000        0.0000        0.0000        0.0000        0.0000        0.0000        0.0000        0.0000        0.0000        0.0000        0.0000       13.6210       14.4059       18.2266       18.9174       21.0303       20.5438       20.1774       19.3492       15.3910       13.1731       11.9243       12.7672       11.7911        9.8950       12.1030       10.9439       17.2766       15.3684       12.6182       10.6653        8.7984        9.3507        8.5616        9.6312        8.7330        8.7898        8.3991        8.5999        9.9080        9.8688       10.3454       10.2353        8.6133        8.6145        7.8416        7.2300        8.1252        0.0000        0.0000        0.0000        0.0000        0.0000        0.0000        0.0000        0.0000        0.0000        0.0000        0.0000        0.0000        0.0000        0.0000        0.0000        0.0000        0.0000        0.0000        0.0000        0.0000        0.0000        0.0000        0.0000        0.0000        0.0000        0.0000        0.0000        0.0000        0.0000        0.0000        0.0000        0.0000        0.0000        0.0000        0.0000        0.0000        0.0000        0.0000        0.0000        0.0000        0.0000        0.0000        0.0000        0.0000        0.0000        0.0000        0.0000        0.0000        0.0000        0.0000        0.0000        0.0000        0.0000        0.0000        0.0000        0.0000        0.0000        0.0000        0.0000        0.0000        0.0000        0.0000        0.0000        0.0000        0.0000        0.0000        0.0000        0.0000        0.0000        0.0000        0.0000        0.0000        0.0000        0.0000        0.0000        0.0000        0.0000        0.0000        0.0000        0.0000        0.0000        0.0000        0.0000        0.0000        0.0000        0.0000        0.0000        0.0000        0.0000        0.0000        0.0000        0.0000        0.0000        0.0000        0.0000        0.0000        0.0000        0.0000       27.3507       21.8661       17.0027       18.0697       22.5386       27.1383       18.7612       22.6592       21.0267       29.6788       31.5158       43.9902       55.4198       53.9101       65.3989       62.6541       52.7233       65.4248       54.1673       47.1409       45.6619       46.1555       49.9230       47.2440       44.2954       43.2209       39.1344       39.1593       36.3498       40.4889       46.5828       46.4713       51.4494       61.3299       72.7401       89.4838      108.9958      143.3951      144.7101      137.2299      141.1055      137.4867      133.2605      140.0797      141.3089      141.1877      153.2122      175.1728      210.1439      194.6654      184.3138      191.6437      203.9955      220.0508      226.0326      237.8310      212.1181      184.2230      163.7347      151.2092      137.5282      133.6866      127.2680      124.1454      131.0259      148.7690      155.4688      152.3058      157.3379      163.5367      163.9929      162.2436      170.1930        0.0000        0.0000        0.0000        0.0000        0.0000        0.0000
        0.0000        0.0000        0.0000        0.0000        0.0000        0.0000        0.0000        0.0000        0.0000        0.0000        0.0000        0.0000        0.0000        0.0000        0.0000        0.0000        0.0000        0.0000        0.0000        0.0000        0.0000        0.0000        0.0000        0.0000        0.0000        0.0000        0.0000        0.0000        0.0000        0.0000        0.0000        0.0000        0.0000        0.0000        0.0000       15.2953       14.9912       16.5714       14.4835       18.8554       20.2137       21.1600       19.3816       17.3511       14.1274       13.3961       11.4785        8.6205        7.8466        9.3217        9.7463       15.2930       12.6975       11.1500       11.0115       14.9440       10.2589        9.4440        8.9049        7.4153        7.0654        6.5418        7.0405        8.1890       10.1980       11.1695       10.8798        7.9108        6.5063        5.5142        5.3943        0.0000        0.0000        0.0000        0.0000        0.0000        0.0000        0.0000        0.0000        0.0000        0.0000        0.0000        0.0000        0.0000        0.0000        0.0000        0.0000        0.0000        0.0000        0.0000        0.0000        0.0000        0.0000        0.0000        0.0000        0.0000        0.0000        0.0000        0.0000        0.0000        0.0000        0.0000        0.0000        0.0000        0.0000        0.0000        0.0000        0.0000        0.0000        0.0000        0.0000        0.0000        0.0000        0.0000        0.0000        0.0000        0.0000        0.0000        0.0000        0.0000        0.0000        0.0000        0.0000        0.0000        0.0000        0.0000        0.0000        0.0000        0.0000        0.0000        0.0000        0.0000        0.0000        0.0000        0.0000        0.0000        0.0000        0.0000        0.0000        0.0000        0.0000        0.0000        0.0000        0.0000        0.0000        0.0000        0.0000        0.0000        0.0000        0.0000        0.0000        0.0000        0.0000        0.0000        0.0000        0.0000        0.0000        0.0000        0.0000        0.0000        0.0000        0.0000        0.0000        0.0000        0.0000       25.4485       25.4102        0.0000       18.2042       19.7299       23.2978       20.7112       24.7912       24.9198       17.8184       24.5412       62.2787       13.7147       14.1532       25.8466       45.2804       66.4567       57.7845       68.0309       77.2645       85.9615       70.4326       88.2829       63.7352       60.0391       62.5180       75.2650       87.1866       71.1970       73.2448       55.8806       41.2137       43.2878       40.9109       40.1559       39.4045       45.2160       52.6050       64.7286       73.5984       76.6098       92.4960      110.4134      122.0576      141.5401      141.4883      147.7167      145.9908      150.6974      154.7710      153.0132      150.1716      174.5267      194.9467      177.9024      167.3163      172.5952      214.4323      267.6656      247.8943      235.1392      191.8121      168.8730      158.9012      156.1065      156.2022      141.8584      138.3433      133.2825      140.1608      153.6426      146.2563      144.6232      147.7233      154.5813      154.5212      165.5076        0.0000        0.0000        0.0000        0.0000        0.0000        0.0000        0.0000
        0.0000        0.0000        0.0000        0.0000        0.0000        0.0000        0.0000        0.0000        0.0000        0.0000        0.0000        0.0000        0.0000        0.0000        0.0000        0.0000        0.0000        0.0000        0.0000        0.0000        0.0000        0.0000        0.0000        0.0000        0.0000        0.0000        0.0000        0.0000        0.0000       43.7764       40.6868       35.6899       37.3603       32.6549       23.6986       16.9394       13.1963       11.7946       11.6903       16.8210       17.3870       18.3458       16.7808       12.6609       10.9849        8.5057        8.0092        6.5777        6.9131        7.5616        7.2150        7.2811        7.2890        8.4626        9.2564        8.7017        7.3108        6.9768        7.8094        6.5046        7.3706        6.8501        6.0098        5.9927        6.9997        7.6441        6.1168        5.2526        5.1602        5.1625        4.9308        4.3511        4.7207        0.0000        0.0000        0.0000        0.0000        0.0000        0.0000        0.0000        0.0000        0.0000        0.0000        0.0000        0.0000        0.0000        0.0000        0.0000        0.0000        0.0000        0.0000        0.0000        0.0000        0.0000        0.0000        0.0000        0.0000        0.0000        0.0000        0.0000        0.0000        0.0000        0.0000        0.0000        0.0000        0.0000        0.0000        0.0000        0.0000        0.0000        0.0000        0.0000        0.0000        0.0000        0.0000        0.0000        0.0000        0.0000        0.0000        0.0000        0.0000        0.0000        0.0000        0.0000        0.0000        0.0000        0.0000        0.0000        0.0000        0.0000        0.0000        0.0000        0.0000        0.0000        0.0000        0.0000        0.0000        0.0000        0.0000        0.0000        0.0000        0.0000        0.0000        0.0000        0.0000        0.0000        0.0000        0.0000        0.0000        0.0000        0.0000        0.0000        0.0000        0.0000        0.0000        0.0000        0.0000        0.0000        0.0000        0.0000        0.0000        0.0000        0.0000        0.0000       22.6640       23.0228       22.2239       20.7506       18.8502       18.3418       29.7910       14.7193       17.0645       21.9688       14.5865       17.0204      109.9109       13.6162       12.0256       15.7546       46.2804       63.2639       49.8378       55.5675       74.7783       85.5634       95.0722       90.3169       82.3951       70.6725       78.4482      107.6924      120.0324       96.6053      121.4179      105.5129       74.7745       54.9415       49.9286       41.7071       43.1653       44.0765       53.2715       97.6662       63.4929       68.9289       89.5620      111.6654      126.2780      142.7128      135.5163      146.8726      158.2418      144.5403      170.5198      181.7982      167.5311      190.1340      174.5309      160.4156      155.8475      194.4973      227.7701      236.6920      182.9975      174.7332      173.8618      182.4941      182.7600      172.6213      165.5407      156.4178      152.3093      141.3512      142.1335      134.2265      136.2067      134.9312      138.2383      147.5058      148.3055        0.0000        0.0000        0.0000        0.0000        0.0000        0.0000        0.0000        0.0000
        0.0000        0.0000        0.0000        0.0000        0.0000        0.0000        0.0000        0.0000        0.0000        0.0000        0.0000        0.0000        0.0000        0.0000        0.0000        0.0000        0.0000        0.0000        0.0000        0.0000        0.0000        0.0000        0.0000        0.0000        0.0000        0.0000       44.4823       51.1100       52.3626       46.4660       42.3199       30.2228       29.0247       22.3560       17.5227       12.8689        7.5794       11.2282        7.7343       12.2907       12.8785       13.6932       12.3709        9.1634        8.3574        6.5118        6.2157        6.3081        8.1250        8.7714        6.7492        6.9202        9.0889        8.3447        9.2544        8.6737        7.7800        7.1929        8.5307        6.2467        6.1820        5.5533        5.9696        5.1842        5.2382        5.1062        4.1817        4.1408        4.3946        4.6093        4.1976        4.2459        4.8799        5.2523        5.2029        5.0647        5.3716        5.4719        5.0745        1.3575        1.4691        1.3176        0.0000        0.0000        0.0000        0.0000        0.0000        0.0000        0.0000        0.0000        0.0000        0.0000        0.0000        0.0000        0.0000        0.0000        0.0000        0.0000        0.0000        0.0000        0.0000        0.0000        0.0000        0.0000        0.0000        0.0000        0.0000        0.0000        0.0000        0.0000        0.0000        0.0000        0.0000        0.0000        0.0000        0.0000        0.0000        0.0000        0.0000        0.0000        0.0000        0.0000        0.0000        0.0000        0.0000        0.0000        0.0000        0.0000        0.0000        0.0000        0.0000        0.0000        0.0000        0.0000        0.0000        0.0000        0.0000        0.0000        0.0000        0.0000        0.0000        0.0000        0.0000        0.0000        0.0000        0.0000        0.0000        0.0000        0.0000        0.0000        0.0000        0.0000        0.0000        6.8289        7.0678        7.4924        5.1269        7.9022        0.0000        0.0000        0.0000        0.0000       15.2911       20.6666       19.9227       22.3591       25.0678       20.8120       18.4759       15.0471       20.0860       12.4387       11.9386       15.0005       16.1252       13.8195       12.4773       14.3963       12.7935       21.3359       40.9510       48.1182       40.3434       54.8904       91.5131      115.2036      112.9200       83.3235       79.8747       88.2271       76.0861       82.3942      111.5146       83.1868       89.6167       80.7582       83.1307       88.1542       70.7136       47.1825       44.9278       50.5142       51.7038       91.1481       71.1528       84.9125       95.3220       96.9063      105.4855      109.1408      109.4470      134.7785      163.6160      155.2363      166.2503      174.3470      193.1473      193.1059      169.7588      166.1308      173.9844      218.3788      195.5231      193.7415      192.0806      192.9767      190.6274      190.3845      181.2024      170.4551      165.8714      157.9961      154.8804      155.5554      148.8959      142.3434      143.4602      134.3873      131.6987      137.6150      145.7030        0.0000        0.0000        0.0000        0.0000        0.0000        0.0000        0.0000        0.0000
        0.0000        0.0000        0.0000        0.0000        0.0000        0.0000        0.0000        0.0000        0.0000        0.0000        0.0000        0.0000        0.0000        0.0000        0.0000        0.0000        0.0000        0.0000        0.0000        0.0000        0.0000        0.0000        0.0000        0.0000        0.0000       54.6859       52.7213       38.4377       36.0109       28.3437       25.1324       23.3051       21.0276       19.0218       15.0940        9.5769        7.2236       20.4474       15.0692        5.7686        7.8900        9.4719        7.9953        9.5144        8.9291        8.0338        9.0515        7.2174        7.3943        7.3749        7.8674        5.9021        5.9237        6.3172        6.3757        6.4667        7.6918       10.2897       12.7107        9.3234        7.2543        6.4903        6.3837        7.3338        6.2639        5.6323        4.8439        3.8083        3.7671        3.8956        4.1413        3.5786        4.0957        4.2842        4.8402        4.2159        4.8822        5.1657        4.9731        4.8357        4.0711        3.5081        2.7467        1.5793        0.0000        0.0000        0.0000        0.0000        0.0000        0.0000        0.0000        0.0000        0.0000        0.0000        0.0000        0.0000        0.0000        0.0000        0.0000        0.0000        0.0000        0.0000        0.0000        0.0000        0.0000        0.0000        0.0000        0.0000        0.0000        0.0000        0.0000        0.0000        0.0000        0.0000        0.0000        0.0000        0.0000        0.0000        0.0000        0.0000        0.0000        0.0000        0.0000        0.0000        0.0000        0.0000        0.0000        0.0000        0.0000        0.0000        0.0000        0.0000        0.0000        0.0000        0.0000        0.0000        0.0000        0.0000        0.0000        0.0000        0.0000        0.0000        0.0000        0.0000        0.0000        0.0000        0.0000        0.0000        0.0000        0.0000        0.0000        0.0000        8.9746        8.7596        9.7694       12.2225       12.9949        8.0026        6.8936        9.0456       11.3087       13.5904       14.4807       14.5946       20.3922       16.1091       14.6449       13.7060       16.1886       16.1597       16.9669       14.2138       14.7843       13.7409       14.9174       20.6698       19.7594       19.7518       24.9008       31.4363       37.4755       40.4506       41.3295       58.8857       90.2104      106.4505       87.3548       85.5724      105.4120       97.9156       95.0102       72.8460       76.1448       67.9405       68.6230       74.0246      101.7318      106.4079      116.0411       86.0908       61.0298       62.6342       62.8842       62.1789       67.1965       77.4477       88.9667      105.2703      119.0634      113.6237      124.7641      141.6790      167.5178      178.6243      194.7170      184.7797      189.7453      176.6737      174.3315      176.0540      180.0023      168.7686      175.0988      187.1742      186.7945      195.9127      179.7177      187.7356      178.1068      178.4681      192.6030      185.3970      180.8394      184.2685        0.0000        0.0000      150.1256      149.4698      144.9360      127.3875        0.0000        0.0000        0.0000        0.0000        0.0000        0.0000        0.0000        0.0000        0.0000
        0.0000        0.0000        0.0000        0.0000        0.0000        0.0000        0.0000        0.0000        0.0000        0.0000        0.0000        0.0000        0.0000        0.0000        0.0000        0.0000        0.0000        0.0000        0.0000        0.0000        0.0000        0.0000        0.0000        0.0000        0.0000        0.0000       55.8801       46.6496       42.9231       32.1391       66.0171       62.1889       20.1662       18.3422       16.9592       10.8745        7.7820        6.5211        7.2347        7.9690        6.8079        6.5497        7.0567       10.7364       11.7927       12.2939       10.0359        8.7833        9.4248        8.8920        9.4735        9.1203        6.1254        5.6264        6.6664        7.5058        8.6001       11.1602       11.2606        8.4405        6.9336        5.5790        5.8088        6.4370        6.5391        6.0288        4.6431        3.6111        3.4401        3.6995        4.2866        3.9894        4.3970        4.3194        4.9346        5.1665        6.0023        6.2750        5.9353        5.3041        4.9852        4.4336        3.5918        2.2558        1.6915        1.3238        0.0000        0.0000        0.0000        0.0000        0.0000        0.0000        0.0000        0.0000        0.0000        0.0000        0.0000        0.0000        0.0000        0.0000        0.0000        0.0000        0.0000        0.0000        0.0000        0.0000        0.0000        0.0000        0.0000        0.0000        0.0000        0.0000        0.0000        0.0000        0.0000        0.0000        0.0000        0.0000        0.0000        0.0000        0.0000        0.0000        0.0000        0.0000        0.0000        0.0000        0.0000        0.0000        0.0000        0.0000        0.0000        0.0000        0.0000        0.0000        0.0000        0.0000        0.0000        0.0000        0.0000        0.0000        0.0000        0.0000        0.0000        0.0000        0.0000        0.0000        0.0000        0.0000        0.0000        0.0000        0.0000        0.0000        7.8733        9.7887       13.7665       20.8775       22.6002        6.9787        9.1660        8.7536       11.6071       16.2633       16.3120       22.0530       17.8373       14.9915       12.8327       11.5752       11.3452       13.9315       12.9143       14.3088       18.7354       21.0150       24.5587       25.0137       25.0028       28.3100       31.7821       31.2900       36.8549       40.1554       39.6135       47.9606       60.9794       69.0533       72.0139       85.2461      102.8257      109.8714       98.0871       86.1823       87.6475       80.3729       90.7447       86.4892      105.8267      104.5381       77.4839       86.9829       55.7867       47.6253       47.9256       60.8317       82.1014       99.3802       90.7876      102.5720      119.1178      129.1556      144.6266      126.3732      169.7657      196.4957      224.1372      207.5837      197.3284      187.2312      173.0712      172.8582      187.3884      171.4932      177.5798      179.9322      177.7681      176.2310      186.1597      187.5126      187.5581      182.4748      184.4454      197.0325      209.2060        0.0000        0.0000        0.0000        0.0000        0.0000        0.0000        0.0000        0.0000        0.0000        0.0000        0.0000        0.0000        0.0000        0.0000        0.0000        0.0000
        0.0000        0.0000        0.0000        0.0000        0.0000        0.0000        0.0000        0.0000        0.0000        0.0000        0.0000        0.0000        0.0000        0.0000        0.0000        0.0000        0.0000        0.0000        0.0000        0.0000        0.0000        0.0000        0.0000        0.0000        0.0000        0.0000        0.0000       31.8593       27.7288       26.5414       30.6888       37.2246       24.4934       22.4394       21.4683       12.2808       11.0738        9.4243       10.6889       21.3038       15.4695       10.8324       10.4510       12.6589       13.9694       12.6648       12.0927       12.6711       12.9288       12.6222       13.5435       13.4000        8.9081        5.4939        7.0375        7.0017        6.8565        5.8833        7.4800        6.0746        5.2470        4.6801        5.1318        6.2095        5.4048        4.6549        3.7120        3.8113        3.7385        3.8490        4.1048        3.4635        3.6036        4.2306        5.0493        5.5250        6.3279        6.6172        6.3575        5.9256        5.8337        5.4369        4.3821        2.8354        2.3090        2.1111        4.1442        2.0142        0.4811        1.0545        0.0000        0.0000        0.0000        0.0000        0.0000        0.0000        0.0000        0.0000        0.0000        0.0000        0.0000        0.0000        0.0000        0.0000        0.0000        0.0000        0.0000        0.0000        0.0000        0.0000        0.0000        0.0000        0.0000        0.0000        0.0000        0.0000        0.0000        0.0000        0.0000        0.0000        0.0000        0.0000        0.0000        0.0000        0.0000        0.0000        0.0000        0.0000        0.0000        0.0000        0.0000        0.0000        0.0000        0.0000        0.0000        0.0000        0.0000        0.0000        0.0000        0.0000        0.0000        0.0000        0.0000        0.0000        0.0000        0.0000        0.0000        0.0000        0.0000        0.0000        0.0000        9.6830        9.1761       14.9989       18.6646       15.1752       11.1730        8.5510        9.4808       11.7055       12.3760       16.4867       14.6418       15.9742       20.9402       21.5084       15.7684        9.6405        9.0501       10.6068       12.1338       14.6191       17.2565       19.4919       22.7841       32.3979       29.1908       27.4815       34.1665       37.4347       37.5516       38.8884       38.8178       48.2936       57.4719       57.5233       63.6410       88.3468       88.3033       96.0942       90.7855       81.5087      107.4633      111.8906      106.0952       83.6288       79.2141       84.4524       66.9208       54.5659       47.9045       48.8278       59.1488       83.5791      124.1481      128.5974      119.4420      120.2936      131.7855      122.8542      123.7373      148.6931      190.3116      180.7629      155.5773      177.1184      189.9138      167.0844      164.1062      165.5474      181.2373      174.9801      165.7667      174.8569      174.9969      172.1089      168.1771      181.5246      192.9471      201.8028      200.0747      210.3973      193.0147        0.0000        0.0000        0.0000        0.0000        0.0000        0.0000        0.0000        0.0000        0.0000        0.0000        0.0000        0.0000        0.0000        0.0000        0.0000        0.0000
        0.0000        0.0000        0.0000        0.0000        0.0000        0.0000        0.0000        0.0000        0.0000        0.0000        0.0000        0.0000        0.0000        0.0000        0.0000        0.0000        0.0000        0.0000        0.0000        0.0000        0.0000        0.0000        0.0000        0.0000        0.0000        0.0000        0.0000       30.7135       28.6731       26.9698       26.6892       29.1041       26.8034       27.1890       26.8883       23.4309       22.0294       25.2096       22.9305       42.2765       45.7075       35.1239       29.4765       18.9885       16.0384       16.4787       13.9861       14.4433       11.5928       12.8332       12.3202       10.2220        8.4861        6.7434        8.6670        7.6632        6.8895        7.7543        8.0948        7.0392        4.6850        3.7561        3.8505        4.6840        4.1723        4.6046        3.1954        3.0046        3.4656        3.3809        3.7383        3.1323        3.1353        3.6460        4.6337        4.8734        5.7791        6.1626        6.0236        6.0380        6.1401        5.3771        4.4352        2.8425        2.0781        1.3181        1.3342        1.3432        1.1283        0.8793        0.0000        0.0000        0.0000        0.0000        0.0000        0.0000        0.0000        0.0000        0.0000        0.0000        0.0000        0.0000        0.0000        0.0000        0.0000        0.0000        0.0000        0.0000        0.0000        0.0000        0.0000        0.0000        0.0000        0.0000        0.0000        0.0000        0.0000        0.0000        0.0000        0.0000        0.0000        0.0000        0.0000        0.0000        0.0000        0.0000        0.0000        0.0000        0.0000        0.0000        0.0000        0.0000        0.0000        0.0000        0.0000        0.0000        0.0000        0.0000        0.0000        0.0000        0.0000        0.0000        0.0000        0.0000        0.0000        0.0000        0.0000        0.0000        0.0000        0.0000        0.0000        0.0000        7.9292        7.1874        7.6202        6.8647        6.7860        9.1802       14.6475       13.6599       14.1370       14.4606       11.9331       11.2364       15.7919       19.0660       12.9757        8.8656        8.8889       10.2996       11.1634       13.8385       14.9212       22.0609       23.5201       29.7056       32.9839       36.2705       42.0277       48.8592       56.7719       70.0342       67.8111       76.5594       59.8922       68.0813       62.0677       92.7180       97.7366       84.0636       83.6992       88.3455       70.1184       62.4878       95.0558       70.9834       78.0083       82.5967      103.5170       93.3325       65.2608       54.5734       95.0520      120.7049      127.2689      117.8582      121.4460      144.0739      159.7412      144.8681      115.0670      131.6078      141.6770      149.9438      168.7803      216.6474      191.6944      150.6495      161.0651      162.9474      163.9843      169.3415      171.7164      165.1797      162.8119      171.4318      168.2446      172.0846      185.9789      168.2693      197.8374      196.9193      180.3436        0.0000        0.0000        0.0000        0.0000        0.0000        0.0000        0.0000        0.0000        0.0000        0.0000        0.0000        0.0000        0.0000        0.0000        0.0000        0.0000
        0.0000        0.0000        0.0000        0.0000        0.0000        0.0000        0.0000        0.0000        0.0000        0.0000        0.0000        0.0000        0.0000        0.0000        0.0000        0.0000        0.0000        0.0000        0.0000        0.0000        0.0000        0.0000        0.0000        0.0000        0.0000        0.0000        0.0000        0.0000       30.9724       29.5081       30.0100       34.1293       35.3315       33.3553       32.2990       28.1972       25.8962       26.4245       26.6218       36.6870       55.2114       75.6746       50.4875       35.0243       30.7678       23.9139       22.4789       19.6358       16.8995       14.4040       15.3516       12.8721       10.6361        7.6197        5.5472        5.1880        5.3218        5.5594        7.1411       24.4985       23.8501        6.8331        4.7310        4.3814        3.5521        4.1378        3.5338        3.0517        2.9313        2.7673        3.0451        1.4058        0.9571        1.2587        2.4187        7.2056        8.1505        8.6872        8.5743        8.4897        8.8572        8.6353        6.7203        3.7702        2.6526        1.7744        1.8996        3.1760        1.9643        1.6297        1.0077        0.0000        0.0000        0.0000        0.0000        0.0000        0.0000        0.0000        0.0000        0.0000        0.0000        0.0000        0.0000        0.0000        0.0000        0.0000        0.0000        0.0000        0.0000        0.0000        0.0000        0.0000        0.0000        0.0000        0.0000        0.0000        0.0000        0.0000        0.0000        0.0000        0.0000        0.0000        0.0000        0.0000        0.0000        0.0000        0.0000        0.0000        0.0000        0.0000        0.0000        0.0000        0.0000        0.0000        0.0000        0.0000        0.0000        0.0000        0.0000        0.0000        0.0000        0.0000        0.0000        0.0000        0.0000        0.0000        0.0000        0.0000        0.0000        0.0000        0.0000        0.0000        0.0000        7.8452        7.6979        7.1245        9.5288       11.7962        9.0234       12.7368       13.8654       13.6833       11.8248        8.7354       10.1252       11.5636        8.6583        8.1020        8.0003        9.1575        9.0605        8.3615       10.3793       16.6755       26.2893       40.1503       49.8263       53.0593       48.7126       61.1355       55.0496       69.6803       58.1619       53.6174       51.9615       55.1829       56.8750       70.2409       75.8441       54.4195       50.5736       48.0262       46.0248       51.4397       54.7130       49.1038       60.3653       94.1293      105.0893       76.2749       74.1872       52.2403       66.2671       72.6746       78.0428       87.2723       98.9578      156.2136      159.1516      121.2590      106.8602      112.2984      139.5988      140.1855      182.8723      209.2150      176.6279      180.3513      146.8537      145.1842      156.4134      176.6001      183.3194      150.9031      147.8066      147.1496      144.9364      150.6080      146.2956      143.3931      147.9610      166.3860      171.4510        0.0000        0.0000        0.0000        0.0000        0.0000        0.0000        0.0000        0.0000        0.0000        0.0000        0.0000        0.0000        0.0000        0.0000        0.0000        0.0000
        0.0000        0.0000        0.0000        0.0000        0.0000        0.0000        0.0000        0.0000        0.0000        0.0000        0.0000        0.0000        0.0000        0.0000        0.0000        0.0000        0.0000        0.0000        0.0000        0.0000        0.0000        0.0000        0.0000        0.0000        0.0000        0.0000        0.0000        0.0000       31.5821       33.8031       34.7936       38.4291       38.5080       37.7876       35.4358       31.3074       30.3166       29.5634       30.5609       31.4737       29.7193       31.8745       33.1511       32.0097       36.7906       48.3939       75.5228       57.2911       25.8867       19.5144       26.9339       16.7372        9.3783        7.8816        5.6925        4.3463        4.7750        5.1884        6.1268       12.3740       12.0973       15.2856       12.0570        8.6187        6.9356        6.2103        6.3334        6.5973        5.1578        3.2924        3.7180        0.9179        0.7879        1.4621        3.3924        7.2183        7.9492        8.8084        9.1104        8.7472        9.5901        8.8203        8.5038        5.6286        4.4041        2.5712        2.1399        5.1230        2.6646        1.3283        0.6402        0.0000        0.0000        0.0000        0.0000        0.0000        0.0000        0.0000        0.0000        0.0000        0.0000        0.0000        0.0000        0.0000        0.0000        0.0000        0.0000        0.0000        0.0000        0.0000        0.0000        0.0000        0.0000        0.0000        0.0000        0.0000        0.0000        0.0000        0.0000        0.0000        0.0000        0.0000        0.0000        0.0000        0.0000        0.0000        0.0000        0.0000        0.0000        0.0000        0.0000        0.0000        0.0000        0.0000        0.0000        0.0000        0.0000        0.0000        0.0000        0.0000        0.0000        0.0000        0.0000        0.0000        0.0000        0.0000        0.0000        0.0000        0.0000        0.0000        0.0000       14.3902       13.0622        9.7010        8.6608       10.9606       11.3008       12.7676        9.9008       14.7508       15.0319       14.8611       13.0194        9.4246        8.1806        7.2122        7.6238        8.4460        9.0001        8.5609        7.2358        9.1679       12.7311       14.7808       32.3980       41.9983       49.5020       50.7373       52.2487       63.0425       55.2172       50.0543       54.9458       55.9475       56.1687       51.8190       53.9649       52.3186       49.7565       46.9748       47.2528       44.6768       65.2459       57.7163       59.7262       85.6933      105.9594       94.2511       79.3294       77.6144       87.6356       63.6170       92.3981       84.7963       84.7095       85.3453       88.7182      117.0192      121.6727      113.9165      125.4445      163.1221      156.0977      176.1463      132.1107      184.7736      165.4785      154.6109      132.2431      143.9829      155.5899      166.7530      157.6128      144.4924      156.3226      160.5672      168.0851      140.0532      131.9742      133.9971      140.3328      163.0387      174.0166        0.0000        0.0000        0.0000        0.0000        0.0000        0.0000        0.0000        0.0000        0.0000        0.0000        0.0000        0.0000        0.0000        0.0000        0.0000        0.0000
        0.0000        0.0000        0.0000        0.0000        0.0000        0.0000        0.0000        0.0000        0.0000        0.0000        0.0000        0.0000        0.0000        0.0000        0.0000        0.0000        0.0000        0.0000        0.0000        0.0000        0.0000        0.0000        0.0000        0.0000        0.0000        0.0000        0.0000        0.0000       40.8626       41.3048       49.8184       57.0285       50.5737       44.0413       40.2974       36.8537       35.2006       32.9905       30.3386       29.2958       31.5564       34.0384       31.6057       31.5341       31.6291       31.1812       49.8870       50.1395       35.1621       20.0107       31.6778       17.0416       11.6979        8.9943        5.9747        4.7270        5.9856        7.9167        4.7263        3.8635        2.8077        3.1827        4.6922       12.3133       18.4720       18.5324       12.1916        9.3278        6.1816        3.0669        1.6861        0.6761        0.4582        0.7586        1.1460        5.4510        8.4589        8.4724        8.9011       10.1453       13.2712       10.3935       12.9963       10.4882        4.1896        2.9122        3.2460        4.8737        3.4183        3.2714        2.8457        3.1864        0.0000        0.0000        0.0000        0.0000        0.0000        0.0000        0.0000        0.0000        0.0000        0.0000        0.0000        0.0000        0.0000        0.0000        0.0000        0.0000        0.0000        0.0000        0.0000        0.0000        0.0000        0.0000        0.0000        0.0000        0.0000        0.0000        0.0000        0.0000        0.0000        0.0000        0.0000        0.0000        0.0000        0.0000        0.0000        0.0000        0.0000        0.0000        0.0000        0.0000        0.0000        0.0000        0.0000        0.0000        0.0000        0.0000        0.0000        0.0000        0.0000        0.0000        0.0000        0.0000        0.0000        0.0000        0.0000        0.0000        0.0000        0.0000       22.4846       16.5966       14.5590       11.8573       12.3106       14.6923       13.3417       11.1771       12.0477       15.0165       15.6034       15.8766       14.2495       12.1256        8.9087        9.4212       14.4974       10.0561       10.2457       11.4202       11.2255       12.5933       58.4777       68.7330       21.1765       40.9897       49.8375       52.1863       61.6471       75.1596       66.7941       49.4386       53.4371       50.4459       52.8620       56.8926       47.4241       50.7224       85.8406       90.9796       67.0580       52.6596       58.7287       47.7046       63.7501       92.1239      103.7406       93.4580       73.2367       65.2716       69.3043       75.2591      110.1290       94.3482      108.5479       91.1848       98.8492      105.1037      116.9633      110.1324      116.3253      129.7560      131.9743      131.3804      149.7807      170.6031      164.2053      162.9271      163.3312      157.3378      145.1477      143.0440      143.9440      139.1393      141.2943      142.4266      146.2384      125.6032      121.9495      129.0975      136.7359      156.3607      158.6309      159.2955        0.0000        0.0000        0.0000        0.0000        0.0000        0.0000        0.0000        0.0000        0.0000        0.0000        0.0000        0.0000        0.0000        0.0000        0.0000
        0.0000        0.0000        0.0000        0.0000        0.0000        0.0000        0.0000        0.0000        0.0000        0.0000        0.0000        0.0000        0.0000        0.0000        0.0000        0.0000        0.0000        0.0000        0.0000        0.0000        0.0000        0.0000        0.0000        0.0000        0.0000        0.0000        0.0000       43.4749       42.8692       35.6206       38.3990       42.9877       39.5085       38.9116       39.9387       37.1549       34.2458       30.3285       31.4923       33.9110       43.1511       46.6614       35.4626       28.4132       24.2341       21.4100       18.8876       20.2573       23.4704       16.1955       14.9849       14.7556       16.2697       17.0489       13.6501        9.6380        8.6040        6.1573        3.2268        2.7833        3.0695        3.2286        3.5872        4.2929        5.3095        4.1536        3.8239        2.7472        2.2210        1.5385        1.2790        0.7882        0.3339        0.4802        0.9966        4.3954        6.0394        6.9397        7.3269        7.8950        6.7120        8.4464       11.6850       30.0138       15.6451        2.7653        2.7473        2.1020        1.6598        1.6704        1.3288        0.1838        0.2741        0.0000        0.0000        0.0000        0.0000        0.0000        0.0000        0.0000        0.0000        0.0000        0.0000        0.0000        0.0000        0.0000        0.0000        0.0000        0.0000        0.0000        0.0000        0.0000        0.0000        0.0000        0.0000        0.0000        0.0000        0.0000        0.0000        0.0000        0.0000        0.0000        0.0000        0.0000        0.0000        0.0000        0.0000        0.0000        0.0000        0.0000        0.0000        0.0000        0.0000        0.0000        0.0000        0.0000        0.0000        0.0000        0.0000        0.0000        0.0000        0.0000        0.0000        0.0000        0.0000        0.0000        0.0000        0.0000        0.0000       31.9180       35.5200       19.5979       15.3475       15.8329       16.5356       17.5293       17.4514       13.4604       12.1510       15.0748       16.1242       17.4278       16.0309       10.7121       10.6350       12.5044       13.7277       15.2354       16.1508       17.2288       18.6714       16.2620       32.4457       33.9666       23.3871       42.5556       50.7140       62.7117       73.8318       71.8490       54.0722       47.7513       47.1873       47.7451       53.4875       53.0295       41.7694       55.0969       98.0307       96.3518       84.7020       75.8378       77.7162       68.3388       72.2308       84.9257       95.9234       91.9694       99.1490      100.3007      101.5915       93.9647       94.1046      101.2337      107.4417       90.8547       91.7457      119.2373      118.2179      117.0384      118.8668      101.7111      118.4095      133.2256      136.4552      152.3331      170.4532      184.5526      184.7771      169.2148      143.6469      138.2406      131.0310      117.7313      119.0064      127.1548      122.1891      113.9002      115.9474      131.6860      136.3731      150.6418      150.3506        0.0000        0.0000        0.0000        0.0000        0.0000        0.0000        0.0000        0.0000        0.0000        0.0000        0.0000        0.0000        0.0000        0.0000        0.0000        0.0000
        0.0000        0.0000        0.0000        0.0000        0.0000        0.0000        0.0000        0.0000        0.0000        0.0000        0.0000        0.0000        0.0000        0.0000        0.0000        0.0000        0.0000        0.0000        0.0000        0.0000        0.0000        0.0000        0.0000        0.0000        0.0000        0.0000        0.0000       37.3781       32.1939       29.5689       29.7935       33.1874       33.1513       33.4105       37.9352       46.8416       47.1232       30.0949       36.0099       33.7785       36.0635       32.9668       28.4825       25.3615       21.5795       21.5302       21.2513       20.5105       17.4625       15.0598       13.1735       11.2730       11.1795       11.7236       10.0126        6.6210        7.7684        7.1934        2.5327        3.6367        4.3372        4.3427        4.5163        5.3857        4.3402        3.6323        4.2049        2.5371        1.2753        0.8872        0.5867        0.3454        0.4395        0.5997        1.0090        2.3965        3.1112        3.9164        4.2737        2.6053        2.1691        2.3084        2.7575        4.4707        5.5692        1.4135        1.6670        1.5736        1.9398        0.8481        0.0000        0.1728        0.4820        0.3939        0.2626        0.1858        0.1265        0.1013        0.8524        1.5473        3.8217        0.0000        0.0000        0.0000        0.0000        0.0000        0.0000        0.2149        0.5897        2.2526        2.1072        0.0000        0.0000        0.0000        0.0000        0.0000        0.0000        0.0000        0.0000        0.0000        0.0000        0.0000        0.0000        0.0000        0.0000        0.0000        0.0000        0.0000        0.0000        0.0000        0.0000        0.0000        0.0000        0.0000        0.0000        0.0000        0.0000        0.0000        0.0000        0.0000        0.0000        0.0000        0.0000        0.0000        0.0000        0.0000        0.0000       37.0839       33.6729       30.3606       29.6222       25.2297       24.2654       24.0127       25.7782       26.8292       24.0932       18.6964       19.6369       18.1032       18.4380       18.5164       18.6291       16.0624       17.9797       19.6426       19.6117       22.3068       24.4943       28.0188       29.2898       27.0180       27.5813       32.8729       41.5183       50.8721       67.7679       77.4655       77.4781       52.9748       49.5603       46.4531       40.9324       41.4494       42.8173       63.1348       45.1373       57.9945       83.7562      103.1856       58.7426       74.2845       85.4251       90.7175      101.9577      109.2699      120.3624      115.9864      110.8802      143.0036      142.2746      138.7882      120.3557      130.7655      138.6705      137.8398      124.7239      126.4136      125.0547      126.6068      127.3825      116.4844      159.3406      153.9045      161.3157      152.0118      151.5664      152.5620      143.2073      141.5518      137.0218      144.5185      133.1891      110.5609      104.1900      107.9338      108.1127      103.8786      104.6592      117.4255      121.6576      144.2982      150.8228        0.0000        0.0000        0.0000        0.0000        0.0000        0.0000        0.0000        0.0000        0.0000        0.0000        0.0000        0.0000        0.0000        0.0000        0.0000        0.0000
        0.0000        0.0000        0.0000        0.0000        0.0000        0.0000        0.0000        0.0000        0.0000        0.0000        0.0000        0.0000        0.0000        0.0000        0.0000        0.0000        0.0000        0.0000        0.0000        0.0000        0.0000        0.0000        0.0000        0.0000        0.0000        0.0000       45.0540       37.8658       29.3414       27.8469       29.2477       35.7444       41.3798       45.2560       33.2788       35.3326       47.1992       61.8639       71.7640       49.0294       35.9399       36.0141       31.6487       28.6292       26.3601       23.1818       32.8052       48.2133       42.9562       26.4887       14.4058       10.0038       10.5600        9.8586        9.8584        5.6267        4.0520        3.0513        1.0429        2.9673        4.2464        4.3279        3.5976        2.8580        2.7071        2.3711        2.3265        1.3455        1.0190        0.8554        0.6051        0.6696        0.3117        0.5306        0.9259        1.7936        2.1128        3.0513        3.2782        2.4271        2.4655        1.6235        1.4829        1.2507        1.0503        1.0673        1.1528        0.3791        0.2695        0.2011        0.3215        0.1754        0.2475        0.4514        0.2469        0.2937        0.4488        0.4529        0.3193        0.2125        0.0000        0.0000        0.0000        0.0000        0.1588        0.5925        1.5744        1.3686        1.1367        0.4871        0.5320        0.2212        0.6893        0.8039        0.3293        0.0000        0.0000        0.0000        0.0000        0.0000        0.0000        0.0000        0.0000        0.0000        0.0000        0.0000        0.0000        0.0000        0.0000        0.0000        0.0000        0.0000        0.0000        0.0000        0.0000        0.0000       10.7447       13.0789       11.2585       13.4123       20.8663       21.8489       23.9384       23.1600       25.4533       27.6156       30.1097       31.8439       30.7757       24.8157       23.1862       28.2373       29.5932       33.7645       33.6285       30.9105       28.7291       24.3515       23.0531       20.3326       21.3233       22.5795       20.2263       18.2102       18.0025       23.0640       22.1836       26.9839       29.0865       30.8411       31.5754       30.8502       32.3096       35.3446       44.0233       55.9790       66.9389       70.8397       66.1387       50.8597       54.2134       54.0688       47.0021       48.5110       43.2153       47.1511       51.0230       57.0860       80.0394       83.6527       76.4469       89.3822       99.3679      113.3968      128.0046      145.2880      131.5807      131.6048      157.5164      137.7689      129.5313      126.6840      119.7731      133.0939      131.4026      135.0270      124.6297      132.1962      135.0816      133.7541      138.6961      119.4061      112.6790      135.1532      141.9672      146.0306      151.8742      149.3315      139.4311      145.8785      137.5940      139.6427      124.3633      102.2701       90.6664       95.0169       89.8233       93.3554       96.8665      105.1295      113.0933        0.0000        0.0000        0.0000        0.0000        0.0000        0.0000        0.0000        0.0000        0.0000        0.0000        0.0000        0.0000        0.0000        0.0000        0.0000        0.0000        0.0000        0.0000
        0.0000        0.0000        0.0000        0.0000        0.0000        0.0000        0.0000        0.0000        0.0000        0.0000        0.0000        0.0000        0.0000        0.0000        0.0000        0.0000        0.0000        0.0000        0.0000        0.0000        0.0000        0.0000        0.0000        0.0000        0.0000        0.0000       42.0065       30.5030       26.8401       29.0833       35.2635       51.5238       66.0701       69.6012       54.9742       45.5672       30.0493       27.8351       31.4178       30.1624       40.7539       48.1244       36.5429       51.5042       34.5484       28.5464       23.8885       24.1630       20.4401       14.6651       10.5447        8.6420        7.3426        5.9588        3.5351        1.0886        1.2893        1.2848        1.0032        2.9245        4.5925        4.5337        3.5845        2.2060        2.0849        2.1325        1.2133        0.4183        0.5853        0.7667        0.9308        0.9437        1.0982        1.1850        1.1428        1.4595        1.5051        1.4565        1.5304        1.3751        1.3877        1.2644        0.6330        0.8525        1.1408        1.2791        0.8348        0.2722        0.1970        0.3660        0.8245        0.8932        0.9974        1.2224        1.1130        1.0937        1.1050        0.8455        0.4068        0.0000        0.0000        0.0000        0.0000        0.0000        0.0000        0.1430        1.5152        1.4990        0.8348        0.1249        1.1877        1.0457        0.7013        0.1547        0.1937        0.2524        0.3236        0.6499        0.0000        0.0000        0.0000        0.0000        0.0000        0.0000        0.0000        0.0000        0.0000        0.0000        0.0000        0.0000        8.5696       11.4291       11.1417        8.4396        8.0426        9.3607        9.7605       10.1823       10.8145       14.6076       20.0640       19.4172       16.9296       20.2078       22.5052       25.6826       29.1702       30.1342       29.7695       28.7926       34.7484       39.1000       41.6764       36.8819       35.6098       36.6469       33.2469       29.1543       28.8372       27.4080       26.5434       24.4434       23.2016       19.9546       23.1778       21.4001       22.2108       34.8464       31.6068       32.1632       34.3960       33.2800       38.2924       39.2868       44.6660       60.3947       76.8893       78.2270       75.2071       64.2464       79.6932       72.9832       96.7349       66.8832       46.8512       41.6185       45.4625       66.0231       71.9566       77.1107       78.3346      103.2042      105.9496      110.5177      132.5887      164.0226      157.4616      156.3600      163.8355      141.5239      119.8643      127.7892      155.5206      153.7769      132.3389      129.3529      148.1561      165.8690      159.6831      141.6610      139.8211      123.7023      118.5002      122.1595      132.0141      141.9799      143.7747      142.5166      146.0901      146.0806      136.9767      125.8231      115.6242       97.4449       90.0043       89.6011       89.2166        0.0000       93.1721      103.3923      113.5611        0.0000        0.0000        0.0000        0.0000        0.0000        0.0000        0.0000        0.0000        0.0000        0.0000        0.0000        0.0000        0.0000        0.0000        0.0000        0.0000        0.0000        0.0000
        0.0000        0.0000        0.0000        0.0000        0.0000        0.0000        0.0000        0.0000        0.0000        0.0000        0.0000        0.0000        0.0000        0.0000        0.0000        0.0000        0.0000        0.0000        0.0000        0.0000        0.0000        0.0000        0.0000        0.0000        0.0000       44.7417       38.8514       28.3006       25.0060       22.8660       27.1419       35.5281       33.2361       33.5234       30.1713       30.2584       26.4051       26.1389       26.8343       26.4029       24.7544       21.3744       17.8190       18.3712       17.8205       15.7293       14.9748       13.6651       11.7445        8.8177        7.1366        5.3665        4.7294       12.4353       16.4849        2.3019        0.4763        1.2445        1.4628        3.4195        4.0441        3.8763        3.4342        3.2272        2.2540        2.0299        1.4108        0.1616        0.1085        0.4410        0.7393        0.2978        0.3232        0.8020        1.0959        0.8927        1.0100        0.9680        0.8867        0.4602        0.5363        1.0038        1.0757        1.1608        0.8166        0.7096        1.3753        2.0854        0.7688        0.7292        0.6225        0.3731        1.1139        0.6906        0.7783        0.8681        1.0182        0.2869        0.0000        0.2676        0.1070        0.2774        0.1128        0.5865        1.2227        1.5531        0.8040        1.1642        1.3332        1.7115        1.2839        0.1103        0.0292        0.0495        0.0820        0.1805        0.2317        0.3852        0.6389        1.2584        1.6056        0.0000        0.0000        0.0000        0.0000        0.0000        0.0000        0.0000        0.0000       10.6358       10.7631       14.3331       13.9622       10.6137       11.9151       13.5162       15.5029       13.4328       13.8905       13.3382       14.8516       19.1642       18.6228       18.0852       24.3822       30.7278       28.0008       22.7297       28.9198       27.8155       26.2624       30.7450       38.6988       37.5136       38.7963       41.5325       42.8429       36.5417       36.3602       32.1946       28.0850       28.6121       29.1021       27.7032       32.1791       30.1175       22.3787       30.5541       30.6997       31.7916       33.9573       35.2009       35.8726       40.7911       51.1521       67.3447       82.5069       79.1504       74.2514       65.9099       93.7668      106.0279       99.2918       67.1358       54.8294       60.2281       72.1238       81.6866       76.8675       88.7467      110.8895      136.3731      149.2397      139.3765      141.0612      136.4176      132.1423      139.4663      159.4160      137.0651      123.8337      128.5148      139.2404      139.5079      186.9945      174.4406      181.0677      165.6183      160.6916      150.2639      152.3347      141.5225      137.6817      133.9911      138.9988      140.4051      136.8952      143.7042      144.1227      142.7118      132.3366      124.3028      116.7067      104.4983      101.6523        0.0000        0.0000        0.0000        0.0000        0.0000        0.0000        0.0000        0.0000        0.0000        0.0000        0.0000        0.0000        0.0000        0.0000        0.0000        0.0000        0.0000        0.0000        0.0000        0.0000        0.0000        0.0000        0.0000        0.0000
        0.0000        0.0000        0.0000        0.0000        0.0000        0.0000        0.0000        0.0000        0.0000        0.0000        0.0000        0.0000        0.0000        0.0000        0.0000        0.0000        0.0000        0.0000        0.0000        0.0000        0.0000        0.0000       45.6186       41.5169       39.8774       35.8084       40.4166       27.7994       20.2493       14.8687       15.0565       23.6356       19.9035       16.5857       15.4263       17.5858       14.5263       15.6981       12.4230        8.4730        9.9254        6.7890        6.7806        2.9715        3.7489        2.2971        3.4722        2.0549        1.2564        3.6237        3.7950        1.6700        1.6155       23.6290       24.2172       12.0580        1.7053        2.4321        1.6210        3.0973        3.5909        3.5170        3.7397        2.8593        3.4179        3.2248        1.3563        0.7677        1.4137        0.8431        1.1483        0.2102        0.6998        0.9946        1.3384        0.5907        0.4570        0.2938        0.3017        1.1515        1.2851        1.3815        1.6542        1.5108        1.5795        1.8376        1.7688        1.8111        1.3606        2.8541        5.7104        1.9170        0.8434        0.4437        0.0842        0.8094        1.4627        1.3903        0.7699        0.9695        0.8199        0.7923        0.9218        5.0145        4.3890        1.2108        2.1016        0.5412        2.6835        1.7743        1.4253        0.3949        0.0000        0.2021        0.0000        0.1698        0.2212        0.1327        0.0000        0.3741        1.5807        1.6981        1.5241        3.0288        2.0479        4.3661        4.1896        4.8400        6.4611        6.5679        5.2964       10.0483       14.8314       13.8351       13.4446       13.1261       14.5022       16.9370       11.5663        8.5458       14.9184       18.9155       18.0061       15.1086       18.3194       27.2064       33.7102       29.0134       32.7675       30.3651       27.6143       29.1098       32.6485       31.1197       30.1054       38.6046       43.8970       39.8954       38.5335       39.8079       39.0086       35.3615       36.3039       32.3035       38.6200       32.1987       28.4943       26.9355       26.4923       29.3624       33.2421       38.3528       38.0013       39.3728       44.4684       59.2007       61.5690       71.4054       73.0938       87.1649       96.5020      113.5947      103.5990       82.0769       65.9255       64.2942       73.8184       92.8188      112.0416      102.6411      125.6558      151.9444      139.4584      128.6012      129.2347      127.7712      134.6693      127.2417      128.9753      119.3184      124.7368      135.8034      154.4307      173.8218      180.3866      157.0364      150.7940      149.7426      157.4051      159.3960      158.3289      149.5190      147.4598      144.2139      143.1357      138.7417      134.7468      132.7433      133.0382      133.2815      135.1964      124.6802      118.7692      120.0969        0.0000        0.0000        0.0000        0.0000        0.0000        0.0000        0.0000        0.0000        0.0000        0.0000        0.0000        0.0000        0.0000        0.0000        0.0000        0.0000        0.0000        0.0000        0.0000        0.0000        0.0000        0.0000        0.0000        0.0000        0.0000
        0.0000        0.0000        0.0000        0.0000        0.0000        0.0000        0.0000        0.0000        0.0000        0.0000        0.0000        0.0000        0.0000        0.0000        0.0000        0.0000        0.0000        0.0000       46.3244       47.4536       49.7708       55.5241       55.3152       41.9370       38.0188       33.6222       27.4374       14.8323       13.2926        8.9835        7.5766       11.0167       12.5986       11.5570       15.4875       11.6715        8.8432        9.8319        8.5700        5.5720        4.2245        4.3737        4.5577        2.4125        1.3251        1.5178        1.3650        1.0782        1.1063        1.3326        2.0438        0.7046        1.1773        1.0010        2.0242        1.2731        1.1562        0.5644        0.9030        3.1116        3.0259        2.5173        2.6235        2.2440        2.8345        2.7641        2.3548        1.9071        1.9141        1.2234        0.9899        0.5173        0.7077        1.1654        1.3789        0.7585        0.9402        0.4683        0.2461        0.9869        1.1458        1.1976        1.3917        1.6775        2.2378        2.5529        2.5156        2.4174        3.4970        5.9131        5.0260        1.5386        1.8250        1.0002        0.1350        0.7888        1.5415        0.6423        0.8074        1.2563        1.2864        0.8225        0.5624        2.0866        0.4705        1.2115        0.3348        0.5799        1.6234        2.6893        0.4917        0.1995        0.0000        0.1055        0.2388        0.5121        1.1300        1.5645        0.2012        0.1131        0.4925        1.3189        3.2405        5.1939        1.3139        1.7279        3.5782        3.9524        4.7183        4.0301        4.2117        7.7374       10.7825       10.9773       10.2102       11.5340       13.9016       13.6757       11.7808       12.9167       17.0472       20.6152       35.5340       45.7223       49.6569       38.1532       30.9479       31.5367       26.3769       29.6944       35.3739       38.5891       33.1197       33.3932       37.0537       43.3689       48.7720       43.9686       43.3044       47.7754       48.5969       48.7664       44.9492       39.4015       39.1253       37.8690       34.9489       35.2576       36.3805       33.9033       39.8848       38.9591       41.8052       45.7220       52.6418       56.1371       69.0642       82.2389       85.8359      103.3922       96.5508       82.8194       97.2144      104.2948       78.5010       84.6705       89.6544      103.2975       95.9777       96.8136      127.4579      147.8307      140.2875      118.6627      119.1126      126.0276      124.3767      138.4578      139.0756      122.8215      124.2198      139.3877      139.6658      137.1267      136.9663      145.4588      154.9776      168.6719      174.1758      170.2975      163.5077      155.3523      152.3359      156.1978      152.6973      146.0515      136.3280      134.5405      131.3096      135.7837      139.9379        0.0000        0.0000        0.0000        0.0000        0.0000        0.0000        0.0000        0.0000        0.0000        0.0000        0.0000        0.0000        0.0000        0.0000        0.0000        0.0000        0.0000        0.0000        0.0000        0.0000        0.0000        0.0000        0.0000        0.0000        0.0000        0.0000        0.0000        0.0000
        0.0000        0.0000        0.0000        0.0000        0.0000        0.0000        0.0000        0.0000        0.0000        0.0000        0.0000        0.0000        0.0000        0.0000        0.0000       42.1903       45.1976       47.4806       42.5410       45.2937       46.3445       46.4607       44.3236       42.4661       34.0658       28.1769       23.4649       15.2891       11.4219        5.3673        5.3735        8.3649        8.1234        8.4166        9.5762        8.2767        8.6740        9.0916        8.7666        6.9999        3.8299        3.8607        3.7345        2.7523        2.6599        2.4640        1.6723        0.5850        0.3298        0.8485        2.1557        0.1528        0.2357        0.3781        0.7698        1.0885        0.5438        0.4367        0.5421        1.8314        1.6880        1.6927        1.7448        1.4860        2.2066        2.4886        2.3053        1.9695        1.6213        1.6995        1.5299        0.7434        0.6922        1.4961        0.7655        0.6070        0.9084        0.6889        0.5597        0.9596        1.0526        1.2048        1.6161        1.9320        2.2921        2.8661        2.8699        2.1637        2.6858        4.1542        7.5944        3.9488        3.1228        2.3678        1.2290        0.5786        0.6971        0.9591        0.9411        0.8456        1.0357        0.9526        1.0378        0.0462        0.0295        0.1838        0.0242        0.3184        0.2613        0.1447        0.0000        0.3194        0.3579        0.2404        0.2082        0.1223        0.0000        0.1682        0.0000        0.2138        1.5351        1.4017        1.8202        2.5449        1.6320        1.9301        3.2258        4.8753        5.3295        6.0605        7.0767        7.6904        9.6260       11.2146       11.5999       11.3610       11.4352        6.7977        9.6910       14.3972       15.5178       19.1926       21.6583       29.3577       48.4605       38.7398       32.8421       25.1766       31.6707       29.8246       30.6787       29.2884       33.0544       40.1966       43.7590       45.0804       47.4031       48.1696       50.4683       56.9023       59.4549       61.4156       55.6436       42.3421       44.6195       53.7845       61.1566       50.3129       40.2141       44.4573       45.0870       44.3097       33.4236       29.5928       47.0834       69.9938       76.6743       74.7693       72.1473       84.0084       99.5851       95.6001       93.2529       87.9097       86.4111       97.1232      119.3365      126.1143      109.5929      123.8210      166.9285      157.1670      137.9979      135.1609      134.8461      148.9856      139.5542      139.3893      137.5880      135.3471      138.0655      141.0849      145.5684      151.0520      148.8793      152.4724      163.3562      176.9707      190.5931      174.9797      172.4207      161.8433      161.3230      164.2645        0.0000      149.9766      142.9469      141.0561      135.3917      135.4308      132.9702        0.0000        0.0000        0.0000        0.0000        0.0000        0.0000        0.0000        0.0000        0.0000        0.0000        0.0000        0.0000        0.0000        0.0000        0.0000        0.0000        0.0000        0.0000        0.0000        0.0000        0.0000        0.0000        0.0000        0.0000        0.0000        0.0000        0.0000        0.0000
        0.0000        0.0000        0.0000        0.0000        0.0000        0.0000        0.0000        0.0000        0.0000        0.0000        0.0000        0.0000        0.0000       35.1361       45.0659       54.0772       63.4725       53.5369       49.0713       43.1401       42.6620       42.8002       44.7722       34.7426       27.4362       21.5327       17.2541        6.0005        4.4462        4.3969        5.8659        7.1820        6.9152        7.4645        8.5665        7.5254        6.3810        6.5828        5.4270        6.1391        3.4013        3.8778        3.4528        1.8514        1.9463        1.7191        1.5815        0.5101        0.2416        0.3066        0.3958        0.1390        0.2379        0.2827        0.3310        0.0674        0.1305        0.4367        0.4794        0.7988        1.5796        1.5722        1.4076        1.2314        1.3376        1.3368        1.3336        1.1750        1.4774        1.4046        1.4405        1.0909        0.7741        0.6781        0.7138        0.2482        0.5379        0.7496        0.6003        1.0788        0.9675        1.3341        1.4456        1.7047        2.2971        2.4514        3.1716        3.4052        3.6320        3.9804        3.3816        2.9621        3.5907        3.0096        2.6461        1.8638        1.7154        1.6039        1.7809        1.8776        1.9485        1.9181        2.9401        2.3315        0.3933        0.0396        0.0533        0.0000        0.0000        0.0000        0.1693        0.5067        1.0558        0.8544        1.3440        1.9523        0.2565        0.0000        0.1174        0.9693        1.0630        0.4579        0.5724        1.3336        1.7327        4.1336        9.9517       10.5244        8.7839       10.1403       10.6546       11.2179       12.6538       11.7011       13.0119       10.8765        8.4628        5.6349        7.2818        6.3028       10.8554       14.3816       24.7641       33.3663       39.8476       34.9205       35.2639       36.1165       37.1099       31.6058       24.2616       25.6216       32.0987       44.9477       47.3332       51.7245       62.0101       65.1830       64.6319       60.2082       57.9132       62.5806       60.6122       55.7562       59.1658       54.7836       47.5783       44.3356       42.4569       33.3477       46.0726       51.3159       37.5416       32.2748       42.7783       69.3700       88.7746       85.9579       97.5507       99.4280      100.7405      106.2985      102.1748       95.5279      110.7458       91.2846      107.6039      118.9457      175.8431      145.1003      167.1906      133.4815      146.7540      147.0778      139.4140      151.1018      145.7471      153.0361      152.3593      158.2571      149.6873      147.1775      156.9422      168.7013      176.9119      178.8292      171.9311      191.1783      191.3322      183.0632      178.0731      164.2985      166.3677        0.0000        0.0000        0.0000        0.0000        0.0000        0.0000        0.0000        0.0000        0.0000        0.0000        0.0000        0.0000        0.0000        0.0000        0.0000        0.0000        0.0000        0.0000        0.0000        0.0000        0.0000        0.0000        0.0000        0.0000        0.0000        0.0000        0.0000        0.0000        0.0000        0.0000        0.0000        0.0000        0.0000        0.0000        0.0000        0.0000
        0.0000        0.0000        0.0000        0.0000        0.0000        0.0000        0.0000        0.0000        0.0000       42.1982        0.0000        0.0000       31.8070       29.2486       33.5118       44.9937       53.7219       46.6335       43.9126       41.7661       41.3148       34.4187       27.9101       22.3866       21.3819       16.2013       13.0772        6.5049        7.3242        4.6422        4.7111        3.7091        4.1052        4.6282        4.4935        4.6363        4.5067        4.7955        4.3906        2.6897        2.8922        2.8908        2.3947        0.6149        0.8404        1.3581        1.6824        0.9294        0.4021        0.1338        0.2440        0.1127        0.1839        0.2095        0.2875        0.3714        0.2798        0.3302        0.1284        0.3598        0.4151        0.2333        0.3319        0.8666        1.2215        1.2056        0.9529        9.0259        6.9700        1.8815        1.4634        1.0755        1.1336        0.6011        0.1067        0.4469        0.7368        0.5995        0.2765        0.4216        0.6672        1.0110        1.6030        2.2844        2.7381        2.3706        2.0007        2.6326        3.0256        3.9217        4.8390        3.2331        2.8056        1.7025        1.6916        2.2856        1.5973        1.4847        1.8434        2.5588        3.5289        2.4855        2.9628        3.1702        1.6821        0.5285        0.9002        0.7373        2.8038        4.0293        4.4516        3.0692        3.5086        3.0189        5.3149        4.8268        2.0169        1.1459        0.8686        0.8834        0.3675        0.3530        0.6590        0.5258        0.7026        2.0392        2.2366        2.0083        3.2829        3.0117        6.2945       10.7483       10.7203        6.6374        6.8174        4.5161        3.0091        2.9845        3.4904        9.5863       11.8535       13.6095       19.3880       24.8523       29.6274       34.8624       37.3630       32.3305       41.9344       32.8285       31.4860       26.5596       28.8929       36.2310       42.1850       52.0404       60.3985       70.9625       68.9319       74.1032       65.0746       66.4985       72.7687       71.0660       67.7366       59.1108       53.2252       50.3110       49.0883       42.2769       44.0108       46.6894       45.5533       43.4539       51.7285       79.3925       91.6888       98.8572       94.2627       93.2720       94.3018      102.0711      112.4289      104.8327      124.4348       89.8476       93.2253       99.3803      130.9999      144.6413      189.7374      153.0265      126.6078      142.6318      151.4487      177.0489      175.2986      180.8113      189.3506      167.5724      160.0826      157.6513      166.6257      172.8823      157.2123      170.3924      169.9992      177.4678      182.4443      182.1354      180.7208      190.2144        0.0000        0.0000        0.0000        0.0000        0.0000        0.0000        0.0000        0.0000        0.0000        0.0000        0.0000        0.0000        0.0000        0.0000        0.0000        0.0000        0.0000        0.0000        0.0000        0.0000        0.0000        0.0000        0.0000        0.0000        0.0000        0.0000        0.0000        0.0000        0.0000        0.0000        0.0000        0.0000        0.0000        0.0000        0.0000        0.0000        0.0000
        0.0000        0.0000        0.0000        0.0000        0.0000       14.7540       20.6521       43.2030       22.4020       22.2173       24.9781       35.9766       44.1276       42.2702       40.3133       41.0849       39.8632       38.9074       37.0751       32.5588       27.7201       24.6951       21.1849       17.4441       15.6037       13.8586       11.4058        5.3224        3.8564        2.5327        2.0853        3.2401        4.2476        3.1431        3.0888        3.1918        3.0127        3.3439        3.1760        2.2925        2.5274        2.4467        2.1007        0.5480        0.7916        1.2828        0.6823        0.6904        0.5761        0.5673        0.3527        0.0000        0.0000        0.2127        0.1013        0.1147        0.1149        0.1597        0.2329        0.4781        0.6635        0.5082        0.7244        0.8421        0.9373        1.2781        2.1388       10.0140        6.3416        3.3976        1.0606        0.9590        1.2789        1.1560        1.2606        0.4201        0.0846        0.1486        0.4561        0.6274        1.0486        1.6148        2.3420        3.2581        3.5974        2.4799        1.9577        2.2405        3.1851        4.9656        6.7344        4.3804        4.1397        1.8086        1.4761        2.2745        1.8543        2.0204        3.1829        2.1249        2.5274        2.3312        2.3819        2.8239        2.8059        1.0799        1.4577        4.4821        5.7558        7.7608        6.2084        5.3295        5.3216        5.0376        3.3714        2.1771        1.9470        1.4828        2.1102        1.5388        0.8154        0.7924        1.3574        1.8673        1.8065        0.9429        1.1056        1.6052        1.9648        5.8468        8.4098        8.0502        5.6099        4.6556        5.5194        3.5535        1.6595        1.6122        2.0854        6.8790       10.3672       13.3304       13.7785       21.9490       30.4087       40.1697       56.6304       50.0965       41.3998       38.7004       29.1749       30.2406       38.9335       47.6551       52.2636       61.4540       73.8268       82.8508       73.2069       62.4906       61.3381       65.5693       76.8085       71.4129       64.7627       55.6155       53.4697       45.8208       53.7071       56.6149       48.8919       44.8164       44.3726       51.0292       65.3704       91.2544       97.6401      101.9032       97.2959       99.2328      112.3290      105.4250      106.1098       98.1383       94.4487       88.6875       90.5299       85.7086      117.0903      132.8087      138.7391      123.9036        0.0000        0.0000      164.2703      195.0417      207.1141      193.2468      192.9689      180.5844      174.1392      164.7767      175.4146      170.5337      167.0765      176.7174      165.0539      179.3423      180.4391      185.8477      189.7929        0.0000        0.0000        0.0000        0.0000        0.0000        0.0000        0.0000        0.0000        0.0000        0.0000        0.0000        0.0000        0.0000        0.0000        0.0000        0.0000        0.0000        0.0000        0.0000        0.0000        0.0000        0.0000        0.0000        0.0000        0.0000        0.0000        0.0000        0.0000        0.0000        0.0000        0.0000        0.0000        0.0000        0.0000        0.0000        0.0000        0.0000        0.0000
        0.0000        0.0000        0.0000        0.0000       17.3982       21.3648       21.8469       23.7167       24.9703       29.0493       32.4138       47.9837       40.5356       29.9154       28.1643       31.6791       33.2909       30.5422       29.8688       26.1489       22.3084       19.3911       16.9588       14.4918       12.8016       11.0083        8.9326        3.5185        3.0629        2.4872        3.1051        3.9068        3.5770        3.7301        2.5019        2.1438        2.3648        2.4959        2.5269        2.0996        2.0920        2.0439        1.9152        0.4537        0.7316        0.8698        0.7531        0.6013        0.5175        0.4511        0.2405        0.0000        0.1675        0.6924        0.7674        0.6376        0.7694        0.6801        0.7381        0.8710        0.8906        0.8648        0.9098        0.8077        1.1084        1.1319        1.0731        7.2900        1.6257        0.9223        0.5974        0.5603        1.3130        2.5859        2.5291        1.4667        0.8047        0.2269        0.5765        0.9713        1.2046        1.2489        1.2939        1.1031        1.2651        1.3533        1.7132        2.3157        2.8133        4.0387        5.6716        5.5220        5.9082        5.9121        4.3643        4.0928        3.8829        4.3648        4.5910        5.6443        6.4249        5.1474        4.6011        4.1520        2.8389        2.6249        3.2058        6.6938        8.5515       10.1041       10.8006       10.1895       11.1119        9.2174        8.8181        7.8709        5.0224        7.2958        5.2630        1.8659        1.7938        2.0260        1.9888        1.3451        1.1441        1.0209        1.3705        2.1202        3.0619        6.8630        6.1415        5.6915        4.0210        3.9912        3.9101        3.1865        2.2931        2.3505        3.1124        9.7905       11.7515       14.4177       15.2045       21.4611       31.3159       35.0320       54.8873       60.2116       48.7086       42.1124       43.4683       45.6504       46.4607       53.4104       54.0072       59.3764       63.6476       63.8851       67.5182       60.2824       53.6595       62.7273       59.1377       64.0145       61.7665       54.0362       53.8570       50.0385       55.7206       61.4501       53.7904       45.8605       48.2379       63.7680       90.3170      103.1303       99.1781       94.6417       94.2069       91.8660       95.2946      101.1941      103.4796       96.3250       92.6113       86.0673       82.0474       66.9535       69.2505       82.7202       79.9525        0.0000        0.0000        0.0000      137.1946      188.6875      205.4080      191.3609      174.9525      173.1490      182.7725      173.1693      176.6058      157.3017      162.9226      170.0264      177.8368      184.8197        0.0000        0.0000        0.0000        0.0000        0.0000        0.0000        0.0000        0.0000        0.0000        0.0000        0.0000        0.0000        0.0000        0.0000        0.0000        0.0000        0.0000        0.0000        0.0000        0.0000        0.0000        0.0000        0.0000        0.0000        0.0000        0.0000        0.0000        0.0000        0.0000        0.0000        0.0000        0.0000        0.0000        0.0000        0.0000        0.0000        0.0000        0.0000        0.0000        0.0000        0.0000
        0.0000        0.0000       19.5627       11.3077       15.0426       21.2131       21.1678       22.9764       23.4981       24.4214       29.2207       25.4840       21.6988       23.7362       25.1527       25.3438       24.0574       23.3114       21.3584       16.9151       15.9711       15.2271       13.5070       11.5960       10.3680        8.9324        7.4965        3.2026        2.2323        4.7624        8.6864        3.9841        2.7897        3.8614        3.5273        3.2796        2.6315        2.6007        2.6219        1.9593        1.5202        1.3286        1.2473        0.6239        0.8017        0.7020        0.6530        0.4817        0.1581        0.2465        0.2131        0.1164        0.1307        0.3275        0.2970        0.2095        0.2838        0.4366        0.5910        0.6131        0.4918        0.6627        0.9307        0.9365        0.8384        0.7661        0.9071        1.3988        0.8085        0.8405        0.3578        0.9778        0.5285        0.4006        0.3373        0.7011        0.6525        0.5111        0.2508        0.5783        0.8972        0.5897        0.6619        1.2093        1.1790        0.9205        1.3163        3.0085        3.9822        3.8801        3.4395        4.7868        5.9807        5.8666        5.7997        4.2731        4.1452        6.5437        6.6070        9.5602        8.5112        7.9460        6.8743        4.9676        4.9501        2.8453        3.2151        7.3852        7.7743       10.7749       16.7439       18.9342       16.4306       11.2960       11.0016        8.5378        7.6884       10.3029       10.2111        2.5523        2.6255        2.9295        2.6442        2.2931        2.5444        1.9486        3.4188        3.7828        4.8775        6.1194        5.9967        5.7160        5.0552        4.7652        5.3357        3.7864        6.5297        4.6348        6.9389       15.0482       16.5023       18.2364       23.1791       27.0354       27.8229       27.7750       35.7930       40.3109       40.4272       38.1362       37.3406       40.0828       39.3349       41.3114       46.6036       50.9041       56.0989       67.5706       68.3596       56.5653       51.7710       55.9985       58.2408       60.7748       56.5890       56.9159       63.3073       55.6969       62.8843       59.5427       57.6178       52.6295       54.8414       65.1380       76.9362       91.9305      103.0624      105.5791       98.1595       92.3467       81.3272       85.7945       92.2764       97.6922       75.6217       72.4677       85.9434       75.8049       67.2837       80.2482        0.0000        0.0000        0.0000      107.3765      111.2536      144.9337      157.3767      156.9910      152.8098      142.8113      152.2875      164.3710      153.4069      147.6168      149.4680      177.0139      192.5511        0.0000        0.0000        0.0000        0.0000        0.0000        0.0000        0.0000        0.0000        0.0000        0.0000        0.0000        0.0000        0.0000        0.0000        0.0000        0.0000        0.0000        0.0000        0.0000        0.0000        0.0000        0.0000        0.0000        0.0000        0.0000        0.0000        0.0000        0.0000        0.0000        0.0000        0.0000        0.0000        0.0000        0.0000        0.0000        0.0000        0.0000        0.0000        0.0000        0.0000        0.0000        0.0000
        0.0000       12.5224       15.0638       11.3265       14.6476       16.1458       15.9043       19.5852       20.4013       24.4244       19.6142       11.6097       14.7997       17.0187       15.2522       11.2016        8.5285        7.9213        7.3230        5.5159        5.2469        4.9003        4.6247        6.6862        6.0721        6.4641        5.5450        3.2786        3.5034        5.8854        7.1231        6.1762        4.3662        2.6434        2.2648        1.0763        1.5005        1.0957        0.9946        1.2000        0.8894        0.1918        0.0000        0.2304        0.3608        0.2164        0.2082        0.0000        0.2950        0.3091        0.1678        0.4448        0.7217        0.6640        0.9254        0.8549        0.5940        0.5782        0.6375        0.4593        0.4534        0.5514        0.4910        0.4023        0.3075        0.4387        0.7140        0.6682        0.8466        1.0861        1.1051        1.6412        1.4369        1.3570        1.3329        0.9508        0.7049        0.4929        0.5395        0.6970        0.7970        0.9658        0.9217        1.0974        1.4365        1.8869        1.7517        3.3983        3.9367        2.9265        1.8647        5.0570        2.7961        4.0472        5.3631        7.7420        9.0853       10.1620       10.3392       10.8037        9.0812        9.4318        8.9841        7.6896        8.6598        7.6092        6.4549        9.6842       11.9675       15.4468       16.6576       17.5561       16.9290       11.4026        9.0002        8.6141        8.8482        8.7382        8.1779        5.3167        4.8567        5.1255        5.3202        9.2073       10.2401        6.1949        7.0439        7.9290        8.9392        9.2770        8.3117        7.0235        7.9784        9.4129       10.7323       13.7255       18.4329       21.8270       23.9501       28.5271       31.8410       35.1216       33.5772       26.9377       33.8699       40.1097       41.6925       29.3121       29.9479       29.4692       31.1190       32.6990       35.0195       40.8101       44.4254       50.6026       55.2990       61.8755       57.5578       51.2490       52.0562       50.1418       51.5217       45.7942       52.6696       56.7014       60.2354       57.1713       58.3186       60.8616       54.9375       55.7400       62.2300       69.6773       88.6060       96.6715       96.7705       94.8311       90.8803       66.8018       57.4821       61.5416       71.8396       63.4592       61.4580       63.4405       66.9062       68.9435        0.0000        0.0000        0.0000        0.0000       71.1992       64.7182       73.5132       89.6569       91.1792       88.5084       91.9147      119.3727      131.1908      127.2855      130.3470      149.2538      146.7219      155.6026        0.0000        0.0000        0.0000        0.0000        0.0000        0.0000        0.0000        0.0000        0.0000        0.0000        0.0000        0.0000        0.0000        0.0000        0.0000        0.0000        0.0000        0.0000        0.0000        0.0000        0.0000        0.0000        0.0000        0.0000        0.0000        0.0000        0.0000        0.0000        0.0000        0.0000        0.0000        0.0000        0.0000        0.0000        0.0000        0.0000        0.0000        0.0000        0.0000        0.0000        0.0000        0.0000        0.0000
        0.0000       13.9942       16.0067       15.4324       13.5949       14.1832       16.3146       15.0135       18.5035       16.2472       11.2268        8.9178       13.4839        5.5922        5.7131        5.0103        5.3889        4.2195        3.5438        2.7175        2.6473        2.6261        2.5896        4.8146        4.0485        4.2685        6.2410        7.0579        2.6173        2.2860        3.4048        3.0854        2.3566        2.4889        1.1219        1.2986        1.0189        0.2903        0.3792        0.6820        0.4901        0.1759        0.0000        0.0000        0.0000        0.0000        0.0882        0.3374        0.5817        0.4579        0.5442        0.5878        0.4786        0.8551        1.0285        0.7871        0.5247        0.1878        0.3468        0.3939        0.3197        0.2898        0.1836        0.3527        0.4329        0.5478        0.7939        0.8214        1.0825        1.5934        1.6727        1.7139        1.7576        1.5221        1.1149        0.8585        0.6903        0.6137        0.5159        0.7111        0.7935        1.0536        0.9065        0.5810        0.7560        2.1941        3.4414        4.2994        5.2690        3.5316        5.5006        8.0926        7.1721        9.6220        9.7263       14.2388       14.6241       11.8007       13.3457       14.9300       13.6901       13.1970       12.2858       11.1180       11.6597       13.6514       12.1982       14.3475       18.4291       17.6801       16.2372       15.6720       16.3233       17.6098        9.6204        8.4437        8.6934        7.1689        6.2800        4.8030        4.4668        5.2325        5.9060        6.8846        7.2874        8.9810       10.1607        8.8438        8.7783        7.7233        6.9392        8.9229        9.7731       11.7919       14.8735       29.4012       34.5568       38.0894       41.9596       40.1807       38.2946       36.1769       38.0347       29.4064       26.4755       32.2425       34.8217       33.3993       27.9245       23.5050       25.4860       28.9693       29.8058       40.0364       46.7666       54.4040       55.2944       56.4836       54.1328       53.2567       47.0024       48.6807       47.0581       51.2607       61.3705       77.0750       65.3877       59.4259       62.4503       68.1734       66.4174       63.8752       66.6617       78.5824       92.8671       92.0821       94.5121       87.8381       81.7010       64.4064       69.3868       57.9975       59.8132       55.6536       47.3565       92.9158        0.0000        0.0000        0.0000        0.0000        0.0000       92.6659       70.3869       64.8161       70.7121       81.0743       79.0387       78.2375       79.8133      107.2084      112.5655      116.3831      126.6657      171.3157        0.0000        0.0000        0.0000        0.0000        0.0000        0.0000        0.0000        0.0000        0.0000        0.0000        0.0000        0.0000        0.0000        0.0000        0.0000        0.0000        0.0000        0.0000        0.0000        0.0000        0.0000        0.0000        0.0000        0.0000        0.0000        0.0000        0.0000        0.0000        0.0000        0.0000        0.0000        0.0000        0.0000        0.0000        0.0000        0.0000        0.0000        0.0000        0.0000        0.0000        0.0000        0.0000        0.0000        0.0000        0.0000
        9.8680       12.5802       16.0689       19.6097       22.5057       20.2132       17.3650       14.2404       12.8922       11.5308       10.1904        6.2841        6.4277        5.1551        6.3762        4.0023        2.4408        2.2243        1.7785        1.5379        1.3167        1.5135        1.9388        3.6812        3.0062        3.5843        4.5226        4.3781        2.6911        1.8615        1.8594        1.8738        2.4488        3.7522        1.7023        0.7887        0.6398        0.1914        0.1746        0.3044        0.4658        0.0000        0.0000        0.0000        0.0000        0.0843        0.3359        1.0268        0.4187        0.8382        1.7011        1.7279        1.2453        0.5959        0.5570        0.5628        0.4352        0.3272        0.2492        0.6901        0.8438        0.0727        0.2746        0.7638        0.9800        0.9129        1.1308        1.1802        1.8676        1.6579        1.4280        1.2019        1.4673        1.1746        1.0098        0.8030        0.7339        0.8664        0.7956        1.7131        1.6890        6.6073        2.6988        3.1365        3.0514        4.4595        5.0107        6.7817        6.3615        6.9658        7.3583        6.7438       27.1462       22.4553       16.1436       26.8009       37.6530       26.7300       37.0699       54.9494       41.7774       26.9397       19.1780       20.0589       21.6345       22.2972       24.7597       28.4893       27.6058       26.3684       27.5802       24.1157       29.6753       27.0669       20.6912       15.2457       13.5056        9.3164        8.5074       11.3345        9.3741        8.2117        9.4582       11.3775       11.1812       11.4708        9.7023        9.0853        8.6140        9.2584        9.4267       11.3976       14.0723       17.8735       30.8818       40.4688       40.0810       36.1845       45.1313       51.5006       43.3562       44.6332       43.2227       30.7931       35.6957       38.8165       36.6545       26.7501       26.2828       23.0337       29.3712       31.0995       34.6248       47.1552       47.5224       54.7350       57.3535       52.8648       48.4169       47.8228       49.4850       51.1064       51.1643       58.3047       64.1405       57.2222       49.6660       56.9301       65.3331       67.0792       72.3279       71.5341       72.6054       83.4749       93.7071       93.6297       93.5950       84.8207       78.2607       78.9570       90.1391       77.7272       50.7173       49.8644       43.6206        0.0000        0.0000        0.0000        0.0000        0.0000        0.0000       77.2657       84.6434       56.1111       52.2212       70.9073       71.5861       75.0142       78.9227      106.5147      109.4707        0.0000        0.0000        0.0000        0.0000        0.0000        0.0000        0.0000        0.0000        0.0000        0.0000        0.0000        0.0000        0.0000        0.0000        0.0000        0.0000        0.0000        0.0000        0.0000        0.0000        0.0000        0.0000        0.0000        0.0000        0.0000        0.0000        0.0000        0.0000        0.0000        0.0000        0.0000        0.0000        0.0000        0.0000        0.0000        0.0000        0.0000        0.0000        0.0000        0.0000        0.0000        0.0000        0.0000        0.0000        0.0000        0.0000        0.0000        0.0000
        8.1813       10.0000       14.2330       21.0015       33.1881       48.4441       22.8925       13.1709       12.5078        9.4221        7.4835        7.0008        5.2777        3.7383        3.8665        3.0426        2.3859        1.7898        1.4332        1.2110        1.4042        1.3365        1.3835        1.9970        1.9542        1.9491        3.5412        4.9846        3.8804        2.6024        2.6804        2.6412        1.8471        1.7101        0.9587        1.1905        1.4577        0.9119        0.4315        0.3450        0.1801        0.0000        0.0000        0.0000        0.0000        0.0731        0.2159        0.2960        0.2624        0.7492        0.3463        0.2120        0.5079        0.5157        1.0636        0.2731        0.1592        0.0000        0.1202        0.2027        0.1526        0.3986        0.7646        1.3093        1.3854        1.5928        2.7178        2.3038        2.2391        1.6993        2.1338        2.0404        2.1790        1.9751        0.9005        1.3762        1.5961        1.1446        1.6808        3.4449        6.0426        5.5915        4.8724        2.9968        2.0231        0.9919        2.2283        9.0001       11.9059        3.8991        8.0583        9.7079       18.2590       15.3090       16.2614       20.8843       26.5248       38.6549       37.9796       53.7165       75.7345       56.0625       46.1942       45.1620       34.2411       28.9600       29.4329       27.0896       31.9536       31.1265       28.4277       26.3245       27.2903       26.3076       27.0055       20.4807       19.5919       18.1167       15.1658       16.2496       10.9842       11.5204        9.9499       12.0399       11.9135       14.4083       12.8056       10.6852       11.4624       11.2319       12.0730       17.4444       19.9673       19.7987       26.3211       30.7875       32.3533       32.2200       46.2036       51.6594       48.3475       51.3701       45.7276       32.8372       27.7435       23.2331       25.9684       25.5085       21.8594       31.3036       32.4151       35.0843       41.6271       52.2146       54.5464       59.0101       55.1867       52.7288       48.2493       48.6558       51.7698       50.8483       53.9786       50.0015       49.1376       59.9946       54.9991       57.4948       57.9603       69.5240       73.3494       86.4582       80.5500       83.0036       85.0039       86.6832       87.3453       81.9582       83.6476       68.1637       66.3476       57.8729       47.7546       42.4395        0.0000        0.0000        0.0000        0.0000        0.0000        0.0000       86.1000       88.0592       74.7205       55.8614       47.3722       64.8421       70.1221       79.5982       81.9520      107.7906      110.3569        0.0000        0.0000        0.0000        0.0000        0.0000        0.0000        0.0000        0.0000        0.0000        0.0000        0.0000        0.0000        0.0000        0.0000        0.0000        0.0000        0.0000        0.0000        0.0000        0.0000        0.0000        0.0000        0.0000        0.0000        0.0000        0.0000        0.0000        0.0000        0.0000        0.0000        0.0000        0.0000        0.0000        0.0000        0.0000        0.0000        0.0000        0.0000        0.0000        0.0000        0.0000        0.0000        0.0000        0.0000        0.0000        0.0000        0.0000        0.0000
        3.9863        5.4833        9.6609        9.9846       13.8817       20.7797       36.2807       23.7050       10.4013        8.1277        5.6415        4.3450        3.5126        2.6492        2.6301        1.7846        1.5826        1.3330        1.2819        1.5373        1.5730        1.4157        1.4189        1.4181        1.5121        1.6154        1.8207        3.5851        2.7202        2.3914        3.3163        3.0817        1.2748        0.4533        0.7790        1.9508        3.1467        2.8435        1.4164        0.4031        0.3474        0.0000        0.0000        0.0000        0.0000        0.1011        0.2181        0.5542        0.5995        0.6844        0.4184        0.9330        1.0763        1.6788        0.9674        0.1061        0.0000        0.0000        0.2785        0.5157        0.8044        2.7543        1.8891        1.4591        1.3366        1.7151        1.6545        1.6339        1.9529        2.2568        1.6366        2.6881        3.6006        2.7925        2.3065        0.8136        1.5496        1.6630        1.2038        0.9777        1.4951        3.7350        2.5005        2.2332        1.6619        2.0356        2.6123        2.7401        4.4712        6.0026        9.7015       11.5923       10.8245       12.7660       18.0640       27.5904       34.1088       39.1605       46.7362       48.9195       43.5114       50.1769       66.0938       76.8132       67.7436       44.2950       37.2849       32.0512       32.9167       32.0191       32.3014       27.3729       27.7683       26.3647       25.7457       20.0887       15.7399       14.0572       15.4764       18.8648       17.7825       12.4391       11.2894       14.4741       13.5902       15.3254       15.3061       16.5486       16.8427       16.2638       23.8366       23.9581       21.4205       23.8309       26.5353       25.8320       28.6906       30.8930       33.9053       37.5863       46.8346       46.3271       36.9615       29.5342       25.4251       30.0206       23.4506       29.6550       31.6858       39.2674       43.1686       57.2078       69.4862       74.3724       79.5802       63.7431       60.3094       51.3888       50.6629       54.6561       66.4478       55.2866       56.5644       72.1663       81.5851       94.2305       86.6263       74.3992       64.3158       70.6145       75.3374       90.4042       82.8320       95.3889      105.2995       95.7613      100.0199       94.4173       85.4266       60.1616       59.8198       49.9576        0.0000        0.0000        0.0000        0.0000        0.0000        0.0000        0.0000        0.0000       95.7900       49.4419       39.4319       33.1444       34.9338       36.0300        0.0000       48.1800       45.4500       41.8200       46.1700        0.0000        0.0000        0.0000        0.0000        0.0000        0.0000        0.0000        0.0000        0.0000        0.0000        0.0000        0.0000        0.0000        0.0000        0.0000        0.0000        0.0000        0.0000        0.0000        0.0000        0.0000        0.0000        0.0000        0.0000        0.0000        0.0000        0.0000        0.0000        0.0000        0.0000        0.0000        0.0000        0.0000        0.0000        0.0000        0.0000        0.0000        0.0000        0.0000        0.0000        0.0000        0.0000        0.0000        0.0000        0.0000        0.0000        0.0000        0.0000
        4.4865        4.2513        6.9475       10.6173       12.7978       14.9871       31.1908       63.7955       20.8875       15.0999       10.4451        7.7595        2.6736        2.1949        1.9663        1.2318        1.0456        0.8356        0.7303        0.9539        0.9145        0.9181        0.9653        0.9446        1.1215        1.3242        1.8361        3.7489        4.1469        3.1314        1.8888        6.5518        6.7251        2.8215        1.4738        0.8383        1.7162        2.3619        1.9703        0.6366        0.3702        0.0000        0.0746        0.1718        0.0000        0.0000        0.1835        0.6167        0.4582        0.3280        0.7072        1.0020        0.7440        0.5780        0.0000        0.1084        0.2860        0.5005        0.8536        1.6313        5.6125        6.1865        3.6997        3.0010        1.2192        1.7088        1.5421        1.4263        2.8044        3.4584        4.4980        5.2458        3.2456        2.5036        1.7416        1.7537        0.7951        1.1317        1.6169        0.6978        0.6855        0.7578        0.9104        1.7393        2.7733        3.3992        3.6250        2.1219        5.0319        7.9635       15.9158       15.3412       13.6350       18.2955       25.3818       31.4832       42.6615       45.4366       41.1894       43.0728       53.0167       60.3376       59.5752       62.2729       67.0432       62.4988       54.9978       45.6463       38.7886       36.2444       35.0824       32.0662       33.2572       33.7237       27.2438       23.2218       16.9346       14.0690       15.7840       17.4902       18.0320       15.1644       12.5923       17.2744       18.5024       19.2635       18.0651       18.9923       19.1900       20.4722       30.3167       23.3834       23.9050       24.8270       28.0367       26.8975       34.0059       34.4238       34.2371       40.8733       39.4586       32.6855       29.3974       28.4548       31.9556       29.0985       32.0951       42.0381       42.4889       48.3277       53.3159       72.3984       84.8004       81.9079       83.2093       64.2704       61.0268       56.5046       53.4507       54.4365       54.3457       50.4494       64.4242       88.2444      107.0518      100.8316       76.2260       69.5295       59.6918       59.9574       74.3239       86.7881       85.7910       91.8261       97.2541      103.7780      114.6392      119.7729       98.9693        0.0000        0.0000        0.0000        0.0000        0.0000        0.0000        0.0000        0.0000        0.0000        0.0000        0.0000      103.6800       50.0306       64.5546       38.9799        0.0000        0.0000        0.0000        0.0000        0.0000        0.0000        0.0000        0.0000        0.0000        0.0000        0.0000        0.0000        0.0000        0.0000        0.0000        0.0000        0.0000        0.0000        0.0000        0.0000        0.0000        0.0000        0.0000        0.0000        0.0000        0.0000        0.0000        0.0000        0.0000        0.0000        0.0000        0.0000        0.0000        0.0000        0.0000        0.0000        0.0000        0.0000        0.0000        0.0000        0.0000        0.0000        0.0000        0.0000        0.0000        0.0000        0.0000        0.0000        0.0000        0.0000        0.0000        0.0000        0.0000        0.0000        0.0000
        0.0000        0.0000       13.1921       13.0919        0.0000       14.9324       28.5771       44.8413       18.5510        9.4555        7.3566       11.1739        3.3539        2.7773        2.3513        1.0499        0.7026        0.5228        0.5107        0.6756        0.7221        1.1748        0.8797        0.8981        1.0036        1.1527        1.1918        1.4299        2.8445        3.5929        4.7589        9.5101        7.1273        2.9888        0.8542        1.6151        3.8118        2.7455        0.4089        0.1256        0.0000        0.1801        0.0800        0.1805        0.0897        0.0000        0.2149        0.5602        0.3111        0.2941        0.9794        1.3864        1.9365        1.7809        0.9183        0.3895        0.8355        1.6936        4.6132        8.5709        8.1305        8.3500        7.3241        2.9839        2.4802        1.6556        2.3638        2.2401        2.9490       12.1493       28.5851       11.2896        1.8144        1.2147        1.1558        1.1659        0.7963        0.7619        0.7429        0.6906        0.6758        0.7623        0.9403        1.8354        2.1164        3.8754        5.1764        6.4156        4.6382        5.4389       15.5551       20.7864       21.3361       31.3232       45.9015       48.0513       48.1209       45.4633       52.1821       58.6330       68.7841       77.8641       76.3596       70.2528       64.6574       68.1012       62.6109       75.1694       71.3161       57.5548       44.7130       38.5522       37.5723       34.9578       30.2656       30.4377       21.7018       16.5433       22.7021       29.0518       26.2332       16.6408       11.9170       15.5625       16.2816       16.9042       18.1175       19.2110       20.5309       22.1634       26.1998       24.5822       23.7769       25.3531       26.8470       30.1787       43.7010       37.9310       36.9602       43.7292       38.7629       35.3721       36.8368       28.1252       25.4067       28.1765       46.1141       51.3298       44.0850       47.0784       53.0949       73.2013       83.2212       77.3985       73.0817       59.2282       55.4598       55.3640       53.9426       63.0064       62.3104       56.8569       63.4401       81.0639       93.6986       85.5599       72.1646       75.1013       65.3301       64.5587       77.2659       88.9855       81.8438       95.2328      113.0767      108.8281      108.0400      112.4586      106.9975       74.3067        0.0000        0.0000       71.1169        0.0000        0.0000        0.0000        0.0000        0.0000        0.0000      188.5500      176.6700       89.7912        0.0000        0.0000        0.0000        0.0000        0.0000        0.0000        0.0000        0.0000        0.0000        0.0000        0.0000        0.0000        0.0000        0.0000        0.0000        0.0000        0.0000        0.0000        0.0000        0.0000        0.0000        0.0000        0.0000        0.0000        0.0000        0.0000        0.0000        0.0000        0.0000        0.0000        0.0000        0.0000        0.0000        0.0000        0.0000        0.0000        0.0000        0.0000        0.0000        0.0000        0.0000        0.0000        0.0000        0.0000        0.0000        0.0000        0.0000        0.0000        0.0000        0.0000        0.0000        0.0000        0.0000        0.0000        0.0000        0.0000        0.0000
        0.0000        0.0000        0.0000        0.0000        0.0000       15.3790       22.8748       32.1470       17.2908        8.9572        9.0727        5.6370        2.8392        1.9770        1.7085        0.9209        0.6744        0.5944        0.5067        0.5602        0.6319        1.4662        1.6283        2.6324        1.3986        1.2715        1.4214        2.1383        2.3958        3.5565        6.9564        7.7949        6.2114        3.6938        0.8244        1.5429        3.3546        2.3145        0.5341        0.0000        0.1250        0.0000        0.0000        0.3571        0.0000        0.0000        0.1916        0.6597        0.5763        0.6583        2.2204        2.3610        2.7382        2.8800        2.1319        6.9634       13.2181        5.7476       10.9269        4.3950        3.0561        3.3827        5.8902        1.3806        1.1839        2.8753        4.0003        5.6207        6.1662      176.3987       67.7012       92.1975        2.5392        2.9301        3.6317        1.9827        0.7571        1.3097        1.2999        0.6237        0.9228        5.0143        4.8797        2.1711        2.0199        3.1319        4.2759        3.8267        7.1623        4.3126       19.5351       36.4650       24.8465       32.2915       44.2499       49.2593       61.8380       58.5823       57.9477       68.5138       82.0057       81.7491       83.0009       75.5654       73.7194       75.4528       72.7795       64.2834       83.1624       70.7900       51.5432       46.0641       40.3340       42.4546       38.5963       32.6139       28.6785       22.1565       22.0017       21.7796       18.0589       16.6035       13.7604       14.4449       13.3479       13.8218       15.8238       17.5842       18.6544       21.0288       22.0700       28.8930       25.4126       30.5247       31.4907       27.2912       32.5233       30.4277       32.6699       41.7071       45.7444       41.3814       44.1473       45.2957       32.1703       28.3475       41.6773       40.9710       40.9120       40.0873       47.7176       69.2603       76.1019       67.1164       62.6964       52.9144       54.1042       54.9453       55.6001       60.3229       65.6174       57.9789       58.7910       62.4815       64.4046       68.6783       63.5346       62.2621       51.4261       49.7852       71.5927       77.6376       77.0506       87.1222      105.9076      111.3713       95.8309       95.4223       95.0208       84.8256       58.3059       69.4221       50.0839       85.3149        0.0000        0.0000        0.0000        0.0000       59.5800       76.3500      156.2100       67.0862        0.0000        0.0000        0.0000        0.0000        0.0000        0.0000        0.0000        0.0000        0.0000        0.0000        0.0000        0.0000        0.0000        0.0000        0.0000        0.0000        0.0000        0.0000        0.0000        0.0000        0.0000        0.0000        0.0000        0.0000        0.0000        0.0000        0.0000        0.0000        0.0000        0.0000        0.0000        0.0000        0.0000        0.0000        0.0000        0.0000        0.0000        0.0000        0.0000        0.0000        0.0000        0.0000        0.0000        0.0000        0.0000        0.0000        0.0000        0.0000        0.0000        0.0000        0.0000        0.0000        0.0000        0.0000        0.0000        0.0000        0.0000
        0.0000        0.0000        0.0000        0.0000        0.0000       21.6208       21.3841       17.8282       15.4280       10.5917        6.2911        4.2483        2.9441        4.1496        2.8880        2.6099        0.5977        1.1622        1.3537        0.7322        0.8176        0.6320        1.0264        2.7475        1.6162        1.2231        2.4647        4.6486        2.8917        3.4035        8.3838        9.3704        6.5044        7.2267        4.7935        2.5780        2.1603        2.9288        2.1568        0.3815        0.4764        0.4395        0.1419        0.0888        0.1386        0.4928        0.5130        0.9887        0.9517        0.3885        0.9265        2.3372        8.2803       28.9421       32.7723       63.1878       82.0736       14.3827        6.7759        2.3234        1.1581        2.1209        2.0153        5.2688        5.5089        4.5152        3.4997        3.6837        6.6200       86.0077      106.8478       64.4059        1.5207        1.8999        1.3982        1.4038        0.8808        0.6392        0.6011        0.6315        0.5886        1.9848        2.4563        2.0243        2.3125        2.7348        4.0543        3.7467        4.2803        6.5345        5.8941        9.2185       11.0989       18.5317       32.1852       38.4855       34.4051       36.3043       40.2567       55.6894       62.6000       49.3965       49.5405       58.0139       70.3323       69.7834       65.3283       71.8200       69.6158       64.3346       61.5941       65.9458       73.5469       62.8161       52.5747       40.5596       37.7292       26.8302       22.2652       18.4588       15.6857       16.8550       16.8446       15.0448       11.5965        9.5399       11.0184       13.1491       15.5094       20.3675       29.0258       27.7182       27.1598       29.7001       27.6877       31.4414       29.9875       26.1041       34.8085       37.9449       42.5026       43.4643       51.1859       37.0449       32.1472       36.8234       34.7281       42.8867       45.8681       43.7243       42.9365       56.0078       55.6617       55.0539       45.6871       40.0283       37.2385       36.5771       46.4257       56.5003       58.9095       61.8863       62.1199       55.8654       48.8046       50.6633       52.0434       50.1125       40.8896       42.6839       48.8969       50.6462       57.5937       64.9474       74.2615       66.3873       62.7032       64.7783       66.9019       66.8329       58.3618       61.4865       39.0084       46.5599        0.0000        0.0000        0.0000       93.0028      102.0923       99.7452      110.2764       99.2946      100.7479        0.0000        0.0000        0.0000        0.0000        0.0000        0.0000        0.0000        0.0000        0.0000        0.0000        0.0000        0.0000        0.0000        0.0000        0.0000        0.0000        0.0000        0.0000        0.0000        0.0000        0.0000        0.0000        0.0000        0.0000        0.0000        0.0000        0.0000        0.0000        0.0000        0.0000        0.0000        0.0000        0.0000        0.0000        0.0000        0.0000        0.0000        0.0000        0.0000        0.0000        0.0000        0.0000        0.0000        0.0000        0.0000        0.0000        0.0000        0.0000        0.0000        0.0000        0.0000        0.0000        0.0000        0.0000        0.0000        0.0000
        0.0000        0.0000        0.0000        0.0000        0.0000       25.0500       23.2057       22.0364       16.4475        6.7756        5.2722        4.3575        3.9984        3.5282        4.9441        2.4030        0.7024        1.0836        1.1124        0.5916        0.7416        0.5122        0.3741        1.4361        1.5723        2.0557        2.1616        3.3899        3.5526        4.0781        7.7391       12.4380       11.0783       10.4812        8.4546        2.1656        1.6580        2.0002        2.4740        1.2392        0.2024        0.4730        0.6191        0.4736        0.4508        0.9389        0.9555        2.4842        3.3037        3.6961        2.7753        3.0113       11.1402       26.7934       18.5854       12.4818       12.0770        4.7924        4.8036        1.8703        3.7256       10.0933        9.8828       23.3560        5.2891        9.1120        8.3367        4.6551        7.0936        9.8616        6.0908        9.8995        6.4852        4.5852        4.5394        2.7763        0.6969        0.6873        0.5431        0.6970        0.6357       29.9540        0.8238        1.8483        2.5539        2.8107        3.0648        4.7420        6.1342        7.0456        5.4955        6.4195        6.1418        7.2686       19.9823       25.3003       23.7941       29.4216       32.0806       41.5928       63.8347       69.5526       83.2920       83.1008       69.1958       62.4646       59.3761       67.8622       78.0783       70.1299       64.1412       66.9023      117.2702      105.9096       80.9227       83.0059       57.5241       35.8250       28.6755       18.8229       20.8794       19.5885       15.2395       19.6296       17.6681       12.1323       13.9994       17.8962       17.9925       26.6185       26.3637       22.2227       26.6311       27.5002       27.4826       26.3510       32.1089       34.1018       40.0498       46.7614       40.6206       34.8107       34.7711       30.2733       28.0527       35.4324       34.1241       37.0983       39.4920       39.1028       46.8617       46.1973       54.7744       42.1071       38.1350       39.6314       32.0474       37.5147       43.9929       54.9806       54.7908       52.8007       50.6268       43.0292       41.3065       43.6018       41.4698       41.5579       32.9054       33.6798       37.7239       47.2453       57.8146       55.1864       58.3775       50.9540       50.6928       46.8757       40.8864       34.8875       32.3057       30.3692       31.8439       54.1857        0.0000        0.0000       74.7596       98.1022      138.6110      138.0083      130.6516      111.3877      102.0950       88.7731       93.2263       80.1133       85.0052       90.9154        0.0000        0.0000        0.0000        0.0000        0.0000        0.0000        0.0000        0.0000        0.0000        0.0000        0.0000        0.0000        0.0000        0.0000        0.0000        0.0000        0.0000        0.0000        0.0000        0.0000        0.0000        0.0000        0.0000        0.0000        0.0000        0.0000        0.0000        0.0000        0.0000        0.0000        0.0000        0.0000        0.0000        0.0000        0.0000        0.0000        0.0000        0.0000        0.0000        0.0000        0.0000        0.0000        0.0000        0.0000        0.0000        0.0000        0.0000        0.0000        0.0000        0.0000        0.0000
        0.0000        0.0000        0.0000        0.0000       28.2064       26.7213       28.0412       26.4809       19.2771       15.2430        8.7447        8.9000        9.5121        6.6392        6.7549        2.2622        1.1695        1.0412        0.9637        0.5858        0.5761        0.5213        0.5819        0.8189        1.4303        4.3230        3.2261        3.7184        4.8360        6.5962        8.7316       16.4430       17.9779       16.8362       11.8432        2.5808        1.7051        1.0583        2.2106        2.0575        1.2206        0.8002        0.7353        0.8530        1.6879        1.3833        1.9740        3.5417        1.7761        5.2888       16.2235        7.5826        4.0704        3.5254        6.9393        4.3729        9.7615       19.4514       16.0162       16.8917       27.0040       21.9079       18.9093       15.6474       21.4651       25.6135       32.2133        9.6350        6.9489        9.6181        8.0498       10.9545       14.8280        7.6095        4.1655        2.8544        1.1670        1.1390        4.0919        4.7715        2.6200        0.6436        0.8333        1.7518        1.9194        2.3156        2.8667        4.2412        5.3402        4.5333        4.6084        3.9726        3.8505       14.9904       35.0414       31.1436       26.2951       24.7671       19.2011       24.0182       55.4128       50.0837       60.3498       72.8420       73.5747       70.7493       64.5022       64.1241       56.2683       51.2532       58.2924       72.5035       82.6494       84.8185       78.3545       64.5197       46.6258       38.6102       36.6024       33.7580       23.9690       21.9817       18.8726       24.8437       25.9616       21.3397       24.9284       29.1136       27.3769       26.7574       27.1490       31.9857       27.5638       27.5416       37.2914       41.1572       41.4072       45.2112       49.6903       51.9706       48.7160       41.6154       40.1971       35.5413       34.2980       38.1214       35.9051       35.1617       36.0369       37.1525       40.8254       46.4693       48.2906       47.8045       41.9020       36.5836       38.6214       41.0343       49.3438       56.5042       50.2267       50.5320       44.0726       38.4958       32.8950       29.9366       28.3403       21.6098       20.3414       22.9557       30.2867       43.3092       55.2192       47.9371       52.7282       48.4865       50.4733       46.0047       36.3455       26.5287       28.0089       25.2331       37.1618       88.2590        0.0000       59.5902       75.7471       98.2651      159.0967      153.4216      134.4011      121.3879      111.3967      103.3311      103.7918       70.7410      113.4318       96.7975      131.0304        0.0000        0.0000        0.0000        0.0000        0.0000        0.0000        0.0000        0.0000        0.0000        0.0000        0.0000        0.0000        0.0000        0.0000        0.0000        0.0000        0.0000        0.0000        0.0000        0.0000        0.0000        0.0000        0.0000        0.0000        0.0000        0.0000        0.0000        0.0000        0.0000        0.0000        0.0000        0.0000        0.0000        0.0000        0.0000        0.0000        0.0000        0.0000        0.0000        0.0000        0.0000        0.0000        0.0000        0.0000        0.0000        0.0000        0.0000        0.0000        0.0000        0.0000
        0.0000        0.0000        0.0000        0.0000       41.0203       31.0258       27.3146       20.1773       21.3030       16.9758        8.6647        8.9903       15.0879       14.8285       11.6014        3.1878        3.4052        2.6283        1.8524        1.7854        0.8363        0.5872        0.3250        0.3142        0.6515        0.7279        1.1594        2.9268        4.7058        7.7250        6.7465       10.9331       14.7139       13.0986        9.1252        3.8936        3.5384        3.9345        2.3445        2.0778        1.1410        0.7058        1.3290        3.1629        3.4393        1.2310        1.2107        2.9051        5.0226       11.3707       13.2593        6.3951        5.1314        6.1295       11.3934       16.0035       15.1977       21.6253       16.9968       23.2760       27.4553       20.4500       21.8730       18.0157       18.6086       25.1754       23.7996       15.4373       19.2758       24.8358       35.9206       27.4980       10.0925        4.9362        4.1908        3.5484        2.3354        0.9034        2.0457        1.7130        2.6838        1.4929        0.5519        1.1049        1.3623        2.0958        3.7451        6.3112        5.4253        2.1345        2.6389        2.7314        2.9200      108.7011      140.3949       60.5329       17.2559       15.6702       14.1476       21.2215       27.0724       30.3455       39.8103       57.5044       64.2038       55.7517       53.5230       48.3968       57.6938       50.7771       64.4168       76.9869       73.5514       72.9053       68.0707       50.0077       50.6135       50.2516       53.2815       58.9084       45.9106       32.8780       31.0381       28.9426       28.8618       22.8105       21.7209       29.4085       26.7917       26.9566       36.2585       44.2572       38.8539       42.5349       54.9828       79.4494       72.1101       46.0452       47.8531       46.1040       49.8148       42.2741       43.4012       40.9502       43.6918       42.0894       43.0492       36.9823       39.1499       44.3003       49.2762       46.6489       45.8537       49.4736       47.3329       40.8346       36.5979       37.9809       41.1571       47.3046       47.3751       45.3591       40.7906       32.9491       28.3592       25.8771       23.2952       21.4762       21.9017       27.5222       26.9780       43.2868       44.2632       42.2480       48.9833       54.6084       55.8096       42.8169       42.0863       33.1597       28.9228       29.3226       38.8077       84.1623       72.4621       52.9656       65.5164       87.7189      107.2504      120.5608      140.2089      132.3380      103.9112       94.0345       86.0614       71.1437       85.2439      154.6474      153.1997        0.0000        0.0000        0.0000        0.0000        0.0000        0.0000        0.0000        0.0000        0.0000        0.0000        0.0000        0.0000        0.0000        0.0000        0.0000        0.0000        0.0000        0.0000        0.0000        0.0000        0.0000        0.0000        0.0000        0.0000        0.0000        0.0000        0.0000        0.0000        0.0000        0.0000        0.0000        0.0000        0.0000        0.0000        0.0000        0.0000        0.0000        0.0000        0.0000        0.0000        0.0000        0.0000        0.0000        0.0000        0.0000        0.0000        0.0000        0.0000        0.0000        0.0000
        0.0000        0.0000        0.0000        0.0000       24.1081       21.4254       20.1211       22.7918       21.9181       16.7124       14.2074       15.1828       12.6325       14.5877       15.2499        6.3031        8.6031        6.4747        5.0300        2.6613        2.5594        0.8127        0.9939        0.8519        1.3606        0.5396        0.7629        0.9635        0.4552        1.2149        2.5066        8.5321        9.2816        8.8830       11.7230        9.1272        6.8718        2.7598        1.5074        0.0029        2.3064        2.8865        3.2298       13.4273       29.4296       50.2795       37.1588       18.3785        8.6415        8.2464       11.8954        9.3366        5.1361       11.9481       20.1517       27.3383       19.8163       13.2487       17.2043       30.9403       43.7591       37.8842       15.4432       17.0016       45.4350       67.5109       48.1396       17.1785       18.8301       22.1901       20.5021        8.8813        8.8081        4.9586        4.1923        1.8850        1.3653        0.5925        0.3432        0.4224        1.0310        0.5992        0.1918        0.0000        0.4555        1.2131        0.1855        0.0904        1.5931        5.1647       11.3002        2.6756        8.5967        9.7306       48.4562       12.3069        7.9192        9.5852       14.4593       22.4498       20.5396       23.7635       54.0447       36.9791       39.6356       33.6496       33.3627       44.9226       61.4423       48.4844       38.9270       59.1644       68.3337       72.2483       64.8444       76.2140       71.1530       63.8208       56.7841       48.6985       50.3611       35.4387       40.0339       40.3669       32.4113       22.0365       22.6641       46.3754       50.1349       66.6891       64.9281       60.0189       59.9896       65.1010       76.1728       73.9205       66.4575       50.4902       53.5073       52.8174       45.4084       37.8103       37.0217       37.9058       38.8982       46.0810       54.8185       50.6074       46.1266       54.7525       50.6358       44.4797       45.0737       44.8367       46.7276       55.2980       48.9615       50.2331       50.1431       55.5187       54.1742       47.2046       39.1348       29.7412       28.7499       28.0412       26.3212       33.6300       35.8233       38.2174       43.9766       48.4974       47.2494       49.8002       54.6133       60.4633       60.4444       52.6968       50.0090       41.1526       37.5553       39.9540       47.1805       49.0765       40.6265       34.6417       37.5299       59.9736       70.3111       71.6618       71.2647       79.9136       76.8656       66.5673       76.6834       86.7656       86.9001       86.9154      175.6880        0.0000        0.0000        0.0000        0.0000        0.0000        0.0000        0.0000        0.0000        0.0000        0.0000        0.0000        0.0000        0.0000        0.0000        0.0000        0.0000        0.0000        0.0000        0.0000        0.0000        0.0000        0.0000        0.0000        0.0000        0.0000        0.0000        0.0000        0.0000        0.0000        0.0000        0.0000        0.0000        0.0000        0.0000        0.0000        0.0000        0.0000        0.0000        0.0000        0.0000        0.0000        0.0000        0.0000        0.0000        0.0000        0.0000        0.0000        0.0000        0.0000        0.0000
        0.0000        0.0000        0.0000        0.0000        0.0000        0.0000        0.0000        0.0000       23.9396       18.8238       15.3256       10.1032       16.9358       25.6832       17.9790        8.6977       17.3630       13.9742       11.6780        7.1780       12.0741        7.1596        4.8005        3.1791        0.6243        1.4694        1.8222        4.9500       30.9896        0.7322        1.8608        4.4836        7.0868        9.9887       17.7909       12.1087        7.2365        6.3940        4.5391        3.2582        3.4945        1.3934        6.1298       11.1920       19.4678       13.9955       11.4780       10.5060        6.9805       20.3611       25.2199       13.5397       10.8482       21.2515       31.3376       35.9146       36.3545       32.3530       38.8493       38.4161       20.8463       19.0325       19.1374       18.2657       14.0893       14.3689       17.8065        9.1684       19.1902       22.5557       14.6428        8.1510        5.3667        6.0312        4.3870        4.3649        5.4112        3.8371        5.4827        5.3672        3.2109        0.3935        0.0893        0.5337        0.6070        1.2253        0.7999        0.3160        2.2896        3.6360        1.1991        1.4505        2.5832        1.6265        1.6349        6.1511        8.0057        9.6166       12.3978       17.9852       18.2815       23.3794       29.7537       30.9709       35.4105       38.7952       41.9874       49.0886       71.1290       69.5400       38.0641       56.2573       61.5254       65.9032       61.6262       64.3280       65.4679       66.0349       52.0201       45.8033       46.6218       37.1144       37.2323       26.9509       22.1509       18.6270       23.9188       54.2282       68.3708       75.4559       78.9621       63.6444       69.5287       87.7862       87.3866       82.5634       63.5000       61.1975       57.7085       56.8773       41.6157       43.1262       49.0147       50.3356       39.3093       50.5813       62.9818       54.4722       49.7479       51.4700       50.3125       43.6840       53.0999       45.7611       47.7857       53.1216       56.1774       57.6548       55.0011       60.3563       56.3103       53.8816       39.9423       29.0583       28.4005       29.8739       27.9670       34.7839       39.2850       38.8103       43.9941       36.5425       39.8756       42.0919       44.8556       51.3638       51.9598       50.5901       48.8061       38.3508       38.7788       43.8575       44.6923       39.9889       31.4472       27.5812       31.9675       46.8463       51.6414       58.9444       60.9492       59.1989       58.0380       69.7990       74.4632       73.2547       93.0105        0.0000        0.0000        0.0000        0.0000        0.0000        0.0000        0.0000        0.0000        0.0000        0.0000        0.0000        0.0000        0.0000        0.0000        0.0000        0.0000        0.0000        0.0000        0.0000        0.0000        0.0000        0.0000        0.0000        0.0000        0.0000        0.0000        0.0000        0.0000        0.0000        0.0000        0.0000        0.0000        0.0000        0.0000        0.0000        0.0000        0.0000        0.0000        0.0000        0.0000        0.0000        0.0000        0.0000        0.0000        0.0000        0.0000        0.0000        0.0000        0.0000        0.0000        0.0000        0.0000
        0.0000        0.0000        0.0000        0.0000        0.0000        0.0000        0.0000        0.0000        0.0000        0.0000       16.0430       16.1754       18.8739       22.1727       22.2468       10.1773        6.2452        5.1220        5.5590       10.6020       12.2453       10.0341        6.9013        2.2918        2.5217        2.8986        2.8346        9.2103        4.8057        1.2887        2.4937        8.8690       20.7871       19.3895       23.9093       25.9760       17.2019       13.4332       10.8367        7.8566        6.7493        4.9017        8.4815        5.9175        8.9058        5.1393       11.3176        8.9308        8.9357       30.7840       36.0167       21.5391       17.0128       48.4294       57.7024       25.0267       50.0866       29.9983       34.8409       30.2170       45.3181       55.3244       35.1740       23.0719       10.0388       14.8152       16.1401       13.9884       18.1043       14.7984       14.7910        8.6680        5.8587       17.1612       14.9614        9.9896        7.7995        5.7811        5.6776        4.2881        6.2114        2.0848        2.0231        0.8655        0.3145        0.3404        0.3420        0.5270        0.4528        0.3545        0.4114        4.5327        3.5014        1.1845        1.4442        5.7546        7.8435        8.8273        9.8366       13.8235       18.5694       17.6341       22.3754       29.6773       33.5800       36.1444       31.5555       36.0548       40.2670       45.9671       41.3552       64.9309       67.8432       64.6945       58.3676       61.8960       55.5442       51.1907       46.8857       36.9078       31.3001       28.2935       24.6490       13.9779       14.8717       19.3106       32.6477       53.9826       63.8782       60.4588       62.1939       60.9831       74.8243       87.1860       92.5680       83.7457       89.5512       66.0017       54.7165       53.4150       48.7158       50.8143       62.1160       62.8997       58.4658       59.6066       62.7088       56.7789       50.1267       59.5019       56.3958       53.7459       47.4325       44.8353       54.5779       59.8437       58.0422       58.9753       56.6255       50.6619       48.0114       51.8688       37.8752       32.1095       30.0744       30.5582       34.4929       42.5296       38.8817       38.6378       36.1716       33.4978       41.7647       46.0902       43.2932       40.8624       47.8073       45.9246       44.4983       37.6674       42.4425       44.6555       42.3546       29.9282       28.7183       25.6628       28.1344       40.8103       46.9115       50.5342       59.1395       59.8625       52.9659       73.3690        0.0000        0.0000        0.0000        0.0000        0.0000        0.0000        0.0000        0.0000        0.0000        0.0000        0.0000        0.0000        0.0000        0.0000        0.0000        0.0000        0.0000        0.0000        0.0000        0.0000        0.0000        0.0000        0.0000        0.0000        0.0000        0.0000        0.0000        0.0000        0.0000        0.0000        0.0000        0.0000        0.0000        0.0000        0.0000        0.0000        0.0000        0.0000        0.0000        0.0000        0.0000        0.0000        0.0000        0.0000        0.0000        0.0000        0.0000        0.0000        0.0000        0.0000        0.0000        0.0000        0.0000        0.0000        0.0000
        0.0000        0.0000        0.0000        0.0000        0.0000        0.0000        0.0000        0.0000        0.0000        0.0000       18.4726       29.8057       16.3381       12.7305       13.0393        6.1830        5.6048        5.8137       12.9040        9.9295       10.1697        5.4191        4.9828        4.9686        5.2372        5.0112       15.6236       54.0868       29.9217       10.6780        7.2407       27.5172       38.6160       30.8153       61.3743       67.5044       30.1000       14.1186        9.9649       10.2573        5.4567        8.6655       47.8079       11.6967       12.7157       12.8358       14.6824       21.1206       37.4838       63.1192       51.7536       40.5805       29.7544       34.8384       34.8880       20.3509       38.7550       31.8094       43.1545       40.9971       52.2847       70.5001       54.1707       37.5071       26.7692       34.4241       37.6873       21.2957       34.4035       18.1359       25.5341        7.4131       32.6211       18.0464       13.4646       22.1767       43.5771       10.7006        7.4474        6.8094        5.2834       10.1630       21.5889       15.3560        7.0111        1.3837        3.8684        6.8732        2.4938        6.5454        4.0765       11.9737       11.5992        3.3839        2.6316        8.4510       10.0126       12.4873       16.8137       17.6404       17.1327       20.0250       31.5519       30.3835       28.8338       31.9615       31.0753       27.7304       30.4637       35.8209       34.6256       50.3189       46.7388       49.7485       52.6078       65.6614       67.2729       51.7342       41.5439       30.0082       25.4314       24.9006       24.5171       21.6739       24.2775       23.0148       30.2519       34.2222       39.5574       48.3861       46.4889       68.6704       77.6857      102.1029       86.3656       70.7215       67.8542       55.0592       82.4932       70.7174       52.7136       56.2265       65.0717       70.4452       49.4189       53.9513       58.9370       53.6243       56.5819       52.0468       54.4010       52.6153       45.5997       51.3926       54.8940       62.9977       60.4432       60.2719       60.6775       70.2358       65.8051       63.3358       49.1851       42.4833       39.1463       36.9835       35.9184       44.9068       42.9701       39.2657       41.1672       43.2503       47.7984       45.3316       49.8578       51.5696       52.4426       45.4751       47.9249       44.2294       50.6172       49.9673       46.7260       31.4138       27.2653       27.4505       28.7614       42.0091       67.8402       72.5978      138.8168      143.0687       63.3299        0.0000        0.0000        0.0000        0.0000        0.0000        0.0000        0.0000        0.0000        0.0000        0.0000        0.0000        0.0000        0.0000        0.0000        0.0000        0.0000        0.0000        0.0000        0.0000        0.0000        0.0000        0.0000        0.0000        0.0000        0.0000        0.0000        0.0000        0.0000        0.0000        0.0000        0.0000        0.0000        0.0000        0.0000        0.0000        0.0000        0.0000        0.0000        0.0000        0.0000        0.0000        0.0000        0.0000        0.0000        0.0000        0.0000        0.0000        0.0000        0.0000        0.0000        0.0000        0.0000        0.0000        0.0000        0.0000        0.0000
        0.0000        0.0000        0.0000        0.0000        0.0000        0.0000        0.0000        0.0000        0.0000        0.0000       21.4643       16.4846       25.2223       21.1425       10.6822        4.2355        4.6165        6.2640        8.6393        8.7152        6.2272        2.4500        4.1341        4.6727        7.9359       15.6044       11.2387       30.4316       15.0445       12.1241       13.5949       11.2975       10.8435       13.0239       11.7873       15.2722       11.6670        6.2643        7.9676       14.4813       10.5957        8.9269       12.1340       12.3353       16.8730       22.0304       37.2642       72.8736       86.5017       82.2730       73.6411       40.3326       21.4714       36.7660       87.0977       26.2391       24.4424       70.0165       63.8864       59.7342       84.8946      112.8261       58.7304       76.5229       61.7280       55.0067       56.6699       31.7059       24.7521       20.9137       12.9953       20.2122       20.0761       24.7624       19.2812       48.1062       41.7674       27.8635       27.2288       26.2870       14.3899       12.9563       16.5436       10.8067       10.8855        6.4806        9.9510       13.1962       22.0103       14.7199       14.2788       12.6625       13.6614       10.2526       14.2117       21.9868       12.1712       17.6558       15.5638       20.3397       19.9917       19.3292       20.1320       31.4768       29.8513       32.0817       39.3605       37.3820       32.9375       31.2302       32.9035       39.2070       37.5866       38.9275       38.3724       38.7490       31.0599       35.3963       34.6662       44.5658       32.1089       34.5741       38.2002       25.8764       26.6183       27.2027       24.6317       28.7602       33.7125       43.7546       51.0962       80.1858       82.1272       93.4409       90.6129       70.5997       64.5429       58.8420       58.4388       57.0364       50.7766       55.3279       67.2508       66.0043       60.1563       60.3257       70.2266       58.5887       55.8479       47.0674       47.7331       50.5497       46.8097       44.3407       48.3992       55.1538       58.1253       66.1359       63.6133       69.6624       73.4864       76.6887       67.6335       68.3383       53.6344       55.3848       54.7835       38.7868       34.6262       34.7499       44.6294       39.7446       37.9530       42.2449       47.1627       46.5052       51.3408       47.5646       53.2245       59.0177       78.5481       83.1289       71.6946       82.7281       60.4868       44.0264       43.4115       36.5620       41.2330       45.2846        0.0000        0.0000        0.0000        0.0000        0.0000        0.0000        0.0000        0.0000        0.0000        0.0000        0.0000        0.0000        0.0000        0.0000        0.0000        0.0000        0.0000        0.0000        0.0000        0.0000        0.0000        0.0000        0.0000        0.0000        0.0000        0.0000        0.0000        0.0000        0.0000        0.0000        0.0000        0.0000        0.0000        0.0000        0.0000        0.0000        0.0000        0.0000        0.0000        0.0000        0.0000        0.0000        0.0000        0.0000        0.0000        0.0000        0.0000        0.0000        0.0000        0.0000        0.0000        0.0000        0.0000        0.0000        0.0000        0.0000        0.0000        0.0000        0.0000
        0.0000        0.0000        0.0000        0.0000        0.0000        0.0000        0.0000        0.0000        0.0000        0.0000        0.0000       25.1332       29.6395       23.2143       21.5634       16.1210       16.7560       12.9184        8.3730        7.6019        4.0079        4.9190        5.5510        6.3670        3.7789       19.4407       18.4118        9.7308       13.6674       25.4950       12.3850        7.5075       13.1270       12.7648       15.8358       32.0846       19.0351       13.2572       10.1960       18.2613       17.9407       14.4453       13.5278       28.7766       39.3067       37.4479       42.4385       79.1823       85.2642       66.3229       40.1254       31.4775       41.0132       41.4018       51.1532       64.2510       37.1271       54.2893       72.3074       64.7305       76.4808       75.3242       80.7499       62.4745       41.8139       47.3397       44.4780       23.0764       33.2265       36.9193       13.2298       23.0569       30.1305       38.1100       34.4958       55.4767       52.8029       43.9409       58.2175       37.4385       16.4305       14.3922       14.3978       26.8380       22.9387       29.7413       13.9079        8.6072       20.9112       21.4744       17.7073       12.8019        9.1321       14.6256       27.1029       19.9653       22.7000       41.3116       25.9660       27.5434       22.3191       19.5094       35.8223       32.9926       27.9908       33.1721       33.3817       43.7164       36.0278       30.7970       32.6255       42.2731       52.9936       41.2982       38.4949       37.5947       40.1844       40.6005       54.2718       49.6591       38.4829       36.1051       39.5735       29.9922       27.6332       30.8841       41.5474       42.3577       44.7057       50.5864       55.8533       80.3071       90.9991       91.6908       89.2439       82.0071       68.3671       64.4501       69.9311       63.9227       60.5840       55.3069       68.2050       80.4918       77.7947       72.9528       76.1268       74.3742       59.7920       50.9038       45.4652       46.0657       44.3265       51.0090       61.9148       71.2077       70.3099       74.7452       79.0351       92.8400       92.4472       93.3148       86.0440       89.2215       71.9463       66.4592       59.2402       40.2919       39.6297       33.5235       38.1998       31.2134       32.5701       40.2893       47.6084       51.6141       63.6127       54.7370       53.8165       47.7361       52.5438       54.1725       57.9476       54.5822       68.0854       65.4461       46.4131       45.4955       39.8180        0.0000        0.0000        0.0000        0.0000        0.0000        0.0000        0.0000        0.0000        0.0000        0.0000        0.0000        0.0000        0.0000        0.0000        0.0000        0.0000        0.0000        0.0000        0.0000        0.0000        0.0000        0.0000        0.0000        0.0000        0.0000        0.0000        0.0000        0.0000        0.0000        0.0000        0.0000        0.0000        0.0000        0.0000        0.0000        0.0000        0.0000        0.0000        0.0000        0.0000        0.0000        0.0000        0.0000        0.0000        0.0000        0.0000        0.0000        0.0000        0.0000        0.0000        0.0000        0.0000        0.0000        0.0000        0.0000        0.0000        0.0000        0.0000        0.0000        0.0000
        0.0000        0.0000        0.0000        0.0000        0.0000        0.0000        0.0000        0.0000        0.0000        0.0000        0.0000        0.0000        0.0000        0.0000       38.1926       21.5436       22.4287       13.5788       12.6197        8.8116        2.1239        3.0143        5.4457        7.0323        8.7250       15.7888       12.4125       12.0053       21.8244       19.8503       26.8593       20.2723       18.7369       20.7763       24.0746       16.3944       25.0802       26.7599       37.5835       30.5306       28.7040       24.2079       19.1597       44.1009       31.8858       34.3972       27.5191       58.7502       49.5873       40.2441       72.3705       56.0212       39.9779       26.7908       26.1218       45.1800       23.1581       44.7981       12.6146       27.7386       67.1844       80.3881       86.2861       50.8924       44.5842       39.9437       60.5850       23.3019       10.2993        6.8641       13.0202       19.7148       30.0414       31.0098       22.2611       28.1178       33.7587       28.7835       55.3391       43.3551       19.7117       18.0066       16.4354       23.3397       11.2629       34.0557       18.6672       24.7060       27.8126       16.1181       13.1667       10.1802       16.4148       15.7503       17.1733       25.2046       23.2421       25.2513       24.2186       24.9668       60.3937       33.1587       27.2119       27.4758       30.0720       35.3894       36.9222       44.8140       40.5829       36.8761       33.5994       42.6957       50.4340       34.3434       36.1428       38.5285       35.6023       38.0867       57.9356       60.9363       60.8036       48.1390       42.4350       39.3649       42.8723       46.8918       58.3898       54.1161       63.5364       54.0177       58.8326       81.6631       93.8792       93.5006       90.8035       70.5537       63.3781       62.1094       86.9816       65.7514       62.4529       59.9694       66.0500       89.4853       88.2906       77.5959       71.9549       60.2974       54.1219       48.3510       44.5900       48.4703       55.3100       67.3609       64.7965       67.6225       69.0767       73.8902       84.6440       95.3597       82.0213       96.3043       75.8276       93.4617       83.6622       73.9930       69.5894       45.5176       42.1902       37.0429       27.4225       28.0003       31.2859       31.1516       41.5304       44.6438       51.3012       50.3483       38.9630       45.5232       52.4716       55.4571       58.2229       48.6377       47.3978       59.9777        0.0000        0.0000        0.0000        0.0000        0.0000        0.0000        0.0000        0.0000        0.0000        0.0000        0.0000        0.0000        0.0000        0.0000        0.0000        0.0000        0.0000        0.0000        0.0000        0.0000        0.0000        0.0000        0.0000        0.0000        0.0000        0.0000        0.0000        0.0000        0.0000        0.0000        0.0000        0.0000        0.0000        0.0000        0.0000        0.0000        0.0000        0.0000        0.0000        0.0000        0.0000        0.0000        0.0000        0.0000        0.0000        0.0000        0.0000        0.0000        0.0000        0.0000        0.0000        0.0000        0.0000        0.0000        0.0000        0.0000        0.0000        0.0000        0.0000        0.0000        0.0000        0.0000        0.0000
        0.0000        0.0000        0.0000        0.0000        0.0000        0.0000        0.0000        0.0000        0.0000        0.0000        0.0000        0.0000        0.0000        0.0000        0.0000        0.0000        0.0000        0.0000       16.6475        8.3919        3.2361        4.4692       11.7069       10.2768       15.3989       19.2688       17.5214       15.4068       26.9221       38.4990       23.3267       28.6382       33.7379       30.5153       27.5585       23.0220       32.2694       36.8021       68.4826       77.8861       84.6114       44.1212       23.9748       35.5395       34.5217       42.6162       51.0723       59.9122       63.0845       76.6539      115.1947       52.7516       56.9926       48.6517       32.4580       41.7986       45.0790       32.0611       86.5484      103.5454      119.2452       82.4827       50.3411       56.5246       32.3787       27.7040       33.0456       23.6463       13.3266       10.9095       13.6979       23.4702       25.8262       24.7207       24.3467       41.1452       40.5628       26.7591       24.4729       48.7142       24.6340       29.4187       41.5952       25.4251       20.5167       30.6866       29.9933       27.6238       44.1273       22.3087       25.8419       24.2692       16.8172       25.5869       22.4350       29.4045       27.5231       23.9272       28.8925       23.3452       39.2896       43.6070       25.9579       28.0829       31.1958       40.5285       48.6421       55.5133       38.5469       36.4694       36.6649       38.9180       40.2447       38.6169       35.1287       39.4990       42.4784       44.5379       45.8632       61.8458       72.2211       74.4874       75.2939       65.4693       65.3146       57.9752       67.5617       60.3965       58.0624       52.4878       53.3985       77.5058       88.0276       98.3624       87.4300       65.6111       61.6122       66.1068       71.3911       74.8230       65.7897       59.4668       69.4010       95.2466       90.5939       81.6746       83.0548       60.7397       57.3901       65.2593       61.1689       51.4083       62.2366       67.0089       53.4514       54.1004       56.6101       71.6881       79.2565      108.0833       94.7542       88.8127       80.9219       84.6813       84.1815       82.4606       76.4831       46.9890       46.5322       38.5731       35.2875       33.0076       35.7163       39.1049       42.2593       39.2050       37.5249       37.3159       46.1198       49.6180       59.3177       61.3504       58.4235       51.2723       53.6637       66.8666        0.0000        0.0000        0.0000        0.0000        0.0000        0.0000        0.0000        0.0000        0.0000        0.0000        0.0000        0.0000        0.0000        0.0000        0.0000        0.0000        0.0000        0.0000        0.0000        0.0000        0.0000        0.0000        0.0000        0.0000        0.0000        0.0000        0.0000        0.0000        0.0000        0.0000        0.0000        0.0000        0.0000        0.0000        0.0000        0.0000        0.0000        0.0000        0.0000        0.0000        0.0000        0.0000        0.0000        0.0000        0.0000        0.0000        0.0000        0.0000        0.0000        0.0000        0.0000        0.0000        0.0000        0.0000        0.0000        0.0000        0.0000        0.0000        0.0000        0.0000        0.0000        0.0000        0.0000
        0.0000        0.0000        0.0000        0.0000        0.0000        0.0000        0.0000        0.0000        0.0000        0.0000        0.0000        0.0000        0.0000        0.0000        0.0000        0.0000        0.0000        0.0000        0.0000       13.3731        7.4156        7.8252        7.2273        8.0609       22.9484       11.3288        8.8940       18.8923       35.0587       38.3982       39.6703       41.6511       26.3124       17.2112       13.8714       28.4440       28.5751       27.9105       28.0983       29.6452       31.9495       45.9303       26.2285       70.4783       70.6063       65.2390       62.1304      120.2628       99.0577       83.8772       83.1258       57.9679       57.7618       68.6115       44.7307       32.5260       35.6486       72.1340       80.5715       80.7327       96.5843       76.6679       57.1014       75.4148       66.6476       56.4298       66.2110       54.2409       32.6386       21.6589       11.8328       23.9797       31.9438       29.9172       28.4649       36.4862       35.3607       27.9255       28.6506       33.4129       22.9855       22.7157       29.0249       30.5696       27.1349       23.0401       23.3606       40.4363       36.8103       26.3005       28.4525       37.3197       31.1289       38.0724       30.8031       29.2965       33.9655       32.1931       25.6519       30.5998       29.7084       35.3151       30.0506       30.3077       44.9163       37.7119       35.5004       39.3687       34.2618       36.7412       38.9647       51.0742       44.1932       42.6638       44.3054       46.6327       50.5594       46.2358       51.5865       68.8559       62.5374       57.2666       77.3180       94.3474       78.3667       84.8416       73.3304       54.9550       43.9771       40.5370       49.2862       68.0122       78.9655       85.8949       76.3880       76.8424       76.8681       78.4414       73.0045       66.5345       64.2842       57.8120       67.0178       69.0803       58.7548       76.6965       85.2845       64.0043       59.9043       58.7565       52.6140       45.9454       59.1397       48.2511       41.0012       42.6908       44.8743       65.6920       77.7646      122.5577      127.6995      119.4943       95.7026       82.8610       82.5512       69.5158       63.8219       50.4758       32.9485       34.5359       30.3762       32.3471       49.2079       34.9676       26.6115       27.0589       29.7164       32.2536       42.6111       51.5893       55.5904       56.8660       58.9555       68.9868       82.8814      106.8066        0.0000        0.0000        0.0000        0.0000        0.0000        0.0000        0.0000        0.0000        0.0000        0.0000        0.0000        0.0000        0.0000        0.0000        0.0000        0.0000        0.0000        0.0000        0.0000        0.0000        0.0000        0.0000        0.0000        0.0000        0.0000        0.0000        0.0000        0.0000        0.0000        0.0000        0.0000        0.0000        0.0000        0.0000        0.0000        0.0000        0.0000        0.0000        0.0000        0.0000        0.0000        0.0000        0.0000        0.0000        0.0000        0.0000        0.0000        0.0000        0.0000        0.0000        0.0000        0.0000        0.0000        0.0000        0.0000        0.0000        0.0000        0.0000        0.0000        0.0000        0.0000        0.0000        0.0000
        0.0000        0.0000        0.0000        0.0000        0.0000        0.0000        0.0000        0.0000        0.0000        0.0000        0.0000        0.0000        0.0000        0.0000        0.0000        0.0000        0.0000        0.0000        0.0000       23.3415       15.4879        8.7231        9.0355       18.4567       22.1568       18.5111       14.7765       18.1128       29.3501       33.5026       27.3106       26.7377       26.0677       27.0573       36.3556       79.5764       49.1128       47.3302       45.1237       34.3336       53.5056       79.5850       55.7793       85.4808       91.5037       61.7634       54.6621      117.4439       98.0215       98.1423       63.8078       58.7186       76.8538       63.3812       53.7030       15.2311       12.8839       49.9045       61.6415       57.1991       86.0729       87.8893       86.0130       86.7709       30.5977       51.0688       64.7971       74.9499       73.2888       56.5977       20.2399       32.0487       27.1531       25.4007       28.5495       49.4594       43.2091       31.4637       34.4922       53.9974       36.8718       29.1343       25.2441       30.7026       35.4946       29.9806       52.5615       43.9143       32.5398       36.4101       31.2739       41.5469       45.6586       43.6923       32.9285       36.7310       32.5961       34.6139       28.9118       30.4460       46.8154       52.8430       26.5004       24.2436       35.9707       29.2105       28.3444       35.7692       41.4579       54.0156       37.3739       46.3121       49.4412       54.0821       52.6582       56.3969       52.6340       56.4554       60.0543       61.2500       51.1385       55.2840       67.9308       75.3583       70.9391       72.4391       67.6701       54.0421       40.6154       40.9537       49.2689       66.1620       66.0616       68.8111       71.0235       87.3086       99.4525       90.5595       75.8050       59.5495       59.8634       64.1507       65.6899       65.6058       54.1740       60.4210       70.9035       71.7323       62.0471       63.9884       62.8012       54.2716       55.2377       47.4952       42.7960       42.8102       45.1690       60.4508       79.7095      118.5431      145.7187      137.4028      117.4160      104.2168       94.3865       83.8969       68.3572       52.2679       48.1339       52.0220       56.0823       47.6409       45.2992       35.1110       33.3894       31.5046       35.0271       30.5011       30.9460       51.8814       61.8554       61.2987       88.8301      103.5234       93.4732      119.2016      105.6701      100.7663        0.0000        0.0000        0.0000        0.0000        0.0000        0.0000        0.0000        0.0000        0.0000        0.0000        0.0000        0.0000        0.0000        0.0000        0.0000        0.0000        0.0000        0.0000        0.0000        0.0000        0.0000        0.0000        0.0000        0.0000        0.0000        0.0000        0.0000        0.0000        0.0000        0.0000        0.0000        0.0000        0.0000        0.0000        0.0000        0.0000        0.0000        0.0000        0.0000        0.0000        0.0000        0.0000        0.0000        0.0000        0.0000        0.0000        0.0000        0.0000        0.0000        0.0000        0.0000        0.0000        0.0000        0.0000        0.0000        0.0000        0.0000        0.0000        0.0000        0.0000        0.0000
        0.0000        0.0000        0.0000        0.0000        0.0000        0.0000        0.0000        0.0000        0.0000        0.0000        0.0000        0.0000        0.0000        0.0000        0.0000        0.0000        0.0000        0.0000        0.0000        0.0000       17.3156       21.4495       20.4722       48.7760       28.2552       26.2119       33.7746       34.4693       44.2031       30.0634       30.7165       38.1256       48.8843       42.4297       74.1277       97.4167       62.8820       45.4805       50.8287       59.7161       31.2234       59.6042       28.8561       19.6845       46.0096       41.1794       35.6978       58.9621       66.5672       75.1733       23.9824       58.1778       33.3681       25.2244       21.9894       27.2678       53.1523       76.1803       59.9341       67.9536       94.6977       75.3459       62.1960       53.3483       68.2398       48.3797       75.5949       55.3611       63.8860       40.4998       35.9302       43.0428       35.9288       31.0390       33.3049       34.3033       40.5716       41.8673       40.1719       35.7056       28.3281       28.5682       36.5467       34.6836       35.8034       54.0106       73.3923       62.6593       38.4545       36.7154       38.8578       54.2931       66.7975       46.5496       37.1678       51.8015       39.3623       43.0621       41.5298       49.2689       68.2501       59.6474       33.1806       24.2340       24.2098       29.1019       27.2683       32.7257       34.9081       42.4942       45.1280       52.9419       50.7637       56.7258       62.1320       59.1812       56.9009       67.1289       58.6357       63.7135       65.2627       56.1722       61.7407       62.3728       66.3383       78.2089       62.9877       44.8921       42.4019       41.2151       45.2196       62.0147       64.2770       66.8390       76.1694       89.1266       91.1876       85.3698       76.5293       62.3924       68.1672       66.0909       65.2414       74.3449       67.8957       67.5954       72.6338       73.7097       77.4635       73.5794       70.7733       55.7481       54.3227       49.9165       47.1024       44.4818       53.4306       49.7861       64.5005      136.2416      147.3541      139.0887      130.7018      124.0906      100.8296       87.1206       94.3831       73.0428       62.7423       55.8488       64.3078       43.7003       40.1138       44.5158       43.8656       40.0507       44.8718       41.3497       45.0183       62.3736       67.1397       79.0245       81.8282      109.3971      115.8570      107.6316       94.1537      122.4763      153.2004        0.0000        0.0000        0.0000        0.0000        0.0000        0.0000        0.0000        0.0000        0.0000        0.0000        0.0000        0.0000        0.0000        0.0000        0.0000        0.0000        0.0000        0.0000        0.0000        0.0000        0.0000        0.0000        0.0000        0.0000        0.0000        0.0000        0.0000        0.0000        0.0000        0.0000        0.0000        0.0000        0.0000        0.0000        0.0000        0.0000        0.0000        0.0000        0.0000        0.0000        0.0000        0.0000        0.0000        0.0000        0.0000        0.0000        0.0000        0.0000        0.0000        0.0000        0.0000        0.0000        0.0000        0.0000        0.0000        0.0000        0.0000        0.0000        0.0000        0.0000
        0.0000        0.0000        0.0000        0.0000        0.0000        0.0000        0.0000        0.0000        0.0000        0.0000        0.0000        0.0000        0.0000        0.0000        0.0000        0.0000        0.0000        0.0000        0.0000        0.0000        0.0000       21.2452       24.9447       49.9005       26.1217       36.6142       55.5243       62.0661       53.0386       30.0683       25.7561       41.0042       29.8216       62.7149       67.3876       72.1984       41.0892       70.9503       53.0279       77.1844       60.4981       44.3826        8.0956       23.1506       38.9774       44.9807       40.6744       75.3715       90.3203      112.3958       66.1380       41.4197       22.8838       27.2430       16.2411       19.4178       18.0447       30.3188       37.9250       84.7920       77.3400       65.7971       47.7549       62.6956       54.2106       48.9052       64.5939       38.0770       41.9110       30.1967       31.0913       44.7696       50.0959       50.2565       37.6071       45.0845       43.6038       51.4286       43.6690       35.2348       30.5906       34.5995       41.5013       40.9526       50.5897       74.2758       66.7509       53.0270       39.7882       54.5004       38.9017       42.0014       59.1565       40.1928       39.1983       49.7246       42.2377       43.1615       47.3502       46.8117       44.8011       37.6576       27.3766       26.7912       27.9766       29.8107       28.7808       35.9866       44.5162       37.0123       40.5522       50.2279       54.3414       55.8406       59.6340       69.4661       64.9127       71.7609       67.2923       63.7458       54.5356       61.4038       69.7396       64.1787       56.9666       78.5477       54.9676       40.1100       44.3193       42.5237       45.2417       61.9194       68.1269       72.6029       75.9288       91.5303       93.7367       88.6209       81.3626       69.9299       74.3649       78.9298       67.1947       69.4789       74.0140       69.9955       73.7686       94.2778       71.4097       72.2184       76.5008       67.0401       65.2425       60.1334       52.0400       61.6282       60.5643       53.1368       57.2258       98.0866      122.2253      109.8159      123.5666      110.7717      101.1665      101.1971      112.9330       98.3849       80.1650       64.3784       49.4883       45.5092       40.7391       48.2287       51.4841       53.5713       55.8893       59.8748       59.2880       73.7113       79.6663       83.7473       91.4302      108.6087      109.2451      101.3226      122.5282      152.7438      153.4613      121.0007        0.0000        0.0000        0.0000        0.0000        0.0000        0.0000        0.0000        0.0000        0.0000        0.0000        0.0000        0.0000        0.0000        0.0000        0.0000        0.0000        0.0000        0.0000        0.0000        0.0000        0.0000        0.0000        0.0000        0.0000        0.0000        0.0000        0.0000        0.0000        0.0000        0.0000        0.0000        0.0000        0.0000        0.0000        0.0000        0.0000        0.0000        0.0000        0.0000        0.0000        0.0000        0.0000        0.0000        0.0000        0.0000        0.0000        0.0000        0.0000        0.0000        0.0000        0.0000        0.0000        0.0000        0.0000        0.0000        0.0000        0.0000        0.0000        0.0000
        0.0000        0.0000        0.0000        0.0000        0.0000        0.0000        0.0000        0.0000        0.0000        0.0000        0.0000        0.0000        0.0000        0.0000        0.0000        0.0000        0.0000        0.0000        0.0000        0.0000        0.0000       14.5100       27.0307       37.4291       35.6161       45.3159       56.9117       74.1255       46.5690       50.2510       57.9894       52.0755       56.5566       54.0091       46.6562       46.9894       46.6080       65.3035       56.5230       29.2354       44.8189       22.1447       19.2031       28.0804       43.0428       41.6936       45.1679       49.7189       73.9719       60.9739       56.6094       15.8019       16.2093       16.8062       53.8825       17.8230       18.0557       19.0735       45.1382       40.3409       37.9537       46.8474       48.3701       25.1081       35.8601       19.6190       15.6541       28.9939       15.7054       22.9580       33.5995       55.4585       86.1881       76.0548       52.9087       62.4277       90.4178      107.8619      103.9018       46.3841       37.2289       38.4458       48.6141       48.5057       46.0179       40.8639       40.7648       38.8131       40.9648       40.8809       43.2861       51.6338       66.2710       48.4959       41.7825       42.6228       38.7566       48.1930       44.7549       49.9330       42.8097       30.7452       26.7061       27.5426       38.6394       27.5320       27.3836       43.0531       41.7183       37.1424       43.2256       50.0021       57.0140       58.5483       58.3976       58.8765       55.8665       54.1409       61.5139       52.1175       53.8026       62.2856       61.6857       52.5871       51.3757       47.2267       49.5642       57.0575       51.5833       49.3868       61.8268       64.0118       68.7055       76.0357       79.6091       93.9405      100.0655       99.7287       94.1302       93.1900       96.6447       88.2333       82.3563       67.0857       56.1810       58.0036       59.2167       60.7639       59.1948       62.6700       88.5617       87.0937       80.6917       74.8659       70.3673       62.5232       54.8520       56.1922       52.5465       49.0294       56.3955       58.3605       55.9834       73.3059       60.5903       57.3245       65.5734       91.8004       87.3563       72.1245       66.9219       61.8617       61.6615       70.3378       86.6868      118.3881      121.4915       89.2454       96.5432       90.2238      106.4525      114.3031      150.1619      156.2942      147.3931      121.1874      123.3423      150.4586      145.6577      149.9535        0.0000        0.0000        0.0000        0.0000        0.0000        0.0000        0.0000        0.0000        0.0000        0.0000        0.0000        0.0000        0.0000        0.0000        0.0000        0.0000        0.0000        0.0000        0.0000        0.0000        0.0000        0.0000        0.0000        0.0000        0.0000        0.0000        0.0000        0.0000        0.0000        0.0000        0.0000        0.0000        0.0000        0.0000        0.0000        0.0000        0.0000        0.0000        0.0000        0.0000        0.0000        0.0000        0.0000        0.0000        0.0000        0.0000        0.0000        0.0000        0.0000        0.0000        0.0000        0.0000        0.0000        0.0000        0.0000        0.0000        0.0000        0.0000        0.0000
        0.0000        0.0000        0.0000        0.0000        0.0000        0.0000        0.0000        0.0000        0.0000        0.0000        0.0000        0.0000        0.0000        0.0000        0.0000        0.0000        0.0000        0.0000        0.0000        0.0000        0.0000       29.3228       38.5441       52.6032       40.3654       52.2645       58.5427       51.1777       65.3419       75.0996       80.1492       80.1383       69.8559       71.5403       71.4577       80.5364       66.5235       61.4969       42.7460       29.2841       27.2102       35.7684       43.5241       25.4982       28.0660       28.7933       39.5835       29.9625       32.1559       75.0626       49.6923       32.8840       10.7837       10.8755       15.4674       15.7153       22.7052       24.7248       50.1698       63.5425       63.3732       46.9456       80.1107       47.0597       52.8603       42.1774       14.3641       22.2094       15.3865       15.7518       19.5650       63.2832       79.0754       77.3238       76.4930       73.1154      122.0770      128.3621      123.3760       67.3453       58.1062       44.2900       59.6490       56.0096       56.7853       67.9607       74.8902       44.1037       49.4681       47.9495       41.7888       58.4214       47.8782       44.9391       48.0273       52.5588       57.1217       42.5716       43.7194       43.9459       37.6594       29.4644       26.8936       39.3315       41.0509       28.0946       34.5951       39.9292       42.2768       43.6600       41.9298       57.6676       52.9636       59.0543       56.1392       65.4923       59.5947       52.9051       53.3412       54.0433       50.6878       49.6426       57.3315       50.3964       52.2712       49.5735       78.3077       73.6253       57.4798       57.8042       79.0149       87.1883       81.3033       90.9874      113.9358      111.9510      115.8638      116.9984       95.9766       85.8242       83.2766       83.5346       84.0059       83.4787       78.3082       63.1231       65.5561       61.0472       74.6302       79.9807       98.3790       97.6772       98.3417       98.9760       85.2476       66.7543       59.2523       58.1127       54.7717       49.9468       54.6035       58.3415       59.0607       80.1012       63.5383       64.1618       67.5680       88.4192       94.8168       85.9229       80.3215       76.4524       89.7391      107.8434      116.8195      126.7645      193.2051      129.0417      147.5475      150.7717      183.3409      177.7758      190.2551      171.9593      162.6613      137.0709      134.5635      147.4217      161.5559      173.4883        0.0000        0.0000        0.0000        0.0000        0.0000        0.0000        0.0000        0.0000        0.0000        0.0000        0.0000        0.0000        0.0000        0.0000        0.0000        0.0000        0.0000        0.0000        0.0000        0.0000        0.0000        0.0000        0.0000        0.0000        0.0000        0.0000        0.0000        0.0000        0.0000        0.0000        0.0000        0.0000        0.0000        0.0000        0.0000        0.0000        0.0000        0.0000        0.0000        0.0000        0.0000        0.0000        0.0000        0.0000        0.0000        0.0000        0.0000        0.0000        0.0000        0.0000        0.0000        0.0000        0.0000        0.0000        0.0000        0.0000        0.0000        0.0000        0.0000
        0.0000        0.0000        0.0000        0.0000        0.0000        0.0000        0.0000        0.0000        0.0000        0.0000        0.0000        0.0000        0.0000        0.0000        0.0000        0.0000        0.0000        0.0000        0.0000        0.0000        0.0000       39.6652       37.0305       51.7531       55.6601       93.1786      109.1883       97.0193       76.8637       99.2048       91.5238      105.4991       74.6126       61.8642       67.6946       74.5890       73.0851       79.5728       65.2302       52.5796       68.3482       41.8885       29.2017       18.6785       16.6732       32.4446       47.4948       34.1691       26.7509       30.4039       21.4855       18.5014       19.7434       24.9354       19.1756       14.9052       14.4234       23.3540       34.2158       37.0515       36.2679       34.3333       58.8581       47.0828       45.3510       44.0962       28.3416       20.3167       26.8481       13.2205       18.7132       52.6319       57.5668       60.1652       48.8062       62.0538      114.7181       82.0703       82.5748       84.3792       86.9661       73.1212       89.7304       57.7196       44.9736       51.3714       56.4061       41.0656       46.6934       54.7501       40.5714       37.0581       39.1059       40.3636       40.7970       47.5244       60.8072       55.0375       41.6737       42.8201       40.0426       36.1985       33.4649       40.4678       37.9045       30.0496       29.5017       41.0960       39.6266       48.2833       48.5827       67.5784       62.8351       62.6548       60.6216       51.0951       56.4104       47.1545       48.9495       50.9797       47.8381       52.8263       56.1394       52.0730       54.9061       59.7417       71.7262       70.9617       69.7216       80.3638       89.3325      100.3979      109.0859      114.9474      116.6533      121.8286      131.7923      121.1916       97.7458       92.4948       96.6144       87.6712       87.4649       86.2415       82.7410       90.5024       84.1706       70.1602       82.1667       88.6169       96.6918      100.7697      110.2212      104.4641       94.3529       73.9428       63.3261       57.7333       58.4630       53.1833       56.0883       59.3421       61.7509       73.8243       54.6397       63.9719       86.1879      111.3621      109.8778      107.4627      120.1627       90.7703      102.3939      110.1190      115.0598      146.8696      221.5322      141.5169      182.7428      179.2397      190.2388      169.7516      171.4735      147.4413      156.5428      138.4436      134.9810      161.1902      179.0377      204.9599      197.7052        0.0000        0.0000        0.0000        0.0000        0.0000        0.0000        0.0000        0.0000        0.0000        0.0000        0.0000        0.0000        0.0000        0.0000        0.0000        0.0000        0.0000        0.0000        0.0000        0.0000        0.0000        0.0000        0.0000        0.0000        0.0000        0.0000        0.0000        0.0000        0.0000        0.0000        0.0000        0.0000        0.0000        0.0000        0.0000        0.0000        0.0000        0.0000        0.0000        0.0000        0.0000        0.0000        0.0000        0.0000        0.0000        0.0000        0.0000        0.0000        0.0000        0.0000        0.0000        0.0000        0.0000        0.0000        0.0000        0.0000        0.0000        0.0000
        0.0000        0.0000        0.0000        0.0000        0.0000        0.0000        0.0000        0.0000        0.0000        0.0000        0.0000        0.0000        0.0000        0.0000        0.0000        0.0000        0.0000        0.0000        0.0000        0.0000        0.0000        0.0000       37.9261       63.6264       67.4101       62.3439       79.8551       85.5677       74.8078       94.0752       87.7594       94.9057       90.2197       94.3022       72.0806       95.8895      124.4205      112.4779       84.3041       76.3367       51.1866       32.3753       25.7102       55.4144       30.5085        5.3859       11.0469       23.6202       18.6232       28.8538       18.5113       18.5871       27.8096        6.6923        7.2310        7.4436        3.0706       14.6106       18.7479       29.6671       36.0097       41.3370       51.4990       40.2196       49.7960       43.1374       30.5038       82.4146       39.7423       15.9685       20.7760       43.2934       51.0825       57.4422       57.3130       82.8893      100.2072      109.4138      122.0775      121.8139      100.5069       80.5918       85.2318       69.0766       52.2798       45.8991       53.3473       51.3409       64.1415       59.9498       47.3215       36.2819       39.6898       40.1567       49.5109       43.9790       47.0752       46.3725       40.2772       39.5805       44.7871       39.1670       38.1811       35.0649       40.8363       41.3561       38.2312       51.8146       42.6857       41.0584       40.7831       68.6007       67.4362       68.5475       64.2657       62.3145       57.3155       50.5658       58.2833       59.0411       48.8169       49.4604       58.1701       63.9454       67.5198       67.6659       71.9251       87.4765       97.4218       98.7310       98.0051      106.1960      107.9404      110.6615      119.9827      118.4259      118.2185      105.7632       99.8776       99.3270       88.0640       83.6010       89.3736       88.9628      116.3424       98.4694       92.7977       80.2844       99.7897       84.4928       89.1534      100.5601      105.4647      108.5036       99.9791       81.8121       72.4146       65.8813       62.3492       52.2450       55.1299       51.7162       50.2038       64.3967       52.7900       63.3975      103.9828      108.2504       94.9363       87.8135       88.7335       82.4457      111.7641      111.8009      141.9339      166.9630      177.7001      184.3146      187.3400      175.7796      188.0177      163.8833      176.6923      168.2472      182.6590      154.8599      163.6970      211.1003      223.4077      247.8149      221.9652        0.0000        0.0000        0.0000        0.0000        0.0000        0.0000        0.0000        0.0000        0.0000        0.0000        0.0000        0.0000        0.0000        0.0000        0.0000        0.0000        0.0000        0.0000        0.0000        0.0000        0.0000        0.0000        0.0000        0.0000        0.0000        0.0000        0.0000        0.0000        0.0000        0.0000        0.0000        0.0000        0.0000        0.0000        0.0000        0.0000        0.0000        0.0000        0.0000        0.0000        0.0000        0.0000        0.0000        0.0000        0.0000        0.0000        0.0000        0.0000        0.0000        0.0000        0.0000        0.0000        0.0000        0.0000        0.0000        0.0000        0.0000        0.0000
        0.0000        0.0000        0.0000        0.0000        0.0000        0.0000        0.0000        0.0000        0.0000        0.0000        0.0000        0.0000        0.0000        0.0000        0.0000        0.0000        0.0000        0.0000        0.0000        0.0000        0.0000      122.9229       62.8384       64.1345       66.3621       55.1137       94.3128      112.7647      100.4427      100.2868      117.7902       86.1886      111.5266      117.5894       90.3460       72.0161       78.3868      110.7796      102.4530       78.8674       87.6039       59.5804       42.5296       38.7592       25.0694       35.2614       25.4806       18.3565       33.3835       24.5851       22.3726        8.3831       10.3523       24.6217       26.4684       18.7038       16.6603       18.0830       19.1587       44.3506       25.0169       43.5298       27.3013       27.5093       41.6782       28.2880       28.7172       27.2618       26.9540       29.6210       37.3142       52.1327       53.2043       46.9493       46.8324       50.2231       68.8185       87.8774       77.2876       63.9942       64.5328       51.1090       43.6178       49.8770       49.0512       52.9939       70.5113       63.7745       73.9904       74.7623       67.4564       48.0515       51.9374       63.8060       50.4006       46.3918       55.5388       55.0387       54.8474       47.0248       43.3088       45.8102       45.9703       41.6981       50.5645       60.2675       56.0230       48.7670       41.2419       38.3948       43.3899       68.2562       60.7541       58.1392       53.3901       81.3813       65.3294       62.9569       61.2608       50.0260       43.8565       43.4744       55.2337       70.3023       83.8888       81.5015       87.5001      118.7953      117.2758      122.3293      135.3000      152.4900      139.6396      126.8317      118.5139       96.9381       96.0817      104.5320      109.0232       85.3562       75.6988       70.6110       66.5321       74.6238       87.7039       71.3201       74.2903       89.3406      111.2901      105.6255      116.5188      115.1040      119.3918      124.0552      126.6993       94.0169       79.8826       68.4150       71.2598       53.3486       47.6893       48.6233       43.5637       41.8438       42.8890       45.6725       53.5806       56.6435       58.0388       69.8464       81.0359       90.5119      104.9792      111.9517      146.6507      158.0350      150.0287      160.1657      153.9711      170.8629      177.3183      175.5838      178.6398      198.9991      189.7258      217.0195      228.5471      250.5387      254.6489      267.0397      229.8070      211.6578        0.0000        0.0000        0.0000        0.0000        0.0000        0.0000        0.0000        0.0000        0.0000        0.0000        0.0000        0.0000        0.0000        0.0000        0.0000        0.0000        0.0000        0.0000        0.0000        0.0000        0.0000        0.0000        0.0000        0.0000        0.0000        0.0000        0.0000        0.0000        0.0000        0.0000        0.0000        0.0000        0.0000        0.0000        0.0000        0.0000        0.0000        0.0000        0.0000        0.0000        0.0000        0.0000        0.0000        0.0000        0.0000        0.0000        0.0000        0.0000        0.0000        0.0000        0.0000        0.0000        0.0000        0.0000        0.0000        0.0000        0.0000
        0.0000        0.0000        0.0000        0.0000        0.0000        0.0000        0.0000        0.0000        0.0000        0.0000        0.0000        0.0000        0.0000        0.0000        0.0000        0.0000        0.0000        0.0000        0.0000        0.0000       68.1063       73.5361      150.2991       89.7752       80.8917       92.7720      117.8807       98.4584       96.2752      126.6909      108.4642       83.4679       79.8057      107.7820       99.3962       76.9126       55.2766      103.1738       98.9068      104.6387      117.2203       79.2097       62.9217       65.9208       75.5337       83.5351       49.0579       24.7138       38.9428       53.7383       28.9798       14.5999       19.2917       25.5578       27.5894       26.2752       25.8853       26.0195       44.0260       32.2426       20.3009       33.4015       27.4100       24.7946       26.5821       26.5680       35.6711       23.0359       19.4419       27.5883       39.7677       45.8011       44.6217       42.3337       45.1969       49.5891       63.7002       66.5189       71.5987       63.3425       56.6609       52.3541       52.6470       49.3124       47.4701       66.8579       58.5595       47.0497       61.7436       60.4688       62.0492       62.8785       54.2026       56.9442       59.9699       51.3104       59.8621       54.3950       57.2096       55.0861       52.9963       49.6307       51.2186       43.2302       49.6217       54.4816       50.7357       59.3916       41.4711       38.8950       41.4916       61.4520       57.7356       53.3103       51.8507       73.1274       75.5912       60.2733       77.2573       54.1300       52.0576       53.7065       56.6280       74.3542       87.8111      118.8093      124.5086      145.2019      145.6330      147.8733      164.0738      178.0359      160.2975      159.3263      132.0549      107.0519      107.2215       97.3581       97.6395       85.2906       88.2016       79.7864       68.2639       65.7758       68.4520       76.9720       93.0644       91.8929       97.8728      116.3803      129.2748      129.5218      139.6148      138.5155      128.7863       99.5791       89.0058       76.0497       67.7451       58.8045       49.6850       45.6168       43.3654       62.2534       46.0094       46.0264       49.5180       62.0875       60.0673       75.9188       90.5863       96.1814       98.5788      118.5043      123.8606      140.6974      156.3039      152.9143      154.1063      164.5571      170.7600      161.1663      173.4039      207.6504      211.7218      214.0851      252.9153      275.4471      248.8540      230.7172      217.0835      214.3943      201.1222        0.0000        0.0000        0.0000        0.0000        0.0000        0.0000        0.0000        0.0000        0.0000        0.0000        0.0000        0.0000        0.0000        0.0000        0.0000        0.0000        0.0000        0.0000        0.0000        0.0000        0.0000        0.0000        0.0000        0.0000        0.0000        0.0000        0.0000        0.0000        0.0000        0.0000        0.0000        0.0000        0.0000        0.0000        0.0000        0.0000        0.0000        0.0000        0.0000        0.0000        0.0000        0.0000        0.0000        0.0000        0.0000        0.0000        0.0000        0.0000        0.0000        0.0000        0.0000        0.0000        0.0000        0.0000        0.0000        0.0000
        0.0000        0.0000        0.0000        0.0000        0.0000        0.0000        0.0000        0.0000        0.0000        0.0000        0.0000        0.0000        0.0000        0.0000        0.0000        0.0000        0.0000        0.0000        0.0000        0.0000       76.1533       98.2180      123.6485       80.8354       86.6434       88.6658       76.8476       78.6755      147.1655      142.4272       90.7177      134.2703      157.3400      140.7413      137.2391       99.9340       83.3160      124.9604      111.5581      112.9115      122.0323      104.8899       73.0999      128.6695       76.4669       56.8527       42.0531       24.9371       51.9258       59.9604       28.2323       17.7904       22.1142       26.6527       29.2391       26.4215       35.5813       45.2569       35.1757       30.9475       41.9028       66.1102       23.2806       41.5046       28.7803       38.7305       62.1360       26.5931       18.6594       20.7209       37.8176       39.1283       38.3820       48.0294       47.5055       60.8547       60.5406       70.5711       76.8751       64.1625       66.2466       57.6879       66.5885       58.4557       49.6962       59.0855       63.2471       62.2414       56.0599       65.0882       74.5455       53.9356       54.7326       57.7768       56.1121       55.2608       57.8503       65.3362       60.5479       61.8176       60.7854       68.0178       72.9433       57.7954       51.8513       47.7052       41.3737       44.2068       36.8514       39.8220       35.2881       56.7721       56.3899       52.2888       51.4928       91.5327      102.5705       96.1866       75.0321       59.2658       64.9276       65.4014       63.1184      108.6277      125.9124      130.7170      136.8477      160.7003      171.4799      163.2444      166.4913      192.4239      200.3875      210.4779      161.1861      122.1926      107.3862      103.4912       97.1690       85.6980      101.3073       95.8487       78.3799       79.6835       80.5838       94.1083      104.0422      113.1452      122.2357      129.2854      118.4626      131.0784      144.2571      151.8629      144.4312      104.2363      103.1499       85.6991       80.0204       65.6659       55.0579       84.6245       82.9380       79.4289       52.6585       51.6448       60.1123       71.5405       78.4780       86.5246       91.6996      113.3236      117.5648      111.3693      116.9628      131.6701      141.6612      148.0335      148.2037      161.1955      171.0115      169.5708      176.8822      196.5964      189.2421      205.5224      237.3193      238.4026      231.0656      225.4892      217.5864      237.3773      219.0010      180.9823        0.0000        0.0000        0.0000        0.0000        0.0000        0.0000        0.0000        0.0000        0.0000        0.0000        0.0000        0.0000        0.0000        0.0000        0.0000        0.0000        0.0000        0.0000        0.0000        0.0000        0.0000        0.0000        0.0000        0.0000        0.0000        0.0000        0.0000        0.0000        0.0000        0.0000        0.0000        0.0000        0.0000        0.0000        0.0000        0.0000        0.0000        0.0000        0.0000        0.0000        0.0000        0.0000        0.0000        0.0000        0.0000        0.0000        0.0000        0.0000        0.0000        0.0000        0.0000        0.0000        0.0000        0.0000        0.0000
        0.0000        0.0000        0.0000        0.0000        0.0000        0.0000        0.0000        0.0000        0.0000        0.0000        0.0000        0.0000        0.0000        0.0000        0.0000        0.0000        0.0000        0.0000        0.0000        0.0000       92.5672      118.5278      103.6944       95.1094      100.2048      123.4584       98.4738       78.0790      105.8800      120.8724      102.1991      131.7905      130.0478      122.9878      123.3997      101.2952       98.1042      171.0456      139.2845      131.8120      116.8879      121.0794      155.3046       97.1629       59.5544       57.9762      100.4289       40.1519       34.3894       39.6246       35.6026       37.7841       34.7738       51.7294       53.7948       30.8479       70.2009       99.1193       22.8507       17.2594       23.4562       20.6396       53.4432       47.8226       42.4596       21.6074       21.4528       19.8528       21.3511       79.1885       71.9244       61.5464       92.1902       49.0496       52.4576       65.9650       78.3486       75.7533       84.5923       56.6971       78.3969       85.2595       62.9565       55.8173       52.6632       59.6054       58.2292       67.6816       56.1184       49.1332       59.4150       61.3634       52.5125       49.7017       61.2909       58.2322       53.9164       62.6851       65.7511       78.7039       78.3902       71.1794       83.8012       61.7808       57.0971       49.9016       45.6832       44.4031       38.1308       39.4832       37.1220       57.2592       61.7679       58.9717       58.8191       97.7472      111.9156       84.2095       72.8115       67.1136       69.6788       90.2549      103.8280      123.1033      125.4161      143.0701      144.7613      158.9095      164.3426      174.9135      183.0041      204.0853      215.8762      195.4736      167.2673      125.2428      119.3305      132.1306      118.3734       99.1668      116.0775      119.8643      100.3499      110.1669      127.4703      124.0070      112.3994      114.5233      117.7255      122.5137      130.6789      138.6801      144.9308      147.9720      161.0708      117.8444      108.9033       94.8443       85.1056       69.2528       66.0526       70.2138       64.1018       64.6963       64.2211       65.7668       71.9026      105.1309      107.3896      103.0510      105.5184      128.2884      136.2755      119.9512      116.4120      127.2047      128.7554      126.0465      131.5663      148.6150      156.9830      152.4043      144.5410      164.8887      166.9763      180.2322      216.0319      209.7072      214.6248      218.9048      249.4240      251.8218      247.4217      186.6097      191.1528        0.0000        0.0000        0.0000        0.0000        0.0000        0.0000        0.0000        0.0000        0.0000        0.0000        0.0000        0.0000        0.0000        0.0000        0.0000        0.0000        0.0000        0.0000        0.0000        0.0000        0.0000        0.0000        0.0000        0.0000        0.0000        0.0000        0.0000        0.0000        0.0000        0.0000        0.0000        0.0000        0.0000        0.0000        0.0000        0.0000        0.0000        0.0000        0.0000        0.0000        0.0000        0.0000        0.0000        0.0000        0.0000        0.0000        0.0000        0.0000        0.0000        0.0000        0.0000        0.0000        0.0000        0.0000
        0.0000        0.0000        0.0000        0.0000        0.0000        0.0000        0.0000        0.0000        0.0000        0.0000        0.0000        0.0000        0.0000        0.0000        0.0000        0.0000        0.0000        0.0000        0.0000        0.0000        0.0000       87.3536       85.4106      141.6834      174.2467      197.9550      170.4145       89.2566       86.6456       85.2437       82.8713       74.4451       75.8253       80.8207       92.5042      121.4067      127.5285      135.1211      124.9929      130.8124      114.4486      133.5289      108.1401       80.1039       70.7464       64.2460       83.7287       39.0912       24.3451       28.2282       28.5689       41.9966       48.5540       64.5261       67.7249       63.1496      102.6850       99.7980       62.2743       66.2552       57.9829       63.1465       83.5062       56.5969       58.7677       58.0001       29.3241       24.4437       26.0014       32.1847       49.8711       56.3191       71.2197       50.4181       68.0730       95.5740       81.4458       67.1602       74.9927       64.6869       83.4367       83.7402       64.0086       83.4555       95.4990      141.0956       75.1611       64.0436       64.1425       59.2862       71.5636       65.3620       53.9359       58.0042       54.5023       50.0341       66.9347       59.3497       53.3944       56.5492       61.2397       64.2304       72.2169       54.3570       43.9358       39.7357       44.6051       40.4487       40.7710       44.6398       40.1090       54.3682       56.1356       50.3643       51.3871       56.6905       69.3592       52.3428       55.0067      100.4001      108.8538      117.7961      133.7090      131.1982      153.1194      163.8447      165.3038      180.5391      190.9093      196.1138      199.7089      203.7996      199.8309      191.3959      169.5403      152.0996      155.7687      159.9156      149.8317      152.9205      143.3707      137.9129      120.3602      122.3274      126.0538      136.4029      125.3361      122.9004      119.0921      125.5819      145.2327      146.6209      154.4738      169.6133      162.3227      147.2952      141.1585      120.3454      112.8975       89.0756       77.4474       78.4026       81.0504       91.9329       92.2387       97.0590      105.4353      126.8434      126.9611      140.7726      148.1581      186.7415      189.3372      177.4823      166.4192      149.6601      133.8390      129.8717      145.2635      172.4619      161.1825      150.9861      133.6466      125.2524      133.8752      156.7906      169.0226      171.3148      184.3963      189.4491      232.5249      256.2462      256.8183      215.2415      200.2249      180.1200        0.0000        0.0000        0.0000        0.0000        0.0000        0.0000        0.0000        0.0000        0.0000        0.0000        0.0000        0.0000        0.0000        0.0000        0.0000        0.0000        0.0000        0.0000        0.0000        0.0000        0.0000        0.0000        0.0000        0.0000        0.0000        0.0000        0.0000        0.0000        0.0000        0.0000        0.0000        0.0000        0.0000        0.0000        0.0000        0.0000        0.0000        0.0000        0.0000        0.0000        0.0000        0.0000        0.0000        0.0000        0.0000        0.0000        0.0000        0.0000        0.0000        0.0000        0.0000        0.0000        0.0000
        0.0000        0.0000        0.0000        0.0000        0.0000        0.0000        0.0000        0.0000        0.0000        0.0000        0.0000        0.0000        0.0000        0.0000        0.0000        0.0000        0.0000        0.0000        0.0000        0.0000        0.0000       81.1148       74.8514      141.4198      184.5333      179.4410      155.3080      101.9326       89.6483       88.8544       86.0008       69.4940       67.7966       75.8510       97.7288      129.3324      134.3615      132.9413      132.4027      136.9871      136.2370      139.8960      106.6717       77.3318       71.0584       82.2535       97.8903       51.4432       38.8250       44.2301       40.0802       51.1199       57.7558       56.7366       54.0990       62.0409       70.4384       88.4404      100.8662       87.5654       70.2916       54.2108       59.4792       74.3307       62.8611       51.6504       42.7095       25.8764       23.5808       20.2869       49.8434       50.4729       44.8461       55.8949       60.8994       72.8578       72.2617       72.4956       86.4517       87.0360       78.4215      102.7722      120.8194       98.7990      114.2128      111.2665       71.4556       66.0626       77.9711       68.0073       79.1643       62.2555       69.0381       68.9401       62.9408       57.3960       65.8628       70.9237       62.6408       63.4025       67.1396       65.9241       59.7346       51.6471       45.8703       43.4817       43.7770       43.2717       42.7399       46.8051       62.3226       67.1086       52.1007       56.3244       57.2659       56.2634       54.3048       43.6129       59.9742      101.4412      119.4000      131.0922      134.3239      144.3566      151.9149      160.5218      180.9288      204.1656      217.0542      207.8058      225.9111      230.8631      231.0161      190.4724      179.4888      176.6107      172.1576      164.9376      171.2218      179.4062      177.2354      169.1767      154.7751      151.8573      144.9652      150.9865      152.5919      142.9695      140.9391      157.9278      162.1892      150.1631      178.2918      182.1381      184.0343      155.5088      150.9426      138.0345      137.7059      106.9044       87.1497       88.5867      127.5427      116.4337      118.5991      124.3898      123.9781      143.2161      154.9701      167.5967      180.7646      233.9050      234.4603      203.7241      181.3063      157.8639      144.2238      142.0320      151.4510      150.5638      149.1133      148.4457      163.7275      118.8582      108.7929      130.9308      142.3234      162.4299      164.1210      176.0172      201.8121      220.5023      229.9981      236.3675      222.4229      184.5600        0.0000        0.0000        0.0000        0.0000        0.0000        0.0000        0.0000        0.0000        0.0000        0.0000        0.0000        0.0000        0.0000        0.0000        0.0000        0.0000        0.0000        0.0000        0.0000        0.0000        0.0000        0.0000        0.0000        0.0000        0.0000        0.0000        0.0000        0.0000        0.0000        0.0000        0.0000        0.0000        0.0000        0.0000        0.0000        0.0000        0.0000        0.0000        0.0000        0.0000        0.0000        0.0000        0.0000        0.0000        0.0000        0.0000        0.0000        0.0000        0.0000        0.0000        0.0000        0.0000        0.0000
        0.0000        0.0000        0.0000        0.0000        0.0000        0.0000        0.0000        0.0000        0.0000        0.0000        0.0000        0.0000        0.0000        0.0000        0.0000        0.0000        0.0000        0.0000        0.0000        0.0000        0.0000      114.3019      132.6611      169.5826      214.6853      183.5308      186.7309      113.4874       90.4859       92.8572       96.7766       73.2109       55.9203       62.6522       86.3220      127.4408      135.4835      123.6665      148.6212      182.6516      143.1598      108.0176      103.3040       72.8929       65.2999       66.1346      100.6448       70.9677       70.3016       62.7614       62.0052       51.7256       46.2569       56.5836       57.9421       55.0147       68.2912       81.1892      100.0075       98.6334       74.5770       86.3722       91.0193       66.2326       57.3925       63.5727       58.1524       39.1724       27.1741       44.3307       40.4063       48.1494       55.5982       45.0675       47.7893       62.7732       74.5309       85.0810      104.0417       95.8390       90.2103      101.8845      105.4987      100.1187       90.2407       97.9985       79.0237       91.6097       89.0131       75.1383       71.3068       61.5896       57.5621       65.1727       63.9008       81.0722       87.1735       62.0693       63.5912       64.2424       59.6401       59.1253       51.7118       56.4221       48.9912       49.0274       50.0445       59.1812       62.3679       49.5691       55.0177       63.3558       55.6673       62.5198       64.2021       58.5946       52.3187       49.7503       63.8245      123.0129      123.2387      128.8106      138.4018      146.3236      146.7807      159.5299      181.4836      205.6259      213.1646      217.7171      224.4107      228.9790      234.7396      193.5562      204.6034      232.7738      211.2837      178.5658      178.7237      183.2549      173.8205      173.3500      169.7814      196.6693      196.2069      190.3266      176.1643      161.4644      170.7875      175.9534      175.5059      170.5647      170.4655      166.4854      165.0988      155.6827      152.9322      142.8347      146.6084      112.2867       99.4335      106.3194      134.7217      125.2780      125.6819      134.0211      140.2846      164.4201      183.3494      203.6954      204.8412      235.2431      229.7560      230.2839      192.7509      157.7749      163.4571      153.5259      142.9638      147.1925      156.9295      176.4947      188.1787      124.7248      125.3860      137.7809      145.9159      151.9339      137.9166      161.3853      184.1207      204.2370      214.1313      230.5661      255.4063      130.2000        0.0000        0.0000        0.0000        0.0000        0.0000        0.0000        0.0000        0.0000        0.0000        0.0000        0.0000        0.0000        0.0000        0.0000        0.0000        0.0000        0.0000        0.0000        0.0000        0.0000        0.0000        0.0000        0.0000        0.0000        0.0000        0.0000        0.0000        0.0000        0.0000        0.0000        0.0000        0.0000        0.0000        0.0000        0.0000        0.0000        0.0000        0.0000        0.0000        0.0000        0.0000        0.0000        0.0000        0.0000        0.0000        0.0000        0.0000        0.0000        0.0000        0.0000        0.0000        0.0000        0.0000
        0.0000        0.0000        0.0000        0.0000        0.0000        0.0000        0.0000        0.0000        0.0000        0.0000        0.0000        0.0000        0.0000        0.0000        0.0000        0.0000        0.0000        0.0000        0.0000        0.0000        0.0000      134.1409      139.8242      188.7738      219.0807      209.0675      175.5664      103.8932      103.2192      118.0410      111.7273       80.3946       68.8888       69.8436       85.8257      123.6629      152.6503      177.8290      155.4397      171.0426      152.4869      149.6987      142.9537      115.7264       76.8585      105.4662       73.9784       69.1541       96.4258       72.3387       71.8690       59.1046       46.2075       61.2558       58.1548       80.4854       57.0589       74.7769       76.0672      105.1504      101.6137      103.4195      151.3742       83.0935       70.3486       50.6966       45.3878       28.8179       30.5499       44.2129       45.4151       75.6596       57.2138       49.0670       54.1228       66.5743       79.4104       72.2322       72.4359       85.4472       89.8211       78.9291       88.5373       89.1586       78.2223       72.2590       89.6148       83.7987       89.6912       81.3138       63.4793       73.0868       63.3999       68.1646       71.3126       67.6710       72.3164       70.9964       65.5419       58.0250       60.8483       64.0860       58.3153       61.7771       55.3998       62.0212       58.2137       65.9639       55.6043       51.7046       56.4526       70.0887       59.0250       57.1277       56.7139       65.2463       55.7376       69.9254       87.1513      111.3615      118.7629      121.9284      121.2183      118.2541      134.4598      134.3277      153.7451      172.3604      187.4788      210.2318      229.4381      235.5845      219.1695      226.6591      217.9312      231.9542      233.6611      217.7555      214.9214      204.5128      205.7708      198.6915      206.1945      201.4907      213.2062      187.7768      173.9929      200.9616      174.2879      165.4356      160.7252      174.0064      180.7420      176.5767      158.4673      160.8884      152.9420      149.5647      158.3922      126.5589      110.9488      110.7150      110.5199      119.3015      122.9939      127.1951      142.4158      191.5483      192.4509      203.8525      215.5669      228.1546      231.9185      227.8520      188.8323      157.0934      147.5997      138.3957      140.7139      154.9999      179.5331      171.6872      198.4198      185.2396      153.0353      144.4047      153.1686      197.7925      174.3629      193.4259      179.4266      188.4344      204.7191      243.9052      203.9699        0.0000        0.0000        0.0000        0.0000        0.0000        0.0000        0.0000        0.0000        0.0000        0.0000        0.0000        0.0000        0.0000        0.0000        0.0000        0.0000        0.0000        0.0000        0.0000        0.0000        0.0000        0.0000        0.0000        0.0000        0.0000        0.0000        0.0000        0.0000        0.0000        0.0000        0.0000        0.0000        0.0000        0.0000        0.0000        0.0000        0.0000        0.0000        0.0000        0.0000        0.0000        0.0000        0.0000        0.0000        0.0000        0.0000        0.0000        0.0000        0.0000        0.0000        0.0000        0.0000        0.0000        0.0000
        0.0000        0.0000        0.0000        0.0000        0.0000        0.0000        0.0000        0.0000        0.0000        0.0000        0.0000        0.0000        0.0000        0.0000        0.0000        0.0000        0.0000        0.0000        0.0000        0.0000        0.0000        0.0000      295.3261      224.0939      210.9717      190.4368      164.6396      131.3865      119.0349      112.0422      107.6160       82.7798       73.8001       80.4039       96.4207      156.0658      177.5691      184.8250      167.1699      140.6769      131.0259      119.7189      114.9845       95.4599       71.6881       55.8627       53.0915       39.1867       42.8582       46.4540       48.8723       72.4783       94.1041       95.9599       89.1672       86.4519       85.3016       87.0801       94.7678       91.0887      111.6670      108.3549       96.1865       84.4976       88.0042       63.5398       63.3068       72.3695       57.9259       54.6784       74.2119       77.2978       81.1666       76.9576       77.4628       83.4944       94.7197       85.4580       84.4123      106.3780      114.3751       94.6095       85.4339       80.9422       84.7026       81.9053       92.5471       95.8035      110.0084       85.2527       70.9897       71.6285       68.6145       54.1788       58.7551       62.6885       81.7161       73.0700       68.3910       60.2209       61.4704       62.5820       61.4602       69.3059       72.3288       65.6902       62.5517       81.1981       71.5011       71.3203       67.7847       77.4821       75.5543       66.2739       66.0218       76.7718       62.4318       78.1089       90.3337      101.4034      102.1672      112.2120      104.1273       78.9191       92.0685       91.2901       96.4624      124.6211      137.3172      155.0473      151.3938      172.7690      167.8805      186.2571      198.1332      245.1299      293.5160      287.8450      251.4935      302.3637      310.2625      284.8182      268.3196      235.4136      243.7452      214.4914      191.8974      211.2635      180.8910      191.5302      179.4073      221.2048      194.1721      182.7184      166.8102      157.0664      161.2421      142.4079      141.4898      137.6981      130.5684      122.6684      118.9850      121.8945      127.7556      133.5163      151.3074      186.8080      214.5145      221.7240      210.6988      218.0409      211.3102      215.1904      186.2159      180.7591      159.9040      149.7499      151.4935      146.2334      145.4062      168.2672      204.2011      230.9925      206.9215      208.2701      242.8672      231.6310      235.0561      225.8848      219.4168      216.2316      196.9924      185.1240      176.7960      141.8677      130.4297      150.6938      156.3555        0.0000        0.0000        0.0000        0.0000        0.0000        0.0000        0.0000        0.0000        0.0000        0.0000        0.0000        0.0000        0.0000        0.0000        0.0000        0.0000        0.0000        0.0000        0.0000        0.0000        0.0000        0.0000        0.0000        0.0000        0.0000        0.0000        0.0000        0.0000        0.0000        0.0000        0.0000        0.0000        0.0000        0.0000        0.0000        0.0000        0.0000        0.0000        0.0000        0.0000        0.0000        0.0000        0.0000        0.0000        0.0000        0.0000        0.0000        0.0000        0.0000        0.0000
        0.0000        0.0000        0.0000        0.0000        0.0000        0.0000        0.0000        0.0000        0.0000        0.0000        0.0000        0.0000        0.0000        0.0000        0.0000        0.0000        0.0000        0.0000        0.0000        0.0000        0.0000        0.0000        0.0000        0.0000        0.0000        0.0000      180.1058      136.8835      118.8374      111.5545      106.7510       90.5879       81.1090       88.4096      106.1465      166.4561      185.7199      190.3899      173.4597      138.1493      130.3481      119.0015      104.6816       78.0703       50.7516       54.8242       63.7896       44.2879       55.9440       64.3306       65.0378       87.9916      103.0448      111.5442       89.3682       75.4574       77.6464       84.0530       94.3677       93.5242       87.3145       78.0700       80.9961       84.6692       80.7862       70.6392       65.6763       64.8039       85.2434       74.6871       87.4978       87.9696      100.5329       89.8742       98.0664       97.2266      101.3757       98.5794      104.7321      113.6125      111.1796       84.4886       87.3409      104.7985      182.1423      158.3221      152.0437      116.2480       86.5165       83.2118       76.9793       75.2421       60.2413       52.5378       68.2691       77.9607       88.7010       73.4424       77.9212       62.9324       63.4985       65.6255       71.6903       83.1932       88.5195       76.9232       71.7564       78.3526       79.2990       82.1286       80.8489       92.3014       81.6142       73.8746       70.8037       74.1698       68.2689       75.6521       79.5940       94.4678      116.2188      111.8061       97.7963       77.1623       97.3030       81.0684       85.6880      120.9873      125.3645      127.2299      128.7013      155.3736      168.7929      226.6624      214.6759      290.8177      322.7556      341.8539      318.3855      320.5552      312.7273      306.1831      289.5613      280.0641      250.8701      209.0304      199.1764      189.8959      198.3195      203.0390      194.4198      212.5783      208.6801      154.0168      147.1130      146.7224      135.5317      130.3337      128.3767      136.1793      133.0175      132.3576      125.8351      133.7371      140.4674      143.7630      147.5850      180.7774      250.4723      241.7905      238.5879      238.8703      216.3374      203.7044      180.7410      183.5786      157.2790      152.6502      164.8110      164.3322      160.5568      169.6762      192.9880      236.7516      227.7093      242.3113      270.1167      266.5625      278.1881      247.0176      237.1792      219.5521      207.5506      197.0893      193.9362      141.6235      131.5748      132.5669      132.6696        0.0000        0.0000        0.0000        0.0000        0.0000        0.0000        0.0000        0.0000        0.0000        0.0000        0.0000        0.0000        0.0000        0.0000        0.0000        0.0000        0.0000        0.0000        0.0000        0.0000        0.0000        0.0000        0.0000        0.0000        0.0000        0.0000        0.0000        0.0000        0.0000        0.0000        0.0000        0.0000        0.0000        0.0000        0.0000        0.0000        0.0000        0.0000        0.0000        0.0000        0.0000        0.0000        0.0000        0.0000        0.0000        0.0000        0.0000        0.0000        0.0000        0.0000
        0.0000        0.0000        0.0000        0.0000        0.0000        0.0000        0.0000        0.0000        0.0000        0.0000        0.0000        0.0000        0.0000        0.0000        0.0000        0.0000        0.0000        0.0000        0.0000        0.0000        0.0000        0.0000        0.0000        0.0000        0.0000        0.0000        0.0000      165.2370      144.2120      134.4119      131.9752      115.3364      110.2463      112.2022      124.8829      187.3623      203.0322      201.9680      178.4355      136.3023      138.7150      112.6099       97.8376       58.3817       50.5022       55.6669       61.3017       53.7316       66.4726       76.0592       73.0464       91.6828      108.2624      107.3478       98.1413       81.8464       88.8210       82.0323       81.9798       85.8983       91.4949       80.1610       83.5736       80.5222       76.8760       79.8329       77.5635       81.0529       89.6498       94.2466       90.2815      115.5538      135.0466      122.3248      105.9085      112.3436      108.9421      109.4595      105.1704      114.6668      149.7904      127.1873      102.9151      109.6846       99.3074       87.8479      108.0452       84.2661       76.8866       91.1907       69.2513       76.9575       69.2483       69.8827       95.3438       88.1070       93.4265       64.6046       68.7998       72.5757       73.5132       71.4573       73.4210       82.7697       80.8175       79.1941       80.6950       85.2752       90.0260       94.0553       88.5364       95.5242       89.7156       84.1910       75.2606       72.1466       72.1281       85.3685       88.6224      100.7253      105.6454      108.7271      104.7715       87.7001       94.7745       93.7528       98.9174      116.4976      131.4772      143.9337      142.4792      174.1150      175.1587      185.9265      210.5867      299.8962      299.8670      325.0102      330.9397      322.0102      290.6277      272.8928      278.0857      263.3379      233.8402      182.8427      161.8297      160.6808      168.9748      175.2052      178.6610      179.7659      216.6994      189.4251      159.1174      149.2516      139.8005      137.6562      141.6951      144.0933      143.8847      146.8326      133.7477      144.1465      135.4822      140.0815      151.1485      211.0210      280.0467      228.5200      212.2464      216.4610      207.5520      194.3281      195.7712      177.5794      159.9575      161.3532      169.2333      153.8707      138.6322      177.1094      196.9507      212.0871      245.2459      281.7852      298.1713      256.2260      276.2588      258.8736      230.8213      231.9660      211.0878      187.7260      181.8347      144.4268      122.4997      123.5921      127.7790       86.6700        0.0000        0.0000        0.0000        0.0000        0.0000        0.0000        0.0000        0.0000        0.0000        0.0000        0.0000        0.0000        0.0000        0.0000        0.0000        0.0000        0.0000        0.0000        0.0000        0.0000        0.0000        0.0000        0.0000        0.0000        0.0000        0.0000        0.0000        0.0000        0.0000        0.0000        0.0000        0.0000        0.0000        0.0000        0.0000        0.0000        0.0000        0.0000        0.0000        0.0000        0.0000        0.0000        0.0000        0.0000        0.0000        0.0000        0.0000        0.0000        0.0000
        0.0000        0.0000        0.0000        0.0000        0.0000        0.0000        0.0000        0.0000        0.0000        0.0000        0.0000        0.0000        0.0000        0.0000        0.0000        0.0000        0.0000        0.0000        0.0000        0.0000        0.0000        0.0000        0.0000        0.0000        0.0000        0.0000        0.0000        0.0000        0.0000        0.0000      186.5845      157.6761      154.7070      152.2740      151.2992      218.4286      214.6765      200.1569      171.6656      134.2372      127.8078      115.4640      104.9660       71.4743       54.8628       60.1895       54.9319       51.5122       69.0580       74.6252       83.9356      112.4324      138.4874      121.0258      111.4415       97.6521       92.7838       87.8643       80.7897       83.6248       96.6522       75.1528       66.9083       75.4214       73.9574       71.5812       75.2306       91.1441       88.9620       80.7286      110.7458      126.8363      138.9856      124.7260      116.9925      113.5915      107.2644      107.1189      108.7246      109.4467      114.2948      118.6324      108.8037      119.0349       98.7017       88.9716       79.7746       67.8624       63.2153       75.6289       71.1878       82.7686       78.1611       79.5749       88.9815       86.3445       83.0722       84.3170       87.0492       88.8080       86.2288       86.0573       82.9010       86.5775       89.9054       89.8519       88.7634       96.1279      105.3697      100.8845       90.4105       94.9795       86.7069       83.4816       78.1470       72.5961       87.0056       87.6983       91.2933      108.6416      115.6089      115.1338      123.5803      115.5589       97.6308      115.7464      131.8441      151.5376      171.4587      164.5281      158.5556      201.5532      240.3009      204.5843      215.4338      268.9930      284.8269      272.4897      284.2307      298.0796      267.7664      263.4468      244.4940      252.6448      187.3555      161.0779      161.8512      172.2904      176.0184      192.1845      201.0876      184.4062      186.8341      180.5994      184.5789      178.5302      157.4681      150.4924      151.7427      171.6021      168.6859      148.2435      140.4179      139.5750      131.7224      134.2937      151.8133      194.0967      208.2134      210.1471      194.1039      204.4029      211.5035      187.2243      195.0631      167.4068      144.4580      136.5128      126.9367      137.8500      151.6499      181.8014      179.7840      207.1432      253.0184      294.6919      320.3753      266.6688      266.6356      234.9442      247.3454      234.5740      238.7370      224.2356      200.5841      129.8381      119.8710      117.0247      128.5306      106.1400        0.0000        0.0000        0.0000        0.0000        0.0000        0.0000        0.0000        0.0000        0.0000        0.0000        0.0000        0.0000        0.0000        0.0000        0.0000        0.0000        0.0000        0.0000        0.0000        0.0000        0.0000        0.0000        0.0000        0.0000        0.0000        0.0000        0.0000        0.0000        0.0000        0.0000        0.0000        0.0000        0.0000        0.0000        0.0000        0.0000        0.0000        0.0000        0.0000        0.0000        0.0000        0.0000        0.0000        0.0000        0.0000        0.0000        0.0000        0.0000        0.0000
        0.0000        0.0000        0.0000        0.0000        0.0000        0.0000        0.0000        0.0000        0.0000        0.0000        0.0000        0.0000        0.0000        0.0000        0.0000        0.0000        0.0000        0.0000        0.0000        0.0000        0.0000        0.0000        0.0000        0.0000        0.0000        0.0000        0.0000        0.0000        0.0000        0.0000        0.0000      330.6152      329.4495        0.0000        0.0000      225.7729      207.4648      185.5174      155.0349       77.5616       61.8973       52.2298       45.1497       36.1901       28.9365       31.5373       31.6692       65.8270       77.1690       88.1204      103.4454      131.0554      139.1316      140.7875      129.1401      117.7641      121.9216      110.2131       97.8585       92.8554       84.1436       79.4496       73.2205       75.6071       69.4796       62.0259       79.2481       67.8626       82.8083       90.3377      113.4291      124.9634      130.7996      144.8552      132.5132      147.7081      129.5204      149.7822      147.1910      151.3801      144.6725      155.1408      137.0257      184.7349      166.6136      171.7075      197.4239      115.0404      127.2270       97.4283      114.1608      138.1501      166.6755      141.7380      232.1790      106.2815      139.4003      134.4215      139.0085      119.3611      110.2165      109.8103      106.9227      107.2129      102.8819      116.2167      110.6733      113.6393      128.9409      127.1344      110.7357      118.8162      119.4389      113.3903      105.0994       91.0928       91.4640       85.5198       84.0866      118.0949      124.0682      135.1040      139.2699      146.3304      164.1192      190.5798      161.4037      173.6844      186.8821      194.0898      193.0198      219.9732      251.1813      246.2327      225.4842      241.2243      235.2834      251.7970      264.5657      291.8750      308.3286      264.3050      252.4389      219.2421      200.8028      215.1425      177.7743      181.4822      205.2637      236.9648      209.3636      244.2362      221.7511      220.4360      218.8292      195.1506      184.3748      177.7976      192.1392      202.6255      179.0900      168.1165      149.0855      129.9191      115.1370      117.1228      134.0238      189.1274      202.9426      205.0594      188.7984      191.7359      179.7615      190.9430      200.6658      167.3643      137.8540      126.2311      123.4172      134.3258      136.1522      178.5602      214.3037      225.5189      257.5694      280.1031      302.8682      278.6456      280.0292      264.2721      273.2451      278.5153      319.8693      246.5428      178.3463      138.5633      128.3145      128.6521        0.0000        0.0000        0.0000        0.0000        0.0000        0.0000        0.0000        0.0000        0.0000        0.0000        0.0000        0.0000        0.0000        0.0000        0.0000        0.0000        0.0000        0.0000        0.0000        0.0000        0.0000        0.0000        0.0000        0.0000        0.0000        0.0000        0.0000        0.0000        0.0000        0.0000        0.0000        0.0000        0.0000        0.0000        0.0000        0.0000        0.0000        0.0000        0.0000        0.0000        0.0000        0.0000        0.0000        0.0000        0.0000        0.0000        0.0000        0.0000        0.0000        0.0000        0.0000
        0.0000        0.0000        0.0000        0.0000        0.0000        0.0000        0.0000        0.0000        0.0000        0.0000        0.0000        0.0000        0.0000        0.0000        0.0000        0.0000        0.0000        0.0000        0.0000        0.0000        0.0000        0.0000        0.0000        0.0000        0.0000        0.0000        0.0000        0.0000        0.0000        0.0000        0.0000        0.0000        0.0000        0.0000        0.0000        0.0000        0.0000      188.6450      154.8201       75.9083       57.1203       44.0848       39.5474       33.2088       28.7222       29.1859       36.1457       79.0267       94.7728      101.1734      115.1805      130.1604      139.8707      145.7779      144.2627      125.0937      129.0545      113.5220       93.8460       84.8511       87.7267       89.3299       80.6836       80.5975       72.7573       73.4098       74.9406       78.3962       93.1839       81.6039      113.8159      140.5069      139.9819      165.1331      159.6550      154.4109      155.7827      147.7418      139.7268      162.6008      186.1714      177.1060      163.4790      192.1348      144.8892      170.8963      286.5187      247.8621      146.6806      135.9061      142.2371      102.8268      115.3876      114.4082      175.3963      107.3168      114.3188      138.5825      169.2314      123.0452      108.2858       90.5777       98.5988      113.3732      105.1201      110.3708      110.5782      136.1345      140.4629      141.6261      124.9426      135.3099      121.7180      144.7394      185.5809      121.0406      120.8542      111.0161       98.4876      132.2718      152.0949      185.2219      198.3814      169.2168      200.0084      183.4173      190.2403      197.5339      209.0369      222.3391      245.1921      263.5654      265.8298      220.1806      220.0023      249.2717      244.3045      273.5305      243.3589      257.2163      251.1488      227.0944      240.5609      189.8099      180.5795      189.4625      184.5392      205.7955      218.5779      218.9319      227.1457      248.7123      245.8172      239.5387      262.9232      225.8790      226.1718      193.9145      173.6420      175.5082      168.2885      164.3959      160.6195      135.4402      116.1836      118.9492      129.9138      184.8269      213.0675      192.9863      183.1628      200.3018      201.0406      199.5908      190.2473      143.5916      141.2206      171.6254      161.7244      137.7734      166.1692      180.9088      202.9462      242.2968      262.6830      311.5006      329.0997      286.2526      315.6215      339.2127      351.4247      373.2714      337.6310      246.3972      198.3393      151.5066      142.3442        0.0000        0.0000        0.0000        0.0000        0.0000        0.0000        0.0000        0.0000        0.0000        0.0000        0.0000        0.0000        0.0000        0.0000        0.0000        0.0000        0.0000        0.0000        0.0000        0.0000        0.0000        0.0000        0.0000        0.0000        0.0000        0.0000        0.0000        0.0000        0.0000        0.0000        0.0000        0.0000        0.0000        0.0000        0.0000        0.0000        0.0000        0.0000        0.0000        0.0000        0.0000        0.0000        0.0000        0.0000        0.0000        0.0000        0.0000        0.0000        0.0000        0.0000        0.0000        0.0000
        0.0000        0.0000        0.0000        0.0000        0.0000        0.0000        0.0000        0.0000        0.0000        0.0000        0.0000        0.0000        0.0000        0.0000        0.0000        0.0000        0.0000        0.0000        0.0000        0.0000        0.0000        0.0000        0.0000        0.0000        0.0000        0.0000        0.0000        0.0000        0.0000        0.0000        0.0000        0.0000        0.0000        0.0000        0.0000        0.0000        0.0000        0.0000        0.0000       88.3750       71.7419       59.2478       54.4542       43.2497       40.6413       46.7818       53.3454      108.0876      128.4602      133.1348      143.2529      157.1268      153.0736      157.4504      166.7990      144.2891      122.5796      122.6453      123.4963      110.6416       98.7681       78.2286       83.4837       84.2683       90.2172       84.4278       87.5055       90.0788       81.3539       84.1391      120.0883      122.1438      126.7257      129.3805      135.5384      155.7081      186.2887      186.9700      165.2625      172.3343      162.4291      220.1425      176.6452      178.4961      146.3340      137.1308      160.0350      199.6061      213.4597      176.1011      121.7991       91.0511      199.5440      188.6217      145.6847       96.7823      104.4243      139.4144      130.9603      115.9000      111.4808       90.8999      118.3458      119.9094      116.1172      114.2287      116.2961      132.1719      136.0903      143.0138      147.4843      140.2306      141.2977      133.7136      149.8312      135.6458      147.4453      120.6294      117.2639      142.3882      163.8303      208.6466      226.5205      186.8513      194.1714      193.8646      195.8592      224.4207      244.4433      236.2184      241.7458      355.5752      299.9981      244.1259      214.2949      244.9443      255.8761      229.1220      200.1227      219.1629      211.3254      198.2533      237.9101      222.8760      193.5382      189.4667      186.5039      188.4683      242.7756      204.3002      201.2419      231.6368      262.2518      295.9901      290.4064      254.9712      229.7155      187.7671      192.7099      198.9911      193.7467      197.2003      173.7018      144.6808      124.2814      135.3308      122.4673      168.1361      176.2329      193.0374      174.0540      171.3565      144.9864      140.1761      134.2755      124.0579      141.0147      186.4223      185.3475      175.0620      169.7101      198.0300      251.8948      306.3691      359.6771      342.3153      341.8307      339.5500      315.4201      358.1798      359.9004      375.1718      345.4070      257.9061      228.9310      178.6030      161.1475        0.0000        0.0000        0.0000        0.0000        0.0000        0.0000        0.0000        0.0000        0.0000        0.0000        0.0000        0.0000        0.0000        0.0000        0.0000        0.0000        0.0000        0.0000        0.0000        0.0000        0.0000        0.0000        0.0000        0.0000        0.0000        0.0000        0.0000        0.0000        0.0000        0.0000        0.0000        0.0000        0.0000        0.0000        0.0000        0.0000        0.0000        0.0000        0.0000        0.0000        0.0000        0.0000        0.0000        0.0000        0.0000        0.0000        0.0000        0.0000        0.0000        0.0000        0.0000        0.0000
        0.0000        0.0000        0.0000        0.0000        0.0000        0.0000        0.0000        0.0000        0.0000        0.0000        0.0000        0.0000        0.0000        0.0000        0.0000        0.0000        0.0000        0.0000        0.0000        0.0000        0.0000        0.0000        0.0000        0.0000        0.0000        0.0000        0.0000        0.0000        0.0000        0.0000        0.0000        0.0000        0.0000        0.0000        0.0000        0.0000        0.0000        0.0000        0.0000        0.0000      106.0220       97.7435       90.4549       74.4258       73.2373       75.7757       78.7940      147.3468      152.2997      155.8067      159.1384      174.2337      172.2964      170.0290      169.6731      166.7770      150.8448      145.9007      153.0007      144.2273      130.2512       92.3624       94.9999      120.8502      121.8605      117.6455      100.0252       90.4141      101.7650       80.9265      111.1502      103.3210      116.7832      122.9823      136.6346      145.4271      168.1383      172.3721      172.8071      165.2967      173.7565      200.4760      189.6647      168.1821      172.6234      182.0467      235.7127      281.3225      284.5533      177.4641      125.2365       94.3956       93.3199      155.6015      134.5359       97.3867      105.4391      118.7158      126.1033      120.5766      118.7834      118.5169      139.7034      134.2620      121.2343      122.5073      118.8511      135.3329      141.1526      145.8525      149.3496      169.7449      141.7293      139.6166      144.4023      142.7149      163.3794      138.1767      138.3615      175.0681      214.7675      228.3999      229.8565      232.7776      200.5212      198.1407      204.4164      227.7293      231.5207      236.7711      241.5827      301.8486      297.2811      273.9345      226.7112      251.0592      231.8528      195.1943      192.9845      188.8081      171.3428      183.2127      193.0960      210.8512      217.6675      224.7722      179.8676      180.6696      239.1362      195.8975      228.1343      250.5669      257.9008      275.3881      274.5109      269.3474      215.1915      198.9097      182.6347      205.6690      205.8315      207.2284      187.2357      131.4507      102.6959       97.3847      101.6362      152.9232      191.1656      171.3739      139.2068      126.4072      114.2117      110.1586      123.7847      125.6367      159.4906      155.6549      156.0412      182.4093      193.0993      221.7188      288.3569      293.8262      309.8388      339.3949      333.2920      356.8329      304.5753      315.1915      361.2942      359.8200      321.5273      294.3785      233.3710      213.7145        0.0000        0.0000        0.0000        0.0000        0.0000        0.0000        0.0000        0.0000        0.0000        0.0000        0.0000        0.0000        0.0000        0.0000        0.0000        0.0000        0.0000        0.0000        0.0000        0.0000        0.0000        0.0000        0.0000        0.0000        0.0000        0.0000        0.0000        0.0000        0.0000        0.0000        0.0000        0.0000        0.0000        0.0000        0.0000        0.0000        0.0000        0.0000        0.0000        0.0000        0.0000        0.0000        0.0000        0.0000        0.0000        0.0000        0.0000        0.0000        0.0000        0.0000        0.0000        0.0000        0.0000
        0.0000        0.0000        0.0000        0.0000        0.0000        0.0000        0.0000        0.0000        0.0000        0.0000        0.0000        0.0000        0.0000        0.0000        0.0000        0.0000        0.0000        0.0000        0.0000        0.0000        0.0000        0.0000        0.0000        0.0000        0.0000        0.0000        0.0000        0.0000        0.0000        0.0000        0.0000        0.0000        0.0000        0.0000        0.0000        0.0000        0.0000        0.0000        0.0000        0.0000        0.0000        0.0000        0.0000      264.5439      254.9309      247.7928      245.0749      213.6863      213.3115      209.6166      201.9458      163.5565      157.7737      158.4696      168.3105      221.3912      230.4570      222.9600      203.8226      153.8716      141.4338      126.8999      117.7875      120.3408      123.1206      135.6661      127.8234      151.2074      163.2248      162.2342      162.7249      144.0274      145.8964      153.4609      161.4491      135.5296      133.3549      163.4088      164.8681      254.6379      289.8351      291.7569      286.0348      391.9073      472.2428      490.9346      487.3795      433.3780      428.3330      353.3795      279.9182      195.0617      179.8031      201.7599      243.3688      189.7577      158.1427      181.6590      216.4047      224.2935      222.3688      224.2281      214.4205      180.2439      171.7187      193.0062      191.5409      183.1860      176.8973      170.5039      185.9540      194.8770      194.6510      172.3712      190.3997      205.7257      214.2071      172.2561      186.7554      200.1236      197.9013      183.1412      216.2851      258.3342      224.2856      220.9120      228.6318      228.7149      230.3276      234.3655      232.2805      255.1144      294.0637      258.1450      249.7515      238.6316      214.2130      198.1651      194.7592      168.7876      157.0764      181.1511      162.4341      164.2180      193.7104      176.8570      178.6081      181.5512      188.8941      205.9694      241.7103      261.9817      278.7823      267.7236      269.2253      291.8762      205.0458      184.7525      158.9226      183.9821      188.7138      179.4361      152.6706      142.2687      140.1584      104.3735      107.4525      132.9270      142.8195      124.7126      105.7968      103.1733      101.7808      100.9618      118.3513      140.1684      152.0360      163.2402      168.7549      177.5954      191.1608      213.8287      244.8945      272.4545      292.1979      318.9217      285.1155      312.1478      307.6423      306.2535      342.5191      336.4949      331.9808      269.9317      216.7620       89.2800        0.0000        0.0000        0.0000        0.0000        0.0000        0.0000        0.0000        0.0000        0.0000        0.0000        0.0000        0.0000        0.0000        0.0000        0.0000        0.0000        0.0000        0.0000        0.0000        0.0000        0.0000        0.0000        0.0000        0.0000        0.0000        0.0000        0.0000        0.0000        0.0000        0.0000        0.0000        0.0000        0.0000        0.0000        0.0000        0.0000        0.0000        0.0000        0.0000        0.0000        0.0000        0.0000        0.0000        0.0000        0.0000        0.0000        0.0000        0.0000        0.0000        0.0000        0.0000        0.0000        0.0000
        0.0000        0.0000        0.0000        0.0000        0.0000        0.0000        0.0000        0.0000        0.0000        0.0000        0.0000        0.0000        0.0000        0.0000        0.0000        0.0000        0.0000        0.0000        0.0000        0.0000        0.0000        0.0000        0.0000        0.0000        0.0000        0.0000        0.0000        0.0000        0.0000        0.0000        0.0000        0.0000        0.0000        0.0000        0.0000        0.0000        0.0000        0.0000        0.0000        0.0000        0.0000        0.0000        0.0000        0.0000      336.4411      322.2185      309.2377      261.6246      251.1397      240.0518      224.4994      175.2603      163.2395      165.0365      178.3740      239.8764      254.7910      249.3666      229.0085      179.7091      156.0930      141.9617      129.8975      117.8663      110.7228      106.1509      120.9757      166.4507      182.7283      188.7708      184.2084      149.7309      134.1689      129.1131      135.7595      115.9891      106.8829      129.7321      173.3927      283.5915      319.6471      306.9104      342.0583      478.7579      522.2713      564.8712      509.4432      452.1368      464.9788      424.4865      381.1658      294.4818      244.5052      240.1914      244.9155      199.6284      177.3424      179.7194      227.0902      220.0647      230.8755      241.0265      202.5092      228.5714      201.1110      203.0172      193.1666      169.6826      162.5422      176.8711      181.6841      209.5819      204.7057      210.5281      214.0253      220.8522      198.9669      201.1430      214.3266      178.2925      184.9458      184.6743      210.0861      232.6210      221.5362      234.5173      232.3775      221.5230      243.2891      233.4162      232.1056      250.5852      247.5060      237.2308      224.0524      217.4280      192.9587      190.5877      184.1298      193.4624      166.9185      160.7590      160.8837      167.2448      174.2140      184.1120      191.1277      198.1229      200.4524      195.1857      209.1119      249.8907      279.2880      283.9268      272.4606      242.1166      218.1405      185.9887      181.4625      192.9621      185.9353      179.1443      150.2082      148.6210      139.0789      135.2645      137.2621      119.2505      113.3707       97.7949       87.8088       92.9732      101.0772      101.1622      114.7441      130.7550      149.6239      172.4686      181.6321      198.7145      198.4872      211.3697      239.4944      244.4192      290.6350      293.7531      254.5822      295.9217      320.1211      321.2603      363.1373      357.7463      316.4326      258.8017      210.8277       74.4000        0.0000        0.0000        0.0000        0.0000        0.0000        0.0000        0.0000        0.0000        0.0000        0.0000        0.0000        0.0000        0.0000        0.0000        0.0000        0.0000        0.0000        0.0000        0.0000        0.0000        0.0000        0.0000        0.0000        0.0000        0.0000        0.0000        0.0000        0.0000        0.0000        0.0000        0.0000        0.0000        0.0000        0.0000        0.0000        0.0000        0.0000        0.0000        0.0000        0.0000        0.0000        0.0000        0.0000        0.0000        0.0000        0.0000        0.0000        0.0000        0.0000        0.0000        0.0000        0.0000        0.0000
        0.0000        0.0000        0.0000        0.0000        0.0000        0.0000        0.0000        0.0000        0.0000        0.0000        0.0000        0.0000        0.0000        0.0000        0.0000        0.0000        0.0000        0.0000        0.0000        0.0000        0.0000        0.0000        0.0000        0.0000        0.0000        0.0000        0.0000        0.0000        0.0000        0.0000        0.0000        0.0000        0.0000        0.0000        0.0000        0.0000        0.0000        0.0000        0.0000        0.0000        0.0000        0.0000        0.0000        0.0000        0.0000        0.0000      346.1678      296.5862      286.9692      275.2971      256.3782      198.2688      185.5937      187.4531      205.1126      273.3345      285.7032      279.4981      262.9956      212.6387      185.3459      160.8759      144.8049      124.4077      115.0122      126.6157      135.4794      186.2785      206.3454      209.9199      207.6905      179.7198      160.6732      144.8649      138.7396      114.3730      115.2189      134.4053      173.2201      293.8893      344.4318      389.7559      433.2535      548.9203      565.5956      574.6231      528.1461      481.5421      504.5320      479.1100      456.1391      300.5800      274.2576      267.6518      243.6848      245.1359      258.8135      223.2447      221.1565      223.6548      243.3175      336.7421      248.7933      217.7661      208.3712      219.2173      207.5954      217.4216      177.2275      172.3640      160.3743      191.8493      214.4520      231.1958      219.9817      225.2939      226.1210      217.7106      199.3594      163.2665      182.4616      165.4860      183.8054      196.3674      212.4115      220.7140      223.2358      216.8382      221.7325      219.2981      211.5922      241.5928      247.1672      226.4696      209.7921      205.3338      192.9605      200.1291      191.9893      187.3749      159.4628      149.8985      153.0470      166.5408      169.9354      173.9194      188.2774      192.1548      203.6658      210.3438      212.2372      266.0283      267.4660      281.0340      279.8383      256.9502      217.5175      176.9146      173.3819      188.7696      171.2348      173.8052      166.6523      152.8266      147.8840      172.3833      137.6492      109.3320      115.4917       93.5919       88.2780       88.6831       97.9134       97.8189      100.9375      141.1241      166.5009      196.2135      197.9607      209.6320      213.2741      215.2026      225.4213      243.3816      265.2210      284.9237      265.8171      298.9123      315.6146      307.2501      318.4084      297.8274      233.2712      215.9492      199.4831       59.4300        0.0000        0.0000        0.0000        0.0000        0.0000        0.0000        0.0000        0.0000        0.0000        0.0000        0.0000        0.0000        0.0000        0.0000        0.0000        0.0000        0.0000        0.0000        0.0000        0.0000        0.0000        0.0000        0.0000        0.0000        0.0000        0.0000        0.0000        0.0000        0.0000        0.0000        0.0000        0.0000        0.0000        0.0000        0.0000        0.0000        0.0000        0.0000        0.0000        0.0000        0.0000        0.0000        0.0000        0.0000        0.0000        0.0000        0.0000        0.0000        0.0000        0.0000        0.0000        0.0000        0.0000
        0.0000        0.0000        0.0000        0.0000        0.0000        0.0000        0.0000        0.0000        0.0000        0.0000        0.0000        0.0000        0.0000        0.0000        0.0000        0.0000        0.0000        0.0000        0.0000        0.0000        0.0000        0.0000        0.0000        0.0000        0.0000        0.0000        0.0000        0.0000        0.0000        0.0000        0.0000        0.0000        0.0000        0.0000        0.0000        0.0000        0.0000        0.0000        0.0000        0.0000        0.0000        0.0000        0.0000        0.0000        0.0000        0.0000        0.0000      321.2253      323.9508      316.3833      300.6662      236.0936      225.3041      228.8927      243.6855      315.0247      326.6488      325.9443      306.4567      242.3460      227.7225      209.3804      189.7517      164.3069      148.9931      150.6429      155.3729      215.9735      238.3587      238.6858      230.7556      189.3374      192.6653      168.4633      160.8058      136.4999      152.1274      199.0966      208.9732      373.9548      397.3992      431.4910      466.0218      541.9719      535.5758      526.9819      532.5443      529.1292      539.7177      462.2302      483.0590      398.6564      341.0390      340.6745      327.0201      328.7794      296.7486      312.7019      317.4076      279.3524      247.4748      226.4382      231.4558      211.0412      200.7908      225.3956      280.0241      223.7971      193.0663      190.2145      200.0170      208.8222      223.8042      225.6485      230.7326      266.6476      270.0090      250.7603      208.0565      164.5307      150.2121      147.1091      180.5227      238.4145      214.9038      202.9180      205.3105      210.0221      233.6948      204.9555      189.0740      198.7681      211.8581      207.4118      198.6354      210.0553      198.1434      182.9695      176.6500      159.7514      161.8589      160.6076      153.3980      165.3022      162.2869      178.7678      187.5165      209.9901      236.8725      220.5999      244.3827      277.1500      265.7359      290.4272      283.2045      244.1153      239.5015      201.1936      195.1226      192.7467      183.1049      183.8674      171.2624      178.1845      140.8834      138.4329      116.2268      111.2111      126.1003      112.1252      105.8525      103.3068       97.6856       93.5884      116.1698      149.4869      172.0391      198.2651      204.5420      207.3896      189.4723      206.0508      226.8200      198.8458      233.0931      246.2914      255.0719      322.5107      331.3727      315.6202      270.7181      238.9995      216.9847      199.1487      187.0229        0.0000        0.0000        0.0000        0.0000        0.0000        0.0000        0.0000        0.0000        0.0000        0.0000        0.0000        0.0000        0.0000        0.0000        0.0000        0.0000        0.0000        0.0000        0.0000        0.0000        0.0000        0.0000        0.0000        0.0000        0.0000        0.0000        0.0000        0.0000        0.0000        0.0000        0.0000        0.0000        0.0000        0.0000        0.0000        0.0000        0.0000        0.0000        0.0000        0.0000        0.0000        0.0000        0.0000        0.0000        0.0000        0.0000        0.0000        0.0000        0.0000        0.0000        0.0000        0.0000        0.0000        0.0000
        0.0000        0.0000        0.0000        0.0000        0.0000        0.0000        0.0000        0.0000        0.0000        0.0000        0.0000        0.0000        0.0000        0.0000        0.0000        0.0000        0.0000        0.0000        0.0000        0.0000        0.0000        0.0000        0.0000        0.0000        0.0000        0.0000        0.0000        0.0000        0.0000        0.0000        0.0000        0.0000        0.0000        0.0000        0.0000        0.0000        0.0000        0.0000        0.0000        0.0000        0.0000        0.0000        0.0000        0.0000        0.0000        0.0000        0.0000        0.0000        0.0000        0.0000      423.8039      379.4901      363.5694      364.1704      384.0389      403.0401      417.9570      415.1150      397.5364      356.0742      326.8707      316.2580      290.2212      227.1592      205.7631      196.6210        0.0000        0.0000      262.9682      264.2434      253.9798      258.3981      259.5375      234.1112      221.9350      208.1357      237.8675      247.5067      283.2081      406.5356      429.2952      457.7402      461.9316      400.5645      423.9760      463.9079      459.4984      411.6209      433.9387        0.0000        0.0000        0.0000        0.0000      472.4937      425.9682      540.1852      554.5334      582.9678        0.0000      373.8021      312.7901      271.3271      260.4979      296.2297      299.8254      317.1421      318.4310      219.1692      231.6262      243.4606      274.8115      272.4753      284.4021      269.6975      290.6530      278.6435      278.6467      236.2012      206.7254      172.8536      154.0455      165.9070      180.9150      177.8225      177.6188      184.4984      166.0398      172.0658      179.1756      171.1425      156.9789      192.6215      192.3489      191.8816      190.0746      199.5927      198.3420      203.2639      181.9899      181.4660      206.6278      199.0480      182.0909      170.4037      161.6136      171.2475      185.3838      229.8096      238.6557      224.8087      256.3128      268.9802      262.6310      263.5417      252.0259      263.5889      282.1693      251.8655      220.3996      227.9589      220.7505      220.6648      191.3764      180.6091      171.8630      161.0222      130.8330      125.2501      127.3389      133.4335      144.5562      124.9139       97.8127      101.4893      116.2966      145.0617      155.0421      171.0986      164.9928      171.5959      177.4467      184.3628      192.3806      188.9218      197.2079      243.1454      250.4236      250.3887      256.5501      269.2465      231.4875      192.4300      161.2069        0.0000        0.0000        0.0000        0.0000        0.0000        0.0000        0.0000        0.0000        0.0000        0.0000        0.0000        0.0000        0.0000        0.0000        0.0000        0.0000        0.0000        0.0000        0.0000        0.0000        0.0000        0.0000        0.0000        0.0000        0.0000        0.0000        0.0000        0.0000        0.0000        0.0000        0.0000        0.0000        0.0000        0.0000        0.0000        0.0000        0.0000        0.0000        0.0000        0.0000        0.0000        0.0000        0.0000        0.0000        0.0000        0.0000        0.0000        0.0000        0.0000        0.0000        0.0000        0.0000        0.0000        0.0000        0.0000        0.0000
        0.0000        0.0000        0.0000        0.0000        0.0000        0.0000        0.0000        0.0000        0.0000        0.0000        0.0000        0.0000        0.0000        0.0000        0.0000        0.0000        0.0000        0.0000        0.0000        0.0000        0.0000        0.0000        0.0000        0.0000        0.0000        0.0000        0.0000        0.0000        0.0000        0.0000        0.0000        0.0000        0.0000        0.0000        0.0000        0.0000        0.0000        0.0000        0.0000        0.0000        0.0000        0.0000        0.0000        0.0000        0.0000        0.0000        0.0000        0.0000        0.0000        0.0000        0.0000        0.0000        0.0000        0.0000        0.0000      458.1391      473.0235      468.6380        0.0000        0.0000        0.0000      359.5799      329.6079      250.3798      226.3927        0.0000        0.0000        0.0000        0.0000        0.0000        0.0000        0.0000      285.4806      272.1898      260.4522      237.4574      246.2404      282.0303      321.5485      423.8614      451.4310      462.0674      493.9975      522.0326      535.9437      513.2663      405.9201      356.5764        0.0000        0.0000        0.0000        0.0000        0.0000        0.0000      551.7963      671.0981        0.0000        0.0000        0.0000      451.8529      352.4276      303.2963      287.2525      370.4944      300.2930      296.5672      306.2112      198.8438      210.7924      275.6449      299.9838      280.3086      287.9699      275.6423      281.3434      286.4023      265.5817      229.1739      206.7546      160.2244      158.6130      157.9718      163.7095      167.8952      155.0342      157.6440      152.9250      151.8128      143.9006      135.9416      144.7631      171.0494      172.8730      183.2634      185.0064      198.4468      195.9021      187.7784      193.9977      190.4917      196.6155      182.7331      171.1881      158.9330      172.9850      175.1329      190.8087      225.4437      230.7782      246.3297      261.4324      261.3192      290.0435      265.7450      263.3990      280.3442      285.0010      261.7434      236.3527      226.5669      221.5462      226.0182      212.4247      199.8258      191.9981      171.1946      131.5242      129.6892      129.4476      145.6868      157.0815      142.7560      108.0490      110.8246      118.2504      136.3874      133.0807      136.0787      145.5446      173.1621      185.0651      205.6672      198.7102      200.5957      231.7569      247.2998      245.0351      239.9843      221.9965      197.7788      178.7590      165.7453      146.4149        0.0000        0.0000        0.0000        0.0000        0.0000        0.0000        0.0000        0.0000        0.0000        0.0000        0.0000        0.0000        0.0000        0.0000        0.0000        0.0000        0.0000        0.0000        0.0000        0.0000        0.0000        0.0000        0.0000        0.0000        0.0000        0.0000        0.0000        0.0000        0.0000        0.0000        0.0000        0.0000        0.0000        0.0000        0.0000        0.0000        0.0000        0.0000        0.0000        0.0000        0.0000        0.0000        0.0000        0.0000        0.0000        0.0000        0.0000        0.0000        0.0000        0.0000        0.0000        0.0000        0.0000        0.0000        0.0000        0.0000
        0.0000        0.0000        0.0000        0.0000        0.0000        0.0000        0.0000        0.0000        0.0000        0.0000        0.0000        0.0000        0.0000        0.0000        0.0000        0.0000        0.0000        0.0000        0.0000        0.0000        0.0000        0.0000        0.0000        0.0000        0.0000        0.0000        0.0000        0.0000        0.0000        0.0000        0.0000        0.0000        0.0000        0.0000        0.0000        0.0000        0.0000        0.0000        0.0000        0.0000        0.0000        0.0000        0.0000        0.0000        0.0000        0.0000        0.0000        0.0000        0.0000        0.0000        0.0000        0.0000        0.0000        0.0000        0.0000        0.0000        0.0000        0.0000        0.0000        0.0000        0.0000      404.1768      371.0418      280.7715      258.8260        0.0000        0.0000        0.0000        0.0000        0.0000        0.0000        0.0000        0.0000      289.5959      290.7499      264.4996      263.0218      291.8993      339.9527      403.5947      431.5156      492.3348      535.8835      577.3184      558.5835        0.0000        0.0000        0.0000        0.0000        0.0000        0.0000        0.0000        0.0000        0.0000        0.0000        0.0000        0.0000        0.0000        0.0000        0.0000      354.7504      321.9380      329.3526      315.5820      270.2400      223.4248      206.1337      214.8204      244.6794      268.5834      282.7932      263.5008      287.3579      270.8192      275.0205      271.6129      290.5768      252.4416      211.5617      173.3326      162.5118      150.4851      147.2639      138.6393      149.0678      145.2443      152.0115      136.8804      120.0791      124.7111      141.2839      171.2180      172.4271      175.3889      184.8164      210.4333      201.2053      184.3280      181.4182      179.4478      180.1321      180.0243      168.9367      160.7381      166.1083      181.7249      214.3391      239.9398      242.7724      247.5066      260.3981      245.2592      259.0654      283.9237      273.4475      288.7769      275.5992      264.3709      247.6268      245.9187      240.4866      223.5534      218.5725      196.1618      196.2043      155.6358      144.9080      167.9510      164.8922      181.0997      169.7190      157.6971      132.2366      119.7766      126.7597      142.4229      132.7838      137.5730      145.2046      173.0546      195.2400      217.5979      214.2003      216.6342      239.9672      252.1470      242.2404      222.3835      172.8469      149.1643      143.4404      116.6188        0.0000        0.0000        0.0000        0.0000        0.0000        0.0000        0.0000        0.0000        0.0000        0.0000        0.0000        0.0000        0.0000        0.0000        0.0000        0.0000        0.0000        0.0000        0.0000        0.0000        0.0000        0.0000        0.0000        0.0000        0.0000        0.0000        0.0000        0.0000        0.0000        0.0000        0.0000        0.0000        0.0000        0.0000        0.0000        0.0000        0.0000        0.0000        0.0000        0.0000        0.0000        0.0000        0.0000        0.0000        0.0000        0.0000        0.0000        0.0000        0.0000        0.0000        0.0000        0.0000        0.0000        0.0000        0.0000        0.0000        0.0000
        0.0000        0.0000        0.0000        0.0000        0.0000        0.0000        0.0000        0.0000        0.0000        0.0000        0.0000        0.0000        0.0000        0.0000        0.0000        0.0000        0.0000        0.0000        0.0000        0.0000        0.0000        0.0000        0.0000        0.0000        0.0000        0.0000        0.0000        0.0000        0.0000        0.0000        0.0000        0.0000        0.0000        0.0000        0.0000        0.0000        0.0000        0.0000        0.0000        0.0000        0.0000        0.0000        0.0000        0.0000        0.0000        0.0000        0.0000        0.0000        0.0000        0.0000        0.0000        0.0000        0.0000        0.0000        0.0000        0.0000        0.0000        0.0000        0.0000        0.0000        0.0000        0.0000      417.2129      322.3605        0.0000        0.0000        0.0000        0.0000        0.0000        0.0000        0.0000        0.0000        0.0000        0.0000      278.1423      264.9466      274.2118      309.6810      353.4725      411.5370      447.7431      516.5298      544.8105      526.4425        0.0000        0.0000        0.0000        0.0000        0.0000        0.0000        0.0000        0.0000        0.0000        0.0000        0.0000        0.0000        0.0000        0.0000        0.0000        0.0000        0.0000      326.6502      284.5872      284.2413      290.6718      206.0707      202.2097      227.1678      238.2906      290.2030      292.0779      264.4552      285.6964      270.6842      252.6056      246.8932      257.2783      244.5229      212.3324      176.4502      174.8723      159.8049      146.2906      144.4594      157.5989      147.8848      157.7677      144.5211      133.8189      146.7680      156.2687      181.2834      188.9694      191.5068      199.8283      209.7726      198.0104      201.9067      192.9089      209.2816      205.8957      195.3894      194.4550      184.5471      184.5420      191.3588      225.6186      244.1693      257.5966      261.0434      269.7285      264.6150      265.4246      292.3097      293.8660      291.5818      274.0493      251.8273      250.8873      243.7875      246.1686      227.7062      206.5403      187.5258      231.7803      188.7548      192.3023      184.7648      175.2935      208.1336      198.7264      165.1239      167.5088      142.1015      145.2612      158.0151      162.1804      162.8273      153.7528      172.9426      193.2374      208.5634      237.9676      249.5332      251.2404      232.5802      212.7703      210.5713      151.0116      136.9270      129.4402        0.0000        0.0000        0.0000        0.0000        0.0000        0.0000        0.0000        0.0000        0.0000        0.0000        0.0000        0.0000        0.0000        0.0000        0.0000        0.0000        0.0000        0.0000        0.0000        0.0000        0.0000        0.0000        0.0000        0.0000        0.0000        0.0000        0.0000        0.0000        0.0000        0.0000        0.0000        0.0000        0.0000        0.0000        0.0000        0.0000        0.0000        0.0000        0.0000        0.0000        0.0000        0.0000        0.0000        0.0000        0.0000        0.0000        0.0000        0.0000        0.0000        0.0000        0.0000        0.0000        0.0000        0.0000        0.0000        0.0000        0.0000        0.0000
        0.0000        0.0000        0.0000        0.0000        0.0000        0.0000        0.0000        0.0000        0.0000        0.0000        0.0000        0.0000        0.0000        0.0000        0.0000        0.0000        0.0000        0.0000        0.0000        0.0000        0.0000        0.0000        0.0000        0.0000        0.0000        0.0000        0.0000        0.0000        0.0000        0.0000        0.0000        0.0000        0.0000        0.0000        0.0000        0.0000        0.0000        0.0000        0.0000        0.0000        0.0000        0.0000        0.0000        0.0000        0.0000        0.0000        0.0000        0.0000        0.0000        0.0000        0.0000        0.0000        0.0000        0.0000        0.0000        0.0000        0.0000        0.0000        0.0000        0.0000        0.0000        0.0000        0.0000        0.0000        0.0000        0.0000        0.0000        0.0000        0.0000        0.0000        0.0000        0.0000        0.0000        0.0000      225.5757      270.5140      274.4092      314.2554      343.7370      370.3909      425.1849      472.8005      461.9252        0.0000        0.0000        0.0000        0.0000        0.0000        0.0000        0.0000        0.0000        0.0000        0.0000        0.0000        0.0000        0.0000        0.0000        0.0000        0.0000        0.0000        0.0000      331.0199      296.0132      310.1506      287.1983      269.5659      236.4102      285.0468      294.8314      299.3749      299.2929      282.4446      288.4774      270.4452      276.6743      259.4366      263.2344      230.3456      206.8577      190.4801      174.1657      169.9391      172.9432      180.7974      196.0685      181.6099      191.0201      173.1879      163.3268      171.6175      194.6079      207.9929      215.6558      218.1111      221.3492      229.3941      230.0243      215.8932      217.4403      235.2692      232.8682      218.5567      206.2140      212.9942      216.6054      229.2642      240.3223      250.1033      270.5117      265.1687      274.5254      270.2462      261.9473      271.2992      269.7231      279.8898      252.3658      247.2546      257.3538      285.9256      300.4683      274.3154      265.8240      205.3115      212.0907      208.8766      196.7530      192.2516      184.9128      176.1124      158.9984      164.7546      175.4531      190.4371      182.2885      167.2941      165.2637      166.6935      185.4590      195.0516      205.9948      224.3909      259.2739      285.3815      297.3566      266.4825      217.3764      164.6272      147.1950      141.3543      126.1187        0.0000        0.0000        0.0000        0.0000        0.0000        0.0000        0.0000        0.0000        0.0000        0.0000        0.0000        0.0000        0.0000        0.0000        0.0000        0.0000        0.0000        0.0000        0.0000        0.0000        0.0000        0.0000        0.0000        0.0000        0.0000        0.0000        0.0000        0.0000        0.0000        0.0000        0.0000        0.0000        0.0000        0.0000        0.0000        0.0000        0.0000        0.0000        0.0000        0.0000        0.0000        0.0000        0.0000        0.0000        0.0000        0.0000        0.0000        0.0000        0.0000        0.0000        0.0000        0.0000        0.0000        0.0000        0.0000        0.0000        0.0000        0.0000
        0.0000        0.0000        0.0000        0.0000        0.0000        0.0000        0.0000        0.0000        0.0000        0.0000        0.0000        0.0000        0.0000        0.0000        0.0000        0.0000        0.0000        0.0000        0.0000        0.0000        0.0000        0.0000        0.0000        0.0000        0.0000        0.0000        0.0000        0.0000        0.0000        0.0000        0.0000        0.0000        0.0000        0.0000        0.0000        0.0000        0.0000        0.0000        0.0000        0.0000        0.0000        0.0000        0.0000        0.0000        0.0000        0.0000        0.0000        0.0000        0.0000        0.0000        0.0000        0.0000        0.0000        0.0000        0.0000        0.0000        0.0000        0.0000        0.0000        0.0000        0.0000        0.0000        0.0000        0.0000        0.0000        0.0000        0.0000        0.0000        0.0000        0.0000        0.0000        0.0000        0.0000        0.0000        0.0000        0.0000        0.0000        0.0000        0.0000        0.0000        0.0000        0.0000        0.0000        0.0000        0.0000        0.0000        0.0000        0.0000        0.0000        0.0000        0.0000        0.0000        0.0000        0.0000        0.0000        0.0000        0.0000        0.0000        0.0000        0.0000        0.0000      314.5468      277.1535      302.6869      302.8257      253.6433      254.9471      275.3847      308.3647      302.3137      327.9611      330.7148      292.2918      285.7270      257.4059      264.4342      268.7898      231.8234      214.3925      188.3412      173.6031      181.8489      180.9673      191.7672      204.9883      209.3813      204.6745      196.5467      181.1376      189.1607      194.9565      210.4820      228.2073      216.6258      211.1476      224.1087      229.4223      225.9854      232.6049      242.4810      246.8132      231.1936      222.5842      233.6214      246.4946      238.7100      260.4988      248.4901      261.6029      271.8145      271.1448      253.6819      256.1817      267.5598      274.7683      287.5641      298.8230      290.1477      279.9245      316.7677      333.8211      309.2089      294.4773      256.4415      244.0430      214.1862      202.6633      218.1604      208.1947      181.5809      169.6227      184.0577      180.2179      190.1187      194.5397      184.5229      177.5598      191.6203      205.1614      222.1587      219.8329      231.2094      245.9960      279.4169      313.3959      276.1506      210.5641      158.3591      138.8833      132.4897        0.0000        0.0000        0.0000        0.0000        0.0000        0.0000        0.0000        0.0000        0.0000        0.0000        0.0000        0.0000        0.0000        0.0000        0.0000        0.0000        0.0000        0.0000        0.0000        0.0000        0.0000        0.0000        0.0000        0.0000        0.0000        0.0000        0.0000        0.0000        0.0000        0.0000        0.0000        0.0000        0.0000        0.0000        0.0000        0.0000        0.0000        0.0000        0.0000        0.0000        0.0000        0.0000        0.0000        0.0000        0.0000        0.0000        0.0000        0.0000        0.0000        0.0000        0.0000        0.0000        0.0000        0.0000        0.0000        0.0000        0.0000        0.0000        0.0000
        0.0000        0.0000        0.0000        0.0000        0.0000        0.0000        0.0000        0.0000        0.0000        0.0000        0.0000        0.0000        0.0000        0.0000        0.0000        0.0000        0.0000        0.0000        0.0000        0.0000        0.0000        0.0000        0.0000        0.0000        0.0000        0.0000        0.0000        0.0000        0.0000        0.0000        0.0000        0.0000        0.0000        0.0000        0.0000        0.0000        0.0000        0.0000        0.0000        0.0000        0.0000        0.0000        0.0000        0.0000        0.0000        0.0000        0.0000        0.0000        0.0000        0.0000        0.0000        0.0000        0.0000        0.0000        0.0000        0.0000        0.0000        0.0000        0.0000        0.0000        0.0000        0.0000        0.0000        0.0000        0.0000        0.0000        0.0000        0.0000        0.0000        0.0000        0.0000        0.0000        0.0000        0.0000        0.0000        0.0000        0.0000        0.0000        0.0000        0.0000        0.0000        0.0000        0.0000        0.0000        0.0000        0.0000        0.0000        0.0000        0.0000        0.0000        0.0000        0.0000        0.0000        0.0000        0.0000        0.0000        0.0000        0.0000        0.0000        0.0000        0.0000      279.7922      280.8062      268.4476      292.5472      234.1359      226.5721      268.9412      304.1031      325.2249      337.6263      320.6176      334.9434      312.4127      259.2827      250.6848      241.7421      233.0172      224.3274      191.5209      188.5315      198.2780      190.3844      191.9200      219.4466      226.3125      209.3814      200.9568      203.3025      207.0852      208.4635      212.5580      216.8837      224.1910      224.8851      239.1866      233.7844      239.7313      248.8433      263.4614      262.8518      250.5132      249.1271      262.2302      255.1653      241.1266      250.5741      243.2801      245.7645      255.7745      261.4372      251.7160      262.1478      280.2934      301.5010      340.1264      365.5140      342.4762      286.7373      320.5846      345.8336      328.5340      287.8501      260.0152      262.1921      235.8296      196.1679      227.6179      222.2504      190.4184      193.7422      220.8958      198.3089      198.9915      215.1621      206.7293      217.1606      223.6981      220.4143      222.1190      248.8665      260.3443      261.3493      285.4039      272.9544      254.4738      228.0853      183.2030      154.8235      123.9801        0.0000        0.0000        0.0000        0.0000        0.0000        0.0000        0.0000        0.0000        0.0000        0.0000        0.0000        0.0000        0.0000        0.0000        0.0000        0.0000        0.0000        0.0000        0.0000        0.0000        0.0000        0.0000        0.0000        0.0000        0.0000        0.0000        0.0000        0.0000        0.0000        0.0000        0.0000        0.0000        0.0000        0.0000        0.0000        0.0000        0.0000        0.0000        0.0000        0.0000        0.0000        0.0000        0.0000        0.0000        0.0000        0.0000        0.0000        0.0000        0.0000        0.0000        0.0000        0.0000        0.0000        0.0000        0.0000        0.0000        0.0000        0.0000        0.0000
        0.0000        0.0000        0.0000        0.0000        0.0000        0.0000        0.0000        0.0000        0.0000        0.0000        0.0000        0.0000        0.0000        0.0000        0.0000        0.0000        0.0000        0.0000        0.0000        0.0000        0.0000        0.0000        0.0000        0.0000        0.0000        0.0000        0.0000        0.0000        0.0000        0.0000        0.0000        0.0000        0.0000        0.0000        0.0000        0.0000        0.0000        0.0000        0.0000        0.0000        0.0000        0.0000        0.0000        0.0000        0.0000        0.0000        0.0000        0.0000        0.0000        0.0000        0.0000        0.0000        0.0000        0.0000        0.0000        0.0000        0.0000        0.0000        0.0000        0.0000        0.0000        0.0000        0.0000        0.0000        0.0000        0.0000        0.0000        0.0000        0.0000        0.0000        0.0000        0.0000        0.0000        0.0000        0.0000        0.0000        0.0000        0.0000        0.0000        0.0000        0.0000        0.0000        0.0000        0.0000        0.0000        0.0000        0.0000        0.0000        0.0000        0.0000        0.0000        0.0000        0.0000        0.0000        0.0000        0.0000        0.0000        0.0000        0.0000        0.0000      286.7384      295.0635      290.0454      260.5793      248.4134      244.8579      227.5097      270.4169      286.3535      319.9813      330.0343      317.4762      311.1690      292.1650      262.3254      255.6078      234.2800      252.6007      234.8798      196.0064      195.8857      213.4144      210.7778      212.6473      225.3493      228.4715      226.0646      222.6414      216.7432      222.3055      224.8833      231.1286      233.1275      243.9043      237.7484      244.8933      238.7509      255.8462      282.3166      268.3781      251.1879      253.6491      250.0558      238.2525      239.0500      233.3685      235.0853      236.1896      223.8288      232.8481      248.8048      252.0640      254.0131      273.6410      312.9312      335.1499      342.5761      295.9573      281.2472      318.9974      340.9594      334.0453      304.7087      271.9543      291.9526      252.7541      217.9854      200.3015      200.5550      215.4668      212.3178      224.9906      228.5761      222.3680      253.6243      241.4176      252.7398      240.6984      236.9234      242.4747      254.0284      284.8756      269.1681      266.3850      256.7251      248.4469      241.5369      206.6212        0.0000        0.0000        0.0000        0.0000        0.0000        0.0000        0.0000        0.0000        0.0000        0.0000        0.0000        0.0000        0.0000      179.8500        0.0000        0.0000        0.0000      115.7100        0.0000        0.0000        0.0000        0.0000        0.0000        0.0000        0.0000        0.0000        0.0000        0.0000        0.0000        0.0000        0.0000        0.0000        0.0000        0.0000        0.0000        0.0000        0.0000        0.0000        0.0000        0.0000        0.0000        0.0000        0.0000        0.0000        0.0000        0.0000        0.0000        0.0000        0.0000        0.0000        0.0000        0.0000        0.0000        0.0000        0.0000        0.0000        0.0000        0.0000        0.0000        0.0000        0.0000
        0.0000        0.0000        0.0000        0.0000        0.0000        0.0000        0.0000        0.0000        0.0000        0.0000        0.0000        0.0000        0.0000        0.0000        0.0000        0.0000        0.0000        0.0000        0.0000        0.0000        0.0000        0.0000        0.0000        0.0000        0.0000        0.0000        0.0000        0.0000        0.0000        0.0000        0.0000        0.0000        0.0000        0.0000        0.0000        0.0000        0.0000        0.0000        0.0000        0.0000        0.0000        0.0000        0.0000        0.0000        0.0000        0.0000        0.0000        0.0000        0.0000        0.0000        0.0000        0.0000        0.0000        0.0000        0.0000        0.0000        0.0000        0.0000        0.0000        0.0000        0.0000        0.0000        0.0000        0.0000        0.0000        0.0000        0.0000        0.0000        0.0000        0.0000        0.0000        0.0000        0.0000        0.0000        0.0000        0.0000        0.0000        0.0000        0.0000        0.0000        0.0000        0.0000        0.0000        0.0000        0.0000        0.0000        0.0000        0.0000        0.0000        0.0000        0.0000        0.0000        0.0000        0.0000        0.0000        0.0000        0.0000        0.0000        0.0000        0.0000      284.8606      295.8205      276.9719      281.4649      258.6701      268.0721      256.4075      288.1208      295.2980      312.0662      309.9738      280.0078      251.1097      246.8177      240.8456      231.3069      219.8429      226.3523      216.0503      223.0157      226.6537      225.6525      215.9965      247.8437      261.6967      265.9507      257.0988      242.5062      258.9372      264.8211      289.2507      256.1190      255.1573      255.6420      244.1759      271.1034      264.5619      275.7909      263.1537      249.6061      247.5174      233.4320      225.4969      241.3894      261.3446      236.6323      225.5635      203.6620      201.4651      201.7769      213.8419      240.7409      255.1900      280.2220      316.8046      340.8228      332.2547      306.5783      312.5891      321.1428      319.3699      328.3632      311.7456      275.2011      252.5987      242.3406      213.0668      222.4779      235.6424      255.5328      255.8249      239.5751      232.7275      225.6932      250.4406      264.1065      290.2366      268.0599      279.2227      290.4069      297.8902      332.8881      273.0781      327.4314      258.1180      276.0734      293.7537      249.7623        0.0000        0.0000        0.0000        0.0000        0.0000        0.0000        0.0000        0.0000        0.0000        0.0000        0.0000        0.0000      206.5200      181.8900      164.5200        0.0000      154.2600      112.2600        0.0000        0.0000        0.0000        0.0000        0.0000        0.0000        0.0000        0.0000        0.0000        0.0000        0.0000        0.0000        0.0000        0.0000        0.0000        0.0000        0.0000        0.0000        0.0000        0.0000        0.0000        0.0000        0.0000        0.0000        0.0000        0.0000        0.0000        0.0000        0.0000        0.0000        0.0000        0.0000        0.0000        0.0000        0.0000        0.0000        0.0000        0.0000        0.0000        0.0000        0.0000        0.0000        0.0000
        0.0000        0.0000        0.0000        0.0000        0.0000        0.0000        0.0000        0.0000        0.0000        0.0000        0.0000        0.0000        0.0000        0.0000        0.0000        0.0000        0.0000        0.0000        0.0000        0.0000        0.0000        0.0000        0.0000        0.0000        0.0000        0.0000        0.0000        0.0000        0.0000        0.0000        0.0000        0.0000        0.0000        0.0000        0.0000        0.0000        0.0000        0.0000        0.0000        0.0000        0.0000        0.0000        0.0000        0.0000        0.0000        0.0000        0.0000        0.0000        0.0000        0.0000        0.0000        0.0000        0.0000        0.0000        0.0000        0.0000        0.0000        0.0000        0.0000        0.0000        0.0000        0.0000        0.0000        0.0000        0.0000        0.0000        0.0000        0.0000        0.0000        0.0000        0.0000        0.0000        0.0000        0.0000        0.0000        0.0000        0.0000        0.0000        0.0000        0.0000        0.0000        0.0000        0.0000        0.0000        0.0000        0.0000        0.0000        0.0000        0.0000        0.0000        0.0000        0.0000        0.0000        0.0000        0.0000        0.0000        0.0000        0.0000        0.0000      367.2498      299.9457      305.6660      322.6607      329.3116      306.4473      286.2463      275.8306      303.7570      304.6915      302.3632      301.6390      286.8188      286.3919      263.9978      246.3716      238.5516      224.6049      230.6133      220.6188      223.6039      222.0424      233.1331      230.4928      258.8819      275.6813      306.3211      280.7586      266.9842      294.9206      306.7946      320.4112      281.7856      266.6654      279.3186      291.2753      291.3946      281.0668      256.4765      253.5138      258.8747      262.5420      248.6324      251.4768      229.7345      240.7845      247.9759      240.1491      210.3822      197.6987      196.5728      196.1819      228.1666      255.1220      283.6703      314.9257      317.2793      317.3404      339.8506      351.4850      358.7279      331.5908      347.0180      334.4452      294.5229      250.0563      227.1970      230.4489      250.8846      261.4553      274.5869      266.2784      274.6371      248.3324      245.8443      262.2560      285.1667      304.8500      311.4881      304.5866      339.8439      310.2137      324.3847      271.6703      278.6053      304.1834      311.4153      315.3226      219.3906        0.0000        0.0000        0.0000        0.0000        0.0000        0.0000       36.0086       71.1300        0.0000        0.0000        0.0000        0.0000      217.5300      193.8300        0.0000        0.0000        0.0000        0.0000        0.0000        0.0000        0.0000        0.0000        0.0000        0.0000        0.0000        0.0000        0.0000        0.0000        0.0000        0.0000        0.0000        0.0000        0.0000        0.0000        0.0000        0.0000        0.0000        0.0000        0.0000        0.0000        0.0000        0.0000        0.0000        0.0000        0.0000        0.0000        0.0000        0.0000        0.0000        0.0000        0.0000        0.0000        0.0000        0.0000        0.0000        0.0000        0.0000        0.0000        0.0000        0.0000        0.0000
        0.0000        0.0000        0.0000        0.0000        0.0000        0.0000        0.0000        0.0000        0.0000        0.0000        0.0000        0.0000        0.0000        0.0000        0.0000        0.0000        0.0000        0.0000        0.0000        0.0000        0.0000        0.0000        0.0000        0.0000        0.0000        0.0000        0.0000        0.0000        0.0000        0.0000        0.0000        0.0000        0.0000        0.0000        0.0000        0.0000        0.0000        0.0000        0.0000        0.0000        0.0000        0.0000        0.0000        0.0000        0.0000        0.0000        0.0000        0.0000        0.0000        0.0000        0.0000        0.0000        0.0000        0.0000        0.0000        0.0000        0.0000        0.0000        0.0000        0.0000        0.0000        0.0000        0.0000        0.0000        0.0000        0.0000        0.0000        0.0000        0.0000        0.0000        0.0000        0.0000        0.0000        0.0000        0.0000        0.0000        0.0000        0.0000        0.0000        0.0000        0.0000        0.0000        0.0000        0.0000        0.0000        0.0000        0.0000        0.0000        0.0000        0.0000        0.0000        0.0000        0.0000        0.0000        0.0000        0.0000        0.0000      361.1343      352.8716      330.2504      302.9129      275.8019      320.2221      308.7748      280.7987      310.4398      300.1163      287.2512      317.8442      310.7415      296.1545      294.5624      269.4713      266.0316      256.3389      269.9026      245.9044      227.0137      230.2510      231.7177      239.5038      230.1409      248.2590      285.2096      274.9199      324.7634      310.5414      283.8682      293.4149      291.5830      284.0489      284.1579      264.4198      260.5844      265.6725      283.1689      277.0537      247.8934      244.3965      249.2061      260.7227      231.7276      231.5410      231.7194      242.8176      254.6292      241.8089      199.6738      185.9343      200.3954      222.4294      267.3395      282.3987      296.5716      317.0443      328.0428      353.7043      406.3127      367.0040      345.1142      322.4525      342.8174      320.9440      282.8606      240.6299      224.2029      239.0466      271.5479      285.3210      309.3662      315.6504      276.6537      269.9827      271.4218      291.3442      310.2250      327.3037      336.5466      363.2967      346.6101      356.7465      317.3404      267.5358      304.3426      341.5596      328.4076      274.3159        0.0000        0.0000        0.0000        0.0000        0.0000       26.9499       34.8660       27.4222       40.9800        0.0000        0.0000        0.0000        0.0000        0.0000        0.0000        0.0000        0.0000        0.0000        0.0000        0.0000        0.0000        0.0000        0.0000        0.0000        0.0000        0.0000        0.0000        0.0000        0.0000        0.0000        0.0000        0.0000        0.0000        0.0000        0.0000        0.0000        0.0000        0.0000        0.0000        0.0000        0.0000        0.0000        0.0000        0.0000        0.0000        0.0000        0.0000        0.0000        0.0000        0.0000        0.0000        0.0000        0.0000        0.0000        0.0000        0.0000        0.0000        0.0000        0.0000        0.0000        0.0000        0.0000
        0.0000        0.0000        0.0000        0.0000        0.0000        0.0000        0.0000        0.0000        0.0000        0.0000        0.0000        0.0000        0.0000        0.0000        0.0000        0.0000        0.0000        0.0000        0.0000        0.0000        0.0000        0.0000        0.0000        0.0000        0.0000        0.0000        0.0000        0.0000        0.0000        0.0000        0.0000        0.0000        0.0000        0.0000        0.0000        0.0000        0.0000        0.0000        0.0000        0.0000        0.0000        0.0000        0.0000        0.0000        0.0000        0.0000        0.0000        0.0000        0.0000        0.0000        0.0000        0.0000        0.0000        0.0000        0.0000        0.0000        0.0000        0.0000        0.0000        0.0000        0.0000        0.0000        0.0000        0.0000        0.0000        0.0000        0.0000        0.0000        0.0000        0.0000        0.0000        0.0000        0.0000        0.0000        0.0000        0.0000        0.0000        0.0000        0.0000        0.0000        0.0000        0.0000        0.0000        0.0000        0.0000        0.0000        0.0000        0.0000        0.0000        0.0000        0.0000        0.0000        0.0000        0.0000        0.0000        0.0000        0.0000      331.0424      287.8852      301.3399      299.4038      298.8334      276.6863      343.0389      343.4076      320.4140      296.8174      278.2360      292.2129      297.8950      293.5468      270.5724      293.2950      278.6061      272.9204      275.6600      249.2008      246.1415      234.9550      236.7714      232.4475      220.7519      242.8661      317.2310      339.8225      333.8406      319.0359      333.2834      332.7365      300.4157      267.1134      256.1740      244.3587      237.8573      249.5600      259.3471      260.9443      244.0042      242.0459      252.0784      258.6239      259.1372      241.7296      252.3362      233.5556      238.2609      223.7725      186.7126      197.5890      232.2029      236.1169      268.5481      296.7681      310.4030      336.5488      340.7623      392.1420      384.7842      364.7561      349.6255      335.0255      326.2625      298.5642      251.2871      240.3778      246.5535      281.1932      297.7232      323.8146      318.1492      322.7445      284.4969      295.3687      296.8809      325.6599      353.7302      383.0332      375.7791      375.8966      348.0801      323.0523      305.3224      291.7365      316.4816      297.2319      269.4757      258.4357        0.0000        0.0000        0.0000       91.0200       31.0371       20.9571       26.7929       27.3390      105.6000        0.0000        0.0000        0.0000        0.0000        0.0000        0.0000        0.0000        0.0000        0.0000        0.0000        0.0000        0.0000        0.0000        0.0000        0.0000        0.0000        0.0000        0.0000        0.0000        0.0000        0.0000        0.0000        0.0000        0.0000        0.0000        0.0000        0.0000        0.0000        0.0000        0.0000        0.0000        0.0000        0.0000        0.0000        0.0000        0.0000        0.0000        0.0000        0.0000        0.0000        0.0000        0.0000        0.0000        0.0000        0.0000        0.0000        0.0000        0.0000        0.0000        0.0000        0.0000        0.0000        0.0000
        0.0000        0.0000        0.0000        0.0000        0.0000        0.0000        0.0000        0.0000        0.0000        0.0000        0.0000        0.0000        0.0000        0.0000        0.0000        0.0000        0.0000        0.0000        0.0000        0.0000        0.0000        0.0000        0.0000        0.0000        0.0000        0.0000        0.0000        0.0000        0.0000        0.0000        0.0000        0.0000        0.0000        0.0000        0.0000        0.0000        0.0000        0.0000        0.0000        0.0000        0.0000        0.0000        0.0000        0.0000        0.0000        0.0000        0.0000        0.0000        0.0000        0.0000        0.0000        0.0000        0.0000        0.0000        0.0000        0.0000        0.0000        0.0000        0.0000        0.0000        0.0000        0.0000        0.0000        0.0000        0.0000        0.0000        0.0000        0.0000        0.0000        0.0000        0.0000        0.0000        0.0000        0.0000        0.0000        0.0000        0.0000        0.0000        0.0000        0.0000        0.0000        0.0000        0.0000        0.0000        0.0000        0.0000        0.0000        0.0000        0.0000        0.0000        0.0000        0.0000        0.0000        0.0000        0.0000        0.0000      369.3172      330.7223      295.1693      301.9325      327.8232      335.0177      310.7084      277.5980      322.0814      308.2107      267.2105      249.5655      264.5538      272.2532      290.5324      281.6378      325.1380      326.9855      285.4229      263.4154      277.5073      273.0273      248.6398      210.3850      188.8316      199.5688      220.4143      285.9732      319.4583      330.9883      292.4986      356.2548      349.3839      305.5234      260.2333      210.8748      209.3211      214.6724      224.9538      256.0077      251.1034      247.7969      248.9073      270.2249      273.5952      282.8192      270.3172      276.2484      260.5861      242.3923      247.4506      237.3241      257.6937      287.8700      281.3026      297.1411      310.1414      323.0615      351.1222      352.9444      369.1490      350.5035      341.6086      299.8653      281.5247      266.7133      250.3427      233.4780      271.7366      273.8381      279.3224      308.8264      317.9822      338.3251      314.9697      287.9722      299.9439      300.5864      318.3892      420.0095      436.2621      409.1602      425.4198      416.2257      384.2493      339.9106      321.7762      196.3631      234.5336      292.4195        0.0000        0.0000        0.0000        0.0000       80.7088       32.8401       28.7094       27.6762       28.8111      100.6200        0.0000        0.0000        0.0000        0.0000        0.0000        0.0000        0.0000        0.0000        0.0000        0.0000        0.0000        0.0000        0.0000        0.0000        0.0000        0.0000        0.0000        0.0000        0.0000        0.0000        0.0000        0.0000        0.0000        0.0000        0.0000        0.0000        0.0000        0.0000        0.0000        0.0000        0.0000        0.0000        0.0000        0.0000        0.0000        0.0000        0.0000        0.0000        0.0000        0.0000        0.0000        0.0000        0.0000        0.0000        0.0000        0.0000        0.0000        0.0000        0.0000        0.0000        0.0000        0.0000        0.0000
        0.0000        0.0000        0.0000        0.0000        0.0000        0.0000        0.0000        0.0000        0.0000        0.0000        0.0000        0.0000        0.0000        0.0000        0.0000        0.0000        0.0000        0.0000        0.0000        0.0000        0.0000        0.0000        0.0000        0.0000        0.0000        0.0000        0.0000        0.0000        0.0000        0.0000        0.0000        0.0000        0.0000        0.0000        0.0000        0.0000        0.0000        0.0000        0.0000        0.0000        0.0000        0.0000        0.0000        0.0000        0.0000        0.0000        0.0000        0.0000        0.0000        0.0000        0.0000        0.0000        0.0000        0.0000        0.0000        0.0000        0.0000        0.0000        0.0000        0.0000        0.0000        0.0000        0.0000        0.0000        0.0000        0.0000        0.0000        0.0000        0.0000        0.0000        0.0000        0.0000        0.0000        0.0000        0.0000        0.0000        0.0000        0.0000        0.0000        0.0000        0.0000        0.0000        0.0000        0.0000        0.0000        0.0000        0.0000        0.0000        0.0000        0.0000        0.0000        0.0000        0.0000        0.0000        0.0000        0.0000      323.4538      304.0949      309.6353      346.1381      384.0923      342.7770      307.8109      249.9666      289.7836      313.5536      292.3635      264.8481      259.0670      280.1856      281.2371      281.5611      325.2884      361.6299      344.5301      296.4767      276.0533      261.3225      250.6175      225.9656      224.2605      221.0868      248.0594      253.6590      280.3542      278.8097      271.8460      300.9930      313.9058      308.8592      273.0751      217.1379      202.7625      205.8310      219.1694      228.4913      232.9650      234.7399      237.4344      245.4511      237.8202      269.8271      282.4550      276.8831      251.4723      247.3921      260.3134      287.8484      293.9426      316.9605      316.8140      322.3968      328.5208      327.5672      342.8337      358.3976      354.0462      349.0912      334.8691      283.8127      260.2988      247.1591      231.6690      236.1949      260.5473      263.8384      287.9156      309.9721      340.2343      337.6193      318.0453      305.0668      313.0286      299.6348      310.4233      428.7460      451.4450      410.2034      455.1674      441.9767      417.8374      346.8236      319.8596        0.0000        0.0000        0.0000        0.0000        0.0000        0.0000      112.8075       85.8638       38.8324       44.9072       42.2319       59.2493        0.0000        0.0000        0.0000        0.0000        0.0000        0.0000        0.0000        0.0000        0.0000        0.0000        0.0000        0.0000        0.0000        0.0000        0.0000        0.0000        0.0000        0.0000        0.0000        0.0000        0.0000        0.0000        0.0000        0.0000        0.0000        0.0000        0.0000        0.0000        0.0000        0.0000        0.0000        0.0000        0.0000        0.0000        0.0000        0.0000        0.0000        0.0000        0.0000        0.0000        0.0000        0.0000        0.0000        0.0000        0.0000        0.0000        0.0000        0.0000        0.0000        0.0000        0.0000        0.0000        0.0000        0.0000
        0.0000        0.0000        0.0000        0.0000        0.0000        0.0000        0.0000        0.0000        0.0000        0.0000        0.0000        0.0000        0.0000        0.0000        0.0000        0.0000        0.0000        0.0000        0.0000        0.0000        0.0000        0.0000        0.0000        0.0000        0.0000        0.0000        0.0000        0.0000        0.0000        0.0000        0.0000        0.0000        0.0000        0.0000        0.0000        0.0000        0.0000        0.0000        0.0000        0.0000        0.0000        0.0000        0.0000        0.0000        0.0000        0.0000        0.0000        0.0000        0.0000        0.0000        0.0000        0.0000        0.0000        0.0000        0.0000        0.0000        0.0000        0.0000        0.0000        0.0000        0.0000        0.0000        0.0000        0.0000        0.0000        0.0000        0.0000        0.0000        0.0000        0.0000        0.0000        0.0000        0.0000        0.0000        0.0000        0.0000        0.0000        0.0000        0.0000        0.0000        0.0000        0.0000        0.0000        0.0000        0.0000        0.0000        0.0000        0.0000        0.0000        0.0000        0.0000        0.0000        0.0000        0.0000        0.0000        0.0000      309.0000      274.7037      298.1118      331.2296      354.8312      341.6251      314.0937      284.6222      277.0594      327.7693      324.5208      264.1135      277.9894      282.1903      292.3582      329.4702      328.2300      339.6162      354.6449      311.7799      291.8967      278.4236      248.1101      239.7957      234.2458      226.5969      226.7324      247.2864      281.3646      302.4904      318.0069      334.8221      302.3745      301.2253      270.9739      229.3344      200.3433      201.5482      207.9716      221.0292      216.7152      216.6884      212.0193      215.4182      224.5071      235.2195      246.6088      266.3520      256.9718      272.1889      287.9818      305.1942      319.0496      356.2528      369.5338      338.9575      318.0844      313.8881      335.3274      338.3678      354.9205      328.1747      335.1227      282.7635      261.3175      250.1964      246.4621      253.9209      247.3123      259.0858      290.4084      311.4330      313.3808      313.7110      323.6455      294.2682      277.6979      289.7135      336.7537      445.0294      468.9808      491.0350      480.8357      458.2763      419.6096      341.9179        0.0000        0.0000        0.0000        0.0000        0.0000        0.0000      116.4016      118.3272       72.7296       41.3323       51.1990       64.8429      101.6352        0.0000        0.0000        0.0000        0.0000        0.0000        0.0000        0.0000        0.0000        0.0000        0.0000        0.0000        0.0000        0.0000        0.0000        0.0000        0.0000        0.0000        0.0000        0.0000        0.0000        0.0000        0.0000        0.0000        0.0000        0.0000        0.0000        0.0000        0.0000        0.0000        0.0000        0.0000        0.0000        0.0000        0.0000        0.0000        0.0000        0.0000        0.0000        0.0000        0.0000        0.0000        0.0000        0.0000        0.0000        0.0000        0.0000        0.0000        0.0000        0.0000        0.0000        0.0000        0.0000        0.0000        0.0000
        0.0000        0.0000        0.0000        0.0000        0.0000        0.0000        0.0000        0.0000        0.0000        0.0000        0.0000        0.0000        0.0000        0.0000        0.0000        0.0000        0.0000        0.0000        0.0000        0.0000        0.0000        0.0000        0.0000        0.0000        0.0000        0.0000        0.0000        0.0000        0.0000        0.0000        0.0000        0.0000        0.0000        0.0000        0.0000        0.0000        0.0000        0.0000        0.0000        0.0000        0.0000        0.0000        0.0000        0.0000        0.0000        0.0000        0.0000        0.0000        0.0000        0.0000        0.0000        0.0000        0.0000        0.0000        0.0000        0.0000        0.0000        0.0000        0.0000        0.0000        0.0000        0.0000        0.0000        0.0000        0.0000        0.0000        0.0000        0.0000        0.0000        0.0000        0.0000        0.0000        0.0000        0.0000        0.0000        0.0000        0.0000        0.0000        0.0000        0.0000        0.0000        0.0000        0.0000        0.0000        0.0000        0.0000        0.0000        0.0000        0.0000        0.0000        0.0000        0.0000        0.0000        0.0000        0.0000        0.0000        0.0000      306.6888      315.7619      330.9328      321.8584      319.2161      305.7087      276.4864      260.7535      276.3352      283.8214      311.7709      299.1306      287.9130      299.9620      336.0228      342.9914      349.5302      345.5284      342.2676      329.9051      331.2603      298.2397      256.5690      228.8951      213.5576      227.7142      264.4424      287.6849      315.2878      305.1266      322.4204      304.4686      291.3628      292.6910      269.9047      209.4393      185.8242      192.2250      206.7173      197.0784      205.3300      200.2361      220.6870      232.0938      241.4440      248.2798      260.1434      283.2961      281.0528      297.4855      331.8011      340.2838      339.0649      330.7779      322.7294      332.3945      317.3010      329.0423      345.5350      343.7402      337.2737      334.7275      274.3631      254.0841      243.3297      245.5201      268.8528      262.5922      244.0235      262.5503      307.6320      313.5547      328.2943      353.0452      301.4756      330.9624      364.8342      370.5654      451.0766      474.8894      486.2817      452.5607      390.7305      372.2667        0.0000        0.0000        0.0000        0.0000        0.0000        0.0000        0.0000      138.1929      135.6599      134.3203       72.9968       83.3692       85.5919      109.8123        0.0000        0.0000        0.0000        0.0000        0.0000        0.0000        0.0000        0.0000        0.0000        0.0000        0.0000        0.0000        0.0000        0.0000        0.0000        0.0000        0.0000        0.0000        0.0000        0.0000        0.0000        0.0000        0.0000        0.0000        0.0000        0.0000        0.0000        0.0000        0.0000        0.0000        0.0000        0.0000        0.0000        0.0000        0.0000        0.0000        0.0000        0.0000        0.0000        0.0000        0.0000        0.0000        0.0000        0.0000        0.0000        0.0000        0.0000        0.0000        0.0000        0.0000        0.0000        0.0000        0.0000        0.0000
        0.0000        0.0000        0.0000        0.0000        0.0000        0.0000        0.0000        0.0000        0.0000        0.0000        0.0000        0.0000        0.0000        0.0000        0.0000        0.0000        0.0000        0.0000        0.0000        0.0000        0.0000        0.0000        0.0000        0.0000        0.0000        0.0000        0.0000        0.0000        0.0000        0.0000        0.0000        0.0000        0.0000        0.0000        0.0000        0.0000        0.0000        0.0000        0.0000        0.0000        0.0000        0.0000        0.0000        0.0000        0.0000        0.0000        0.0000        0.0000        0.0000        0.0000        0.0000        0.0000        0.0000        0.0000        0.0000        0.0000        0.0000        0.0000        0.0000        0.0000        0.0000        0.0000        0.0000        0.0000        0.0000        0.0000        0.0000        0.0000        0.0000        0.0000        0.0000        0.0000        0.0000        0.0000        0.0000        0.0000        0.0000        0.0000        0.0000        0.0000        0.0000        0.0000        0.0000        0.0000        0.0000        0.0000        0.0000        0.0000        0.0000        0.0000        0.0000        0.0000        0.0000        0.0000        0.0000        0.0000      312.2332      291.7887      275.0508      269.8022        0.0000      270.1962      253.6617      243.5479      220.0233      219.5159      292.9350      292.8850      317.3412      324.7632      300.8523      311.7210      368.3384      348.4203      324.7962      320.6955      310.2790      298.4825      279.9691      260.9230      259.5751      255.4826      251.0204      279.1978      301.3171      320.2404      320.3218      301.6604      290.5190      268.0238      281.3155      263.4613      202.9252      178.1142      180.7140      197.5431      179.5668      188.9167      181.1134      204.9557      218.6523      247.3732      240.3880      257.7080      297.4037      306.0683      325.0366      384.9306      363.1185      338.8419      315.8401      315.4345      326.5155      290.3464      288.1302      313.5627      348.7997      333.4839      342.3472      278.8052      258.2396      256.2585      264.6901      333.6689      322.2488      332.8260      347.6909      319.5143      312.3213      339.6408      356.7464      346.7248      354.1232      402.2394      438.5271      471.0779      477.8387      440.4199      367.3168        0.0000        0.0000        0.0000        0.0000        0.0000      317.2800      292.0800        0.0000      226.1234      252.5227      261.3125      232.6516      234.2939      245.3848      243.6608        0.0000        0.0000        0.0000        0.0000        0.0000        0.0000        0.0000        0.0000        0.0000        0.0000        0.0000        0.0000        0.0000        0.0000        0.0000        0.0000        0.0000        0.0000        0.0000        0.0000        0.0000        0.0000        0.0000        0.0000        0.0000        0.0000        0.0000        0.0000        0.0000        0.0000        0.0000        0.0000        0.0000        0.0000        0.0000        0.0000        0.0000        0.0000        0.0000        0.0000        0.0000        0.0000        0.0000        0.0000        0.0000        0.0000        0.0000        0.0000        0.0000        0.0000        0.0000        0.0000        0.0000        0.0000        0.0000
        0.0000        0.0000        0.0000        0.0000        0.0000        0.0000        0.0000        0.0000        0.0000        0.0000        0.0000        0.0000        0.0000        0.0000        0.0000        0.0000        0.0000        0.0000        0.0000        0.0000        0.0000        0.0000        0.0000        0.0000        0.0000        0.0000        0.0000        0.0000        0.0000        0.0000        0.0000        0.0000        0.0000        0.0000        0.0000        0.0000        0.0000        0.0000        0.0000        0.0000        0.0000        0.0000        0.0000        0.0000        0.0000        0.0000        0.0000        0.0000        0.0000        0.0000        0.0000        0.0000        0.0000        0.0000        0.0000        0.0000        0.0000        0.0000        0.0000        0.0000        0.0000        0.0000        0.0000        0.0000        0.0000        0.0000        0.0000        0.0000        0.0000        0.0000        0.0000        0.0000        0.0000        0.0000        0.0000        0.0000        0.0000        0.0000        0.0000        0.0000        0.0000        0.0000        0.0000        0.0000        0.0000        0.0000        0.0000        0.0000        0.0000        0.0000        0.0000        0.0000        0.0000        0.0000        0.0000        0.0000        0.0000      311.4109        0.0000        0.0000        0.0000      229.9883      249.6024      232.4332      199.2419      235.1328      234.3156      295.8546      327.1932      344.7847      313.7035      307.8738      367.5297      383.6261      339.2372      323.6683      311.9706      301.9038      279.4513      263.5070      277.9665      294.9733      296.6205      300.3005      321.5156      333.8879      328.3046      302.3633      283.7694      256.0062      249.4072      217.2616      195.5653      182.4679      179.0113      181.0177      184.1663      193.2640      191.3924      212.2834      221.1707      226.4327      230.5576      260.0664      296.3721      343.4141      358.7845      367.6485      361.3432      337.7893      327.5707      302.5023      301.6194      276.7439      286.8796      326.3711      328.0184      327.2814      308.8807      274.4740      280.4778      261.1903      283.3470      341.4104      361.0580      376.0027      363.6299      347.8464      361.2395      364.5724      394.8132      410.2197      447.1937      461.9365      466.9026      427.1373      385.0630      326.2040      281.2854        0.0000        0.0000        0.0000        0.0000        0.0000      342.7200      234.3600      204.0900      273.4747      296.5002      322.7241      286.3901      300.2556      327.5250      333.5542        0.0000        0.0000        0.0000        0.0000        0.0000        0.0000        0.0000        0.0000        0.0000        0.0000        0.0000        0.0000        0.0000        0.0000        0.0000        0.0000        0.0000        0.0000        0.0000        0.0000        0.0000        0.0000        0.0000        0.0000        0.0000        0.0000        0.0000        0.0000        0.0000        0.0000        0.0000        0.0000        0.0000        0.0000        0.0000        0.0000        0.0000        0.0000        0.0000        0.0000        0.0000        0.0000        0.0000        0.0000        0.0000        0.0000        0.0000        0.0000        0.0000        0.0000        0.0000        0.0000        0.0000        0.0000        0.0000
        0.0000        0.0000        0.0000        0.0000        0.0000        0.0000        0.0000        0.0000        0.0000        0.0000        0.0000        0.0000        0.0000        0.0000        0.0000        0.0000        0.0000        0.0000        0.0000        0.0000        0.0000        0.0000        0.0000        0.0000        0.0000        0.0000        0.0000        0.0000        0.0000        0.0000        0.0000        0.0000        0.0000        0.0000        0.0000        0.0000        0.0000        0.0000        0.0000        0.0000        0.0000        0.0000        0.0000        0.0000        0.0000        0.0000        0.0000        0.0000        0.0000        0.0000        0.0000        0.0000        0.0000        0.0000        0.0000        0.0000        0.0000        0.0000        0.0000        0.0000        0.0000        0.0000        0.0000        0.0000        0.0000        0.0000        0.0000        0.0000        0.0000        0.0000        0.0000        0.0000        0.0000        0.0000        0.0000        0.0000        0.0000        0.0000        0.0000        0.0000        0.0000        0.0000        0.0000        0.0000        0.0000        0.0000        0.0000        0.0000        0.0000        0.0000        0.0000        0.0000        0.0000        0.0000        0.0000        0.0000        0.0000        0.0000        0.0000        0.0000        0.0000      229.6223      250.4100      211.6496      201.5116      212.3117      229.8564      287.7883      327.1614      350.9513      331.7915      321.6252      390.2368      379.1281      372.2968      344.2927      328.7026      309.2633      292.0099      275.1196      275.4215      267.2840      277.5040      319.5529      341.0461      359.9766      344.0750      299.8536      270.3984      251.0204      245.7249      213.9591      189.1363      184.9850      184.7144      193.9220      199.7547      197.7725      188.7556      238.8954      243.6987      209.0404      224.8855      248.1378      270.7467      303.3536      337.9946      321.0097      340.1555      364.9188      337.1750      292.2681      299.8474      313.2747      317.5434      303.9547      318.8116      311.7005      275.7888      272.1640      279.1632      261.7086      291.3864      357.5318      359.1002      379.2905      390.2752      363.6987      371.0923      407.9630      416.9890      471.3321      490.9169      487.1349      447.9138      380.8445      366.2024        0.0000        0.0000        0.0000        0.0000        0.0000        0.0000      219.2699      333.7800      205.0800      216.3000      342.7011      347.6232      356.9075      329.0825      369.7527      413.2640      474.8094        0.0000        0.0000        0.0000        0.0000        0.0000        0.0000        0.0000        0.0000        0.0000        0.0000        0.0000        0.0000        0.0000        0.0000        0.0000        0.0000        0.0000        0.0000        0.0000        0.0000        0.0000        0.0000        0.0000        0.0000        0.0000        0.0000        0.0000        0.0000        0.0000        0.0000        0.0000        0.0000        0.0000        0.0000        0.0000        0.0000        0.0000        0.0000        0.0000        0.0000        0.0000        0.0000        0.0000        0.0000        0.0000        0.0000        0.0000        0.0000        0.0000        0.0000        0.0000        0.0000        0.0000        0.0000        0.0000
        0.0000        0.0000        0.0000        0.0000        0.0000        0.0000        0.0000        0.0000        0.0000        0.0000        0.0000        0.0000        0.0000        0.0000        0.0000        0.0000        0.0000        0.0000        0.0000        0.0000        0.0000        0.0000        0.0000        0.0000        0.0000        0.0000        0.0000        0.0000        0.0000        0.0000        0.0000        0.0000        0.0000        0.0000        0.0000        0.0000        0.0000        0.0000        0.0000        0.0000        0.0000        0.0000        0.0000        0.0000        0.0000        0.0000        0.0000        0.0000        0.0000        0.0000        0.0000        0.0000        0.0000        0.0000        0.0000        0.0000        0.0000        0.0000        0.0000        0.0000        0.0000        0.0000        0.0000        0.0000        0.0000        0.0000        0.0000        0.0000        0.0000        0.0000        0.0000        0.0000        0.0000        0.0000        0.0000        0.0000        0.0000        0.0000        0.0000        0.0000        0.0000        0.0000        0.0000        0.0000        0.0000        0.0000        0.0000        0.0000        0.0000        0.0000        0.0000        0.0000        0.0000        0.0000        0.0000        0.0000        0.0000        0.0000        0.0000        0.0000        0.0000        0.0000      252.1879      222.1358      221.3493      227.5287      235.4169      281.9039      314.5029      335.4238      327.4269      343.1172      373.1784      367.8038      359.1324      350.7700      351.3619      341.1238      325.1225      296.7067      306.3691      315.2977      328.9153      347.9664      355.5726      379.9953      378.4831      333.2569      286.0963      272.8789      262.9743      234.5252      211.0452      197.8278      182.8604      183.3717      190.9049      195.6346      213.1727      278.4311      246.4610      219.3621      221.4416      232.5499      236.8473      254.3644      290.2944      318.5426      327.7573      323.5530      305.4582      286.7139      281.0543      324.1943      320.1316      321.9451      336.6968      352.6536      295.5483      288.3855      281.2837      273.3899      290.3945      329.3842      341.9804      365.1769      381.9507      364.3718      408.4593      419.9537      432.6552      463.9793      457.4208      407.3299      375.6857      311.8353      305.6475        0.0000        0.0000        0.0000        0.0000        0.0000        0.0000        0.0000      276.3300      180.3300      135.2700      351.2010      338.2739      363.2362      364.0930      430.4204      489.8110      514.4564        0.0000        0.0000        0.0000        0.0000        0.0000        0.0000        0.0000        0.0000        0.0000        0.0000        0.0000        0.0000        0.0000        0.0000        0.0000        0.0000        0.0000        0.0000        0.0000        0.0000        0.0000        0.0000        0.0000        0.0000        0.0000        0.0000        0.0000        0.0000        0.0000        0.0000        0.0000        0.0000        0.0000        0.0000        0.0000        0.0000        0.0000        0.0000        0.0000        0.0000        0.0000        0.0000        0.0000        0.0000        0.0000        0.0000        0.0000        0.0000        0.0000        0.0000        0.0000        0.0000        0.0000        0.0000        0.0000
        0.0000        0.0000        0.0000        0.0000        0.0000        0.0000        0.0000        0.0000        0.0000        0.0000        0.0000        0.0000        0.0000        0.0000        0.0000        0.0000        0.0000        0.0000        0.0000        0.0000        0.0000        0.0000        0.0000        0.0000        0.0000        0.0000        0.0000        0.0000        0.0000        0.0000        0.0000        0.0000        0.0000        0.0000        0.0000        0.0000        0.0000        0.0000        0.0000        0.0000        0.0000        0.0000        0.0000        0.0000        0.0000        0.0000        0.0000        0.0000        0.0000        0.0000        0.0000        0.0000        0.0000        0.0000        0.0000        0.0000        0.0000        0.0000        0.0000        0.0000        0.0000        0.0000        0.0000        0.0000        0.0000        0.0000        0.0000        0.0000        0.0000        0.0000        0.0000        0.0000        0.0000        0.0000        0.0000        0.0000        0.0000        0.0000        0.0000        0.0000        0.0000        0.0000        0.0000        0.0000        0.0000        0.0000        0.0000        0.0000        0.0000        0.0000        0.0000        0.0000        0.0000        0.0000        0.0000        0.0000        0.0000        0.0000        0.0000        0.0000        0.0000        0.0000        0.0000      264.3330      266.9737      284.2704      291.5317      295.7083      312.1480      326.0844      344.7350      381.9749      379.8669      386.9188      397.2602      405.0977      405.8271      407.1943      403.8594      390.7133      381.8990      384.1241      393.2053      412.8797      439.1899      448.1192      433.0877        0.0000        0.0000      278.7470      291.4478      284.2203      261.5148      247.5245      240.3768      242.3392      245.7274      226.0741      226.1679      230.5067      209.5890      226.9126      198.7468      216.2517      205.1670      216.9914      293.7870      310.1041      313.0469      345.4906      340.7181      313.5018      319.7902      323.9799      337.6568      401.9016      384.6047      390.1259      344.1071      330.9110      340.9383      330.4268      319.6674      296.7654      324.8590      350.1567      355.0161      349.5322      375.3473      377.6229      375.7565      376.9359      327.9496      274.5114        0.0000        0.0000        0.0000        0.0000        0.0000        0.0000        0.0000        0.0000        0.0000        0.0000        0.0000        0.0000        0.0000      331.0334      311.9806      347.4657      379.5600      471.1204      534.4292        0.0000        0.0000        0.0000        0.0000        0.0000        0.0000        0.0000        0.0000        0.0000        0.0000        0.0000        0.0000        0.0000        0.0000        0.0000        0.0000        0.0000        0.0000        0.0000        0.0000        0.0000        0.0000        0.0000        0.0000        0.0000        0.0000        0.0000        0.0000        0.0000        0.0000        0.0000        0.0000        0.0000        0.0000        0.0000        0.0000        0.0000        0.0000        0.0000        0.0000        0.0000        0.0000        0.0000        0.0000        0.0000        0.0000        0.0000        0.0000        0.0000        0.0000        0.0000        0.0000        0.0000        0.0000        0.0000        0.0000
        0.0000        0.0000        0.0000        0.0000        0.0000        0.0000        0.0000        0.0000        0.0000        0.0000        0.0000        0.0000        0.0000        0.0000        0.0000        0.0000        0.0000        0.0000        0.0000        0.0000        0.0000        0.0000        0.0000        0.0000        0.0000        0.0000        0.0000        0.0000        0.0000        0.0000        0.0000        0.0000        0.0000        0.0000        0.0000        0.0000        0.0000        0.0000        0.0000        0.0000        0.0000        0.0000        0.0000        0.0000        0.0000        0.0000        0.0000        0.0000        0.0000        0.0000        0.0000        0.0000        0.0000        0.0000        0.0000        0.0000        0.0000        0.0000        0.0000        0.0000        0.0000        0.0000        0.0000        0.0000        0.0000        0.0000        0.0000        0.0000        0.0000        0.0000        0.0000        0.0000        0.0000        0.0000        0.0000        0.0000        0.0000        0.0000        0.0000        0.0000        0.0000        0.0000        0.0000        0.0000        0.0000        0.0000        0.0000        0.0000        0.0000        0.0000        0.0000        0.0000        0.0000        0.0000        0.0000        0.0000        0.0000        0.0000        0.0000        0.0000        0.0000        0.0000        0.0000      285.4097      278.9840      296.8671      310.2440      313.2170      316.7848      338.2487      378.7986      408.1909      408.1466      410.7489      424.5561      454.9895      453.5374      436.8751      427.6438      411.6873      423.6314      416.9001      415.3573      451.6023      482.0559      481.7437        0.0000        0.0000        0.0000        0.0000        0.0000        0.0000      294.7630      279.8052      281.4080      276.6596      272.4658      234.0241      232.8604      243.9534      214.5415      233.5669      202.5638      212.6749      232.2722      241.3604      293.0273      306.8417      334.6254      343.7763      345.8481      338.7460      362.4629      355.4262      370.7865      414.8495      384.4745      415.5193      420.6131      345.6169      348.0706      335.3891      327.1184      333.0051      356.5249      345.1285      343.3751      307.3142      347.4726      345.9422      350.5201      295.3163        0.0000        0.0000        0.0000        0.0000        0.0000        0.0000        0.0000        0.0000        0.0000        0.0000        0.0000        0.0000        0.0000        0.0000        0.0000      336.6144      315.2058      353.5382      385.0961      498.2224      542.5519      542.3870        0.0000        0.0000        0.0000        0.0000        0.0000        0.0000        0.0000        0.0000        0.0000        0.0000        0.0000        0.0000        0.0000        0.0000        0.0000        0.0000        0.0000        0.0000        0.0000        0.0000        0.0000        0.0000        0.0000        0.0000        0.0000        0.0000        0.0000        0.0000        0.0000        0.0000        0.0000        0.0000        0.0000        0.0000        0.0000        0.0000        0.0000        0.0000        0.0000        0.0000        0.0000        0.0000        0.0000        0.0000        0.0000        0.0000        0.0000        0.0000        0.0000        0.0000        0.0000        0.0000        0.0000        0.0000        0.0000
        0.0000        0.0000        0.0000        0.0000        0.0000        0.0000        0.0000        0.0000        0.0000        0.0000        0.0000        0.0000        0.0000        0.0000        0.0000        0.0000        0.0000        0.0000        0.0000        0.0000        0.0000        0.0000        0.0000        0.0000        0.0000        0.0000        0.0000        0.0000        0.0000        0.0000        0.0000        0.0000        0.0000        0.0000        0.0000        0.0000        0.0000        0.0000        0.0000        0.0000        0.0000        0.0000        0.0000        0.0000        0.0000        0.0000        0.0000        0.0000        0.0000        0.0000        0.0000        0.0000        0.0000        0.0000        0.0000        0.0000        0.0000        0.0000        0.0000        0.0000        0.0000        0.0000        0.0000        0.0000        0.0000        0.0000        0.0000        0.0000        0.0000        0.0000        0.0000        0.0000        0.0000        0.0000        0.0000        0.0000        0.0000        0.0000        0.0000        0.0000        0.0000        0.0000        0.0000        0.0000        0.0000        0.0000        0.0000        0.0000        0.0000        0.0000        0.0000        0.0000        0.0000        0.0000        0.0000        0.0000        0.0000        0.0000        0.0000        0.0000        0.0000        0.0000        0.0000      303.1321      306.0867      298.3214      304.8589      321.6411      313.0136      329.7406      348.2123      377.3253      391.2198      406.9973      425.7664      458.6011      468.2703        0.0000      439.3813      431.6306        0.0000        0.0000      440.8548      464.2031        0.0000        0.0000        0.0000        0.0000        0.0000        0.0000        0.0000        0.0000      292.9388      290.1375      285.0715      284.2745      264.1550      238.4184      241.8089      252.5203      253.6671      252.8923      220.3502      227.2825      250.3815      268.0079      317.3183      355.4587      345.9460      382.8724      380.6720      349.8157      393.6953      408.8376      394.6977      424.2736      444.0546      412.7676      389.7884      316.1989      308.8809      344.1696      335.5893      343.2026      341.9922      328.0592      331.7849        0.0000        0.0000        0.0000        0.0000        0.0000        0.0000        0.0000        0.0000        0.0000        0.0000        0.0000        0.0000        0.0000        0.0000        0.0000        0.0000        0.0000        0.0000        0.0000        0.0000      325.5759      310.3521      333.7269      411.0597      481.5694        0.0000        0.0000        0.0000        0.0000        0.0000        0.0000        0.0000        0.0000        0.0000        0.0000        0.0000        0.0000        0.0000        0.0000        0.0000        0.0000        0.0000        0.0000        0.0000        0.0000        0.0000        0.0000        0.0000        0.0000        0.0000        0.0000        0.0000        0.0000        0.0000        0.0000        0.0000        0.0000        0.0000        0.0000        0.0000        0.0000        0.0000        0.0000        0.0000        0.0000        0.0000        0.0000        0.0000        0.0000        0.0000        0.0000        0.0000        0.0000        0.0000        0.0000        0.0000        0.0000        0.0000        0.0000        0.0000        0.0000        0.0000
        0.0000        0.0000        0.0000        0.0000        0.0000        0.0000        0.0000        0.0000        0.0000        0.0000        0.0000        0.0000        0.0000        0.0000        0.0000        0.0000        0.0000        0.0000        0.0000        0.0000        0.0000        0.0000        0.0000        0.0000        0.0000        0.0000        0.0000        0.0000        0.0000        0.0000        0.0000        0.0000        0.0000        0.0000        0.0000        0.0000        0.0000        0.0000        0.0000        0.0000        0.0000        0.0000        0.0000        0.0000        0.0000        0.0000        0.0000        0.0000        0.0000        0.0000        0.0000        0.0000        0.0000        0.0000        0.0000        0.0000        0.0000        0.0000        0.0000        0.0000        0.0000        0.0000        0.0000        0.0000        0.0000        0.0000        0.0000        0.0000        0.0000        0.0000        0.0000        0.0000        0.0000        0.0000        0.0000        0.0000        0.0000        0.0000        0.0000        0.0000        0.0000        0.0000        0.0000        0.0000        0.0000        0.0000        0.0000        0.0000        0.0000        0.0000        0.0000        0.0000        0.0000        0.0000        0.0000        0.0000        0.0000        0.0000        0.0000        0.0000        0.0000        0.0000        0.0000      285.7623      302.4246      281.4152      288.9171      289.2210      298.8683      324.6566      328.6434      349.2156      384.0796      408.3780        0.0000        0.0000        0.0000        0.0000        0.0000        0.0000        0.0000        0.0000        0.0000        0.0000        0.0000        0.0000        0.0000        0.0000        0.0000        0.0000        0.0000        0.0000        0.0000      281.3150      275.9205      265.6511      258.6878      251.4933      254.1038      301.4828      301.3817      296.9100      262.7253      285.4224      290.8001      258.1220      299.1200      300.6541      355.0875      386.1745      379.8867      367.4525      394.7944      388.8155      361.0365      381.9910      415.1564      403.3165      400.0267      354.7873      337.2825      325.6790      325.8830      316.3765      296.9535      291.1261        0.0000        0.0000        0.0000        0.0000        0.0000        0.0000        0.0000        0.0000        0.0000        0.0000        0.0000        0.0000        0.0000        0.0000        0.0000        0.0000        0.0000        0.0000        0.0000        0.0000        0.0000        0.0000      299.9741      333.0056      380.1812        0.0000      480.4860      574.8544        0.0000        0.0000        0.0000        0.0000        0.0000        0.0000        0.0000        0.0000        0.0000        0.0000        0.0000        0.0000        0.0000        0.0000        0.0000        0.0000        0.0000        0.0000        0.0000        0.0000        0.0000        0.0000        0.0000        0.0000        0.0000        0.0000        0.0000        0.0000        0.0000        0.0000        0.0000        0.0000        0.0000        0.0000        0.0000        0.0000        0.0000        0.0000        0.0000        0.0000        0.0000        0.0000        0.0000        0.0000        0.0000        0.0000        0.0000        0.0000        0.0000        0.0000        0.0000        0.0000        0.0000        0.0000        0.0000
        0.0000        0.0000        0.0000        0.0000        0.0000        0.0000        0.0000        0.0000        0.0000        0.0000        0.0000        0.0000        0.0000        0.0000        0.0000        0.0000        0.0000        0.0000        0.0000        0.0000        0.0000        0.0000        0.0000        0.0000        0.0000        0.0000        0.0000        0.0000        0.0000        0.0000        0.0000        0.0000        0.0000        0.0000        0.0000        0.0000        0.0000        0.0000        0.0000        0.0000        0.0000        0.0000        0.0000        0.0000        0.0000        0.0000        0.0000        0.0000        0.0000        0.0000        0.0000        0.0000        0.0000        0.0000        0.0000        0.0000        0.0000        0.0000        0.0000        0.0000        0.0000        0.0000        0.0000        0.0000        0.0000        0.0000        0.0000        0.0000        0.0000        0.0000        0.0000        0.0000        0.0000        0.0000        0.0000        0.0000        0.0000        0.0000        0.0000        0.0000        0.0000        0.0000        0.0000        0.0000        0.0000        0.0000        0.0000        0.0000        0.0000        0.0000        0.0000        0.0000        0.0000        0.0000        0.0000        0.0000        0.0000        0.0000        0.0000        0.0000        0.0000        0.0000        0.0000        0.0000        0.0000      277.6036      279.8693      276.8426      297.5287      300.7144      315.8782      352.3156      354.4687      372.7666      369.3200        0.0000        0.0000        0.0000        0.0000        0.0000        0.0000        0.0000        0.0000        0.0000        0.0000        0.0000        0.0000        0.0000        0.0000        0.0000        0.0000        0.0000        0.0000      208.3003      225.8050      276.1577      272.7708      275.1078      280.1941      325.9869      286.7770      282.0145      275.0065      252.8285      253.3692      241.7330      240.7610      304.6049      349.6272      373.0701      442.1220      429.4913      428.3387      397.0268      388.8636      362.5593      343.5875      394.0920      391.2458      301.2033      257.6832      264.5787      261.8157      116.9400      108.9300        0.0000        0.0000        0.0000        0.0000        0.0000        0.0000        0.0000        0.0000        0.0000        0.0000        0.0000        0.0000        0.0000        0.0000        0.0000        0.0000        0.0000        0.0000        0.0000        0.0000        0.0000        0.0000        0.0000        0.0000      337.0523      363.4714        0.0000      152.0700      160.4700        0.0000        0.0000        0.0000        0.0000        0.0000        0.0000        0.0000        0.0000        0.0000        0.0000        0.0000        0.0000        0.0000        0.0000        0.0000        0.0000        0.0000        0.0000        0.0000        0.0000        0.0000        0.0000        0.0000        0.0000        0.0000        0.0000        0.0000        0.0000        0.0000        0.0000        0.0000        0.0000        0.0000        0.0000        0.0000        0.0000        0.0000        0.0000        0.0000        0.0000        0.0000        0.0000        0.0000        0.0000        0.0000        0.0000        0.0000        0.0000        0.0000        0.0000        0.0000        0.0000        0.0000        0.0000        0.0000
        0.0000        0.0000        0.0000        0.0000        0.0000        0.0000        0.0000        0.0000        0.0000        0.0000        0.0000        0.0000        0.0000        0.0000        0.0000        0.0000        0.0000        0.0000        0.0000        0.0000        0.0000        0.0000        0.0000        0.0000        0.0000        0.0000        0.0000        0.0000        0.0000        0.0000        0.0000        0.0000        0.0000        0.0000        0.0000        0.0000        0.0000        0.0000        0.0000        0.0000        0.0000        0.0000        0.0000        0.0000        0.0000        0.0000        0.0000        0.0000        0.0000        0.0000        0.0000        0.0000        0.0000        0.0000        0.0000        0.0000        0.0000        0.0000        0.0000        0.0000        0.0000        0.0000        0.0000        0.0000        0.0000        0.0000        0.0000        0.0000        0.0000        0.0000        0.0000        0.0000        0.0000        0.0000        0.0000        0.0000        0.0000        0.0000        0.0000        0.0000        0.0000        0.0000        0.0000        0.0000        0.0000        0.0000        0.0000        0.0000        0.0000        0.0000        0.0000        0.0000        0.0000        0.0000        0.0000        0.0000        0.0000        0.0000        0.0000        0.0000        0.0000        0.0000        0.0000        0.0000        0.0000        0.0000      295.6278      279.8245      293.7054      303.8568      326.6485      374.9407      365.1855      347.8935      343.0957        0.0000        0.0000        0.0000        0.0000        0.0000        0.0000        0.0000        0.0000        0.0000        0.0000        0.0000        0.0000        0.0000        0.0000        0.0000        0.0000        0.0000        0.0000        0.0000        0.0000      266.5299      297.9388      302.7143      311.9474      338.0143      313.0135      301.4688      304.3321      275.2645      271.4445      275.1591      260.7368      320.7944      352.4831      385.9930      418.5240      405.4885      436.3807      439.9522      423.2643      372.2434      281.5186      257.0125      297.8711      244.3670        0.0000        0.0000      253.8362        0.0000        0.0000        0.0000        0.0000        0.0000        0.0000        0.0000        0.0000        0.0000        0.0000        0.0000        0.0000        0.0000        0.0000        0.0000        0.0000        0.0000        0.0000        0.0000        0.0000        0.0000        0.0000        0.0000        0.0000        0.0000        0.0000      311.0547      341.7791        0.0000        0.0000        0.0000        0.0000        0.0000        0.0000        0.0000        0.0000        0.0000        0.0000        0.0000        0.0000        0.0000        0.0000        0.0000        0.0000        0.0000        0.0000        0.0000        0.0000        0.0000        0.0000        0.0000        0.0000        0.0000        0.0000        0.0000        0.0000        0.0000        0.0000        0.0000        0.0000        0.0000        0.0000        0.0000        0.0000        0.0000        0.0000        0.0000        0.0000        0.0000        0.0000        0.0000        0.0000        0.0000        0.0000        0.0000        0.0000        0.0000        0.0000        0.0000        0.0000        0.0000        0.0000        0.0000        0.0000        0.0000        0.0000
[truncated: 212,709 more chars]
