# Supplementary material for: Multidimensional evaluation of the TRMM 3B43V7 satellite-based precipitation product in mainland China from 1998–2016
Source: PeerJ. 2020 Feb 20;8:e8615. doi: 10.7717/peerj.8615 (PMC7036276; doi:10.7717/peerj.8615)
Supplement: Supplemental Information 2 [file peerj-08-8615-s002.zip › TRMM_3B43 data/TRMM 3B43 data-Year-Month/2002-09.txt]

ncols         249
nrows         175
xllcorner     73.250
yllcorner     6.500
cellsize      0.25000
        0.0000        0.0000        0.0000        0.0000        0.0000        0.0000        0.0000        0.0000        0.0000        0.0000        0.0000        0.0000        0.0000        0.0000        0.0000        0.0000        0.0000        0.0000        0.0000        0.0000        0.0000        0.0000        0.0000        0.0000        0.0000        0.0000        0.0000        0.0000        0.0000        0.0000        0.0000        0.0000        0.0000        0.0000        0.0000        0.0000        0.0000        0.0000        0.0000        0.0000        0.0000        0.0000        0.0000        0.0000        0.0000        0.0000        0.0000        0.0000        0.0000        0.0000        0.0000        0.0000        0.0000        0.0000        0.0000        0.0000        0.0000        0.0000        0.0000        0.0000        0.0000        0.0000        0.0000        0.0000        0.0000        0.0000        0.0000        0.0000        0.0000        0.0000        0.0000        0.0000        0.0000        0.0000        0.0000        0.0000        0.0000        0.0000        0.0000        0.0000        0.0000        0.0000        0.0000        0.0000        0.0000        0.0000        0.0000        0.0000        0.0000        0.0000        0.0000        0.0000        0.0000        0.0000        0.0000        0.0000        0.0000        0.0000        0.0000        0.0000        0.0000        0.0000        0.0000        0.0000        0.0000        0.0000        0.0000        0.0000        0.0000        0.0000        0.0000        0.0000        0.0000        0.0000        0.0000        0.0000        0.0000        0.0000        0.0000        0.0000        0.0000        0.0000        0.0000        0.0000        0.0000        0.0000        0.0000        0.0000        0.0000        0.0000        0.0000        0.0000        0.0000        0.0000        0.0000        0.0000        0.0000        0.0000        0.0000        0.0000        0.0000        0.0000        0.0000        0.0000        0.0000        0.0000        0.0000        0.0000        0.0000        0.0000        0.0000        0.0000        0.0000        0.0000        0.0000        0.0000        0.0000        0.0000        0.0000        0.0000        0.0000        0.0000        0.0000        0.0000        0.0000        0.0000        0.0000        0.0000        0.0000        0.0000        0.0000        0.0000        0.0000       16.9985       16.5120       15.9381        0.0000        0.0000        0.0000       14.3078       17.9426       17.0774       17.1447       21.5664       19.4385       27.2245       24.8923       22.6638       20.3167       18.1571       17.4587       16.3677       20.4513       25.6668       29.8071       24.9667       20.1785       19.9513       19.6235       20.1625       21.3447       20.3913       19.8231       16.7146       15.2473       16.7531       16.9915       15.8045       17.0538       18.4990       26.3968       29.3144       29.1822       33.2158       36.1501       30.9637       28.9426       25.6960       25.1468        0.0000        0.0000        0.0000        0.0000        0.0000        0.0000        0.0000        0.0000        0.0000        0.0000        0.0000        0.0000        0.0000        0.0000        0.0000        0.0000        0.0000        0.0000        0.0000        0.0000        0.0000        0.0000        0.0000        0.0000        0.0000        0.0000        0.0000        0.0000        0.0000        0.0000
        0.0000        0.0000        0.0000        0.0000        0.0000        0.0000        0.0000        0.0000        0.0000        0.0000        0.0000        0.0000        0.0000        0.0000        0.0000        0.0000        0.0000        0.0000        0.0000        0.0000        0.0000        0.0000        0.0000        0.0000        0.0000        0.0000        0.0000        0.0000        0.0000        0.0000        0.0000        0.0000        0.0000        0.0000        0.0000        0.0000        0.0000        0.0000        0.0000        0.0000        0.0000        0.0000        0.0000        0.0000        0.0000        0.0000        0.0000        0.0000        0.0000        0.0000        0.0000        0.0000        0.0000        0.0000        0.0000        0.0000        0.0000        0.0000        0.0000        0.0000        0.0000        0.0000        0.0000        0.0000        0.0000        0.0000        0.0000        0.0000        0.0000        0.0000        0.0000        0.0000        0.0000        0.0000        0.0000        0.0000        0.0000        0.0000        0.0000        0.0000        0.0000        0.0000        0.0000        0.0000        0.0000        0.0000        0.0000        0.0000        0.0000        0.0000        0.0000        0.0000        0.0000        0.0000        0.0000        0.0000        0.0000        0.0000        0.0000        0.0000        0.0000        0.0000        0.0000        0.0000        0.0000        0.0000        0.0000        0.0000        0.0000        0.0000        0.0000        0.0000        0.0000        0.0000        0.0000        0.0000        0.0000        0.0000        0.0000        0.0000        0.0000        0.0000        0.0000        0.0000        0.0000        0.0000        0.0000        0.0000        0.0000        0.0000        0.0000        0.0000        0.0000        0.0000        0.0000        0.0000        0.0000        0.0000        0.0000        0.0000        0.0000        0.0000        0.0000        0.0000        0.0000        0.0000        0.0000        0.0000        0.0000        0.0000        0.0000        0.0000        0.0000        0.0000        0.0000        0.0000        0.0000        0.0000        0.0000        0.0000        0.0000        0.0000        0.0000        0.0000        0.0000        0.0000        0.0000        0.0000        0.0000        0.0000        0.0000        0.0000       13.1049       14.1065       12.7733       11.3372       11.6100       11.6742       12.8310       14.1832       13.2132       14.8077       16.4525       18.9510       18.6490       24.1724       20.8557       20.6512       19.0312       16.4842       17.0808       16.1236       15.9178       28.4336       27.9063       24.3690       21.1517       20.1162       18.6169       21.1340       22.6709       21.6792       20.5441       18.4004       14.5870       13.6960       14.1906       13.6530       16.4798       21.2096       21.6028       26.8116       28.7962       30.6521       30.1225       28.5963       27.8256       24.9123       23.1694       24.9155       28.0614       25.2660       19.8659       26.0886       28.4129       25.7746        0.0000        0.0000        0.0000        0.0000        0.0000        0.0000        0.0000        0.0000        0.0000        0.0000        0.0000        0.0000        0.0000        0.0000        0.0000        0.0000        0.0000        0.0000        0.0000        0.0000        0.0000        0.0000        0.0000
        0.0000        0.0000        0.0000        0.0000        0.0000        0.0000        0.0000        0.0000        0.0000        0.0000        0.0000        0.0000        0.0000        0.0000        0.0000        0.0000        0.0000        0.0000        0.0000        0.0000        0.0000        0.0000        0.0000        0.0000        0.0000        0.0000        0.0000        0.0000        0.0000        0.0000        0.0000        0.0000        0.0000        0.0000        0.0000        0.0000        0.0000        0.0000        0.0000        0.0000        0.0000        0.0000        0.0000        0.0000        0.0000        0.0000        0.0000        0.0000        0.0000        0.0000        0.0000        0.0000        0.0000        0.0000        0.0000       13.6634        0.0000       10.8083        8.1439        0.0000        0.0000        0.0000        0.0000        0.0000        0.0000        0.0000        0.0000        0.0000        0.0000        0.0000        0.0000        0.0000        0.0000        0.0000        0.0000        0.0000        0.0000        0.0000        0.0000        0.0000        0.0000        0.0000        0.0000        0.0000        0.0000        0.0000        0.0000        0.0000        0.0000        0.0000        0.0000        0.0000        0.0000        0.0000        0.0000        0.0000        0.0000        0.0000        0.0000        0.0000        0.0000        0.0000        0.0000        0.0000        0.0000        0.0000        0.0000        0.0000        0.0000        0.0000        0.0000        0.0000        0.0000        0.0000        0.0000        0.0000        0.0000        0.0000        0.0000        0.0000        0.0000        0.0000        0.0000        0.0000        0.0000        0.0000        0.0000        0.0000        0.0000        0.0000        0.0000        0.0000        0.0000        0.0000        0.0000        0.0000        0.0000        0.0000        0.0000        0.0000        0.0000        0.0000        0.0000        0.0000        0.0000        0.0000        0.0000        0.0000        0.0000        0.0000        0.0000        0.0000        0.0000        0.0000        0.0000        0.0000        0.0000        0.0000        0.0000        0.0000        0.0000        0.0000        0.0000        0.0000        0.0000        0.0000        0.0000        0.0000        0.0000        0.0000        0.0000        9.0317       10.8448       13.7029       11.7706        8.5792        8.5777        8.3615        8.0629        8.6489        8.6242       10.4107       12.7613       18.1094       17.6288       19.7010       17.8223       16.6131       17.1162       16.3519       17.3830       17.4250       18.5846       17.0320       22.0815       19.5479       19.7219       19.4640       18.7085       19.8023       19.4796       20.9288       20.8392       19.1134       14.4648       15.5579       17.4231       14.2979       14.3721       15.0236       17.2838       23.7893       26.1158       26.9152       27.4886       26.8024       24.9779       23.9025       22.3339       20.0364       21.4886       20.8790       20.1926       25.4465       26.1926       25.0110       25.7859        0.0000        0.0000        0.0000        0.0000        0.0000        0.0000        0.0000        0.0000        0.0000        0.0000        0.0000        0.0000        0.0000        0.0000        0.0000        0.0000        0.0000        0.0000        0.0000        0.0000        0.0000        0.0000
        0.0000        0.0000        0.0000        0.0000        0.0000        0.0000        0.0000        0.0000        0.0000        0.0000        0.0000        0.0000        0.0000        0.0000        0.0000        0.0000        0.0000        0.0000        0.0000        0.0000        0.0000        0.0000        0.0000        0.0000        0.0000        0.0000        0.0000        0.0000        0.0000        0.0000        0.0000        0.0000        0.0000        0.0000        0.0000        0.0000        0.0000        0.0000        0.0000        0.0000        0.0000        0.0000        0.0000        0.0000        0.0000        0.0000        0.0000        0.0000        0.0000        0.0000        0.0000        0.0000        0.0000       16.5382       16.4399       15.0458       13.4592       17.5772       10.3875        2.5350        0.0000        0.0000        0.0000        0.0000        0.0000        0.0000        0.0000        0.0000        0.0000        0.0000        0.0000        0.0000        0.0000        0.0000        0.0000        0.0000        0.0000        0.0000        0.0000        0.0000        0.0000        0.0000        0.0000        0.0000        0.0000        0.0000        0.0000        0.0000        0.0000        0.0000        0.0000        0.0000        0.0000        0.0000        0.0000        0.0000        0.0000        0.0000        0.0000        0.0000        0.0000        0.0000        0.0000        0.0000        0.0000        0.0000        0.0000        0.0000        0.0000        0.0000        0.0000        0.0000        0.0000        0.0000        0.0000        0.0000        0.0000        0.0000        0.0000        0.0000        0.0000        0.0000        0.0000        0.0000        0.0000        0.0000        0.0000        0.0000        0.0000        0.0000        0.0000        0.0000        0.0000        0.0000        0.0000        0.0000        0.0000        0.0000        0.0000        0.0000        0.0000        0.0000        0.0000        0.0000        0.0000        0.0000        0.0000        0.0000        0.0000        0.0000        0.0000        0.0000        0.0000        0.0000        0.0000        0.0000        0.0000        0.0000        0.0000        0.0000        0.0000        0.0000        0.0000        0.0000        0.0000        0.0000        0.0000        0.0000        0.0000        0.0000        6.2905        8.8600       10.6214       10.8071        9.6940        7.3877        8.0041       10.6901       10.0968        7.4385        9.6229        8.9499       10.0839       11.9328       14.2822       18.9040       17.3294       15.7055       16.4615       16.7931       17.5439       15.2003       15.6443       15.8396       18.2399       19.0488       18.3743       18.8866       18.8441       16.9791       16.9485       15.7943       17.8715       17.9708       14.7899       15.4047       15.7288       11.4905       11.8321       14.1197       15.9330       23.1172       24.6137       24.6467       23.8026       23.5630       22.9027       21.5690       21.5381       20.0029       19.1471       20.6180       21.6597       24.0882       23.4830       22.0558       26.1430       35.7386       30.4126        0.0000        0.0000        0.0000        0.0000        0.0000        0.0000        0.0000        0.0000        0.0000        0.0000        0.0000        0.0000        0.0000        0.0000        0.0000        0.0000        0.0000        0.0000        0.0000        0.0000
        0.0000        0.0000        0.0000        0.0000        0.0000        0.0000        0.0000        0.0000        0.0000        0.0000        0.0000        0.0000        0.0000        0.0000        0.0000        0.0000        0.0000        0.0000        0.0000        0.0000        0.0000        0.0000        0.0000        0.0000        0.0000        0.0000        0.0000        0.0000        0.0000        0.0000        0.0000        0.0000        0.0000        0.0000        0.0000        0.0000        0.0000        0.0000        0.0000        0.0000        0.0000        0.0000        0.0000        0.0000        0.0000        0.0000        0.0000        0.0000        0.0000        0.0000        0.0000        0.0000        0.0000        7.5520        7.4177        8.2374        8.0562        7.4487        5.5812        3.8847        0.0000        0.0000        0.0000        0.0000        0.0000        0.0000        0.0000        0.0000        0.0000        0.0000        0.0000        0.0000        0.0000        0.0000        0.0000        0.0000        0.0000        0.0000        0.0000        0.0000        0.0000        0.0000        0.0000        0.0000        0.0000        0.0000        0.0000        0.0000        0.0000        0.0000        0.0000        0.0000        0.0000        0.0000        0.0000        0.0000        0.0000        0.0000        0.0000        0.0000        0.0000        0.0000        0.0000        0.0000        0.0000        0.0000        0.0000        0.0000        0.0000        0.0000        0.0000        0.0000        0.0000        0.0000        0.0000        0.0000        0.0000        0.0000        0.0000        0.0000        0.0000        0.0000        0.0000        0.0000        0.0000        0.0000        0.0000        0.0000        0.0000        0.0000        0.0000        0.0000        0.0000        0.0000        0.0000        0.0000        0.0000        0.0000        0.0000        0.0000        0.0000        0.0000        0.0000        0.0000        0.0000        0.0000        0.0000        0.0000        0.0000        0.0000        0.0000        0.0000        0.0000        0.0000        0.0000        0.0000        0.0000        0.0000        0.0000        0.0000        0.0000        0.0000        0.0000        0.0000        0.0000        0.0000        0.0000        0.0000        0.0000        0.0000        9.2960        8.5058        8.0808        8.5422        9.4672        8.7689        8.7514        8.5801        8.7628        9.6701       11.5505       11.5484       14.2675       12.0489       13.4612       13.9253       14.4575       18.4347       21.0270       19.6890       18.9038       17.4794       18.8588       16.3422       15.1229       15.0785       14.2480       14.6069       16.6852       17.2725       15.2084       13.3786       14.9091       15.3911       14.1287       16.6971       16.5141       14.2303       15.2100       13.4707       15.2789       19.4796       21.3283       21.8387       21.6204       20.2885       18.9915       19.4681       19.8092       19.0588       21.0196       22.7734       23.4224       22.5782       24.3041       24.3143       29.9655       28.3139       18.6576       21.3058       21.8761        0.0000        0.0000        0.0000        0.0000        0.0000        0.0000        0.0000        0.0000        0.0000        0.0000        0.0000        0.0000        0.0000        0.0000        0.0000        0.0000        0.0000        0.0000
        0.0000        0.0000        0.0000        0.0000        0.0000        0.0000        0.0000        0.0000        0.0000        0.0000        0.0000        0.0000        0.0000        0.0000        0.0000        0.0000        0.0000        0.0000        0.0000        0.0000        0.0000        0.0000        0.0000        0.0000        0.0000        0.0000        0.0000        0.0000        0.0000        0.0000        0.0000        0.0000        0.0000        0.0000        0.0000        0.0000        0.0000        0.0000        0.0000        0.0000        0.0000        0.0000        0.0000        0.0000        0.0000        0.0000        0.0000        0.0000        0.0000        0.0000        6.0761        5.5152        6.4635        6.5157        6.0215        6.1031        5.2027        4.7101        4.0392        3.2789        3.0972        2.6139        0.0000        0.0000        0.0000        0.0000        0.0000        0.0000        0.0000        0.0000        0.0000        0.0000        0.0000        0.0000        0.0000        0.0000        0.0000        0.0000        0.0000        0.0000        0.0000        0.0000        0.0000        0.0000        0.0000        0.0000        0.0000        0.0000        0.0000        0.0000        0.0000        0.0000        0.0000        0.0000        0.0000        0.0000        0.0000        0.0000        0.0000        0.0000        0.0000        0.0000        0.0000        0.0000        0.0000        0.0000        0.0000        0.0000        0.0000        0.0000        0.0000        0.0000        0.0000        0.0000        0.0000        0.0000        0.0000        0.0000        0.0000        0.0000        0.0000        0.0000        0.0000        0.0000        0.0000        0.0000        0.0000        0.0000        0.0000        0.0000        0.0000        0.0000        0.0000        0.0000        0.0000        0.0000        0.0000        0.0000        0.0000        0.0000        0.0000        0.0000        0.0000        0.0000        0.0000        0.0000        0.0000        0.0000        0.0000        0.0000        0.0000        0.0000        0.0000        0.0000        0.0000        0.0000        0.0000        0.0000        0.0000        0.0000        0.0000        0.0000        0.0000        0.0000        0.0000        0.0000        0.0000        0.0000        0.0000        8.9790       10.6833        9.3045        7.0464        8.1731        8.4515       10.4075        8.6091        9.5574        9.2709        9.9268       11.8109       12.1182       13.9762       11.9962       12.9120       13.5663       14.2083       17.3333       18.2962       16.6421       15.6804       12.9017       14.2357       15.8330       13.2529       13.8507       12.5131       13.9281       14.0453       13.6474       11.8178       12.6441       11.7621       13.7650       13.5266       14.9396       15.9085       18.1542       15.7249       16.2017       15.2435       17.0670       18.3630       16.7048       17.2775       16.0419       16.7658       16.6419       17.4736       16.6335       20.3736       23.2733       24.8810       21.6255       20.1162       22.8796       21.7701       15.4786       15.8429       19.8470       20.1268        0.0000        0.0000        0.0000        0.0000        0.0000        0.0000        0.0000        0.0000        0.0000        0.0000        0.0000        0.0000        0.0000        0.0000       29.4829       33.2181       35.8037        0.0000
        0.0000        0.0000        0.0000        0.0000        0.0000        0.0000        0.0000        0.0000        0.0000        0.0000        0.0000        0.0000        0.0000        0.0000        0.0000        0.0000        0.0000        0.0000        0.0000        0.0000        0.0000        0.0000        0.0000        0.0000        0.0000        0.0000        0.0000        0.0000        0.0000        0.0000        0.0000        0.0000        0.0000        0.0000        0.0000        0.0000        0.0000        0.0000        0.0000        0.0000        0.0000        0.0000        0.0000        0.0000        0.0000        0.0000        0.0000        0.0000        4.2021        3.9347        4.2642        5.8937        8.0655        9.8415        8.6486        5.4247        5.2404        4.8698        3.7149        3.1938        4.5202        5.6490        3.1166        0.0000        0.0000        0.0000        0.0000        0.0000        0.0000        0.0000        0.0000        0.0000        0.0000        0.0000        0.0000        0.0000        0.0000        0.0000        0.0000        0.0000        0.0000        0.0000        0.0000        0.0000        0.0000        0.0000        0.0000        0.0000        0.0000        0.0000        0.0000        0.0000        0.0000        0.0000        0.0000        0.0000        0.0000        0.0000        0.0000        0.0000        0.0000        0.0000        0.0000        0.0000        0.0000        0.0000        0.0000        0.0000        0.0000        0.0000        0.0000        0.0000        0.0000        0.0000        0.0000        0.0000        0.0000        0.0000        0.0000        0.0000        0.0000        0.0000        0.0000        0.0000        0.0000        0.0000        0.0000        0.0000        0.0000        0.0000        0.0000        0.0000        0.0000        0.0000        0.0000        0.0000        0.0000        0.0000        0.0000        0.0000        0.0000        0.0000        0.0000        0.0000        0.0000        0.0000        0.0000        0.0000        0.0000        0.0000        0.0000        0.0000        0.0000        0.0000        0.0000        0.0000        0.0000        0.0000        0.0000        0.0000        0.0000        0.0000        0.0000        0.0000        0.0000        0.0000        0.0000        0.0000       10.0284        9.7808        9.7044        9.0639        9.2657       10.3862        9.2004       10.0991        9.6607        9.8847       10.7677       12.9861       12.5748       12.8420       11.6209       14.6103       13.6905       13.3484       14.0573       13.7334       12.6873       14.0600       14.3947       13.8233       14.7703       13.4881       11.1407       13.0021       13.0404       16.1915       16.6031       14.6689       11.2715        8.9320       10.2679       12.5089       12.5389       13.4384       14.0863       18.3387       15.9732       18.5647       16.3971       15.7651       15.2275       15.2808       14.3565       16.1245       15.6538       15.4887       16.2200       16.2034       17.9018       20.1309       20.4859       20.4051       18.9103       24.3616       16.9344       13.4715       16.9266       20.1542       18.6826       19.0843        0.0000        0.0000        0.0000        0.0000        0.0000        0.0000        0.0000        0.0000        0.0000       30.5404       35.3854       26.5510       27.7723       22.3218       22.5460       30.0969       34.0447
        0.0000        0.0000        0.0000        0.0000        0.0000        0.0000        0.0000        0.0000        0.0000        0.0000        0.0000        0.0000        0.0000        0.0000        0.0000        0.0000        0.0000        0.0000        0.0000        0.0000        0.0000        0.0000        0.0000        0.0000        0.0000        0.0000        0.0000        0.0000        0.0000        0.0000        0.0000        0.0000        0.0000        0.0000        0.0000        0.0000        0.0000        0.0000        0.0000        0.0000        0.0000        0.0000        0.0000        0.0000        0.0000        0.0000        0.0000        0.0000        4.1691        4.2429        4.3764        5.0801        4.9038        5.3001        5.4642        5.1236        6.0231        7.6776        6.5820        3.1321        3.2339        2.7976        2.4103        3.0685        3.8021        3.4566        2.8033        0.0000        0.0000        0.0000        0.0000        0.0000        0.0000        0.0000        0.0000        0.0000        0.0000        0.0000        0.0000        0.0000        0.0000        0.0000        0.0000        0.0000        0.0000        0.0000        0.0000        0.0000        0.0000        0.0000        0.0000        0.0000        0.0000        0.0000        0.0000        0.0000        0.0000        0.0000        0.0000        0.0000        0.0000        0.0000        0.0000        0.0000        0.0000        0.0000        0.0000        0.0000        0.0000        0.0000        0.0000        0.0000        0.0000        0.0000        0.0000        0.0000        0.0000        0.0000        0.0000        0.0000        0.0000        0.0000        0.0000        0.0000        0.0000        0.0000        0.0000        0.0000        0.0000        0.0000        0.0000        0.0000        0.0000        0.0000        0.0000        0.0000        0.0000        0.0000        0.0000        0.0000        0.0000        0.0000        0.0000        0.0000        0.0000        0.0000        0.0000        0.0000        0.0000        0.0000        0.0000        0.0000        0.0000        0.0000        0.0000        0.0000        0.0000        0.0000        0.0000        0.0000        0.0000        0.0000        0.0000        0.0000        0.0000        0.0000        0.0000        0.0000       11.7434       11.1465       10.4577        8.8499        9.0487        9.2697        9.4116        9.5484       10.0681       15.1995       11.1124       12.8025       12.1554       11.5173       14.1159       14.1535       12.5734       11.3111       10.9100       11.4245       11.5636       13.4723       13.0418       12.6449       10.4810        8.7764       10.3868       11.7085       11.8959       12.4440       11.5614       11.2072        9.0805        9.4099       10.3027       12.3254       13.9586       12.0949       11.6959       12.3927       10.7753       10.8232        9.5504       10.9860       11.7786       12.9405       13.9399       14.4253       12.8164       13.7096       13.1973       14.0714       17.1406       17.0420       14.9776       14.4065       17.7526       14.1780       13.3730       14.6332       15.6088       16.5745       15.7341        0.0000        0.0000        0.0000        0.0000        0.0000        0.0000       19.9726       24.6762       31.6158       27.7298       28.7902       26.1005       28.2155       24.8092       27.1440       31.3724        0.0000        0.0000
        0.0000        0.0000        0.0000        0.0000        0.0000        0.0000        0.0000        0.0000        0.0000        0.0000        0.0000        0.0000        0.0000        0.0000        0.0000        0.0000        0.0000        0.0000        0.0000        0.0000        0.0000        0.0000        0.0000        0.0000        0.0000        0.0000        0.0000        0.0000        0.0000        0.0000        0.0000        0.0000        0.0000        0.0000        0.0000        0.0000        0.0000        0.0000        0.0000        0.0000        0.0000        0.0000        0.0000        0.0000        0.0000        0.0000        0.0000        0.0000        6.1487        6.5198        6.2380        6.6171        6.5416        6.2452        5.3981        3.0377        3.1396        4.6409        4.1390        3.4470        2.8131        2.4192        2.0791        2.9258        3.4411        2.9174        4.5967        4.6979        3.7067        0.0000        0.0000        0.0000        0.0000        0.0000        0.0000        0.0000        0.0000        0.0000        0.0000        0.0000        0.0000        0.0000        0.0000        0.0000        0.0000        0.0000        0.0000        0.0000        0.0000        0.0000        0.0000        0.0000        0.0000        0.0000        0.0000        0.0000        0.0000        0.0000        0.0000        0.0000        0.0000        0.0000        0.0000        0.0000        0.0000        0.0000        0.0000        0.0000        0.0000        0.0000        0.0000        0.0000        0.0000        0.0000        0.0000        0.0000        0.0000        0.0000        0.0000        0.0000        0.0000        0.0000        0.0000        0.0000        0.0000        0.0000        0.0000        0.0000        0.0000        0.0000        0.0000        0.0000        0.0000        0.0000        0.0000        0.0000        0.0000        0.0000        0.0000        0.0000        0.0000        0.0000        0.0000        0.0000        0.0000        0.0000        0.0000        0.0000        0.0000        0.0000        0.0000        0.0000        0.0000        0.0000        0.0000        0.0000        0.0000        0.0000        0.0000        0.0000        0.0000        0.0000        0.0000        0.0000        0.0000        0.0000        0.0000        0.0000       14.8657       14.1985       13.9635       12.3881       11.0866       11.1006       10.4183        9.5059       89.5463      114.2656       11.5926       12.3211       12.7007       11.4416       13.8837       13.0450       14.1720       15.8733       12.6183        9.4605       11.2760       10.3675        9.3575        8.2734        7.3851        9.0148       11.7813       14.9715       12.9361       10.3667        9.5889        7.5115        8.0001        7.2743        8.3515        9.1853        9.0835        9.7912        8.5818        6.6254        6.6481        5.6039        5.0053        5.6799        8.2412       11.2025       11.9845       11.5766        9.5504        9.2830        9.8050       15.6450       21.1912       16.4495       15.0494       12.5215       13.2184       11.8827       10.4294       10.5432       14.3866       15.9732       17.8492       16.7164       15.6992       17.8107       14.6429       11.9505       15.2999       16.8329       14.3274       12.9164       16.2649       18.4008       20.6899       20.8544       28.2219       29.4846       24.0498        0.0000        0.0000
        0.0000        0.0000        0.0000        0.0000        0.0000        0.0000        0.0000        0.0000        0.0000        0.0000        0.0000        0.0000        0.0000        0.0000        0.0000        0.0000        0.0000        0.0000        0.0000        0.0000        0.0000        0.0000        0.0000        0.0000        0.0000        0.0000        0.0000        0.0000        0.0000        0.0000        0.0000        0.0000        0.0000        0.0000        0.0000        0.0000        0.0000        0.0000        0.0000        0.0000        0.0000        0.0000        0.0000        0.0000        0.0000        0.0000        0.0000        0.0000        6.8442        6.7807        6.8431        7.3208        7.2100        6.8140        5.8940        3.4713        3.5598        6.6063        1.9497        2.1803        2.7405        4.1102        2.4270        2.8182        4.1237        3.3490        4.1346        4.4590        5.0031        6.5661        0.0000        0.0000        0.0000        0.0000        0.0000        0.0000        0.0000        0.0000        0.0000        0.0000        0.0000        0.0000        0.0000        0.0000        0.0000        0.0000        0.0000        0.0000        0.0000        0.0000        0.0000        0.0000        0.0000        0.0000        0.0000        0.0000        0.0000        0.0000        0.0000        0.0000        0.0000        0.0000        0.0000        0.0000        0.0000        0.0000        0.0000        0.0000        0.0000        0.0000        0.0000        0.0000        0.0000        0.0000        0.0000        0.0000        0.0000        0.0000        0.0000        0.0000        0.0000        0.0000        0.0000        0.0000        0.0000        0.0000        0.0000        0.0000        0.0000        0.0000        0.0000        0.0000        0.0000        0.0000        0.0000        0.0000        0.0000        0.0000        0.0000        0.0000        0.0000        0.0000        0.0000        0.0000        0.0000        0.0000        0.0000        0.0000        0.0000        0.0000        0.0000        0.0000        0.0000        0.0000        0.0000        0.0000        0.0000        0.0000        0.0000        0.0000        0.0000        0.0000        0.0000        0.0000        0.0000        0.0000        0.0000        0.0000        0.0000       17.0425       16.4099       14.2843       13.3374       13.3847        0.0000        9.7439       64.2493       49.8043        0.0000        0.0000        0.0000        9.7084       14.3308       18.0055       14.6601       14.0885        6.7922        6.9568        6.9129        7.6752        6.8691        6.8499        8.4158       10.3300       13.3660       13.9841       12.0901       11.0415        9.6373        8.8809        9.9076        9.4578        6.2277        7.4698        8.7982        8.8339        6.1209        4.7907        3.7353        3.8373        3.6125        3.5379        3.9629        4.8508        8.2063        8.2185        7.1425        8.4437        9.3453       15.0079       17.7035       11.7381        9.8925       10.9475       10.1446        9.5883        7.5417        9.6935       10.5433       13.9101       18.6007       16.6589       14.1196       14.2932       14.0454       11.8184        8.5378        9.0228        9.4015        8.3990        9.4712       11.1920       12.0893       11.4084       13.3510       24.0951       32.0119        0.0000        0.0000
        0.0000        0.0000        0.0000        0.0000        0.0000        0.0000        0.0000        0.0000        0.0000        0.0000        0.0000        0.0000        0.0000        0.0000        0.0000        0.0000        0.0000        0.0000        0.0000        0.0000        0.0000        0.0000        0.0000        0.0000        0.0000        0.0000        0.0000        0.0000        0.0000        0.0000        0.0000        0.0000        0.0000        0.0000        0.0000        0.0000        0.0000        0.0000       14.1840       14.7282       13.0424        0.0000        0.0000        0.0000        0.0000        0.0000        0.0000        0.0000        7.1761        7.0735        7.4166        8.0371        7.8627        8.1126        7.0040        4.0050        4.3697        2.5704        1.9136        1.6631        1.2603        3.0677        5.4022        3.4967        3.4440        3.4966        3.7569        4.4948        6.1114        5.6951        0.0000        0.0000        0.0000        0.0000        0.0000        0.0000        0.0000        0.0000        0.0000        0.0000        0.0000        0.0000        0.0000        0.0000        0.0000        0.0000        0.0000        0.0000        0.0000        0.0000        0.0000        0.0000        0.0000        0.0000        0.0000        0.0000        0.0000        0.0000        0.0000        0.0000        0.0000        0.0000        0.0000        0.0000        0.0000        0.0000        0.0000        0.0000        0.0000        0.0000        0.0000        0.0000        0.0000        0.0000        0.0000        0.0000        0.0000        0.0000        0.0000        0.0000        0.0000        0.0000        0.0000        0.0000        0.0000        0.0000        0.0000        0.0000        0.0000        0.0000        0.0000        0.0000        0.0000        0.0000        0.0000        0.0000        0.0000        0.0000        0.0000        0.0000        0.0000        0.0000        0.0000        0.0000        0.0000        0.0000        0.0000        0.0000        0.0000        0.0000        0.0000        0.0000        0.0000        0.0000        0.0000        0.0000        0.0000        0.0000        0.0000        0.0000        0.0000        0.0000        0.0000        0.0000        0.0000        0.0000        0.0000        0.0000        0.0000        0.0000        0.0000        0.0000        0.0000        0.0000        0.0000        0.0000        0.0000        0.0000        0.0000        0.0000        0.0000        0.0000        0.0000       11.9242       12.7469        9.0705        6.0626        5.3470        5.3642        6.0960        5.7778        7.4391        8.6525       12.5645       12.9851       10.2871       10.6328        8.9967        8.1211        7.0489        9.0440        8.5729        6.1280        8.0889       10.2474        8.2091        6.5522        3.8508        3.3399        3.5373        2.8978        4.0366        5.2290        6.6029        9.4278        8.1543        7.0315        8.8268       10.9488       11.3633       10.0174        8.1416        8.0097        8.8301        8.1679        7.0050        7.8140        9.2138        9.9725       11.7605       16.0655       18.7387       12.0977       12.4655       13.5694       11.5404        9.1417        7.8816        9.2132       10.6724       12.2235       10.0626        9.4954       12.2209       15.4492       25.2548        0.0000        0.0000        0.0000
        0.0000        0.0000        0.0000        0.0000        0.0000        0.0000        0.0000        0.0000        0.0000        0.0000        0.0000        0.0000        0.0000        0.0000        0.0000        0.0000        0.0000        0.0000        0.0000        0.0000        0.0000        0.0000        0.0000        0.0000        0.0000        0.0000        0.0000        0.0000        0.0000        0.0000        0.0000        0.0000        0.0000        0.0000        0.0000        0.0000        0.0000        0.0000       13.4361       16.4089       21.6296       18.8790       19.6637       19.7997       14.1046       11.1874       12.9142       17.2433       19.0180       13.8662       10.0665        9.2692        8.0253        7.4580        6.5396        4.7400        3.3021        2.3837        4.9998        1.7224        1.5419        1.6032        2.4828        5.4402        4.4126        7.4082        4.4180        4.3297        6.8504        6.0485        6.8403        5.0895        0.0000        0.0000        0.0000        0.0000        0.0000        0.0000        0.0000        0.0000        0.0000        0.0000        0.0000        0.0000        0.0000        0.0000        0.0000        0.0000        0.0000        0.0000        0.0000        0.0000        0.0000        0.0000        0.0000        0.0000        0.0000        0.0000        0.0000        0.0000        0.0000        0.0000        0.0000        0.0000        0.0000        0.0000        0.0000        0.0000        0.0000        0.0000        0.0000        0.0000        0.0000        0.0000        0.0000        0.0000        0.0000        0.0000        0.0000        0.0000        0.0000        0.0000        0.0000        0.0000        0.0000        0.0000        0.0000        0.0000        0.0000        0.0000        0.0000        0.0000        0.0000        0.0000        0.0000        0.0000        0.0000        0.0000        0.0000        0.0000        0.0000        0.0000        0.0000        0.0000        0.0000        0.0000        0.0000        0.0000        0.0000        0.0000        0.0000        0.0000        0.0000        0.0000        0.0000        0.0000        0.0000        0.0000        0.0000        0.0000        0.0000        0.0000        0.0000        0.0000        0.0000        0.0000        0.0000        0.0000        0.0000        0.0000        0.0000        0.0000        0.0000        0.0000        0.0000        0.0000        0.0000        0.0000        0.0000        0.0000        0.0000        0.0000        0.0000        0.0000       11.6911        9.5315        6.3001        5.6887        5.6248        6.9368        7.1848        8.7851        9.5696        8.9420       11.1515        9.2127        8.9340        8.2056        7.6389        5.0790        6.1970        5.2581        9.1794       11.0675       11.0570        7.9390        6.3844        5.0382        5.7315        4.5446        3.5748        4.4183        5.5447        8.4747        5.1562        9.7219        7.9614        8.5285       10.7054       10.7291        9.1932       10.8448       12.1838        9.0857        6.5587        3.7079        4.8641        4.2604        6.7097        9.6631       11.7884       12.6255       11.2243       11.0631       12.4169       10.8696        9.8367       11.7196       11.8481       15.9369       16.8749       11.4457       11.2997       16.7622       28.4134        0.0000        0.0000        0.0000        0.0000
        0.0000        0.0000        0.0000        0.0000        0.0000        0.0000        0.0000        0.0000        0.0000        0.0000        0.0000        0.0000        0.0000        0.0000        0.0000        0.0000        0.0000        0.0000        0.0000        0.0000        0.0000        0.0000        0.0000        0.0000        0.0000        0.0000        0.0000        0.0000        0.0000        0.0000        0.0000        0.0000        0.0000        0.0000        0.0000        0.0000        0.0000        6.6792        6.5097        9.2710       13.1991       13.5473       10.9469       10.6410       12.1202       13.0546       13.0432       14.0831       16.3650       12.8132       10.0936        7.4465        6.6117        5.2957        6.3625        4.6203        7.6677        3.2824        2.3386        1.7146        1.6673        1.6992        2.0468        2.7692        3.0373        4.5859        6.0792        4.8811        5.8277        5.7145        6.9917        3.8102        0.0000        0.0000        0.0000        0.0000        0.0000        0.0000        0.0000        0.0000        0.0000        0.0000        0.0000        0.0000        0.0000        0.0000        0.0000        0.0000        0.0000        0.0000        0.0000        0.0000        0.0000        0.0000        0.0000        0.0000        0.0000        0.0000        0.0000        0.0000        0.0000        0.0000        0.0000        0.0000        0.0000        0.0000        0.0000        0.0000        0.0000        0.0000        0.0000        0.0000        0.0000        0.0000        0.0000        0.0000        0.0000        0.0000        0.0000        0.0000        0.0000        0.0000        0.0000        0.0000        0.0000        0.0000        0.0000        0.0000        0.0000        0.0000        0.0000        0.0000        0.0000        0.0000        0.0000        0.0000        0.0000        0.0000        0.0000        0.0000        0.0000        0.0000        0.0000        0.0000        0.0000        0.0000        0.0000        0.0000        0.0000        0.0000        0.0000        0.0000        0.0000        0.0000        0.0000        0.0000        0.0000        0.0000        0.0000        0.0000        0.0000        0.0000        0.0000        0.0000        0.0000        0.0000        0.0000        0.0000        0.0000        0.0000        0.0000        0.0000        0.0000        0.0000        0.0000        0.0000        0.0000        0.0000        0.0000       10.0783       10.3386       11.0150       12.4501       13.4179        0.0000       11.2372        7.4686        6.6900        6.5281        7.2316        7.9117       10.3600        9.6071        7.6732        8.6064        6.9185        6.4214        7.3066        5.7771        5.4457        4.9429        4.8019        5.4862        7.7002        7.3616        7.4029        7.5088        7.6378        6.2826        7.8852        5.7224        5.9398        7.0272        6.5390        6.4546        7.8029        7.9912        8.5445        9.7519        9.3284        8.4869        7.8495        8.1111        2.4857        0.7164        0.7275        0.7237        1.8571        2.4352        3.6881        3.2921        6.6919        7.8704        9.0635       10.0050       10.8276       10.6383       12.9694       13.6472       17.4375       19.4626       19.0438       22.0933       25.0230       30.8232        0.0000        0.0000        0.0000        0.0000
        0.0000        0.0000        0.0000        0.0000        0.0000        0.0000        0.0000        0.0000        0.0000        0.0000        0.0000        0.0000        0.0000        0.0000        0.0000        0.0000        0.0000        0.0000        0.0000        0.0000        0.0000        0.0000        0.0000        0.0000        0.0000        0.0000        0.0000        0.0000        0.0000        0.0000        0.0000        0.0000        0.0000        0.0000        0.0000        0.0000        0.0000        4.7524        5.7522        8.2330        9.0288        9.4362        9.8112       11.3851       11.0539       10.6289       10.7267        8.8269        7.4780        6.8253        6.8912        5.5216        5.1633        4.9863        4.6364        4.2237        3.6415        3.2995        2.0177        2.0526        1.9484        1.7522        2.2500        3.1311        3.1079        3.1730        3.4450        4.8463        4.8036        5.4706        4.8544        2.6930        2.3351        0.0000        0.0000        0.0000        0.0000        0.0000        0.0000        0.0000        0.0000        0.0000        0.0000        0.0000        0.0000        0.0000        0.0000        0.0000        0.0000        0.0000        0.0000        0.0000        0.0000        0.0000        0.0000        0.0000        0.0000        0.0000        0.0000        0.0000        0.0000        0.0000        0.0000        0.0000        0.0000        0.0000        0.0000        0.0000        0.0000        0.0000        0.0000        0.0000        0.0000        0.0000        0.0000        0.0000        0.0000        0.0000        0.0000        0.0000        0.0000        0.0000        0.0000        0.0000        0.0000        0.0000        0.0000        0.0000        0.0000        0.0000        0.0000        0.0000        0.0000        0.0000        0.0000        0.0000        0.0000        0.0000        0.0000        0.0000        0.0000        0.0000        0.0000        0.0000        0.0000        0.0000        0.0000        0.0000        0.0000        0.0000        0.0000        0.0000        0.0000        0.0000        0.0000        0.0000        0.0000        0.0000        0.0000        0.0000        0.0000        0.0000        0.0000        0.0000        0.0000        0.0000        0.0000        0.0000        0.0000        0.0000        0.0000        0.0000        0.0000        0.0000        0.0000        8.6579        7.9798        8.0728        9.5851       10.4300        9.9216       11.1772       14.4122       16.1572       17.3296       14.8692       12.2592        9.5737        8.6064        8.3694        7.9983        7.5128        7.6892        9.6370        8.2561        8.4450        6.0192        5.5507        5.0529        4.8748        5.8205        5.6604        5.2497        7.8368        6.7953        6.9929        6.2619        7.1075        5.9213        7.5751        6.0883        5.5746        5.9318        5.0667        5.8818        7.0153        9.0743        8.5631        8.6753        6.4312        5.5397        6.1974        4.4586        1.5318        0.5957        0.1745        0.0758        2.1972        3.3130        2.5199        1.8304        5.3325        6.5527        8.4289       10.1479       10.8988       12.8530       13.3854       16.5195       20.4218       22.2124       26.6172       31.5624       37.5450        0.0000        0.0000        0.0000        0.0000        0.0000
        0.0000        0.0000        0.0000        0.0000        0.0000        0.0000        0.0000        0.0000        0.0000        0.0000        0.0000        0.0000        0.0000        0.0000        0.0000        0.0000        0.0000        0.0000        0.0000        0.0000        0.0000        0.0000        0.0000        0.0000        0.0000        0.0000        0.0000        0.0000        0.0000        0.0000        0.0000        0.0000        0.0000        0.0000        0.0000        0.0000        3.7935        4.0491        5.0465        7.6652        9.0805        9.7546       10.8402       17.2551       11.0883       10.3577        9.6620        7.5636        6.2197        5.7382        5.5076        4.8239        4.8379        4.6837        4.4171        3.3004        3.3753        2.9616        2.7195        2.4419        1.8891        1.5126        1.9492        3.4001        3.3009        3.3843        3.9529        4.4658        4.6319        4.7936        5.0057        1.8069        0.0000        0.0000        0.0000        0.0000        0.0000        0.0000        0.0000        0.0000        0.0000        0.0000        0.0000        0.0000        0.0000        0.0000        0.0000        0.0000        0.0000        0.0000        0.0000        0.0000        0.0000        0.0000        0.0000        0.0000        0.0000        0.0000        0.0000        0.0000        0.0000        0.0000        0.0000        0.0000        0.0000        0.0000        0.0000        0.0000        0.0000        0.0000        0.0000        0.0000        0.0000        0.0000        0.0000        0.0000        0.0000        0.0000        0.0000        0.0000        0.0000        0.0000        0.0000        0.0000        0.0000        0.0000        0.0000        0.0000        0.0000        0.0000        0.0000        0.0000        0.0000        0.0000        0.0000        0.0000        0.0000        0.0000        0.0000        0.0000        0.0000        0.0000        0.0000        0.0000        0.0000        0.0000        0.0000        0.0000        0.0000        0.0000        0.0000        0.0000        0.0000        0.0000        0.0000        0.0000        0.0000        0.0000        0.0000        0.0000        0.0000        0.0000        0.0000        0.0000        0.0000        0.0000        0.0000        0.0000        0.0000        0.0000        0.0000        0.0000       12.6820       11.6555       13.6407       11.5407       10.7957        9.0995        9.7885        9.9047        8.2637        9.8868       14.2682       14.1148       13.2845       11.8594       10.8393        8.9085        8.5517        7.5915        7.4780        5.8456        5.3325        5.8755       10.9723       10.0693        6.6331        4.8433        6.0214        8.5597        9.1421        5.1602        4.3567        8.5778        7.2364        6.9568        6.9873        4.6617        4.5565        5.5002        6.6106        5.7614        6.2352        6.7825        6.9022        7.4366        7.0730        6.0635        7.0731        5.7107        5.0272        4.0915        3.4638        0.7043        0.6655        1.7027        3.5821        4.4645        2.3797        1.1845        2.8610        6.2108        7.3201        6.9999        8.3161       10.1369       13.8365       17.5614       20.4709       26.0988       31.9701       33.8793       44.2428       44.7845        0.0000        0.0000        0.0000        0.0000        0.0000
        0.0000        0.0000        0.0000        0.0000        0.0000        0.0000        0.0000        0.0000        0.0000        0.0000        0.0000        0.0000        0.0000        0.0000        0.0000        0.0000        0.0000        0.0000        0.0000        0.0000        0.0000        0.0000        0.0000        0.0000        0.0000        0.0000        0.0000        0.0000        0.0000        0.0000        0.0000        0.0000        0.0000        0.0000        0.0000        3.3100        3.5497        4.0712        5.2896        8.6185        9.8473        9.8475       10.0485       14.4780       10.5180        9.1518        8.4792        5.9702        5.2533        5.1922       11.2033       14.1159        4.3522        4.3492        4.2373        3.1869        3.6647        3.2156        2.2938        1.9984        1.6781        1.7317        2.0159        3.5006        3.5536        3.9132        4.2799        4.7515        4.7015        4.3331        3.5063        1.9329        0.0000        0.0000        0.0000        0.0000        0.0000        0.0000        0.0000        0.0000        0.0000        0.0000        0.0000        0.0000        0.0000        0.0000        0.0000        0.0000        0.0000        0.0000        0.0000        0.0000        0.0000        0.0000        0.0000        0.0000        0.0000        0.0000        0.0000        0.0000        0.0000        0.0000        0.0000        0.0000        0.0000        0.0000        0.0000        0.0000        0.0000        0.0000        0.0000        0.0000        0.0000        0.0000        0.0000        0.0000        0.0000        0.0000        0.0000        0.0000        0.0000        0.0000        0.0000        0.0000        0.0000        0.0000        0.0000        0.0000        0.0000        0.0000        0.0000        0.0000        0.0000        0.0000        0.0000        0.0000        0.0000        0.0000        0.0000        0.0000        0.0000        0.0000        0.0000        0.0000        0.0000        0.0000        0.0000        0.0000        0.0000        0.0000        0.0000        0.0000        0.0000        0.0000        0.0000        0.0000        0.0000        0.0000        0.0000        0.0000        0.0000        0.0000        0.0000        0.0000        0.0000        0.0000        0.0000        0.0000        0.0000        0.0000        0.0000       15.0930       12.6716       13.3230       11.6358       13.8724       13.6200       10.1807        9.2569        8.5400        8.5990       10.3244       14.6918        9.9540       14.9702        9.8650        8.1063        7.1322        8.2206        7.5608        6.1084        7.3275        5.5657        6.2320        6.7501        6.3154        5.0722        5.0029        7.1009        7.5576        3.9225        3.3027        3.5500        5.6491        5.2478        6.2726        5.9836        4.7820        5.5662        5.6323        5.9883        6.6732        6.2499        8.1625        6.8340        7.4537        6.5319        6.3469        6.3086        5.2367        4.8211        4.3787        3.2005        1.0193        1.0520        3.3066        6.7339        4.0240        4.5705        3.5483        4.2511        7.7540        8.9464        8.8139        9.8173       11.1117       16.9516       23.7678       30.5920       37.0277       40.6997       44.9508       37.8618       39.3644        0.0000        0.0000        0.0000        0.0000        0.0000
        0.0000        0.0000        0.0000        0.0000        0.0000        0.0000        0.0000        0.0000        0.0000        0.0000        0.0000        0.0000        0.0000        0.0000        0.0000        0.0000        0.0000        0.0000        0.0000        0.0000        0.0000        0.0000        0.0000        0.0000        0.0000        0.0000        0.0000        0.0000        0.0000        0.0000        0.0000        0.0000        0.0000        0.0000        0.0000        3.2980        3.9242        6.3552        8.5872       15.7849       14.7471       11.7490       11.2985        8.5322        7.2670        6.6201        5.9814        3.4119        3.2340       39.6300       55.0118       29.2968       18.4521        3.5460        3.7735        2.4686        1.4284        1.3650        1.1514        2.3987        2.1325        2.1672        2.3432        3.5874        4.0053        4.4917        4.3839        5.1758        5.0195        4.6484        3.9600        2.1933        0.0000        0.0000        0.0000        0.0000        0.0000        0.0000        0.0000        0.0000        0.0000        0.0000        0.0000        0.0000        0.0000        0.0000        0.0000        0.0000        0.0000        0.0000        0.0000        0.0000        0.0000        0.0000        0.0000        0.0000        0.0000        0.0000        0.0000        0.0000        0.0000        0.0000        0.0000        0.0000        0.0000        0.0000        0.0000        0.0000        0.0000        0.0000        0.0000        0.0000        0.0000        0.0000        0.0000        0.0000        0.0000        0.0000        0.0000        0.0000        0.0000        0.0000        0.0000        0.0000        0.0000        0.0000        0.0000        0.0000        0.0000        0.0000        0.0000        0.0000        0.0000        0.0000        0.0000        0.0000        0.0000        0.0000        0.0000        0.0000        0.0000        0.0000        0.0000        0.0000        0.0000        0.0000        0.0000        0.0000        0.0000        0.0000        0.0000        0.0000        0.0000        0.0000        0.0000        0.0000        0.0000        0.0000        0.0000        0.0000        0.0000        0.0000        0.0000        0.0000        0.0000        0.0000        0.0000        0.0000        0.0000        0.0000       12.0991        9.1167        6.6271        5.7980        6.1280       14.3048       13.4074        6.1415        5.1813        6.3868        6.8764        7.0071       10.3345        9.5098       11.5919       12.5483       12.9142        9.5416        8.4423        8.3612        8.2757        5.7059        7.6358        8.1453        5.8348        6.8076        6.6025        8.1358        5.2319        3.4513        1.9398        2.4364        4.1877        4.2924        4.2954        4.4683        4.2201        4.4950        5.2495        4.9527        4.9820        4.6256        5.2278        5.4785        5.6219        6.8602        6.7081        6.2706        6.1245        4.9078        4.6344        3.8883        3.3111        2.6746        3.8665        6.8115        8.5005        8.2641        5.6437        8.2097        9.3174        7.1886        7.2091        8.9827       12.0770       15.8967       20.2893       28.1688       37.0673       44.4069       41.3724       46.7499       49.3854        0.0000        0.0000        0.0000        0.0000        0.0000        0.0000
        0.0000        0.0000        0.0000        0.0000        0.0000        0.0000        0.0000        0.0000        0.0000        0.0000        0.0000        0.0000        0.0000        0.0000        0.0000        0.0000        0.0000        0.0000        0.0000        0.0000        0.0000        0.0000        0.0000        0.0000        0.0000        0.0000        0.0000        0.0000        0.0000        0.0000        0.0000        0.0000        0.0000        0.0000        0.0000        4.6293        4.2723        7.2572        9.5460       16.0756       16.9264       17.8909       12.6900        7.4015        6.9604        6.2046        4.7347        2.8581        2.5789       23.2484        6.9701       10.5381        6.3457        3.8922        4.4715        3.6494        2.5442        1.5684        1.5955        2.8016        2.3590        2.4377        2.6117        4.1520        4.7506        4.8939        4.5985        5.3031        5.3515        5.0027        4.2753        0.0000        0.0000        0.0000        0.0000        0.0000        0.0000        0.0000        0.0000        0.0000        0.0000        0.0000        0.0000        0.0000        0.0000        0.0000        0.0000        0.0000        0.0000        0.0000        0.0000        0.0000        0.0000        0.0000        0.0000        0.0000        0.0000        0.0000        0.0000        0.0000        0.0000        0.0000        0.0000        0.0000        0.0000        0.0000        0.0000        0.0000        0.0000        0.0000        0.0000        0.0000        0.0000        0.0000        0.0000        0.0000        0.0000        0.0000        0.0000        0.0000        0.0000        0.0000        0.0000        0.0000        0.0000        0.0000        0.0000        0.0000        0.0000        0.0000        0.0000        0.0000        0.0000        0.0000        0.0000        0.0000        0.0000        0.0000        0.0000        0.0000        0.0000        0.0000        0.0000        0.0000        0.0000        0.0000        0.0000        0.0000        0.0000        0.0000        0.0000        0.0000        0.0000        0.0000        0.0000        0.0000        0.0000        0.0000        0.0000        0.0000        0.0000        0.0000        0.0000        0.0000        0.0000       13.0022       17.5440        0.0000       22.1590       13.1635        8.9078        5.0134        4.8297        4.6974        4.7989       22.8895       77.0202       18.8592        4.3176        6.5562        9.5194        9.7034        9.3974        8.3748        7.5450        9.5583        8.5473        9.7810        7.6498        6.4554        7.3742        5.7076        7.4625        8.2196        6.1429        7.7459        8.1980        6.0070        3.9995        3.2714        2.3828        2.5650        7.0476        4.0074        4.0407        3.8923        4.2246        4.5922        5.0797        5.0211        5.3930        4.7760        3.8323        4.7069        5.6806        6.6664        7.1419        5.2935        5.3289        4.7868        4.4702        4.9435        6.3756        5.8988        6.4219        8.1594        8.6325        8.5071        8.2703       10.2696       10.4558       11.7102       14.0124       11.7519       14.3821       18.3746       21.1357       25.0964       30.6605       38.2362       39.4679       43.7967        0.0000        0.0000        0.0000        0.0000        0.0000        0.0000        0.0000
        0.0000        0.0000        0.0000        0.0000        0.0000        0.0000        0.0000        0.0000        0.0000        0.0000        0.0000        0.0000        0.0000        0.0000        0.0000        0.0000        0.0000        0.0000        0.0000        0.0000        0.0000        0.0000        0.0000        0.0000        0.0000        0.0000        0.0000        0.0000        0.0000        6.1588        7.6750       11.6701       19.9802       11.3253        3.3964        4.4543        4.5408        4.8682        5.9352       10.3853       12.1829       12.7499       10.5737        6.9024        5.9868        5.1970        5.0049        2.8106        2.7266        2.5529        2.8247        3.1449        3.5174        4.2399        4.8482        3.5884        2.3820        2.1710        1.2770        2.8029        2.5571        2.7059        3.1422        4.5545        4.7465        4.7045        4.6675        5.6747        5.8117        5.5144        4.7563        2.6555        2.2386        0.0000        0.0000        0.0000        0.0000        0.0000        0.0000        0.0000        0.0000        0.0000        0.0000        0.0000        0.0000        0.0000        0.0000        0.0000        0.0000        0.0000        0.0000        0.0000        0.0000        0.0000        0.0000        0.0000        0.0000        0.0000        0.0000        0.0000        0.0000        0.0000        0.0000        0.0000        0.0000        0.0000        0.0000        0.0000        0.0000        0.0000        0.0000        0.0000        0.0000        0.0000        0.0000        0.0000        0.0000        0.0000        0.0000        0.0000        0.0000        0.0000        0.0000        0.0000        0.0000        0.0000        0.0000        0.0000        0.0000        0.0000        0.0000        0.0000        0.0000        0.0000        0.0000        0.0000        0.0000        0.0000        0.0000        0.0000        0.0000        0.0000        0.0000        0.0000        0.0000        0.0000        0.0000        0.0000        0.0000        0.0000        0.0000        0.0000        0.0000        0.0000        0.0000        0.0000        0.0000        0.0000        0.0000        0.0000        0.0000        0.0000        0.0000        0.0000       12.1500       14.2534       17.5237       16.3649       12.9025        8.3087        5.8153        4.1528        4.8823        4.3008        3.4938       29.8113      141.5204       11.8450        4.6445        4.1283        5.6167        7.7429        7.3702        6.5644        8.1787        8.1240        8.4968       10.3828        8.0603        8.6353        6.9050        6.5377        6.6739        6.6098        7.1291        6.5379        5.4436        5.0021        5.7348        3.3451        1.8100        1.6105       11.9905       47.0186        6.4186        4.0952        4.8112        5.1075        5.5902        6.2011        7.7294        5.8804        5.1749        6.5745       12.2150       12.0944       12.2527        8.5360        6.0004        5.2163        5.4946        6.5224        6.9945        5.4973        5.5750        8.9468       10.4557        9.6658       11.1430       10.6382       10.6434       13.3837       15.3383       17.2054       18.1688       21.6782       21.8615       25.3683       29.8054       41.3727       45.8015        0.0000        0.0000        0.0000        0.0000        0.0000        0.0000        0.0000        0.0000
        0.0000        0.0000        0.0000        0.0000        0.0000        0.0000        0.0000        0.0000        0.0000        0.0000        0.0000        0.0000        0.0000        0.0000        0.0000        0.0000        0.0000        0.0000        0.0000        0.0000        0.0000        0.0000        0.0000        0.0000        0.0000        0.0000       16.9717       16.3442       14.4184       10.8279       11.3741        4.8295        5.8995        4.4965        3.9188        4.8853        5.3610        8.7714        5.9571        9.2507       11.1087       11.6878       10.4788        6.5449        5.9069        6.3891        5.7607        3.1980        3.0055        3.0591        3.3468        3.5297        3.7552        4.0653        5.0022        3.3694        1.9663        1.2136        1.1402        3.0273        2.9495        2.8826        3.0385        4.4080        4.5659        4.6921        4.6754        5.7984        5.8493        5.4665        5.2389        3.2565        2.7211        2.6834        2.7982        1.1014        1.0686        1.0418        1.4469        2.5784        3.3958        2.7463        0.0000        0.0000        0.0000        0.0000        0.0000        0.0000        0.0000        0.0000        0.0000        0.0000        0.0000        0.0000        0.0000        0.0000        0.0000        0.0000        0.0000        0.0000        0.0000        0.0000        0.0000        0.0000        0.0000        0.0000        0.0000        0.0000        0.0000        0.0000        0.0000        0.0000        0.0000        0.0000        0.0000        0.0000        0.0000        0.0000        0.0000        0.0000        0.0000        0.0000        0.0000        0.0000        0.0000        0.0000        0.0000        0.0000        0.0000        0.0000        0.0000        0.0000        0.0000        0.0000        0.0000        0.0000        0.0000        0.0000        0.0000        0.0000        0.0000        0.0000        0.0000        0.0000        0.0000        0.0000        0.0000        0.0000        0.0000        0.0000        0.0000        0.0000        0.0000        8.9880        9.5560        9.2321        9.6416       11.2812        0.0000        0.0000        0.0000        0.0000       13.8979       12.5495       11.0311       11.2107       11.2440       14.3145       12.3902        8.5938        6.4319        6.8797        4.9937        3.1494        3.0321        3.0748        2.9155        2.8028        5.1871        6.6615        9.6869       10.1071        9.6443        7.4400       15.7574       17.4874       10.5389        9.6041        5.6899        8.5450        7.0450        5.6445        7.0585        5.9822        7.8203        4.1182        5.3196        6.4533        3.3941        1.9790        1.5663        1.7430        3.7857       44.0715        9.5616        4.5420        4.9440        6.1319        6.4178       11.8887       12.8211        6.3168        7.9868       18.4497       21.4281       17.9324       15.0333       11.6644        6.9746        5.8052        5.4740        6.8547        8.3528        5.5033        6.1529        5.5978       10.4841       13.5674       12.0901       13.9500       15.4845       17.2026       21.8402       21.8634       22.4909       25.7415       27.9606       29.9602       32.1361       44.0106       48.4174        0.0000        0.0000        0.0000        0.0000        0.0000        0.0000        0.0000        0.0000
        0.0000        0.0000        0.0000        0.0000        0.0000        0.0000        0.0000        0.0000        0.0000        0.0000        0.0000        0.0000        0.0000        0.0000        0.0000        0.0000        0.0000        0.0000        0.0000        0.0000        0.0000        0.0000        0.0000        0.0000        0.0000       19.8555       17.8949       10.2225        6.5982        4.5301        3.5013        3.4755        4.5472        4.6739        6.1206        6.9839        7.0434       13.0155       12.2031        7.9268        8.9309        9.1741        8.9970        9.1840        9.0640        8.8795        6.9394        5.6514        5.8228        5.3381        5.3920        4.8274        4.9107        4.7870        4.8059        4.4499        3.7244        3.2639        3.4923        4.4114        4.3972        4.3759        4.0579        4.0589        4.1352        4.2476        4.0989        4.7468        4.6840        4.4048        4.2118        3.2685        3.2150        3.3850        4.0456        3.4231        3.9651        5.3107        7.1027        8.9380        8.7328        6.5769        5.5789        3.9564        0.0000        0.0000        0.0000        0.0000        0.0000        0.0000        0.0000        0.0000        0.0000        0.0000        0.0000        0.0000        0.0000        0.0000        0.0000        0.0000        0.0000        0.0000        0.0000        0.0000        0.0000        0.0000        0.0000        0.0000        0.0000        0.0000        0.0000        0.0000        0.0000        0.0000        0.0000        0.0000        0.0000        0.0000        0.0000        0.0000        0.0000        0.0000        0.0000        0.0000        0.0000        0.0000        0.0000        0.0000        0.0000        0.0000        0.0000        0.0000        0.0000        0.0000        0.0000        0.0000        0.0000        0.0000        0.0000        0.0000        0.0000        0.0000        0.0000        0.0000        0.0000        0.0000        0.0000        0.0000        0.0000        0.0000        0.0000        0.0000        8.5797        7.8409        7.3120        7.2007        8.0216        9.4030        9.1261       11.0570       10.4573       11.4849       14.9027       16.7803       12.2265       10.6216       10.7461       14.9595       11.9079       10.1006        9.2168        5.9196        4.1700        4.5703        3.6832        3.6598        3.5448        3.5515        6.7742       11.1917       11.2418        9.1461       10.3773       11.3791        5.6299        4.9457        4.6891        3.9809        5.1322        4.5629        5.0416        5.1695        3.2742        2.1524        2.2049        1.0993        1.7458        2.0172        1.3352        0.7357        0.6557        2.1631        0.9076        2.6610        2.9394        3.6178        4.4993        7.9098       11.5938       13.5610       11.0403        8.4780       10.2099       19.6524       24.0653       13.8724       12.3251       10.3023        6.5190        6.1570        6.5420        6.1880        5.4738        4.9776        8.1546        6.6012        9.0424       14.9143       15.2865       22.4349       26.7180       27.3039       28.6246       27.0178        0.0000        0.0000       36.2884       40.3385       42.9999       47.3863        0.0000        0.0000        0.0000        0.0000        0.0000        0.0000        0.0000        0.0000        0.0000
        0.0000        0.0000        0.0000        0.0000        0.0000        0.0000        0.0000        0.0000        0.0000        0.0000        0.0000        0.0000        0.0000        0.0000        0.0000        0.0000        0.0000        0.0000        0.0000        0.0000        0.0000        0.0000        0.0000        0.0000        0.0000        0.0000       17.1852       13.7806       10.9988        7.6952       13.2184       15.0711        4.7298        5.9879        6.7125        7.8447        7.6286        8.2954        9.3406        9.7402        9.5320        9.7760        9.3932       11.6545        9.3167        8.3631        7.2717        7.6021        7.7591        6.2363        5.7698        4.7883        4.7705        4.8141        4.9523        4.1153        4.1524        3.3849        3.2976        4.8402        4.4336        4.1765        4.0038        4.0731        4.0625        3.9272        3.9069        4.6212        4.5945        4.5595        4.6084        3.8342        4.2425        4.7458        5.2382        5.0104        6.8073        8.9484        9.6899        8.5065        7.8780        7.2851        6.4271        5.1079        5.0015        4.2780        0.0000        0.0000        0.0000        0.0000        0.0000        0.0000        0.0000        0.0000        0.0000        0.0000        0.0000        0.0000        0.0000        0.0000        0.0000        0.0000        0.0000        0.0000        0.0000        0.0000        0.0000        0.0000        0.0000        0.0000        0.0000        0.0000        0.0000        0.0000        0.0000        0.0000        0.0000        0.0000        0.0000        0.0000        0.0000        0.0000        0.0000        0.0000        0.0000        0.0000        0.0000        0.0000        0.0000        0.0000        0.0000        0.0000        0.0000        0.0000        0.0000        0.0000        0.0000        0.0000        0.0000        0.0000        0.0000        0.0000        0.0000        0.0000        0.0000        0.0000        0.0000        0.0000        0.0000        0.0000        0.0000        0.0000        8.7280        7.1142        7.0685        7.6732        8.6278        9.4048        9.7532       10.3083        9.9467       10.0510       10.1115       10.3338       10.7265       10.0188        9.7640       11.3543        9.9898        9.4299        8.2907        5.8819        4.1539        3.3741        3.9630        4.0245        3.1399        3.3759        5.5098       12.6682       13.2761       13.5764       15.0504        8.2001        4.9304        4.4162        3.7354        4.1476        4.5615        4.2185        4.0394        3.6573        2.7083        1.7270        1.6135        3.3420        2.0621        1.5080        1.3993        0.8232        0.8841        1.0479        0.8323        2.6012        3.4045        4.5142        4.9778       10.4003       17.7332       13.4724       12.1652       12.9263       16.7526       15.2058       17.2529        9.3800        7.6736        7.5007        6.6858        5.7583        5.5364        6.2399        7.7602        5.6446        7.3199        9.4604       13.1997       16.8462       21.3965       25.2284       31.8060       30.8655       28.5092        0.0000        0.0000        0.0000        0.0000        0.0000        0.0000        0.0000        0.0000        0.0000        0.0000        0.0000        0.0000        0.0000        0.0000        0.0000        0.0000
        0.0000        0.0000        0.0000        0.0000        0.0000        0.0000        0.0000        0.0000        0.0000        0.0000        0.0000        0.0000        0.0000        0.0000        0.0000        0.0000        0.0000        0.0000        0.0000        0.0000        0.0000        0.0000        0.0000        0.0000        0.0000        0.0000        0.0000        7.3655        5.3471        4.1604        6.8320       12.5403        6.0154        9.1223       13.4556       10.2029        9.3733        9.9179        9.6167       16.9712       15.1490       10.4001        9.3351        9.2439        8.9120        7.8462        7.0779        7.0094        7.6640        7.3103        6.7572        4.4617        4.4842        5.4323        4.6806        4.3324        3.9576        4.0539        4.8308        6.3491        5.4545        4.9949        4.1882        3.7240        3.6806        3.6964        3.7690        4.6610        4.6898        5.6597        5.6766        4.7525        4.5194        4.8479        6.6202        7.8415        8.7078        8.4709        7.6264        9.5338       10.6998        9.9155        7.9460        6.6043        5.9897        4.3234        4.0116        2.6191        2.1505        2.0147        0.0000        0.0000        0.0000        0.0000        0.0000        0.0000        0.0000        0.0000        0.0000        0.0000        0.0000        0.0000        0.0000        0.0000        0.0000        0.0000        0.0000        0.0000        0.0000        0.0000        0.0000        0.0000        0.0000        0.0000        0.0000        0.0000        0.0000        0.0000        0.0000        0.0000        0.0000        0.0000        0.0000        0.0000        0.0000        0.0000        0.0000        0.0000        0.0000        0.0000        0.0000        0.0000        0.0000        0.0000        0.0000        0.0000        0.0000        0.0000        0.0000        0.0000        0.0000        0.0000        0.0000        0.0000        0.0000        0.0000        0.0000        0.0000        0.0000        0.0000        0.0000        6.0731        6.7812        6.5151        6.1049        8.3771       11.0908       12.3177       11.7874       12.0965       13.0451       11.2219        9.9403        9.5925        9.8230       10.3044        9.9928       11.0697       10.5872       10.4925        9.2458        5.9025        4.6890        4.8964        4.1365        4.7404        3.5804        3.5481        3.5380       16.2570       13.6092       14.6507        8.8943        5.6691        5.4502        4.2635        3.6379        3.6553        4.6936        4.1013        3.1527        3.2540        3.6411        5.5641        4.4150        1.9350        1.1504        1.1063        1.1771        0.9870        1.1454        2.3907        2.1752        3.3394        3.2317        5.1833        6.6818       11.1779       15.8245       11.2413       14.3038       13.8137       11.4396       11.1918        9.2631        7.0983        6.7353        6.3235        5.8635        5.4899        6.8342        7.5380        8.7604        7.2989        8.9437       11.9387       18.0096       21.9723       28.3374       32.1782       33.5906       33.6471       33.1263        0.0000        0.0000        0.0000        0.0000        0.0000        0.0000        0.0000        0.0000        0.0000        0.0000        0.0000        0.0000        0.0000        0.0000        0.0000        0.0000
        0.0000        0.0000        0.0000        0.0000        0.0000        0.0000        0.0000        0.0000        0.0000        0.0000        0.0000        0.0000        0.0000        0.0000        0.0000        0.0000        0.0000        0.0000        0.0000        0.0000        0.0000        0.0000        0.0000        0.0000        0.0000        0.0000        0.0000        6.9968        5.9252        5.4319        5.2797        7.4347        8.8029       10.8200       14.3878       17.3996       20.4520       23.2178       18.1749       39.3688       44.0875       33.5049       26.4876       14.1706        9.6147        8.2113        8.0128        7.5869        7.1919        6.5783        5.4917        4.7409        5.1508        6.0116        5.3181        4.9243        4.4185        4.6013        4.2979        6.3683        5.8136        5.1283        4.7997        4.9433        5.2765        4.1251        3.9161        4.2660        5.1879        5.1825        4.9034        4.0881        3.6801        4.1543        5.6479        6.2859        7.0526        8.3788        9.7036       11.7846       13.0428       11.4265        8.6564        6.9326        5.1622        4.4791        4.0824        3.4166        3.2996        2.6230        0.0000        0.0000        0.0000        0.0000        0.0000        0.0000        0.0000        0.0000        0.0000        0.0000        0.0000        0.0000        0.0000        0.0000        0.0000        0.0000        0.0000        0.0000        0.0000        0.0000        0.0000        0.0000        0.0000        0.0000        0.0000        0.0000        0.0000        0.0000        0.0000        0.0000        0.0000        0.0000        0.0000        0.0000        0.0000        0.0000        0.0000        0.0000        0.0000        0.0000        0.0000        0.0000        0.0000        0.0000        0.0000        0.0000        0.0000        0.0000        0.0000        0.0000        0.0000        0.0000        0.0000        0.0000        0.0000        0.0000        0.0000        0.0000        0.0000        0.0000        0.0000        0.0000        6.4528        7.4583        8.7850        7.4142        9.6412       11.8173       12.9079       14.7593       15.7254       12.6820       11.2871       10.9904       11.9548       13.5327       13.4968       12.6791       12.7660       10.9048        8.9457        6.1159        5.4987        9.6157        6.5416        4.7419        5.2534        4.8120        8.3795       11.3745        8.1513       12.5528       10.7287        5.9699        4.5937        4.5496        4.4429        3.6565        6.4094        4.8987        5.3591        7.2512        5.9585        3.3194        2.3198        1.5241        1.4055        1.4876        2.1241        2.1474        2.4095        2.6567        2.3636        3.7435        3.9969        6.2942       11.4007       13.9140       13.9918       12.6810       11.9623       11.5469        8.5370        6.7729        6.1674        6.3507        7.6037        6.5284        6.2123        6.9413        7.9636        7.6835        9.8583       10.9239       13.6773       16.1725       21.8432       27.8978       30.7860       35.2549       36.2586       37.8550       38.5508        0.0000        0.0000        0.0000        0.0000        0.0000        0.0000        0.0000        0.0000        0.0000        0.0000        0.0000        0.0000        0.0000        0.0000        0.0000        0.0000
        0.0000        0.0000        0.0000        0.0000        0.0000        0.0000        0.0000        0.0000        0.0000        0.0000        0.0000        0.0000        0.0000        0.0000        0.0000        0.0000        0.0000        0.0000        0.0000        0.0000        0.0000        0.0000        0.0000        0.0000        0.0000        0.0000        0.0000        0.0000       13.4582       13.5821       13.8857       15.8438       16.2931       15.9293       16.4704       16.1157       16.1469       16.8149       17.2203       27.2534       41.3583       52.7880       39.8371       20.4764       12.5764       11.1859        9.6010        7.8741        6.3143        7.1280        6.7197        7.1867        6.7320        6.5086        6.1755        7.9289        7.6536        7.4824       11.1070       50.2573       58.7710       21.6414        8.0912        5.7761        6.8454        7.0873        7.5365        6.3797        5.2015        4.5505        4.1671        2.1077        1.9173        2.6906        3.6413        9.7884       10.9318       13.8325       14.9208       17.8695       18.4269       15.3621       11.4432        9.3662        7.1255        6.1611        5.9800        5.8530        5.7073        5.3517        3.6251        0.0000        0.0000        0.0000        0.0000        0.0000        0.0000        0.0000        0.0000        0.0000        0.0000        0.0000        0.0000        0.0000        0.0000        0.0000        0.0000        0.0000        0.0000        0.0000        0.0000        0.0000        0.0000        0.0000        0.0000        0.0000        0.0000        0.0000        0.0000        0.0000        0.0000        0.0000        0.0000        0.0000        0.0000        0.0000        0.0000        0.0000        0.0000        0.0000        0.0000        0.0000        0.0000        0.0000        0.0000        0.0000        0.0000        0.0000        0.0000        0.0000        0.0000        0.0000        0.0000        0.0000        0.0000        0.0000        0.0000        0.0000        0.0000        0.0000        0.0000        0.0000        0.0000        7.1692        6.4460        5.0704        8.3863        9.6035       12.0841       14.2162       13.5115       12.9965       15.0225       14.2706       13.4219       13.4048       13.3949       10.5245       10.7336        7.2705        6.5300        5.8504        7.5909        6.9191        8.3774        9.3919       13.8726        5.8405        4.9870        5.7407        6.7365       10.3593        9.0661        7.3207        5.4164        4.9903        4.8892        4.0587        4.2153        3.2055        3.5397        3.0890        2.9199        2.4317        1.9458        2.9765        3.7300        4.7800        4.9069        5.0785        3.6762        3.6592        3.7169        3.8455        5.3801        9.0849        9.6120       11.0614       10.8602       11.7697       10.4517        6.8156        4.8550        3.9454        4.5331        4.5842        4.4637        5.2786        4.7468        6.7973        9.5652        9.4939       11.1055       18.3654       22.0985       26.9385       33.6791       33.3331       35.9438       35.5685       37.6759       39.3826       41.5238        0.0000        0.0000        0.0000        0.0000        0.0000        0.0000        0.0000        0.0000        0.0000        0.0000        0.0000        0.0000        0.0000        0.0000        0.0000        0.0000
        0.0000        0.0000        0.0000        0.0000        0.0000        0.0000        0.0000        0.0000        0.0000        0.0000        0.0000        0.0000        0.0000        0.0000        0.0000        0.0000        0.0000        0.0000        0.0000        0.0000        0.0000        0.0000        0.0000        0.0000        0.0000        0.0000        0.0000        0.0000       18.4118       18.3403       18.5921       20.2383       20.3475       20.6969       21.3546       20.1824       19.0757       16.2858       15.9111       15.8566       14.6832       15.1342       15.4142       12.8861       12.2697        9.8758       10.5131        8.8547        6.5578        7.2947       12.9782       12.1903        7.0285        7.1375        6.8363        7.6726        7.7146        7.6937       13.3627       25.5765       29.9149       39.0776       39.2701       40.7151       24.4848       16.1819       18.9609       12.7733        6.1504        4.8289        3.7121        2.5131        1.8173        1.6379        3.4848       11.4784       16.9680       14.4743       20.0638       23.6968       20.2105       23.0468       22.4473       13.1827        9.0893        7.3953        8.2030        7.7318        7.6948        6.2755        4.0862        0.0000        0.0000        0.0000        0.0000        0.0000        0.0000        0.0000        0.0000        0.0000        0.0000        0.0000        0.0000        0.0000        0.0000        0.0000        0.0000        0.0000        0.0000        0.0000        0.0000        0.0000        0.0000        0.0000        0.0000        0.0000        0.0000        0.0000        0.0000        0.0000        0.0000        0.0000        0.0000        0.0000        0.0000        0.0000        0.0000        0.0000        0.0000        0.0000        0.0000        0.0000        0.0000        0.0000        0.0000        0.0000        0.0000        0.0000        0.0000        0.0000        0.0000        0.0000        0.0000        0.0000        0.0000        0.0000        0.0000        0.0000        0.0000        0.0000        0.0000        7.7846        7.6748        8.1952        4.9904        6.0962        8.0552        9.0275        9.6508       12.7833       14.8183       16.6893       17.1261       16.0012       14.0596       11.8238       11.5661       10.2532        8.0007        9.5667        9.0405       13.3485       12.7110       10.0259       10.2869       18.5284       24.1291        9.0310        5.8372        7.1469        9.6149       11.2680        7.3710        7.5290        7.0829        8.3302        8.5768        4.3389        3.5593        3.2939        4.1156        3.7466        3.6313        2.8914        3.5516        5.2167        6.8640        7.3740        7.6528        5.1803        4.3161        4.1958        4.3731        4.6308        5.8490        6.4777        7.2238        8.1374       10.0446       11.3700        8.7453        5.5670        5.7208        7.0667        7.6463        9.6121        4.8543        5.6654        5.6217        6.9005        9.2677       11.4016       16.3379       26.0552       32.0020       39.3932       47.5233       40.4971       41.4016       40.1124       42.5562       44.4344       44.0736        0.0000        0.0000        0.0000        0.0000        0.0000        0.0000        0.0000        0.0000        0.0000        0.0000        0.0000        0.0000        0.0000        0.0000        0.0000        0.0000
        0.0000        0.0000        0.0000        0.0000        0.0000        0.0000        0.0000        0.0000        0.0000        0.0000        0.0000        0.0000        0.0000        0.0000        0.0000        0.0000        0.0000        0.0000        0.0000        0.0000        0.0000        0.0000        0.0000        0.0000        0.0000        0.0000        0.0000        0.0000       33.1546       26.2881       26.0806       33.5450       25.3985       24.7448       23.0847       21.1347       19.2152       16.1750       15.0628       14.1932       13.4171       13.4098       12.9474       10.9675       10.5913        8.8310        8.4686        6.6299        7.5353        5.9578        9.0216        8.2706        8.9867        6.5528        6.6369        7.9347        8.5591        7.9673        9.7334        6.8444        5.5146        6.1897       11.7569       34.1430       50.6580       44.5856       27.3696       11.2320        4.4359        3.1375        2.4642        0.8324        1.2937        1.7012        1.8616        5.6974        8.2713       10.7693       16.3163       25.8190       24.3507       25.7891       35.1161       40.8103       14.2688       12.5207       11.2238        6.8973        5.8671        4.7535        4.0637        0.9071        0.0000        0.0000        0.0000        0.0000        0.0000        0.0000        0.0000        0.0000        0.0000        0.0000        0.0000        0.0000        0.0000        0.0000        0.0000        0.0000        0.0000        0.0000        0.0000        0.0000        0.0000        0.0000        0.0000        0.0000        0.0000        0.0000        0.0000        0.0000        0.0000        0.0000        0.0000        0.0000        0.0000        0.0000        0.0000        0.0000        0.0000        0.0000        0.0000        0.0000        0.0000        0.0000        0.0000        0.0000        0.0000        0.0000        0.0000        0.0000        0.0000        0.0000        0.0000        0.0000        0.0000        0.0000        0.0000        0.0000        0.0000        0.0000       11.2449        9.7667        9.7394        8.0101        5.5682        8.9641        9.6298       11.2023       13.2900       13.8782       17.8517       19.3906       17.5974       23.8188       11.2935       17.6476       32.0674       11.2042       13.4721       13.2583       14.1501       18.2372      116.3334      116.7244       25.6646       23.9133       23.7034       18.7826       15.1080       14.2630       13.6804       10.4175        8.0382        7.7231        7.1891        6.1666        5.9160        4.8047        3.9340        4.3817        7.5495        3.8525        3.1732        3.3554        3.9927        5.4768        6.0764        6.2466        6.0335        5.1668        4.9914        4.5700        4.4587        4.4115        5.2089        4.9013        5.8789        7.4599        9.3244        9.3506        9.1970        6.4936        5.9995        5.2163        6.8164        6.7249        5.5837        8.2683        9.9996       11.8917       14.7367       18.8325       27.7377       40.2706       45.7271       49.4006       51.9855       42.8546       45.2227       47.0859       46.6112       45.7148       45.8250       45.7491        0.0000        0.0000        0.0000        0.0000        0.0000        0.0000        0.0000        0.0000        0.0000        0.0000        0.0000        0.0000        0.0000        0.0000        0.0000
        0.0000        0.0000        0.0000        0.0000        0.0000        0.0000        0.0000        0.0000        0.0000        0.0000        0.0000        0.0000        0.0000        0.0000        0.0000        0.0000        0.0000        0.0000        0.0000        0.0000        0.0000        0.0000        0.0000        0.0000        0.0000        0.0000        0.0000       30.4526       38.7122       25.5707       24.6502       25.0672       23.3794       22.0162       22.2372       20.6528       18.6085       17.5496       16.5011       16.4517       23.7835       32.3499       16.4977       12.8821       10.9461        7.0325        6.7261        4.5506        5.3821        5.1973        6.2550        8.7332       15.2213       19.8736       19.3326       12.9629       11.8012       12.5829        7.1093        4.3617        4.2013        4.1080        4.0186        4.4508        3.5488        3.3369        2.1252        1.9177        1.7559        1.5813        1.6403        0.8140        0.8291        1.0971        1.6921        4.5488        5.7304        7.4443        9.5230       12.8840       13.1220       11.4436       25.7514      107.7818       70.8133       19.7120        9.7040        6.5397        4.3763        3.7148        3.3495        0.8185        4.2975        0.0000        0.0000        0.0000        0.0000        0.0000        0.0000        0.0000        0.0000        0.0000        0.0000        0.0000        0.0000        0.0000        0.0000        0.0000        0.0000        0.0000        0.0000        0.0000        0.0000        0.0000        0.0000        0.0000        0.0000        0.0000        0.0000        0.0000        0.0000        0.0000        0.0000        0.0000        0.0000        0.0000        0.0000        0.0000        0.0000        0.0000        0.0000        0.0000        0.0000        0.0000        0.0000        0.0000        0.0000        0.0000        0.0000        0.0000        0.0000        0.0000        0.0000        0.0000        0.0000        0.0000        0.0000        0.0000        0.0000       12.4264       14.3165       14.7389       16.5048       15.6273       13.4290       19.2043       15.0826       18.2427       19.8842       20.6084       19.9049       18.3603       17.7726       16.5302       14.1923       12.7807       11.8325       14.5407       18.3083       23.1636       26.4057       24.3900       84.1082       50.2882       44.2312       30.1526       31.6160       28.8247       23.7265       20.7573       18.8648       13.6505       11.5235        9.9722        8.5714        7.9548        7.2081        5.5784        5.5485        6.1463        6.4296        3.9495        3.4472        3.7615        4.0315        5.6405        5.4869        6.6141        6.3280        5.9604        4.7798        4.6000        4.5681        4.7288        4.9049        5.6654        6.8269        7.6969        9.0483        8.5345        8.5930        5.7721        7.4898        6.5291        8.8261        8.7186       10.2695       13.2693       18.5634       22.2372       29.1060       38.3905       47.2003       57.0128       59.1577       57.4126       55.2910       49.0425       49.6552       49.9589       52.0172       50.7573       51.3369        0.0000        0.0000        0.0000        0.0000        0.0000        0.0000        0.0000        0.0000        0.0000        0.0000        0.0000        0.0000        0.0000        0.0000        0.0000        0.0000
        0.0000        0.0000        0.0000        0.0000        0.0000        0.0000        0.0000        0.0000        0.0000        0.0000        0.0000        0.0000        0.0000        0.0000        0.0000        0.0000        0.0000        0.0000        0.0000        0.0000        0.0000        0.0000        0.0000        0.0000        0.0000        0.0000        0.0000       23.8897       23.7795       24.1306       22.2775       23.1426       23.7983       22.8763       22.1217       23.2481       23.8799       15.1656       14.8710       12.6558       11.7951       11.4458        9.1686        7.4541        7.5971        8.4641        7.6717        5.4198        5.2979        5.3338        5.9618        4.0038        3.7536        9.8970       15.1756       10.5456        8.4617        8.2528        3.9074        4.4125        4.2292        3.7130        4.0572        3.1787        2.4868        1.5459        0.9440        0.2143        0.6008        0.8169        1.3128        0.8483        0.9095        1.3996        1.6041        3.3178        4.2170        5.7471        7.4825        7.6308        5.0352        5.3648        7.6690       27.4865       33.2135       10.7722        7.8822        4.0200        3.6136        3.2746        2.7331        1.9397        1.6755        1.4067        1.1347        0.8178        2.3502        2.8732        3.1869        2.1511        2.8927        0.0000        0.0000        0.0000        0.0000        0.0000        0.0000        7.8873        6.5595        6.8544        7.2906        0.0000        0.0000        0.0000        0.0000        0.0000        0.0000        0.0000        0.0000        0.0000        0.0000        0.0000        0.0000        0.0000        0.0000        0.0000        0.0000        0.0000        0.0000        0.0000        0.0000        0.0000        0.0000        0.0000        0.0000        0.0000        0.0000        0.0000        0.0000        0.0000        0.0000        0.0000        0.0000        0.0000        0.0000        0.0000        0.0000       20.7630       21.7300       26.3277       27.0222       23.0214       23.4098       25.5243       18.4007       19.9483       18.7558       22.0741       24.7903       23.2344       18.6348       17.2349       18.9971       19.6675       23.4748       27.3541       27.4968       30.3246       30.8744       36.1097       36.8064       40.8703       47.8746       45.8919       49.5639       48.2476       49.1898       42.5792       32.9864       29.5753       24.5589       19.1176       14.3789       14.2179       13.0116       10.7554       10.0689       10.0489        9.2325        8.1336        7.6955        8.6176        8.2894        7.5441        7.0010        5.4556        5.3469        6.2901        6.2818        6.1784        5.2939        4.7388        4.6129        4.3053        4.1968        4.3273        4.6860        4.7577        5.1861        4.6726        4.4333        7.2980        8.8034       11.2273       12.8020       19.4224       23.9382       30.5872       37.9394       48.2478       57.3628       65.9918       68.4339       58.7970       57.1030       56.1713       56.1979       64.1602       65.6710       68.8099       70.8792       66.0360       60.3802        0.0000        0.0000        0.0000        0.0000        0.0000        0.0000        0.0000        0.0000        0.0000        0.0000        0.0000        0.0000        0.0000        0.0000        0.0000        0.0000
        0.0000        0.0000        0.0000        0.0000        0.0000        0.0000        0.0000        0.0000        0.0000        0.0000        0.0000        0.0000        0.0000        0.0000        0.0000        0.0000        0.0000        0.0000        0.0000        0.0000        0.0000        0.0000        0.0000        0.0000        0.0000        0.0000       31.7160       28.3732       27.8100       26.7174       26.9891       28.2414       26.5011       27.6494       24.1024       18.9612       16.8680       18.3370       19.6059       18.3498       17.4971       17.8867       11.5637       13.8267        8.6049        8.4099       16.7704       11.4945       11.5867        7.2918        5.1438        2.0546        3.6045        4.7515        5.3489        6.1922        5.1385        3.2853        1.9746        3.1767        3.8700        2.7290        2.4675        1.4003        2.1447        1.6437        0.9883        0.0509        0.2275        0.5797        0.6635        0.5761        0.7892        0.8639        1.2144        2.9730        3.7669        4.2291        4.4827        4.2444        4.1927        4.2278        4.4011        5.1279        4.7807        4.6755        4.4980        3.3430        3.4028        2.8725        2.6796        1.6734        1.4343        1.2129        1.5590        2.7745        5.3379       14.6971        4.8732        2.6218        3.4265        4.0645        3.6089        3.6306        2.5650        2.2100        6.4977        6.7077        5.8179        5.4068        6.2445        6.8744        7.4505        7.9178        8.4785        0.0000        0.0000        0.0000        0.0000        0.0000        0.0000        0.0000        0.0000        0.0000        0.0000        0.0000        0.0000        0.0000        0.0000        0.0000        0.0000        0.0000        0.0000        0.0000        0.0000        0.0000        6.2780        7.1230        7.6434        7.8550        7.9058        7.2813        8.4004        8.8136       14.2608       14.8772       11.0924       13.6653       18.6057       19.4825       17.2443       16.4274       18.3599       20.2938       20.9936       22.7448       21.6782       23.8861       23.5893       23.1610       23.4317       25.2896       28.4250       28.3465       30.2366       32.7628       34.4810       37.0078       45.3131       39.8817       44.5896       61.9418       56.6237       48.3066       56.6338       48.9093       46.3659       47.6050       41.7604       34.8876       25.5069       18.4862       19.2379       20.8447       18.7427       20.5771       14.1311       14.6429       12.6041       14.5690       12.4678       11.5547       11.1448       10.9594        9.7186        7.8544        6.8547        6.2325        6.3442        6.6293        6.1451        6.1891        6.0058        6.5510        5.6824        6.3341        6.6769        5.1616        4.1761        4.0734        4.9693        7.6430        9.8706       13.7662       17.8268       28.0297       35.2324       43.3278       50.9673       63.4821       74.0977       80.0465       77.0283       64.6888       62.4645       64.1247       62.9116       74.6891       79.1431       80.7215       77.8144        0.0000        0.0000        0.0000        0.0000        0.0000        0.0000        0.0000        0.0000        0.0000        0.0000        0.0000        0.0000        0.0000        0.0000        0.0000        0.0000        0.0000        0.0000
        0.0000        0.0000        0.0000        0.0000        0.0000        0.0000        0.0000        0.0000        0.0000        0.0000        0.0000        0.0000        0.0000        0.0000        0.0000        0.0000        0.0000        0.0000        0.0000        0.0000        0.0000        0.0000        0.0000        0.0000        0.0000        0.0000       34.4262       32.8581       28.5769       27.5513       28.7767       27.5035       24.8173       25.4803       21.3255       16.6053       14.5387       13.2181       13.8777       13.5618       16.6321       30.2782       31.4366       54.8282       29.5858       16.3213       10.6622        9.9271       10.4339        7.5549        5.4045        1.2307        1.2377        1.3950        0.8906        2.1199        2.2578        2.1951        2.7699        3.9703        4.5212        3.7904        2.9414        2.7709        2.2195        1.9263        1.6905        0.4102        0.4023        0.8273        1.1048        0.3376        0.4439        0.6179        0.8560        2.7392        3.5616        3.8952        4.2322        3.7608        3.0463        2.8995        3.1854        3.7895        3.6598        3.7070        3.5721        2.3693        2.2773        2.1377        1.9440        1.8971        1.3496        1.5890        2.5395        3.9023        4.1449        4.7022        4.9874        5.4566        6.3820        5.3134        3.5574        2.7158        3.7945        4.2401        4.6539        6.2221        7.2317        6.4864        6.5473        7.2742        6.4082        6.7800        8.0323       10.2135       12.5463       14.3526        0.0000        0.0000        0.0000        0.0000        0.0000        0.0000        0.0000        0.0000        0.0000        0.0000        0.0000        0.0000       10.1422        7.0850        6.4367        5.9182        5.1977        6.6877        7.1515        6.4930        6.5594        7.2062        8.2486       10.6049       11.9133       16.3961       14.5425       14.0323       14.6946       12.9287       14.0389       17.3629       15.9500       20.2105       28.0553       28.6586       26.6084       24.6598       23.0392       19.9227       18.0784       20.8587       23.3467       27.2209       31.4788       32.0413       32.2927       34.1580       38.3792       40.4790       46.6892       45.0414       49.8319       52.8602       56.7744       62.4602       57.5213       59.1987       55.2525       43.7602       42.5707       37.4788       30.2216       23.7361       21.8989       22.9311       22.0707       18.6727       17.0131       16.5423       15.3308       16.6556       18.5201       19.2135       17.9375       12.7496       11.1851        8.8412        7.5240        7.1716        7.1995        7.2654        6.6848        5.5894        5.3729        5.9856        6.4046        6.9520        5.9561        5.3658        4.3447        4.9062        6.0692       12.7393       15.0046       20.0297       26.7654       37.2244       48.5286       54.7398       63.8223       80.8307       87.0153       88.9939       87.3890       72.5996       69.8622       69.9173       75.0441        0.0000       84.0797       88.3693       84.6444        0.0000        0.0000        0.0000        0.0000        0.0000        0.0000        0.0000        0.0000        0.0000        0.0000        0.0000        0.0000        0.0000        0.0000        0.0000        0.0000        0.0000        0.0000
        0.0000        0.0000        0.0000        0.0000        0.0000        0.0000        0.0000        0.0000        0.0000        0.0000        0.0000        0.0000        0.0000        0.0000        0.0000        0.0000        0.0000        0.0000        0.0000        0.0000        0.0000        0.0000        0.0000        0.0000        0.0000       36.1687       33.7444       32.0008       27.0935       22.1417       22.1844       22.8420       18.9134       19.1756       17.9338       17.4904       15.4610       12.4394       13.5167       13.3489       12.8825       14.2159       13.3242       15.4466       11.6115       11.0276        7.1912        5.8305        5.2376        4.8740        3.0985        1.0563        0.7248        1.5539        2.8635        2.0659        4.9432       11.3436        1.4839        3.1172        3.5425        2.9641        3.5271        2.1432        1.4686        1.6888        1.6544        0.8614        1.0250        0.8842        0.7738        0.5724        0.8206        0.6334        0.8437        1.7935        2.3555        3.1753        2.9224        2.0721        2.1210        2.5434        2.3921        3.2371        3.4518        3.4584        3.2937        2.1656        2.0623        1.9660        1.8500        1.5302        1.9151        2.9606        4.0849        5.5369        8.2899        8.4352        8.5535        6.7851        7.5866        5.5344        8.8921        5.1148        6.6355        5.9346        5.8666        5.9893        6.9005        5.3132        5.3867        5.8879        5.9563        6.6219        8.8776       11.0997       13.0642       15.5266       19.7356       22.8837       25.1541        0.0000        0.0000        0.0000        0.0000        0.0000        0.0000        0.0000        0.0000       10.7009       12.4053        6.2583        4.4425        4.4955        4.7038        6.3630        7.2779        7.8583       10.6044       10.8568       11.7019       11.2418       14.3209       13.2876       15.9511       18.3989       17.6812       20.1768       20.7147       26.1579       23.2009       26.3888       27.4812       27.0319       25.2122       21.7939       25.8954       21.6168       22.4201       25.5269       27.4500       29.7882       31.9733       29.6694       29.8158       42.5645       43.4180       46.0056       48.0460       49.9694       51.5360       58.2285       59.0938       70.7106       70.4120       68.9345       55.2937       47.6389       43.4759       38.6486       35.9663       30.2676       26.6043       25.9770       25.6371       24.6644       24.0484       20.2917       21.1430       19.9795       20.3790       20.2914       16.1693       11.0930        9.8948        8.1212        6.7569        5.9867        6.0723        6.4000        5.9124        5.4465        5.5197        5.8515        6.0455        6.9253        5.7220        4.9484        6.7266        9.8739       12.3969       19.5585       21.4702       25.0824       34.8605       46.5908       57.5523       69.9573       83.8099       95.1206       92.4942       92.4364       91.1584       78.3795       76.2909        0.0000        0.0000        0.0000        0.0000        0.0000        0.0000        0.0000        0.0000        0.0000        0.0000        0.0000        0.0000        0.0000        0.0000        0.0000        0.0000        0.0000        0.0000        0.0000        0.0000        0.0000        0.0000        0.0000        0.0000
        0.0000        0.0000        0.0000        0.0000        0.0000        0.0000        0.0000        0.0000        0.0000        0.0000        0.0000        0.0000        0.0000        0.0000        0.0000        0.0000        0.0000        0.0000        0.0000        0.0000        0.0000        0.0000       42.0412       46.5936       38.1532       34.2711       32.0549       22.3526       21.6032       18.3969       17.0307       16.9757       13.9407       12.9406       11.1455        9.7804        9.2662        8.0827        8.4560       12.8448       11.6471        8.9264        6.2279        4.9274        3.4211        3.9476        1.9790        3.7628        3.0743        2.4189        3.8881        2.5603        2.4097        4.7976        3.2715        3.6487        4.2240       20.2342        1.6895        1.4844        1.7588        2.3885        2.5290        2.7707        2.3050        2.2334        2.4017        1.0109        0.5214        1.6455        0.3535        0.1067        0.1269        0.1590        0.2028        1.1285        1.3277        1.7392        1.5134        2.4472        2.5365        2.6513        2.7978        3.1090        3.2703        3.2443        3.0564        1.5588        1.4655        1.4123        1.3865        2.5699        4.7074        3.5558        4.5038        6.4813        8.8208        9.5040        8.9358        5.4045        5.9859        7.7117        9.2282       10.5772        9.0084        7.3744        6.6950        7.6192        9.4395        9.4245        3.8008        4.3737        6.7847        7.5016        9.0045       11.6903       14.5178       18.7767       24.6846       26.8850       18.5974       14.1446       12.9669       12.7617       14.2454       14.8870        8.7581        8.2787       10.0936       11.5548       10.1573        5.7508        5.3711        4.8375        5.5573        7.3266       11.0144       12.8980       14.0445       14.0032        8.7945        9.0011       11.0470       28.4985       25.4186       26.4966       50.1759       47.5421       42.7778       55.8822       48.5087       44.4022       39.4656       34.5578       29.6465       28.6509       28.0669       29.9438       33.1562       31.7496       35.9389       35.8115       39.3232       43.5107       49.8260       52.5537       50.5365       51.0566       57.0403       60.7009       64.2942       70.7859       73.4054       72.8250       72.9667       65.7007       60.0384       54.6349       49.9408       45.1894       46.3386       41.9015       38.3231       35.6821       36.9848       33.0181       28.9605       29.3599       25.0176       17.7520       17.8147       14.2251       11.5025        8.8322        8.2693        8.8021        7.4478        7.0603        6.7037        5.1019        4.5210        4.2500        4.6028        5.6600        5.7636        6.4075        8.7176        9.7846       10.7954       12.3954       13.7490       18.2111       24.5997       31.7990       42.6844       49.4060       59.8061       68.2267       83.2780       89.8681       91.3983       89.1320       90.6751       98.0188        0.0000        0.0000        0.0000        0.0000        0.0000        0.0000        0.0000        0.0000        0.0000        0.0000        0.0000        0.0000        0.0000        0.0000        0.0000        0.0000        0.0000        0.0000        0.0000        0.0000        0.0000        0.0000        0.0000        0.0000        0.0000
        0.0000        0.0000        0.0000        0.0000        0.0000        0.0000        0.0000        0.0000        0.0000        0.0000        0.0000        0.0000        0.0000        0.0000        0.0000        0.0000        0.0000        0.0000       51.2314       52.1914       50.3592       51.2587       48.9869       45.9440       43.5876       38.8066       31.0512       20.6965       16.8904       14.9903       12.3462       16.5711       15.1028       11.1626        9.2368        9.2479        5.9199        7.6787        6.4625        9.2521        6.4787        3.5166        3.2357        2.0381        1.5159        2.2839        1.2092        2.3208        1.9658        1.9510        2.1822        2.8008        2.9919        2.6471        2.2307        1.4539        3.9101        3.3152        2.0821        2.8827        2.7687        3.4015        3.2931        2.9522        2.9693        2.4102        1.5768        0.8725        0.4981        0.3408        0.4132        0.1184        0.1357        0.1628        0.1995        1.0852        1.2501        1.3734        1.4501        2.3783        2.4978        2.6006        2.6933        2.9462        3.0435        2.9797        2.7846        1.4010        1.7881        1.2646        1.3077        4.7594        2.6023        4.0248        5.2907        7.0007        8.7239        8.4135        8.1694        7.0322        7.3046        6.7435        8.1350       17.7941       24.7704       22.0022       24.3628       17.1971       13.8365        9.1906        2.6605        3.7858        6.4985        8.1894       13.8558       21.6481       23.4934       22.0755       22.2595       19.2612       14.6650       11.3131       13.9482       12.4085       10.9638       10.8734       12.1601        9.6254        9.1362        8.0793        7.8582        8.4981        7.9074        9.3117        8.5802       13.3809       12.5218        9.8467       10.9547       14.4124       11.3858       14.1928       24.0437       24.2334       24.3448       28.6821       34.2795       39.8680       37.7955       48.8386       50.8511       41.5198       37.3895       39.4603       33.2971       36.3395       36.2886       36.3369       38.6518       39.6719       42.3304       44.4397       41.7882       50.0526       56.7692       66.0691       62.8254       59.4983       71.2749       74.0958       71.7613       81.3687       83.6346       82.3900       80.7332       67.0258       62.5760       61.9161       55.4701       50.5274       55.3510       45.2940       39.1083       36.2337       36.2966       31.9433       31.4091       30.5715       23.2947       19.4558       18.7481       14.2386       11.9054       10.3139       10.9927       11.2432        9.7192        7.9351        7.2488        5.6866        5.1110        4.9635        5.4075        5.9762        6.6514        6.9784        8.0599        8.9509       11.2224       11.5134       15.5596       24.7792       28.7397       37.7664       48.4967       57.5189       64.6317       71.7495       78.1687       87.8341       91.6375        0.0000        0.0000        0.0000        0.0000        0.0000        0.0000        0.0000        0.0000        0.0000        0.0000        0.0000        0.0000        0.0000        0.0000        0.0000        0.0000        0.0000        0.0000        0.0000        0.0000        0.0000        0.0000        0.0000        0.0000        0.0000        0.0000        0.0000        0.0000
        0.0000        0.0000        0.0000        0.0000        0.0000        0.0000        0.0000        0.0000        0.0000        0.0000        0.0000        0.0000        0.0000        0.0000        0.0000       37.3761       42.9863       44.7675       45.6368       47.3760       52.5273       51.1155       43.8131       45.2043       42.4077       36.4301       30.5270       15.8870        9.9039        8.1270        7.5599        8.3720        7.5248        7.3437        7.2273        6.3341        7.1261        6.8847        6.0722        5.5087        4.1185        2.3396        2.7093        2.2015        1.5597        0.9767        0.5176        2.0116        1.8798        1.8106        1.9126        2.6792        2.8621        2.3987        1.9988        1.3573        1.2565        0.7910        1.3382        2.6419        2.5302        2.5537        2.1847        2.4566        2.2817        2.0212        2.1940        1.8862        0.5846        1.3690        0.6001        0.1762        2.0570        2.1764        2.4116        1.3263        1.4519        1.5406        1.5883        2.5503        2.6216        2.6721        2.7021        2.9396        3.7046        4.3512        3.5614        2.6116        3.3161        1.3804        1.5107        3.1471        4.5745        6.9901       12.4096        9.8259       14.7584       12.9521       12.1272       11.4194       11.2557       11.0513       12.3874       19.9617       17.2128       16.5199       12.9120       10.2321        7.6109        5.7935        9.8487        4.8684        7.8750       10.0336       19.9600       25.4663       19.9680       14.6367       25.8521       21.0751       15.6172       14.3099       19.4683       18.1984       12.6521       11.4975       11.8115        9.2357       10.3034        7.3658        8.2986        7.3992        6.4879        6.7431        6.7754       11.5550       10.1799        9.6909       12.3971       31.1047       36.3000       33.5891       23.9402       21.3971       28.4477       27.3339       27.6353       38.4047       50.4910       62.0081       48.4398       40.2901       35.1412       36.9776       39.3167       35.9109       40.5843       39.2883       45.6171       50.5365       47.0919       49.0113       52.1080       68.2826       77.4890       88.6395       80.9932       77.0719       80.3450       81.2551       90.7299       91.4642       87.5054       87.1929       80.8378       67.9143       70.2367       67.6989       61.4945       54.1816       56.6099       49.4596       46.4874       39.6805       38.3722       30.0760       26.4234       25.3649       21.4608       16.7553       12.1224       11.0869        9.7587        7.8412        8.1525        9.6141       10.0629       11.2228        9.2103        6.0966        5.8071        5.9591        6.7041        7.5326        6.6547        8.3721        9.5102       10.9108       14.9217       15.2193       21.0907       28.7101       32.8527       44.7913        0.0000       62.5998       70.7940       77.4835       83.0999       93.7070       96.2142        0.0000        0.0000        0.0000        0.0000        0.0000        0.0000        0.0000        0.0000        0.0000        0.0000        0.0000        0.0000        0.0000        0.0000        0.0000        0.0000        0.0000        0.0000        0.0000        0.0000        0.0000        0.0000        0.0000        0.0000        0.0000        0.0000        0.0000        0.0000
        0.0000        0.0000        0.0000        0.0000        0.0000        0.0000        0.0000        0.0000        0.0000        0.0000        0.0000        0.0000        0.0000       26.5024       30.4885       39.7526       47.7118       47.7367       47.1469       50.2916       46.6840       46.0479       43.0620       43.3229       37.2711       30.2751       25.7461       13.5155        8.9950        7.3554        4.8368        7.1983        8.3344        9.2970        7.4598        6.3260        6.0014        5.7876        4.5186        3.4678        2.8275        1.8442        1.9689        1.2541        0.7230        0.3508        0.5279        1.9975        1.8523        1.8568        1.7018        2.7099        2.7782        2.5454        1.6736        1.1356        0.6531        0.4891        0.8878        1.3556        1.5524        1.6332        1.4411        1.3149        1.1862        1.0701        0.9943        0.7246        1.2569        0.6650        2.1429        2.9550        3.6644        1.7161        0.3836        1.8413        1.9217        1.9530        1.9193        2.9588        2.9117        3.1837        3.6885        6.4067        8.5021        6.8880        5.7276        4.3270        4.2352        1.7530        1.9809        4.4360       12.4786       19.6464       17.2193       12.9070       13.2434       12.9630       10.0801       10.3693       10.8068       11.0238       14.4649       13.4403       12.2924       10.8723       11.8831        9.0350        5.7688        4.8975        7.9712        6.1514        7.4411       10.6582       14.1000       18.0871       17.8120       17.0535       11.7366       10.1160       10.8754       14.2254       11.7313       13.5620       14.7625       11.2793        9.6035        8.0725        9.4821        8.8932        9.5002        7.1791        5.9904        5.1621        6.9366        9.6401       11.2701       11.9940       13.0829       19.4943       56.3280       28.9240       19.5659       28.6088       28.8607       30.2705       32.4418       39.3477       45.9822       44.5041       42.9749       36.2484       39.2988       43.4696       42.7941       41.5129       49.3337       47.2954       54.6703       53.2007       61.7639       72.7984       75.5649       79.7421       94.7813      109.5022       99.2085       88.7712       76.3002       78.4600       90.4945       90.1534       89.4368       88.0224       78.0019       72.6599       79.0099       75.5833       64.8401       59.5550       57.7424       54.7981       51.8589       44.8052       45.8481       38.7050       35.5602       32.3193       22.0511       15.8254       15.3163       12.7920       10.7696        9.5367        9.3032        9.7518        9.6928       10.1846        9.6982        8.4235        7.5752        7.6677        8.2241        9.2857        9.8153       12.8315       12.1481       11.1256       15.4790       17.1029       22.0635       32.2793       41.8071        0.0000        0.0000        0.0000        0.0000        0.0000        0.0000        0.0000        0.0000        0.0000        0.0000        0.0000        0.0000        0.0000        0.0000        0.0000        0.0000        0.0000        0.0000        0.0000        0.0000        0.0000        0.0000        0.0000        0.0000        0.0000        0.0000        0.0000        0.0000        0.0000        0.0000        0.0000        0.0000        0.0000        0.0000        0.0000        0.0000
        0.0000        0.0000        0.0000        0.0000        0.0000        0.0000        0.0000        0.0000        0.0000       34.3100        0.0000        0.0000       28.2636       26.9339       31.6082       42.3464       48.1318       50.2498       50.5173       49.9212       50.0941       50.9205       46.8033       37.4137       27.1129       24.0292       20.3635       11.3103        7.3048        8.4647        6.7747        8.6537       10.5053       10.2406        7.8738        6.6762        5.1209        5.1474        4.2733        3.2003        2.4559        1.8454        1.7404        0.4741        0.4433        0.4211        0.4088        1.5316        1.4850        1.3932        1.2484        2.0111        1.2561        0.9416        1.2949        1.0284        1.0317        0.4605        0.5169        0.4496        0.8002        0.7698        0.7602        0.7461        0.4564        0.5383       10.7539       65.7112       53.6464       12.2127        2.1946        1.7478        1.4425        0.7447        2.2870        1.2484        1.3085        1.3604        0.6529        2.2915        2.1814        2.8692        4.3028        4.9183        6.9484        6.1235        3.7917        5.3615        4.2918        4.8946        7.7559        9.9084       15.8203       15.2636       12.0834       13.1645       13.7987       11.3963       11.9885       12.3795        9.0791       10.4320       11.9840       12.3584       12.3743        9.6289       11.4726        7.1816        9.4730        6.2840        5.7592        8.7885       10.3888       11.0364       11.8797       13.9443       13.2079       14.3835       15.0121       11.1343       10.3179       11.1898       10.6046       11.4497       12.6925        9.9369        9.9330       11.0058        9.1303        8.3395        8.2740        8.0879        8.9518        9.7000       11.1320       14.0893       16.7904       16.4944       17.8551       17.6939       22.8828       18.6655       49.7416       50.7076       51.6040       43.8435       48.5250       44.0871       43.9928       45.6498       41.8183       42.0424       49.8537       46.6803       41.8054       63.3309       64.3869       63.1051       63.3840       68.5668       74.5366       82.1409       80.8569       86.7487       86.3517       85.7251       91.0723       79.0230       69.8805       66.8833       75.4134       87.7894       85.9160       83.9888       73.5841       74.1150       76.4838       72.5650       68.0324       79.8990       60.6316       56.0102       52.7538       55.5541       72.0652       74.9167       71.2489       61.9606       39.6528       27.6811       26.6153       19.4127       11.8277       10.8496       10.2786       12.7114       11.3038        9.9393       10.0739       10.7998       11.7184       11.6572       12.1041       12.3096       13.7009       15.2842       13.6963       13.2599       14.9234       17.5697       22.3348       31.0845        0.0000        0.0000        0.0000        0.0000        0.0000        0.0000        0.0000        0.0000        0.0000        0.0000        0.0000        0.0000        0.0000        0.0000        0.0000        0.0000        0.0000        0.0000        0.0000        0.0000        0.0000        0.0000        0.0000        0.0000        0.0000        0.0000        0.0000        0.0000        0.0000        0.0000        0.0000        0.0000        0.0000        0.0000        0.0000        0.0000        0.0000
        0.0000        0.0000        0.0000        0.0000        0.0000       18.5843       16.3015       24.1904       18.2646       27.7090       28.1016       31.2522       44.7112       42.8907       42.6777       57.4221       62.1024       60.8092       57.0075       58.2134       49.0700       48.7360       40.8696       33.8300       25.3795       20.5110       15.8403        9.1267        8.3622        5.4393        6.3898       11.0506       11.0730       10.3925        6.7688        6.0133        6.1769        4.7392        3.6099        2.6136        2.4010        1.7305        1.6621        0.4626        0.4414        0.4242        0.4091        1.5211        1.4653        1.3492        1.1800        1.1746        0.9612        0.7861        0.6488        0.6179        0.3719        0.3057        0.3177        0.4307        0.5765        0.5890        0.7125        0.3734        0.3927        1.2054       22.0915       59.1407       57.5131       40.2336        3.0971        2.3372        2.6936        1.9268        2.5556        1.3684        1.4167        1.4537        0.7432        2.8548        2.8403        4.0725        4.9231        5.3919        6.8889        6.6211        5.2282        5.2417        7.0636        7.2437        9.5221       11.3896       10.8633       11.7713        9.9726       12.8368       11.3398       20.1828       18.3728       10.3313        9.9021       10.1521       10.9548       13.5792        7.6386        8.1368        9.4591        5.0579        4.5502        6.1469        8.6066       12.4923       12.8054       13.1305       10.7598        9.9624       10.2892       11.5001       13.9042       11.3915       11.0004       11.9987       11.7488       12.3937       13.2402       11.6390       10.5855       11.5586       10.0939        9.2262       11.2414       12.4268       12.8477       12.3746        9.9761        9.1080        8.3381       13.9699       22.4150       30.1318       21.3592       21.2496       36.6084       42.4599       44.4157       50.1892       45.0258       41.9121       43.1461       47.1354       44.8686       51.0031       63.8315       47.7665       59.3423       70.1739       79.6728       90.2201       76.5860       76.5433       77.5063       76.4888       90.0133       91.6345       83.6908       82.8254       90.5883       70.4567       64.6915       68.0590       72.8897       83.7999       80.4844       79.2648       73.6578       70.2951       66.3856       59.4759       62.0306       67.5625       55.5836       56.5873       57.7655       60.7907       68.7356       87.0861       80.0121       56.3300       36.7535       30.8040       27.3592       15.6871        0.0000        0.0000        9.1535       10.9910       12.0597       15.9497       18.4616       13.5734       12.4469       14.4372       12.8679       12.9754       14.3939       15.3458       15.7209       15.3118       15.8852       18.6037       25.0322        0.0000        0.0000        0.0000        0.0000        0.0000        0.0000        0.0000        0.0000        0.0000        0.0000        0.0000        0.0000        0.0000        0.0000        0.0000        0.0000        0.0000        0.0000        0.0000        0.0000        0.0000        0.0000        0.0000        0.0000        0.0000        0.0000        0.0000        0.0000        0.0000        0.0000        0.0000        0.0000        0.0000        0.0000        0.0000        0.0000        0.0000        0.0000
        0.0000        0.0000        0.0000        0.0000       25.6997       26.2822       22.4285       21.7373       26.5825       37.5979       40.3003       47.1347       49.0558       43.1605       43.4931       51.7082       55.1736       56.0501       51.0029       45.5183       48.4937       44.1630       36.4736       29.1224       21.9446       17.3560       14.3020        8.5399        6.9317        5.1305        5.8811       11.0212       10.9498        9.1129        7.5942        6.7504        5.9323        4.7210        3.0735        2.1416        1.6232        1.5068        1.5975        0.4101        0.3946        0.3798        0.3641        1.8226        1.2834        1.1718        1.0058        0.9779        0.8780        0.7296        0.6164        0.5004        0.4316        0.4170        0.2291        0.3976        0.3900        0.1630        0.3474        1.0646        2.5379        3.1068        9.5256       57.6744       30.3187       19.7686        4.9487        3.2624        1.7618        1.8385        1.6685        1.5739        1.9616        1.8947        0.8395        3.6238        3.4299        3.9498        4.5086        4.8909        5.6457        6.3079        5.4618        7.0666        7.6595        8.0691       11.0808       12.7938       11.1213       10.8511       13.6572       16.4070       19.3238       29.0388       14.2756        9.4564       10.7563       12.1884       11.8964        9.2558       10.9514        7.1352        6.6843        4.9872        6.0649        7.8796       12.9005       14.4944       11.7767       10.4244       10.1085       10.4109       10.3877       11.6025       12.0379       11.7855       12.8173       12.9443       12.5591       13.1058       13.8471       13.6838       11.8591       11.6784       12.7443       13.5225       14.1464       12.1483       11.9790       13.2252       14.7879       14.1812       12.3928       15.9297       19.7206       37.0999       36.4754       26.2344       28.9351       38.1100       46.0967       44.0704       43.0275       43.6160       56.9299       52.8763       50.8339       50.4631       52.6087       56.4957       65.2621       72.7240       69.5657       74.5309       72.8004       77.1713       74.2820       78.7790       86.2766       87.4599       80.4390       81.0355       79.1046       72.0492       70.0734       71.8617       74.2005       74.3770       78.8810       79.5472       73.2069       62.0926       58.8212       54.5005       54.1830       57.1070       52.1477       50.8994       54.5550       64.0244       57.1979       61.2200       65.4076       52.8316       40.3664       30.6646       23.6423        0.0000        0.0000        0.0000       12.2220       12.4138       12.5857       20.0233       23.2180       16.9817       15.7710       15.1627       14.7013       15.4674       17.3695       17.3988       18.7031       22.8285        0.0000        0.0000        0.0000        0.0000        0.0000        0.0000        0.0000        0.0000        0.0000        0.0000        0.0000        0.0000        0.0000        0.0000        0.0000        0.0000        0.0000        0.0000        0.0000        0.0000        0.0000        0.0000        0.0000        0.0000        0.0000        0.0000        0.0000        0.0000        0.0000        0.0000        0.0000        0.0000        0.0000        0.0000        0.0000        0.0000        0.0000        0.0000        0.0000        0.0000        0.0000
        0.0000        0.0000       30.8071       20.7147       19.3081       23.8651       19.5171       21.3449       28.8856       33.6174       36.9844       30.3552       30.4867       32.5225       39.1280       46.6475       46.4971       44.6508       41.5732       40.4598       40.6079       37.1827       32.3128       23.3549       19.4974       15.2093       13.3134        8.9988       10.1964        5.8739        7.2015        8.2223        7.7312        7.2963        6.5810        5.4214        4.3890        3.6018        3.2661        1.6965        1.2834        1.1687        1.2342        1.0200        0.8210        0.2853        0.2715        0.9881        0.9350        1.0476        0.7273        0.9171        0.8813        0.8220        0.7620        0.3812        0.2151        0.1716        0.1639        0.2176        0.2094        0.3435        0.5231        1.5322        2.4761        2.4159        2.4519       26.8537        9.8904       14.0206        3.3794        3.1874        2.8866        3.0583        5.0466        2.3661        1.3156        2.1687        1.3728        3.7039        3.3734        3.3929        3.5171        4.9671        5.8304        6.1484        7.8722        6.7126        6.9306       12.6010       15.2641       13.4566       10.8445       11.8135       15.0240       16.4471       24.0871       27.1339       16.5343       11.0501       13.2152       14.3842       12.4839       13.2641       20.0448       13.8101        9.3275        4.5870        8.1771        9.9605       11.0511        9.0658        9.1879       10.1355       10.6292       10.7056       11.4861       12.1148       13.4483       14.0600       14.0672       13.8776       15.0182       17.8393       20.0454       20.4413       18.8027       15.5706       15.6096       16.0276       13.7402       13.3228       15.3978       18.1390       20.5027       37.3061       32.1757       26.5156       26.1731       39.1225       35.0053       34.1018       37.9279       43.3960       52.4509       58.9133       50.5180       48.2782       60.5800       54.2429       47.5632       45.1609       56.9630       54.1519       49.9516       64.2445       65.0112       69.7988       77.6441       80.9111       82.8577       84.8185       84.9626       85.2549       85.3529       79.0756       79.6514       73.3389       77.5769       73.4951       72.1154       71.0723       72.2983       66.6413       61.8030       56.2703       54.1327       51.2106       50.3854       48.8003       43.0144       42.2086       43.6742       51.9301       47.6719       48.8464       49.9974       49.4192       37.1814       23.2267        0.0000        0.0000        0.0000       21.4476       17.0003       21.8129       24.9945       26.7864       22.6390       17.2392       16.2014       17.6643       19.7427       18.6336       23.3721       27.1013       22.0558        0.0000        0.0000        0.0000        0.0000        0.0000        0.0000        0.0000        0.0000        0.0000        0.0000        0.0000        0.0000        0.0000        0.0000        0.0000        0.0000        0.0000        0.0000        0.0000        0.0000        0.0000        0.0000        0.0000        0.0000        0.0000        0.0000        0.0000        0.0000        0.0000        0.0000        0.0000        0.0000        0.0000        0.0000        0.0000        0.0000        0.0000        0.0000        0.0000        0.0000        0.0000        0.0000
        0.0000       22.6122       21.8365       16.0138       14.2841       19.4522       20.0223       20.0321       21.2793       23.0394       21.7168       23.6600       26.1192       27.9510       31.2108       33.3838       29.7898       26.6797       29.6092       28.4452       29.2276       23.6435       24.1396       23.7221       15.7485       11.3395        9.4484        8.6789        6.9592        4.6343        3.6939        4.3831        5.7551        4.4212        4.3381        2.8421        2.0464        1.9973        1.8785        0.9536        0.5167        0.6533        1.4013        0.6439        0.4049        0.8637        0.8249        0.5128        0.2674        0.6356        0.3008        0.0000        0.1558        0.3354        0.3313        0.1872        0.0602        0.0602        0.1758        0.2626        0.2946        0.3823        0.6796        1.7667        2.4425        2.5635        2.9443        3.8421        5.9036        5.5906        5.4956        5.5265        5.5660        6.0346        5.9544        4.6513        4.8385        4.6066        4.4769        6.2638        6.2901        7.2413        9.4344       11.1859        8.0129        7.0854        9.9953       13.3734       13.1449        9.1212        5.9801        6.0834        8.6933       18.9552       30.6958       26.7804       22.2054       26.0122       19.3841       15.9949       19.6641       14.3268       16.4483       11.4851        8.5784        7.6309        6.7989        8.5420       11.2786       12.9355       10.7605       11.4005       13.3861       18.5666       12.3910       10.3207       10.9102       12.6937       14.2094       23.6966       22.6371       18.2260       20.2004       23.0580       20.1144       18.8602       15.0368       32.1864       22.9554       29.2498       28.9318       24.1790       27.6934       54.9582       49.0124       55.1186       51.1501       36.5649       38.6641       49.9945       58.1911       49.6921       47.0942       49.3901       57.5523       63.0876       52.1371       49.8633       54.8648       48.3151       50.0125       55.3145       56.6556       53.7541       52.3468       67.3771       75.2142       84.6566       89.8224       88.0533       85.7390       94.2592       99.8266       95.4950       91.9732       89.5353       91.5368       85.6579       91.0942       91.2963       77.8392       67.8469       57.6473       55.3513       54.2921       44.5336       40.5539       39.0135       40.7038       32.1646       29.6029       26.5702       24.2553       31.8076       33.1723       37.5687       34.4637       42.3363        0.0000        0.0000        0.0000        0.0000       28.5605       30.9642       26.4889       24.9722       29.3827       28.0984       24.9060       25.0824       22.2806       21.1130       19.4580       19.5579       19.8621       19.1482        0.0000        0.0000        0.0000        0.0000        0.0000        0.0000        0.0000        0.0000        0.0000        0.0000        0.0000        0.0000        0.0000        0.0000        0.0000        0.0000        0.0000        0.0000        0.0000        0.0000        0.0000        0.0000        0.0000        0.0000        0.0000        0.0000        0.0000        0.0000        0.0000        0.0000        0.0000        0.0000        0.0000        0.0000        0.0000        0.0000        0.0000        0.0000        0.0000        0.0000        0.0000        0.0000        0.0000
        0.0000       18.4560       20.3337       15.5079       13.0558       15.0407       17.5473       15.3982       18.1025       20.8555       18.2849       16.4932       18.7846       28.0744       27.4226       26.1539       21.3964       19.3284       18.7310       14.2665       16.0764       14.5210       13.2645       13.4216       12.7617       12.1016        9.5496        5.2143        4.1235        4.2188        2.9956        2.8002        3.5060        2.8121        3.5440        2.8136        2.0842        1.3508        1.1789        0.4037        0.3138        0.2561        0.2290        0.1397        0.1211        0.1057        0.0932        0.0000        0.7806        1.1329        0.2450        0.3352        0.5007        0.6861        0.5657        0.2481        0.2425        0.6344        0.4740        0.5269        0.6545        0.7349        0.7280        1.9161        2.4028        3.0065        4.4552        5.4660        5.3146        4.8092        5.3171        5.7114        6.3914        6.6432        8.2740        4.7017        4.9560        5.0228        4.9893        7.2978        7.1115        7.4872        8.6283        8.1772        8.4111        9.6464       15.8842       21.4711       24.1280       14.5646       17.6696       24.8804       40.7876       39.4961       38.6100       43.0637       53.8271       39.5766       27.5212       22.4201       26.8464       28.6965       16.2139       12.1356       10.4497        7.9306        7.2551       10.6833       13.0203       11.0087       11.2699        9.3261       11.3664       12.7347       15.0074       10.9502       12.5078       15.5379       17.0277       19.5395       19.3768       17.6044       16.1872       21.1312       18.4771       48.3751       36.2912       25.6985       23.5673       48.5544       44.9754       39.0675       36.6499       38.1579       36.5182       32.5095       38.9320       32.7194       43.5935       55.6028       57.1027       61.7866       65.8249       70.4263       67.7727       64.3867       59.2721       55.8096       55.2942       53.5327       57.7320       61.2984       60.4068       50.5573       55.8481       67.4757       79.8911       88.0692       88.3458       90.2080       91.5026       90.9211       93.1480      105.8251      100.1008       99.7126      101.8358       88.1117       82.5321       81.9924       80.2094       65.5146       60.4114       50.9073       46.2850       38.8215       33.6503       32.3974       31.5910       21.8065       21.2297       19.8531       18.4644       26.9280       33.2604       40.9069        0.0000        0.0000        0.0000        0.0000        0.0000       19.3046       22.2981       28.7768       29.6838       26.8245       28.8805       27.9215       25.3257       26.9633       24.7616       23.3995       20.5489       19.6881        0.0000        0.0000        0.0000        0.0000        0.0000        0.0000        0.0000        0.0000        0.0000        0.0000        0.0000        0.0000        0.0000        0.0000        0.0000        0.0000        0.0000        0.0000        0.0000        0.0000        0.0000        0.0000        0.0000        0.0000        0.0000        0.0000        0.0000        0.0000        0.0000        0.0000        0.0000        0.0000        0.0000        0.0000        0.0000        0.0000        0.0000        0.0000        0.0000        0.0000        0.0000        0.0000        0.0000        0.0000        0.0000
       15.8760       19.2803       19.4845       16.8714       19.1314       18.6415       14.4572       13.4479       14.3385       13.7436       12.4252       18.6686       20.6105       25.5085       24.1827       26.1558       26.5138       19.0707       16.9271       15.5086       12.0311       10.2769       11.7768       12.8635       13.2242       12.0904        8.1184        5.5804        3.8708        3.4303        3.1480        2.8673        3.2639        2.9684        2.7843        2.2200        1.6823        1.3721        0.9472        0.5781        0.6884        0.7491        0.1172        0.0638        0.2067        0.2388        0.1721        0.2618        0.4681        0.4010        0.3508        0.1938        0.3278        0.5701        1.1027        0.8197        0.8566        1.1678        1.2147        4.5476        8.4415        0.9127        0.6186        2.0010        2.8307        4.1467        4.9700        5.3225        7.7806        7.3693        6.6207        7.6430        6.2502        6.0749        7.1250        6.0003        5.1639        7.2663       10.2139       13.0448       34.4738       27.7685       11.0423       10.0911       14.7143       12.3186       36.6884       44.4580       15.9534       13.5568       31.3150       38.1418       68.3003       73.9631       66.2607       57.8159       51.1393       55.3473       48.3834       62.1591       45.2805       34.9615       32.5036       17.3928       13.3319       13.7565       14.5462       13.6981       17.8715       11.4167       11.0825        9.3673        9.2850       10.7330       11.5402       13.9572       17.6266       18.7614       19.3334       21.9723       20.7895       18.3944       16.6970       17.7691       16.7995       17.3304       20.2689       31.2633       35.6540       43.3837       56.9717       33.0809       31.5708       43.7669       41.2773       49.5532       54.1499       39.5891       41.9355       54.5586       81.3049       58.6934       63.6138       75.2273       75.1317       73.3282       74.7080       61.6164       62.1087       67.0122       63.5304       67.8447       69.7230       64.3852       67.6154       74.1676       82.3196       84.3501       89.8535       95.8452       96.3551       89.2930       93.4816      103.5899      101.1382      103.1006      101.3219       87.1826       81.2233       81.8020       74.4118       58.4168       51.6032       43.3862       41.7342       34.6922       28.2468       25.6730       25.5775       17.9923       17.9275       17.1637       16.5219       21.2074       31.7662        0.0000        0.0000        0.0000        0.0000        0.0000        0.0000       27.7431       31.1034       31.2064       34.4277       28.0996       26.5984       25.7263       25.5165       27.6294       25.8122        0.0000        0.0000        0.0000        0.0000        0.0000        0.0000        0.0000        0.0000        0.0000        0.0000        0.0000        0.0000        0.0000        0.0000        0.0000        0.0000        0.0000        0.0000        0.0000        0.0000        0.0000        0.0000        0.0000        0.0000        0.0000        0.0000        0.0000        0.0000        0.0000        0.0000        0.0000        0.0000        0.0000        0.0000        0.0000        0.0000        0.0000        0.0000        0.0000        0.0000        0.0000        0.0000        0.0000        0.0000        0.0000        0.0000        0.0000        0.0000
       11.6198       14.2935       19.0215       20.9156       19.8976       18.6002       18.4580       14.7623       14.3153       20.0349       15.8561       14.6519       20.8137       20.8114       23.8120       24.7716       22.0032       17.9366       14.8707       11.8644       10.4498       11.7563       11.0728        9.0027        8.5428        6.6890        5.8146        4.8174        4.8929        3.8210        3.1291        3.1760        4.8186        3.5811        3.1965        3.6189        3.3017        2.6513        1.7488        1.8065        1.2952        0.9341        0.6163        0.2396        0.3605        0.3415        0.3108        0.0000        0.0000        0.2172        0.2283        0.3281        0.3553        1.2001        1.5188        1.3196        1.2550        0.7946        0.7259        0.8900        0.8398        0.3704        0.2518        2.8028        5.3392        7.1970        8.5283       10.2961       11.9628       11.5937       12.5920       11.2148       10.4774       10.0333        9.9962        7.8593        9.5919        7.6996        9.1990       11.3574       51.0707       45.3701       15.8123        8.6329        9.0354       11.2850       40.2765       35.1626       47.9175       30.3384       26.5057       31.2189       29.5155       41.0020       56.5891       48.8792       48.6885       53.3326       53.0225       52.9640       62.5232       63.8413       72.7934       48.1394       21.8890       23.8320       20.0764       11.8999       14.4242       17.3450        9.2026        9.7958       10.5067       11.4196       14.2911       16.6544       20.3281       29.4593       28.2668       29.4720       25.1084       53.6440       33.7570       20.4961       22.8614       31.4243       31.8042       58.0225       64.9648       39.2008       41.4512       50.8749       49.1121       51.7032       53.9626       58.4493       46.4405       37.3495       45.4030       57.8818       70.8564       60.3911       61.1611       62.7787       64.2139       70.5892       72.6285       74.7550       62.8378       67.8902       65.1206       73.0659       68.7604       68.9398       74.0015       83.1476       81.4646       81.8132       83.8156       84.6528       84.6723       83.9012      102.1098      108.7217       93.2535       89.8761       87.1309       83.6222       84.4988       81.0106       76.8151       58.5962       50.9182       44.9038       38.5948       30.7659       27.9021       28.8523       28.6641       20.3334       19.8781       17.5007       19.5161       25.7781        0.0000        0.0000        0.0000        0.0000        0.0000        0.0000       37.7100       35.9122       37.6559       39.6278       39.5699       36.3024       26.7516       23.0298       31.6096       37.7045       37.2338        0.0000        0.0000        0.0000        0.0000        0.0000        0.0000        0.0000        0.0000        0.0000        0.0000        0.0000        0.0000        0.0000        0.0000        0.0000        0.0000        0.0000        0.0000        0.0000        0.0000        0.0000        0.0000        0.0000        0.0000        0.0000        0.0000        0.0000        0.0000        0.0000        0.0000        0.0000        0.0000        0.0000        0.0000        0.0000        0.0000        0.0000        0.0000        0.0000        0.0000        0.0000        0.0000        0.0000        0.0000        0.0000        0.0000        0.0000        0.0000
        4.7169        7.3898        7.6967       12.3886       15.9733       13.3489       12.1431       14.1556       18.8710       19.0454       17.3413       19.5983       20.0909       23.2185       24.2533       24.5333       21.6332       19.8567       18.0748       17.5592       16.5972       15.0344       13.6995       10.4935        9.2097        8.1582        7.9744        5.9461        5.6887        6.2623        8.7890        6.8093        5.4588        4.3401        3.1035        2.6192        3.1628        1.8977        1.4363        1.1706        0.9711        0.4275        0.3171        0.3300        0.8673        1.0903        0.6856        0.7734        0.6886        1.2258        1.2936        2.1753        2.2668        2.6231        3.1403        0.9187        0.5777        0.4800        1.1361        1.0710        0.7384        1.7916        1.5704        4.1627        6.1167        6.5853        7.1031        7.1586        7.1400       11.8256        9.3184        5.5677        7.2836        8.3234        6.8901        4.8952        6.5817        6.8943       10.0970        9.8927        9.3900        6.2160        6.4522        8.1758        8.7888       17.0309       21.9074       23.6324       24.0369       16.3821       15.5890       15.1254       16.5647       23.7684       24.9942       41.7934       37.9114       42.1001       43.4054       33.2021       33.2445       44.0712       61.1318       64.1874       47.1130       35.4419       27.3285       18.2875       15.8557       18.3416       17.1042       16.1965       15.1107       18.8563       22.4311       23.1621       24.5733       29.7423       26.8976       25.9073       25.1010       19.2253       19.7247       39.4823       47.0128       59.3896       55.1733       40.7601       48.3594       49.0639       59.5559       57.4919       67.1037       74.5162       80.8812       90.7447       69.2279       48.3553       53.0802       64.7279       69.4461       67.0206       52.9918       42.4429       45.1281       50.0432       52.6958       65.9665       61.7882       64.2182       67.9685       72.6809       74.8466       80.2412       83.2435       84.3910       88.1672       85.7019       82.8405       89.3684       89.1304       93.9187       97.4719       94.9739       83.0031       77.9646       81.5607       88.7002       87.5397       86.4795       75.1210       57.4217       48.3332       44.6459       39.7137       31.6230       31.0246       29.3287       30.9191       33.4732       30.3046       31.0958        0.0000        0.0000        0.0000        0.0000        0.0000        0.0000        0.0000        0.0000       19.4400       39.5015       54.2235       58.2222       49.0199       41.4900        0.0000       21.3000       34.6800       55.8600       59.5200        0.0000        0.0000        0.0000        0.0000        0.0000        0.0000        0.0000        0.0000        0.0000        0.0000        0.0000        0.0000        0.0000        0.0000        0.0000        0.0000        0.0000        0.0000        0.0000        0.0000        0.0000        0.0000        0.0000        0.0000        0.0000        0.0000        0.0000        0.0000        0.0000        0.0000        0.0000        0.0000        0.0000        0.0000        0.0000        0.0000        0.0000        0.0000        0.0000        0.0000        0.0000        0.0000        0.0000        0.0000        0.0000        0.0000        0.0000        0.0000
        4.5236        4.7524        7.5806       12.2068       14.5625       17.3761       16.1216       17.1210       19.0864       16.7627       19.7651       20.5615       20.3893       25.5133       24.5013       22.9528       22.3092       24.9432       23.4697       19.6591       17.3501       13.6983       12.4214        9.8915        8.9579        8.2917        8.2046        5.5576        5.9187        5.9183        5.8534        3.1718        2.3199        2.5064        0.5072        2.2086        1.5800        0.3955        0.8174        0.1248        0.3779        0.3046        0.7999        0.5066        0.6478        0.7688        0.7078        0.8852        1.2656        2.6268        2.4904        3.3818        3.7439        1.6875        1.2178        0.8050        0.6229        1.7321        1.2744        1.1975        3.8511        3.7839        6.8706        8.5425        7.6051        5.1164        6.8279        8.1316        8.4142       11.7213       12.4473       10.1512       11.1580       10.8266       12.2294       10.1252        9.8350       12.4202       19.2703       18.8225       10.4407        9.6737       10.0135       15.4353       17.8237       22.0375       24.7442       29.3575       48.0655       49.7426       36.3824       22.4829       18.1927       25.4899       32.1626       36.9884       44.2777       57.7761       47.2108       40.2875       41.3688       46.2795       52.8850       46.6556       46.4373       45.3564       48.2654       33.0783       26.4075       31.9633       26.2012       25.8353       22.8531       37.7172       37.5338       26.0908       25.5426       26.0382       28.7317       31.5309       25.7008       20.1414       19.5777       25.8482       27.8259       28.4837       31.9625       32.9982       42.8886       51.4472       60.8646       63.6747       74.3052       93.2313       92.4673      117.1603       94.2276       83.2396       71.9067       67.3125       73.8727       61.6789       48.1968       41.1075       47.9435       50.8967       53.8893       67.1912       80.7585       76.5663       79.0865       86.2754       88.1903       96.5769       93.2308       90.7314       88.4501       86.8906       88.7139       87.7108       87.2810       92.5518       93.8395       91.4948       84.7488       75.7492       79.6825       89.9537       87.2673       80.3277       69.6224       52.1610       49.0418       40.5760       35.3497       31.0984       30.9081       30.1540       30.0093        0.0000        0.0000        0.0000        0.0000        0.0000        0.0000        0.0000        0.0000        0.0000        0.0000        0.0000       24.3900       36.3601       40.0320       48.0252        0.0000        0.0000        0.0000        0.0000        0.0000        0.0000        0.0000        0.0000        0.0000        0.0000        0.0000        0.0000        0.0000        0.0000        0.0000        0.0000        0.0000        0.0000        0.0000        0.0000        0.0000        0.0000        0.0000        0.0000        0.0000        0.0000        0.0000        0.0000        0.0000        0.0000        0.0000        0.0000        0.0000        0.0000        0.0000        0.0000        0.0000        0.0000        0.0000        0.0000        0.0000        0.0000        0.0000        0.0000        0.0000        0.0000        0.0000        0.0000        0.0000        0.0000        0.0000        0.0000        0.0000        0.0000        0.0000
        0.0000        0.0000        6.6618       12.0138        0.0000       15.9752       18.1740       21.0661       16.6770       18.5299       17.3611       25.9966       27.7707       24.6262       20.4885       23.8463       25.0944       23.8137       21.0801       17.7614       15.1253       13.6583       12.7364        9.9766        9.1957        8.6102        8.8074        5.3942        5.8370        5.1835        5.1466        1.5384        0.8210        1.5036        0.5856        1.7117        1.6405        1.0888        0.7698        1.0552        0.7661        0.9765        1.1436        1.2350        0.8061        0.9304        1.2179        3.2358        2.5397        2.4313        2.8756        3.9625        3.3598        1.7725        1.4991        0.7405        1.5166        2.5625        2.4507        5.7343        8.9846       10.2801       10.8084       15.0887       18.0386       13.8490       10.4979       10.5348       12.7943       25.1971       58.3330       28.5245       14.2964       17.6340       16.1553       13.6568       14.3219       19.2406       19.7855       16.3130       13.0758       12.0067       12.9200       18.6662       19.0927       28.9009       28.3810       35.2501       55.9964       54.6233       45.6643       38.9412       31.6962       34.9910       44.9146       45.9920       34.2586       32.9922       42.7354       51.3438       58.5007       70.2554       64.3635       64.0507       46.7947       46.3491       56.9402       78.7253       70.2645       44.2486       33.8253       31.5554       31.3292       40.8858       35.3155       41.6716       40.3143       29.1780       33.8125       32.1339       21.6062       20.1100       20.7287       27.1666       27.6097       29.6047       29.8286       37.4468       35.2802       41.9709       65.3343       56.1485       60.3216       72.0561       95.5190       86.6382       68.0226       71.9678       72.0484       64.9696       58.8197       53.7637       58.8209       56.9281       56.2075       63.9844       73.8973       77.3060       88.1912       93.4837       94.0134       97.6924      104.6670      106.1683       97.4112       92.4965       90.9594       86.2169       86.3078       91.7197       84.5269       89.2410       87.0583       91.2952       89.9270       83.0781       71.7886       82.6172       82.3732       71.7227       62.9761       49.2890       45.1914       41.8002       36.0140       32.8090       29.8491       29.0639       33.1933       33.0643        0.0000        0.0000       35.8508        0.0000        0.0000        0.0000        0.0000        0.0000        0.0000       49.7700       32.0400       43.0222        0.0000        0.0000        0.0000        0.0000        0.0000        0.0000        0.0000        0.0000        0.0000        0.0000        0.0000        0.0000        0.0000        0.0000        0.0000        0.0000        0.0000        0.0000        0.0000        0.0000        0.0000        0.0000        0.0000        0.0000        0.0000        0.0000        0.0000        0.0000        0.0000        0.0000        0.0000        0.0000        0.0000        0.0000        0.0000        0.0000        0.0000        0.0000        0.0000        0.0000        0.0000        0.0000        0.0000        0.0000        0.0000        0.0000        0.0000        0.0000        0.0000        0.0000        0.0000        0.0000        0.0000        0.0000        0.0000        0.0000        0.0000
        0.0000        0.0000        0.0000        0.0000        0.0000       13.0847       14.4586       15.0273       14.2691       19.8090       17.1020       21.3612       23.6876       19.8730       18.1941       21.2221       21.9111       19.2865       17.1036       15.7865       14.0557       13.0090       12.9256       10.3928        9.9425        9.9075        9.4531        5.6218        5.6615        6.3208        7.4065        4.1799        4.3570        1.4321        1.9192        2.3362        2.3772        1.7298        0.9484        0.2811        1.1523        0.9598        1.3821        1.8946        1.5365        0.6306        1.0409        3.1365        3.5610        2.6501        3.6404        6.9883        5.8313        1.8970        4.0654        4.1971       11.6742        7.0470       12.4658       15.1465       10.0603       13.5873       20.8619       11.6373       11.4884       11.0659       12.2668       14.2965       17.5576      145.4404       87.8129      115.5063       24.5949       20.3360       22.5026       18.0053       13.2357       11.4604       11.9164       15.1232       17.0887       18.6438       22.7175       26.1196       20.8226       19.7089       22.3436       16.8556       33.8404       31.6999       30.3206       40.5055       57.7367       41.1555       41.9996       44.6639       54.5961       50.6301       55.9563       47.6655       48.1698       70.3240       75.9783       54.6786       43.3286       52.0307       78.7154       62.1124       84.6277       50.4078       40.0905       32.1453       35.8716       42.8079       31.0254       44.5711       48.6079       56.7785       24.5485       27.8707       22.6860       20.9587       21.7427       36.9212       35.0359       30.2936       32.0319       38.4499       34.4051       37.7630       44.6202       48.7272       44.9107       58.2053       61.1615       50.2551       51.4037       51.1170       49.9437       64.2530       79.4161       65.6410       63.6943       72.4321       83.2886       78.8085       90.4675       84.7162       86.5172       86.0782       99.6021       99.8182      103.8845      100.7042       98.3903       95.4501       94.2031       92.3697       89.5754       92.7836       98.2889       94.5291       90.6695       90.7640       89.7608       77.6193       67.9697       72.5321       72.5706       68.0377       59.0508       45.9463       40.2474       38.9081       35.9665       34.3243       31.5067       29.5891       29.0662       32.1803       32.4424       34.2490       35.8339       11.3299        0.0000        0.0000        0.0000        0.0000       67.2600       17.9400        9.2400       41.3416        0.0000        0.0000        0.0000        0.0000        0.0000        0.0000        0.0000        0.0000        0.0000        0.0000        0.0000        0.0000        0.0000        0.0000        0.0000        0.0000        0.0000        0.0000        0.0000        0.0000        0.0000        0.0000        0.0000        0.0000        0.0000        0.0000        0.0000        0.0000        0.0000        0.0000        0.0000        0.0000        0.0000        0.0000        0.0000        0.0000        0.0000        0.0000        0.0000        0.0000        0.0000        0.0000        0.0000        0.0000        0.0000        0.0000        0.0000        0.0000        0.0000        0.0000        0.0000        0.0000        0.0000        0.0000        0.0000        0.0000        0.0000
        0.0000        0.0000        0.0000        0.0000        0.0000       13.8376       16.5777       12.3234        6.7735        8.3984        9.1752       16.1867       17.6667       15.2344       14.4284       14.8141       14.3823       12.9470       11.8765       11.6734       10.5196       10.6121       11.1308        9.1202        8.2387        7.7546        8.1494        6.8544        7.7290        9.4447        8.5374        5.0121        2.6625        2.7987        1.9748        3.2850        4.2583        3.4763        2.4771        3.6150        2.8514        1.6403        1.1213        1.5366        1.2398        2.0543        2.9765        4.8742        4.4682        3.8411        7.5572       10.4879       17.1323       28.2955       37.2253       36.0492       47.5411       27.1940       29.8968       23.0152       21.2213       17.2159       14.6217       19.5126       23.4278       17.1784       17.9293       15.2897       24.7935      108.3315      118.9973       95.1236       22.8270       16.0632       14.2515        9.1217        9.0081        8.2013        7.2139        9.0779       11.9993       16.4164       18.5258       20.7529       17.9083       13.6718       10.2834       12.7493       24.4835       40.8115       29.2588       24.7093       28.2979       29.4268       32.2538       33.7732       45.2589       51.1382       50.1518       36.9167       31.6911       39.8278       51.3290       38.7652       32.2166       32.8082       36.8403       37.4167       36.1375       37.6475       38.4177       48.5614       51.7069       48.5375       44.3489       45.6797       44.7055       45.3447       50.1915       34.9197       28.1980       26.8840       26.8751       25.5758       25.7948       32.5346       35.6782       34.0203       33.8371       26.9101       39.5670       47.8885       43.8624       42.9902       44.3116       44.6045       53.5017       57.2181       52.7107       54.9471       68.0284       83.0647      100.9783       87.3848       75.5596       70.5134       60.2326       75.9622       77.1844       85.8675       91.3970       98.9912       96.0947       94.1039       96.8425      100.9043      107.1912      108.0963      105.2452      112.8924      113.4556      110.9557      105.0844       86.1161       78.1792       67.9594       66.6204       62.0831       58.3884       54.1210       47.8723       44.5610       43.3074       45.9155       41.4356       40.4388       41.1195       36.9438       35.6236       30.8005       33.0855       34.7533       31.0360       33.7266        0.0000        0.0000        0.0000       59.4048       57.7690       52.9991       48.3571       37.6499       33.9271        0.0000        0.0000        0.0000        0.0000        0.0000        0.0000        0.0000        0.0000        0.0000        0.0000        0.0000        0.0000        0.0000        0.0000        0.0000        0.0000        0.0000        0.0000        0.0000        0.0000        0.0000        0.0000        0.0000        0.0000        0.0000        0.0000        0.0000        0.0000        0.0000        0.0000        0.0000        0.0000        0.0000        0.0000        0.0000        0.0000        0.0000        0.0000        0.0000        0.0000        0.0000        0.0000        0.0000        0.0000        0.0000        0.0000        0.0000        0.0000        0.0000        0.0000        0.0000        0.0000        0.0000        0.0000        0.0000        0.0000
        0.0000        0.0000        0.0000        0.0000        0.0000       16.8335       16.0209       16.3932       20.4493       20.3712       35.3946       27.4541       19.7127       16.2275       14.4465       13.4006       12.3143       11.5889       10.5410        9.9477        9.1518        8.8643        8.5283        7.8413        7.9000        8.3418        8.4323        6.6478        7.4496        7.1980        7.1967        5.2890        5.7921        6.3442        5.6293        7.0539        6.6919        5.4051        2.9906        3.1527        1.1733        1.5391        1.7743        0.8266        2.7558        2.9556        3.8840        4.4303        1.9160        3.6809        7.7843       10.0549       17.3013       24.3632       17.5903       20.9639       25.7828       42.6061       43.9765       28.2647       27.1154       24.7914       22.1999       42.5664       15.6898       16.6007       18.1687       14.9445       31.6849       32.9053       38.3321       29.7423       28.7184       16.9779       15.1889        6.7320        7.1530        8.1934        8.2655        9.7971       12.3871       51.7862       13.6677       14.3834       13.9146       14.4024       12.5641       11.3104       12.2881       17.6927       16.9772       15.8036       19.0271       26.9731       31.3127       40.8621       47.6704       52.0967       57.6274       46.7505       40.1154       39.3328       35.2492       35.0811       31.9109       36.2399       34.3340       39.9466       43.5100       41.6820       40.5451       53.2005       94.1095       74.7598       58.8857       57.9746       42.5747       39.7595       41.7969       47.3571       46.2283       45.1409       27.5343       25.4913       25.6604       29.6204       35.6800       33.8161       30.3470       31.3599       31.9655       36.6831       39.3149       43.9201       45.0595       45.9567       51.2343       54.6803       51.2216       54.9315       69.8293      102.5573       99.8669       79.2115       50.7499       53.0417       55.7778       74.0837       77.9234       81.8247       93.4394      104.7232      105.4422      103.3925      102.7686      108.6116      111.8152      119.0537      116.3594      120.2646      121.9034      118.2126      104.7726       88.1880       75.5288       64.0823       57.9677       54.1453       53.2287       47.0033       44.7618       46.8742       43.0883       46.2553       48.2478       47.6302       46.5881       42.2968       38.7941       37.4541       42.1400       46.8141       35.2110       34.2853        0.0000        0.0000       50.6125       57.6447       59.9098       56.7206       50.7964       39.6575       34.9041       29.4399       31.3801       24.7700       15.0320        9.8804        0.0000        0.0000        0.0000        0.0000        0.0000        0.0000        0.0000        0.0000        0.0000        0.0000        0.0000        0.0000        0.0000        0.0000        0.0000        0.0000        0.0000        0.0000        0.0000        0.0000        0.0000        0.0000        0.0000        0.0000        0.0000        0.0000        0.0000        0.0000        0.0000        0.0000        0.0000        0.0000        0.0000        0.0000        0.0000        0.0000        0.0000        0.0000        0.0000        0.0000        0.0000        0.0000        0.0000        0.0000        0.0000        0.0000        0.0000        0.0000        0.0000        0.0000        0.0000
        0.0000        0.0000        0.0000        0.0000       17.6065       18.2222       15.5168       21.5176       20.3654       24.3077       26.2331       28.4093       38.0464       31.6847       19.7030       14.4201       11.5700       10.7790       10.7026        9.7596        8.6156        8.2255        8.5713        8.0696        8.8231        8.1252        8.4938        6.3167        6.0520        6.0195        6.6610        3.7852        4.7047        4.8153        4.4576        5.3869        4.8253        6.4938        2.9752        2.8592        1.7706        1.3043        1.2106        1.0921        3.7325        4.3482        4.9465       12.4415       11.0208       23.6915       36.5345       24.8800       23.0370       21.6723       30.4044       36.9097       41.8699       58.8699       44.6306       26.8433       26.1182       30.7299       39.7143       22.6206       21.1471       21.3840       28.5559       16.2484       29.4559       23.4658       27.5691       31.6533       27.7738       36.9108       15.9721        7.6774        9.2981       13.0049       13.9419       11.4364       17.9351       17.5001       11.5491       11.0371        9.6123        9.3451       12.2950       16.8628       22.8931       22.5093       19.1653       19.2699       19.8168       31.2728       63.1953       34.4553       33.4866       44.5443       46.2278       39.2878       41.7044       31.9792       32.1844       30.1400       30.6575       31.8547       34.1453       37.7042       51.8597       44.3949       48.8005       61.5851       69.2472       80.4046       61.9108       53.9997       47.6594       42.4587       46.0243       55.1334       45.8599       56.0850       56.6046       38.4947       34.0021       34.7881       36.2170       30.3727       27.7773       25.7154       43.4929       41.7348       43.7817       46.0395       51.6983       52.7767       55.9587       61.6376       75.6659       65.5521       57.7227       59.6755       56.3481       52.2951       48.8100       47.0336       50.4521       77.0923       84.2885       96.6303      103.8115      107.4339      109.2978      106.0190      106.3958      114.3120      116.2913      116.7054      118.2570      124.9828      122.6234      114.0115      105.1192       90.9132       67.3700       57.7266       53.2497       49.8454       48.4769       44.1416       51.0683       52.0524       51.1481       49.7007       50.0752       51.3638       50.7415       48.0980       45.0693       40.9560       42.0904       42.9985       32.7733       31.8742        0.0000       34.5730       39.9407       54.6695       62.3386       59.1866       54.6093       37.8379       31.3054       27.4132       24.4404       16.6133       13.2356       11.6757       11.1617        0.0000        0.0000        0.0000        0.0000        0.0000        0.0000        0.0000        0.0000        0.0000        0.0000        0.0000        0.0000        0.0000        0.0000        0.0000        0.0000        0.0000        0.0000        0.0000        0.0000        0.0000        0.0000        0.0000        0.0000        0.0000        0.0000        0.0000        0.0000        0.0000        0.0000        0.0000        0.0000        0.0000        0.0000        0.0000        0.0000        0.0000        0.0000        0.0000        0.0000        0.0000        0.0000        0.0000        0.0000        0.0000        0.0000        0.0000        0.0000        0.0000        0.0000
        0.0000        0.0000        0.0000        0.0000       12.9318       13.0514       14.9576       20.7075       23.2747       19.2441       18.4512       23.2727       25.3905       21.1804       15.5917       12.8892       12.2319       11.5256       11.6580       10.7763       10.1937       10.1460        9.8845        8.2741        8.0304        8.1985        8.3416        6.4854        7.1012        7.5643        7.6527        4.9248        5.7187        5.2734        3.9260        6.1422        5.2525        5.3124        3.7090        3.5388        5.3941        5.2485        3.6867        4.6037        4.0182        4.9178       10.6740       15.6673       19.9807       23.1916       28.4021       17.2945       20.9734       20.4527       33.7909       46.9105       53.8310       53.9298       49.3293       40.9354       23.1327       25.5029       33.3911       30.0801       30.5854       24.7889       15.3656       15.8441       22.0495       30.3778       31.2948       32.6126       35.0015       23.6795       23.9345       14.3534       17.1757       16.4132       16.4547       14.0823       20.6207       18.4454       12.0322       10.1989        7.9255       10.8985       10.2830       24.0949       24.6780       29.5963       27.2305       22.6613       23.8093      195.1566      240.7725       68.0771       44.3914       44.9954       42.3086       30.4132       28.6270       29.8771       36.5180       40.2268       33.7322       27.7826       28.2381       30.2053       33.3859       51.8720       56.9629       69.5188       69.0875       67.4888       66.6090       64.8623       68.1672       52.1231       53.5203       60.9838       50.7501       57.9718       53.8803       33.6261       36.0838       30.1311       29.6126       25.8780       26.8690       31.8999       35.6814       48.2343       57.9923       52.4643       56.4965       52.3603       59.2769       57.5307       53.1553       60.7331       63.7181       74.1282       66.5101       56.3439       47.4669       48.6037       54.5039       77.5057       87.3856       98.0034      106.5309      109.0228      102.1760      109.5700      102.9262      109.8695      114.1183      117.8459      113.7657      123.8006      118.6541      104.8231       98.1627       83.0637       68.2596       58.1004       54.2441       50.6512       49.3380       49.5423       55.8821       55.2315       56.6751       55.5804       51.5182       53.8579       52.7084       50.1442       45.8360       40.0677       37.4417       34.1606       30.6142       27.3995       29.6014       31.9051       35.9701       50.5384       59.2835       56.1350       53.5514       34.3453       29.6240       25.7728       24.5098       17.3389       16.9653       15.0352       13.4952        0.0000        0.0000        0.0000        0.0000        0.0000        0.0000        0.0000        0.0000        0.0000        0.0000        0.0000        0.0000        0.0000        0.0000        0.0000        0.0000        0.0000        0.0000        0.0000        0.0000        0.0000        0.0000        0.0000        0.0000        0.0000        0.0000        0.0000        0.0000        0.0000        0.0000        0.0000        0.0000        0.0000        0.0000        0.0000        0.0000        0.0000        0.0000        0.0000        0.0000        0.0000        0.0000        0.0000        0.0000        0.0000        0.0000        0.0000        0.0000        0.0000        0.0000
        0.0000        0.0000        0.0000        0.0000       15.4964       13.2311       13.2831       12.9487       13.4574       11.7317       11.7278       22.3972       50.2472       36.8445       26.0275       25.3156       19.6104       25.9521       24.5838       22.7005       18.4133       19.7222       17.8793       10.5950        9.6807        8.7375        8.4093        6.9929        6.3022        6.1538        6.4917        1.8386        1.7585        2.0668        2.8185        2.5647        1.5612        0.5586        1.0788        4.4648        4.1868        6.3851        7.2527       12.4370       13.0470       11.3942       14.9180       47.2250       30.6957       25.0269       18.2418       24.9009       31.3021       42.7429       49.3061       47.1642       55.5059       43.7522       54.1500       26.7607       20.7120       15.3459       19.8268       32.1400       29.7080       23.0394       16.8045       31.3644       37.5805       47.0412       57.7704       48.7220       47.8614       35.0411       28.5944       14.3223       14.9252       16.2950       16.2402       10.8660       15.6763       12.9239        8.0377        6.6248        6.0175        6.8102        6.8873       12.0991       19.0529       41.6760       57.6525       38.1935       28.3630       44.3028      114.8367       28.3449       27.6207       28.1840       29.9827       25.6389       28.9090       31.5053       37.1160       30.7149       28.3270       25.5526       23.6347       23.9490       25.0936       26.9360       33.3517       49.9708       57.4066       52.2804       50.9745       87.2926       68.8497       42.8447       48.5588       40.8366       73.7732       51.7256       36.4996       30.4554       30.1851       34.4666       39.6681       38.0788       34.4973       37.1386       46.9995       51.4448       58.8647       58.4947       66.7524       57.7513       57.4798       57.9541       60.1783       53.4911       49.2332       46.9003       45.2979       43.1360       38.3872       39.3537       46.0696       65.8195       73.7255       83.6429       85.6049      100.7721      103.8136      108.4525      106.5051      115.1031      117.1271      114.4633      107.7437      117.6601      111.6521      102.1974       91.2204       78.6575       82.0727       74.9591       64.2061       69.3661       65.3074       70.6483       79.4519       58.0964       58.1315       53.8397       54.1542       55.9875       59.3090       55.3814       47.4022       32.4048       27.9821       25.7376       25.9275       23.6749       25.2009       26.7463       32.2563       41.1958       41.5470       40.4804       38.2508       26.9069       21.6258       19.3368       18.1185       16.7926       17.9590       18.1238       21.7171        0.0000        0.0000        0.0000        0.0000        0.0000        0.0000        0.0000        0.0000        0.0000        0.0000        0.0000        0.0000        0.0000        0.0000        0.0000        0.0000        0.0000        0.0000        0.0000        0.0000        0.0000        0.0000        0.0000        0.0000        0.0000        0.0000        0.0000        0.0000        0.0000        0.0000        0.0000        0.0000        0.0000        0.0000        0.0000        0.0000        0.0000        0.0000        0.0000        0.0000        0.0000        0.0000        0.0000        0.0000        0.0000        0.0000        0.0000        0.0000        0.0000        0.0000
        0.0000        0.0000        0.0000        0.0000        0.0000        0.0000        0.0000        0.0000       10.6563       10.6478       13.9195       25.7902       27.4503       35.4694       41.4797       36.3392       31.3677       33.7775       30.3124       22.6242       20.7587       16.6985       18.0235        9.9913       10.7176       10.5193       11.1518       21.2702       27.1914        7.2693        8.4295        6.2920        2.4194        1.7132        2.1048        3.7148        2.8716        5.7706        5.0285        9.4633       10.9978       13.2749        9.2093       11.5010       15.1893       12.9582        8.9219       20.4052       13.7096       20.7391       36.4144       42.6725       37.3458       34.6708       48.3390       34.2334       27.9104       36.4634       52.4709       32.2785       19.0715       16.2373       21.4870       19.0764       18.5399       25.3960       37.5321       33.5787       46.5192       52.6567       56.4442       36.3665       68.7043       42.0196       37.7813       14.3724       14.2110       19.0635       47.6789       20.7606        8.5035        7.6304        7.9853       14.2486       19.9660       33.8722        7.1098        7.6771       19.0538       27.9436       34.3280       40.4042       25.2731       26.0851       17.4737       19.2819       22.5730       23.6725       23.7007       29.1631       29.5054       28.8585       30.0917       31.2519       30.2985       30.3582       26.3358       23.2754       26.1579       34.9776       36.8965       69.1103       77.9954       51.2665       42.0490       64.6867       66.7232       45.1328       40.2701       37.2702       43.1893       49.4090       41.5004       31.5389       27.8710       31.3006       48.2534       92.5811       46.0254       41.0695       48.4307       50.2666       54.8342       61.2429       61.6834       54.3518       59.5169       61.8720       58.0599       51.6528       50.4166       47.4198       48.0709       39.7439       47.0597       58.2797       69.3504       69.9493       74.1662       91.2458       80.7275       98.6868      104.8574      102.5903      108.1949      112.5855      110.9753      111.8561      107.7781      113.5625      109.0533      103.8685       94.3761       83.1889       79.2905       59.0223       60.7822       71.8435       59.4132       65.1554       63.2437       51.6662       53.1701       55.2544       51.9709       54.5099       56.9127       52.9526       51.3356       31.7372       25.2142       24.4642       26.5565       23.0991       24.1056       25.4956       30.3161       33.2787       35.7939       39.8767       38.1966       25.2242       19.7530       20.1531       20.7927       22.4143       24.3350        0.0000        0.0000        0.0000        0.0000        0.0000        0.0000        0.0000        0.0000        0.0000        0.0000        0.0000        0.0000        0.0000        0.0000        0.0000        0.0000        0.0000        0.0000        0.0000        0.0000        0.0000        0.0000        0.0000        0.0000        0.0000        0.0000        0.0000        0.0000        0.0000        0.0000        0.0000        0.0000        0.0000        0.0000        0.0000        0.0000        0.0000        0.0000        0.0000        0.0000        0.0000        0.0000        0.0000        0.0000        0.0000        0.0000        0.0000        0.0000        0.0000        0.0000        0.0000        0.0000
        0.0000        0.0000        0.0000        0.0000        0.0000        0.0000        0.0000        0.0000        0.0000        0.0000        7.4801       20.3986       27.9535       27.7665       28.6733       40.7055       34.3947       28.3065       26.5008       27.1997       29.6855       20.4585       25.9624       15.1174       15.1408       11.5153       10.4307       11.5866       11.7911        7.5873        8.7389        8.8906        5.1611        1.3496        2.0348        3.0096        4.2946        9.7642       18.8951       24.0720       17.7726       13.4125        6.5193        8.0097        9.3114        7.6935       14.7848       32.1415       29.6990       28.4976       39.5022       41.1948       52.6822       53.5475       60.0681       26.1068       29.1180       50.6493       50.3837       28.6877       19.1908       19.8313       27.0768       24.3076       14.3217       19.7134       35.6473       57.6286       50.6345       38.3925       42.8640       33.7091       50.1765       48.0258       62.7135       43.0624       23.8785       40.0896       52.6327       20.1191       13.0488       12.8629       15.5649       30.5667       52.0201       57.4930       28.4448       28.4547       26.3245       42.2686       41.1401       39.7438       17.4585       19.9683       33.2873       23.3298       25.0282       26.1900       35.9326       40.4814       35.9399       34.9706       51.9536       39.8029       35.0382       29.0418       30.4719       29.7209       28.3321       25.5106       40.5107       91.1201       64.0381       44.0748       42.0323       71.4880       74.5372       43.6922       36.1391       31.1838       29.2874       28.0601       46.7358       42.0165       39.3750       29.0316       39.6630       79.4170       66.0231       53.6370       47.1418       47.4136       56.7006       59.2740       62.2834       63.4155       71.1586       72.4064       66.7302       59.4692       56.1297       57.3025       60.0621       61.6336       89.8184       71.3581       79.8191       70.0948       71.0096       77.5299       75.4903       95.8343      100.1455      104.4672      127.7380      112.1911      108.3009      106.2599      101.5303      108.5856      101.3520       93.1831       84.2165       70.9391       69.4794       63.4251       57.0788       64.4751       63.1259       57.7859       54.8645       45.7652       48.2282       51.9325       54.2790       53.5143       51.5383       48.6451       49.2038       31.4381       29.3905       32.0571       30.0560       22.5504       26.6275       28.5584       29.5844       31.3125       36.8557       42.3014       43.6180       29.6858       23.9914       25.7904        0.0000        0.0000        0.0000        0.0000        0.0000        0.0000        0.0000        0.0000        0.0000        0.0000        0.0000        0.0000        0.0000        0.0000        0.0000        0.0000        0.0000        0.0000        0.0000        0.0000        0.0000        0.0000        0.0000        0.0000        0.0000        0.0000        0.0000        0.0000        0.0000        0.0000        0.0000        0.0000        0.0000        0.0000        0.0000        0.0000        0.0000        0.0000        0.0000        0.0000        0.0000        0.0000        0.0000        0.0000        0.0000        0.0000        0.0000        0.0000        0.0000        0.0000        0.0000        0.0000        0.0000        0.0000        0.0000
        0.0000        0.0000        0.0000        0.0000        0.0000        0.0000        0.0000        0.0000        0.0000        0.0000       12.1776       17.2479       21.0697       32.6063       36.8687       37.7489       31.4984       38.4613       33.9574       26.3263       31.6174       35.9128       35.3220       13.1373       10.2604       17.5446       20.1790       18.3615       14.8451       13.1848        9.9268        5.6839       10.3986        9.5737        7.3116        9.3466        4.3007        4.7695        3.3845       11.0372        3.8821        2.6950        1.1821        6.6629        5.9465        8.6798       14.4666       19.5122       35.2184       31.2185       29.1909       27.6691       33.4277       35.3840       41.4726       37.7941       55.1693       86.4258       60.1085       35.5322       29.2283       29.0442       20.6189       23.9330       34.3341       63.9778       54.1562       46.5221       38.9288       55.3430       36.2179       30.6824       42.1511       63.5453       45.4422       43.4188       47.5149       52.4481       31.4197       15.3708       22.3346       24.9664       22.7346       47.9137       60.3570       37.3077       48.5359       61.2321       53.5773       50.2034       46.6193       57.4903       58.2566       58.1380       70.4689       32.4784       30.9122       33.3124       38.2413       50.6647       49.1610       60.2396       64.0865       53.0738       37.9021       38.8068       34.0411       24.2593       22.3019       25.6826       32.9519       54.0678       57.2389       50.5360       51.0192       56.9186       51.4670       52.5872       46.2602       32.5810       33.5766       35.0264       49.5286       57.8067       60.3885       31.0430       57.8530       50.3216       50.1028       52.0753       45.3463       48.3797       53.6419       62.9317       68.9759       69.8890       73.4115       73.8054       72.7160       68.8436       67.9272       71.2762       71.7992       78.2030       87.6628       79.9954       68.5819       76.6535       75.0039       78.6695       75.8943       91.4452      115.7735      104.3018      107.2449      102.1573       99.2667       96.1836       91.2769       94.7438       85.7715       80.6863       74.5868       61.9166       64.4075       56.9791       59.8069       65.6383       59.1105       67.5342       56.9178       50.2893       48.7456       53.7765       53.8429       50.2241       49.8059       51.2368       51.8137       31.9278       33.7748       44.9717       36.5610       23.3520       25.4017       27.8668       27.2718       32.2612       39.8422       51.4467       52.1659       31.4395       25.9455        0.0000        0.0000        0.0000        0.0000        0.0000        0.0000        0.0000        0.0000        0.0000        0.0000        0.0000        0.0000        0.0000        0.0000        0.0000        0.0000        0.0000        0.0000        0.0000        0.0000        0.0000        0.0000        0.0000        0.0000        0.0000        0.0000        0.0000        0.0000        0.0000        0.0000        0.0000        0.0000        0.0000        0.0000        0.0000        0.0000        0.0000        0.0000        0.0000        0.0000        0.0000        0.0000        0.0000        0.0000        0.0000        0.0000        0.0000        0.0000        0.0000        0.0000        0.0000        0.0000        0.0000        0.0000        0.0000        0.0000
        0.0000        0.0000        0.0000        0.0000        0.0000        0.0000        0.0000        0.0000        0.0000        0.0000       11.0409       20.9698       32.4573       51.1965       43.6464       60.6589       56.4412       61.2550       56.9494       33.1255       34.6617       40.0307       52.6523       52.1255       45.3290       59.5227       82.4747       76.5328       64.7882       48.5269       34.0896       34.8745       34.3528       26.6127       20.9729       22.5493       30.8480        9.9194       16.8761       12.5324       13.0550        5.9283        3.0778        3.4951        5.8316        8.0289       10.5672       14.7319       17.4627       17.4990       23.7188       20.2241       21.5966        8.2282       21.0288       12.7069       26.1545       29.2340       33.8812       30.7436       41.1093       35.7249       32.2368       41.6516       47.3812       65.0698       64.3085       35.2374       45.0000       33.9601       39.6208       41.7986       44.8697       49.1236       44.4141       34.2541       32.2417       28.0033       25.5631       23.5756       25.8706       26.1646       30.9593       28.9091       24.5216       23.0536       20.8491       28.7893       30.3091       40.3980       36.3321       46.9568       33.4521       47.8856       52.4416       52.4565       46.4594       46.7158       53.9173       53.7705       57.7920       40.7658       49.2444       44.0540       47.5461       33.2703       33.3074       41.8437       25.8018       26.1126       33.3301       36.1973       47.0779       44.0284       46.6167       58.0824       59.5343       60.8831       59.7270       66.6071       61.7244       70.6614       73.0811       64.0272       50.8168       35.9260       38.7099       44.7227       52.2550       64.8434       54.8091       56.1209       63.9767       71.8549       80.7981       84.6512       86.5784       86.7086       83.8063       85.8243       94.1595       99.3197       96.4497       86.2061       81.9374       88.5004       85.5812       85.6686       81.4747       75.2790       78.8202       83.2271       84.9291       84.8448       79.5387       81.8660       87.6212      101.3548      112.0562       88.8276       75.7702       64.6094       65.7616       78.2711       73.9778       68.4137       62.1530       76.6831       66.3186       62.3077       59.3951       56.8495       52.0178       55.8301       53.0793       48.7274       50.6802       53.2890       46.2363       33.6255       31.1210       30.9022       28.2871       26.5985       27.1926       30.6127       32.4557       39.4049       46.5271       66.0035        0.0000        0.0000        0.0000        0.0000        0.0000        0.0000        0.0000        0.0000        0.0000        0.0000        0.0000        0.0000        0.0000        0.0000        0.0000        0.0000        0.0000        0.0000        0.0000        0.0000        0.0000        0.0000        0.0000        0.0000        0.0000        0.0000        0.0000        0.0000        0.0000        0.0000        0.0000        0.0000        0.0000        0.0000        0.0000        0.0000        0.0000        0.0000        0.0000        0.0000        0.0000        0.0000        0.0000        0.0000        0.0000        0.0000        0.0000        0.0000        0.0000        0.0000        0.0000        0.0000        0.0000        0.0000        0.0000        0.0000        0.0000        0.0000        0.0000
        0.0000        0.0000        0.0000        0.0000        0.0000        0.0000        0.0000        0.0000        0.0000        0.0000        0.0000       17.5264       28.0121       31.6678       54.1183       67.5791       63.0133       64.8619       50.6077       30.8533       32.2453       37.4398       46.3039       46.8534       46.2981       32.7437       66.3538       63.9545       70.8846       62.5265       40.2156       33.9837       32.1744       12.4708       15.1924       19.9036       22.1924        8.0473       12.1009       12.3377        6.3587        9.5568        6.0146        5.4338        6.2169        5.9233        6.9186        9.5192       28.3771       23.4728       19.9184       16.3942       19.8018       14.5074       16.3128       31.3173       48.7831       40.8629       38.9102       36.0219       35.9023       40.8963       60.8781       46.9448       42.5455       56.8683       76.1621       29.2615       32.6776       90.6734       64.1929       37.4775       42.7788       58.9193       43.9105       32.5839       28.4493       40.9057       26.5929       26.9533       29.2424       28.5719       29.9311       24.6090       42.3543       40.5660       36.1704       35.9560       29.0753       38.0942       35.7990       52.8352       47.8379       64.6402       55.8128       48.9068       48.4291       49.8524       53.7146       52.0311       63.9299       48.6999       40.3417       43.9078       53.2603       48.2672       42.8124       27.5403       27.7131       29.8987       32.4992       49.8101       85.2466       62.7242       48.2984       67.2960       72.7807       78.5083       90.3655      123.1663       98.0420      100.0648       63.1515       71.8500       60.2419       44.6947       66.9066       56.9170       53.7183       58.3115       64.1843       69.8902       69.3963       92.5417       76.8002       84.9940       90.9210       89.8077       86.1909       92.3603       96.8391      102.1570       96.7204       86.2767       82.2058       89.0328       87.0197       80.2771       78.4592       75.2866       75.9068       79.2631       73.7799       76.6785       79.8141       84.9741       86.8708       91.9212       91.6142       82.1229       65.8771       62.6238       61.0354       80.1995       73.9803       63.5023       56.7249       53.3133       45.2230       45.5176       46.3523       49.1025       55.9734       53.6688       49.2756       45.0889       52.2099       49.4337       42.1829       43.5725       41.3752       29.9462       25.9446       26.5085       27.4624       28.3030       37.9276       47.6516       48.2001        0.0000        0.0000        0.0000        0.0000        0.0000        0.0000        0.0000        0.0000        0.0000        0.0000        0.0000        0.0000        0.0000        0.0000        0.0000        0.0000        0.0000        0.0000        0.0000        0.0000        0.0000        0.0000        0.0000        0.0000        0.0000        0.0000        0.0000        0.0000        0.0000        0.0000        0.0000        0.0000        0.0000        0.0000        0.0000        0.0000        0.0000        0.0000        0.0000        0.0000        0.0000        0.0000        0.0000        0.0000        0.0000        0.0000        0.0000        0.0000        0.0000        0.0000        0.0000        0.0000        0.0000        0.0000        0.0000        0.0000        0.0000        0.0000        0.0000        0.0000
        0.0000        0.0000        0.0000        0.0000        0.0000        0.0000        0.0000        0.0000        0.0000        0.0000        0.0000        0.0000        0.0000        0.0000       47.6316       72.6400       49.8279       54.6816       62.7534       34.3437       27.5162       21.5853       20.7328       26.1699       23.7617       30.0035       35.4414       45.1188       53.4819       51.0199       38.9220       37.4627       26.5310       32.5149       26.8248       28.3552       27.0246       17.9497       13.8905        7.9337        9.1124        7.6403        2.5355        6.3031        5.4710        3.7882        1.5583        9.9213       16.6069       20.6581       14.4414       13.5623        9.0280       13.3418       24.7092       39.6118       56.8437       33.6504       16.8314       24.8958       18.9686       32.2131       60.3771       46.9159       57.5268       80.2506       43.1368       30.2167       56.3418       68.4340       49.6798       49.8636       57.6615       46.5858       37.0737       33.3807       37.1051       40.2614       38.7829       31.1180       36.1713       47.4277       35.8235       42.2371       45.3187       40.5610       37.3354       44.0883       42.7719       37.0405       41.4077       46.1090       76.0680       64.5923       74.4061       58.7249       54.7872       63.8942      102.2567       92.8411       88.8136       95.8525       48.8320       55.4986       53.9041       67.0321       43.3602       37.9403       39.1020       40.3752       46.1294       84.8981       88.6923       68.3000       59.9864       77.6594       72.2998       83.7418       89.4288       94.0594       81.7264       59.8198       52.3283       67.6054       77.1548       62.3786       59.4140       57.5551       55.4924       54.2679       65.6759       77.7676       75.4870       68.7529       77.5014       81.7187      100.7225      105.2109       93.7592       87.1764       97.5039      104.3509       99.6973       95.4500       98.4535       87.2177       86.2549       84.0217       97.2582       77.4335       76.0779       74.6086       66.6837       71.6108       82.3792       94.6324       89.9457       84.5173       74.1046       66.3342       58.3749       58.3139       55.8410       66.3263       67.5687       53.1292       44.1031       40.7520       29.7862       36.0293       38.0858       46.5663       51.7248       53.4054       52.2463       51.6804       51.1889       51.8974       56.8269       35.2962       28.0858       25.9303       27.5205       29.4922       27.4853       31.8564        0.0000        0.0000        0.0000        0.0000        0.0000        0.0000        0.0000        0.0000        0.0000        0.0000        0.0000        0.0000        0.0000        0.0000        0.0000        0.0000        0.0000        0.0000        0.0000        0.0000        0.0000        0.0000        0.0000        0.0000        0.0000        0.0000        0.0000        0.0000        0.0000        0.0000        0.0000        0.0000        0.0000        0.0000        0.0000        0.0000        0.0000        0.0000        0.0000        0.0000        0.0000        0.0000        0.0000        0.0000        0.0000        0.0000        0.0000        0.0000        0.0000        0.0000        0.0000        0.0000        0.0000        0.0000        0.0000        0.0000        0.0000        0.0000        0.0000        0.0000        0.0000        0.0000        0.0000
        0.0000        0.0000        0.0000        0.0000        0.0000        0.0000        0.0000        0.0000        0.0000        0.0000        0.0000        0.0000        0.0000        0.0000        0.0000        0.0000        0.0000        0.0000       67.2582       24.5307       17.3514       16.9387       16.5286       21.2542       22.9141       25.7262       37.7840       33.1959       24.6130       28.8783       17.0663       29.7502       42.9098       29.4761       42.4979       27.7227       35.7130       21.3976       24.8570        4.3262        4.7288        8.3126        6.7531       10.6388        6.1712        4.0884        8.5700       15.4046       18.2855       19.9323       10.3177        4.7126       11.9347       14.0347        6.5560       34.2397       49.0415       30.7138       24.4741       17.2561       27.9202       62.7724       55.8713       58.5111       81.7699      110.6219       47.6768       40.2816       34.8805       36.7446       51.1455       50.1709       47.4626       35.2723       41.7126       45.4795       49.4068       46.3443       45.0577       54.1770       50.9096       42.0291       33.1217       27.5510       31.7900       31.0137       30.2772       34.8022       44.6066       44.8804       65.0997       76.9188      124.0252       76.2597       56.1693       48.0985       67.1118       59.9446       96.2046       85.4902       70.1105       70.8421       89.2380       55.9840       56.1248       53.2926       54.2097       52.5658       45.2640       55.1172       58.2554       71.1205       73.6463       66.5265       79.8153       95.1358       85.8595      116.3324      114.9552      158.6701      106.1195       69.7498       66.5666       59.4676       56.3607       58.7764       53.3722       53.0739       64.7021       62.9212       75.0568       69.1768       67.1079       69.6230       77.2287      105.4192      102.0763      102.2574      104.2292      110.2225      105.3311      111.1302       95.8362       92.6250       94.1092       65.5779       58.0107       65.3537       68.1868       80.8106       71.9838       66.1933       70.3577       71.8978       73.6795       81.8683       80.9058       78.3622       76.1541       65.3092       55.4364       52.1421       46.4135       48.7339       53.5175       38.8734       34.8762       29.7030       30.5228       39.8020       38.7603       45.1955       49.1637       50.5363       49.8789       49.4776       46.6452       48.3365       58.6056       31.9046       28.2536       28.6868       28.2342       33.8559       29.7856       41.4567        0.0000        0.0000        0.0000        0.0000        0.0000        0.0000        0.0000        0.0000        0.0000        0.0000        0.0000        0.0000        0.0000        0.0000        0.0000        0.0000        0.0000        0.0000        0.0000        0.0000        0.0000        0.0000        0.0000        0.0000        0.0000        0.0000        0.0000        0.0000        0.0000        0.0000        0.0000        0.0000        0.0000        0.0000        0.0000        0.0000        0.0000        0.0000        0.0000        0.0000        0.0000        0.0000        0.0000        0.0000        0.0000        0.0000        0.0000        0.0000        0.0000        0.0000        0.0000        0.0000        0.0000        0.0000        0.0000        0.0000        0.0000        0.0000        0.0000        0.0000        0.0000        0.0000        0.0000
        0.0000        0.0000        0.0000        0.0000        0.0000        0.0000        0.0000        0.0000        0.0000        0.0000        0.0000        0.0000        0.0000        0.0000        0.0000        0.0000        0.0000        0.0000        0.0000       38.0962       35.2085       37.0577       35.2403       37.5395       33.0601       21.6335       23.4798       16.8739       21.9579       31.9303       43.0893       45.4866       42.9770       31.3657       32.2243       28.6195       25.4871       27.8378       19.1764       19.4181       12.0914       18.9590       21.7150       35.2194       26.8299       27.2189       26.8881       39.6244       28.8210       23.9714       30.3959       13.6588       13.7247       31.5083       17.2179       38.9880       50.0984       52.0921       27.1072       21.4727       25.2285       20.0255       18.4362       50.9716       73.1080       44.4913       32.3556       49.6868       37.5041       35.3305       85.4320       61.2510       55.0412       47.9738       54.9500       57.4888       63.6813       47.1963       48.0048       45.9484       53.2493       58.1498       77.8785       47.7411       36.6175       35.2229       47.1136       49.6374       45.2244       55.4870       56.5678       52.0455       66.4921       51.8344       44.1482       43.9785       45.1662       52.8775       55.4175       87.7857       62.4607       57.1951       73.2329       73.2893       94.0094       65.7264       51.3509       53.8878       56.1917       70.4264       60.5089       68.6599       77.2702       72.6208       84.3581       87.6140       82.0788      110.9316      116.9001      136.2214      156.2485       77.9756       64.3838       67.8786       70.9841       51.1580       65.9679       53.3626       63.8098       64.7747       81.3862       69.2566       71.5577       76.9502       82.6781      104.0873      108.3712       99.0981      102.1097      100.6275       91.3789       96.0316       77.9388       78.5927       68.4822       60.5776       69.5075       75.6445       81.2669       87.6812       78.9702       71.2678       74.7785       80.7847       85.5507       90.9075       85.4753       86.8947       87.8362       72.7017       54.2689       47.0935       44.1955       42.9076       36.1157       30.3413       27.8754       30.2083       30.0495       33.1845       37.6643       41.9734       44.6250       43.6463       42.6820       40.7888       42.8789       42.1421       41.8239       31.5692       31.0966       32.2773       32.6864       34.6072       37.5183       44.6680        0.0000        0.0000        0.0000        0.0000        0.0000        0.0000        0.0000        0.0000        0.0000        0.0000        0.0000        0.0000        0.0000        0.0000        0.0000        0.0000        0.0000        0.0000        0.0000        0.0000        0.0000        0.0000        0.0000        0.0000        0.0000        0.0000        0.0000        0.0000        0.0000        0.0000        0.0000        0.0000        0.0000        0.0000        0.0000        0.0000        0.0000        0.0000        0.0000        0.0000        0.0000        0.0000        0.0000        0.0000        0.0000        0.0000        0.0000        0.0000        0.0000        0.0000        0.0000        0.0000        0.0000        0.0000        0.0000        0.0000        0.0000        0.0000        0.0000        0.0000        0.0000        0.0000        0.0000
        0.0000        0.0000        0.0000        0.0000        0.0000        0.0000        0.0000        0.0000        0.0000        0.0000        0.0000        0.0000        0.0000        0.0000        0.0000        0.0000        0.0000        0.0000        0.0000       29.6691       20.4507       37.6335       36.5455       29.1030       22.8542       14.9301       29.5855       23.9802       19.1815       20.0412       43.7167       36.6812       37.0964       30.6641       29.3105       24.5105       10.2272       16.0770       25.9536       44.1951       27.5069        9.4602       25.8280       29.8705       23.2578       19.6359       35.4152       25.8209       27.9251       35.6150       54.7333       39.1675       27.6822       32.1353       20.5908       29.4115       37.4456       49.1367       31.0026       13.5649       23.9979       30.2999       27.9637       23.0554       59.7180       58.2626       40.8581       47.4297       73.6318       41.1385       46.8802       60.2373       76.6315       55.3729       73.3222       80.6636       68.1583       61.9936       47.0827       69.1422       60.3161       66.4755       39.1934       56.6197       67.4448       47.6153       50.1636       55.4393       53.3506       60.9949       68.7454       65.7950       67.2941       62.4624       49.3080       55.1792       54.3342       64.7676       65.7678       76.9250       79.6924       65.4171       65.4794       71.9819       91.0379       63.2685       60.2387       62.6874       55.1693       60.7983       64.1149       78.7569       87.5938       80.6256       90.0760      118.5016       84.1103      113.8337       90.5532      113.8843      103.2873       89.7096       81.9355       88.5641      101.6713       72.6466       66.7412       61.7264       63.0328       63.5269       72.0480       70.7527       86.4283       88.4111       98.4170      108.0971      110.6921       95.8015       92.2197       92.8112       70.0124       65.1846       67.4600       65.0145       57.6905       65.6454       76.3764       79.1483       76.6463       75.4693       68.6611       73.1431       84.0234       83.5634       87.0970       86.9811       84.6793       83.4536       84.2262       67.3325       56.4076       47.3871       41.8707       43.0366       35.9961       32.1094       42.5152       38.1389       30.2136       34.6245       41.4792       39.9803       44.2610       42.3470       41.7846       87.5821       39.4635       41.1818       39.1180       36.4215       35.9312       34.2249       34.6869       35.6881       37.7301       43.7599       36.0256       45.0166        0.0000        0.0000        0.0000        0.0000        0.0000        0.0000        0.0000        0.0000        0.0000        0.0000        0.0000        0.0000        0.0000        0.0000        0.0000        0.0000        0.0000        0.0000        0.0000        0.0000        0.0000        0.0000        0.0000        0.0000        0.0000        0.0000        0.0000        0.0000        0.0000        0.0000        0.0000        0.0000        0.0000        0.0000        0.0000        0.0000        0.0000        0.0000        0.0000        0.0000        0.0000        0.0000        0.0000        0.0000        0.0000        0.0000        0.0000        0.0000        0.0000        0.0000        0.0000        0.0000        0.0000        0.0000        0.0000        0.0000        0.0000        0.0000        0.0000        0.0000        0.0000
        0.0000        0.0000        0.0000        0.0000        0.0000        0.0000        0.0000        0.0000        0.0000        0.0000        0.0000        0.0000        0.0000        0.0000        0.0000        0.0000        0.0000        0.0000        0.0000        0.0000       29.8172       34.3394       27.4693       13.3198       10.4854       10.1839       16.0029       28.3118        9.6624       10.0603       20.6354       26.4204       29.1429       23.3845       23.2114       19.0063       12.4273       22.4613       23.1144       31.3737       29.3813       31.7891       22.0526       11.1724       12.4152       20.5785       15.2954       15.3251       16.9059        7.8648       17.9038       35.9031       39.8408       24.6431       20.0448       34.0942       25.4501       41.9516       28.5200       32.1608       31.7825       20.4464       26.2273       38.2565       70.9174       41.2689       43.7002       89.4002       77.6986      113.8335       69.8272       76.1863       78.3207       65.7152       53.5790       61.0284       70.7768       60.3960       67.6848       75.9548       72.8292       75.6825       70.9580       87.8208      107.0948       94.3843       91.0750       87.7578       87.4784       79.6246       67.0496       67.2608       62.9284       71.9051       65.3294       75.9637       77.1084       72.7680       81.5833       85.9682       78.2144       78.8346       78.6823       60.9403       66.2157       75.8447       79.4004       67.0863       58.3272       64.3884       68.2919       75.5029       79.0535      100.1546      104.3094      115.3425       98.6569      104.4292       96.7921      126.1381      129.3451      103.5735       88.9033       98.8440       95.2478       80.0622       68.9844       65.3955       55.0724       66.2924       76.9559       87.0790       82.2739       89.3824       99.2950       90.1882       83.9277       74.2743       62.5938       66.4065       64.0823       65.4863       67.2056       65.2798       74.2728       71.6889       77.3610       80.2019       77.0727       79.6022       73.0097       75.4896       90.3432       79.5682       85.7332      103.6341       82.9618       86.2394       80.7524       63.8647       54.0624       47.4652       48.5276       51.2247       44.3509       37.8338       42.8504       40.3918       41.6588       41.2440       48.2624       40.0405       41.7361       41.1384       43.2708       48.6687       42.1469       38.8090       42.9767       38.0462       34.1882       35.9839       38.3476       39.0691       33.9367       28.6299       28.8679       34.8183       37.8059        0.0000        0.0000        0.0000        0.0000        0.0000        0.0000        0.0000        0.0000        0.0000        0.0000        0.0000        0.0000        0.0000        0.0000        0.0000        0.0000        0.0000        0.0000        0.0000        0.0000        0.0000        0.0000        0.0000        0.0000        0.0000        0.0000        0.0000        0.0000        0.0000        0.0000        0.0000        0.0000        0.0000        0.0000        0.0000        0.0000        0.0000        0.0000        0.0000        0.0000        0.0000        0.0000        0.0000        0.0000        0.0000        0.0000        0.0000        0.0000        0.0000        0.0000        0.0000        0.0000        0.0000        0.0000        0.0000        0.0000        0.0000        0.0000        0.0000        0.0000
        0.0000        0.0000        0.0000        0.0000        0.0000        0.0000        0.0000        0.0000        0.0000        0.0000        0.0000        0.0000        0.0000        0.0000        0.0000        0.0000        0.0000        0.0000        0.0000        0.0000        0.0000       27.6326       31.0835       25.0401       12.3050       13.1437       13.1355       17.1180       14.1775       17.5175       24.3091       20.4218       29.2809       22.2601       48.2656       25.4708       15.9790       13.1173       18.5043       15.8253       30.7932       31.1681       25.1034       11.5115       14.4227       21.5993       38.1239       29.1603       29.0670       40.2696       40.8624       19.1838       23.1496       19.4385       17.9419       10.2162       14.4721       23.3523       27.9846       44.2825       48.1558       85.7162       73.9827       71.2556      116.1546       58.8062       84.2776       88.1720       87.8206       83.2144       79.4671       67.1068       50.5034       44.6339       52.0309       69.3428       64.5282       58.0958       76.3188       91.5838      107.8319       91.7929       86.3913       92.5638       77.1943       71.4391       68.8724       66.3120       80.5600       76.5867       63.1221       86.5913       57.0544       53.9909       57.5810       84.1694       85.9818       88.2677       80.8560       75.5068       77.6430       72.5524       69.1171       64.9459       63.9057       72.2751       76.3704       72.5423       63.8547       66.7873       77.9892       93.1288       94.7196      111.0636      111.8091      123.8126       99.5449      100.8490       95.0657      143.4671      164.0616      128.4516      100.6589      101.9228       73.9516       65.2463       67.3187       69.5987       55.5394       65.5278       69.4284       73.7826       76.9984       83.7248       84.1338       71.5551       65.6033       59.6366       62.3154       60.1597       62.1417       67.4924       72.7709       78.2087       69.8700       74.5757       59.9314       65.2662       67.6272       72.2814       73.5377       70.4236       69.2215       65.6087       75.1812       75.2873       67.8107       97.0616       83.2098       67.4828       55.2118       51.2251       44.0931       45.2359       44.6758       39.1306       39.2462       49.6785       52.3415       47.8894       40.8748       38.3140       38.2617       41.3757       40.5872       35.3211       32.2106       30.6832       36.2401       53.5620       34.6764       35.8432       43.8982       37.9399       34.9987       33.4346       35.0748       37.7413       37.3377       39.0512        0.0000        0.0000        0.0000        0.0000        0.0000        0.0000        0.0000        0.0000        0.0000        0.0000        0.0000        0.0000        0.0000        0.0000        0.0000        0.0000        0.0000        0.0000        0.0000        0.0000        0.0000        0.0000        0.0000        0.0000        0.0000        0.0000        0.0000        0.0000        0.0000        0.0000        0.0000        0.0000        0.0000        0.0000        0.0000        0.0000        0.0000        0.0000        0.0000        0.0000        0.0000        0.0000        0.0000        0.0000        0.0000        0.0000        0.0000        0.0000        0.0000        0.0000        0.0000        0.0000        0.0000        0.0000        0.0000        0.0000        0.0000        0.0000        0.0000
        0.0000        0.0000        0.0000        0.0000        0.0000        0.0000        0.0000        0.0000        0.0000        0.0000        0.0000        0.0000        0.0000        0.0000        0.0000        0.0000        0.0000        0.0000        0.0000        0.0000        0.0000       38.7132       44.7432       37.5186       32.0892       25.8988       27.8415       23.5924       45.6099       41.5001       51.9903       39.9271       34.4733       27.8877       32.7500       40.6099       25.0466       27.0269       22.6645       20.5309       11.3133       10.6979       39.3733       43.4459       32.3179       10.2615       23.3869       21.0487       24.9789       28.3239       26.3447       27.9736       30.5943       23.5673       11.7015       21.2322       24.1579       50.5417       47.9699       65.3005       64.4650       55.7889       46.7618       60.2694      105.0232       91.5493       91.7791       70.9464       70.5707       72.0792      106.1539       79.2655       99.2223       92.9537       96.0511       66.5030       60.7097       79.9146       76.0388       83.3098      104.9780       83.2248       79.4524       90.3223      102.3725       68.1755       61.2747       56.2357       59.1135       55.8072       83.2869       72.6456       51.4021       48.4052       57.9374       84.0070       83.6964       68.4976       66.1970       78.3519       80.8743       69.3077       67.3041       62.4185       67.2097       69.6009       69.5169       75.9779       75.0811       71.7630       81.4981      102.2532      108.9284      107.3537       92.5837       92.1557       87.7673       90.8472       77.6048       94.6506      119.0733      106.8414       70.0756       54.2157       37.7703       36.3267       49.3155       43.6311       40.9183       42.2007       55.8632       74.4839       94.9379       93.7657       75.6744       72.0266       68.2738       74.4618       76.8083       81.2061       84.6944       90.6308      105.9071      100.7966       86.6224       65.1503       60.4646       57.8974       69.4523       73.6315       69.6846       82.5286       77.6027       76.4700       76.5234       74.2143       74.4555       77.1963       81.4217       64.3744       51.0738       45.2287       39.6656       41.3432       42.7946       39.1509       40.3064       47.6065       41.4874       36.9531       34.5352       34.8965       34.1799       34.1978       34.5701       25.8253       29.5687       32.0452       33.5545       36.4675       41.8255       41.6468       49.7055       47.0197       42.8109       43.7530       41.6988       46.6054       49.0428       56.3196        0.0000        0.0000        0.0000        0.0000        0.0000        0.0000        0.0000        0.0000        0.0000        0.0000        0.0000        0.0000        0.0000        0.0000        0.0000        0.0000        0.0000        0.0000        0.0000        0.0000        0.0000        0.0000        0.0000        0.0000        0.0000        0.0000        0.0000        0.0000        0.0000        0.0000        0.0000        0.0000        0.0000        0.0000        0.0000        0.0000        0.0000        0.0000        0.0000        0.0000        0.0000        0.0000        0.0000        0.0000        0.0000        0.0000        0.0000        0.0000        0.0000        0.0000        0.0000        0.0000        0.0000        0.0000        0.0000        0.0000        0.0000        0.0000        0.0000
        0.0000        0.0000        0.0000        0.0000        0.0000        0.0000        0.0000        0.0000        0.0000        0.0000        0.0000        0.0000        0.0000        0.0000        0.0000        0.0000        0.0000        0.0000        0.0000        0.0000        0.0000       18.5248       28.3558       32.4669       31.3701       23.9283       31.6886       24.4971       27.7394       43.6367       39.0591       29.7401       18.5770       22.9052       37.9430       39.5459       26.7903       27.0476       22.1172       15.9354       28.3497       26.4712       35.8361       31.3071       17.7925        9.4234       24.2641       16.0676       14.6894       12.2966       14.4900       10.4800       24.4524       29.1119       16.7855       41.8045       26.0109       26.2494       29.6676       28.6936       67.5660       59.2743       48.5121       73.9898       71.4011       54.9781       38.2744       43.3018       42.7478      130.5561      114.5035       73.4815      100.7066       83.9863       71.8261       53.9650       54.3738       61.4465       59.7203       76.5052       82.2433       81.4153       68.8790       62.9143       93.8079       82.0713       75.1854       59.0464       52.0946       49.9084       57.7924       64.1753       59.1743       56.6820       59.1908       70.0738       71.3579       65.3183       55.9576       76.5825       76.8959       71.8173       71.0756       77.4636       71.9290       82.5154       76.4317       68.9050       71.8305       75.9199       76.8305       97.9533      101.0590      102.8109       99.4479       96.5737       87.7464       90.2786       80.4962       80.3285      108.2635       89.0732       62.7713       31.6354       30.0027       28.9002       36.8631       35.2234       35.1481       41.3466       57.5396       83.9267       90.6928       79.4490       79.0647       76.8241       82.5293       96.9088       87.9456       93.7789       98.0736      100.5552       94.6294       86.5363       75.2357       67.5544       59.9111       58.6696       67.5401       76.1212       82.7720       79.3724       80.5726       77.7193       71.8217       76.3296       65.9647       73.6545       75.4998       65.2481       49.1164       44.9471       42.1916       39.9983       39.6943       37.2152       37.7152       37.8763       35.4711       36.2241       35.4503       32.7364       33.0285       31.2534       32.9059       38.4273       35.4196       26.5886       25.3681       35.0446       40.2177       42.5637       42.5830       48.4206       44.6269       44.9545       46.2077       51.6175       57.5419       63.4407        0.0000        0.0000        0.0000        0.0000        0.0000        0.0000        0.0000        0.0000        0.0000        0.0000        0.0000        0.0000        0.0000        0.0000        0.0000        0.0000        0.0000        0.0000        0.0000        0.0000        0.0000        0.0000        0.0000        0.0000        0.0000        0.0000        0.0000        0.0000        0.0000        0.0000        0.0000        0.0000        0.0000        0.0000        0.0000        0.0000        0.0000        0.0000        0.0000        0.0000        0.0000        0.0000        0.0000        0.0000        0.0000        0.0000        0.0000        0.0000        0.0000        0.0000        0.0000        0.0000        0.0000        0.0000        0.0000        0.0000        0.0000        0.0000        0.0000
        0.0000        0.0000        0.0000        0.0000        0.0000        0.0000        0.0000        0.0000        0.0000        0.0000        0.0000        0.0000        0.0000        0.0000        0.0000        0.0000        0.0000        0.0000        0.0000        0.0000        0.0000       46.4794       35.6217       33.5190       46.8925       45.5021       33.4741       21.7132       26.7113       31.0414       25.9701       15.2251       27.7066       28.8770       30.3821       29.2569       32.6451       30.3907       26.8217       13.5571       24.9589       22.9058       32.2234       10.4497       18.5344       13.3708       34.3966       20.3798        8.1228       23.7546       32.2993       33.5418       25.3989       18.1625       19.3085       31.0860       26.6776       70.9711       58.8560       66.8392       68.8190      113.9851       93.1129       85.4014       66.8963       92.7125       56.9130       43.7764       71.6359      110.4117       71.4554       39.4735       54.3433       53.2770       69.5331       54.3959       55.6031       59.5205       57.4903       68.8755       49.4147       76.2013       59.5966       62.7984       76.4606       85.0863       95.2199       67.5999       76.5499       67.3575       62.2125       56.8935       51.4300       52.0476       51.0343       53.0697       57.2122       54.3031       62.9773       75.3513       75.5007       73.2133       84.7440       89.0891       82.0802       82.5308       78.2115       76.9914       73.7021       82.7501       84.5593      100.2374      112.6800      106.7663       97.7662       96.0450       84.1939       89.9158       73.7743       80.7561      125.7121       71.5882       47.6082       31.8475       26.6029       25.5124       25.8739       31.5518       32.8155       45.6408       57.0671       70.5857       83.1865       85.4060       73.6462       75.7719       73.5398       95.3673       91.4861       93.8482      101.8915       95.1260       90.5898       76.5558       72.0800       67.5882       71.4228       76.4840       78.7067       81.7536       77.4134       74.0915       80.1775       87.0660       81.7084       88.9864       75.7328       80.8712       72.4705       55.5220       46.3713       43.3423       37.7797       39.5486       39.7629       38.9641       38.3404       34.3582       34.3755       35.0951       36.4781       34.7090       34.4372       33.1887       36.2500       32.9992       29.0083       25.0009       23.0565       35.3592       37.3698       38.0506       41.6007       40.6586       43.5229       49.0777       50.5246       57.6727       61.1591       69.7877       65.4866        0.0000        0.0000        0.0000        0.0000        0.0000        0.0000        0.0000        0.0000        0.0000        0.0000        0.0000        0.0000        0.0000        0.0000        0.0000        0.0000        0.0000        0.0000        0.0000        0.0000        0.0000        0.0000        0.0000        0.0000        0.0000        0.0000        0.0000        0.0000        0.0000        0.0000        0.0000        0.0000        0.0000        0.0000        0.0000        0.0000        0.0000        0.0000        0.0000        0.0000        0.0000        0.0000        0.0000        0.0000        0.0000        0.0000        0.0000        0.0000        0.0000        0.0000        0.0000        0.0000        0.0000        0.0000        0.0000        0.0000        0.0000        0.0000
        0.0000        0.0000        0.0000        0.0000        0.0000        0.0000        0.0000        0.0000        0.0000        0.0000        0.0000        0.0000        0.0000        0.0000        0.0000        0.0000        0.0000        0.0000        0.0000        0.0000        0.0000        0.0000       38.4416       52.1259       55.8611       36.7653       31.8045       19.2462       24.2450       36.3518       28.4003       38.9833       27.5423       47.7299       61.3181       47.2125       44.2399       43.0118       46.9480       15.7998        5.4819       10.6016        8.2870       22.9088       27.5607       13.1917        9.1636        8.1886       11.2763       17.5061       13.6494        8.5937       40.8127       16.7007       36.9884       36.3602       17.0104       48.7352       75.5288       71.1722       82.0156      126.8718       74.6128       74.4493      120.5653      121.5876      116.4268       67.2055      107.7599      130.1767       52.5709       45.9230       47.3030       54.2757       61.2176       47.4459       55.5099       47.6051       50.7302       54.9957       60.5323       53.9043       56.7885       60.4152       68.2971       69.2852       81.1233       83.2185       75.3141       65.2915       54.9195       50.2229       50.3991       43.5022       45.9109       54.4664       47.1505       47.9711       75.1168       87.2772       69.3290       70.5823       76.7035       75.5953       73.4515       78.2370       72.5973       68.6369       65.0547       71.6833       84.6355       92.9764       87.9643       91.8048       88.0761       93.1709       87.5062       77.7635       67.1339       90.5169       93.1853       61.7090       44.6649       32.5258       28.1644       27.8076       24.7839       39.6784       47.6348       51.0862       60.1135       63.9777       76.7987       77.2551       79.5400       76.6864       79.2625       85.4185       85.2324       97.1452      106.9258       96.9493       91.2712       91.8619       89.8492       79.4841       89.4237       91.8641       96.1190       75.4151       77.4583       94.7260      119.7925       98.6533       86.3715       79.1020       84.5591       77.9827       61.1293       52.3249       43.3617       38.0345       39.2761       41.2140       44.6165       38.9328       34.4059       33.3678       31.8993       32.8326       38.0919       35.5190       33.9685       32.5869       36.3302       37.0283       27.9311       27.2168       32.5762       35.5157       34.2293       36.5928       37.3601       46.9197       47.3528       67.3551       54.1814       60.2144       63.2185       65.5874       72.7135        0.0000        0.0000        0.0000        0.0000        0.0000        0.0000        0.0000        0.0000        0.0000        0.0000        0.0000        0.0000        0.0000        0.0000        0.0000        0.0000        0.0000        0.0000        0.0000        0.0000        0.0000        0.0000        0.0000        0.0000        0.0000        0.0000        0.0000        0.0000        0.0000        0.0000        0.0000        0.0000        0.0000        0.0000        0.0000        0.0000        0.0000        0.0000        0.0000        0.0000        0.0000        0.0000        0.0000        0.0000        0.0000        0.0000        0.0000        0.0000        0.0000        0.0000        0.0000        0.0000        0.0000        0.0000        0.0000        0.0000        0.0000        0.0000
        0.0000        0.0000        0.0000        0.0000        0.0000        0.0000        0.0000        0.0000        0.0000        0.0000        0.0000        0.0000        0.0000        0.0000        0.0000        0.0000        0.0000        0.0000        0.0000        0.0000        0.0000       76.1500       80.7630       48.6719       48.9520       48.3240       43.5774       38.9815       31.8994       47.0156       68.8109       28.8065       34.7946       57.3274       58.8433       46.3139       40.6792       31.9198       39.1531       35.8275       44.1029       28.9631       24.9409       31.1332       33.7640       24.0133       24.2631       15.6353       20.4885       20.6213       16.6931       11.9347       12.6128       26.6210       16.7498       23.4293       26.8517       48.4578       38.6093       64.2964       53.5739       59.1872       67.7006       61.1989       63.7255       57.8341       98.5810      100.3092       52.4357       52.8070      107.7035       87.4919       88.0689       69.5891       65.3504       64.4749       60.9859       52.0861       54.8968       53.7612       57.5269       60.2293       70.1211       70.1690       63.2075       67.0675       76.1964       72.3204       72.8067       54.6783       49.7285       64.4338       66.7016       63.4356       52.4237       48.7342       50.5671       58.3808       73.9425       76.1289       66.4565       71.9549       67.6063       71.6623       68.7919       77.4099       72.4880       69.9255       63.7711       70.5381       77.2458       85.1095       78.6574       72.5200       70.1141       85.8973       68.4385       59.4453       58.9500       71.4596       66.2541       46.9985       47.6042       50.8065       44.3010       39.5078       39.7351       55.7347       62.3672       67.3025       66.1598       79.2918       91.9092       87.2746       99.7492      109.9471      111.0880      103.8593      106.2132      109.8855      107.7598      111.1532      119.1406      100.3364      110.8699      109.7290      113.2192       97.5089       96.0598       86.6446       95.8524      120.7007      120.0736      116.9474       90.9846       72.7258       68.3892       57.0643       52.0658       55.4946       45.4426       41.9750       39.5753       38.7987       41.1871       42.6399       38.0448       34.4978       34.2780       39.6612       41.4450       38.0196       30.6672       31.3655       31.7043       36.6031       33.1086       29.7140       35.9073       33.9404       35.6141       36.1024       41.8632       58.0308       62.1114       58.1656       60.6741       67.1724       69.7190       71.8262       74.5843       64.3119        0.0000        0.0000        0.0000        0.0000        0.0000        0.0000        0.0000        0.0000        0.0000        0.0000        0.0000        0.0000        0.0000        0.0000        0.0000        0.0000        0.0000        0.0000        0.0000        0.0000        0.0000        0.0000        0.0000        0.0000        0.0000        0.0000        0.0000        0.0000        0.0000        0.0000        0.0000        0.0000        0.0000        0.0000        0.0000        0.0000        0.0000        0.0000        0.0000        0.0000        0.0000        0.0000        0.0000        0.0000        0.0000        0.0000        0.0000        0.0000        0.0000        0.0000        0.0000        0.0000        0.0000        0.0000        0.0000        0.0000        0.0000
        0.0000        0.0000        0.0000        0.0000        0.0000        0.0000        0.0000        0.0000        0.0000        0.0000        0.0000        0.0000        0.0000        0.0000        0.0000        0.0000        0.0000        0.0000        0.0000        0.0000       86.4059       95.8430       90.6001       69.8182       65.8725       43.8184       41.3477       31.9392       32.0861       41.7919       68.4612       37.4245       43.3913       54.6683       44.6012       43.0016       42.1414       31.7666       48.0721       53.7268       47.8913       57.5456       46.4419       30.4955       31.6163       41.5369       41.0838       26.1508       26.6050       28.2678       26.8085       19.0272        8.2599       24.0760       23.9141       36.4244       29.1052       41.6497       58.3487       69.8993       68.9603       76.2641       94.7663       94.0468      112.6693      132.6042      140.9691       78.2487       69.7166      124.6686      148.7900       72.9673       82.8751       61.4409       65.4049       63.8767       72.9727       72.1903       70.3852       68.7959       61.3129       58.4241       63.4126       66.2230       64.4724       66.9097       61.5349       73.6247       67.7099       54.3590       63.5477       68.0654       54.9381       55.0550       63.0938       66.0693       63.4343       70.4069       64.9752       66.6354       68.9144       66.7872       66.0038       73.5360       83.4394       86.0431       84.7430       75.1578       60.6324       60.9435       73.0779       77.4645       63.3661       63.1784       64.5651       59.8077       59.8042       68.0177       62.5101       71.2013       58.4554       50.2328       59.8648       62.5881       65.4581       51.5532       47.3335       59.4919       62.7423       63.4277       68.3479       84.2020      101.2955       95.2600      112.8472      131.3656      131.2422      123.5800      111.5289      137.9031      116.1589      118.7523      111.4914      102.8253      132.9200      103.7871       79.5156       73.6322       76.2328       70.8848       82.0114       91.2048      102.9974      103.1807       97.9091       62.8477       58.5150       62.7537       60.2507       59.3709       46.0548       37.1071       34.8131       36.2956       35.4994       40.4425       39.9588       34.2984       37.9124       40.5464       39.8019       30.8507       29.7442       33.5343       33.5301       30.6572       26.9250       28.4148       31.9249       38.0018       33.7746       37.6265       44.1499       52.2033       55.5229       56.3683       61.5707       65.9871       69.6609       80.8686       75.6785       65.1408       70.8037        0.0000        0.0000        0.0000        0.0000        0.0000        0.0000        0.0000        0.0000        0.0000        0.0000        0.0000        0.0000        0.0000        0.0000        0.0000        0.0000        0.0000        0.0000        0.0000        0.0000        0.0000        0.0000        0.0000        0.0000        0.0000        0.0000        0.0000        0.0000        0.0000        0.0000        0.0000        0.0000        0.0000        0.0000        0.0000        0.0000        0.0000        0.0000        0.0000        0.0000        0.0000        0.0000        0.0000        0.0000        0.0000        0.0000        0.0000        0.0000        0.0000        0.0000        0.0000        0.0000        0.0000        0.0000        0.0000        0.0000
        0.0000        0.0000        0.0000        0.0000        0.0000        0.0000        0.0000        0.0000        0.0000        0.0000        0.0000        0.0000        0.0000        0.0000        0.0000        0.0000        0.0000        0.0000        0.0000        0.0000      113.5673       98.4435       90.2984       63.4816       68.6971       65.6921       38.4557       32.6278       44.1935       38.8464       32.0701       26.9454       31.4483       33.6023       23.9683       27.3124       67.7829       37.4909       74.9167       64.9148       57.6163       55.7019       50.3251       45.7664       50.9462       31.0160       44.2580       32.2781       38.6713       37.4104       18.9524       13.3492        9.3192       23.2940       24.8514       24.8286       27.9393       37.3738       47.8116       71.3473       57.5547       90.9035       69.2202       94.0471       94.5544      164.0645      159.2039      109.3015       95.6295      135.9205      111.6501       65.3449       65.8666       65.1792       87.4218       80.3864       85.3348       99.5258       84.4956       70.1328       61.5172       64.0007       73.8251       73.3786       65.1970       63.4301       61.7926       62.0982       69.6912       70.0889       72.8194       62.4828       65.7962       60.9675       66.2374       79.2763       80.8349       80.9093       72.2573       67.8883       65.2319       63.1351       64.8845       77.4956       78.9566       88.5052       82.5839       64.6230       60.6868       51.2772       51.2188       55.5451       54.2976       54.9530       55.4044       58.0242       57.7746       71.6879       64.5727       69.2885       55.6877       45.1365       54.5166       63.3652       63.0975       56.3846       52.5489       54.5447       56.1708       61.9862       61.7696       71.8687       73.1374       97.5651      117.2765      133.3650      128.0436      120.8540      131.2144      129.8659      117.6990      113.5068      111.7404      114.0698      134.7146      103.8094       95.4929       99.5414       90.7511       89.2992       96.2961      101.4842       88.5675       80.0850       75.7840       69.0000       61.3551       60.6961       49.6541       44.2193       37.7878       34.2302       33.0182       32.9061       34.9559       37.2446       38.0411       36.6465       42.9302       41.9990       32.3398       29.7358       28.9686       39.0862       39.3658       28.8218       29.4064       29.1583       30.3219       36.7607       35.6612       37.8482       40.4421       44.2916       49.1401       57.6800       66.5338       74.2309       77.3058       74.0672       71.9342       72.0164       69.8120       54.8842        0.0000        0.0000        0.0000        0.0000        0.0000        0.0000        0.0000        0.0000        0.0000        0.0000        0.0000        0.0000        0.0000        0.0000        0.0000        0.0000        0.0000        0.0000        0.0000        0.0000        0.0000        0.0000        0.0000        0.0000        0.0000        0.0000        0.0000        0.0000        0.0000        0.0000        0.0000        0.0000        0.0000        0.0000        0.0000        0.0000        0.0000        0.0000        0.0000        0.0000        0.0000        0.0000        0.0000        0.0000        0.0000        0.0000        0.0000        0.0000        0.0000        0.0000        0.0000        0.0000        0.0000        0.0000        0.0000
        0.0000        0.0000        0.0000        0.0000        0.0000        0.0000        0.0000        0.0000        0.0000        0.0000        0.0000        0.0000        0.0000        0.0000        0.0000        0.0000        0.0000        0.0000        0.0000        0.0000       77.3993       84.7203       77.9027       56.0997       62.7833       81.0295       60.9983       45.3405       38.7378       20.9846       17.3795       23.6939       34.5736       19.2195       20.9148       20.2847       41.2305       47.0132       30.2309       44.6563       44.9842       65.4771      113.8454       92.5172       81.9676       45.0843       58.6100       35.1640       47.7640       53.5659       29.2400        7.4328       11.9689       29.3396       31.0550       21.6310       31.3112       31.1049       58.4728       29.9970       27.8158       42.7854       69.8825       64.8806       42.9272       94.8597      101.0581       88.2555       99.8600      157.0734       91.9085       78.5369       74.3916       80.8025       96.3948       80.8343       85.3162       95.3982       93.0845       67.5459       64.1964       71.8607       63.5747       61.1975       54.8293       59.6083       61.0676       64.7922       83.0088       80.7163       75.1471       75.8883       70.4250       62.3963       61.9969       70.5794       80.5942       86.3444       85.5521       74.0941       69.7554       75.7026       86.8396       82.0098       87.5329       84.7833       72.7916       65.3890       62.3509       66.6925       55.1800       61.9768       59.9439       58.0965       59.9247       62.3040       57.3277       67.5325       57.2493       66.2868       55.6535       54.3254       50.1635       53.3677       55.6905       50.8349       48.8399       55.9431       53.5644       54.2360       62.5486       80.8192       71.1692       97.0402      119.2391      117.5810      113.1883       97.9493      124.0904      130.9552      135.3146      129.7862      119.0324      115.6346      114.6486      134.2684       96.9505      114.0148       84.9711      108.1399      118.0349      105.3529       94.5834       91.6797       77.5903       68.3572       59.6679       48.8872       41.2184       42.1574       37.0449       36.1114       39.2590       37.1722       40.6768       41.0966       37.7969       34.7746       38.6111       42.1632       37.9988       40.9020       40.8909       42.9260       32.9438       26.2316       24.3716       23.9350       29.2478       33.7022       37.2262       37.9392       39.2880       54.0829       62.8798       75.7176       75.8460       73.4164       79.7760       75.0916       76.6110       68.3783       76.7336       54.6809       53.1312        0.0000        0.0000        0.0000        0.0000        0.0000        0.0000        0.0000        0.0000        0.0000        0.0000        0.0000        0.0000        0.0000        0.0000        0.0000        0.0000        0.0000        0.0000        0.0000        0.0000        0.0000        0.0000        0.0000        0.0000        0.0000        0.0000        0.0000        0.0000        0.0000        0.0000        0.0000        0.0000        0.0000        0.0000        0.0000        0.0000        0.0000        0.0000        0.0000        0.0000        0.0000        0.0000        0.0000        0.0000        0.0000        0.0000        0.0000        0.0000        0.0000        0.0000        0.0000        0.0000        0.0000        0.0000
        0.0000        0.0000        0.0000        0.0000        0.0000        0.0000        0.0000        0.0000        0.0000        0.0000        0.0000        0.0000        0.0000        0.0000        0.0000        0.0000        0.0000        0.0000        0.0000        0.0000        0.0000       84.1604       85.5216       93.9952      104.3954      101.0231      100.1756       84.0488       88.9818       57.0892       41.6692       26.9028       31.0963       39.0429       55.2052       60.9258       80.4747       68.0582       57.7274       55.7049       49.9271       78.0612       73.8054       55.3441       43.4989       40.8657       38.9216       32.0759       38.8112       42.1000       28.1372       23.7151       21.3515       21.6134       27.0750       21.6908       49.5423       55.9814       41.6812       61.3169       62.7476       71.3468       95.3867      101.4066       52.5236       93.8718       83.6206      130.0678      121.0289      108.5279       88.3008       61.6279       70.9723       74.5447       75.3175       59.4031       56.6719       65.0454       79.2859       97.7720       94.4884       72.2276       73.3605       72.9173       73.6109      103.4748       72.4407       95.3747      114.5369       91.4125       86.8704       88.2459       84.2900       75.1986       71.6451       86.9586       82.3506       91.7849       84.9753       66.9649       64.6945       75.9601      115.7604      104.3307       99.6581       80.1457       71.9025       72.4455       72.9118       63.7888       62.1293       62.1354       66.5921       66.4194       65.7288       63.5329       68.4504       73.3966       67.9573       82.9879       72.3880       73.6367       58.1123       58.4719       53.1309       48.2618       50.4990       51.6204       56.2137       51.6036       54.0765       55.5613       59.4031       84.5571      109.9090      117.1306      129.3167      139.1976      136.5098      128.0156      140.0182      132.6957      123.5710      116.9859      114.7252      106.2770      116.8805      111.6978      112.2194      108.3111      108.7495       97.9472       96.4111       94.2962       78.4665       53.8469       42.6893       54.2664       41.2429       39.8058       34.7449       32.0638       30.9212       39.4023       40.3031       40.8136       39.3761       45.9689       46.2644       46.4783       49.4679       56.3907       53.8672       56.3785       45.0822       29.4759       25.1626       24.4941       29.8689       38.1264       39.6517       48.5521       53.9356       58.1273       65.9703       65.3715       66.8007       70.8939       80.9463       85.4960       94.6249       80.2839       77.6174       63.7951       62.6785       20.3700        0.0000        0.0000        0.0000        0.0000        0.0000        0.0000        0.0000        0.0000        0.0000        0.0000        0.0000        0.0000        0.0000        0.0000        0.0000        0.0000        0.0000        0.0000        0.0000        0.0000        0.0000        0.0000        0.0000        0.0000        0.0000        0.0000        0.0000        0.0000        0.0000        0.0000        0.0000        0.0000        0.0000        0.0000        0.0000        0.0000        0.0000        0.0000        0.0000        0.0000        0.0000        0.0000        0.0000        0.0000        0.0000        0.0000        0.0000        0.0000        0.0000        0.0000        0.0000        0.0000        0.0000
        0.0000        0.0000        0.0000        0.0000        0.0000        0.0000        0.0000        0.0000        0.0000        0.0000        0.0000        0.0000        0.0000        0.0000        0.0000        0.0000        0.0000        0.0000        0.0000        0.0000        0.0000       90.2562       91.9474      105.8918      109.6971      118.1788      114.5766      103.4387       79.8980       84.2047       55.0118       30.2958       32.3335       53.2389       61.8191       81.3670       90.1337       83.8900       76.8449       51.1861       54.0139       62.2108       44.9751       44.4127       37.1221       34.8702       41.0870       48.8564       47.8570       53.3923       48.2869       38.0604       25.1399       27.1134       28.4213       30.3510       53.2296       44.3521       45.7816       46.3004       85.8789       51.5903       36.7027       70.5951       78.3982       83.9081      104.1434      150.2900      134.6522       89.3767       79.8736       59.8130       56.4060       67.2530       61.3861       80.6955       73.0377       75.9587       79.7147       90.4249       88.7211       71.2059       70.9843       74.1686       85.3255       84.7325       74.2535       91.3532      105.7751       85.6627       94.8693       85.9728       84.7770       93.6260       90.6577      105.9802       98.8186       91.4539       76.6333       65.4422       66.3685       78.6704       89.6908       98.4266      102.5503       75.9963       70.3253       63.1720       62.9535       59.6034       63.8920       77.5507       87.2763       76.2859       64.7429       64.1202       65.0573       61.3181       69.7142       78.7104       77.9138       80.0379       69.4237       62.7325       51.4376       52.4649       54.7377       48.0887       39.1990       40.9301       39.6790       43.3803       58.0578       99.0194      109.2513      124.5945      137.6821      139.7044      136.9044      137.8527      134.0070      135.9009      135.8635      119.4351      131.5672      115.2913      135.8602      116.4283      122.8068      102.7083      104.9460      104.2338       94.8435       93.9466       73.7290       50.3076       41.7160       53.7914       51.2717       38.8659       34.4445       36.7235       30.7420       42.0761       46.0628       44.6451       52.6243       63.2516       59.8426       64.6481       63.7715       68.5838       65.0536       63.0902       46.5736       45.1700       73.6904       51.9540       30.9501       43.9172       46.1149       54.6849       64.4214       54.1097       58.7755       62.7477       53.6277       64.8618       63.2403       80.8980       84.9502      102.2292       93.0764       85.0517       65.6701       13.3200        0.0000        0.0000        0.0000        0.0000        0.0000        0.0000        0.0000        0.0000        0.0000        0.0000        0.0000        0.0000        0.0000        0.0000        0.0000        0.0000        0.0000        0.0000        0.0000        0.0000        0.0000        0.0000        0.0000        0.0000        0.0000        0.0000        0.0000        0.0000        0.0000        0.0000        0.0000        0.0000        0.0000        0.0000        0.0000        0.0000        0.0000        0.0000        0.0000        0.0000        0.0000        0.0000        0.0000        0.0000        0.0000        0.0000        0.0000        0.0000        0.0000        0.0000        0.0000        0.0000        0.0000
        0.0000        0.0000        0.0000        0.0000        0.0000        0.0000        0.0000        0.0000        0.0000        0.0000        0.0000        0.0000        0.0000        0.0000        0.0000        0.0000        0.0000        0.0000        0.0000        0.0000        0.0000      123.5520      153.7247      130.9697      129.2406      118.5755      107.8279       98.7735       80.6972       71.1429      106.4260       52.5596       44.8801       41.8319       62.4751       78.3335       77.0594       92.2676       78.1511       46.5665       54.0272       49.1722       32.2130       50.3939       32.5708       37.6233       41.6187       47.5781       82.1051       61.1138       56.4427       48.5254       28.0378       30.4078       27.1405       27.6049       38.5376       48.9928       54.0461       48.0447       69.1038       66.7903       48.2098       95.0991       95.3138      115.2109      109.9818      105.4192      102.8777      113.6396       68.9272       84.2324       93.1306       86.8838       74.4132       86.5777       89.6651       86.1336       91.4866       82.3935       74.4749       68.8303       73.2711       78.4205       93.2122       84.6856       93.1428       98.3750       94.7652       92.1957       90.0704      107.7255      104.4696      108.8994       93.6187       99.9873       97.4789       99.1574       79.6764       74.2787       80.0567       94.0420      105.6015       85.8271       77.2189       67.9156       67.9326       68.9833       68.2277       62.3378       64.7877       74.4645       80.9638       81.2795       69.5263       63.6801       55.7080       50.5244       53.3812       68.4106       72.0007       73.2014       69.7445       56.1281       47.8703       46.3383       49.5289       42.9258       36.0720       34.0821       45.8180       81.3400       88.8366       71.1056       86.9749      100.7494       93.1441       96.9630       96.7523      124.4142      104.9501      122.7213      145.0717      113.7573      124.8215      129.4992      103.1132      102.3264      106.7149      101.8858      108.5311      101.3759       92.2802       79.1348       65.6057       46.4632       43.8204       37.6000       46.9701       41.6721       39.3601       37.1969       39.8149       44.0571       44.5551       45.5004       54.1818       58.7498       67.0377       71.4791       69.1216       76.2103       73.8220       65.8634       55.3746       36.0576       59.1089       49.0357       31.4626       42.6728       49.2780       77.1684       63.3734       55.0720       54.9443       53.0633       52.1713       56.8466       70.5080      121.6932       68.7505       86.7130       95.3934      106.8779       82.5199       10.2600        0.0000        0.0000        0.0000        0.0000        0.0000        0.0000        0.0000        0.0000        0.0000        0.0000        0.0000        0.0000        0.0000        0.0000        0.0000        0.0000        0.0000        0.0000        0.0000        0.0000        0.0000        0.0000        0.0000        0.0000        0.0000        0.0000        0.0000        0.0000        0.0000        0.0000        0.0000        0.0000        0.0000        0.0000        0.0000        0.0000        0.0000        0.0000        0.0000        0.0000        0.0000        0.0000        0.0000        0.0000        0.0000        0.0000        0.0000        0.0000        0.0000        0.0000        0.0000        0.0000        0.0000
        0.0000        0.0000        0.0000        0.0000        0.0000        0.0000        0.0000        0.0000        0.0000        0.0000        0.0000        0.0000        0.0000        0.0000        0.0000        0.0000        0.0000        0.0000        0.0000        0.0000        0.0000      177.9632      157.0366      172.5222      211.7776      231.8896      138.9174      108.4014       94.2027       85.7362      113.6489       86.1629       81.2319       53.0298       56.7151       55.7258       73.3209       96.1081       90.2572       56.1980       58.4160       50.5916       35.1351       49.7066       32.9824       41.0459       21.2490       24.4610       35.6777       28.3489       27.9487       21.5083       20.6789       29.6598       31.3157       72.6115       34.8104       37.7450       59.1928       54.5773       39.1927       49.6442       70.5930      112.6906      144.1970       90.0918       80.5182       72.9207       81.8246       65.3723       71.3463       72.5813       65.9993       78.3825       88.9951       77.6882       66.0986       87.0473       89.5613       72.0295       77.7224       63.4863       66.8901       77.9750       80.4295       80.4793       84.1302       94.5706       90.4289      107.4834      106.5916      106.8094      102.2677       90.9863       88.9938       83.3645      110.6701      111.3546       88.0796       76.8782       72.5816       67.0283       74.6948       69.8198       61.0587       57.5156       60.9810       65.8679       65.9764       69.0212       64.4562       73.9666       74.4093       79.4396       79.2145       72.6319       52.2593       53.1966       62.4782       78.6396       74.8900       69.4394       67.8204       50.9438       44.9188       44.4901       36.8212       32.0934       30.2955       29.2077       48.0158       61.9625       67.2092       57.6776       69.4756       88.1441       78.8107       76.4897       82.7478       88.9415      107.7375      129.1947      115.9039       99.7563      103.4803      104.4920       93.3332      109.8162      105.2106      112.4819      125.8027      106.4997       99.7553       90.9365       69.9042       50.3613       41.3201       36.4181       34.4385       31.3639       31.0560       30.2752       30.3022       32.2212       39.2825       51.6619       68.0840       68.6530       74.0757       68.8432       59.3603       56.2821       61.5738       54.4282       46.6532       30.5003       29.7912       33.1646       33.4832       41.4986       57.5852       60.0484       67.1284       57.0019       52.6730       51.6168       56.2838       56.3223       59.5642       74.5445       63.1315       77.6897       97.7724       92.2878       80.2153        0.0000        0.0000        0.0000        0.0000        0.0000        0.0000        0.0000        0.0000        0.0000        0.0000        0.0000        0.0000        0.0000        0.0000        0.0000        0.0000        0.0000        0.0000        0.0000        0.0000        0.0000        0.0000        0.0000        0.0000        0.0000        0.0000        0.0000        0.0000        0.0000        0.0000        0.0000        0.0000        0.0000        0.0000        0.0000        0.0000        0.0000        0.0000        0.0000        0.0000        0.0000        0.0000        0.0000        0.0000        0.0000        0.0000        0.0000        0.0000        0.0000        0.0000        0.0000        0.0000        0.0000        0.0000
        0.0000        0.0000        0.0000        0.0000        0.0000        0.0000        0.0000        0.0000        0.0000        0.0000        0.0000        0.0000        0.0000        0.0000        0.0000        0.0000        0.0000        0.0000        0.0000        0.0000        0.0000        0.0000      212.2850      209.2415      229.8187      215.8880      171.2872      152.4452      140.6314      129.6107      117.6254       80.5909       65.1480       58.9493       65.9938      103.7776      117.7489      119.3131      104.5556       72.2754       63.4096       53.5543       45.7542       17.9004       13.0629       11.5586       10.9521       14.1416       18.7753       13.3778       21.1750       25.4850       36.7993       35.6405       36.1412       46.9973       46.2627       47.2319       50.1808       49.6407       53.1842       59.7293       54.7748       68.6184       75.5885       67.8148       50.1131       80.7085       69.1419       59.8787       69.9670       79.7417      110.6024       85.9105       75.8681       79.4813       89.3557       98.4093       88.9456       87.7252       76.3591       79.4382       81.2526       78.6691       74.5438       76.4426       70.1411       91.4919       85.8730       89.9363       93.4878       91.2419       99.7559      113.6219      104.8290       88.6676       85.0384       92.2766       83.2324       72.3027       64.7283       61.9227       64.4804       68.1181       62.1792       62.9151       68.0779       75.4936       74.3940       76.4011       75.0010       93.0086      104.0429      102.7965       85.4819       85.2076       56.6028       54.4504       55.5445       72.3606       89.1039       76.7875       62.1402       50.4642       43.4421       39.0252       34.4833       30.7851       27.3593       29.2916       38.1977       40.4176       40.5090       46.3188       43.9432       59.7644       74.2187       70.0788       61.9863       65.7186       85.5750       94.1789       82.4669       74.4624       76.0620       78.1985       94.8638      110.0642      109.1487      129.8438      134.5007      111.1795      102.4851       82.5008       91.1432       46.8587       33.9009       27.0164       30.2926       25.5889       28.0059       25.1565       24.6732       23.4202       27.3806       39.3662       49.3444       67.7335       74.9256       79.0795       70.6446       61.0081       49.7423       41.0817       35.7967       27.0302       33.5836       42.4998       43.3277       53.8906       56.6860       63.9369       58.9050       64.2778       64.5313       66.3968       69.4927       57.9164       57.0835       57.1452       61.3459       70.3790       72.5724       79.5389       88.1892       83.3286       98.7445      111.7344      116.2452        0.0000        0.0000        0.0000        0.0000        0.0000        0.0000        0.0000        0.0000        0.0000        0.0000        0.0000        0.0000        0.0000        0.0000        0.0000        0.0000        0.0000        0.0000        0.0000        0.0000        0.0000        0.0000        0.0000        0.0000        0.0000        0.0000        0.0000        0.0000        0.0000        0.0000        0.0000        0.0000        0.0000        0.0000        0.0000        0.0000        0.0000        0.0000        0.0000        0.0000        0.0000        0.0000        0.0000        0.0000        0.0000        0.0000        0.0000        0.0000        0.0000        0.0000
        0.0000        0.0000        0.0000        0.0000        0.0000        0.0000        0.0000        0.0000        0.0000        0.0000        0.0000        0.0000        0.0000        0.0000        0.0000        0.0000        0.0000        0.0000        0.0000        0.0000        0.0000        0.0000        0.0000        0.0000        0.0000        0.0000      195.2790      178.6897      164.1814      149.2017      130.7919       89.5720       70.1502       65.0570       75.5055      117.0282      129.9516      126.4293      110.9651       74.3200       61.6704       51.8824       41.4756       13.5397       10.0284        7.9359       10.4030       12.9620       15.2627       15.8375       22.4419       27.9651       28.0990       32.0680       37.1793       41.6942       49.8114       51.9971       49.6875       66.2988       54.8897       46.0658       52.8789       74.4615       72.8807       70.3604       66.2395       65.4509       60.2290       59.2038       67.5942       73.4586       81.8315       76.6689       97.7907       87.8514       91.2103       86.6803       80.8885       69.4191       64.1869       69.2429       72.1289       83.7411      101.4935       97.2610       91.7312       93.8364       72.7085       65.1231       69.0615       70.2053       75.5024       76.6037       82.5760       77.7794       77.3358       66.8953       68.1620       68.1549       68.5505       72.9917       69.6964       69.8938       75.2490       66.6033       73.2748       80.9091       77.4286       80.7321       88.4986       96.9462       92.3298       90.1254       84.4748       70.9519       53.6918       50.3823       53.3449       74.7960       84.7043       77.7784       66.0660       50.4586       46.3169       45.8213       39.6327       30.7782       29.4440       32.5109       36.3173       35.9777       34.1714       40.8977       45.5495       62.3195       76.0673       69.4132       67.2012       58.8978       84.7918       91.6046       85.2352       78.4361       77.4476       95.7439       95.0171      103.6532      110.8396      123.9597      130.6952      110.2257       97.5364       84.1422       68.7296       43.0985       34.4509       29.8589       36.1727       29.6932       23.4401       21.2946       20.4312       31.6528       34.6562       41.7609       36.5265       63.5863       76.8468       79.8309       82.0929       58.3366       42.5256       31.6785       35.6415       22.5769       39.2091       47.8380       55.2592       53.7565       55.8844       64.4249       64.5575       71.5739       75.8495       80.1443       79.7556       64.4703       62.5176       62.1759       67.6899       75.3435       80.4249       88.5446       96.0956      107.9573      125.3824      126.2945      114.9481        0.0000        0.0000        0.0000        0.0000        0.0000        0.0000        0.0000        0.0000        0.0000        0.0000        0.0000        0.0000        0.0000        0.0000        0.0000        0.0000        0.0000        0.0000        0.0000        0.0000        0.0000        0.0000        0.0000        0.0000        0.0000        0.0000        0.0000        0.0000        0.0000        0.0000        0.0000        0.0000        0.0000        0.0000        0.0000        0.0000        0.0000        0.0000        0.0000        0.0000        0.0000        0.0000        0.0000        0.0000        0.0000        0.0000        0.0000        0.0000        0.0000        0.0000
        0.0000        0.0000        0.0000        0.0000        0.0000        0.0000        0.0000        0.0000        0.0000        0.0000        0.0000        0.0000        0.0000        0.0000        0.0000        0.0000        0.0000        0.0000        0.0000        0.0000        0.0000        0.0000        0.0000        0.0000        0.0000        0.0000        0.0000      228.6914      211.8891      187.6700      155.3884      104.3821       87.6457       80.9530       87.1468      126.1734      136.9744      127.9078      109.2558       75.4889       59.5405       48.0436       39.4523       13.0891        8.9615        8.9556        7.3782       13.0128       16.9875       19.6671       22.8134       27.5714       32.1030       29.2648       34.2145       42.6575       48.7048       48.4823       52.1116       54.0262       49.9502       54.5060       54.4069       63.0645       64.1104       65.3154       73.7277       91.7986       91.3686       86.5405       72.4129       87.1953       94.6443       87.8038      104.8194       96.6396       88.2172       83.3490       71.5500       58.6168       72.2406       76.9939       70.9667       75.5968       77.8242       74.1757       79.7912       84.5360       75.4144       73.6764       71.7933       77.1713       67.2671       66.6285       76.7967       69.5710       64.5082       57.3165       56.5564       51.5941       53.1123       67.0916       60.1514       70.0046       66.4310       65.2044       77.0871       71.7795       77.4109       86.8165       84.5562       84.5846       81.7189       87.3084       81.3378       59.1493       59.3025       62.7282       62.0254       77.7699       73.6005       77.8414       61.7136       52.5306       51.5865       45.6362       41.7004       35.6348       32.7967       36.0593       44.6236       47.4217       48.5379       49.3135       58.0043       80.9222       97.0532       85.8500       70.1155       72.7816       81.3422       83.3846       80.4874       75.5840       71.3106       76.5152       76.1787       97.2894      109.0235      123.9729      118.3646      101.9953       93.7921       80.9600       68.9976       46.1972       36.6752       32.5656       38.3057       35.7711       27.1679       21.1239       24.0843       62.6280       45.3151       33.2755       35.3713       56.3837       72.8720       82.7698       73.4318       58.2818       40.8475       43.3375       27.9016       33.9151       30.4145       37.4651       46.7238       48.8901       54.9751       61.5309       67.9229       71.6116       80.7967       82.5638       81.4225       62.9882       64.4791       69.8994       70.9719       85.8778      123.7465      107.0836      115.3039      126.7019      132.9077      117.7808      119.8877       40.5600        0.0000        0.0000        0.0000        0.0000        0.0000        0.0000        0.0000        0.0000        0.0000        0.0000        0.0000        0.0000        0.0000        0.0000        0.0000        0.0000        0.0000        0.0000        0.0000        0.0000        0.0000        0.0000        0.0000        0.0000        0.0000        0.0000        0.0000        0.0000        0.0000        0.0000        0.0000        0.0000        0.0000        0.0000        0.0000        0.0000        0.0000        0.0000        0.0000        0.0000        0.0000        0.0000        0.0000        0.0000        0.0000        0.0000        0.0000        0.0000        0.0000
        0.0000        0.0000        0.0000        0.0000        0.0000        0.0000        0.0000        0.0000        0.0000        0.0000        0.0000        0.0000        0.0000        0.0000        0.0000        0.0000        0.0000        0.0000        0.0000        0.0000        0.0000        0.0000        0.0000        0.0000        0.0000        0.0000        0.0000        0.0000        0.0000        0.0000      201.1174      131.1778      112.6987      102.2139      103.7038      136.0334      133.1007      120.4533      102.7949       66.4330       53.4358       46.1891       44.5819       16.6947        8.6699        8.8404       11.2085       17.0500       22.8165       23.6625       25.8850       30.4258       27.6800       26.8556       29.0170       40.4942       40.6459       41.6960       47.2712       56.3863       55.0773       52.0914       54.6094       73.6306       67.3678       60.8727       61.8825       67.2210       72.6608       70.6570       83.1073       88.6476      101.3068       93.6379       86.5028       87.8776       79.6718       75.1394       70.3493       54.5908       57.3722       59.7466       63.5629       80.6326       77.7303       72.6417       71.5042       69.7131       68.5827       61.1079       70.1026       73.3456       69.0659       67.5172       66.7981       66.9505       57.4722       71.3251       60.3083       46.7346       55.5836       61.1116       55.2660       59.5175       78.6697       78.2110       81.2405       73.8470       76.7644       86.0077       84.4741       90.4220       88.7074       85.8558       77.3396       65.5375       61.5145       71.9245       69.9690       68.0458       75.1127       67.1733       58.0253       55.0761       51.5181       46.8191       40.3113       36.0324       34.9301       38.5984       53.4106       65.3963       64.6280       62.1697       70.8802       93.5828      102.4989       96.2158       86.7433       72.9227       91.8959       95.4922       95.0741       91.2566       78.9254       70.1723       75.0348       95.7331       99.8017      105.7253      108.9408       90.8045       92.3915       82.6085       67.8674       42.7208       41.8729       32.6433       31.6022       31.9604       26.5457       25.7545       40.7306       43.4622       49.0151       54.8422       49.5361       74.8286       85.2180       80.7294       59.5907       46.1356       43.8242       40.9254       38.2060       36.8322       43.7753       39.6059       43.5996       50.3472       50.9214       52.5951       60.3286       71.6336       77.0271       80.7033       80.9196       72.5444       82.5098       87.0020       89.1527      104.3611      140.0545      145.9511      120.3324      117.1166      126.0284      116.3157      128.5583      105.6600        0.0000        0.0000        0.0000        0.0000        0.0000        0.0000        0.0000        0.0000        0.0000        0.0000        0.0000        0.0000        0.0000        0.0000        0.0000        0.0000        0.0000        0.0000        0.0000        0.0000        0.0000        0.0000        0.0000        0.0000        0.0000        0.0000        0.0000        0.0000        0.0000        0.0000        0.0000        0.0000        0.0000        0.0000        0.0000        0.0000        0.0000        0.0000        0.0000        0.0000        0.0000        0.0000        0.0000        0.0000        0.0000        0.0000        0.0000        0.0000        0.0000
        0.0000        0.0000        0.0000        0.0000        0.0000        0.0000        0.0000        0.0000        0.0000        0.0000        0.0000        0.0000        0.0000        0.0000        0.0000        0.0000        0.0000        0.0000        0.0000        0.0000        0.0000        0.0000        0.0000        0.0000        0.0000        0.0000        0.0000        0.0000        0.0000        0.0000        0.0000      234.4499      205.5301        0.0000        0.0000      123.0858      110.9154       97.3233       81.8308       43.9671       33.6180       26.9826       23.2838       17.8965       13.8861       15.9849       18.8242       43.5198       52.0487       54.6659       47.7585       20.4363       20.1171       20.6569       23.0471       25.3459       26.8846       31.4072       36.6627       66.7043       63.2856       62.2640       62.1827       70.3742       79.6848       66.6513       64.0566       57.9579       65.1575       90.8621       80.6162       95.7130      107.7349       96.3133       80.2764       76.2672       71.0823       58.7437       81.9318       87.8237       65.7135       52.9593       66.1797      132.2528      185.4490      180.4005      241.6096      117.7238       83.2621       74.4540      104.9747      112.0982      107.0092      104.5185      121.3581       76.0922       70.0675       54.3585       67.1884       41.8715       45.1561       57.3378       64.6056       61.6207       67.8122       75.6330       82.1388       76.2213       75.6215       89.2061       92.2978      100.1916      101.0752      108.3906      110.0075       91.6604       82.7589       76.6202       73.0765       84.0611       86.1591       86.3186       79.4650       58.6467       51.9605       47.9631       48.8860       46.5392       46.2478       53.1263       67.5028       70.7851       82.4300       78.8284       86.5850       78.4146       70.7692       69.9545       68.9887       58.7605       62.0794       56.9619       57.2326       54.3554       51.7956       56.6262       60.6248       59.6023       65.2069       71.0454       71.8525       84.7835       83.2378       75.0577       65.0742       47.1055       41.7877       35.5373       37.3868       50.4085       37.3329       35.8631       41.1988       56.1326       65.1345       70.9987       77.9114       75.7479       92.6007       76.3116       63.0083       47.5412       38.2028       33.6732       36.6348       25.9059       22.6962       19.8953       20.4532       32.3337       33.8403       39.7929       45.8377       64.9297       69.7826       73.5730       77.5831      105.0833      110.1859      133.8621      127.3505      138.1035      148.4752      159.2885      144.8962      113.0414      115.8392      116.8655        0.0000        0.0000        0.0000        0.0000        0.0000        0.0000        0.0000        0.0000        0.0000        0.0000        0.0000        0.0000        0.0000        0.0000        0.0000        0.0000        0.0000        0.0000        0.0000        0.0000        0.0000        0.0000        0.0000        0.0000        0.0000        0.0000        0.0000        0.0000        0.0000        0.0000        0.0000        0.0000        0.0000        0.0000        0.0000        0.0000        0.0000        0.0000        0.0000        0.0000        0.0000        0.0000        0.0000        0.0000        0.0000        0.0000        0.0000        0.0000        0.0000        0.0000        0.0000
        0.0000        0.0000        0.0000        0.0000        0.0000        0.0000        0.0000        0.0000        0.0000        0.0000        0.0000        0.0000        0.0000        0.0000        0.0000        0.0000        0.0000        0.0000        0.0000        0.0000        0.0000        0.0000        0.0000        0.0000        0.0000        0.0000        0.0000        0.0000        0.0000        0.0000        0.0000        0.0000        0.0000        0.0000        0.0000        0.0000        0.0000       92.3361       76.8970       39.8393       29.8412       23.9060       20.7013       17.0424       15.1888       17.1822       22.7707       54.9871       65.9921       66.3407       53.7879       19.1337       16.0487       18.5513       26.0178       23.0414       33.7411       34.8424       39.5722       61.6271       60.3666       50.6257       64.9584       74.3717       59.4669       47.7208       63.0493       74.0246       70.8326       88.2804       97.8817       85.2196       92.6159       86.7806       78.4020       74.2570       74.9046       61.7358       78.3087       68.4264       78.4477       63.5775       73.3299       91.9213      116.0476      118.3074      298.6805      251.3037       81.3825       98.9662      102.3872       98.4898       88.9685       71.9258       82.5906       57.7313       52.2374       68.4050       58.8292       45.0188       42.1747       42.0165       43.2946       49.6018       48.7284       53.3819       64.9650       67.5382       74.0542       83.0337       81.8812       96.8028      101.8882      144.1932      177.5135       89.3205       74.4827       71.1457       88.3480       91.8771       96.5712       97.8855       84.0891       63.1528       52.1535       45.8498       50.8824       49.2545       52.2906       62.6744       71.8170       76.2993       79.3762       67.2410       74.0818       63.4728       59.7805       55.3029       58.7076       54.7950       42.0638       41.8325       45.6091       50.7493       55.7412       50.1811       48.9848       53.5231       57.0526       64.6697       65.8680       75.2261       77.4459       73.2730       65.4856       51.8961       43.7774       41.4736       38.6949       42.7470       41.7934       52.9440       50.2381       62.0063       69.1070       77.7740       85.4622       87.9967       97.9264       95.1315       71.3560       54.6865       46.7513       51.2035       49.7527       34.9403       20.5853       19.3912       19.8213       29.3685       33.5906       39.3921       59.5695       75.8652       85.3633       92.5871       96.9404      126.5576      142.0737      166.9619      166.5243      157.6175      176.7847      171.0824      168.0153      121.4324      123.3731        0.0000        0.0000        0.0000        0.0000        0.0000        0.0000        0.0000        0.0000        0.0000        0.0000        0.0000        0.0000        0.0000        0.0000        0.0000        0.0000        0.0000        0.0000        0.0000        0.0000        0.0000        0.0000        0.0000        0.0000        0.0000        0.0000        0.0000        0.0000        0.0000        0.0000        0.0000        0.0000        0.0000        0.0000        0.0000        0.0000        0.0000        0.0000        0.0000        0.0000        0.0000        0.0000        0.0000        0.0000        0.0000        0.0000        0.0000        0.0000        0.0000        0.0000        0.0000        0.0000
        0.0000        0.0000        0.0000        0.0000        0.0000        0.0000        0.0000        0.0000        0.0000        0.0000        0.0000        0.0000        0.0000        0.0000        0.0000        0.0000        0.0000        0.0000        0.0000        0.0000        0.0000        0.0000        0.0000        0.0000        0.0000        0.0000        0.0000        0.0000        0.0000        0.0000        0.0000        0.0000        0.0000        0.0000        0.0000        0.0000        0.0000        0.0000        0.0000       44.4530       36.6336       31.9245       30.2070       26.7736       25.9243       27.9958       32.5473       70.8610       80.2017       77.0722       62.9866       20.7874       17.3218       21.8122       27.7134       29.9666       38.7465       31.8677       32.7453       66.2672       62.5142       58.1586       50.9698       61.4535       56.9129       46.0428       46.3620       48.9294       68.4107       95.2236       82.7245       76.2481       75.7920       73.8903       68.7740       58.8743       61.8205       35.9383       75.1604       68.3823       61.2493       55.5114       55.6377       54.5244       68.6886       75.7536       92.9293       90.9916      110.5963       88.5239      103.5996       91.0204      111.5629       78.6439       53.8368       48.4132       46.2213       45.2385       40.1825       41.9281       41.6091       39.6086       34.6516       39.9132       39.8491       44.7459       52.3326       64.0689       75.6600       78.5215       83.4365       96.0538      100.1968      111.7828      115.0888       86.2389       67.7572       63.4037       65.4910       96.8659      100.5908       94.0218       83.5034       60.3044       51.3863       45.3224       47.5879       51.1031       52.7588       56.4147       55.9164       69.9981       69.8440       70.5080       64.4334       58.3028       58.9523       53.7980       60.2949       53.3702       45.1225       42.0195       48.2210       44.9693       45.8004       54.1167       45.3221       61.2575       53.9450       60.3530       71.7400       89.0334       87.0647       81.6712       68.3247       48.4758       44.1494       47.7866       42.8952       44.9908       55.8615       71.7738       77.1778       83.9112       82.4875       88.8836       94.0542       90.7852       97.8902      101.2580       97.5367       70.7129       60.9821       63.9891       61.1825       59.0552       38.6517       33.2506       27.2671       35.9169       36.5146       50.8595       65.4648      101.2324      106.1159      107.3828      121.5340      174.1575      192.0420      205.9754      191.9801      189.9470      198.6387      186.7075      181.9762      134.2671      133.0453        0.0000        0.0000        0.0000        0.0000        0.0000        0.0000        0.0000        0.0000        0.0000        0.0000        0.0000        0.0000        0.0000        0.0000        0.0000        0.0000        0.0000        0.0000        0.0000        0.0000        0.0000        0.0000        0.0000        0.0000        0.0000        0.0000        0.0000        0.0000        0.0000        0.0000        0.0000        0.0000        0.0000        0.0000        0.0000        0.0000        0.0000        0.0000        0.0000        0.0000        0.0000        0.0000        0.0000        0.0000        0.0000        0.0000        0.0000        0.0000        0.0000        0.0000        0.0000        0.0000
        0.0000        0.0000        0.0000        0.0000        0.0000        0.0000        0.0000        0.0000        0.0000        0.0000        0.0000        0.0000        0.0000        0.0000        0.0000        0.0000        0.0000        0.0000        0.0000        0.0000        0.0000        0.0000        0.0000        0.0000        0.0000        0.0000        0.0000        0.0000        0.0000        0.0000        0.0000        0.0000        0.0000        0.0000        0.0000        0.0000        0.0000        0.0000        0.0000        0.0000       53.9614       51.6821       51.7343       46.7869       46.5667       47.1074       49.1490       96.2605       97.1499       90.9613       74.1928       25.8926       19.6651       20.4121       25.9484       32.4718       35.1318       32.9448       34.0812       50.4818       55.7435       59.6134       56.7040       47.0165       43.9700       48.0589       54.2040       61.8051       72.4940       81.4552       74.5987       56.8826       56.9783       62.1813       60.1500       43.6370       47.8945       31.9428       91.4288       69.9975       49.9777       60.5434       63.7086       62.8850       92.6873      104.9811      109.8599      114.0493      122.4264      116.6052      115.9962       91.2283      127.0766      101.7679       97.4914       58.1063       49.1775       46.4631       42.0616       44.4465       50.4456       37.4474       34.1341       43.6339       46.5154       55.3041       55.2443       60.0891       70.1551       75.2372       80.7875      102.3748      102.7882       98.1848       94.3604       81.5761       84.5064       67.9737       66.6614       92.7741      100.1312       86.8412       75.9402       53.3256       50.8108       46.9726       46.3564       50.5733       54.4408       59.0104       60.0749       70.2160       63.0264       71.2421       73.4788       55.8558       56.2727       57.8380       60.8598       52.3137       46.0265       42.4850       42.3352       44.1821       44.7165       47.3545       45.9859       57.9695       62.2552       63.8209       77.5736      110.4260      102.0017      109.9831       70.2340       51.7404       47.4491       48.6972       45.9428       49.7634       59.2526       62.9346       79.7133       88.9634       92.1370       93.9133      105.5091      116.1247      108.6172      100.4976       96.1040       79.7973       75.1090       76.3630      101.2616       72.2489       50.3387       40.2909       32.6423       47.1694       54.2145       61.9922       71.1009      139.4911      158.4163      129.7515      145.4829      144.8718      190.8552      199.1500      204.0548      210.3718      208.2441      208.5642      169.6664      142.1881        0.0000        0.0000        0.0000        0.0000        0.0000        0.0000        0.0000        0.0000        0.0000        0.0000        0.0000        0.0000        0.0000        0.0000        0.0000        0.0000        0.0000        0.0000        0.0000        0.0000        0.0000        0.0000        0.0000        0.0000        0.0000        0.0000        0.0000        0.0000        0.0000        0.0000        0.0000        0.0000        0.0000        0.0000        0.0000        0.0000        0.0000        0.0000        0.0000        0.0000        0.0000        0.0000        0.0000        0.0000        0.0000        0.0000        0.0000        0.0000        0.0000        0.0000        0.0000        0.0000        0.0000
        0.0000        0.0000        0.0000        0.0000        0.0000        0.0000        0.0000        0.0000        0.0000        0.0000        0.0000        0.0000        0.0000        0.0000        0.0000        0.0000        0.0000        0.0000        0.0000        0.0000        0.0000        0.0000        0.0000        0.0000        0.0000        0.0000        0.0000        0.0000        0.0000        0.0000        0.0000        0.0000        0.0000        0.0000        0.0000        0.0000        0.0000        0.0000        0.0000        0.0000        0.0000        0.0000        0.0000      141.6674      142.9009      141.2513      136.7348      111.7991      106.8277       98.6542       80.9457       45.3089       33.8926       31.5378       36.8987       61.7940       68.3347       70.5599       65.6967       50.9527       46.4143       45.4984       46.3321       57.5954       50.5419       49.2448       51.7828       55.8651       55.5705       60.9444       53.2408       34.3124       32.8546       32.6551       36.6301       24.6200       23.3092       34.3796       45.3948      118.8124      111.2676      108.7860      126.6478      181.1793      217.6914      251.3305      258.5452      349.6472      298.0446      283.4084      258.1480      175.1035      150.3941      107.1647      108.9108       67.4898       48.4537       46.1523       49.7137       63.2743       59.5709       61.0837       60.9666       61.1686       65.5283       60.6544       59.7477       59.9545       66.8355       78.4194       85.3195      108.4424      115.1150      114.9334       98.7710      102.7138      113.8345       93.9727       88.7907      104.1404       99.9933       67.2411       58.9725       50.4130       42.0222       41.4270       42.0456       54.2109       70.3301       64.3625       58.9013       58.3860       55.7899       59.6593       66.9180       63.3303       63.0480       67.8864       70.5209       56.0829       46.7959       41.6006       50.4156       48.2553       41.8136       38.7545       40.5581       47.3875       51.0404       54.4469       54.2139       79.6822       88.4482       81.8149       66.1625       50.9499       52.7453       50.8741       53.8218       60.5982       60.6078       65.1880       72.2968       82.3262       91.7457       96.7425      106.7520      103.9707       93.7059       92.4582       76.3014       77.1673       78.9342       86.9145       98.8201       87.7819       80.3884       68.7040       62.7021       61.5634       63.3389       69.7418       85.0095      110.0988      146.2344      115.3554      135.4746      167.9067      189.2419      205.7530      210.5767      217.2429      244.2891      231.9179      180.0009       52.9500        0.0000        0.0000        0.0000        0.0000        0.0000        0.0000        0.0000        0.0000        0.0000        0.0000        0.0000        0.0000        0.0000        0.0000        0.0000        0.0000        0.0000        0.0000        0.0000        0.0000        0.0000        0.0000        0.0000        0.0000        0.0000        0.0000        0.0000        0.0000        0.0000        0.0000        0.0000        0.0000        0.0000        0.0000        0.0000        0.0000        0.0000        0.0000        0.0000        0.0000        0.0000        0.0000        0.0000        0.0000        0.0000        0.0000        0.0000        0.0000        0.0000        0.0000        0.0000        0.0000        0.0000
        0.0000        0.0000        0.0000        0.0000        0.0000        0.0000        0.0000        0.0000        0.0000        0.0000        0.0000        0.0000        0.0000        0.0000        0.0000        0.0000        0.0000        0.0000        0.0000        0.0000        0.0000        0.0000        0.0000        0.0000        0.0000        0.0000        0.0000        0.0000        0.0000        0.0000        0.0000        0.0000        0.0000        0.0000        0.0000        0.0000        0.0000        0.0000        0.0000        0.0000        0.0000        0.0000        0.0000        0.0000      188.3481      183.6676      171.3246      133.9093      123.1997      110.7570       92.9356       52.3912       40.9237       37.8738       44.5495       73.7120       82.6255       83.8653       76.9223       54.4023       49.7307       47.0040       47.2104       47.6705       48.0305       45.2148       48.0031       47.9075       50.2962       48.8084       47.8014       27.1177       24.3284       21.2769       22.5388       21.2180       18.8722       22.0657       32.9148       90.6943      109.9360      136.4479      164.8828      242.2998      252.8156      294.2118      293.6322      346.4165      364.8475      320.3023      307.3983      203.4155      126.7775      100.4288       91.5225       58.6079       50.1347       52.6072       49.5037       65.6991       61.5831       74.5605       65.1845       60.1620       60.7343       54.7592       54.1013       52.8311       58.7283       64.6368       73.0486       80.1791       93.1365       96.6765       96.4371      106.6014      104.8906       91.2060       90.6176      107.8644       92.5342       64.5648       56.0503       44.9430       38.8941       40.3796       42.2752       55.8300       92.7659       72.0655       60.5481       58.9975       54.4366       50.5754       70.0510       64.1030       63.3561       70.0011       71.6870       57.6952       45.1830       41.1628       52.3139       62.4469       42.5787       37.8670       44.9412       42.6910       42.5552       43.1572       51.1450       64.9410       73.9492       73.9881       63.4932       45.1715       52.5704       97.7014       79.2393       77.6031       64.6588       71.7710       68.8541       81.8236       90.1433       98.3586      102.5801       96.5998       97.7516       89.8311       80.6820       88.4986       97.0680       99.3784      134.0801       95.3198       79.5695       73.7196       69.3850       66.0125       77.9782       77.8831       86.9765       98.7935      101.0440       98.8797      125.4734      168.3263      194.7059      209.0146      210.5872      236.9235      270.7206      252.3781      202.5122       81.0600        0.0000        0.0000        0.0000        0.0000        0.0000        0.0000        0.0000        0.0000        0.0000        0.0000        0.0000        0.0000        0.0000        0.0000        0.0000        0.0000        0.0000        0.0000        0.0000        0.0000        0.0000        0.0000        0.0000        0.0000        0.0000        0.0000        0.0000        0.0000        0.0000        0.0000        0.0000        0.0000        0.0000        0.0000        0.0000        0.0000        0.0000        0.0000        0.0000        0.0000        0.0000        0.0000        0.0000        0.0000        0.0000        0.0000        0.0000        0.0000        0.0000        0.0000        0.0000        0.0000        0.0000
        0.0000        0.0000        0.0000        0.0000        0.0000        0.0000        0.0000        0.0000        0.0000        0.0000        0.0000        0.0000        0.0000        0.0000        0.0000        0.0000        0.0000        0.0000        0.0000        0.0000        0.0000        0.0000        0.0000        0.0000        0.0000        0.0000        0.0000        0.0000        0.0000        0.0000        0.0000        0.0000        0.0000        0.0000        0.0000        0.0000        0.0000        0.0000        0.0000        0.0000        0.0000        0.0000        0.0000        0.0000        0.0000        0.0000      200.4884      160.5396      147.5625      134.7231      117.5553       69.8084       58.2700       55.6167       62.0788       98.5987      108.7564      108.7610       99.4593       71.9822       63.0030       59.9704       58.1950       55.4372       53.6283       52.6860       52.9896       54.3976       56.6473       50.8073       46.0972       32.8839       26.1332       25.9065       25.0844       17.5896       17.6486       20.9143       36.3332       94.1004      129.7818      158.6902      187.9389      271.4767      308.9000      329.9339      319.8905      338.7590      367.7345      402.5108      405.1285      289.9304      219.4916      172.7661      128.3611       80.5180       93.5685       60.7330       44.4826       53.0109       82.4022      152.1902       65.6707       57.5676       61.1007       56.5489       62.8144       59.5712       65.4481       68.6840       74.4134       84.7042       91.2359       92.2656       91.8231       99.0382      102.7235       81.1384       82.1982       81.8278       77.2707       68.1973       57.8375       43.7668       40.3351       44.5204       48.9553       52.5925       67.6613       61.1576       51.8096       64.8361       75.6034       57.0425       61.6907       63.4189       60.7936       56.3435       55.5561       54.4664       50.4393       46.2332       49.7658       52.5450       36.8402       38.3658       45.4532       41.3490       37.6945       37.4709       37.2095       63.7244       66.6440       77.4910       74.5616       53.6772       51.2807       70.1225       68.5614       75.0878       80.7403       76.6810       82.5970       97.7454      107.6315      101.7866      100.1631       86.9173       90.6689       88.1859       86.5357       87.7575      101.4831      124.0282      113.6892      100.0411       82.7751       80.7543       75.7510       82.6150       80.9200       85.1992       92.9498       96.0259      129.9618      108.4559      117.8668      179.6442      197.5359      204.6142      218.6510      237.3780      250.1327      272.9362      207.9149       79.9800        0.0000        0.0000        0.0000        0.0000        0.0000        0.0000        0.0000        0.0000        0.0000        0.0000        0.0000        0.0000        0.0000        0.0000        0.0000        0.0000        0.0000        0.0000        0.0000        0.0000        0.0000        0.0000        0.0000        0.0000        0.0000        0.0000        0.0000        0.0000        0.0000        0.0000        0.0000        0.0000        0.0000        0.0000        0.0000        0.0000        0.0000        0.0000        0.0000        0.0000        0.0000        0.0000        0.0000        0.0000        0.0000        0.0000        0.0000        0.0000        0.0000        0.0000        0.0000        0.0000        0.0000
        0.0000        0.0000        0.0000        0.0000        0.0000        0.0000        0.0000        0.0000        0.0000        0.0000        0.0000        0.0000        0.0000        0.0000        0.0000        0.0000        0.0000        0.0000        0.0000        0.0000        0.0000        0.0000        0.0000        0.0000        0.0000        0.0000        0.0000        0.0000        0.0000        0.0000        0.0000        0.0000        0.0000        0.0000        0.0000        0.0000        0.0000        0.0000        0.0000        0.0000        0.0000        0.0000        0.0000        0.0000        0.0000        0.0000        0.0000      186.4852      183.1585      172.3829      156.2817       97.7219       85.4286       82.7315       88.1882      135.0072      143.4795      143.4210      133.4406       94.5549       86.9473       82.3329       77.7096       74.1245       69.0151       68.0468       71.5617       71.3877       68.7281       66.1453       60.9878       39.6412       38.7462       37.8941       37.3884       25.0541       30.3380       51.0990       46.8947      111.2269      165.0878      177.4779      205.8613      284.9434      309.9386      318.8753      303.2842      353.2821      378.0659      396.2504      428.5837      353.7208      278.0380      263.1101      216.6505      155.4148      122.8479      109.2465       84.6744       90.8928       89.6977       68.9817       68.0353       58.1371       52.1651       57.7352       63.6811       55.4448       74.2326       73.4164       80.1800       97.2050       79.3765       90.3264       88.1412       79.1076       79.0918       73.2079       66.1079       74.6941       60.8888       67.5927       55.7419       44.7160       42.5116       47.1836       49.7310       60.7838       69.2704       60.8442       55.2920       55.7298       78.1356       70.5422       68.8096       66.3601       70.6403       51.9182       50.3693       52.5790       50.5933       44.6348       50.4038       43.3158       37.1246       36.1446       38.2853       49.9373       45.0030       40.9716       59.8746       67.8279       65.8216       82.0626       77.7149       57.5975       70.5788       67.1176       81.6315       81.8367       70.0797       70.4534       79.7065       86.9114       97.9928       97.3309      101.3851       99.9371       99.9542      112.8475      111.1942      111.7248      151.3645      136.3504      118.3345      102.4337      101.9776       87.3893       83.5488       84.5658       91.4211       93.8474       94.3118      104.8813      116.7266      118.3283      132.4292      191.1955      209.2980      208.7021      245.9537      234.6553      257.0833      226.5410      211.5756        0.0000        0.0000        0.0000        0.0000        0.0000        0.0000        0.0000        0.0000        0.0000        0.0000        0.0000        0.0000        0.0000        0.0000        0.0000        0.0000        0.0000        0.0000        0.0000        0.0000        0.0000        0.0000        0.0000        0.0000        0.0000        0.0000        0.0000        0.0000        0.0000        0.0000        0.0000        0.0000        0.0000        0.0000        0.0000        0.0000        0.0000        0.0000        0.0000        0.0000        0.0000        0.0000        0.0000        0.0000        0.0000        0.0000        0.0000        0.0000        0.0000        0.0000        0.0000        0.0000        0.0000        0.0000
        0.0000        0.0000        0.0000        0.0000        0.0000        0.0000        0.0000        0.0000        0.0000        0.0000        0.0000        0.0000        0.0000        0.0000        0.0000        0.0000        0.0000        0.0000        0.0000        0.0000        0.0000        0.0000        0.0000        0.0000        0.0000        0.0000        0.0000        0.0000        0.0000        0.0000        0.0000        0.0000        0.0000        0.0000        0.0000        0.0000        0.0000        0.0000        0.0000        0.0000        0.0000        0.0000        0.0000        0.0000        0.0000        0.0000        0.0000        0.0000        0.0000        0.0000      243.4739      208.5685      188.8973      183.4971      191.8183      209.5659      217.5226      216.0982      203.6479      158.8233      146.7098      139.5824      134.8620       96.4021       93.3440       84.7764        0.0000        0.0000       91.2071       88.2326       85.0235       90.8045       92.5965       87.5126       89.6200       88.8400       96.2209      116.6561      147.6517      203.7991      248.2890      269.1158      273.4385      228.7891      255.0886      278.7321      297.4216      251.7900      282.1154        0.0000        0.0000        0.0000        0.0000      330.4419      289.8339      273.4977      276.5728      259.0591        0.0000      164.3791      142.5121      102.5173       95.9662       79.1168       61.7156       69.7697       77.1284       62.6809       81.8058       92.7462      102.4374       87.8414       84.1244      101.6296       87.0080       80.0059       71.9674       68.1398       65.1295       62.8167       58.3311       54.9204       51.6460       46.5061       44.9763       45.3039       49.5734       50.7622       47.3688       44.9136       46.3294       52.3939       73.9572       60.7262       72.4107       63.3418       60.4500       77.2765       66.3975       53.7849       55.8446       54.1173       79.4573       43.3803       34.2075       39.0193       44.6708       49.9087       53.1203       52.0903       67.4952       53.8915       48.4306       54.5227       59.0738       75.7217       76.3661       78.5420       81.8011       78.0839       83.0010       72.7192       78.3176       76.7042       80.5725       94.2117      111.9956      130.1054      154.0743      189.1589      137.8825      151.0082      145.8882      135.5917      147.8445      119.5011      114.9163      100.1295       98.7092      102.3728      105.4078      108.8101      103.2936      123.6973      136.4076      154.8991      171.4583      182.6759      200.4794      221.2844      252.3288      223.2003      181.8682        0.0000        0.0000        0.0000        0.0000        0.0000        0.0000        0.0000        0.0000        0.0000        0.0000        0.0000        0.0000        0.0000        0.0000        0.0000        0.0000        0.0000        0.0000        0.0000        0.0000        0.0000        0.0000        0.0000        0.0000        0.0000        0.0000        0.0000        0.0000        0.0000        0.0000        0.0000        0.0000        0.0000        0.0000        0.0000        0.0000        0.0000        0.0000        0.0000        0.0000        0.0000        0.0000        0.0000        0.0000        0.0000        0.0000        0.0000        0.0000        0.0000        0.0000        0.0000        0.0000        0.0000        0.0000        0.0000        0.0000
        0.0000        0.0000        0.0000        0.0000        0.0000        0.0000        0.0000        0.0000        0.0000        0.0000        0.0000        0.0000        0.0000        0.0000        0.0000        0.0000        0.0000        0.0000        0.0000        0.0000        0.0000        0.0000        0.0000        0.0000        0.0000        0.0000        0.0000        0.0000        0.0000        0.0000        0.0000        0.0000        0.0000        0.0000        0.0000        0.0000        0.0000        0.0000        0.0000        0.0000        0.0000        0.0000        0.0000        0.0000        0.0000        0.0000        0.0000        0.0000        0.0000        0.0000        0.0000        0.0000        0.0000        0.0000        0.0000      255.6103      262.3003      258.1200        0.0000        0.0000        0.0000      167.2697      155.4426      113.7049      106.9934        0.0000        0.0000        0.0000        0.0000        0.0000        0.0000        0.0000      120.5044      118.4689      117.4565      113.2710      119.9134      141.3732      187.9535      234.4852      269.5290      282.6219      318.9525      271.4869      302.8293      336.1856      327.3348      234.6543        0.0000        0.0000        0.0000        0.0000        0.0000        0.0000      339.8855      374.3544        0.0000        0.0000        0.0000      226.0057      155.9301      111.0106       95.0871       90.0941       66.0466       66.3403       71.2148       69.9400       69.4042       76.8362      100.1875       96.6082       73.7627       68.8531       62.9474       71.1268       62.8516       63.9101       69.9899       60.2811       56.8209       49.9729       56.4918       43.9014       49.8170       60.6053       44.1037       36.9436       34.8547       34.3835       37.8204       53.4311       50.4242       41.4268       46.9596       41.7049       52.5136       58.2945       62.8753       81.4244       49.4967       53.5985       57.7629       37.6521       33.9621       34.2176       46.3680       51.3650       57.7245       83.2987       74.2511       49.8765       40.0267       47.4517       77.6784       88.7640       87.6677       84.8943       81.0464       78.7895       85.3999       87.1972       88.2501       87.8576       92.2842      103.4934      120.2338      152.1486      171.6146      154.5601      170.8961      170.6404      169.0609      144.5777      129.6956      127.6797      118.0795      106.3535      111.5711      109.8707       99.6592      127.4128      126.4787      132.2153      143.8556      164.0924      176.0344      178.5371      195.1521      226.2159      235.5671      249.1578      196.7095        0.0000        0.0000        0.0000        0.0000        0.0000        0.0000        0.0000        0.0000        0.0000        0.0000        0.0000        0.0000        0.0000        0.0000        0.0000        0.0000        0.0000        0.0000        0.0000        0.0000        0.0000        0.0000        0.0000        0.0000        0.0000        0.0000        0.0000        0.0000        0.0000        0.0000        0.0000        0.0000        0.0000        0.0000        0.0000        0.0000        0.0000        0.0000        0.0000        0.0000        0.0000        0.0000        0.0000        0.0000        0.0000        0.0000        0.0000        0.0000        0.0000        0.0000        0.0000        0.0000        0.0000        0.0000        0.0000        0.0000
        0.0000        0.0000        0.0000        0.0000        0.0000        0.0000        0.0000        0.0000        0.0000        0.0000        0.0000        0.0000        0.0000        0.0000        0.0000        0.0000        0.0000        0.0000        0.0000        0.0000        0.0000        0.0000        0.0000        0.0000        0.0000        0.0000        0.0000        0.0000        0.0000        0.0000        0.0000        0.0000        0.0000        0.0000        0.0000        0.0000        0.0000        0.0000        0.0000        0.0000        0.0000        0.0000        0.0000        0.0000        0.0000        0.0000        0.0000        0.0000        0.0000        0.0000        0.0000        0.0000        0.0000        0.0000        0.0000        0.0000        0.0000        0.0000        0.0000        0.0000        0.0000      206.9698      197.2650      154.5575      153.9044        0.0000        0.0000        0.0000        0.0000        0.0000        0.0000        0.0000        0.0000      150.0807      147.4434      142.4361      144.3985      171.2146      222.2406      283.2156      294.3529      303.0315      323.4629      318.3705      361.7473        0.0000        0.0000        0.0000        0.0000        0.0000        0.0000        0.0000        0.0000        0.0000        0.0000        0.0000        0.0000        0.0000        0.0000        0.0000      164.5572      120.0716       87.0310       99.1167       86.3829       74.2943       72.7743       65.2141       69.7319       72.4058       82.8702       84.1269       84.2190       72.8607       64.7198       74.8162       73.6867       79.9296       84.0148       73.7301       59.5034       41.4422       38.0724       31.0052       33.0197       42.3210       35.8519       32.1075       31.5292       34.3561       42.9039       49.5844       51.5597       39.5643       40.3922       36.2376       43.0091       41.6035       41.1203       51.0791       48.7005       56.3512       50.6492       38.3689       35.4591       37.1102       52.1289       57.5681       71.2351       59.9581       66.6243       40.5344       39.2487       52.3129       56.5720       66.9908       81.6229       89.2625       90.4512       92.7901       89.0412       98.4299      104.0520      120.2997      134.5518      135.3126      136.9463      164.8228      180.8353      183.0833      194.2882      190.1010      161.1121      139.5249      123.8461      122.0066      111.1764      100.2861      105.6574      111.6237      113.8005      105.5012      110.5287      139.1686      158.7090      181.8328      188.0344      209.2401      232.1080      209.7572      223.5074      155.1615        0.0000        0.0000        0.0000        0.0000        0.0000        0.0000        0.0000        0.0000        0.0000        0.0000        0.0000        0.0000        0.0000        0.0000        0.0000        0.0000        0.0000        0.0000        0.0000        0.0000        0.0000        0.0000        0.0000        0.0000        0.0000        0.0000        0.0000        0.0000        0.0000        0.0000        0.0000        0.0000        0.0000        0.0000        0.0000        0.0000        0.0000        0.0000        0.0000        0.0000        0.0000        0.0000        0.0000        0.0000        0.0000        0.0000        0.0000        0.0000        0.0000        0.0000        0.0000        0.0000        0.0000        0.0000        0.0000        0.0000        0.0000
        0.0000        0.0000        0.0000        0.0000        0.0000        0.0000        0.0000        0.0000        0.0000        0.0000        0.0000        0.0000        0.0000        0.0000        0.0000        0.0000        0.0000        0.0000        0.0000        0.0000        0.0000        0.0000        0.0000        0.0000        0.0000        0.0000        0.0000        0.0000        0.0000        0.0000        0.0000        0.0000        0.0000        0.0000        0.0000        0.0000        0.0000        0.0000        0.0000        0.0000        0.0000        0.0000        0.0000        0.0000        0.0000        0.0000        0.0000        0.0000        0.0000        0.0000        0.0000        0.0000        0.0000        0.0000        0.0000        0.0000        0.0000        0.0000        0.0000        0.0000        0.0000        0.0000      260.7965      227.6387        0.0000        0.0000        0.0000        0.0000        0.0000        0.0000        0.0000        0.0000        0.0000        0.0000      176.3402      170.6868      160.0789      175.3367      223.4279      294.8758      315.8997      314.9052      298.2944      305.5255        0.0000        0.0000        0.0000        0.0000        0.0000        0.0000        0.0000        0.0000        0.0000        0.0000        0.0000        0.0000        0.0000        0.0000        0.0000        0.0000        0.0000      113.1934       76.9265       71.2983       72.4391       79.9543       82.5463       90.7264       94.3403       95.7252       91.5132       98.5977       95.5942       85.5388       82.7508       91.7708       95.6681       91.9265       91.2110       78.7258       66.5569       48.6698       42.5183       34.2140       34.9760       31.7353       30.6499       26.4726       31.0392       36.7447       38.9520       37.7375       40.5744       39.8144       32.4258       41.3181       37.0381       40.1408       41.0000       50.9752       56.5731       49.9828       48.5605       40.0604       35.6631       38.0070       52.2520       57.1239       55.6417       61.0156       56.0434       46.7924       52.1669       37.9671       40.7500       66.8763       79.3167       79.5926       83.6599       88.4770       97.0330      113.7191      126.9280      149.5412      168.4286      147.3675      155.3805      169.8275      177.5796      177.3909      189.1417      190.4774      173.8613      155.1884      128.9680      118.4660      111.3280      101.9938      103.4093      121.8011      121.8961      114.0046      118.2838      161.7438      197.5003      229.1874      254.7914      265.0416      258.9077      208.0315      178.4142        0.0000        0.0000        0.0000        0.0000        0.0000        0.0000        0.0000        0.0000        0.0000        0.0000        0.0000        0.0000        0.0000        0.0000        0.0000        0.0000        0.0000        0.0000        0.0000        0.0000        0.0000        0.0000        0.0000        0.0000        0.0000        0.0000        0.0000        0.0000        0.0000        0.0000        0.0000        0.0000        0.0000        0.0000        0.0000        0.0000        0.0000        0.0000        0.0000        0.0000        0.0000        0.0000        0.0000        0.0000        0.0000        0.0000        0.0000        0.0000        0.0000        0.0000        0.0000        0.0000        0.0000        0.0000        0.0000        0.0000        0.0000        0.0000
        0.0000        0.0000        0.0000        0.0000        0.0000        0.0000        0.0000        0.0000        0.0000        0.0000        0.0000        0.0000        0.0000        0.0000        0.0000        0.0000        0.0000        0.0000        0.0000        0.0000        0.0000        0.0000        0.0000        0.0000        0.0000        0.0000        0.0000        0.0000        0.0000        0.0000        0.0000        0.0000        0.0000        0.0000        0.0000        0.0000        0.0000        0.0000        0.0000        0.0000        0.0000        0.0000        0.0000        0.0000        0.0000        0.0000        0.0000        0.0000        0.0000        0.0000        0.0000        0.0000        0.0000        0.0000        0.0000        0.0000        0.0000        0.0000        0.0000        0.0000        0.0000        0.0000        0.0000        0.0000        0.0000        0.0000        0.0000        0.0000        0.0000        0.0000        0.0000        0.0000        0.0000        0.0000      169.5035      142.2032      121.4300      120.0660      147.6577      164.2393      163.2820      170.8609      189.3120        0.0000        0.0000        0.0000        0.0000        0.0000        0.0000        0.0000        0.0000        0.0000        0.0000        0.0000        0.0000        0.0000        0.0000        0.0000        0.0000        0.0000        0.0000       90.4027       50.2069       82.1065       86.5130       88.1173       91.0449      100.8306      113.3982      132.1351      132.7293      129.6954      129.6882      124.6056      112.0702      112.9557      122.3511      104.6473       93.1493       87.4805       76.4452       60.3285       52.9370       41.5097       35.0702       32.4110       31.4242       33.6721       32.5988       35.5553       37.8301       35.8978       37.4995       35.9190       36.5246       36.8926       32.3504       37.7145       38.2768       57.8122       59.7412       54.1506       51.6498       45.7304       37.6953       51.0576       62.3501       85.1993       80.3374       60.7429       59.3242       46.4565       54.8460       45.7208       53.0786       62.4621       70.8331       67.1718       71.6243       89.2239      105.9776      113.8245      130.8045      172.2449      178.6230      175.6374      180.5119      177.3314      189.5553      186.9862      190.8903      180.8600      169.0348      162.9773      138.7317      109.6055      102.3337      103.3943      103.6022      108.4919      119.9146      133.1034      144.5981      186.4117      254.2832      254.6281      292.4317      267.1067      229.0308      229.3910      189.4549        0.0000        0.0000        0.0000        0.0000        0.0000        0.0000        0.0000        0.0000        0.0000        0.0000        0.0000        0.0000        0.0000        0.0000        0.0000        0.0000        0.0000        0.0000        0.0000        0.0000        0.0000        0.0000        0.0000        0.0000        0.0000        0.0000        0.0000        0.0000        0.0000        0.0000        0.0000        0.0000        0.0000        0.0000        0.0000        0.0000        0.0000        0.0000        0.0000        0.0000        0.0000        0.0000        0.0000        0.0000        0.0000        0.0000        0.0000        0.0000        0.0000        0.0000        0.0000        0.0000        0.0000        0.0000        0.0000        0.0000        0.0000        0.0000
        0.0000        0.0000        0.0000        0.0000        0.0000        0.0000        0.0000        0.0000        0.0000        0.0000        0.0000        0.0000        0.0000        0.0000        0.0000        0.0000        0.0000        0.0000        0.0000        0.0000        0.0000        0.0000        0.0000        0.0000        0.0000        0.0000        0.0000        0.0000        0.0000        0.0000        0.0000        0.0000        0.0000        0.0000        0.0000        0.0000        0.0000        0.0000        0.0000        0.0000        0.0000        0.0000        0.0000        0.0000        0.0000        0.0000        0.0000        0.0000        0.0000        0.0000        0.0000        0.0000        0.0000        0.0000        0.0000        0.0000        0.0000        0.0000        0.0000        0.0000        0.0000        0.0000        0.0000        0.0000        0.0000        0.0000        0.0000        0.0000        0.0000        0.0000        0.0000        0.0000        0.0000        0.0000        0.0000        0.0000        0.0000        0.0000        0.0000        0.0000        0.0000        0.0000        0.0000        0.0000        0.0000        0.0000        0.0000        0.0000        0.0000        0.0000        0.0000        0.0000        0.0000        0.0000        0.0000        0.0000        0.0000        0.0000        0.0000        0.0000        0.0000       88.3528       57.5980       96.7701      105.9090      102.4540       94.1573      108.0398      118.9958      138.8367      140.4147      125.7847      120.0430      116.0096      112.2813      133.7655      131.8540      116.3015       93.3904       79.5889       65.6494       62.4012       51.2251       49.7850       40.2610       35.7787       35.5921       34.4059       39.5569       42.5806       43.8095       33.6325       33.8032       34.6108       34.0208       31.7033       31.6197       41.4619       43.9719       51.6382       55.0356       52.5424       50.5798       45.6348       40.6880       41.6201       46.0060       57.2955       62.2716       66.8816       60.7637       47.2635       42.8219       42.2586       52.9107       60.0682       64.5928       64.2881       71.1568       88.5043      111.3632      130.7263      140.1423      188.2032      186.7202      167.6557      173.9684      160.7589      183.6092      202.4087      205.4984      197.7621      188.4352      161.0988      129.1641      124.3963      103.5062       97.1689      100.5617      104.3349      112.9373      136.7613      149.1640      196.2846      213.5973      253.5396      243.8763      210.6920      176.4495      156.7574        0.0000        0.0000        0.0000        0.0000        0.0000        0.0000        0.0000        0.0000        0.0000        0.0000        0.0000        0.0000        0.0000        0.0000        0.0000        0.0000        0.0000        0.0000        0.0000        0.0000        0.0000        0.0000        0.0000        0.0000        0.0000        0.0000        0.0000        0.0000        0.0000        0.0000        0.0000        0.0000        0.0000        0.0000        0.0000        0.0000        0.0000        0.0000        0.0000        0.0000        0.0000        0.0000        0.0000        0.0000        0.0000        0.0000        0.0000        0.0000        0.0000        0.0000        0.0000        0.0000        0.0000        0.0000        0.0000        0.0000        0.0000        0.0000        0.0000
        0.0000        0.0000        0.0000        0.0000        0.0000        0.0000        0.0000        0.0000        0.0000        0.0000        0.0000        0.0000        0.0000        0.0000        0.0000        0.0000        0.0000        0.0000        0.0000        0.0000        0.0000        0.0000        0.0000        0.0000        0.0000        0.0000        0.0000        0.0000        0.0000        0.0000        0.0000        0.0000        0.0000        0.0000        0.0000        0.0000        0.0000        0.0000        0.0000        0.0000        0.0000        0.0000        0.0000        0.0000        0.0000        0.0000        0.0000        0.0000        0.0000        0.0000        0.0000        0.0000        0.0000        0.0000        0.0000        0.0000        0.0000        0.0000        0.0000        0.0000        0.0000        0.0000        0.0000        0.0000        0.0000        0.0000        0.0000        0.0000        0.0000        0.0000        0.0000        0.0000        0.0000        0.0000        0.0000        0.0000        0.0000        0.0000        0.0000        0.0000        0.0000        0.0000        0.0000        0.0000        0.0000        0.0000        0.0000        0.0000        0.0000        0.0000        0.0000        0.0000        0.0000        0.0000        0.0000        0.0000        0.0000        0.0000        0.0000        0.0000        0.0000      109.5915       67.9254       90.4723       96.3009       97.0806      108.0436      122.1120      121.7821      139.5018      129.4404      124.7571      114.8975      104.9970      111.3990      120.7529      114.0464       97.1865       81.8663       71.2944       67.7808       63.7659       50.6521       50.8468       43.8415       43.4475       47.9679       42.1800       37.7981       39.8469       33.7737       35.3580       32.0989       39.2501       39.7083       33.7887       31.4755       45.6975       48.1901       48.1452       48.3840       50.7486       49.3988       46.0647       44.2307       45.3072       46.0618       53.3899       58.2289       61.6491       57.4938       46.9092       44.0749       46.9716       59.0455       60.4146       56.1221       62.3314       62.7090       76.8546       97.4620      112.6918      137.0244      182.3408      216.9694      187.1526      181.4213      166.5974      178.8230      183.4580      182.1442      183.3534      173.0963      155.3969      126.3186      110.5704      103.9410       95.5253       95.6655      104.0722      100.0813      118.0090      144.0371      200.8264      245.7519      240.0276      218.1301      180.2387      176.4720      169.2225        0.0000        0.0000        0.0000        0.0000        0.0000        0.0000        0.0000        0.0000        0.0000        0.0000        0.0000        0.0000        0.0000        0.0000        0.0000        0.0000        0.0000        0.0000        0.0000        0.0000        0.0000        0.0000        0.0000        0.0000        0.0000        0.0000        0.0000        0.0000        0.0000        0.0000        0.0000        0.0000        0.0000        0.0000        0.0000        0.0000        0.0000        0.0000        0.0000        0.0000        0.0000        0.0000        0.0000        0.0000        0.0000        0.0000        0.0000        0.0000        0.0000        0.0000        0.0000        0.0000        0.0000        0.0000        0.0000        0.0000        0.0000        0.0000        0.0000
        0.0000        0.0000        0.0000        0.0000        0.0000        0.0000        0.0000        0.0000        0.0000        0.0000        0.0000        0.0000        0.0000        0.0000        0.0000        0.0000        0.0000        0.0000        0.0000        0.0000        0.0000        0.0000        0.0000        0.0000        0.0000        0.0000        0.0000        0.0000        0.0000        0.0000        0.0000        0.0000        0.0000        0.0000        0.0000        0.0000        0.0000        0.0000        0.0000        0.0000        0.0000        0.0000        0.0000        0.0000        0.0000        0.0000        0.0000        0.0000        0.0000        0.0000        0.0000        0.0000        0.0000        0.0000        0.0000        0.0000        0.0000        0.0000        0.0000        0.0000        0.0000        0.0000        0.0000        0.0000        0.0000        0.0000        0.0000        0.0000        0.0000        0.0000        0.0000        0.0000        0.0000        0.0000        0.0000        0.0000        0.0000        0.0000        0.0000        0.0000        0.0000        0.0000        0.0000        0.0000        0.0000        0.0000        0.0000        0.0000        0.0000        0.0000        0.0000        0.0000        0.0000        0.0000        0.0000        0.0000        0.0000        0.0000        0.0000        0.0000      110.3223       85.2039       70.8450      114.1129      112.6813      130.3593      125.6455      134.4695      138.4052      134.5700      123.8176      130.1343      126.6903      109.1277      105.4587      106.2675      105.6264       86.6066       77.6101       59.5987       68.4583       61.1724       53.2488       56.6044       41.5395       42.4268       44.6877       39.2764       34.7311       32.6758       37.3541       35.9198       32.7181       46.2901       37.6915       30.0128       35.2088       41.3803       37.3861       45.0899       45.4708       47.6972       41.5005       38.4424       40.4577       45.3028       64.4845       61.2930       61.9980       64.8253       51.8129       41.5062       40.4055       41.4453       64.7551       59.7547       60.2896       58.2465       68.5625       87.1443      102.7523      107.6689      119.1982      172.3472      187.5263      208.9752      182.7935      157.1597      177.3780      201.9554      186.5375      174.8590      168.3983      133.5956      125.7986      119.1723      106.9157       97.9613       96.9691      110.6404      104.5722      112.7034      126.9135      172.4357      191.4416      194.7068      188.5436      168.6748        0.0000        0.0000        0.0000        0.0000        0.0000        0.0000        0.0000        0.0000        0.0000        0.0000        0.0000        0.0000        0.0000      228.3600        0.0000        0.0000        0.0000      285.0300        0.0000        0.0000        0.0000        0.0000        0.0000        0.0000        0.0000        0.0000        0.0000        0.0000        0.0000        0.0000        0.0000        0.0000        0.0000        0.0000        0.0000        0.0000        0.0000        0.0000        0.0000        0.0000        0.0000        0.0000        0.0000        0.0000        0.0000        0.0000        0.0000        0.0000        0.0000        0.0000        0.0000        0.0000        0.0000        0.0000        0.0000        0.0000        0.0000        0.0000        0.0000        0.0000        0.0000
        0.0000        0.0000        0.0000        0.0000        0.0000        0.0000        0.0000        0.0000        0.0000        0.0000        0.0000        0.0000        0.0000        0.0000        0.0000        0.0000        0.0000        0.0000        0.0000        0.0000        0.0000        0.0000        0.0000        0.0000        0.0000        0.0000        0.0000        0.0000        0.0000        0.0000        0.0000        0.0000        0.0000        0.0000        0.0000        0.0000        0.0000        0.0000        0.0000        0.0000        0.0000        0.0000        0.0000        0.0000        0.0000        0.0000        0.0000        0.0000        0.0000        0.0000        0.0000        0.0000        0.0000        0.0000        0.0000        0.0000        0.0000        0.0000        0.0000        0.0000        0.0000        0.0000        0.0000        0.0000        0.0000        0.0000        0.0000        0.0000        0.0000        0.0000        0.0000        0.0000        0.0000        0.0000        0.0000        0.0000        0.0000        0.0000        0.0000        0.0000        0.0000        0.0000        0.0000        0.0000        0.0000        0.0000        0.0000        0.0000        0.0000        0.0000        0.0000        0.0000        0.0000        0.0000        0.0000        0.0000        0.0000        0.0000        0.0000        0.0000      147.5883      128.0940      124.3941      139.6913      144.0354      156.7137      168.8786      164.5083      167.8950      156.0717      149.7877      138.7549      124.7343      108.0876       96.4439       85.2917       87.4220       71.8810       61.2897       60.8845       59.0406       53.3296       61.8645       60.5946       52.6394       46.3959       43.6538       33.4806       28.0214       29.7914       34.2118       44.1366       38.3550       41.0753       38.7478       32.3179       33.8751       30.2549       36.3135       36.3893       43.8208       41.8373       38.3618       50.5195       44.4318       40.1600       51.9537       53.6597       38.4503       39.6896       35.5781       44.9458       48.0077       47.4050       54.9849       49.0531       54.0285       64.7694      105.7454      105.9898       96.7587      106.0285      109.5360       99.9374      137.9206      207.2813      187.0105      158.0783      170.3716      231.9827      201.3585      176.0473      167.6299      151.9588      139.3444      111.3483      108.8166      107.7645      108.7329       99.7297      112.7878      114.3047      122.6052      139.2156      180.2998      172.5829      162.6609      135.3113        0.0000        0.0000        0.0000        0.0000        0.0000        0.0000        0.0000        0.0000        0.0000        0.0000        0.0000        0.0000      372.4801      280.6500      273.3300        0.0000      290.6700      331.5899        0.0000        0.0000        0.0000        0.0000        0.0000        0.0000        0.0000        0.0000        0.0000        0.0000        0.0000        0.0000        0.0000        0.0000        0.0000        0.0000        0.0000        0.0000        0.0000        0.0000        0.0000        0.0000        0.0000        0.0000        0.0000        0.0000        0.0000        0.0000        0.0000        0.0000        0.0000        0.0000        0.0000        0.0000        0.0000        0.0000        0.0000        0.0000        0.0000        0.0000        0.0000        0.0000        0.0000
        0.0000        0.0000        0.0000        0.0000        0.0000        0.0000        0.0000        0.0000        0.0000        0.0000        0.0000        0.0000        0.0000        0.0000        0.0000        0.0000        0.0000        0.0000        0.0000        0.0000        0.0000        0.0000        0.0000        0.0000        0.0000        0.0000        0.0000        0.0000        0.0000        0.0000        0.0000        0.0000        0.0000        0.0000        0.0000        0.0000        0.0000        0.0000        0.0000        0.0000        0.0000        0.0000        0.0000        0.0000        0.0000        0.0000        0.0000        0.0000        0.0000        0.0000        0.0000        0.0000        0.0000        0.0000        0.0000        0.0000        0.0000        0.0000        0.0000        0.0000        0.0000        0.0000        0.0000        0.0000        0.0000        0.0000        0.0000        0.0000        0.0000        0.0000        0.0000        0.0000        0.0000        0.0000        0.0000        0.0000        0.0000        0.0000        0.0000        0.0000        0.0000        0.0000        0.0000        0.0000        0.0000        0.0000        0.0000        0.0000        0.0000        0.0000        0.0000        0.0000        0.0000        0.0000        0.0000        0.0000        0.0000        0.0000        0.0000      182.0014      142.8276      139.9983      135.8509      148.9989      166.1891      173.9513      176.8156      183.7075      169.8585      152.2202      152.1509      142.8417      124.6845      109.1776       93.6090       94.1300       84.7683       75.3786       64.7750       66.3860       61.4627       55.5185       49.4648       52.9836       52.8497       48.9168       41.3170       28.8556       26.4334       26.7783       30.2500       38.9087       43.4101       41.0625       37.8882       34.3526       33.4099       35.0737       41.0894       37.2083       43.6688       46.1614       43.7390       57.1208       54.3356       42.9180       42.9295       36.2707       31.9180       27.8705       33.1314       45.5630       51.0257       55.4878       57.9754       57.3675       66.4552       76.9007      101.6990       76.6080       74.5069       86.7536       88.2031      101.0528      115.3216      124.1559      140.9547      154.8051      168.5417      188.9868      177.1544      142.6630      157.8093      154.6766      147.4843      111.6031      112.9657      112.3580      114.9514      114.6102      113.5660      106.0883      118.2964      129.4462      165.8016      174.5010      159.8143      159.9730        0.0000        0.0000        0.0000        0.0000        0.0000        0.0000      189.3416      142.3200        0.0000        0.0000        0.0000        0.0000      318.2100      366.0900        0.0000        0.0000        0.0000        0.0000        0.0000        0.0000        0.0000        0.0000        0.0000        0.0000        0.0000        0.0000        0.0000        0.0000        0.0000        0.0000        0.0000        0.0000        0.0000        0.0000        0.0000        0.0000        0.0000        0.0000        0.0000        0.0000        0.0000        0.0000        0.0000        0.0000        0.0000        0.0000        0.0000        0.0000        0.0000        0.0000        0.0000        0.0000        0.0000        0.0000        0.0000        0.0000        0.0000        0.0000        0.0000        0.0000        0.0000
        0.0000        0.0000        0.0000        0.0000        0.0000        0.0000        0.0000        0.0000        0.0000        0.0000        0.0000        0.0000        0.0000        0.0000        0.0000        0.0000        0.0000        0.0000        0.0000        0.0000        0.0000        0.0000        0.0000        0.0000        0.0000        0.0000        0.0000        0.0000        0.0000        0.0000        0.0000        0.0000        0.0000        0.0000        0.0000        0.0000        0.0000        0.0000        0.0000        0.0000        0.0000        0.0000        0.0000        0.0000        0.0000        0.0000        0.0000        0.0000        0.0000        0.0000        0.0000        0.0000        0.0000        0.0000        0.0000        0.0000        0.0000        0.0000        0.0000        0.0000        0.0000        0.0000        0.0000        0.0000        0.0000        0.0000        0.0000        0.0000        0.0000        0.0000        0.0000        0.0000        0.0000        0.0000        0.0000        0.0000        0.0000        0.0000        0.0000        0.0000        0.0000        0.0000        0.0000        0.0000        0.0000        0.0000        0.0000        0.0000        0.0000        0.0000        0.0000        0.0000        0.0000        0.0000        0.0000        0.0000        0.0000      164.4911      155.7123      168.5239      155.6857      150.7264      146.4083      160.6619      174.3484      182.8440      173.5135      171.6876      164.4416      163.4573      160.1539      132.9144      119.6596      104.4985      106.4445       94.4480       78.7760       68.7386       66.5129       73.1856       67.1807       61.5778       47.7617       51.1368       48.9359       48.4759       46.3310       30.4066       27.8491       24.7201       33.9317       40.8983       43.5297       49.8684       42.7168       38.6118       55.8712       40.8601       46.8655       48.4721       61.2799       39.3268       38.6119       51.6385       51.4385       48.6361       44.8863       36.2825       55.1587       45.3382       37.5227       45.1408       44.1824       52.4663       53.6504       55.8780       95.2828       91.0181       94.9103       97.2774      102.4468       88.8940       94.4587      101.2633      116.2491      110.2902      127.3496      128.4251      163.9674      167.5444      140.2860      139.8823      142.4249      160.6247      139.9665      127.3385      119.5985      130.1631      130.0105      112.6028      103.2812      102.9837      122.8483      113.6413      158.2185      157.9375      147.9239        0.0000        0.0000        0.0000        0.0000        0.0000      175.7781      176.4637      178.2440       86.3700        0.0000        0.0000        0.0000        0.0000        0.0000        0.0000        0.0000        0.0000        0.0000        0.0000        0.0000        0.0000        0.0000        0.0000        0.0000        0.0000        0.0000        0.0000        0.0000        0.0000        0.0000        0.0000        0.0000        0.0000        0.0000        0.0000        0.0000        0.0000        0.0000        0.0000        0.0000        0.0000        0.0000        0.0000        0.0000        0.0000        0.0000        0.0000        0.0000        0.0000        0.0000        0.0000        0.0000        0.0000        0.0000        0.0000        0.0000        0.0000        0.0000        0.0000        0.0000        0.0000        0.0000
        0.0000        0.0000        0.0000        0.0000        0.0000        0.0000        0.0000        0.0000        0.0000        0.0000        0.0000        0.0000        0.0000        0.0000        0.0000        0.0000        0.0000        0.0000        0.0000        0.0000        0.0000        0.0000        0.0000        0.0000        0.0000        0.0000        0.0000        0.0000        0.0000        0.0000        0.0000        0.0000        0.0000        0.0000        0.0000        0.0000        0.0000        0.0000        0.0000        0.0000        0.0000        0.0000        0.0000        0.0000        0.0000        0.0000        0.0000        0.0000        0.0000        0.0000        0.0000        0.0000        0.0000        0.0000        0.0000        0.0000        0.0000        0.0000        0.0000        0.0000        0.0000        0.0000        0.0000        0.0000        0.0000        0.0000        0.0000        0.0000        0.0000        0.0000        0.0000        0.0000        0.0000        0.0000        0.0000        0.0000        0.0000        0.0000        0.0000        0.0000        0.0000        0.0000        0.0000        0.0000        0.0000        0.0000        0.0000        0.0000        0.0000        0.0000        0.0000        0.0000        0.0000        0.0000        0.0000        0.0000        0.0000      148.2274      151.3440      168.0539      177.3676      157.8153      147.7735      154.8997      140.1884      145.5469      159.0774      148.3759      147.9680      143.0552      134.6179      122.6260      119.5738      111.2835      100.6735       84.0386       70.6916       65.7596       69.1477       69.4298       59.1881       54.7642       39.4820       42.9817       42.2739       38.9337       37.9618       25.0774       27.7870       28.3530       27.8424       34.7714       43.7627       49.0457       53.2144       69.4137       64.8841       57.4814       33.9977       43.0330       58.9078       44.6638       52.1645       53.8218       75.8866       56.4607       42.0939       32.8925       52.6898       43.7952       32.3227       47.1531       51.2307       58.3824       61.3144       67.1858       78.7976       70.6680       76.1024       83.2786      104.1680       85.0696      104.1449      110.6760      124.2079      131.4313      149.9205      118.6782      130.0885      143.5023      145.2023      131.7777      149.4668      145.5463      132.8053      131.3357      128.5282      131.4665      126.7691      126.9533      120.7643      125.8465      130.2118      112.4615      132.5118      129.7267      133.6541        0.0000        0.0000        0.0000       44.6700      162.8829      177.9177      181.7957      177.1746       87.0900        0.0000        0.0000        0.0000        0.0000        0.0000        0.0000        0.0000        0.0000        0.0000        0.0000        0.0000        0.0000        0.0000        0.0000        0.0000        0.0000        0.0000        0.0000        0.0000        0.0000        0.0000        0.0000        0.0000        0.0000        0.0000        0.0000        0.0000        0.0000        0.0000        0.0000        0.0000        0.0000        0.0000        0.0000        0.0000        0.0000        0.0000        0.0000        0.0000        0.0000        0.0000        0.0000        0.0000        0.0000        0.0000        0.0000        0.0000        0.0000        0.0000        0.0000        0.0000        0.0000        0.0000
        0.0000        0.0000        0.0000        0.0000        0.0000        0.0000        0.0000        0.0000        0.0000        0.0000        0.0000        0.0000        0.0000        0.0000        0.0000        0.0000        0.0000        0.0000        0.0000        0.0000        0.0000        0.0000        0.0000        0.0000        0.0000        0.0000        0.0000        0.0000        0.0000        0.0000        0.0000        0.0000        0.0000        0.0000        0.0000        0.0000        0.0000        0.0000        0.0000        0.0000        0.0000        0.0000        0.0000        0.0000        0.0000        0.0000        0.0000        0.0000        0.0000        0.0000        0.0000        0.0000        0.0000        0.0000        0.0000        0.0000        0.0000        0.0000        0.0000        0.0000        0.0000        0.0000        0.0000        0.0000        0.0000        0.0000        0.0000        0.0000        0.0000        0.0000        0.0000        0.0000        0.0000        0.0000        0.0000        0.0000        0.0000        0.0000        0.0000        0.0000        0.0000        0.0000        0.0000        0.0000        0.0000        0.0000        0.0000        0.0000        0.0000        0.0000        0.0000        0.0000        0.0000        0.0000        0.0000        0.0000      206.7511      163.1421      148.1260      146.5978      155.4147      144.8949      131.4305      133.0598      127.4027      134.2201      137.2749      125.3690      122.7149      113.9809      113.9361      117.6931      119.0423      119.5836      110.9377       87.3278       73.9467       90.8550       63.2099       53.8985       39.5341       28.4259       24.2313       27.7116       33.4644       29.4215       28.8654       26.0228       23.2885       25.9556       31.6243       42.5344       51.4464       60.2488       68.3361       63.1757       48.5807       43.1716       47.5078       40.9142       44.5158       35.2156       42.8985       45.9528       49.6541       33.4204       32.3352       28.3433       29.7301       32.6290       29.0387       45.9187       74.2386       69.2074       62.7100       63.6262       73.2968       80.7131       87.8475       99.5032      102.5721      108.8905      121.4770      125.8157      118.2126      122.0186      138.5428      139.3207      140.4655      146.7099      146.1487      120.5079      125.5414      161.1835      142.4420      154.0120      161.5182      165.9835      132.5291      132.9249      159.2682      131.9556      133.6009      139.2458       94.1118       82.5162        0.0000        0.0000        0.0000        0.0000      130.5445      178.2289      208.5215      215.0495      212.1342       90.7800        0.0000        0.0000        0.0000        0.0000        0.0000        0.0000        0.0000        0.0000        0.0000        0.0000        0.0000        0.0000        0.0000        0.0000        0.0000        0.0000        0.0000        0.0000        0.0000        0.0000        0.0000        0.0000        0.0000        0.0000        0.0000        0.0000        0.0000        0.0000        0.0000        0.0000        0.0000        0.0000        0.0000        0.0000        0.0000        0.0000        0.0000        0.0000        0.0000        0.0000        0.0000        0.0000        0.0000        0.0000        0.0000        0.0000        0.0000        0.0000        0.0000        0.0000        0.0000        0.0000        0.0000
        0.0000        0.0000        0.0000        0.0000        0.0000        0.0000        0.0000        0.0000        0.0000        0.0000        0.0000        0.0000        0.0000        0.0000        0.0000        0.0000        0.0000        0.0000        0.0000        0.0000        0.0000        0.0000        0.0000        0.0000        0.0000        0.0000        0.0000        0.0000        0.0000        0.0000        0.0000        0.0000        0.0000        0.0000        0.0000        0.0000        0.0000        0.0000        0.0000        0.0000        0.0000        0.0000        0.0000        0.0000        0.0000        0.0000        0.0000        0.0000        0.0000        0.0000        0.0000        0.0000        0.0000        0.0000        0.0000        0.0000        0.0000        0.0000        0.0000        0.0000        0.0000        0.0000        0.0000        0.0000        0.0000        0.0000        0.0000        0.0000        0.0000        0.0000        0.0000        0.0000        0.0000        0.0000        0.0000        0.0000        0.0000        0.0000        0.0000        0.0000        0.0000        0.0000        0.0000        0.0000        0.0000        0.0000        0.0000        0.0000        0.0000        0.0000        0.0000        0.0000        0.0000        0.0000        0.0000        0.0000      179.6034      156.8893      139.5453      141.9875      128.2834      123.7060      119.8228      105.7078      122.8211      117.7253      126.8571      116.9090      105.4947      103.1631      108.7484      113.5614      112.3251      113.1509      111.4539      101.5078       76.8313       83.0208       67.1599       48.2852       47.7361       25.2203       21.5509       22.9973       24.2243       24.5084       23.7010       33.8903       35.1292       27.5790       37.3179       49.5565       53.8612       65.0792       58.7595       65.2164       59.7440       47.5440       64.9701       48.0675       36.9356       38.5372       38.0156       43.3704       43.2677       34.3646       38.0270       36.6081       27.8475       28.5817       28.2673       40.7819       68.7263       59.9437       69.9922       80.1709       92.0905       85.6122      102.2975      116.2764      116.9879      128.2169      125.0664      118.2965      115.4022      115.8168      114.0060      127.9827      125.1936      156.0530      131.0358      108.0323      113.1287      127.9592      150.3225      167.9801      161.4488      152.3745      134.0842       97.3424      110.8361      129.6140      125.4704        0.0000        0.0000        0.0000        0.0000        0.0000        0.0000      127.2834      146.1997      186.7744      224.2185      230.5529      202.5880        0.0000        0.0000        0.0000        0.0000        0.0000        0.0000        0.0000        0.0000        0.0000        0.0000        0.0000        0.0000        0.0000        0.0000        0.0000        0.0000        0.0000        0.0000        0.0000        0.0000        0.0000        0.0000        0.0000        0.0000        0.0000        0.0000        0.0000        0.0000        0.0000        0.0000        0.0000        0.0000        0.0000        0.0000        0.0000        0.0000        0.0000        0.0000        0.0000        0.0000        0.0000        0.0000        0.0000        0.0000        0.0000        0.0000        0.0000        0.0000        0.0000        0.0000        0.0000        0.0000        0.0000        0.0000
        0.0000        0.0000        0.0000        0.0000        0.0000        0.0000        0.0000        0.0000        0.0000        0.0000        0.0000        0.0000        0.0000        0.0000        0.0000        0.0000        0.0000        0.0000        0.0000        0.0000        0.0000        0.0000        0.0000        0.0000        0.0000        0.0000        0.0000        0.0000        0.0000        0.0000        0.0000        0.0000        0.0000        0.0000        0.0000        0.0000        0.0000        0.0000        0.0000        0.0000        0.0000        0.0000        0.0000        0.0000        0.0000        0.0000        0.0000        0.0000        0.0000        0.0000        0.0000        0.0000        0.0000        0.0000        0.0000        0.0000        0.0000        0.0000        0.0000        0.0000        0.0000        0.0000        0.0000        0.0000        0.0000        0.0000        0.0000        0.0000        0.0000        0.0000        0.0000        0.0000        0.0000        0.0000        0.0000        0.0000        0.0000        0.0000        0.0000        0.0000        0.0000        0.0000        0.0000        0.0000        0.0000        0.0000        0.0000        0.0000        0.0000        0.0000        0.0000        0.0000        0.0000        0.0000        0.0000        0.0000      163.0549      152.2934      127.6906      123.6104      117.4346      112.4019      101.9067       91.2068      101.3044      105.7594      111.9256      105.7923       95.6467      100.4256      102.0536      108.6660      108.7096      106.6319      106.0503       96.5698       81.6281       69.3494       58.0404       44.7844       35.5688       22.5877       19.4723       23.1998       24.1720       24.5480       22.4836       26.8485       29.1647       28.5200       35.9711       49.8221       74.3821       63.1617       58.4663       57.3543       57.7864       61.4700       64.9294       48.3347       41.2326       43.5421       47.5497       43.5122       40.7997       40.2286       50.5749       41.6909       38.6450       39.7226       34.1678       46.3881       52.0411       67.6780       71.3644       91.9851       98.9629      101.5725      114.0765      136.4232      135.0354      142.3312      138.2547      129.8814      120.9328      122.3773      118.1156      128.5067      165.7850      154.1626      148.7143      136.5103      163.8743      164.6785      163.9492      168.0187      168.7599      174.8559      151.4906      140.6004      130.6158      137.4110        0.0000        0.0000        0.0000        0.0000        0.0000        0.0000      124.0172      133.5468      147.4602      186.5758      196.8562      214.0114      228.4259        0.0000        0.0000        0.0000        0.0000        0.0000        0.0000        0.0000        0.0000        0.0000        0.0000        0.0000        0.0000        0.0000        0.0000        0.0000        0.0000        0.0000        0.0000        0.0000        0.0000        0.0000        0.0000        0.0000        0.0000        0.0000        0.0000        0.0000        0.0000        0.0000        0.0000        0.0000        0.0000        0.0000        0.0000        0.0000        0.0000        0.0000        0.0000        0.0000        0.0000        0.0000        0.0000        0.0000        0.0000        0.0000        0.0000        0.0000        0.0000        0.0000        0.0000        0.0000        0.0000        0.0000        0.0000
        0.0000        0.0000        0.0000        0.0000        0.0000        0.0000        0.0000        0.0000        0.0000        0.0000        0.0000        0.0000        0.0000        0.0000        0.0000        0.0000        0.0000        0.0000        0.0000        0.0000        0.0000        0.0000        0.0000        0.0000        0.0000        0.0000        0.0000        0.0000        0.0000        0.0000        0.0000        0.0000        0.0000        0.0000        0.0000        0.0000        0.0000        0.0000        0.0000        0.0000        0.0000        0.0000        0.0000        0.0000        0.0000        0.0000        0.0000        0.0000        0.0000        0.0000        0.0000        0.0000        0.0000        0.0000        0.0000        0.0000        0.0000        0.0000        0.0000        0.0000        0.0000        0.0000        0.0000        0.0000        0.0000        0.0000        0.0000        0.0000        0.0000        0.0000        0.0000        0.0000        0.0000        0.0000        0.0000        0.0000        0.0000        0.0000        0.0000        0.0000        0.0000        0.0000        0.0000        0.0000        0.0000        0.0000        0.0000        0.0000        0.0000        0.0000        0.0000        0.0000        0.0000        0.0000        0.0000        0.0000        0.0000      134.8799      111.4830      117.0613      109.8985       96.7968       99.6285       95.8081       93.4808      103.1206      102.3258       92.4974       91.2349      106.4863       99.0922      110.4881      110.4280      101.2479       94.4780       85.7985       79.1823       64.2134       56.5560       38.0368       31.9421       23.4123       23.7475       25.3742       23.7516       25.0676       26.0425       25.3251       30.9863       29.8143       42.8394       54.6660       60.7359       61.8078       54.6115       57.1376       60.1290       62.2442       85.2834       58.2364       50.1343       57.8846       58.6042       50.1708       52.5497       54.4522       74.8371       62.6054       54.2839       51.0550       55.9644       77.4542       77.5200       96.7768       94.5480      110.6520      120.4063      121.0747      135.4967      175.4189      165.8674      161.2575      164.6310      149.1548      140.5953      137.9840      142.3526      156.6975      170.8131      171.1667      168.5677      197.4593      212.8934      188.7358      186.6353      181.2732      181.8301      180.6020      177.2532      134.6988      137.5349        0.0000        0.0000        0.0000        0.0000        0.0000        0.0000        0.0000      111.4096      128.6319      134.0320      169.4131      181.3858      182.0535      222.3145        0.0000        0.0000        0.0000        0.0000        0.0000        0.0000        0.0000        0.0000        0.0000        0.0000        0.0000        0.0000        0.0000        0.0000        0.0000        0.0000        0.0000        0.0000        0.0000        0.0000        0.0000        0.0000        0.0000        0.0000        0.0000        0.0000        0.0000        0.0000        0.0000        0.0000        0.0000        0.0000        0.0000        0.0000        0.0000        0.0000        0.0000        0.0000        0.0000        0.0000        0.0000        0.0000        0.0000        0.0000        0.0000        0.0000        0.0000        0.0000        0.0000        0.0000        0.0000        0.0000        0.0000        0.0000
        0.0000        0.0000        0.0000        0.0000        0.0000        0.0000        0.0000        0.0000        0.0000        0.0000        0.0000        0.0000        0.0000        0.0000        0.0000        0.0000        0.0000        0.0000        0.0000        0.0000        0.0000        0.0000        0.0000        0.0000        0.0000        0.0000        0.0000        0.0000        0.0000        0.0000        0.0000        0.0000        0.0000        0.0000        0.0000        0.0000        0.0000        0.0000        0.0000        0.0000        0.0000        0.0000        0.0000        0.0000        0.0000        0.0000        0.0000        0.0000        0.0000        0.0000        0.0000        0.0000        0.0000        0.0000        0.0000        0.0000        0.0000        0.0000        0.0000        0.0000        0.0000        0.0000        0.0000        0.0000        0.0000        0.0000        0.0000        0.0000        0.0000        0.0000        0.0000        0.0000        0.0000        0.0000        0.0000        0.0000        0.0000        0.0000        0.0000        0.0000        0.0000        0.0000        0.0000        0.0000        0.0000        0.0000        0.0000        0.0000        0.0000        0.0000        0.0000        0.0000        0.0000        0.0000        0.0000        0.0000      165.7926      113.7001       87.3853       87.1459        0.0000       78.5230       80.9778       72.8645       71.6050       87.5154       98.6976       88.4972       91.5574      115.8003      115.5310      107.9486      111.4233       89.1117       78.2500       78.5695       74.9876       69.3271       55.1195       45.1033       40.6510       40.0761       35.5180       31.6975       29.0921       28.8853       29.9087       29.5306       30.1641       37.4570       44.3967       47.7746       51.8761       49.0443       51.8440       53.9156       56.5242       54.9055       79.2112       62.7051       62.2545       63.1779       65.6769       67.9043       97.6446       79.0100      107.1964       94.4492       82.5624       73.6957       76.8256      102.3223      111.5763      109.4370      123.8986      143.2469      168.4830      177.5481      185.1494      219.0475      222.2351      207.4174      204.1545      174.9200      151.4939      142.6712      155.7016      178.4129      173.8919      164.8171      175.9410      194.5189      227.2337      231.9500      208.2379      180.3847      229.8081      205.6492      217.3221        0.0000        0.0000        0.0000        0.0000        0.0000       98.3100       44.5800        0.0000      122.3269      124.6731      148.7119      148.3737      189.2038      211.6022      231.8786        0.0000        0.0000        0.0000        0.0000        0.0000        0.0000        0.0000        0.0000        0.0000        0.0000        0.0000        0.0000        0.0000        0.0000        0.0000        0.0000        0.0000        0.0000        0.0000        0.0000        0.0000        0.0000        0.0000        0.0000        0.0000        0.0000        0.0000        0.0000        0.0000        0.0000        0.0000        0.0000        0.0000        0.0000        0.0000        0.0000        0.0000        0.0000        0.0000        0.0000        0.0000        0.0000        0.0000        0.0000        0.0000        0.0000        0.0000        0.0000        0.0000        0.0000        0.0000        0.0000        0.0000        0.0000        0.0000
        0.0000        0.0000        0.0000        0.0000        0.0000        0.0000        0.0000        0.0000        0.0000        0.0000        0.0000        0.0000        0.0000        0.0000        0.0000        0.0000        0.0000        0.0000        0.0000        0.0000        0.0000        0.0000        0.0000        0.0000        0.0000        0.0000        0.0000        0.0000        0.0000        0.0000        0.0000        0.0000        0.0000        0.0000        0.0000        0.0000        0.0000        0.0000        0.0000        0.0000        0.0000        0.0000        0.0000        0.0000        0.0000        0.0000        0.0000        0.0000        0.0000        0.0000        0.0000        0.0000        0.0000        0.0000        0.0000        0.0000        0.0000        0.0000        0.0000        0.0000        0.0000        0.0000        0.0000        0.0000        0.0000        0.0000        0.0000        0.0000        0.0000        0.0000        0.0000        0.0000        0.0000        0.0000        0.0000        0.0000        0.0000        0.0000        0.0000        0.0000        0.0000        0.0000        0.0000        0.0000        0.0000        0.0000        0.0000        0.0000        0.0000        0.0000        0.0000        0.0000        0.0000        0.0000        0.0000        0.0000        0.0000      126.4278        0.0000        0.0000        0.0000       76.2629       70.8930       79.6943       72.7268       85.6854       81.5717       87.8357       93.4611      104.6428      122.9552      121.9131      115.3540       89.6895       80.7713       82.8247       77.9606       65.4777       56.0056       51.6691       49.0265       40.6146       39.4760       34.7288       31.6996       31.0789       31.2827       31.2134       32.7344       44.7370       54.0638       45.6813       47.0538       53.6239       48.2329       49.7189       58.9039       65.1856       68.2385       61.8295       60.8641       65.8466       79.6133       80.0440      115.1970      105.7702      120.7829      117.9274       93.6391       85.8252      105.5075      110.2164      106.4811      120.1089      137.1914      169.6309      187.0496      188.7921      198.5871      237.6080      256.8079      236.0329      224.5140      205.9492      179.0573      177.6657      197.4436      217.8929      212.3421      249.5285      239.3099      227.3136      201.2474      199.4745      201.8374      215.3741      246.1290      296.9431      174.9482        0.0000        0.0000        0.0000        0.0000        0.0000      107.7300       43.0500       31.6200      125.2817      151.6366      181.0207      152.6450      187.6871      229.4970      252.9722        0.0000        0.0000        0.0000        0.0000        0.0000        0.0000        0.0000        0.0000        0.0000        0.0000        0.0000        0.0000        0.0000        0.0000        0.0000        0.0000        0.0000        0.0000        0.0000        0.0000        0.0000        0.0000        0.0000        0.0000        0.0000        0.0000        0.0000        0.0000        0.0000        0.0000        0.0000        0.0000        0.0000        0.0000        0.0000        0.0000        0.0000        0.0000        0.0000        0.0000        0.0000        0.0000        0.0000        0.0000        0.0000        0.0000        0.0000        0.0000        0.0000        0.0000        0.0000        0.0000        0.0000        0.0000        0.0000
        0.0000        0.0000        0.0000        0.0000        0.0000        0.0000        0.0000        0.0000        0.0000        0.0000        0.0000        0.0000        0.0000        0.0000        0.0000        0.0000        0.0000        0.0000        0.0000        0.0000        0.0000        0.0000        0.0000        0.0000        0.0000        0.0000        0.0000        0.0000        0.0000        0.0000        0.0000        0.0000        0.0000        0.0000        0.0000        0.0000        0.0000        0.0000        0.0000        0.0000        0.0000        0.0000        0.0000        0.0000        0.0000        0.0000        0.0000        0.0000        0.0000        0.0000        0.0000        0.0000        0.0000        0.0000        0.0000        0.0000        0.0000        0.0000        0.0000        0.0000        0.0000        0.0000        0.0000        0.0000        0.0000        0.0000        0.0000        0.0000        0.0000        0.0000        0.0000        0.0000        0.0000        0.0000        0.0000        0.0000        0.0000        0.0000        0.0000        0.0000        0.0000        0.0000        0.0000        0.0000        0.0000        0.0000        0.0000        0.0000        0.0000        0.0000        0.0000        0.0000        0.0000        0.0000        0.0000        0.0000        0.0000        0.0000        0.0000        0.0000        0.0000       82.9932       66.7110       81.7684       77.1482       69.8052       77.9456       82.5088       93.7062      115.2357      139.4771      126.8055      138.5665      122.4945      104.9459       95.0557       87.5856       74.6428       69.4307       62.3260       69.3544       57.7353       46.2571       40.5451       41.7397       36.4466       38.2974       36.5633       37.2013       41.9217       59.4104       57.0400       50.1844       55.1755       53.1083       54.2127       58.6755       63.0954       67.6260       72.8061       79.1851       79.6120       94.0658      105.6831      111.6415      144.6036      134.7903      129.7980      111.2910      115.7167      134.2655      159.6712      121.8999      129.8206      176.0358      210.8026      237.2665      229.5041      223.7771      264.1509      287.9558      290.0474      259.0381      231.2038      226.9700      226.3244      210.1045      239.0146      229.9695      252.3754      264.1993      273.9329      242.7142      231.2804      262.7171      250.5170      277.8052        0.0000        0.0000        0.0000        0.0000        0.0000        0.0000      165.6000      150.0600       38.9700       18.6900      119.7914      132.8605      152.0325      147.7102      179.4530      209.5912      220.6523        0.0000        0.0000        0.0000        0.0000        0.0000        0.0000        0.0000        0.0000        0.0000        0.0000        0.0000        0.0000        0.0000        0.0000        0.0000        0.0000        0.0000        0.0000        0.0000        0.0000        0.0000        0.0000        0.0000        0.0000        0.0000        0.0000        0.0000        0.0000        0.0000        0.0000        0.0000        0.0000        0.0000        0.0000        0.0000        0.0000        0.0000        0.0000        0.0000        0.0000        0.0000        0.0000        0.0000        0.0000        0.0000        0.0000        0.0000        0.0000        0.0000        0.0000        0.0000        0.0000        0.0000        0.0000        0.0000
        0.0000        0.0000        0.0000        0.0000        0.0000        0.0000        0.0000        0.0000        0.0000        0.0000        0.0000        0.0000        0.0000        0.0000        0.0000        0.0000        0.0000        0.0000        0.0000        0.0000        0.0000        0.0000        0.0000        0.0000        0.0000        0.0000        0.0000        0.0000        0.0000        0.0000        0.0000        0.0000        0.0000        0.0000        0.0000        0.0000        0.0000        0.0000        0.0000        0.0000        0.0000        0.0000        0.0000        0.0000        0.0000        0.0000        0.0000        0.0000        0.0000        0.0000        0.0000        0.0000        0.0000        0.0000        0.0000        0.0000        0.0000        0.0000        0.0000        0.0000        0.0000        0.0000        0.0000        0.0000        0.0000        0.0000        0.0000        0.0000        0.0000        0.0000        0.0000        0.0000        0.0000        0.0000        0.0000        0.0000        0.0000        0.0000        0.0000        0.0000        0.0000        0.0000        0.0000        0.0000        0.0000        0.0000        0.0000        0.0000        0.0000        0.0000        0.0000        0.0000        0.0000        0.0000        0.0000        0.0000        0.0000        0.0000        0.0000        0.0000        0.0000        0.0000       73.2714       94.2716       91.0309       76.9069       84.3910       91.2392      103.9663      122.1319      131.1752      143.3535      168.2876      147.1613      117.3749      109.5802       99.5069       81.4844       73.7111       72.9937       86.2904       69.6939       61.4082       48.9410       49.9341       46.6341       48.6418       49.4145       50.3584       51.2250       58.1119       53.9183       51.5592       57.6938       64.7804       70.5796       90.7574       65.8541       65.9006       75.3057      107.8080       98.7707      102.7766      129.3058      130.6208      135.4892      142.8750      146.0559      144.9321      164.8182      179.5011      173.8194      177.8891      190.0218      222.6658      283.7057      290.1482      286.8155      272.3650      304.9746      311.5741      311.4907      308.4799      310.7893      304.6011      256.4021      275.5499      284.2712      238.8415      249.4694      279.7422      317.3682      281.3917      262.7438      263.5984      196.9749      201.3877        0.0000        0.0000        0.0000        0.0000        0.0000        0.0000        0.0000      161.6700       51.2700       35.1600      111.8199      114.1590      130.3056      134.6207      166.9391      192.6343      204.7862        0.0000        0.0000        0.0000        0.0000        0.0000        0.0000        0.0000        0.0000        0.0000        0.0000        0.0000        0.0000        0.0000        0.0000        0.0000        0.0000        0.0000        0.0000        0.0000        0.0000        0.0000        0.0000        0.0000        0.0000        0.0000        0.0000        0.0000        0.0000        0.0000        0.0000        0.0000        0.0000        0.0000        0.0000        0.0000        0.0000        0.0000        0.0000        0.0000        0.0000        0.0000        0.0000        0.0000        0.0000        0.0000        0.0000        0.0000        0.0000        0.0000        0.0000        0.0000        0.0000        0.0000        0.0000        0.0000
        0.0000        0.0000        0.0000        0.0000        0.0000        0.0000        0.0000        0.0000        0.0000        0.0000        0.0000        0.0000        0.0000        0.0000        0.0000        0.0000        0.0000        0.0000        0.0000        0.0000        0.0000        0.0000        0.0000        0.0000        0.0000        0.0000        0.0000        0.0000        0.0000        0.0000        0.0000        0.0000        0.0000        0.0000        0.0000        0.0000        0.0000        0.0000        0.0000        0.0000        0.0000        0.0000        0.0000        0.0000        0.0000        0.0000        0.0000        0.0000        0.0000        0.0000        0.0000        0.0000        0.0000        0.0000        0.0000        0.0000        0.0000        0.0000        0.0000        0.0000        0.0000        0.0000        0.0000        0.0000        0.0000        0.0000        0.0000        0.0000        0.0000        0.0000        0.0000        0.0000        0.0000        0.0000        0.0000        0.0000        0.0000        0.0000        0.0000        0.0000        0.0000        0.0000        0.0000        0.0000        0.0000        0.0000        0.0000        0.0000        0.0000        0.0000        0.0000        0.0000        0.0000        0.0000        0.0000        0.0000        0.0000        0.0000        0.0000        0.0000        0.0000        0.0000        0.0000       91.4996       85.7809       75.6850       80.3164       75.2614       81.4360       92.2734      104.6854      152.0734      157.8496      136.2708      127.6350      120.0916      113.8400      102.8713       93.2770       85.9093       90.1680       83.0134       85.3361       83.6613       82.5741       81.8236       79.0851        0.0000        0.0000       54.6635       53.2828       56.6186       59.0047       61.2358       66.9781       63.9605       61.8142       76.6856       80.6740       95.0100      111.4883      115.0964      132.0392      156.9090      167.3954      169.7700      175.0244      174.5605      187.9021      205.5702      214.6472      271.0223      295.9498      314.1804      350.5066      364.7063      373.9709      376.0498      357.3074      357.8896      360.7772      365.8615      379.7456      397.6844      382.8500      375.8546      355.0205      283.3106      240.2071      197.1997      219.8767      302.7531      264.6198      172.9249        0.0000        0.0000        0.0000        0.0000        0.0000        0.0000        0.0000        0.0000        0.0000        0.0000        0.0000        0.0000        0.0000       95.8775       94.0533      106.3191      103.5196      132.0342      143.9312        0.0000        0.0000        0.0000        0.0000        0.0000        0.0000        0.0000        0.0000        0.0000        0.0000        0.0000        0.0000        0.0000        0.0000        0.0000        0.0000        0.0000        0.0000        0.0000        0.0000        0.0000        0.0000        0.0000        0.0000        0.0000        0.0000        0.0000        0.0000        0.0000        0.0000        0.0000        0.0000        0.0000        0.0000        0.0000        0.0000        0.0000        0.0000        0.0000        0.0000        0.0000        0.0000        0.0000        0.0000        0.0000        0.0000        0.0000        0.0000        0.0000        0.0000        0.0000        0.0000        0.0000        0.0000        0.0000        0.0000
        0.0000        0.0000        0.0000        0.0000        0.0000        0.0000        0.0000        0.0000        0.0000        0.0000        0.0000        0.0000        0.0000        0.0000        0.0000        0.0000        0.0000        0.0000        0.0000        0.0000        0.0000        0.0000        0.0000        0.0000        0.0000        0.0000        0.0000        0.0000        0.0000        0.0000        0.0000        0.0000        0.0000        0.0000        0.0000        0.0000        0.0000        0.0000        0.0000        0.0000        0.0000        0.0000        0.0000        0.0000        0.0000        0.0000        0.0000        0.0000        0.0000        0.0000        0.0000        0.0000        0.0000        0.0000        0.0000        0.0000        0.0000        0.0000        0.0000        0.0000        0.0000        0.0000        0.0000        0.0000        0.0000        0.0000        0.0000        0.0000        0.0000        0.0000        0.0000        0.0000        0.0000        0.0000        0.0000        0.0000        0.0000        0.0000        0.0000        0.0000        0.0000        0.0000        0.0000        0.0000        0.0000        0.0000        0.0000        0.0000        0.0000        0.0000        0.0000        0.0000        0.0000        0.0000        0.0000        0.0000        0.0000        0.0000        0.0000        0.0000        0.0000        0.0000        0.0000      106.8210       85.4800       74.4356       82.2765       80.9976       87.3424       85.1859      101.8857      148.7974      158.0444      156.5333      157.0363      135.6030      131.3868      117.2938      113.5839       95.1471       97.8205       86.1234       89.9211       98.6943      100.6970       98.3053        0.0000        0.0000        0.0000        0.0000        0.0000        0.0000       48.1588       50.0938       54.4030       56.8510       64.1369       75.3194       86.4409      102.1248      118.8807      138.0465      157.6411      183.4824      207.2238      219.3317      205.6291      211.0595      236.9478      236.6786      253.4858      315.7444      349.5198      388.9031      427.5561      449.8730      430.7612      455.0843      423.3261      413.8480      440.9404      426.3954      410.6107      460.6759      431.3693      385.1251      368.3233      331.1868      260.0316      234.5145      256.1228      196.5930        0.0000        0.0000        0.0000        0.0000        0.0000        0.0000        0.0000        0.0000        0.0000        0.0000        0.0000        0.0000        0.0000        0.0000        0.0000      101.7296       96.4845      114.1078      113.9230      132.6056      138.7188      146.6905        0.0000        0.0000        0.0000        0.0000        0.0000        0.0000        0.0000        0.0000        0.0000        0.0000        0.0000        0.0000        0.0000        0.0000        0.0000        0.0000        0.0000        0.0000        0.0000        0.0000        0.0000        0.0000        0.0000        0.0000        0.0000        0.0000        0.0000        0.0000        0.0000        0.0000        0.0000        0.0000        0.0000        0.0000        0.0000        0.0000        0.0000        0.0000        0.0000        0.0000        0.0000        0.0000        0.0000        0.0000        0.0000        0.0000        0.0000        0.0000        0.0000        0.0000        0.0000        0.0000        0.0000        0.0000        0.0000
        0.0000        0.0000        0.0000        0.0000        0.0000        0.0000        0.0000        0.0000        0.0000        0.0000        0.0000        0.0000        0.0000        0.0000        0.0000        0.0000        0.0000        0.0000        0.0000        0.0000        0.0000        0.0000        0.0000        0.0000        0.0000        0.0000        0.0000        0.0000        0.0000        0.0000        0.0000        0.0000        0.0000        0.0000        0.0000        0.0000        0.0000        0.0000        0.0000        0.0000        0.0000        0.0000        0.0000        0.0000        0.0000        0.0000        0.0000        0.0000        0.0000        0.0000        0.0000        0.0000        0.0000        0.0000        0.0000        0.0000        0.0000        0.0000        0.0000        0.0000        0.0000        0.0000        0.0000        0.0000        0.0000        0.0000        0.0000        0.0000        0.0000        0.0000        0.0000        0.0000        0.0000        0.0000        0.0000        0.0000        0.0000        0.0000        0.0000        0.0000        0.0000        0.0000        0.0000        0.0000        0.0000        0.0000        0.0000        0.0000        0.0000        0.0000        0.0000        0.0000        0.0000        0.0000        0.0000        0.0000        0.0000        0.0000        0.0000        0.0000        0.0000        0.0000        0.0000      100.8033       79.4376       71.5519       93.9493       89.8310       86.9491      102.3680      115.7172      154.9404      158.6384      171.6597      152.4867      139.8987      145.3401        0.0000      129.5290      117.9042        0.0000        0.0000      102.7188      102.5113        0.0000        0.0000        0.0000        0.0000        0.0000        0.0000        0.0000        0.0000       48.3974       52.9164       61.3977       66.6281       78.3712       81.9289       93.6428      111.9403      137.5139      166.1088      200.3887      245.0938      265.4113      264.7848      262.1998      265.8506      285.1517      284.3338      291.8918      375.3596      423.0475      460.9962      491.7679      513.1545      518.4078      536.9229      527.3650      477.7947      481.9305      483.0534      475.5218      503.0150      464.3370      432.0020      360.8493        0.0000        0.0000        0.0000        0.0000        0.0000        0.0000        0.0000        0.0000        0.0000        0.0000        0.0000        0.0000        0.0000        0.0000        0.0000        0.0000        0.0000        0.0000        0.0000        0.0000      147.5852      137.0028      139.7880      144.3133      143.3058        0.0000        0.0000        0.0000        0.0000        0.0000        0.0000        0.0000        0.0000        0.0000        0.0000        0.0000        0.0000        0.0000        0.0000        0.0000        0.0000        0.0000        0.0000        0.0000        0.0000        0.0000        0.0000        0.0000        0.0000        0.0000        0.0000        0.0000        0.0000        0.0000        0.0000        0.0000        0.0000        0.0000        0.0000        0.0000        0.0000        0.0000        0.0000        0.0000        0.0000        0.0000        0.0000        0.0000        0.0000        0.0000        0.0000        0.0000        0.0000        0.0000        0.0000        0.0000        0.0000        0.0000        0.0000        0.0000        0.0000        0.0000
        0.0000        0.0000        0.0000        0.0000        0.0000        0.0000        0.0000        0.0000        0.0000        0.0000        0.0000        0.0000        0.0000        0.0000        0.0000        0.0000        0.0000        0.0000        0.0000        0.0000        0.0000        0.0000        0.0000        0.0000        0.0000        0.0000        0.0000        0.0000        0.0000        0.0000        0.0000        0.0000        0.0000        0.0000        0.0000        0.0000        0.0000        0.0000        0.0000        0.0000        0.0000        0.0000        0.0000        0.0000        0.0000        0.0000        0.0000        0.0000        0.0000        0.0000        0.0000        0.0000        0.0000        0.0000        0.0000        0.0000        0.0000        0.0000        0.0000        0.0000        0.0000        0.0000        0.0000        0.0000        0.0000        0.0000        0.0000        0.0000        0.0000        0.0000        0.0000        0.0000        0.0000        0.0000        0.0000        0.0000        0.0000        0.0000        0.0000        0.0000        0.0000        0.0000        0.0000        0.0000        0.0000        0.0000        0.0000        0.0000        0.0000        0.0000        0.0000        0.0000        0.0000        0.0000        0.0000        0.0000        0.0000        0.0000        0.0000        0.0000        0.0000        0.0000        0.0000      100.0576       97.4496       75.3613       74.6754       83.0595       84.5341       95.2843      107.4606      152.3793      139.1535      139.7224        0.0000        0.0000        0.0000        0.0000        0.0000        0.0000        0.0000        0.0000        0.0000        0.0000        0.0000        0.0000        0.0000        0.0000        0.0000        0.0000        0.0000        0.0000        0.0000       62.8133       72.6527       90.1448      109.8465       94.7883      111.6833      128.9561      151.6503      183.7862      233.7116      290.6783      306.6757      319.7834      333.2559      332.3931      328.7079      332.3154      347.8803      450.6824      488.4908      519.6165      546.1040      571.5450      599.2141      611.5304      594.2985      554.0967      528.9678      526.2404      524.1732      534.4858      494.1556      356.5229        0.0000        0.0000        0.0000        0.0000        0.0000        0.0000        0.0000        0.0000        0.0000        0.0000        0.0000        0.0000        0.0000        0.0000        0.0000        0.0000        0.0000        0.0000        0.0000        0.0000        0.0000        0.0000      181.2643      160.9123      165.9361        0.0000      153.5766      164.0131        0.0000        0.0000        0.0000        0.0000        0.0000        0.0000        0.0000        0.0000        0.0000        0.0000        0.0000        0.0000        0.0000        0.0000        0.0000        0.0000        0.0000        0.0000        0.0000        0.0000        0.0000        0.0000        0.0000        0.0000        0.0000        0.0000        0.0000        0.0000        0.0000        0.0000        0.0000        0.0000        0.0000        0.0000        0.0000        0.0000        0.0000        0.0000        0.0000        0.0000        0.0000        0.0000        0.0000        0.0000        0.0000        0.0000        0.0000        0.0000        0.0000        0.0000        0.0000        0.0000        0.0000        0.0000        0.0000
        0.0000        0.0000        0.0000        0.0000        0.0000        0.0000        0.0000        0.0000        0.0000        0.0000        0.0000        0.0000        0.0000        0.0000        0.0000        0.0000        0.0000        0.0000        0.0000        0.0000        0.0000        0.0000        0.0000        0.0000        0.0000        0.0000        0.0000        0.0000        0.0000        0.0000        0.0000        0.0000        0.0000        0.0000        0.0000        0.0000        0.0000        0.0000        0.0000        0.0000        0.0000        0.0000        0.0000        0.0000        0.0000        0.0000        0.0000        0.0000        0.0000        0.0000        0.0000        0.0000        0.0000        0.0000        0.0000        0.0000        0.0000        0.0000        0.0000        0.0000        0.0000        0.0000        0.0000        0.0000        0.0000        0.0000        0.0000        0.0000        0.0000        0.0000        0.0000        0.0000        0.0000        0.0000        0.0000        0.0000        0.0000        0.0000        0.0000        0.0000        0.0000        0.0000        0.0000        0.0000        0.0000        0.0000        0.0000        0.0000        0.0000        0.0000        0.0000        0.0000        0.0000        0.0000        0.0000        0.0000        0.0000        0.0000        0.0000        0.0000        0.0000        0.0000        0.0000        0.0000        0.0000       80.4451       74.7457       74.1709       73.3596       80.0690       91.9858      125.0332      110.0798      112.2615      113.2821        0.0000        0.0000        0.0000        0.0000        0.0000        0.0000        0.0000        0.0000        0.0000        0.0000        0.0000        0.0000        0.0000        0.0000        0.0000        0.0000        0.0000        0.0000       76.8001       97.2829      115.9412      133.9764      139.9288      158.3144      144.8027      167.0076      212.8882      303.6807      382.3879      424.4277      423.1508      459.5054      440.6500      405.5555      386.5175      404.0027      504.1909      545.3596      569.0181      595.2604      630.5942      665.9327      657.8452      645.3621      598.3434      565.2443      558.3930      535.9909      352.4099      335.4600        0.0000        0.0000        0.0000        0.0000        0.0000        0.0000        0.0000        0.0000        0.0000        0.0000        0.0000        0.0000        0.0000        0.0000        0.0000        0.0000        0.0000        0.0000        0.0000        0.0000        0.0000        0.0000        0.0000        0.0000      277.6431      252.6993        0.0000       62.7900       95.2200        0.0000        0.0000        0.0000        0.0000        0.0000        0.0000        0.0000        0.0000        0.0000        0.0000        0.0000        0.0000        0.0000        0.0000        0.0000        0.0000        0.0000        0.0000        0.0000        0.0000        0.0000        0.0000        0.0000        0.0000        0.0000        0.0000        0.0000        0.0000        0.0000        0.0000        0.0000        0.0000        0.0000        0.0000        0.0000        0.0000        0.0000        0.0000        0.0000        0.0000        0.0000        0.0000        0.0000        0.0000        0.0000        0.0000        0.0000        0.0000        0.0000        0.0000        0.0000        0.0000        0.0000        0.0000        0.0000
        0.0000        0.0000        0.0000        0.0000        0.0000        0.0000        0.0000        0.0000        0.0000        0.0000        0.0000        0.0000        0.0000        0.0000        0.0000        0.0000        0.0000        0.0000        0.0000        0.0000        0.0000        0.0000        0.0000        0.0000        0.0000        0.0000        0.0000        0.0000        0.0000        0.0000        0.0000        0.0000        0.0000        0.0000        0.0000        0.0000        0.0000        0.0000        0.0000        0.0000        0.0000        0.0000        0.0000        0.0000        0.0000        0.0000        0.0000        0.0000        0.0000        0.0000        0.0000        0.0000        0.0000        0.0000        0.0000        0.0000        0.0000        0.0000        0.0000        0.0000        0.0000        0.0000        0.0000        0.0000        0.0000        0.0000        0.0000        0.0000        0.0000        0.0000        0.0000        0.0000        0.0000        0.0000        0.0000        0.0000        0.0000        0.0000        0.0000        0.0000        0.0000        0.0000        0.0000        0.0000        0.0000        0.0000        0.0000        0.0000        0.0000        0.0000        0.0000        0.0000        0.0000        0.0000        0.0000        0.0000        0.0000        0.0000        0.0000        0.0000        0.0000        0.0000        0.0000        0.0000        0.0000        0.0000       82.3648       69.2425       56.9777       60.7938       78.4078      124.7114      109.0015      109.0756      104.1113        0.0000        0.0000        0.0000        0.0000        0.0000        0.0000        0.0000        0.0000        0.0000        0.0000        0.0000        0.0000        0.0000        0.0000        0.0000        0.0000        0.0000        0.0000        0.0000        0.0000      133.7873      142.7114      154.5800      169.4462      153.1514      211.7744      266.9924      296.7753      387.8372      439.8958      499.6449      516.2438      485.3832      456.1471      443.4797      460.9015      561.9063      594.7114      620.4631      645.5169      677.3531      711.0116      704.1360      699.0146      578.2498        0.0000        0.0000      591.0447        0.0000        0.0000        0.0000        0.0000        0.0000        0.0000        0.0000        0.0000        0.0000        0.0000        0.0000        0.0000        0.0000        0.0000        0.0000        0.0000        0.0000        0.0000        0.0000        0.0000        0.0000        0.0000        0.0000        0.0000        0.0000        0.0000      316.3186      286.6111        0.0000        0.0000        0.0000        0.0000        0.0000        0.0000        0.0000        0.0000        0.0000        0.0000        0.0000        0.0000        0.0000        0.0000        0.0000        0.0000        0.0000        0.0000        0.0000        0.0000        0.0000        0.0000        0.0000        0.0000        0.0000        0.0000        0.0000        0.0000        0.0000        0.0000        0.0000        0.0000        0.0000        0.0000        0.0000        0.0000        0.0000        0.0000        0.0000        0.0000        0.0000        0.0000        0.0000        0.0000        0.0000        0.0000        0.0000        0.0000        0.0000        0.0000        0.0000        0.0000        0.0000        0.0000        0.0000        0.0000        0.0000        0.0000
[truncated: 212,709 more chars]
