# Supplementary material for: Multidimensional evaluation of the TRMM 3B43V7 satellite-based precipitation product in mainland China from 1998–2016
Source: PeerJ. 2020 Feb 20;8:e8615. doi: 10.7717/peerj.8615 (PMC7036276; doi:10.7717/peerj.8615)
Supplement: Supplemental Information 2 [file peerj-08-8615-s002.zip › TRMM_3B43 data/TRMM 3B43 data-Year-Month/2002-10.txt]

ncols         249
nrows         175
xllcorner     73.250
yllcorner     6.500
cellsize      0.25000
        0.0000        0.0000        0.0000        0.0000        0.0000        0.0000        0.0000        0.0000        0.0000        0.0000        0.0000        0.0000        0.0000        0.0000        0.0000        0.0000        0.0000        0.0000        0.0000        0.0000        0.0000        0.0000        0.0000        0.0000        0.0000        0.0000        0.0000        0.0000        0.0000        0.0000        0.0000        0.0000        0.0000        0.0000        0.0000        0.0000        0.0000        0.0000        0.0000        0.0000        0.0000        0.0000        0.0000        0.0000        0.0000        0.0000        0.0000        0.0000        0.0000        0.0000        0.0000        0.0000        0.0000        0.0000        0.0000        0.0000        0.0000        0.0000        0.0000        0.0000        0.0000        0.0000        0.0000        0.0000        0.0000        0.0000        0.0000        0.0000        0.0000        0.0000        0.0000        0.0000        0.0000        0.0000        0.0000        0.0000        0.0000        0.0000        0.0000        0.0000        0.0000        0.0000        0.0000        0.0000        0.0000        0.0000        0.0000        0.0000        0.0000        0.0000        0.0000        0.0000        0.0000        0.0000        0.0000        0.0000        0.0000        0.0000        0.0000        0.0000        0.0000        0.0000        0.0000        0.0000        0.0000        0.0000        0.0000        0.0000        0.0000        0.0000        0.0000        0.0000        0.0000        0.0000        0.0000        0.0000        0.0000        0.0000        0.0000        0.0000        0.0000        0.0000        0.0000        0.0000        0.0000        0.0000        0.0000        0.0000        0.0000        0.0000        0.0000        0.0000        0.0000        0.0000        0.0000        0.0000        0.0000        0.0000        0.0000        0.0000        0.0000        0.0000        0.0000        0.0000        0.0000        0.0000        0.0000        0.0000        0.0000        0.0000        0.0000        0.0000        0.0000        0.0000        0.0000        0.0000        0.0000        0.0000        0.0000        0.0000        0.0000        0.0000        0.0000        0.0000        0.0000        0.0000        0.0000        0.0000        0.0000        0.0000        0.0000        0.0000        0.0000       11.7924       11.4126       11.1802        0.0000        0.0000        0.0000       10.6782       12.0881       12.3354       12.7785       13.9592       16.6486       19.3730       19.4544       19.3478       16.3185       19.8656       19.0783       25.6309       31.3530       24.7208       21.6700       25.9286       37.0277       43.5588       39.4037       31.3490       31.7581       20.7018       23.1189       28.9159       36.2727       57.6464       42.8689       34.6926       35.5308       40.4532       54.4904       55.8666       58.1258       58.5107       45.9461       44.5561       47.8675       51.8475       54.6996        0.0000        0.0000        0.0000        0.0000        0.0000        0.0000        0.0000        0.0000        0.0000        0.0000        0.0000        0.0000        0.0000        0.0000        0.0000        0.0000        0.0000        0.0000        0.0000        0.0000        0.0000        0.0000        0.0000        0.0000        0.0000        0.0000        0.0000        0.0000        0.0000        0.0000
        0.0000        0.0000        0.0000        0.0000        0.0000        0.0000        0.0000        0.0000        0.0000        0.0000        0.0000        0.0000        0.0000        0.0000        0.0000        0.0000        0.0000        0.0000        0.0000        0.0000        0.0000        0.0000        0.0000        0.0000        0.0000        0.0000        0.0000        0.0000        0.0000        0.0000        0.0000        0.0000        0.0000        0.0000        0.0000        0.0000        0.0000        0.0000        0.0000        0.0000        0.0000        0.0000        0.0000        0.0000        0.0000        0.0000        0.0000        0.0000        0.0000        0.0000        0.0000        0.0000        0.0000        0.0000        0.0000        0.0000        0.0000        0.0000        0.0000        0.0000        0.0000        0.0000        0.0000        0.0000        0.0000        0.0000        0.0000        0.0000        0.0000        0.0000        0.0000        0.0000        0.0000        0.0000        0.0000        0.0000        0.0000        0.0000        0.0000        0.0000        0.0000        0.0000        0.0000        0.0000        0.0000        0.0000        0.0000        0.0000        0.0000        0.0000        0.0000        0.0000        0.0000        0.0000        0.0000        0.0000        0.0000        0.0000        0.0000        0.0000        0.0000        0.0000        0.0000        0.0000        0.0000        0.0000        0.0000        0.0000        0.0000        0.0000        0.0000        0.0000        0.0000        0.0000        0.0000        0.0000        0.0000        0.0000        0.0000        0.0000        0.0000        0.0000        0.0000        0.0000        0.0000        0.0000        0.0000        0.0000        0.0000        0.0000        0.0000        0.0000        0.0000        0.0000        0.0000        0.0000        0.0000        0.0000        0.0000        0.0000        0.0000        0.0000        0.0000        0.0000        0.0000        0.0000        0.0000        0.0000        0.0000        0.0000        0.0000        0.0000        0.0000        0.0000        0.0000        0.0000        0.0000        0.0000        0.0000        0.0000        0.0000        0.0000        0.0000        0.0000        0.0000        0.0000        0.0000        0.0000        0.0000        0.0000        0.0000        0.0000       11.5312       12.2852       10.6381       10.6137       12.3760        9.9374        8.4132        8.7668        9.0455        9.7356        9.9931       11.9945       18.0993       18.4950       14.6552       21.6069       24.7707       32.8264       33.1871       41.9821       46.9938       47.3399       43.4490       47.7648       59.4579       32.8819       42.1353       52.5216       38.0749       33.6830       19.5630       33.1518       35.7534       52.0192       71.2465       56.8113       44.2427       42.1270       55.7887       61.8119       67.9899       66.3648       56.3258       45.3200       43.8936       48.0382       69.3878       75.7942       71.1173       59.1895       56.0293       56.8415       56.3212       63.8735        0.0000        0.0000        0.0000        0.0000        0.0000        0.0000        0.0000        0.0000        0.0000        0.0000        0.0000        0.0000        0.0000        0.0000        0.0000        0.0000        0.0000        0.0000        0.0000        0.0000        0.0000        0.0000        0.0000
        0.0000        0.0000        0.0000        0.0000        0.0000        0.0000        0.0000        0.0000        0.0000        0.0000        0.0000        0.0000        0.0000        0.0000        0.0000        0.0000        0.0000        0.0000        0.0000        0.0000        0.0000        0.0000        0.0000        0.0000        0.0000        0.0000        0.0000        0.0000        0.0000        0.0000        0.0000        0.0000        0.0000        0.0000        0.0000        0.0000        0.0000        0.0000        0.0000        0.0000        0.0000        0.0000        0.0000        0.0000        0.0000        0.0000        0.0000        0.0000        0.0000        0.0000        0.0000        0.0000        0.0000        0.0000        0.0000       18.6999        0.0000       14.6732       11.7250        0.0000        0.0000        0.0000        0.0000        0.0000        0.0000        0.0000        0.0000        0.0000        0.0000        0.0000        0.0000        0.0000        0.0000        0.0000        0.0000        0.0000        0.0000        0.0000        0.0000        0.0000        0.0000        0.0000        0.0000        0.0000        0.0000        0.0000        0.0000        0.0000        0.0000        0.0000        0.0000        0.0000        0.0000        0.0000        0.0000        0.0000        0.0000        0.0000        0.0000        0.0000        0.0000        0.0000        0.0000        0.0000        0.0000        0.0000        0.0000        0.0000        0.0000        0.0000        0.0000        0.0000        0.0000        0.0000        0.0000        0.0000        0.0000        0.0000        0.0000        0.0000        0.0000        0.0000        0.0000        0.0000        0.0000        0.0000        0.0000        0.0000        0.0000        0.0000        0.0000        0.0000        0.0000        0.0000        0.0000        0.0000        0.0000        0.0000        0.0000        0.0000        0.0000        0.0000        0.0000        0.0000        0.0000        0.0000        0.0000        0.0000        0.0000        0.0000        0.0000        0.0000        0.0000        0.0000        0.0000        0.0000        0.0000        0.0000        0.0000        0.0000        0.0000        0.0000        0.0000        0.0000        0.0000        0.0000        0.0000        0.0000        0.0000        0.0000        0.0000       13.5300       11.4296       10.8608       10.3486        9.9753        8.1460        7.7544        8.6152       13.4544        7.7874        8.2525        9.2659       11.6579       14.3269       14.1611       16.2358       24.5377       42.8409       38.1853       33.4594       36.5806       37.3906       42.4258       37.2342       41.6056       42.0785       42.2037       44.8564       45.5568       42.1339       36.2135       31.4314       36.7112       39.5504       61.1274       94.9730       69.4991       40.4798       45.4385       58.4679       73.4529       71.5562       60.2587       53.5889       49.6181       46.7170       50.2324       52.5255       59.3774       65.4977       57.3784       54.1168       63.9267       70.0624       79.2376       77.2648        0.0000        0.0000        0.0000        0.0000        0.0000        0.0000        0.0000        0.0000        0.0000        0.0000        0.0000        0.0000        0.0000        0.0000        0.0000        0.0000        0.0000        0.0000        0.0000        0.0000        0.0000        0.0000
        0.0000        0.0000        0.0000        0.0000        0.0000        0.0000        0.0000        0.0000        0.0000        0.0000        0.0000        0.0000        0.0000        0.0000        0.0000        0.0000        0.0000        0.0000        0.0000        0.0000        0.0000        0.0000        0.0000        0.0000        0.0000        0.0000        0.0000        0.0000        0.0000        0.0000        0.0000        0.0000        0.0000        0.0000        0.0000        0.0000        0.0000        0.0000        0.0000        0.0000        0.0000        0.0000        0.0000        0.0000        0.0000        0.0000        0.0000        0.0000        0.0000        0.0000        0.0000        0.0000        0.0000       28.8132       25.9188       22.8641       18.5739       13.7848       12.5158        6.0338        0.0000        0.0000        0.0000        0.0000        0.0000        0.0000        0.0000        0.0000        0.0000        0.0000        0.0000        0.0000        0.0000        0.0000        0.0000        0.0000        0.0000        0.0000        0.0000        0.0000        0.0000        0.0000        0.0000        0.0000        0.0000        0.0000        0.0000        0.0000        0.0000        0.0000        0.0000        0.0000        0.0000        0.0000        0.0000        0.0000        0.0000        0.0000        0.0000        0.0000        0.0000        0.0000        0.0000        0.0000        0.0000        0.0000        0.0000        0.0000        0.0000        0.0000        0.0000        0.0000        0.0000        0.0000        0.0000        0.0000        0.0000        0.0000        0.0000        0.0000        0.0000        0.0000        0.0000        0.0000        0.0000        0.0000        0.0000        0.0000        0.0000        0.0000        0.0000        0.0000        0.0000        0.0000        0.0000        0.0000        0.0000        0.0000        0.0000        0.0000        0.0000        0.0000        0.0000        0.0000        0.0000        0.0000        0.0000        0.0000        0.0000        0.0000        0.0000        0.0000        0.0000        0.0000        0.0000        0.0000        0.0000        0.0000        0.0000        0.0000        0.0000        0.0000        0.0000        0.0000        0.0000        0.0000        0.0000        0.0000        0.0000        0.0000       16.6919       13.7749       12.4480       10.6382       10.1837        8.1393        7.8400        7.6179        7.4973       10.5214        7.9589        8.7792        9.7245       11.9897       14.0557       18.6476       23.2728       35.8547       48.5755       41.6816       39.1058       32.1618       29.4934       30.2830       32.0863       26.2506       26.2592       22.8961       27.4813       29.0560       27.4787       28.8121       35.1614       36.7447       38.9446       61.9504       90.0474       73.7387       46.4915       47.6386       55.2519       53.7408       51.1007       55.9511       50.5707       50.4281       58.5143       59.7754       52.2721       52.1906       54.4022       57.2510       50.6735       54.0300       72.8114       71.0536       80.1899       71.0348       65.0013        0.0000        0.0000        0.0000        0.0000        0.0000        0.0000        0.0000        0.0000        0.0000        0.0000        0.0000        0.0000        0.0000        0.0000        0.0000        0.0000        0.0000        0.0000        0.0000        0.0000
        0.0000        0.0000        0.0000        0.0000        0.0000        0.0000        0.0000        0.0000        0.0000        0.0000        0.0000        0.0000        0.0000        0.0000        0.0000        0.0000        0.0000        0.0000        0.0000        0.0000        0.0000        0.0000        0.0000        0.0000        0.0000        0.0000        0.0000        0.0000        0.0000        0.0000        0.0000        0.0000        0.0000        0.0000        0.0000        0.0000        0.0000        0.0000        0.0000        0.0000        0.0000        0.0000        0.0000        0.0000        0.0000        0.0000        0.0000        0.0000        0.0000        0.0000        0.0000        0.0000        0.0000       16.3538       15.5584       18.4368       20.9847       14.2816       12.0067       10.8638        0.0000        0.0000        0.0000        0.0000        0.0000        0.0000        0.0000        0.0000        0.0000        0.0000        0.0000        0.0000        0.0000        0.0000        0.0000        0.0000        0.0000        0.0000        0.0000        0.0000        0.0000        0.0000        0.0000        0.0000        0.0000        0.0000        0.0000        0.0000        0.0000        0.0000        0.0000        0.0000        0.0000        0.0000        0.0000        0.0000        0.0000        0.0000        0.0000        0.0000        0.0000        0.0000        0.0000        0.0000        0.0000        0.0000        0.0000        0.0000        0.0000        0.0000        0.0000        0.0000        0.0000        0.0000        0.0000        0.0000        0.0000        0.0000        0.0000        0.0000        0.0000        0.0000        0.0000        0.0000        0.0000        0.0000        0.0000        0.0000        0.0000        0.0000        0.0000        0.0000        0.0000        0.0000        0.0000        0.0000        0.0000        0.0000        0.0000        0.0000        0.0000        0.0000        0.0000        0.0000        0.0000        0.0000        0.0000        0.0000        0.0000        0.0000        0.0000        0.0000        0.0000        0.0000        0.0000        0.0000        0.0000        0.0000        0.0000        0.0000        0.0000        0.0000        0.0000        0.0000        0.0000        0.0000        0.0000        0.0000        0.0000        0.0000       21.9275       16.7964       14.1662       11.2491       13.1806       11.3034       11.0739        9.8499        9.9402       10.8016       10.0982       12.1072       15.3996       16.5356       16.1519       17.3152       19.6150       30.4107       39.9757       37.9751       26.6538       29.4077       42.4294       35.3351       22.8685       26.6140       20.5911       19.5655       25.3854       39.0213       33.6228       26.3541       29.7941       34.3098       34.6018       38.6695       55.2989       75.2031       44.3325       43.3661       64.0177       52.3945       43.7167       41.9540       47.0876       60.9919       65.9714       59.9064       58.4766       62.9161       60.6192       59.4926       55.4028       67.7989       82.3494       82.3811       76.8948       78.5532       69.1474       76.9909       81.7529        0.0000        0.0000        0.0000        0.0000        0.0000        0.0000        0.0000        0.0000        0.0000        0.0000        0.0000        0.0000        0.0000        0.0000        0.0000        0.0000        0.0000        0.0000
        0.0000        0.0000        0.0000        0.0000        0.0000        0.0000        0.0000        0.0000        0.0000        0.0000        0.0000        0.0000        0.0000        0.0000        0.0000        0.0000        0.0000        0.0000        0.0000        0.0000        0.0000        0.0000        0.0000        0.0000        0.0000        0.0000        0.0000        0.0000        0.0000        0.0000        0.0000        0.0000        0.0000        0.0000        0.0000        0.0000        0.0000        0.0000        0.0000        0.0000        0.0000        0.0000        0.0000        0.0000        0.0000        0.0000        0.0000        0.0000        0.0000        0.0000       13.6298       15.2404       16.7621       13.5164       17.5722       16.7018       16.6855       15.6106       13.4635       11.5634       10.2472        9.2330        0.0000        0.0000        0.0000        0.0000        0.0000        0.0000        0.0000        0.0000        0.0000        0.0000        0.0000        0.0000        0.0000        0.0000        0.0000        0.0000        0.0000        0.0000        0.0000        0.0000        0.0000        0.0000        0.0000        0.0000        0.0000        0.0000        0.0000        0.0000        0.0000        0.0000        0.0000        0.0000        0.0000        0.0000        0.0000        0.0000        0.0000        0.0000        0.0000        0.0000        0.0000        0.0000        0.0000        0.0000        0.0000        0.0000        0.0000        0.0000        0.0000        0.0000        0.0000        0.0000        0.0000        0.0000        0.0000        0.0000        0.0000        0.0000        0.0000        0.0000        0.0000        0.0000        0.0000        0.0000        0.0000        0.0000        0.0000        0.0000        0.0000        0.0000        0.0000        0.0000        0.0000        0.0000        0.0000        0.0000        0.0000        0.0000        0.0000        0.0000        0.0000        0.0000        0.0000        0.0000        0.0000        0.0000        0.0000        0.0000        0.0000        0.0000        0.0000        0.0000        0.0000        0.0000        0.0000        0.0000        0.0000        0.0000        0.0000        0.0000        0.0000        0.0000        0.0000        0.0000        0.0000        0.0000        0.0000       27.7322       26.9033       23.0687       19.3923       16.8124       23.4873       17.0509       12.6645       12.2892       14.1941       11.6848       11.8974       12.2954       12.1176       15.2302       21.0275       19.1924       17.7787       21.3945       22.4591       24.2817       24.1350       27.8944       44.9138       23.2827       19.1686       20.0831       18.8381       21.2785       40.1419       26.6771       26.9511       18.8180       21.1720       31.8150       32.3377       33.5161       50.7984       67.7830       57.4828       42.2985       44.2660       43.1481       48.6903       46.4808       52.5961       55.6547       71.1766       66.8195       56.7942       50.4137       64.2649       64.6667       61.7785       73.9673       79.0482       80.0109       76.8760       70.2236       69.0516       94.2656      113.9871        0.0000        0.0000        0.0000        0.0000        0.0000        0.0000        0.0000        0.0000        0.0000        0.0000        0.0000        0.0000        0.0000        0.0000      140.0134      142.9635      140.2703        0.0000
        0.0000        0.0000        0.0000        0.0000        0.0000        0.0000        0.0000        0.0000        0.0000        0.0000        0.0000        0.0000        0.0000        0.0000        0.0000        0.0000        0.0000        0.0000        0.0000        0.0000        0.0000        0.0000        0.0000        0.0000        0.0000        0.0000        0.0000        0.0000        0.0000        0.0000        0.0000        0.0000        0.0000        0.0000        0.0000        0.0000        0.0000        0.0000        0.0000        0.0000        0.0000        0.0000        0.0000        0.0000        0.0000        0.0000        0.0000        0.0000       11.4816       11.0244       11.3151       12.0904       15.4489       18.8828       18.5100       15.9717       13.2205       14.7123       14.8522       15.9402       14.4861       10.2978        9.7260        0.0000        0.0000        0.0000        0.0000        0.0000        0.0000        0.0000        0.0000        0.0000        0.0000        0.0000        0.0000        0.0000        0.0000        0.0000        0.0000        0.0000        0.0000        0.0000        0.0000        0.0000        0.0000        0.0000        0.0000        0.0000        0.0000        0.0000        0.0000        0.0000        0.0000        0.0000        0.0000        0.0000        0.0000        0.0000        0.0000        0.0000        0.0000        0.0000        0.0000        0.0000        0.0000        0.0000        0.0000        0.0000        0.0000        0.0000        0.0000        0.0000        0.0000        0.0000        0.0000        0.0000        0.0000        0.0000        0.0000        0.0000        0.0000        0.0000        0.0000        0.0000        0.0000        0.0000        0.0000        0.0000        0.0000        0.0000        0.0000        0.0000        0.0000        0.0000        0.0000        0.0000        0.0000        0.0000        0.0000        0.0000        0.0000        0.0000        0.0000        0.0000        0.0000        0.0000        0.0000        0.0000        0.0000        0.0000        0.0000        0.0000        0.0000        0.0000        0.0000        0.0000        0.0000        0.0000        0.0000        0.0000        0.0000        0.0000        0.0000        0.0000        0.0000        0.0000        0.0000        0.0000       29.2400       29.9648       29.1978       22.1241       20.1483       16.2127       14.3935       16.0449       14.8286       20.1709       23.1647       10.6831       17.9198       10.0783       11.1194       15.4256       24.8676       20.2250       19.7737       19.7508       22.5637       23.9768       22.9073       25.6308       24.1031       18.4891       12.0676       20.3729       15.6670       16.1492       19.9126       20.4478       22.8158       21.7161       19.2555       26.2946       33.5731       35.0641       35.6292       39.5004       58.1308       52.8463       58.7402       46.6881       45.7453       55.7414       62.1924       54.8980       66.5663       72.6124       74.7585       65.4231       66.8807       73.7157       78.2821       78.4043       81.1062       73.5987       72.0942       75.4240       77.1359       81.7784       89.8283       91.6731        0.0000        0.0000        0.0000        0.0000        0.0000        0.0000        0.0000        0.0000        0.0000      123.8704      119.4261      121.0449      125.3121      133.7135      143.2276      142.7711      143.6475
        0.0000        0.0000        0.0000        0.0000        0.0000        0.0000        0.0000        0.0000        0.0000        0.0000        0.0000        0.0000        0.0000        0.0000        0.0000        0.0000        0.0000        0.0000        0.0000        0.0000        0.0000        0.0000        0.0000        0.0000        0.0000        0.0000        0.0000        0.0000        0.0000        0.0000        0.0000        0.0000        0.0000        0.0000        0.0000        0.0000        0.0000        0.0000        0.0000        0.0000        0.0000        0.0000        0.0000        0.0000        0.0000        0.0000        0.0000        0.0000       11.6767       10.9636       10.7974       10.9842       11.5879       12.2797       13.1551       14.6559       14.6900       16.9481       13.8585       17.9803       20.8254       12.5728       11.5581        9.8777        9.7727        9.2164        7.6159        0.0000        0.0000        0.0000        0.0000        0.0000        0.0000        0.0000        0.0000        0.0000        0.0000        0.0000        0.0000        0.0000        0.0000        0.0000        0.0000        0.0000        0.0000        0.0000        0.0000        0.0000        0.0000        0.0000        0.0000        0.0000        0.0000        0.0000        0.0000        0.0000        0.0000        0.0000        0.0000        0.0000        0.0000        0.0000        0.0000        0.0000        0.0000        0.0000        0.0000        0.0000        0.0000        0.0000        0.0000        0.0000        0.0000        0.0000        0.0000        0.0000        0.0000        0.0000        0.0000        0.0000        0.0000        0.0000        0.0000        0.0000        0.0000        0.0000        0.0000        0.0000        0.0000        0.0000        0.0000        0.0000        0.0000        0.0000        0.0000        0.0000        0.0000        0.0000        0.0000        0.0000        0.0000        0.0000        0.0000        0.0000        0.0000        0.0000        0.0000        0.0000        0.0000        0.0000        0.0000        0.0000        0.0000        0.0000        0.0000        0.0000        0.0000        0.0000        0.0000        0.0000        0.0000        0.0000        0.0000        0.0000        0.0000        0.0000        0.0000        0.0000       33.8288       27.8522       23.3399       17.8452       15.5791       12.7301       11.3953       13.5574       14.7386       16.3659       14.0807       13.1333       10.7874       10.3384       11.2699       15.0739       18.6881       17.1336       19.1893       18.6731       19.6968       20.5982       16.0853       11.7742       16.3848       11.4152       11.7669       13.7283       14.4120       16.6581       17.7697       18.9463       20.3605       21.9322       22.7064       26.7118       29.1358       29.4974       31.2140       28.9820       34.5084       64.5833       85.6889       49.9020       43.2406       56.7689       64.6382       59.8019       61.6698       73.5134       81.4211       83.9980       72.3062       75.5316       77.1682       77.8038       76.3133       72.0454       74.5547       76.3988       78.8233       84.4600       92.0167        0.0000        0.0000        0.0000        0.0000        0.0000        0.0000      147.6086      139.9213      126.9799      123.0677      110.7290      112.3507      115.9836      119.7794      135.4495      144.3307        0.0000        0.0000
        0.0000        0.0000        0.0000        0.0000        0.0000        0.0000        0.0000        0.0000        0.0000        0.0000        0.0000        0.0000        0.0000        0.0000        0.0000        0.0000        0.0000        0.0000        0.0000        0.0000        0.0000        0.0000        0.0000        0.0000        0.0000        0.0000        0.0000        0.0000        0.0000        0.0000        0.0000        0.0000        0.0000        0.0000        0.0000        0.0000        0.0000        0.0000        0.0000        0.0000        0.0000        0.0000        0.0000        0.0000        0.0000        0.0000        0.0000        0.0000       13.5526       12.5051       12.0657        9.3483        9.3900        9.3012        9.2248        8.3488       14.5791       19.0567       15.4735       12.7074       13.8106       13.7374       11.4598       11.1934       10.9866       12.4368       12.6557        7.4333        5.6672        0.0000        0.0000        0.0000        0.0000        0.0000        0.0000        0.0000        0.0000        0.0000        0.0000        0.0000        0.0000        0.0000        0.0000        0.0000        0.0000        0.0000        0.0000        0.0000        0.0000        0.0000        0.0000        0.0000        0.0000        0.0000        0.0000        0.0000        0.0000        0.0000        0.0000        0.0000        0.0000        0.0000        0.0000        0.0000        0.0000        0.0000        0.0000        0.0000        0.0000        0.0000        0.0000        0.0000        0.0000        0.0000        0.0000        0.0000        0.0000        0.0000        0.0000        0.0000        0.0000        0.0000        0.0000        0.0000        0.0000        0.0000        0.0000        0.0000        0.0000        0.0000        0.0000        0.0000        0.0000        0.0000        0.0000        0.0000        0.0000        0.0000        0.0000        0.0000        0.0000        0.0000        0.0000        0.0000        0.0000        0.0000        0.0000        0.0000        0.0000        0.0000        0.0000        0.0000        0.0000        0.0000        0.0000        0.0000        0.0000        0.0000        0.0000        0.0000        0.0000        0.0000        0.0000        0.0000        0.0000        0.0000        0.0000        0.0000       34.1031       24.9828       16.9635       24.0185       21.8332       20.4995       18.9603       18.9152       31.0034       22.4384        9.2834       13.6337       11.1905       10.0389       11.6878       12.5404       17.8202       22.3497       18.2830       16.5236       19.0601       16.8367       17.5594       10.6355       12.7700       10.6818        9.5378       15.3265       16.0078       18.1821       15.0801       12.7175       13.6705       14.3850       15.8394       19.5887       21.8835       21.7083       27.6966       34.5377       30.0250       74.1149      106.5934       68.0777       52.2009       56.6313       72.5903       77.6446       75.1895       95.9123      101.0729       76.4734       82.7199       79.3658       81.0403       85.4943       84.7623       89.7212      100.0338       99.1179       96.0584      100.9727      109.1975      101.3611      105.7723      110.5009      115.9272      119.9535      130.6841      132.0731      124.6262      108.3811      107.6914      104.8558      104.8096      115.0135      125.3017      140.6857      139.2934        0.0000        0.0000
        0.0000        0.0000        0.0000        0.0000        0.0000        0.0000        0.0000        0.0000        0.0000        0.0000        0.0000        0.0000        0.0000        0.0000        0.0000        0.0000        0.0000        0.0000        0.0000        0.0000        0.0000        0.0000        0.0000        0.0000        0.0000        0.0000        0.0000        0.0000        0.0000        0.0000        0.0000        0.0000        0.0000        0.0000        0.0000        0.0000        0.0000        0.0000        0.0000        0.0000        0.0000        0.0000        0.0000        0.0000        0.0000        0.0000        0.0000        0.0000       13.5749       12.4160       11.9988        9.9713        9.5318        9.1919        8.5129        7.5154        8.0370       18.0696       13.9251       14.4164       16.7471       19.9371       12.9498       13.3540       15.2754       14.0129       21.6911       13.2144        6.7192        5.1825        0.0000        0.0000        0.0000        0.0000        0.0000        0.0000        0.0000        0.0000        0.0000        0.0000        0.0000        0.0000        0.0000        0.0000        0.0000        0.0000        0.0000        0.0000        0.0000        0.0000        0.0000        0.0000        0.0000        0.0000        0.0000        0.0000        0.0000        0.0000        0.0000        0.0000        0.0000        0.0000        0.0000        0.0000        0.0000        0.0000        0.0000        0.0000        0.0000        0.0000        0.0000        0.0000        0.0000        0.0000        0.0000        0.0000        0.0000        0.0000        0.0000        0.0000        0.0000        0.0000        0.0000        0.0000        0.0000        0.0000        0.0000        0.0000        0.0000        0.0000        0.0000        0.0000        0.0000        0.0000        0.0000        0.0000        0.0000        0.0000        0.0000        0.0000        0.0000        0.0000        0.0000        0.0000        0.0000        0.0000        0.0000        0.0000        0.0000        0.0000        0.0000        0.0000        0.0000        0.0000        0.0000        0.0000        0.0000        0.0000        0.0000        0.0000        0.0000        0.0000        0.0000        0.0000        0.0000        0.0000        0.0000        0.0000        0.0000       24.6346       22.3924       29.4313       32.3916       28.6557        0.0000       19.5341       18.8714       15.9417        0.0000        0.0000        0.0000       20.8455       21.2866       15.2273       17.2741       17.4286       19.7222       21.0524       23.6632       16.3699       15.5036       10.6574       13.1171       10.6897       11.5028       18.4572       17.2563       19.4561       14.4410       17.8061       17.4005       21.2461       18.5562       19.2842       25.2088       29.2578       32.7685       37.1534       44.8949       76.6265       61.5289       84.8315       50.6740       43.0677       61.5396       76.4036       60.6278       69.7328       96.4917       80.9421       74.0649       70.2285       78.7792       83.6773       81.9335       82.7944      104.7128      108.4874       98.8432       98.5798      101.9110      105.8231      111.3433      115.8001      113.8999      111.8467      121.4158      121.0053      113.0655      102.4683      100.4431      106.7639      108.1397      119.1026      111.9075      127.5313      132.8615        0.0000        0.0000
        0.0000        0.0000        0.0000        0.0000        0.0000        0.0000        0.0000        0.0000        0.0000        0.0000        0.0000        0.0000        0.0000        0.0000        0.0000        0.0000        0.0000        0.0000        0.0000        0.0000        0.0000        0.0000        0.0000        0.0000        0.0000        0.0000        0.0000        0.0000        0.0000        0.0000        0.0000        0.0000        0.0000        0.0000        0.0000        0.0000        0.0000        0.0000       19.1605       17.8585       13.1569        0.0000        0.0000        0.0000        0.0000        0.0000        0.0000        0.0000       15.0454       13.8991       13.5418       10.4944        9.1857        8.4444        8.8345        7.4361        7.5978        9.2467       13.4385        9.9067       11.9064       17.9289       18.1557       12.4503       11.9186       12.2951       14.6630       12.1008        8.6190        6.4514        0.0000        0.0000        0.0000        0.0000        0.0000        0.0000        0.0000        0.0000        0.0000        0.0000        0.0000        0.0000        0.0000        0.0000        0.0000        0.0000        0.0000        0.0000        0.0000        0.0000        0.0000        0.0000        0.0000        0.0000        0.0000        0.0000        0.0000        0.0000        0.0000        0.0000        0.0000        0.0000        0.0000        0.0000        0.0000        0.0000        0.0000        0.0000        0.0000        0.0000        0.0000        0.0000        0.0000        0.0000        0.0000        0.0000        0.0000        0.0000        0.0000        0.0000        0.0000        0.0000        0.0000        0.0000        0.0000        0.0000        0.0000        0.0000        0.0000        0.0000        0.0000        0.0000        0.0000        0.0000        0.0000        0.0000        0.0000        0.0000        0.0000        0.0000        0.0000        0.0000        0.0000        0.0000        0.0000        0.0000        0.0000        0.0000        0.0000        0.0000        0.0000        0.0000        0.0000        0.0000        0.0000        0.0000        0.0000        0.0000        0.0000        0.0000        0.0000        0.0000        0.0000        0.0000        0.0000        0.0000        0.0000        0.0000        0.0000        0.0000        0.0000        0.0000        0.0000        0.0000        0.0000        0.0000        0.0000        0.0000        0.0000        0.0000        0.0000        0.0000        0.0000       17.4655       21.2097       19.7198       20.2012       17.8799       12.7861       15.1604       14.2310       11.3690       16.7689       12.0281       14.2705       15.5513       18.3166       16.0287       14.9498       19.0720       24.3576       13.5772       13.8044       17.4843       20.9799       26.5027       30.7973       46.5694       52.1495       70.5054       45.4880       59.0357       49.7806       46.0417       60.5582       68.3567       57.5319       58.3084       70.8686       61.2447       60.1035       50.5207       56.3008       64.8887       61.3013       64.0522       79.8340      106.2346       95.7144       96.9562      103.7122      108.4064      112.2576      113.9736      109.8178      114.4910      115.0156      114.5490      109.8554      108.4686      109.4556      117.5935      114.8587      121.5962      121.5999      126.9970        0.0000        0.0000        0.0000
        0.0000        0.0000        0.0000        0.0000        0.0000        0.0000        0.0000        0.0000        0.0000        0.0000        0.0000        0.0000        0.0000        0.0000        0.0000        0.0000        0.0000        0.0000        0.0000        0.0000        0.0000        0.0000        0.0000        0.0000        0.0000        0.0000        0.0000        0.0000        0.0000        0.0000        0.0000        0.0000        0.0000        0.0000        0.0000        0.0000        0.0000        0.0000       31.8859       44.5439       60.2423       44.6322       30.1916       27.5019       24.5478       22.8747       27.5286       39.5475       28.3809       25.3951       27.0377       27.5364       13.5386        9.9046       10.2170        8.2722        8.2678       11.9726       17.9820        8.6713        8.8654        9.2753       11.4725       13.4479       11.2646       12.7614       11.6717       10.2039       10.0011       10.0042        6.3707        4.0229        0.0000        0.0000        0.0000        0.0000        0.0000        0.0000        0.0000        0.0000        0.0000        0.0000        0.0000        0.0000        0.0000        0.0000        0.0000        0.0000        0.0000        0.0000        0.0000        0.0000        0.0000        0.0000        0.0000        0.0000        0.0000        0.0000        0.0000        0.0000        0.0000        0.0000        0.0000        0.0000        0.0000        0.0000        0.0000        0.0000        0.0000        0.0000        0.0000        0.0000        0.0000        0.0000        0.0000        0.0000        0.0000        0.0000        0.0000        0.0000        0.0000        0.0000        0.0000        0.0000        0.0000        0.0000        0.0000        0.0000        0.0000        0.0000        0.0000        0.0000        0.0000        0.0000        0.0000        0.0000        0.0000        0.0000        0.0000        0.0000        0.0000        0.0000        0.0000        0.0000        0.0000        0.0000        0.0000        0.0000        0.0000        0.0000        0.0000        0.0000        0.0000        0.0000        0.0000        0.0000        0.0000        0.0000        0.0000        0.0000        0.0000        0.0000        0.0000        0.0000        0.0000        0.0000        0.0000        0.0000        0.0000        0.0000        0.0000        0.0000        0.0000        0.0000        0.0000        0.0000        0.0000        0.0000        0.0000        0.0000        0.0000        0.0000        0.0000        0.0000       17.9650       19.8563       18.8619       17.7283       14.1101       18.4284       17.7476       12.4170       13.0198       11.0280       19.6495       15.0329       16.6689       15.8140       20.1149       23.9042       29.3183       12.6035       13.4141       16.3892       19.0624       29.8453       33.8006       48.3069       49.4809       43.0323       45.0657       54.8005       52.0282       58.1959       48.3490       44.9085       52.9116       47.2520       37.7491       41.7023       46.8528       42.3628       52.0033       56.6153       50.3579       44.9232       71.8650       72.1737       92.2011       96.0686      109.6112      112.8172      109.2306      110.0319      114.5412      114.1448      117.2175      111.5303      113.3315      116.0016      119.3270      123.6364      127.6014      129.3675      132.8845        0.0000        0.0000        0.0000        0.0000
        0.0000        0.0000        0.0000        0.0000        0.0000        0.0000        0.0000        0.0000        0.0000        0.0000        0.0000        0.0000        0.0000        0.0000        0.0000        0.0000        0.0000        0.0000        0.0000        0.0000        0.0000        0.0000        0.0000        0.0000        0.0000        0.0000        0.0000        0.0000        0.0000        0.0000        0.0000        0.0000        0.0000        0.0000        0.0000        0.0000        0.0000       23.7531       22.1789       20.6590       29.7376       26.2064       19.9644       19.9141       23.1469       28.0650       23.6020       16.6105       18.6848       15.3531       13.5409       10.5886        8.0758       12.1009       10.6039        7.2953       11.5569        7.7058        7.3897        7.0564        7.4638        8.6099        9.2289        8.3736        8.3044        9.4563       10.8675        8.4169        7.1542       10.1967       12.6880        7.3891        0.0000        0.0000        0.0000        0.0000        0.0000        0.0000        0.0000        0.0000        0.0000        0.0000        0.0000        0.0000        0.0000        0.0000        0.0000        0.0000        0.0000        0.0000        0.0000        0.0000        0.0000        0.0000        0.0000        0.0000        0.0000        0.0000        0.0000        0.0000        0.0000        0.0000        0.0000        0.0000        0.0000        0.0000        0.0000        0.0000        0.0000        0.0000        0.0000        0.0000        0.0000        0.0000        0.0000        0.0000        0.0000        0.0000        0.0000        0.0000        0.0000        0.0000        0.0000        0.0000        0.0000        0.0000        0.0000        0.0000        0.0000        0.0000        0.0000        0.0000        0.0000        0.0000        0.0000        0.0000        0.0000        0.0000        0.0000        0.0000        0.0000        0.0000        0.0000        0.0000        0.0000        0.0000        0.0000        0.0000        0.0000        0.0000        0.0000        0.0000        0.0000        0.0000        0.0000        0.0000        0.0000        0.0000        0.0000        0.0000        0.0000        0.0000        0.0000        0.0000        0.0000        0.0000        0.0000        0.0000        0.0000        0.0000        0.0000        0.0000        0.0000        0.0000        0.0000        0.0000        0.0000        0.0000        0.0000        9.1453       11.8078       12.0561       17.2031       25.7518        0.0000       21.0709       21.9606       11.6465        8.5872       10.9713       17.0625       13.8104       16.5536       18.9338       20.2935       16.4009       15.7035       15.6658       16.4898       23.6542       14.0827       14.1766       14.9880       18.4700       20.8368       20.7075       23.5638       34.7712       39.6265       39.5497       39.7241       40.3867       57.1086       59.0871       48.0627       42.0638       49.2202       43.5870       40.2012       42.6367       57.0436       51.9359       54.0260       48.4874       47.7324       48.8902       67.6269       81.5569       90.6521      101.8642      111.0614      115.9257      118.7464      122.0170      126.8142      123.4351      125.4273      121.3890      123.1317      107.6443      100.9025      110.3667      120.5780      130.2627      130.5516        0.0000        0.0000        0.0000        0.0000
        0.0000        0.0000        0.0000        0.0000        0.0000        0.0000        0.0000        0.0000        0.0000        0.0000        0.0000        0.0000        0.0000        0.0000        0.0000        0.0000        0.0000        0.0000        0.0000        0.0000        0.0000        0.0000        0.0000        0.0000        0.0000        0.0000        0.0000        0.0000        0.0000        0.0000        0.0000        0.0000        0.0000        0.0000        0.0000        0.0000        0.0000       24.0866       23.0048       19.3152       18.4244       19.2111       21.6168       25.9015       28.7599       23.4685       18.7995       12.6247       12.6618       12.8113       12.5037        8.7753        8.7438        6.8837        7.5609        7.5646        7.3558        6.9496        6.3675        6.7419        7.1812        7.3047        9.9961        8.2820        8.1914        8.2805        8.1365        8.3715        7.7649        7.4324        7.8638        6.9820        4.9471        0.0000        0.0000        0.0000        0.0000        0.0000        0.0000        0.0000        0.0000        0.0000        0.0000        0.0000        0.0000        0.0000        0.0000        0.0000        0.0000        0.0000        0.0000        0.0000        0.0000        0.0000        0.0000        0.0000        0.0000        0.0000        0.0000        0.0000        0.0000        0.0000        0.0000        0.0000        0.0000        0.0000        0.0000        0.0000        0.0000        0.0000        0.0000        0.0000        0.0000        0.0000        0.0000        0.0000        0.0000        0.0000        0.0000        0.0000        0.0000        0.0000        0.0000        0.0000        0.0000        0.0000        0.0000        0.0000        0.0000        0.0000        0.0000        0.0000        0.0000        0.0000        0.0000        0.0000        0.0000        0.0000        0.0000        0.0000        0.0000        0.0000        0.0000        0.0000        0.0000        0.0000        0.0000        0.0000        0.0000        0.0000        0.0000        0.0000        0.0000        0.0000        0.0000        0.0000        0.0000        0.0000        0.0000        0.0000        0.0000        0.0000        0.0000        0.0000        0.0000        0.0000        0.0000        0.0000        0.0000        0.0000        0.0000        0.0000        0.0000        0.0000        0.0000        6.6098        5.9990        5.3850        6.0617        9.5337        9.4600       11.5745       16.4149       31.2162       28.6909       18.2834       17.7859       14.7490       15.8459       14.8569       13.3032       22.5952       29.4252       18.7150       16.8986       15.2956       14.4350       18.5277       18.0939       18.1522       14.7972       14.0922       14.6126       19.4432       20.7759       23.8878       21.9230       26.8775       32.1977       38.6477       44.9051       37.9315       37.7618       37.5086       56.0645       40.8065       44.7961       39.7131       44.7779       52.2698       43.4449       45.7199       46.4471       42.4591       46.8335       47.8620       69.2828       88.1895       77.5419       92.7029      108.3150      114.1349      116.6640      125.8431      126.5453      122.8858      126.0094      126.5833      119.0358      100.6835       99.2923      107.2529      113.5461      126.7535        0.0000        0.0000        0.0000        0.0000        0.0000
        0.0000        0.0000        0.0000        0.0000        0.0000        0.0000        0.0000        0.0000        0.0000        0.0000        0.0000        0.0000        0.0000        0.0000        0.0000        0.0000        0.0000        0.0000        0.0000        0.0000        0.0000        0.0000        0.0000        0.0000        0.0000        0.0000        0.0000        0.0000        0.0000        0.0000        0.0000        0.0000        0.0000        0.0000        0.0000        0.0000       25.5934       25.1836       24.3627       20.7461       19.8209       20.7007       26.8964       33.6830       24.5256       21.5914       20.6381       14.2378       13.6707       14.5438       14.5004       13.2886       11.3222       11.0016        7.7831        6.9371        6.0805        5.1524        5.0796        5.8170        6.2425        6.9260        7.6714        8.3356        8.6030        9.4210        9.2359        9.0761        8.6431        7.6573        6.4319        4.2611        0.0000        0.0000        0.0000        0.0000        0.0000        0.0000        0.0000        0.0000        0.0000        0.0000        0.0000        0.0000        0.0000        0.0000        0.0000        0.0000        0.0000        0.0000        0.0000        0.0000        0.0000        0.0000        0.0000        0.0000        0.0000        0.0000        0.0000        0.0000        0.0000        0.0000        0.0000        0.0000        0.0000        0.0000        0.0000        0.0000        0.0000        0.0000        0.0000        0.0000        0.0000        0.0000        0.0000        0.0000        0.0000        0.0000        0.0000        0.0000        0.0000        0.0000        0.0000        0.0000        0.0000        0.0000        0.0000        0.0000        0.0000        0.0000        0.0000        0.0000        0.0000        0.0000        0.0000        0.0000        0.0000        0.0000        0.0000        0.0000        0.0000        0.0000        0.0000        0.0000        0.0000        0.0000        0.0000        0.0000        0.0000        0.0000        0.0000        0.0000        0.0000        0.0000        0.0000        0.0000        0.0000        0.0000        0.0000        0.0000        0.0000        0.0000        0.0000        0.0000        0.0000        0.0000        0.0000        0.0000        0.0000        0.0000        0.0000        0.0000       12.7125       10.7577        8.0791        6.6506        6.9329        5.7810        7.4790       10.1904       10.3441       16.0779       24.0038       27.5024       25.8450       28.5345       32.9666       26.3588       23.3131       20.8192       10.0096        9.4664        8.2728       10.2818       10.7771       13.1608       11.8718       14.4721       20.0801       15.2543       15.7698       13.7401       15.6411       27.6675       26.0914       19.0587       19.4340       28.8760       35.8070       37.7630       44.4144       44.9399       50.6358       44.4872       49.8807       52.6831       44.2779       44.1661       43.9684       46.7504       36.1721       54.7018       69.4361       61.5518       51.5011       47.3933       61.8450       76.2203       80.2497       88.1063       96.6767      107.8724      119.3096      126.1241      126.6888      125.2623      123.7925      121.4124      116.7296      100.3544      107.0702      106.0882      113.5103      140.1198        0.0000        0.0000        0.0000        0.0000        0.0000
        0.0000        0.0000        0.0000        0.0000        0.0000        0.0000        0.0000        0.0000        0.0000        0.0000        0.0000        0.0000        0.0000        0.0000        0.0000        0.0000        0.0000        0.0000        0.0000        0.0000        0.0000        0.0000        0.0000        0.0000        0.0000        0.0000        0.0000        0.0000        0.0000        0.0000        0.0000        0.0000        0.0000        0.0000        0.0000       26.8954       25.6448       28.9702       29.3130       22.2072       20.6292       21.5698       23.6192       24.0070       23.9200       24.3226       23.6230       15.8261       15.7396       15.0014       17.3785       20.8254       13.1958       10.4509        7.2371        6.2112        6.6401        5.6587        5.6448        6.6192        8.2887        8.5638        8.4370        9.0622        9.5554       10.1044        9.9740        9.2108        8.3927        7.2294        6.1326        4.3274        0.0000        0.0000        0.0000        0.0000        0.0000        0.0000        0.0000        0.0000        0.0000        0.0000        0.0000        0.0000        0.0000        0.0000        0.0000        0.0000        0.0000        0.0000        0.0000        0.0000        0.0000        0.0000        0.0000        0.0000        0.0000        0.0000        0.0000        0.0000        0.0000        0.0000        0.0000        0.0000        0.0000        0.0000        0.0000        0.0000        0.0000        0.0000        0.0000        0.0000        0.0000        0.0000        0.0000        0.0000        0.0000        0.0000        0.0000        0.0000        0.0000        0.0000        0.0000        0.0000        0.0000        0.0000        0.0000        0.0000        0.0000        0.0000        0.0000        0.0000        0.0000        0.0000        0.0000        0.0000        0.0000        0.0000        0.0000        0.0000        0.0000        0.0000        0.0000        0.0000        0.0000        0.0000        0.0000        0.0000        0.0000        0.0000        0.0000        0.0000        0.0000        0.0000        0.0000        0.0000        0.0000        0.0000        0.0000        0.0000        0.0000        0.0000        0.0000        0.0000        0.0000        0.0000        0.0000        0.0000        0.0000        0.0000        0.0000       14.3432       12.7637       13.2699        7.9860       10.6764       10.6446       13.2142       14.7872       10.2527       10.2034       13.2774       17.9443       17.7872       23.4243       20.8699       24.7771       23.6333       25.7431       14.9006        9.5118       12.7634       11.1721        8.8122       11.4499       18.0151       12.1777       12.0140       17.6569       15.2347       14.3091       14.1580       15.7263       20.2499       20.3612       20.1770       21.1417       29.6201       36.2743       32.1602       42.5757       49.2133       49.4483       45.7131       45.1954       43.8815       40.3776       60.8386       52.2177       43.0540       37.7122       46.6311       42.1323       36.1101       38.8391       40.9209       50.2253       80.8507       91.0846       86.5647       88.4950      102.0679      118.3443      114.1447      115.6447      122.1303      123.9274      116.3995      120.5952      107.4644      110.8923      120.2275      123.1058      127.7916        0.0000        0.0000        0.0000        0.0000        0.0000
        0.0000        0.0000        0.0000        0.0000        0.0000        0.0000        0.0000        0.0000        0.0000        0.0000        0.0000        0.0000        0.0000        0.0000        0.0000        0.0000        0.0000        0.0000        0.0000        0.0000        0.0000        0.0000        0.0000        0.0000        0.0000        0.0000        0.0000        0.0000        0.0000        0.0000        0.0000        0.0000        0.0000        0.0000        0.0000       19.5011       21.4735       44.0525       36.4681       28.0084       24.8031       26.6785       26.8388       24.8703       25.4455       28.3459       28.3067       19.7076       17.9558       34.4042       38.4768       27.2421       32.9308       15.1446        9.0712        6.3096        4.2577        3.0785        4.5535        9.5029        7.8944        8.3915        8.0623        9.6050       10.1731        9.5152        8.8119       11.2600        9.6385        8.2937        8.6633        5.2395        0.0000        0.0000        0.0000        0.0000        0.0000        0.0000        0.0000        0.0000        0.0000        0.0000        0.0000        0.0000        0.0000        0.0000        0.0000        0.0000        0.0000        0.0000        0.0000        0.0000        0.0000        0.0000        0.0000        0.0000        0.0000        0.0000        0.0000        0.0000        0.0000        0.0000        0.0000        0.0000        0.0000        0.0000        0.0000        0.0000        0.0000        0.0000        0.0000        0.0000        0.0000        0.0000        0.0000        0.0000        0.0000        0.0000        0.0000        0.0000        0.0000        0.0000        0.0000        0.0000        0.0000        0.0000        0.0000        0.0000        0.0000        0.0000        0.0000        0.0000        0.0000        0.0000        0.0000        0.0000        0.0000        0.0000        0.0000        0.0000        0.0000        0.0000        0.0000        0.0000        0.0000        0.0000        0.0000        0.0000        0.0000        0.0000        0.0000        0.0000        0.0000        0.0000        0.0000        0.0000        0.0000        0.0000        0.0000        0.0000        0.0000        0.0000        0.0000        0.0000        0.0000        0.0000        0.0000        0.0000        0.0000        0.0000       22.4507       18.4552       14.9621       10.0263        8.1220        9.9741       12.0046       12.0016       11.3957       11.9192       10.4254       11.4413       11.2651       11.9991       14.2602       22.2951       36.0765       29.7712       30.7157       24.2670       19.9381       14.5174       21.6872       11.0004       16.3873       14.5641       11.8603       11.7219       11.7096       18.8499       16.2822       16.5635       22.9606       23.2175       26.4063       32.6939       30.0475       30.7985       31.5712       32.2530       35.0202       35.1976       35.4494       28.6661       28.8346       39.3333       50.3876       62.4826       61.1415       50.4299       33.5228       30.4628       31.1441       30.0418       39.4895       50.2582       50.6464       71.0226       77.5924       77.5492       74.8202       76.4692       76.6086       84.3323       88.4757      105.0832      109.8267      108.3709      111.3842      115.8247      116.2403      120.4612      130.2463        0.0000        0.0000        0.0000        0.0000        0.0000        0.0000
        0.0000        0.0000        0.0000        0.0000        0.0000        0.0000        0.0000        0.0000        0.0000        0.0000        0.0000        0.0000        0.0000        0.0000        0.0000        0.0000        0.0000        0.0000        0.0000        0.0000        0.0000        0.0000        0.0000        0.0000        0.0000        0.0000        0.0000        0.0000        0.0000        0.0000        0.0000        0.0000        0.0000        0.0000        0.0000       21.4427       19.3268       24.4671       27.6353       35.9587       32.0598       30.2910       27.3439       24.3292       27.3095       30.3091       30.7009       21.2307       20.2961       33.8051       26.6519       20.0379       15.1693       14.0012        9.9548        3.7826        3.2587        2.7437        2.9090        6.0412        6.9298        6.6446        6.8593        8.3364        8.6370        8.6217        8.1153        8.9770        8.9638        8.7206        7.8539        0.0000        0.0000        0.0000        0.0000        0.0000        0.0000        0.0000        0.0000        0.0000        0.0000        0.0000        0.0000        0.0000        0.0000        0.0000        0.0000        0.0000        0.0000        0.0000        0.0000        0.0000        0.0000        0.0000        0.0000        0.0000        0.0000        0.0000        0.0000        0.0000        0.0000        0.0000        0.0000        0.0000        0.0000        0.0000        0.0000        0.0000        0.0000        0.0000        0.0000        0.0000        0.0000        0.0000        0.0000        0.0000        0.0000        0.0000        0.0000        0.0000        0.0000        0.0000        0.0000        0.0000        0.0000        0.0000        0.0000        0.0000        0.0000        0.0000        0.0000        0.0000        0.0000        0.0000        0.0000        0.0000        0.0000        0.0000        0.0000        0.0000        0.0000        0.0000        0.0000        0.0000        0.0000        0.0000        0.0000        0.0000        0.0000        0.0000        0.0000        0.0000        0.0000        0.0000        0.0000        0.0000        0.0000        0.0000        0.0000        0.0000        0.0000        0.0000        0.0000        0.0000        0.0000       21.4895       24.1872        0.0000       28.5724       25.0569       20.0869       19.5097       11.6173        8.5468        8.3803       12.6294       65.9522       40.4025       13.8251       13.2926       12.3593       15.7044       18.1888       19.2053       21.9770       37.5638       43.7227       45.1637       40.6013       28.9586       25.4755       14.5289       13.6989       12.1907       16.7808       16.3718       11.8712       12.0461       12.0387       17.0126       17.7983       20.7142       28.1798       24.4977       24.8582       24.2102       24.2034       22.2107       30.5388       29.1133       28.4184       30.2574       31.5959       30.5564       32.6299       48.8579       54.9317       52.3150       55.9731       41.3048       39.5641       35.9873       36.0320       31.1196       34.0578       47.1084       49.9110       45.5310       60.1777       77.4120       69.0823       66.2342       66.8116       68.7413       68.5608       86.8256       96.6312      101.7856      107.7502      120.1255      132.1167      126.5991        0.0000        0.0000        0.0000        0.0000        0.0000        0.0000        0.0000
        0.0000        0.0000        0.0000        0.0000        0.0000        0.0000        0.0000        0.0000        0.0000        0.0000        0.0000        0.0000        0.0000        0.0000        0.0000        0.0000        0.0000        0.0000        0.0000        0.0000        0.0000        0.0000        0.0000        0.0000        0.0000        0.0000        0.0000        0.0000        0.0000      105.3026      100.2461       73.6897       68.5325       47.8658       37.3807       24.9121       15.9514       16.8271       22.7750       28.3242       28.1725       27.6837       27.1829       27.9561       29.4752       30.5236       29.7813       22.2978       21.3906       24.1755       21.5695       15.9408       14.5059       12.2644        9.7203        4.9794        3.2215        1.7269        1.5357        4.8681        5.4921        5.7326        5.5779        7.6050        7.9602        7.6004        9.7476       11.6950        9.0590        8.9292        8.3771        5.9897        5.3016        0.0000        0.0000        0.0000        0.0000        0.0000        0.0000        0.0000        0.0000        0.0000        0.0000        0.0000        0.0000        0.0000        0.0000        0.0000        0.0000        0.0000        0.0000        0.0000        0.0000        0.0000        0.0000        0.0000        0.0000        0.0000        0.0000        0.0000        0.0000        0.0000        0.0000        0.0000        0.0000        0.0000        0.0000        0.0000        0.0000        0.0000        0.0000        0.0000        0.0000        0.0000        0.0000        0.0000        0.0000        0.0000        0.0000        0.0000        0.0000        0.0000        0.0000        0.0000        0.0000        0.0000        0.0000        0.0000        0.0000        0.0000        0.0000        0.0000        0.0000        0.0000        0.0000        0.0000        0.0000        0.0000        0.0000        0.0000        0.0000        0.0000        0.0000        0.0000        0.0000        0.0000        0.0000        0.0000        0.0000        0.0000        0.0000        0.0000        0.0000        0.0000        0.0000        0.0000        0.0000        0.0000        0.0000        0.0000        0.0000        0.0000        0.0000        0.0000       18.4378       16.8587       19.7370       19.5596       19.5991       18.5076       17.4976       12.7476        8.3957        7.8357        9.1638       21.8425      101.4705       27.3907       27.7087       21.3643       25.4464       33.4853       36.8792       33.6216       34.5890       46.3760       50.8545       49.7917       50.5952       41.5114       23.5399       17.3698       12.1204       17.6195       22.1484       15.9613       12.5515       12.6947       12.2187       15.0476       16.8553       20.0042       20.8389       31.9720       28.0790       25.6063       24.7569       25.5392       27.0143       28.2919       26.6355       25.2135       31.5459       39.5272       39.3692       41.1017       40.3777       46.9941       40.9609       36.4496       40.0853       40.4436       44.1768       35.1039       49.8251       58.6641       54.9530       58.7859       54.7938       60.8065       67.3897       60.8817       60.4877       60.7161       67.0587       87.6127       98.7107      106.0527      110.0408      124.1659      138.3142        0.0000        0.0000        0.0000        0.0000        0.0000        0.0000        0.0000        0.0000
        0.0000        0.0000        0.0000        0.0000        0.0000        0.0000        0.0000        0.0000        0.0000        0.0000        0.0000        0.0000        0.0000        0.0000        0.0000        0.0000        0.0000        0.0000        0.0000        0.0000        0.0000        0.0000        0.0000        0.0000        0.0000        0.0000      107.8478       99.7264       92.6629       86.6990       74.8276       51.2849       42.6983       36.5484       29.6784       20.6491       17.5561       18.5245       17.6756       24.8592       25.2469       29.0054       28.2258       28.3597       28.2938       28.2025       26.2162       20.3283       20.8699       19.9567       18.6972       12.8430       11.0174        9.2966        7.6952        2.1651        1.4341        1.5495        1.5900        3.6105        4.0824        4.7928        4.5745        6.2383        6.5501        6.4352        6.5297        7.8810        8.6287        8.1046        9.2817        6.4723        5.3771        4.8874        4.5787        3.3535        3.1173        2.9233        2.7718        1.6483        1.5562        1.6408        0.0000        0.0000        0.0000        0.0000        0.0000        0.0000        0.0000        0.0000        0.0000        0.0000        0.0000        0.0000        0.0000        0.0000        0.0000        0.0000        0.0000        0.0000        0.0000        0.0000        0.0000        0.0000        0.0000        0.0000        0.0000        0.0000        0.0000        0.0000        0.0000        0.0000        0.0000        0.0000        0.0000        0.0000        0.0000        0.0000        0.0000        0.0000        0.0000        0.0000        0.0000        0.0000        0.0000        0.0000        0.0000        0.0000        0.0000        0.0000        0.0000        0.0000        0.0000        0.0000        0.0000        0.0000        0.0000        0.0000        0.0000        0.0000        0.0000        0.0000        0.0000        0.0000        0.0000        0.0000        0.0000        0.0000        0.0000        0.0000        0.0000        0.0000        0.0000        4.8320        5.1705        6.3466        5.8971        6.6913        0.0000        0.0000        0.0000        0.0000        9.4397       13.8723       14.5336       15.4953       15.2621       15.9806       16.1380       15.8380       13.2045       10.3263        8.5942        9.0296       11.8453       14.3732       16.8231       21.8989       27.5849       35.4294       34.0985       38.3798       41.8275       37.4624       46.6572       46.4643       44.2597       40.3911       52.0985       41.1609       30.5695       23.6837       13.8256       16.6807       20.0293       14.7807       14.2587       14.5874       13.8591       14.6919       17.0983       16.6659       25.1688       33.4523       25.6141       26.7756       27.1767       26.1672       28.9915       34.9189       35.4999       34.7716       55.1570       51.1238       39.1328       33.6759       33.6885       42.2321       38.5667       34.6890       32.3888       48.9092       43.4959       77.2727       83.6123       61.9589       49.4840       64.0293       66.0784       65.9657       63.6364       62.6083       64.2037       67.8464       73.7655       95.1094      109.5259      117.9835      121.2954      136.5076      144.0128        0.0000        0.0000        0.0000        0.0000        0.0000        0.0000        0.0000        0.0000
        0.0000        0.0000        0.0000        0.0000        0.0000        0.0000        0.0000        0.0000        0.0000        0.0000        0.0000        0.0000        0.0000        0.0000        0.0000        0.0000        0.0000        0.0000        0.0000        0.0000        0.0000        0.0000        0.0000        0.0000        0.0000      100.1633       94.0072       73.8581       64.7215       60.5238       49.6297       46.7921       43.4958       39.5810       33.6092       26.0621       26.9135       27.1663       27.4083       24.7139       26.0760       22.5227       26.7044       24.3847       25.6268       30.2287       26.0642       24.6338       26.4101       24.1608       22.4679       12.7132       12.0122       11.5683        9.1000        3.0681        2.4525        1.4176        3.4199        4.5094        9.9651       10.4077        9.5742        9.1688        9.0928        8.0254        7.0802        6.8214        6.5419        5.9685        5.7429        4.7491        4.6186        4.5290        4.4462        3.3113        3.2442        3.1624        3.0541        2.9810        3.2884        3.7031        2.7518        2.1914        0.0000        0.0000        0.0000        0.0000        0.0000        0.0000        0.0000        0.0000        0.0000        0.0000        0.0000        0.0000        0.0000        0.0000        0.0000        0.0000        0.0000        0.0000        0.0000        0.0000        0.0000        0.0000        0.0000        0.0000        0.0000        0.0000        0.0000        0.0000        0.0000        0.0000        0.0000        0.0000        0.0000        0.0000        0.0000        0.0000        0.0000        0.0000        0.0000        0.0000        0.0000        0.0000        0.0000        0.0000        0.0000        0.0000        0.0000        0.0000        0.0000        0.0000        0.0000        0.0000        0.0000        0.0000        0.0000        0.0000        0.0000        0.0000        0.0000        0.0000        0.0000        0.0000        0.0000        0.0000        0.0000        0.0000        0.0000        0.0000        3.7730        3.3231        3.7217        6.5573        6.8862        6.7502        7.1217       13.4834       13.0991       10.1407        8.8073       10.4143       12.6851       14.3063       14.1386       13.2530       12.9863       13.9721       10.5525        9.4859       10.6692       10.8547       11.1015       15.9467       19.1080       22.2650       24.3123       24.1063       26.9831       28.3619       35.4336       31.6010       31.2878       28.1891       27.9899       30.7900       30.6225       20.3134       19.0132       20.3611       13.2369       13.6329       16.4908       16.6616       16.6765       16.2712       16.8948       17.7897       18.5058       26.6426       28.1991       31.0104       31.8108       30.4971       30.2599       36.1655       39.1562       35.1631       37.6768       34.5145       35.3313       38.6340       33.8802       33.3424       34.5566       42.5505       45.1318       49.2545       45.9606       48.4827       48.4649       72.7043       78.6827       66.6993       48.4624       66.6892       75.4249       79.4182       75.2540       72.9927       77.4222       80.6228        0.0000        0.0000      130.0682      134.8648      139.5508      140.0597        0.0000        0.0000        0.0000        0.0000        0.0000        0.0000        0.0000        0.0000        0.0000
        0.0000        0.0000        0.0000        0.0000        0.0000        0.0000        0.0000        0.0000        0.0000        0.0000        0.0000        0.0000        0.0000        0.0000        0.0000        0.0000        0.0000        0.0000        0.0000        0.0000        0.0000        0.0000        0.0000        0.0000        0.0000        0.0000       85.0048       76.6923       70.2864       64.6899       51.9977       45.4495       36.9932       35.2212       33.0285       24.2850       26.3181       23.9483       22.2486       20.7169       23.6911       24.6606       25.5224       26.4679       21.0716       20.6955       24.2056       26.8343       24.2726       22.6066       20.1080       13.3703       11.2712       10.9340       11.7454        4.7357        2.0372        1.2828        2.5833        3.7205        6.3701        6.2968        6.0608        7.6340        7.2806        7.2273        9.0462        7.5793        7.4977        6.5645        6.3274        4.6719        4.5859        4.6799        4.7736        3.6682        3.7351        3.7226        3.6182        3.8571        4.2473        3.1817        2.7115        2.4703        1.5606        1.1688        0.0000        0.0000        0.0000        0.0000        0.0000        0.0000        0.0000        0.0000        0.0000        0.0000        0.0000        0.0000        0.0000        0.0000        0.0000        0.0000        0.0000        0.0000        0.0000        0.0000        0.0000        0.0000        0.0000        0.0000        0.0000        0.0000        0.0000        0.0000        0.0000        0.0000        0.0000        0.0000        0.0000        0.0000        0.0000        0.0000        0.0000        0.0000        0.0000        0.0000        0.0000        0.0000        0.0000        0.0000        0.0000        0.0000        0.0000        0.0000        0.0000        0.0000        0.0000        0.0000        0.0000        0.0000        0.0000        0.0000        0.0000        0.0000        0.0000        0.0000        0.0000        0.0000        0.0000        0.0000        0.0000        0.0000        3.4621        4.0495        4.7464        8.2413        6.5555        8.4624       11.5629       13.8361        9.0373       10.5696        9.5212        8.2788       10.0439       11.3382       13.3570       12.1533       10.8749       11.3963        9.5753        8.6707        8.7652        9.7061       11.0456       15.5775       21.3469       24.0507       23.6991       25.7522       26.2737       29.7242       30.9246       27.7339       24.0751       21.4731       22.0668       23.2850       23.9931       14.9038       14.3792       14.7038       14.3073       22.2155       21.2344       15.9077       15.0761       14.4132       13.3523       17.9589       19.4676       22.6093       23.9250       23.8772       22.9967       26.3940       29.9227       35.5405       36.1708       32.9759       30.9808       27.6672       30.0162       37.9205       38.8180       44.2532       48.7508       45.9033       58.8210       56.2245       59.6415       59.1582       63.5516       62.7949       79.1719       75.6670       90.4766       90.9455      100.0292      105.9918       93.0491       95.8763      101.9210        0.0000        0.0000        0.0000        0.0000        0.0000        0.0000        0.0000        0.0000        0.0000        0.0000        0.0000        0.0000        0.0000        0.0000        0.0000        0.0000
        0.0000        0.0000        0.0000        0.0000        0.0000        0.0000        0.0000        0.0000        0.0000        0.0000        0.0000        0.0000        0.0000        0.0000        0.0000        0.0000        0.0000        0.0000        0.0000        0.0000        0.0000        0.0000        0.0000        0.0000        0.0000        0.0000        0.0000       56.7320       48.7154       40.4685       40.1469       40.2429       37.6863       42.2650       50.5288       30.6938       24.3553       22.4871       24.5384       29.0570       37.3503       26.3982       22.4189       22.2382       23.6971       21.2343       19.8331       20.2038       21.6471       20.9749       16.2479        9.8643        8.1342        6.3540        5.0444        3.8609        3.1352        2.1899        4.2737        3.9636        5.2528        4.7246        4.6903        5.8432        5.7921        6.1117        6.9979        6.2523        5.8746        5.4316        5.4852        4.1703        4.2373        4.2419        4.6029        3.5918        3.7806        3.8407        3.8704        4.1319        4.2987        3.5985        2.8444        2.1355        1.6839        1.2971        0.9672        0.0000        0.0000        0.0000        0.0000        0.0000        0.0000        0.0000        0.0000        0.0000        0.0000        0.0000        0.0000        0.0000        0.0000        0.0000        0.0000        0.0000        0.0000        0.0000        0.0000        0.0000        0.0000        0.0000        0.0000        0.0000        0.0000        0.0000        0.0000        0.0000        0.0000        0.0000        0.0000        0.0000        0.0000        0.0000        0.0000        0.0000        0.0000        0.0000        0.0000        0.0000        0.0000        0.0000        0.0000        0.0000        0.0000        0.0000        0.0000        0.0000        0.0000        0.0000        0.0000        0.0000        0.0000        0.0000        0.0000        0.0000        0.0000        0.0000        0.0000        0.0000        0.0000        0.0000        0.0000        2.2412        5.8976        8.1308        7.0153        9.1625        9.7636       10.4693        9.7694       10.2631        7.1217        8.6867       11.7315       12.5196       13.2271       12.7916       10.0849        8.8847        9.1547        8.7490        8.2000        8.6685        8.4601       10.2154       14.7000       21.2134       20.4556       21.0794       23.5663       26.9136       27.7962       27.9854       25.6271       23.5853       21.1355       25.1082       32.2913       18.3341       18.7201       20.9047       14.0523       17.0578       23.3742       17.7840       18.0660       15.0884       15.1539       15.2636       14.7372       18.5292       22.6960       25.0974       27.6415       26.1521       25.7148       31.2226       35.5912       36.0029       33.8999       31.0061       31.2522       28.9886       32.0522       40.6089       52.4021       63.9840       68.0754       50.2110       51.3003       59.8647       68.8520       61.7652       55.5218       57.4441       79.3826      105.6151      114.8409       94.4067      119.3202      108.9581       95.9333       94.2062       94.4201        0.0000        0.0000        0.0000        0.0000        0.0000        0.0000        0.0000        0.0000        0.0000        0.0000        0.0000        0.0000        0.0000        0.0000        0.0000        0.0000
        0.0000        0.0000        0.0000        0.0000        0.0000        0.0000        0.0000        0.0000        0.0000        0.0000        0.0000        0.0000        0.0000        0.0000        0.0000        0.0000        0.0000        0.0000        0.0000        0.0000        0.0000        0.0000        0.0000        0.0000        0.0000        0.0000        0.0000       46.1384       42.1340       38.3436       38.7080       38.2901       37.5717       39.3119       43.0326       40.5506       39.7824       41.5916       38.3379       56.7705       62.4944       39.4342       36.1864       35.9295       28.8740       22.6522       21.7629       18.1822       17.5059       16.1712       13.2056        7.2464        6.1382        5.0964        4.0032        3.5324        2.8555        2.3228        2.2776        3.4545        4.9687        5.5702        3.7601        4.4959        4.4541        4.7062        4.8847        4.5372        4.3082        3.6285        3.7805        3.1515        3.3907        3.4046        3.6952        3.0927        3.3916        3.5024        3.5990        3.7975        3.6644        3.0983        2.6539        1.9887        1.5642        1.2168        0.9781        0.0000        0.0000        0.0000        0.0000        0.0000        0.0000        0.0000        0.0000        0.0000        0.0000        0.0000        0.0000        0.0000        0.0000        0.0000        0.0000        0.0000        0.0000        0.0000        0.0000        0.0000        0.0000        0.0000        0.0000        0.0000        0.0000        0.0000        0.0000        0.0000        0.0000        0.0000        0.0000        0.0000        0.0000        0.0000        0.0000        0.0000        0.0000        0.0000        0.0000        0.0000        0.0000        0.0000        0.0000        0.0000        0.0000        0.0000        0.0000        0.0000        0.0000        0.0000        0.0000        0.0000        0.0000        0.0000        0.0000        0.0000        0.0000        0.0000        0.0000        0.0000        0.0000        0.0000        0.0000        0.0000        5.1681        6.6633        4.0952        2.3492        2.0919        2.8817        4.9471        5.5841        9.4408       12.8114       14.8076       13.8718       12.0193        8.5021        8.0470        8.0508        8.4664        8.7444        7.4781        7.7284        8.4452        9.3728       15.8699       18.7147       18.6794       20.0291       20.7569       20.5829       20.9949       20.6795       23.1900       21.8541       22.4776       20.2459       21.3437       18.4623       16.9248       19.8070       25.9704       24.3276       21.3154       19.8427       20.3248       24.0275       21.4132       18.7825       20.3108       29.0716       28.1657       33.0654       29.2800       25.4550       27.6916       29.0860       30.9154       32.5378       33.3510       36.8601       36.2100       35.1988       43.2862       66.9589       60.3959       53.7461       48.2243       57.8434       84.5607       89.5095       74.8398       59.9416       54.3579       61.1310       84.3045      118.7577      115.5367       91.2534      100.6778       86.5603       88.4079       80.6542       85.1482        0.0000        0.0000        0.0000        0.0000        0.0000        0.0000        0.0000        0.0000        0.0000        0.0000        0.0000        0.0000        0.0000        0.0000        0.0000        0.0000
        0.0000        0.0000        0.0000        0.0000        0.0000        0.0000        0.0000        0.0000        0.0000        0.0000        0.0000        0.0000        0.0000        0.0000        0.0000        0.0000        0.0000        0.0000        0.0000        0.0000        0.0000        0.0000        0.0000        0.0000        0.0000        0.0000        0.0000        0.0000       44.1244       44.6621       42.8200       45.1956       44.1145       42.9580       41.1735       36.9794       33.9606       35.2686       34.0425       36.5230       37.2023       38.0146       38.1535       37.6279       36.3693       36.8706       34.4545       25.2136       22.3233       18.6761       13.3895        7.4776        6.0329        4.8087        4.0898        5.0218        4.1371        4.0673        6.9341       35.9647       47.1527       20.6277       11.4986        5.1430        2.8275        2.2599        2.4427        2.6163        2.2107        2.2254        1.9854        0.3843        0.3720        0.8165        0.7450        3.9866        4.6993        5.8403        5.3367        5.1166        5.5556        4.5093        3.5393        2.3204        1.8257        1.4513        1.2125        0.8715        0.6631        0.5119        0.4250        0.0000        0.0000        0.0000        0.0000        0.0000        0.0000        0.0000        0.0000        0.0000        0.0000        0.0000        0.0000        0.0000        0.0000        0.0000        0.0000        0.0000        0.0000        0.0000        0.0000        0.0000        0.0000        0.0000        0.0000        0.0000        0.0000        0.0000        0.0000        0.0000        0.0000        0.0000        0.0000        0.0000        0.0000        0.0000        0.0000        0.0000        0.0000        0.0000        0.0000        0.0000        0.0000        0.0000        0.0000        0.0000        0.0000        0.0000        0.0000        0.0000        0.0000        0.0000        0.0000        0.0000        0.0000        0.0000        0.0000        0.0000        0.0000        0.0000        0.0000        0.0000        0.0000        1.1134        0.8505        1.6534        2.6822        4.0803        4.5667        5.0279        6.8615        8.5535        9.7446       10.8650        9.7713       10.7331       11.7627        9.9833        7.6149        6.6669        6.8568        8.7503       11.7183       17.9394       19.4822       20.6597       27.7690       18.1558       20.7200       19.1716       20.4448       21.9094       22.2382       23.3180       23.3169       22.0339       21.8722       21.6707       25.1382       24.5199       22.8508       23.1937       24.4272       24.1191       26.1980       34.1560       28.2597       31.0160       25.6938       25.4806       27.1604       30.8599       37.1819       34.8340       33.1002       31.4191       37.4183       40.3644       43.7518       51.6374       53.6083       50.0050       66.6073       76.8088       87.9592       62.1250       48.8003       55.0211       79.9842       77.2608       57.5513       57.1191       55.8189       46.3892       48.8326       70.0532       81.2361       71.7694       60.4145       67.2698       67.3475       71.3591       73.3312        0.0000        0.0000        0.0000        0.0000        0.0000        0.0000        0.0000        0.0000        0.0000        0.0000        0.0000        0.0000        0.0000        0.0000        0.0000        0.0000
        0.0000        0.0000        0.0000        0.0000        0.0000        0.0000        0.0000        0.0000        0.0000        0.0000        0.0000        0.0000        0.0000        0.0000        0.0000        0.0000        0.0000        0.0000        0.0000        0.0000        0.0000        0.0000        0.0000        0.0000        0.0000        0.0000        0.0000        0.0000       43.6660       43.3399       45.5125       50.7536       55.0952       51.5010       43.3768       38.0807       42.6958       29.2094       26.6062       24.6720       20.2522       18.4000       19.7860       37.2885       36.0663       32.2957       27.4697       16.7017       15.8504       13.4427       17.6678       15.7888        9.6772        4.2719        3.3854        4.7866        4.1309        3.1481        7.3811       16.5653       17.1071       22.4915       28.6014       28.8402       16.8957        9.0663       11.6235       13.2401        4.1974        1.9692        2.1572        1.1018        0.1748        0.2328        0.3687        3.0133        3.5525        4.6350        7.5977        9.3127        6.6699        5.9113        5.1503        5.6119        2.9989        1.4048        1.2408        0.9615        0.8274        0.7027        0.6602        0.0000        0.0000        0.0000        0.0000        0.0000        0.0000        0.0000        0.0000        0.0000        0.0000        0.0000        0.0000        0.0000        0.0000        0.0000        0.0000        0.0000        0.0000        0.0000        0.0000        0.0000        0.0000        0.0000        0.0000        0.0000        0.0000        0.0000        0.0000        0.0000        0.0000        0.0000        0.0000        0.0000        0.0000        0.0000        0.0000        0.0000        0.0000        0.0000        0.0000        0.0000        0.0000        0.0000        0.0000        0.0000        0.0000        0.0000        0.0000        0.0000        0.0000        0.0000        0.0000        0.0000        0.0000        0.0000        0.0000        0.0000        0.0000        0.0000        0.0000        0.8564        1.3390        1.2051        0.6319        1.1013        2.6890        2.8123        3.1199        4.9331        6.2221        8.1576        8.0547        8.9510       14.4233       14.9286       10.5580        8.4210        7.7913        6.5165       10.1088       19.0818       19.2950       19.5360       17.5511       19.8888       23.8093       19.9935       18.8397       18.4935       19.1158       20.8570       21.2878       20.9174       20.4126       20.2498       20.5046       20.2191       28.5343       28.2962       23.9323       26.5943       32.8127       25.1070       22.1558       22.1769       20.4784       23.1385       19.1198       22.4805       23.9985       35.2946       40.3855       44.2277       40.5950       37.2076       41.2690       45.0753       49.3923       69.4639       73.5353       91.7825       86.1114       86.4831       94.2551       64.6898       54.1114       67.5319       61.2346       62.8866       58.1650       48.5835       46.2086       41.6767       43.1814       48.2707       75.1903       60.9510       51.0542       59.7766       65.9573       65.6892       68.1533        0.0000        0.0000        0.0000        0.0000        0.0000        0.0000        0.0000        0.0000        0.0000        0.0000        0.0000        0.0000        0.0000        0.0000        0.0000        0.0000
        0.0000        0.0000        0.0000        0.0000        0.0000        0.0000        0.0000        0.0000        0.0000        0.0000        0.0000        0.0000        0.0000        0.0000        0.0000        0.0000        0.0000        0.0000        0.0000        0.0000        0.0000        0.0000        0.0000        0.0000        0.0000        0.0000        0.0000        0.0000       93.9028       82.0843       85.5040       86.9492       63.7285       47.3525       47.8419       48.0259       37.0926       27.8180       22.7417       16.9887       17.8395       13.0410       11.3791       17.9289       22.6728       22.7284       20.2551       11.3066       10.9915        6.6427        5.9997        6.3925        6.2782        8.6583        7.9179        7.4676        6.5062        3.3454        5.0963        2.3531        2.3005        2.8623        6.0990       18.7172       30.8886       27.9075       20.5008        7.6823        4.5134        2.0590        1.2614        0.0915        0.0660        0.1212        0.2563        2.2145        2.9382        3.5214        5.3068       11.3408       10.5044        7.4716        9.6154       12.0579        5.3776        1.8519        1.1346        0.9207        0.8394        0.7793        0.6685        0.1150        0.0000        0.0000        0.0000        0.0000        0.0000        0.0000        0.0000        0.0000        0.0000        0.0000        0.0000        0.0000        0.0000        0.0000        0.0000        0.0000        0.0000        0.0000        0.0000        0.0000        0.0000        0.0000        0.0000        0.0000        0.0000        0.0000        0.0000        0.0000        0.0000        0.0000        0.0000        0.0000        0.0000        0.0000        0.0000        0.0000        0.0000        0.0000        0.0000        0.0000        0.0000        0.0000        0.0000        0.0000        0.0000        0.0000        0.0000        0.0000        0.0000        0.0000        0.0000        0.0000        0.0000        0.0000        0.0000        0.0000        0.0000        0.0000        1.7667        1.6398        1.1090        0.5986        0.8966        2.0588        3.5192        2.2418        2.0979        4.7185        6.0522        5.9534        6.3282       17.4277       12.8911       18.6802       25.4101       13.7229        9.9815       10.1047       17.9105       19.0654       51.2595       43.3369       16.4500       15.7152       16.2741       17.0826       17.7711       17.2303       16.8372       18.7973       21.3204       20.4332       26.1029       27.2582       20.1694       21.6477       25.7085       28.3223       28.1909       22.0519       22.4307       19.4402       17.6288       16.5693       20.6839       21.6470       17.9422       22.6313       26.2361       32.1951       35.3486       38.3449       42.7102       44.9295       48.4520       47.5769       55.0916       71.4115       83.5507       88.6304       81.4417       62.9617       66.9226       55.9235       37.4612       32.6989       38.7220       39.8814       56.8998       49.0838       51.2819       52.1995       42.2558       36.7076       47.5029       48.8737       48.4509       58.3823       65.4281       64.9733       69.2465       77.1891        0.0000        0.0000        0.0000        0.0000        0.0000        0.0000        0.0000        0.0000        0.0000        0.0000        0.0000        0.0000        0.0000        0.0000        0.0000
        0.0000        0.0000        0.0000        0.0000        0.0000        0.0000        0.0000        0.0000        0.0000        0.0000        0.0000        0.0000        0.0000        0.0000        0.0000        0.0000        0.0000        0.0000        0.0000        0.0000        0.0000        0.0000        0.0000        0.0000        0.0000        0.0000        0.0000       66.1506       82.0578       60.1849       51.5790       53.6145       42.9376       40.3258       36.2730       39.0968       38.4344       33.6748       40.6617       35.5943       41.2527       49.7570       27.2454       33.4464       29.9528       20.6058       12.8192       11.1784       10.1421        9.0666        7.6151        5.4763        5.7444       14.3698       16.2092       16.6044        8.1143        6.1643        3.4774        2.2099        1.2570        1.4623        1.4642        0.9130        1.1459        2.2553        2.0334        1.0495        1.6141        1.2771        0.9152        0.0653        0.0471        0.0905        0.1948        1.6969        2.2678        2.5135        2.4646        2.4765        2.5827        2.2954        2.2313        8.4975       13.0562        4.5894        2.2397        1.2498        1.5903        0.8496        1.4936        0.1013        0.0780        0.0000        0.0000        0.0000        0.0000        0.0000        0.0000        0.0000        0.0000        0.0000        0.0000        0.0000        0.0000        0.0000        0.0000        0.0000        0.0000        0.0000        0.0000        0.0000        0.0000        0.0000        0.0000        0.0000        0.0000        0.0000        0.0000        0.0000        0.0000        0.0000        0.0000        0.0000        0.0000        0.0000        0.0000        0.0000        0.0000        0.0000        0.0000        0.0000        0.0000        0.0000        0.0000        0.0000        0.0000        0.0000        0.0000        0.0000        0.0000        0.0000        0.0000        0.0000        0.0000        0.0000        0.0000        0.0000        0.0000        0.5207        0.7359        1.2094        1.0740        0.9480        1.2090        1.7878        2.5536        3.8850        3.4322        4.7674        5.1228        5.1666        5.7359       10.6341       14.0292       14.7954       12.7020        9.5532        8.6951        7.9258       10.6378        9.7641       27.5834       13.0841       13.7318       14.4918       14.6064       15.2412       15.8455       15.5882       15.9269       14.4077       19.6495       24.0963       23.8871       25.1899       19.1216       19.7300       19.5505       18.9219       20.9374       26.2038       24.0278       19.6184       17.3240       14.6400       18.6146       27.7940       25.8851       26.4746       28.8025       33.4954       42.9931       48.8092       42.4484       48.1530       47.6673       66.9039       93.0711       85.0650       78.7235       82.1386      133.6529       94.9286       53.3080       41.7490       33.0164       37.2127       35.1741       33.5562       41.2351       44.1908       48.1279       38.9828       37.3024       36.6699       41.3663       45.0732       45.2080       50.3282       62.0428       59.3678       61.6272        0.0000        0.0000        0.0000        0.0000        0.0000        0.0000        0.0000        0.0000        0.0000        0.0000        0.0000        0.0000        0.0000        0.0000        0.0000        0.0000
        0.0000        0.0000        0.0000        0.0000        0.0000        0.0000        0.0000        0.0000        0.0000        0.0000        0.0000        0.0000        0.0000        0.0000        0.0000        0.0000        0.0000        0.0000        0.0000        0.0000        0.0000        0.0000        0.0000        0.0000        0.0000        0.0000        0.0000       54.2812       56.1947       56.0166       53.0367       44.4243       47.0622       40.7740       35.9538       35.6868       37.9471       28.8651       23.3853       21.5520       11.8937       12.7686       13.4445       25.1055       22.3325       24.4733       19.8151        8.5302        7.2680        6.4303        6.4995        5.2749        5.1530        9.1328        8.7880        7.5774        7.9761        5.2060        4.5945        3.8720        2.9314        2.2184        1.7745        1.2538        1.4587        2.0041        2.4070        0.9055        0.9776        0.8402        0.7762        0.0492        0.0000        0.0000        0.0000        0.7946        1.0699        1.2341        1.2166        0.3865        1.2917        0.4034        0.4863        3.9532        8.7704        1.5538        2.3411        1.6473        1.1241        1.8823        1.8111        0.6050        1.4839        3.1985        2.7722        0.1403        0.0985        0.0677        0.0483        0.0000        0.0000        0.0000        0.0000        0.0000        0.0000        0.0000        0.0000        0.3900        0.6385        0.9298        1.2374        0.0000        0.0000        0.0000        0.0000        0.0000        0.0000        0.0000        0.0000        0.0000        0.0000        0.0000        0.0000        0.0000        0.0000        0.0000        0.0000        0.0000        0.0000        0.0000        0.0000        0.0000        0.0000        0.0000        0.0000        0.0000        0.0000        0.0000        0.0000        0.0000        0.0000        0.0000        0.0000        0.0000        0.0000        0.0000        0.0000        0.0147        0.0137        0.0231        0.0428        1.8275        2.3957        3.1067        3.7929        3.9390        3.8838        4.3750        5.5389        5.5918        5.9518        5.9662        5.8121        5.1514       11.2132       11.7641        8.2707        9.4834        9.7619       10.7067       11.4548       10.9694       11.3126       14.3141       13.2768       13.1593       15.9556       17.1595       16.6375       16.5329       14.2926       12.9124       16.4555       18.5816       16.7608       18.2293       12.9599       15.0424       15.9554       16.2591       16.4778       18.3167       18.0397       15.0515       15.8652       12.2814       16.9720       22.0337       20.7266       30.9883       41.8644       47.4286       52.2082       52.7149       45.0854       46.5427       54.5618       66.1637       81.7766       69.0175       62.0816       72.3292       65.3284       60.7447       58.5863       57.2597       64.0310       57.2709       54.2271       46.8274       46.4807       42.7560       43.7891       35.5007       33.4686       33.1401       36.7737       36.1561       38.0331       42.2793       50.4093       47.9748       50.5958        0.0000        0.0000        0.0000        0.0000        0.0000        0.0000        0.0000        0.0000        0.0000        0.0000        0.0000        0.0000        0.0000        0.0000        0.0000        0.0000
        0.0000        0.0000        0.0000        0.0000        0.0000        0.0000        0.0000        0.0000        0.0000        0.0000        0.0000        0.0000        0.0000        0.0000        0.0000        0.0000        0.0000        0.0000        0.0000        0.0000        0.0000        0.0000        0.0000        0.0000        0.0000        0.0000       65.4915       66.5811       64.4036       63.5956       57.7242       48.0643       44.2187       39.9090       33.5267       19.0408       16.9526       13.8791       15.3321       15.1620       15.3268       23.4430       19.5082       24.2805       18.7021       19.7689       22.2811       12.1743       10.9076        7.9964        6.9396        4.5860        4.0382        4.3352        4.6650        5.1678        6.1783        4.1711        3.8017        5.1926        3.5555        3.7074        4.1578        4.1447        3.9763        3.1730        2.4219        0.9194        1.0909        1.0215        0.4438        0.0000        0.0740        0.3504        0.0578        0.5188        0.7156        0.7505        0.6614        0.2167        0.1572        0.1034        0.1095        0.3616        0.1614        0.1643        0.1791        0.2680        1.5392        1.3012        0.5294        0.2512        0.2206        0.1915        0.7556        0.1545        0.1237        0.0945        0.0677        0.0000        0.0000        0.0000        0.0000        0.0000        0.0000        0.0000        0.0000        0.1121        0.1563        0.3770        0.6477        0.8441        1.0435        1.1683        1.1926        0.0000        0.0000        0.0000        0.0000        0.0000        0.0000        0.0000        0.0000        0.0000        0.0000        0.0000        0.0000        0.0000        0.0000        0.0000        0.0000        0.0000        0.0000        0.0000        0.0000        0.0000        0.2836        0.2475        0.2333        0.0884        0.0000        0.0000        0.0000        0.0000        0.0000        0.0000        0.0000        0.0053        0.0414        0.0547        0.0474        2.2025        3.4535        4.1853        4.9001        4.9126        4.9163        5.0012        5.4115        5.0153        5.0731        5.4468        5.3012        5.2136        9.1791        9.0273        7.7749        8.7565       12.6358       10.8969       13.1738       12.0603       12.3478       11.4825       11.6686       16.4809       21.8754       23.7237       22.4393       15.8244       14.5789       14.3805       18.7581       22.6882       18.4152       22.0121       13.1617       20.2472       13.9016       16.2992       14.6431       18.0843       19.7301       17.0622       21.6768       19.4973       19.3476       22.6205       30.8527       44.2259       58.4795       64.7020       66.9296       58.9832       44.1548       53.8182       67.1758       68.4760       64.4156       66.6208       56.7575       54.4484       55.9144       61.7150       56.0066       62.2849       61.8325       61.8086       57.5776       54.2965       51.6194       47.3627       45.9846       41.9596       36.3309       33.0192       35.0733       34.5902       34.1770       37.9933       41.3258        0.0000        0.0000        0.0000        0.0000        0.0000        0.0000        0.0000        0.0000        0.0000        0.0000        0.0000        0.0000        0.0000        0.0000        0.0000        0.0000        0.0000        0.0000
        0.0000        0.0000        0.0000        0.0000        0.0000        0.0000        0.0000        0.0000        0.0000        0.0000        0.0000        0.0000        0.0000        0.0000        0.0000        0.0000        0.0000        0.0000        0.0000        0.0000        0.0000        0.0000        0.0000        0.0000        0.0000        0.0000       56.9805       61.7449       62.0041       55.3389       47.7070       40.5040       37.8135       31.4369       25.7677       19.9754       14.4093       10.7524        8.8462       10.7530       12.6830       21.4074       22.4445       49.3801       24.0180       21.1372       15.3622        7.4060        6.3246        5.8763        6.3605        3.7623        2.0594        1.7769        1.4982        1.4667        1.6675        1.9029        1.9145        2.3743        2.7514        3.1730        3.3561        3.2248        3.1327        2.7313        2.8349        1.1613        0.9999        0.6860        0.7928        0.0735        0.0472        0.0000        0.0000        0.2252        0.3142        0.3134        0.2244        0.0000        0.0000        0.0000        0.0000        0.0421        0.0590        0.0805        0.1859        0.9821        0.3424        0.2304        0.2145        0.2162        0.1990        0.3680        0.3413        0.1545        0.1308        0.1042        0.0747        0.0000        0.0000        0.0000        0.0000        0.0000        0.0000        0.0000        0.0000        0.0497        0.0698        0.0922        0.1167        0.2540        0.4132        0.5284        0.5718        0.6099        0.6521        0.7376        0.0000        0.0000        0.0000        0.0000        0.0000        0.0000        0.0000        0.0000        0.0000        0.0000        0.0000        0.0000        2.2304        1.8991        1.8947        1.6600        1.2282        0.1047        0.5233        1.0459        1.0738        0.0000        0.3956        0.0000        0.0000        0.0000        0.0000        0.0000        0.0000        0.0060        0.0056        0.0207        0.0514        2.5610        4.2506        5.1043        4.8955        4.6381        5.0806        5.2305        5.2560        4.7027        4.6974        4.7056        5.0423        4.8159        8.6838        7.9313        8.2931       10.2609       10.5838       10.7549       11.5263       10.8908       11.4437       12.3916       18.6606       15.5007       19.2692       19.2059       17.7656       12.6132       13.6083       17.1430       22.4037       21.0079       20.1538       20.8236       17.3041       17.4030       20.3593       17.3414       16.2246       20.8532       23.1499       29.0406       23.0023       24.1001       25.5705       32.3888       39.6830       57.8422       70.3202       76.9023       78.3113       90.6566       71.0629       73.3829       67.8843       65.6755       63.9602       60.4627       58.4788       56.3921       57.8449       66.4865       63.9654       64.8817       62.9372       63.0687       59.4256       50.3679       49.0134       45.0081       40.1236       34.4483       29.4809       32.7907       35.7724        0.0000       31.4898       34.3458       39.5894        0.0000        0.0000        0.0000        0.0000        0.0000        0.0000        0.0000        0.0000        0.0000        0.0000        0.0000        0.0000        0.0000        0.0000        0.0000        0.0000        0.0000        0.0000
        0.0000        0.0000        0.0000        0.0000        0.0000        0.0000        0.0000        0.0000        0.0000        0.0000        0.0000        0.0000        0.0000        0.0000        0.0000        0.0000        0.0000        0.0000        0.0000        0.0000        0.0000        0.0000        0.0000        0.0000        0.0000       44.2892       45.3449       59.0197       63.2521       46.4195       41.5330       33.1169       32.7477       21.1935       17.2154       12.5164       10.5464        7.8867        6.9950        8.7093        9.3842        7.5779        8.1054       15.2321       11.1751        9.4157        5.6967        2.7989        2.7852        3.4029        4.0957        2.0165        1.2314        1.1029        1.1239        1.2911        3.5465       11.5705        1.7203        1.9635        1.7813        1.7474        1.8371        1.7586        1.9118        1.5977        1.6931        0.6485        0.4873        0.0959        0.0664        0.0000        0.0000        0.0000        0.0000        0.1615        0.2255        0.2244        0.1607        0.0000        0.0000        0.0000        0.0000        0.0301        0.0421        0.1291        0.2328        0.2410        0.1939        0.3094        0.3112        0.1931        0.1785        0.1621        0.1430        0.1413        0.1209        0.0969        0.0693        0.0000        0.0000        0.0000        0.0000        0.0000        0.0000        0.0000        0.0000        0.0354        0.0498        0.0664        0.0855        0.1413        0.1672        0.1830        0.5018        0.5579        0.3331        0.4286        0.5650        0.7562        0.8143        0.0000        0.0000        0.0000        0.0000        0.0000        0.0000        0.0000        0.0000        2.1896        2.2042        1.8287        1.8286        1.5978        1.1771        0.0000        0.0000        0.0000        0.0000        0.0000        0.0000        0.0000        0.0000        0.2217        0.2509        0.2935        0.2027        0.0166        0.0149        0.2883        0.4973        3.3431        4.6103        5.0000        4.4221        3.7941        4.2261        4.4548        4.7353        5.0065        5.3426        4.9189        4.7944        4.9807        6.9262        8.3503        9.1947       10.5476        9.9968       10.5553       10.4579        9.8487       10.9948       11.4066       14.0290       14.6845       14.3121       16.0897       17.2088       16.9543       16.0771       16.9889       20.8026       21.5186       23.9765       30.5148       29.9030       31.4099       30.2903       29.3557       28.0066       24.9066       24.1332       25.9865       23.1577       20.1623       28.1886       35.5127       48.6414       66.1989       86.8788       81.6423       71.5654       86.6220       85.4982      103.1554       88.7202       73.9373       64.4223       64.7149       57.9734       58.7068       63.5143       72.0756       69.4933       67.3380       65.8747       60.0353       79.9512       50.9485       46.9890       44.0259       42.5834       33.0961       35.2008        0.0000        0.0000        0.0000        0.0000        0.0000        0.0000        0.0000        0.0000        0.0000        0.0000        0.0000        0.0000        0.0000        0.0000        0.0000        0.0000        0.0000        0.0000        0.0000        0.0000        0.0000        0.0000        0.0000        0.0000
        0.0000        0.0000        0.0000        0.0000        0.0000        0.0000        0.0000        0.0000        0.0000        0.0000        0.0000        0.0000        0.0000        0.0000        0.0000        0.0000        0.0000        0.0000        0.0000        0.0000        0.0000        0.0000       25.3389       23.9109       21.8902       21.4360       21.1413       21.4732       19.0679       17.0320       13.7803       12.9096       14.7368       12.6653        9.1965        9.9029        7.9201        6.3816        5.4335        4.8662        5.4548        4.1335        4.5372        4.7249        3.5394        3.0924        2.0675        0.8100        0.6648        1.5605        2.0589        1.0010        0.6988        1.0384        0.7507        0.5257        1.4395       11.0592        0.6015        0.7404        0.8262        1.0245        1.1285        1.7167        1.9256        1.4703        1.0425        0.8486        0.6091        0.3042        0.0916        0.0000        0.0000        0.0000        0.2183        0.0000        0.0000        0.0000        0.0000        0.0000        0.0000        0.0000        0.0000        0.0000        0.0000        0.0000        0.0000        0.1612        0.2060        0.2219        0.2074        0.2384        0.2219        0.2024        0.1804        0.1777        0.1543        0.1245        0.0891        0.0000        0.0000        0.0000        0.0000        0.0000        0.0000        0.0000        0.0000        0.0000        0.0000        0.0000        0.0000        0.0677        0.0814        0.0912        0.0977        0.2021        0.2144        0.2273        0.3107        0.4276        0.5066        0.6193        0.7130        0.9275        1.0104        1.1341        1.2249        1.9511        2.2441        2.3960        2.4211        2.5868        2.6099        2.3699        1.8641        1.3183        0.8033        0.8544        1.0890        0.0472        0.0232        0.0284        0.0628        0.5726        0.7749        1.0799        0.7609        0.4558        1.3089        1.4086        1.9882        2.9518        3.5362        3.4670        3.7620        3.4213        3.6164        3.7426        3.9259        4.6792        4.9764        4.6989        4.8135        4.3343        4.4682        5.3684        5.4532        7.9905        8.7452        8.1834        8.4834        8.9911       10.0894       10.6486       11.8000       14.5126       15.6619       16.4417       16.7645       23.8959       25.0518       32.5326       33.0762       32.9243       45.7284       51.1738       49.5779       38.1186       27.4648       24.8823       22.5317       22.5384       19.4544       19.9554       23.1020       34.6582       45.6323       57.4941       66.4658       72.8261       82.8466       85.5067       82.5610      111.2759      115.7533       97.7020       92.7899       74.0277       75.8131       76.3290       72.5589       75.1383       73.0989       67.7924       65.7185       62.0853       58.2747       53.5582       77.9385       54.1703       47.2655       44.2579       40.0420       36.7305        0.0000        0.0000        0.0000        0.0000        0.0000        0.0000        0.0000        0.0000        0.0000        0.0000        0.0000        0.0000        0.0000        0.0000        0.0000        0.0000        0.0000        0.0000        0.0000        0.0000        0.0000        0.0000        0.0000        0.0000        0.0000
        0.0000        0.0000        0.0000        0.0000        0.0000        0.0000        0.0000        0.0000        0.0000        0.0000        0.0000        0.0000        0.0000        0.0000        0.0000        0.0000        0.0000        0.0000       30.5418       22.2869       20.8837       20.4039       19.1013       18.0607       16.8392       15.9483       15.2801       11.7772       11.3796       12.1527        9.3066        7.4829        8.6263        5.4730        5.6094        5.7024        3.8543        2.3092        1.6452        1.2926        1.4704        2.7740        2.6631        3.4594        2.7211        2.0043        1.2558        0.6832        0.9814        1.9639        1.0810        0.6088        0.7866        0.5037        0.4465        0.4403        0.8731        1.2171        0.7131        0.8603        0.9803        1.0253        0.9768        0.9093        1.1309        0.9113        0.6841        0.4080        0.3413        0.1795        0.1283        0.0000        0.0000        0.0000        0.0000        0.0000        0.0000        0.0000        0.0000        0.0000        0.0000        0.0000        0.0000        0.0000        0.0000        0.0000        0.0000        0.1280        0.1727        0.1893        0.2032        0.2062        0.1925        0.1770        0.1595        0.1595        0.1411        0.1150        0.0821        0.0000        0.0000        0.0000        0.0000        0.0000        0.0000        0.0000        0.0000        0.0000        0.0000        0.0000        0.0000        0.0314        0.0395        0.0480        0.0567        0.1272        0.1436        0.1579        0.1700        0.1870        0.1991        0.2877        0.4254        0.6438        0.7773        0.9467        1.6656        2.6183        3.0002        3.1953        3.1195        3.1465        3.7551        3.8851        4.1546        2.4735        1.5387        0.9921        0.8086        0.0659        0.0325        0.0398        0.0879        0.7996        1.0779        1.1632        1.0549        0.8644        0.7937        1.6693        1.9972        2.5950        2.8104        3.0363        3.8644        3.5099        3.5572        3.4780        3.7182        4.1566        4.4177        4.5842        4.6430        4.1944        3.7318        7.0875        5.6524        6.4507        7.0297        8.3657        9.0822        9.6206       10.6399       12.6441       15.2374       17.6142       16.7746       18.6874       21.5528       25.2547       33.1132       45.2313       40.2202       42.4798       47.4513       44.8705       36.1996       27.5068       24.6514       20.6000       17.2446       15.0055       16.8658       19.7917       30.8689       53.4851       56.6584       65.6826       76.0178       82.9253       86.7015       86.9185       97.7592       92.6348      104.7359      103.9260       88.8621       89.7547       91.8242       87.5625       86.8422       88.0152       78.0129       67.1589       62.1961       58.4210       54.0346       54.9783       51.6091       47.3213       43.0705        0.0000        0.0000        0.0000        0.0000        0.0000        0.0000        0.0000        0.0000        0.0000        0.0000        0.0000        0.0000        0.0000        0.0000        0.0000        0.0000        0.0000        0.0000        0.0000        0.0000        0.0000        0.0000        0.0000        0.0000        0.0000        0.0000        0.0000        0.0000
        0.0000        0.0000        0.0000        0.0000        0.0000        0.0000        0.0000        0.0000        0.0000        0.0000        0.0000        0.0000        0.0000        0.0000        0.0000       23.2903       23.2427       22.9033       21.9069       16.8017       18.4385       15.4706       14.5139       13.2197       12.2514       11.3605       10.7994        7.3614        7.4030        6.5327        4.7872        4.0539        3.4329        2.9003        2.5811        2.3958        3.0728        2.6607        1.8733        1.7974        1.9170        2.4923        2.8165        2.0153        0.6620        0.3134        1.3621        0.7596        0.3375        0.3611        0.1262        0.2990        0.3695        0.4324        0.5428        0.5463        0.5886        0.5418        0.6135        0.7415        0.9197        0.9395        0.8587        0.9871        0.8858        1.1357        1.0667        0.3764        0.2522        0.1960        0.1414        0.0000        0.0000        0.0000        0.0000        0.0000        0.0000        0.0000        0.0000        0.0000        0.0000        0.0000        0.0000        0.0000        0.0000        0.0385        0.0387        0.3423        0.2959        0.1819        0.2211        0.1749        0.1646        0.1514        0.1724        0.1663        0.1555        0.1256        0.1513        0.2034        0.3044        0.2603        0.3021        0.1161        0.0000        0.0000        0.0000        0.0000        0.0000        0.0000        0.0000        0.0255        0.0356        0.0443        0.2397        0.2752        0.1272        0.1379        0.4036        0.4312        0.1629        0.1997        0.2661        0.4254        0.5799        0.7709        0.9164        1.7232        2.0394        2.1931        2.5436        5.5021       11.2106       14.9803        8.6373        3.9859        2.4875        1.1427        0.5592        0.0845        0.0584        0.0731        0.1281        1.0708        1.3858        1.4694        1.3233        1.0471        0.9063        1.4832        1.5186        2.3624        2.7835        3.1936        5.6115        5.5496        4.3274        3.4364        3.6476        4.1758        4.5095        5.7430        4.4105        4.3030        9.4691       12.5700        5.8285        7.0091        8.0760       11.8554       14.6529       15.1883       14.3341       17.9230       15.6029       18.2534       19.4563       20.7110       22.1832       27.6112       40.5505       43.0506       49.8730       38.8006       32.6183       33.3097       30.8246       20.6611       21.1323       17.3441       14.9622       18.0689       20.5673       26.0080       34.6903       40.2987       43.7834       56.5630       92.5160      102.6695      102.1764      104.5995       94.2698      108.9168      113.0385      108.8259      109.7597      120.2889      108.5971      104.7093      100.9048       94.8167       76.3430       68.9450        0.0000       56.7778       53.8275       52.2722       55.0311       53.8113       41.9449        0.0000        0.0000        0.0000        0.0000        0.0000        0.0000        0.0000        0.0000        0.0000        0.0000        0.0000        0.0000        0.0000        0.0000        0.0000        0.0000        0.0000        0.0000        0.0000        0.0000        0.0000        0.0000        0.0000        0.0000        0.0000        0.0000        0.0000        0.0000
        0.0000        0.0000        0.0000        0.0000        0.0000        0.0000        0.0000        0.0000        0.0000        0.0000        0.0000        0.0000        0.0000       24.4563       23.7051       19.8989       18.6954       17.8444       16.7051       15.1688       12.0211       11.1451       10.2095        9.7298        8.5385        7.7291        7.1233        4.8268        4.1042        3.5494        3.1657        2.8940        2.4967        2.1385        1.8230        1.3688        2.5485        2.5107        2.7124        2.9811        2.7334        1.5054        2.0660        0.9513        1.2268        1.6010        1.5459        0.2061        0.3839        0.1515        0.2005        0.2179        0.2086        0.3642        0.3789        0.4229        0.3663        0.3805        0.5612        0.6817        0.7137        0.7100        0.6625        0.3887        0.3881        0.4213        0.5590        0.3172        0.2213        0.1775        0.1309        0.0000        0.0000        0.0000        0.0000        0.0000        0.0000        0.0000        0.0000        0.0000        0.0000        0.0000        0.0000        0.0000        0.0000        0.0000        0.0000        0.2287        0.2617        0.1298        0.1239        0.1448        0.1373        0.1255        0.1098        0.1052        0.0877        0.0970        0.1096        0.0561        0.0854        0.0626        0.0000        0.0000        0.1788        0.0000        0.0000        0.0000        0.0000        0.0000        0.0000        0.0494        0.0691        0.0796        0.0813        0.1609        0.3701        0.1658        0.1649        0.4203        0.1670        0.1952        0.2537        0.7367        1.0088        0.5386        0.6670        1.4288        1.7037        1.8651        1.9539        3.3294        5.6659        6.2171        3.0741        1.4603        0.7618        0.5358        0.5276        0.1024        0.1008        0.1277        0.1826        1.3833        1.6956        1.9514        1.5594        0.9086        0.7787        2.4831        1.7417        2.2309        2.5813        3.0021        9.0917        5.1840        6.3635        5.7788       12.7461        4.5655        4.7501        4.7206        4.9328        6.6020        4.9480        7.1356       10.5394       12.6273       13.3357       14.6624       15.1462       15.0974       20.9824       18.4737       16.0338       18.4569       21.6292       28.5895       30.3792       30.2034       33.7107       32.9791       32.8035       32.0768       30.1351       32.3700       28.7201       24.2450       17.1011       19.6896       19.4667       23.1615       28.9548       33.1043       36.3821       46.3471       55.4620       58.8255       95.5755      110.6992      103.3030      105.2794      111.6562      127.8283      127.1574      116.5272      122.1127      119.9750      109.1470      101.1571       91.1555       87.6322       82.3570        0.0000        0.0000        0.0000        0.0000        0.0000        0.0000        0.0000        0.0000        0.0000        0.0000        0.0000        0.0000        0.0000        0.0000        0.0000        0.0000        0.0000        0.0000        0.0000        0.0000        0.0000        0.0000        0.0000        0.0000        0.0000        0.0000        0.0000        0.0000        0.0000        0.0000        0.0000        0.0000        0.0000        0.0000        0.0000        0.0000
        0.0000        0.0000        0.0000        0.0000        0.0000        0.0000        0.0000        0.0000        0.0000       26.1815        0.0000        0.0000       17.0515       20.1535       19.3467        7.6186        7.2936        6.4960        5.7204        0.1152        0.1041        0.0944        0.0863        0.0000        0.0235        0.9879        0.3210        0.0744        0.0000        0.0000        0.0000        0.4948        0.4308        0.3753        0.3299        1.0269        1.9084        2.0903        1.5005        1.2964        0.7308        0.2763        0.2324        0.0434        0.0331        0.0250        0.0189        0.0459        0.0233        0.0150        0.0213        0.0000        0.0000        0.0000        0.1239        0.2999        0.3366        0.5151        0.5980        0.8112        0.4918        0.1546        0.1577        0.4543        0.5292        0.3926        3.8174       19.0308       16.4882        2.7988        0.0255        0.0123        0.0064        0.0030        0.1924        0.0000        0.0000        0.0000        0.0000        0.0000        0.0488        0.0977        0.0977        0.0000        0.0000        0.0000        0.0000        0.0554        0.0775        0.0870        0.0840        0.0876        0.0841        0.0761        0.0634        0.0000        0.0000        0.0000        0.0000        0.0000        0.0000        0.0000        0.0000        0.0000        0.1011        0.0000        0.0000        0.0000        0.0000        0.0000        0.0000        0.2441        0.5469        0.5351        0.4887        0.3413        0.3302        0.3174        0.3022        0.1967        0.1871        0.2096        0.2640        0.2622        0.3074        0.4002        0.5410        1.0092        1.6609        1.8074        1.7936        2.1890        1.9974        2.1602        1.4031        0.0000        0.0000        0.0000        0.0000        0.7036        0.8352        1.0560        1.3670        1.7098        2.0254        2.0603        1.8142        2.6864        2.3151        2.5061        2.1568        0.9143        0.9908        1.4225        2.9596        9.5475        8.8307        3.2789        3.5451        5.9931        7.0915        4.7106        4.9557        5.4807        6.8769       12.2823       12.1689       13.5448       11.6652       11.9338       14.6990       17.9286       18.8474       17.4298       24.2857       28.0158       31.1743       34.1719       27.7943       32.6156       33.9736       31.0737       26.1526       28.7681       28.0405       35.6115       33.0404       17.4745       18.0241       21.0356       29.0152       29.0628       29.7906       35.1553       40.4811       52.5610       60.9805       77.1534      125.1247      124.2417      136.0387      147.7415      145.4492      161.9046      155.4640      144.2403      134.2070      132.2710      120.0245      114.5267      102.3544       86.2693        0.0000        0.0000        0.0000        0.0000        0.0000        0.0000        0.0000        0.0000        0.0000        0.0000        0.0000        0.0000        0.0000        0.0000        0.0000        0.0000        0.0000        0.0000        0.0000        0.0000        0.0000        0.0000        0.0000        0.0000        0.0000        0.0000        0.0000        0.0000        0.0000        0.0000        0.0000        0.0000        0.0000        0.0000        0.0000        0.0000        0.0000
        0.0000        0.0000        0.0000        0.0000        0.0000       32.5802       30.3482       27.2098       22.2106       22.3068       21.3414       15.7529       15.8972       14.4598       14.9679        6.6107        4.2897        3.4792        2.7889        0.2176        0.0477        0.7077        0.0282        0.0342        2.6724        0.0356        0.0000        0.1684        0.0370        0.0000        0.0000        0.1819        0.1661        0.1575        0.1554        0.5591        0.8276        1.1487        0.6106        0.3266        0.2822        0.2401        0.2005        0.0368        0.0275        0.0207        0.0162        0.0419        0.0251        0.1000        0.0150        0.1245        0.2178        0.3612        0.2845        0.2365        0.1799        0.0968        0.0989        0.3545        0.1921        0.0809        0.0887        0.5134        0.5213        0.4787        9.9111       15.1064       15.5833       10.3451        0.0233        0.2020        0.3716        0.0042        0.0030        0.0000        0.0000        0.0000        0.0000        0.0490        0.1392        0.0639        0.0000        0.0000        0.0000        0.0000        0.0000        0.0390        0.0544        0.0618        0.0606        0.0646        0.0635        0.0564        0.0434        0.0000        0.0000        0.0000        0.0000        0.0000        0.0000        0.0000        0.0000        0.0000        0.0000        0.0000        0.0000        0.0000        0.0000        0.0127        0.0000        0.3227        0.4482        0.7179        0.4676        0.4193        0.3912        0.5584        0.3357        0.2106        0.1915        0.2048        0.4639        0.2444        0.2826        0.3579        0.4691        0.8607        1.2897        1.6310        1.6401        2.0133        2.0913        1.6830        1.1083        0.0000        0.0000        0.1445        0.1416        0.8052        1.0753        1.3655        1.6693        2.0143        2.3197        2.3340        2.0398        3.0723        1.1484        1.2608        1.4090        0.5504        0.5492        0.6911        1.3904        3.9193        5.9173       10.5132       13.5580       12.4773        4.3825        5.1063        5.6019        6.0136       11.5184       15.7767       13.0005        9.3176        7.7960        8.9933       12.0428       15.0882       19.1786       26.4567       32.0469       32.1618       33.2619       32.2163       32.7517       35.3902       35.2883       26.5864       23.5686       26.3339       27.0497       32.4744       19.8315       13.6004       12.6381       15.5262       19.1368       25.7865        0.0000        0.0000       43.7406       68.1267       72.7637       74.0812      117.2438      108.8777      147.8475      157.0248      147.9069      165.6467      167.6835      166.5917      152.4010      137.5623      123.0555      113.7858      108.8410        0.0000        0.0000        0.0000        0.0000        0.0000        0.0000        0.0000        0.0000        0.0000        0.0000        0.0000        0.0000        0.0000        0.0000        0.0000        0.0000        0.0000        0.0000        0.0000        0.0000        0.0000        0.0000        0.0000        0.0000        0.0000        0.0000        0.0000        0.0000        0.0000        0.0000        0.0000        0.0000        0.0000        0.0000        0.0000        0.0000        0.0000        0.0000
        0.0000        0.0000        0.0000        0.0000       24.5553       25.9735       25.9020       19.0055       17.5139       19.4731       19.0548       14.2018       14.0233       12.1424       11.5454        3.9984        3.1817        1.5566        1.3201        0.0975        0.0049        0.0004        0.0107        0.0000        0.0000        0.0000        0.0000        0.0000        0.0719        0.0000        0.0000        0.0206        0.0289        0.0418        0.0594        0.2810        0.3450        0.3635        0.3361        0.2468        0.2252        0.1985        0.1664        0.0307        0.0233        0.0177        0.0140        0.0373        0.0236        0.1165        0.0859        0.2178        0.3617        0.2181        0.1538        0.1017        0.0011        0.0022        0.0039        0.0268        0.1818        0.1323        0.0528        0.6885        0.4312        0.5871        4.4618       16.1097        8.7115        3.7566        0.1259        0.0125        0.1990        0.2834        0.1946        0.0000        0.0000        0.2341        0.5069        0.0982        0.0978        0.0977        0.0977        0.0000        0.0000        0.0000        0.0000        0.0710        0.0817        0.0446        0.0482        0.0558        0.0596        0.0610        0.0601        0.0000        0.0000        0.0000        0.0000        0.0000        0.0000        0.0000        0.0000        0.0000        0.0000        0.0000        0.0000        0.0863        0.2470        0.1811        0.1562        0.4267        0.5490        0.5854        0.5239        0.4426        0.3834        0.3436        0.5168        0.2071        0.3843        0.7386        1.0738        0.5356        0.3772        0.6906        0.7121        0.9597        1.1001        1.3281        1.5307        1.7980        2.2574        1.4163        1.1499        0.0000        0.1326        0.2800        0.5279        1.1860        1.2344        1.5519        2.2051        2.1804        2.4826        2.4912        2.1955        4.4631        2.0133        1.5831        1.1817        1.0476        1.0148        1.2493        2.2575        4.0620        4.0796        6.1637        4.6446        5.2758        5.7670        6.1929        8.2695        8.8489        9.7099       14.1653       13.4267        9.4933        9.9320       14.8927       16.8039       26.0050       30.1596       28.9663       29.5268       31.7029       32.6112       32.7873       32.1929       33.9540       33.6723       22.1392       18.3152       20.6978       27.1482       26.1735       19.5298       17.4861       12.5985       14.8750       16.7137        0.0000        0.0000        0.0000       39.4012       63.8492       72.4217       83.7701      107.2041      112.6661      117.1710      125.0886      129.5978      155.2625      153.9240      158.9386      146.2872      122.1618        0.0000        0.0000        0.0000        0.0000        0.0000        0.0000        0.0000        0.0000        0.0000        0.0000        0.0000        0.0000        0.0000        0.0000        0.0000        0.0000        0.0000        0.0000        0.0000        0.0000        0.0000        0.0000        0.0000        0.0000        0.0000        0.0000        0.0000        0.0000        0.0000        0.0000        0.0000        0.0000        0.0000        0.0000        0.0000        0.0000        0.0000        0.0000        0.0000        0.0000        0.0000
        0.0000        0.0000       28.9233       22.7352       18.5814       24.3374       17.8985       14.9023       20.4474       18.6787       17.8316       11.3000        9.4072        7.8687        5.8839        2.4277        1.6357        1.0832        0.7791        0.0100        0.0035        0.0003        0.0002        0.0000        0.0000        0.2879        0.0316        0.0335        0.0000        0.0000        0.0000        0.0147        0.0207        0.0299        0.0424        0.2009        0.2473        0.2615        0.2441        0.1815        0.1676        0.1508        0.1302        0.0251        0.0204        0.0161        0.0125        0.0321        0.0187        0.0745        0.0791        0.0000        0.0000        0.0000        0.1623        0.0672        0.0491        0.0035        0.0049        0.1945        0.1605        0.2192        0.1976        0.4771        0.2950        0.4317        0.3048        7.0960        2.0694        2.7601        0.2194        0.4821        0.5667        0.3730        0.3706        0.0000        0.2343        0.3653        0.6823        0.2351        0.3102        0.1884        0.0977        0.0000        0.0000        0.0000        0.0000        0.0450        0.0275        0.0369        0.0478        0.0625        0.1143        0.1216        0.1164        0.0000        0.0022        0.0000        0.0000        0.0000        0.0000        0.0000        0.0996        0.2744        0.2342        0.0852        0.0000        0.1235        0.3433        0.1475        0.0000        0.5172        0.6406        0.6481        0.5405        0.4116        0.3062        0.2572        0.2653        0.1861        0.1912        0.4578        0.7980        0.6311        0.5872        0.6945        0.7871        1.4548        1.6749        1.6721        1.5805        1.8474        2.1331        2.0303        2.3277        0.3575        0.2015        0.2847        0.4000        1.3067        1.3085        1.6163        1.9080        2.2293        2.5186        2.7660        2.6605        1.9719        1.5132        1.3734        1.7513        1.9722        2.5346        3.3496        3.8383        7.9843        6.3201        7.7546        6.7187        8.7378       10.2189       10.2692       10.0940       10.8424        9.2199       10.8610       15.6830       14.3486       16.6811       14.1304       25.4868       29.6457       26.2380       23.9761       26.5059       30.0650       33.0452       30.6161       28.1351       25.8592       23.2503       16.5285       17.4162       18.8652       23.3639       27.4126       17.9732       12.3988       11.4937       15.6187        0.0000        0.0000        0.0000       32.1760       34.7177       53.7881       69.5730       81.0708       96.3165      107.8756      109.5045      122.0594      120.9685      138.1939      141.3454      132.3548      122.9161        0.0000        0.0000        0.0000        0.0000        0.0000        0.0000        0.0000        0.0000        0.0000        0.0000        0.0000        0.0000        0.0000        0.0000        0.0000        0.0000        0.0000        0.0000        0.0000        0.0000        0.0000        0.0000        0.0000        0.0000        0.0000        0.0000        0.0000        0.0000        0.0000        0.0000        0.0000        0.0000        0.0000        0.0000        0.0000        0.0000        0.0000        0.0000        0.0000        0.0000        0.0000        0.0000
        0.0000       17.4835       14.8486       16.6554       15.8554       15.5358       10.6108       10.4527       14.7743       15.6898       16.1416        0.7173        0.5919        0.5129        0.4387        0.0000        0.0875        0.0080        0.0000        0.0000        0.7074        0.7325        0.2272        0.0000        0.0000        0.0000        0.0000        0.0000        0.0000        0.0000        0.0000        0.0000        0.0000        0.0000        0.0000        0.0000        0.0000        0.0000        0.0000        0.0479        0.0456        0.1770        0.0389        0.0832        0.0744        0.0622        0.0469        0.0000        0.0000        0.0000        0.0000        0.0000        0.0000        0.1422        0.1190        0.0872        0.0361        0.0466        0.0571        0.0838        0.0666        0.0763        0.1127        0.1239        0.1020        0.1122        0.1214        0.1074        0.4206        0.8892        0.5482        0.0957        0.1459        0.1717        0.1189        0.0570        0.2629        0.2085        0.0000        0.1432        0.1413        0.0390        0.1422        0.3104        0.2044        0.1175        0.3597        0.5566        0.3884        0.4034        0.4259        1.0420        0.8587        0.8132        0.7854        0.8302        0.7475        0.5707        0.5129        0.2979        0.2889        0.2572        0.2062        0.0675        0.0339        0.3989        0.5448        0.5692        0.5579        0.6187        1.3197        2.0391        0.9312        0.7145        0.2873        0.0000        0.0821        0.2342        0.1559        0.2300        0.2497        0.2944        0.4361        1.3650        1.5900        1.8541        2.8035        2.3571        2.2828        5.3124        5.9669        2.2183        2.3312        9.4803        5.6426        1.2834        1.3780        0.6556        0.8653        1.1369        1.4568        1.7480        1.8095        2.0304        2.1227        2.3636        2.3634        1.6765        1.4684        1.7019        2.1172        3.1085        4.1510        8.6453       17.1872       13.8253       11.8780       10.7314       13.1465       17.4455       19.2080       26.6277       21.3972       17.1935       18.6365       22.5258       25.3175       17.6477       19.7615       21.9349       26.1891       25.4136       26.4272       25.7911       26.4461       31.5693       26.5455       24.6436       22.3588       21.0140       25.8010       15.7350       15.0659       16.8962       14.2036       15.1234       18.1175       19.3808        0.0000        0.0000        0.0000        0.0000       21.3444       23.0114       32.4594       37.3278       55.6529       45.8046       58.0981       92.3017      105.7296      117.0835      124.6200      142.3237      146.3961      134.4723        0.0000        0.0000        0.0000        0.0000        0.0000        0.0000        0.0000        0.0000        0.0000        0.0000        0.0000        0.0000        0.0000        0.0000        0.0000        0.0000        0.0000        0.0000        0.0000        0.0000        0.0000        0.0000        0.0000        0.0000        0.0000        0.0000        0.0000        0.0000        0.0000        0.0000        0.0000        0.0000        0.0000        0.0000        0.0000        0.0000        0.0000        0.0000        0.0000        0.0000        0.0000        0.0000        0.0000
        0.0000       16.9400       12.7656       15.1184       13.3578       14.9106       13.1599       16.1563       15.3939       11.3007        6.0876        0.3903        0.2713        0.2193        0.1747        0.0000        0.6277        0.8849        0.0077        1.1458        4.9024        4.0353        0.9692        0.0000        0.0000        0.0000        0.0000        0.0000        0.0000        0.0000        0.0000        0.0000        0.0000        0.0000        0.0000        0.0000        0.0000        0.0000        0.0000        0.1666        0.2502        0.2283        0.0238        0.0589        0.0616        0.0554        0.0404        0.0000        0.0000        0.0000        0.1395        0.0000        0.0000        0.0000        0.0690        0.0347        0.0486        0.0592        0.0666        0.1650        0.0693        0.0763        0.2406        0.5240        0.0941        0.1035        0.1631        0.4359        0.2628        0.5971        0.2590        0.2676        0.2325        0.7727        1.4826        0.3205        0.4589        0.2961        0.2769        0.2281        0.5174        0.5076        0.5288        0.8494        1.2102        1.4833        1.3624        4.5547        5.3602        3.0195        2.7802        3.6231        3.3487        2.1538        3.1974        2.9507        2.9703        2.4436        1.9304        0.7891        0.6124        0.5796        0.5720        0.1968        0.2103        0.5865        0.5632        0.4837        0.5196        0.5727        0.5266        0.4065        0.4607        0.4724        0.9711        0.4837        0.0000        0.0404        0.0418        0.0934        0.2390        0.3490        0.4177        6.5752        6.5921       29.5736       10.7111        2.7446        2.7047        6.0005        5.7435        2.5568        2.4055        5.6389        3.7985        0.8274        0.7285        0.1818        0.6321        1.4654        1.7663        1.6440        1.9700        2.1889        2.9396        2.8013        2.3232        1.6952        1.6622        2.1888        2.4630        3.8763        4.2236        7.1284       11.2966       12.7522       11.7673       14.5465       15.0404       20.3885       27.0410       31.7686       33.5931       22.4420       42.0465       29.8090       20.8753       23.7964       31.5838       31.5617       27.6461       28.1724       27.3687       28.4111       25.4568       22.9057       21.3853       20.6735       17.6889       14.1207       21.3266       21.9885       14.6917       12.6354       12.4121       12.4467        0.0000        0.0000        0.0000        0.0000        0.0000       21.3494       30.0230       43.2063       40.7703       35.3729       45.2593       44.7443       51.6294       89.4927      105.4630      113.9720      116.0884      141.9577        0.0000        0.0000        0.0000        0.0000        0.0000        0.0000        0.0000        0.0000        0.0000        0.0000        0.0000        0.0000        0.0000        0.0000        0.0000        0.0000        0.0000        0.0000        0.0000        0.0000        0.0000        0.0000        0.0000        0.0000        0.0000        0.0000        0.0000        0.0000        0.0000        0.0000        0.0000        0.0000        0.0000        0.0000        0.0000        0.0000        0.0000        0.0000        0.0000        0.0000        0.0000        0.0000        0.0000        0.0000        0.0000
       15.4504       14.0539       11.4986       17.5298       16.8611       15.7743       13.2756       13.3711       11.0233        7.4893        7.7965        0.2355        0.1204        0.0549        0.0649        1.2917        3.1577        3.8267        3.9255        3.8238        4.9975        3.7156        1.1705        0.0000        0.0000        0.0000        0.0000        0.0000        0.0000        0.0000        0.0000        0.0000        0.0000        0.0000        0.0000        0.0000        0.0000        0.0000        0.0000        0.0096        0.1339        0.0160        0.0190        0.0518        0.0587        0.0548        0.0401        0.0000        0.0000        0.0000        0.0000        0.0000        0.0000        0.0000        0.0000        0.0432        0.0591        0.0702        0.0760        2.9036        6.3555        0.1473        0.3211        0.4900        0.3720        0.4868        1.2074        0.8779        0.7774        2.3313        1.8844        1.2724        0.9169        1.5846        2.7821        0.7584        0.2589        0.6701        1.6091        2.0354        2.5040        1.9210        1.3810        2.2879        1.8375        1.7651        2.9309        4.1754        3.2541        2.9397        2.7424        2.7419        2.5544        1.7334        2.6282        3.2924        3.1589        2.6786        2.8673        1.6954        1.7688        3.0046        1.5651        1.3522        1.1995        1.6996        1.2456        0.5184        3.8614        0.8764        0.8504        0.8877        0.7803        0.8596        0.8217        0.1324        0.0000        0.0976        0.1392        0.1652        0.2068        0.3991        0.5022        1.8093        2.3408        2.8005        3.0361        6.4117        6.6434        3.2184        2.8700        2.8714        3.2679        4.1100        5.6630        2.5205        2.3233        1.2106        1.3697        1.7096       10.8271        2.0656        2.2981        2.4918        2.9254        2.8416        2.7777        2.1291        2.2015        3.1445        3.6627        6.1250        8.0460        9.7255       15.5035       15.1700       14.0298       15.8022       17.5374       26.1898       34.2214       37.5879       31.1929       25.1555       26.8690       21.1243       20.5596       30.5667       24.4602       19.8647       21.3303       24.0497       23.0818       21.3246       20.1261       15.5251       17.4413       14.0420       16.6011       15.3692       15.3036       15.9932       12.4649       11.8137       11.3700        0.0000        0.0000        0.0000        0.0000        0.0000        0.0000       38.3374       38.5270       30.7300       30.3871       31.3497       31.3673       39.1347       54.0322       90.4400      108.7289        0.0000        0.0000        0.0000        0.0000        0.0000        0.0000        0.0000        0.0000        0.0000        0.0000        0.0000        0.0000        0.0000        0.0000        0.0000        0.0000        0.0000        0.0000        0.0000        0.0000        0.0000        0.0000        0.0000        0.0000        0.0000        0.0000        0.0000        0.0000        0.0000        0.0000        0.0000        0.0000        0.0000        0.0000        0.0000        0.0000        0.0000        0.0000        0.0000        0.0000        0.0000        0.0000        0.0000        0.0000        0.0000        0.0000        0.0000        0.0000
        9.4226        9.3697       14.4977       21.4512       17.3291       14.0699       12.4149       10.3975        8.2789        7.4927        7.2921        0.1929        0.0946        0.1051        0.1697        3.8164        4.2945        4.3757        5.4838        5.9052        3.7402        1.9809        0.8543        0.0000        0.0000        0.0000        0.0000        0.0000        0.0000        0.0000        0.0000        0.0000        0.0000        0.0000        0.0000        0.0000        0.0000        0.0000        0.0000        0.1310        0.9201        1.0503        0.1372        0.0737        0.0657        0.0604        0.0460        0.0000        0.0000        0.0000        0.0000        0.0000        0.0000        0.0422        0.0345        0.0511        0.0674        0.0788        0.0857        0.1476        0.1730        0.1876        0.3684        0.5931        0.8120        1.6327        2.7539        4.4965        7.3129        9.5658        6.4420        5.6496        7.2281        6.2842        5.3862        2.5047        2.2219        2.9639        1.8031        0.4531        0.9037        0.1270        0.3333        1.0553        0.9740        0.9820        1.0232        1.7630        2.5333        1.9892        2.0396        2.5874        3.0978        2.7100        3.7828        4.0676        3.9907        3.6154        3.1380        1.7625        1.4047        1.9141        2.4973        4.6681        5.3814        3.8263        4.1014        2.3028        3.6983        3.6072        1.4407        1.2858        1.0748        1.0357        0.8046        0.2847        0.0000        0.0388        0.0977        0.3201        0.3140       26.1918        8.1818        2.0527        2.7466        3.0745        3.1919       10.2851       11.1635        3.6047        3.4813        4.1202        5.5729        5.6165        6.7930        4.5494        4.3827        3.8517        3.4744        2.9257        5.2196        2.4695        2.6925        3.2960        3.0794        3.5321        3.8386        3.6055        4.6973        4.9153        4.9670        8.1013       11.3809       13.5404       17.1628       20.1459       16.5933       16.6363       17.9899       27.0605       38.2679       38.2973       34.2009       28.0757       23.2380       21.9565       27.5070       24.5399       17.1211       13.3122       14.4179       14.2616       14.2379       13.7703       15.5852       14.3326       15.0140       16.3261       15.8686       13.9067       12.5533       13.3361       13.0546       13.7817        0.0000        0.0000        0.0000        0.0000        0.0000        0.0000       48.3449       42.9882       35.0679       24.4192       29.1022       30.9644       33.0087       45.5156       55.6299       90.7724      104.3107        0.0000        0.0000        0.0000        0.0000        0.0000        0.0000        0.0000        0.0000        0.0000        0.0000        0.0000        0.0000        0.0000        0.0000        0.0000        0.0000        0.0000        0.0000        0.0000        0.0000        0.0000        0.0000        0.0000        0.0000        0.0000        0.0000        0.0000        0.0000        0.0000        0.0000        0.0000        0.0000        0.0000        0.0000        0.0000        0.0000        0.0000        0.0000        0.0000        0.0000        0.0000        0.0000        0.0000        0.0000        0.0000        0.0000        0.0000        0.0000
       18.7071       22.0174       23.6682       15.5666       15.7369       14.5546       15.2544       12.0962        7.4255        7.1685        6.4538        0.0954        0.0000        0.0000        0.6408        1.6765        1.7010        2.8699        2.9588        0.0000        0.0000        0.0000        0.0000        0.0000        0.0000        0.0000        0.0000        0.5651        0.9286        0.0000        0.0000        0.0000        0.0000        0.0000        0.0000        0.0094        0.0132        0.0214        0.0338        0.2203        0.9231        0.9823        0.2697        0.0778        0.0788        0.0716        0.0562        0.0051        0.0031        0.0021        0.0020        0.0013        0.0012        0.0017        0.0027        0.0405        0.3293        0.0614        0.0673        0.1232        0.6241        2.0557        5.8875        3.7280        5.8173        8.3396        6.6341        5.2263        4.4927        3.9724        3.2875        2.6820        2.2877        2.3947        2.0777        1.5671        1.4854        1.9757        2.3911        2.0888        1.9699        0.6283        0.6557        0.6771        0.9581        0.9649        1.6317        1.7277        2.3215        2.0594        2.4538        1.8100        2.0366        2.4375        3.3363        3.6817        3.5980        3.3698        3.2373        3.1037        3.6511        3.3955        4.3143        7.8972       10.1667        8.6850        9.9602        6.7065        7.4234        6.4348        5.3136        2.9796        2.8155        2.7004        2.3195        1.3977        1.3228        1.2630        1.0636        0.7632        0.6431        0.7072        0.8360        2.1396        2.7348        3.0044        3.2024        3.8751        4.3579        5.2891        5.8926        5.3541        5.6495        6.0554        6.6778        3.9057        3.2691        3.4894        2.2885        2.3094        2.4702        2.7622        3.0642        3.2068        3.4776        3.6818        4.4657        8.3112       10.7891       11.6931       11.8770       15.6782       19.2629       21.0900       19.3286       19.5224       18.1275       18.9041       20.5585       28.0907       35.1089       39.0695       34.5906       30.3729       29.5616       29.4670       31.6173       20.5408       13.2141       12.2558       12.6245       10.4156       10.2396        9.9776       10.5357       13.3623       13.6664       12.7614       12.0155       14.7010       17.0852       18.0492        0.0000        0.0000        0.0000        0.0000        0.0000        0.0000        0.0000        0.0000       15.7535       19.7465       17.4254       21.2783       25.5561       26.4165        0.0000       28.3744       52.9535       81.5990       87.3824        0.0000        0.0000        0.0000        0.0000        0.0000        0.0000        0.0000        0.0000        0.0000        0.0000        0.0000        0.0000        0.0000        0.0000        0.0000        0.0000        0.0000        0.0000        0.0000        0.0000        0.0000        0.0000        0.0000        0.0000        0.0000        0.0000        0.0000        0.0000        0.0000        0.0000        0.0000        0.0000        0.0000        0.0000        0.0000        0.0000        0.0000        0.0000        0.0000        0.0000        0.0000        0.0000        0.0000        0.0000        0.0000        0.0000        0.0000        0.0000
       23.5375       19.0249       15.1819       14.2879       17.3626       13.1432       14.3664       13.0432       17.6675       14.0354       12.7604        0.6363        0.0000        0.0000        0.0000        0.0000        0.0000        0.0000        0.0000        0.0000        0.0000        0.0000        0.0000        0.0000        0.0000        0.0000        0.0000        0.0000        0.2462        0.0000        0.0000        0.0000        0.0000        0.0000        0.0000        0.0132        0.0185        0.0287        0.0436        0.0755        0.0949        0.1034        0.1005        0.0886        0.0863        0.0776        0.0625        0.0059        0.0040        0.0029        0.0027        0.0018        0.0017        0.0022        0.0033        0.2130        0.1669        0.1532        0.4196        0.9555        2.7396        4.4102        6.0651        4.4133        2.9804        3.1338        3.1542        4.7267        3.5832        1.9071        2.5267        3.0804        3.7729        3.3511        2.4033        1.9205        2.2015        3.5633        4.6987        2.2300        0.9416        0.3108        0.9830        1.0304        1.4270        1.1757        2.6473        3.0241        3.6136        2.3055        2.0624        1.1146        1.4552        1.8494        3.2962        3.7849        3.6240        3.4837        3.6257        3.6848        4.0560        4.5234        5.5633        9.3177       10.7274       12.0799       11.0515        8.9323        9.3429        9.2343        8.9535        5.2145        4.7160        5.3065        3.1465        2.0454        2.2927        1.9824        1.5041        0.9266        0.8429        0.7126        0.7887        2.3040        2.8423        3.2087        3.4751        4.2768        4.8904        5.3655        5.5586        5.0568        4.6589        4.9852        4.2190        3.0310        2.2056        1.9093        2.0826        2.0084        2.2402        2.7907        3.3324        3.8659        5.0898        8.1747        9.8682       12.1736       13.0808       13.9717       16.1836       21.8497       27.5426       24.8929       23.5199       22.3687       21.3295       20.7394       25.6014       31.9187       36.6008       38.5910       41.3480       39.7965       29.8251       36.3419       30.7505       20.1864       17.3107       12.9875       12.5417       10.8010        9.8351       11.7253       10.5033       10.9511       10.7871       11.1118       12.0957        0.0000        0.0000        0.0000        0.0000        0.0000        0.0000        0.0000        0.0000        0.0000        0.0000        0.0000       15.4824       17.6748       17.0097       18.4583        0.0000        0.0000        0.0000        0.0000        0.0000        0.0000        0.0000        0.0000        0.0000        0.0000        0.0000        0.0000        0.0000        0.0000        0.0000        0.0000        0.0000        0.0000        0.0000        0.0000        0.0000        0.0000        0.0000        0.0000        0.0000        0.0000        0.0000        0.0000        0.0000        0.0000        0.0000        0.0000        0.0000        0.0000        0.0000        0.0000        0.0000        0.0000        0.0000        0.0000        0.0000        0.0000        0.0000        0.0000        0.0000        0.0000        0.0000        0.0000        0.0000        0.0000        0.0000        0.0000        0.0000        0.0000        0.0000
        0.0000        0.0000       15.5326       15.6038        0.0000       11.0588        6.9879        8.6334       15.5793        9.9379        6.2425        1.4429        0.3232        0.1407        0.0000        0.0000        0.0000        0.0000        0.0000        0.0000        0.0000        0.0000        0.0000        0.0000        0.0000        0.0000        0.0000        0.0000        0.0000        0.0000        0.0000        0.0000        0.0000        0.0000        0.0000        0.0140        0.0195        0.0302        0.0461        0.0797        0.1003        0.1086        0.1049        0.0915        0.0881        0.0795        0.0654        0.0064        0.0046        0.0036        0.0034        0.0024        0.0023        0.0028        0.0040        0.7237        0.5742        1.2622        3.9514        7.3667        6.3303        5.4085        5.0443        2.9366        2.3499        3.2919        3.2779        4.5929        3.5465        3.4038        3.8546        4.2133        3.5285        2.9628        2.4960        2.5586        2.1890        1.8036        1.0143        1.7332        1.8401        1.2054        1.3345        1.8505        1.5395        0.7239        1.0008        1.8033        1.7522        1.1055        1.2461        0.8965        1.5287        2.0881        2.5125        2.7681        2.9348        3.1952        3.9520        4.0622        4.7315        5.7666        6.0791       10.2541       11.4318       12.1685       12.9829       17.4595       22.3861       15.5809       11.0215        8.0109        7.1690        7.0164        4.5872        2.9856        2.7928        2.7220        2.4738        1.1722        1.2098        1.0341        1.1569        2.9051        3.2349        3.6133        3.9217        4.9150        5.2743        5.5076        6.3243        4.9299        5.3450        3.8625        3.9051        2.8220        2.6847        2.4097        2.5419        3.1509        3.4238        4.1630        4.8831        5.9378        8.9462       18.3298       21.5574       23.0102       19.5834       19.5112       20.3005       25.2477       26.9824       27.9023       26.9939       24.9180       27.6834       26.3708       24.9164       30.2637       33.4767       34.9214       40.8720       33.4679       30.6351       28.4625       26.2210       19.5002       17.9251       15.5549       14.7376       12.4852       13.9127       10.6022       10.2216       12.5191       14.0536       13.4583       12.0906       14.6642        0.0000        0.0000       19.0651        0.0000        0.0000        0.0000        0.0000        0.0000        0.0000       20.0609       20.4826       23.0885        0.0000        0.0000        0.0000        0.0000        0.0000        0.0000        0.0000        0.0000        0.0000        0.0000        0.0000        0.0000        0.0000        0.0000        0.0000        0.0000        0.0000        0.0000        0.0000        0.0000        0.0000        0.0000        0.0000        0.0000        0.0000        0.0000        0.0000        0.0000        0.0000        0.0000        0.0000        0.0000        0.0000        0.0000        0.0000        0.0000        0.0000        0.0000        0.0000        0.0000        0.0000        0.0000        0.0000        0.0000        0.0000        0.0000        0.0000        0.0000        0.0000        0.0000        0.0000        0.0000        0.0000        0.0000        0.0000        0.0000        0.0000
        0.0000        0.0000        0.0000        0.0000        0.0000        9.2577        9.8834        6.2354        9.1462        5.1307        3.4697        0.1119        0.9296        0.2412        0.0000        0.0000        0.0000        0.0000        0.0000        0.0000        0.0000        0.0000        0.0000        0.0000        0.0000        0.0000        0.0000        0.0000        0.0000        0.0000        0.0000        0.0000        0.0000        0.0000        0.0000        0.0118        0.0165        0.0263        0.0413        0.0725        0.0919        0.1002        0.0980        0.0865        0.0844        0.0774        0.0650        0.0065        0.0050        0.0041        0.2189        0.0030        0.3106        0.8485        2.8022        5.2847        4.6484        5.4084        4.3900        4.7457        4.0529        4.2285        3.7203        2.1662        2.2085        2.6630        2.8607        5.7825        4.0395        8.4149        4.3276        5.0995        3.9982        1.7896        1.7237        1.5583        1.3992        0.6642        0.7538        1.0719        1.3909        2.7911        3.8978        2.0620        2.2525        1.1278        0.4109        1.0539        1.6784        1.3965        1.3536        1.0167        1.9716        2.1328        2.3288        2.4815        2.6894        2.9173        3.7983        3.5677        4.3257        4.6612        5.2912        9.2799        9.8155       10.6173       13.1211       11.9558       18.7004       14.7399       15.6699       14.8072       11.7500       12.0863       10.9995        6.8631        5.7385        4.3733        3.2864        2.1131        2.0435        2.0241        1.7381        4.0790        4.7283        4.6997        4.8942        7.7716        7.4424        7.2298        6.7238        5.8500        5.5146        4.2768        4.1671        2.7909        2.7370        2.9536        3.5812        4.4023        5.0901        6.0365        6.9157       10.9198       20.1696       26.9522       26.8815       28.4268       26.0036       27.1569       28.2047       32.4800       31.8925       30.8761       32.8701       31.1075       32.6284       32.8231       30.2794       31.8712       32.1400       35.5455       33.1666       28.4236       26.3753       24.1272       22.3755       17.1346       15.3659       14.4251       14.5887       13.2034       13.1903       14.4210       14.9333       14.6892       13.9681       14.1285       13.6396       14.0009       15.4575       15.2092       16.3535       14.0240        0.0000        0.0000        0.0000        0.0000       14.1872       16.4764       21.7778       24.2369        0.0000        0.0000        0.0000        0.0000        0.0000        0.0000        0.0000        0.0000        0.0000        0.0000        0.0000        0.0000        0.0000        0.0000        0.0000        0.0000        0.0000        0.0000        0.0000        0.0000        0.0000        0.0000        0.0000        0.0000        0.0000        0.0000        0.0000        0.0000        0.0000        0.0000        0.0000        0.0000        0.0000        0.0000        0.0000        0.0000        0.0000        0.0000        0.0000        0.0000        0.0000        0.0000        0.0000        0.0000        0.0000        0.0000        0.0000        0.0000        0.0000        0.0000        0.0000        0.0000        0.0000        0.0000        0.0000        0.0000        0.0000
        0.0000        0.0000        0.0000        0.0000        0.0000        3.5189        7.2666        2.3556        7.3498        6.2158        3.0166        0.5930        0.7330        1.5935        0.6480        0.0000        0.0000        0.0000        0.0000        0.0000        0.0000        0.0000        0.0000        0.0000        0.0000        0.0000        0.0000        0.0000        0.0000        0.0000        0.0000        0.0000        0.0000        0.0000        0.0000        0.0062        0.0087        0.0145        0.0236        0.0540        0.0690        0.0760        0.0754        0.0714        0.0706        0.0657        0.0566        0.0045        0.0038        0.9975        0.3031        1.3973        2.7404        7.2082        9.4951        7.1321        6.3251        5.5948        5.8324        5.4602        4.6889        5.2978        5.1525        2.6403        3.7066        3.8943        5.2879        5.9888        6.5334        6.8829        3.6441        2.9965        1.7811        1.5721        2.2502        1.9645        0.9640        1.1750        1.4900        1.4934        1.6987        2.0086        1.5051        1.8182        1.1757        0.4909        0.7073        0.6507        1.3629        1.3648        1.2146        1.9020        3.7833        3.0707        2.5673        2.1313        2.4838        3.0106        3.6071        3.6996        4.7095        5.8558        5.6582        8.4639        8.8055       10.2524       10.4352        9.5414        9.8521       10.3920       13.9960       16.4199       18.0449       18.1560       17.0564       11.7544       10.5129        9.6423        8.9759        9.0286        7.1494        6.5170        6.3664        7.6531        6.5845        4.2634        4.0824        3.0698        3.0836        3.3987        3.9533        6.1629        5.4343        3.6677        4.0805        3.5577        3.8050        3.8675        4.9361        7.6789        8.4048        9.6700       12.0424       17.5558       29.8369       34.6640       38.6668       36.0481       34.5100       35.7962       41.4334       40.5596       44.7527       44.1627       41.9813       39.6073       42.2697       37.1129       33.1292       31.5561       31.3968       30.4644       26.5313       22.8792       20.8387       19.0418       18.0825       19.1435       17.9927       17.6762       18.4724       21.3435       21.6855       22.2098       21.9902       18.5907       20.2566       19.6298       17.0014       15.5263       14.0154       14.2679       18.7474       20.9427        0.0000        0.0000        0.0000       34.8852       37.4883       35.2349       34.2566       29.8771       26.7059        0.0000        0.0000        0.0000        0.0000        0.0000        0.0000        0.0000        0.0000        0.0000        0.0000        0.0000        0.0000        0.0000        0.0000        0.0000        0.0000        0.0000        0.0000        0.0000        0.0000        0.0000        0.0000        0.0000        0.0000        0.0000        0.0000        0.0000        0.0000        0.0000        0.0000        0.0000        0.0000        0.0000        0.0000        0.0000        0.0000        0.0000        0.0000        0.0000        0.0000        0.0000        0.0000        0.0000        0.0000        0.0000        0.0000        0.0000        0.0000        0.0000        0.0000        0.0000        0.0000        0.0000        0.0000        0.0000        0.0000
        0.0000        0.0000        0.0000        0.0000        0.0000        3.7055        5.4508        3.0094        2.6330        4.7945        6.8520        0.7861        0.9701        1.7915        0.9366        0.0873        0.0000        0.0000        0.0000        0.0000        0.0000        0.0000        0.0000        0.0000        0.0000        0.0000        0.0445        0.0000        0.0000        0.0000        0.0000        0.0000        0.0000        0.0000        0.0000        0.0048        0.0068        0.0120        0.0206        0.0482        0.0622        0.0693        0.0699        0.0674        0.0680        0.1990        0.1902        0.1554        1.3563        1.0030        0.6400        2.7992        5.8104        5.2384        5.2941        5.7347        5.5772        6.8413        5.3296        4.5656        4.1703        4.6333        5.8295        3.2384        2.6999        2.6057        2.6728        1.9051        3.2935        2.8541        2.6207        1.5552        1.1687        1.1921        1.6918        1.5756        0.6308        0.7642        0.8086        0.4260        0.4777        2.5295        0.3466        1.0770        1.2916        0.9204        1.5737        0.9681        0.8856        0.9078        0.7626        1.2015        2.9695        2.8035        2.8521        2.8267        3.2491        3.4728        4.3512        4.7098        5.2965        5.4775        4.2318        6.1636        8.2531        8.1308       10.3290        8.3401       10.1771       11.5687       12.0078       15.3533       27.0480       28.6628       30.7364       27.5202       16.3653       12.2724       11.3250        9.3184        9.2711        7.9163        7.0716        5.5841        5.2519        5.6188        4.7415        4.2877        3.5371        4.2752        4.7750        4.8008        4.3862        4.2802        4.5681        4.0589        4.8971        5.6993        6.3083        9.4490       10.4303       13.9416       18.6206       28.3296       32.9942       34.6156       35.2578       38.4758       42.6607       48.0508       51.5558       48.3795       57.0957       57.2347       48.1504       42.9437       42.5436       38.1926       36.4059       38.0061       32.5861       31.3774       27.4059       23.5723       21.2454       20.5785       19.3607       21.3999       20.4048       19.5690       20.5210       24.0448       25.4243       25.6396       24.9338       20.6477       18.3547       16.6099       17.5263       14.5494       16.4091       20.7565       20.5275       23.1995        0.0000        0.0000       28.7734       37.4069       38.2177       35.5822       35.6675       30.0630       29.8441       31.2777       33.6316       41.4619       45.9052       50.0349        0.0000        0.0000        0.0000        0.0000        0.0000        0.0000        0.0000        0.0000        0.0000        0.0000        0.0000        0.0000        0.0000        0.0000        0.0000        0.0000        0.0000        0.0000        0.0000        0.0000        0.0000        0.0000        0.0000        0.0000        0.0000        0.0000        0.0000        0.0000        0.0000        0.0000        0.0000        0.0000        0.0000        0.0000        0.0000        0.0000        0.0000        0.0000        0.0000        0.0000        0.0000        0.0000        0.0000        0.0000        0.0000        0.0000        0.0000        0.0000        0.0000        0.0000        0.0000
        0.0000        0.0000        0.0000        0.0000        2.1584        3.3014        2.8650        1.3851        1.2522        3.5224        3.9814        1.4939        3.4652        2.4915        1.0361        0.0000        0.0000        0.0340        0.0000        0.0137        0.0000        0.0370        0.0000        0.0000        0.0000        0.0000        0.0443        0.0000        0.0000        0.0000        0.0000        0.0000        0.0000        0.0000        0.0000        0.0036        0.0051        0.0098        0.0178        0.0427        0.0558        0.0638        0.0677        0.7848        0.6293        1.7316        1.8141        2.1754        2.5051        2.9950        4.3730        7.1504        6.3186        5.4861        6.3739        6.6042        6.5029        5.5987        4.0685        5.2528        6.1149        7.0858        9.1079        6.1858        4.8779        2.1473        2.0640        0.9685        1.8283        1.2275        1.4606        1.2958        2.6060        2.8873        1.1077        1.1693        0.9008        0.8424        0.4106        0.3726        1.8391        1.4674        0.2736        1.1990        1.2753        1.0570        0.8368        1.0708        1.0916        1.1635        1.0098        0.9026        1.0910        1.2507        0.7024        1.8661        2.4349        2.8822        3.2239        4.0267        3.9600        3.2691        3.6635        5.0672        4.5760        5.0249        6.2104        5.6428        6.7785       10.3717       16.0243       15.9889       18.9136       23.2463       22.8794       18.5523       18.2240       17.3991       15.5066       11.6233       10.1726        9.5713        9.1458        6.8603        5.4222        6.3745        6.4624        5.9468        5.0008        4.6328        6.5002        5.5130        5.7554        6.3786        6.3467        5.4478        6.3629       16.1702       19.0659       23.2256       18.9061       26.5697       30.5549       44.9213       43.3657       38.4838       40.3601       43.6441       50.7300       52.6238       50.3121       54.1800       55.3924       49.5543       42.3978       37.5702       36.6992       39.7846       39.0382       32.9067       30.7284       28.1976       26.5954       24.2289       22.2480       21.0540       17.4099       19.4118       18.7456       19.2025       21.3068       25.6168       25.7850       25.7177       25.5409       20.1862       17.9345       16.6430       16.3736       17.3663       19.1159       23.4470       23.4302       24.4620        0.0000       29.2523       31.9246       39.0122       38.2900       36.9469       33.4030       31.1435       31.0252       32.6652       35.1528       31.7869       36.0201       39.0168       45.7399        0.0000        0.0000        0.0000        0.0000        0.0000        0.0000        0.0000        0.0000        0.0000        0.0000        0.0000        0.0000        0.0000        0.0000        0.0000        0.0000        0.0000        0.0000        0.0000        0.0000        0.0000        0.0000        0.0000        0.0000        0.0000        0.0000        0.0000        0.0000        0.0000        0.0000        0.0000        0.0000        0.0000        0.0000        0.0000        0.0000        0.0000        0.0000        0.0000        0.0000        0.0000        0.0000        0.0000        0.0000        0.0000        0.0000        0.0000        0.0000        0.0000        0.0000
        0.0000        0.0000        0.0000        0.0000        2.4791        3.6820        4.0276        2.3527        3.6972        5.9897        7.0243        2.8327        3.5107        3.8415        5.8584        0.0000        0.0000        0.0000        0.0000        0.0000        0.0252        0.0476        0.0283        0.0000        0.0000        0.0000        0.0000        0.0000        0.0000        0.0000        0.0000        0.0000        0.0000        0.0000        0.0000        0.0026        0.0036        0.0080        0.0157        0.0396        0.0547        0.0668        0.1726        1.1841        1.5164        2.0726        2.6495        4.6860        4.1424        4.5417        4.2995        5.2697        6.1739        5.6246        6.0932        4.1028        3.3697        2.4183        2.0825        1.6361        2.4545        5.7472        7.3162        3.4232        2.8411        1.5578        0.7554        1.0914        1.8294        1.8691        1.8565        1.3265        1.1887        1.3419        1.1357        1.2296        1.1544        0.6920        0.9833        0.6662        1.8033        0.6091        0.2657        1.0558        0.8471        0.7097        0.6244        0.6356        0.7742        0.6613        0.5285        0.5008        0.2102        0.2152        0.9098        1.0099        1.5198        2.0923        2.7237        3.2510        3.6969        4.3624        3.8395        5.4990        3.9022        4.0300        4.9671        4.7881        5.5202        6.6886        9.5797       14.4049       17.6983       17.5009       18.0094       16.0781       15.7927       16.9956       14.8011       16.0195       13.3377       11.8507       10.1342        7.5343        7.9398        7.7129        7.4762        7.0910        6.6205        7.0731        7.4704        8.6094        9.8511       10.4182       11.9798       15.2022       17.4905       32.3777       30.2266       34.7267       35.3874       34.9815       36.3262       44.8433       43.5374       41.6217       40.6540       44.0463       47.5164       48.8920       52.6989       60.9317       50.4111       51.4183       43.0798       35.9855       35.7285       33.9441       35.3330       30.5803       28.5408       26.6512       23.3002       19.2216       17.6927       15.8635       15.8885       16.7419       16.6502       16.8942       18.1612       21.5904       24.2647       32.4401       31.7068       19.6888       18.2579       19.8364       20.8206       19.6285       15.7411       17.5734       18.1081       20.3156       17.6976       29.8521       32.0120       36.8778       36.3150       37.4680       31.7253       28.7154       30.1077       33.0929       46.6973       46.7911       45.0064       41.0946       45.8591        0.0000        0.0000        0.0000        0.0000        0.0000        0.0000        0.0000        0.0000        0.0000        0.0000        0.0000        0.0000        0.0000        0.0000        0.0000        0.0000        0.0000        0.0000        0.0000        0.0000        0.0000        0.0000        0.0000        0.0000        0.0000        0.0000        0.0000        0.0000        0.0000        0.0000        0.0000        0.0000        0.0000        0.0000        0.0000        0.0000        0.0000        0.0000        0.0000        0.0000        0.0000        0.0000        0.0000        0.0000        0.0000        0.0000        0.0000        0.0000        0.0000        0.0000
        0.0000        0.0000        0.0000        0.0000        0.1055        0.2312        0.5208        0.4248        0.5235        0.6433        0.4869        1.2458        2.0689        3.5246        3.8052        3.0395        2.3035        3.2573        2.7061        2.0376        1.4317        1.4295        1.2781        2.4199        0.6955        0.5208        0.5816        1.0568        0.9043        0.8472        0.3569        0.4465        0.0000        0.0000        0.0000        0.0468        1.5672        0.6947        0.7583        0.4163        1.3591        2.0410        1.8218        4.6528        7.3007        6.3593        3.0944        1.8884        4.2865        5.5337        5.1458        6.1784        8.0432        7.1055        5.9580        3.3196        4.2973        4.3437        3.5290        4.3087        5.9284        6.2338        5.0175        5.6073        3.3371        2.5862        2.6890        2.8533        3.7268        4.9597        5.7488        5.7094        6.1127        5.0122        5.4235        2.9591        4.4297        4.0062        3.5284        3.0293        1.2247        1.1311        0.6205        0.9136        0.5742        0.5832        1.4700        1.7570        0.4823        0.4986        0.6687        0.8144        0.7180        0.1696        1.3954        2.8389        3.7466        4.0914        4.9228        5.3806        5.7202        6.1501        4.6972        2.8579        2.6335        2.6388        2.7409        3.2288        3.8963        4.9764        6.6502       10.5902       12.4459       13.0249       13.4334       12.9069       13.2894       13.2829       13.0583       11.1100       12.6918       12.6924       10.3852        9.3652        8.3574        8.0192        8.7693       10.8555       11.2846       16.3850       18.4363       19.8558       22.0264       21.0961       21.0811       33.9387       32.4297       36.4469       38.2464       56.3334       56.8960       53.7102       55.6602       57.6728       54.6526       64.3064       53.6325       52.9177       54.7209       56.3165       60.5959       54.3239       48.7561       44.7708       43.5119       39.3283       39.5702       33.4463       31.6815       26.4459       23.4443       22.3260       21.0492       13.2413       12.3627       12.6942       10.5111       11.3788       11.0220       11.4531       12.5933       15.8929       18.4058       19.3179       17.5080       12.4853       11.6671       11.1925       10.8229       13.3139       11.6877       12.0312       13.5087       14.1975       22.2543       28.2933       28.0294       33.3617       33.9659       24.0756       25.2178       24.9201       26.3249       41.7769       46.1283       44.4371       43.0480       37.5916       34.2834        0.0000        0.0000        0.0000        0.0000        0.0000        0.0000        0.0000        0.0000        0.0000        0.0000        0.0000        0.0000        0.0000        0.0000        0.0000        0.0000        0.0000        0.0000        0.0000        0.0000        0.0000        0.0000        0.0000        0.0000        0.0000        0.0000        0.0000        0.0000        0.0000        0.0000        0.0000        0.0000        0.0000        0.0000        0.0000        0.0000        0.0000        0.0000        0.0000        0.0000        0.0000        0.0000        0.0000        0.0000        0.0000        0.0000        0.0000        0.0000        0.0000        0.0000
        0.0000        0.0000        0.0000        0.0000        0.0000        0.0000        0.0000        0.0000        0.5988        0.8441        0.8857        2.9545        2.0218        2.1463        2.9079        3.4824        3.6983        3.4586        4.5237        3.1095        2.0144        1.6077        1.5605        2.0433        1.9428        1.9708        1.4488        4.2955        5.9465        1.7986        0.2680        0.0000        0.0000        0.0000        0.0000        0.2151        0.7619        2.3233        4.1113        3.3307        2.6726        3.5980        5.5158        4.9758        1.6674        0.6549        0.8378        3.7398        5.2151        5.2477        3.3197        4.0357        4.0039        3.2908        2.3311        3.7970        4.0358        3.5122        3.5936        4.5417        4.5175        5.0483        3.9459        4.8659        3.8252        4.0248        5.2706        7.3199        5.8079        5.9895        5.9084        7.5991        8.3417        5.9085        6.0556        4.1605        3.4205        3.3738        4.8882        3.4376        2.5424        2.2080        1.9575        1.7476        1.0193        0.7976        0.7144        0.5556        0.9507        1.5406        1.2035        0.6625        0.5739        0.2259        0.6496        3.4375        3.9645        3.9049        4.4184        6.0737        7.0973        6.1629        5.6690        3.8435        2.5318        2.5699        3.5871        3.1175        3.3566        4.2223        5.9069        9.4077       11.2282       12.3095       13.1366       12.8201       13.7154       13.8724       13.7620       11.8776       11.1470       11.5529       12.3189       11.2305       11.7168       13.8172       15.6589       23.7157       22.2333       29.0214       25.4058       26.4446       29.4201       28.1379       25.2436       31.7012       32.5061       39.6583       37.0405       64.7803       52.5092       62.3633       64.7534       63.7134       67.3353       64.4957       68.0854       59.1695       60.0689       57.7074       60.4107       50.0550       43.7761       40.8013       41.6269       35.8891       35.2206       32.3835       30.6117       25.2841       23.6399       20.9836       17.3326       10.6986        9.7099       10.1809       10.5146       10.7932        9.0368        9.3621       10.5729       14.3261       14.1422       12.5846       12.6862       10.3171       10.3513        9.9871       11.7174       11.6009       11.2541       11.2208       12.2023       13.0605       14.1203       15.3995       16.9717       18.5003       20.3528       22.0724       24.3321       25.4643       28.0179       46.9779       45.6023       43.3839       46.1954        0.0000        0.0000        0.0000        0.0000        0.0000        0.0000        0.0000        0.0000        0.0000        0.0000        0.0000        0.0000        0.0000        0.0000        0.0000        0.0000        0.0000        0.0000        0.0000        0.0000        0.0000        0.0000        0.0000        0.0000        0.0000        0.0000        0.0000        0.0000        0.0000        0.0000        0.0000        0.0000        0.0000        0.0000        0.0000        0.0000        0.0000        0.0000        0.0000        0.0000        0.0000        0.0000        0.0000        0.0000        0.0000        0.0000        0.0000        0.0000        0.0000        0.0000        0.0000        0.0000
        0.0000        0.0000        0.0000        0.0000        0.0000        0.0000        0.0000        0.0000        0.0000        0.0000        2.3243        3.8873        3.5779        4.4789        4.2831        4.0979        6.3032        6.4136        7.5994        3.9174        2.9095        2.5477        2.5553        3.4869        4.4178        2.8912        1.4638        2.0953        0.7310        0.1312        0.0156        0.1503        1.4033        1.7937        0.7253        2.3211        3.6561        2.0082        4.1761        3.1018        0.3149        0.9425        1.4052        2.3005        1.5252        1.2525        3.3493        4.3010        2.4277        3.9585        3.3207        2.8310        3.7781        2.6290        2.9821        4.2798        4.5834        3.7044        2.5901        2.8096        3.9996        3.2025        4.4732        3.6408        3.8955        5.3496        6.7534        7.5059        5.4716        6.2529        6.1231        8.6453        8.2770        8.4063        7.4101        5.3996        4.6819        4.2156        4.4068        2.7237        2.9287        3.7256        4.2747        3.4850        3.4667        2.3990        1.5952        2.1457        2.1537        1.8817        1.4007        1.0115        1.3189        1.3423        1.8669        4.3312        6.0603        5.5315        4.7819        5.9831        7.6295        7.0691        6.9775        4.6886        3.9960        3.7861        3.6536        3.1513        3.8072        4.4990        6.3429        8.6872        9.6671       10.7990       12.0821       12.0258       13.0346       13.5126       13.5972       12.8650       12.7438       13.1827       16.0737       16.4602       21.4226       24.2195       30.8951       36.7813       38.6029       42.4299       37.4107       31.3023       36.7462       31.7432       34.8295       34.8248       39.9434       44.6011       46.4143       69.3208       66.5685       70.5551       61.2742       57.2393       59.3287       55.4698       59.8876       64.4629       56.0719       53.8252       58.4272       46.6160       39.1568       37.5214       35.7761       34.5267       38.9756       34.2003       30.8469       28.2457       22.2010       18.9156       16.5752       12.7297        8.7477        9.4946        8.0522        8.2850        8.1226        9.1602       10.2890       11.6772       12.7275       12.3992       12.3809       10.1388       11.2510       11.0070       11.2659       11.2263       10.0825       10.7802       11.0138       12.1932       15.2660       14.9377       15.7622       17.6886       18.8061       35.7893       39.5683       24.2837       39.2517       49.6420        0.0000        0.0000        0.0000        0.0000        0.0000        0.0000        0.0000        0.0000        0.0000        0.0000        0.0000        0.0000        0.0000        0.0000        0.0000        0.0000        0.0000        0.0000        0.0000        0.0000        0.0000        0.0000        0.0000        0.0000        0.0000        0.0000        0.0000        0.0000        0.0000        0.0000        0.0000        0.0000        0.0000        0.0000        0.0000        0.0000        0.0000        0.0000        0.0000        0.0000        0.0000        0.0000        0.0000        0.0000        0.0000        0.0000        0.0000        0.0000        0.0000        0.0000        0.0000        0.0000        0.0000        0.0000        0.0000
        0.0000        0.0000        0.0000        0.0000        0.0000        0.0000        0.0000        0.0000        0.0000        0.0000        4.0486        8.1272        4.8145        5.4402        6.0441        4.9009        4.7554        5.3573        5.1038        2.9572        2.9933        1.6820        1.0213        2.5892        2.0329        1.3705        0.7376        0.4387        0.7723        0.0154        0.0000        1.2023        1.8583        1.2606        1.3120        3.1533        2.9273        2.4281        2.4755        0.9413        1.4749        1.5236        1.7913        1.2054        1.4077        1.3960        3.0150        5.0989        4.3090        3.0416        3.7459        4.9470        5.5877        5.3391        4.7863        4.1143        2.3250        4.1033        3.1873        3.8218        2.6418        1.8045        3.9221        4.4879        6.1767        8.9703        8.8312        5.6514        3.7845        4.2710        4.5042        6.3800        6.1914        6.3823        6.2994        4.7175        5.2140        3.9797        2.6664        2.0361        2.3100        3.5984        3.2585        2.4755        3.0302        1.9314        2.7982        4.0979        4.6622        2.8790        2.9052        3.4341        2.5035        2.3804        3.7295        5.7132        6.1802        6.2858        7.8263        8.6379        8.3342        7.9160        8.6029        4.8034        4.4215        4.5828        4.1804        3.3674        3.0391        3.7029        4.1769        6.4232        7.4735        8.6802        9.9892       10.4208       11.6013       12.3979       12.9915       11.4912       13.8369       17.4830       18.6912       29.1835       28.9819       26.5596       24.2151       27.5606       31.1519       33.0664       38.5708       36.4040       39.8921       38.8581       36.4421       40.3894       42.7160       43.3675       45.7382       67.1750       70.4824       68.8965       67.1100       80.4437       72.9925       83.1929       84.7682       72.0464       56.9058       48.6915       60.2241       43.0598       37.7440       36.5304       39.8063       38.1370       37.1614       33.6271       28.3655       22.8997       21.5720       19.8886       22.2451       14.4039        8.1311        7.8644        8.4006        9.8859        9.1224       10.1021       12.1748       15.8990       14.0725       13.8090       11.9661        9.5566       10.5419        8.8517        8.3114        9.4081        9.2860        9.4722        9.5255       10.0345       10.8561       11.9990       13.6049       20.6384       17.5274       28.5887       28.8324       25.4641       38.2643        0.0000        0.0000        0.0000        0.0000        0.0000        0.0000        0.0000        0.0000        0.0000        0.0000        0.0000        0.0000        0.0000        0.0000        0.0000        0.0000        0.0000        0.0000        0.0000        0.0000        0.0000        0.0000        0.0000        0.0000        0.0000        0.0000        0.0000        0.0000        0.0000        0.0000        0.0000        0.0000        0.0000        0.0000        0.0000        0.0000        0.0000        0.0000        0.0000        0.0000        0.0000        0.0000        0.0000        0.0000        0.0000        0.0000        0.0000        0.0000        0.0000        0.0000        0.0000        0.0000        0.0000        0.0000        0.0000        0.0000
        0.0000        0.0000        0.0000        0.0000        0.0000        0.0000        0.0000        0.0000        0.0000        0.0000        2.9999        6.7234        6.7463        8.4422        7.1373       10.1132        8.4557        7.5032        8.2533        5.7824        4.0588        4.5990        2.7557        4.6975        6.0599        3.0267        1.0597        2.1391        1.7480        0.1634        0.6111        5.5689        2.5704        3.0722        2.5669        3.8170        4.7451        2.7759        1.8382        0.0000        0.1221        0.0000        0.2272        0.6713        0.5179        1.2473        2.6061        3.2659        0.6577        3.4614        3.9886        4.0741        4.1096        2.4182        2.7786        1.6032        1.8106        2.8831        4.2174        2.9650        2.5460        3.0459        4.4243        5.9055        7.9322        8.3564        6.2861        3.9704        5.0225        8.1042        7.8462        4.9194        4.7627        4.0712        4.7803        3.4356        2.4809        1.2322        0.9946        1.4821        1.7812        2.3071        2.2227        1.9008        1.7494        2.0437        1.8104        1.6393        1.5677        1.1071        1.3878        2.3503        3.2980        5.4628        6.9908        8.0950        7.8558        9.4812       10.5821        8.1087        9.4399        9.0082        8.7859        4.1128        3.4149        3.1737        2.5428        1.4733        1.3534        1.4192        1.7792        1.5185        1.7933        2.1284        2.7056        7.5214        8.6625        9.8233       11.2162       11.2981       12.9284       13.9674       17.3718       26.1743       27.5872       25.4081       25.3166       33.8144       53.2481       34.0082       41.0312       44.4546       47.5394       38.6017       41.1593       47.6114       50.5657       45.8441       42.4475       43.9753       48.9442       52.1776       62.6918       65.3061       59.5315       71.0805       63.1033       65.7096       44.8783       53.4500       53.9232       40.8275       37.7206       40.0329       40.9542       35.4382       36.5922       36.4901       28.1123       20.1511       19.7048       21.1365       19.6655       15.1817       11.0664       12.2740       12.5341       16.1879       11.7948       14.0513       15.2166       27.0633       16.5177       18.6766       16.1952       12.4092       12.0280       13.1692       15.4378        8.8291        7.2407        7.8973        7.0510        4.0086        4.7153        6.5109        6.7837        9.9335       10.8493       16.4554        0.0000        0.0000        0.0000        0.0000        0.0000        0.0000        0.0000        0.0000        0.0000        0.0000        0.0000        0.0000        0.0000        0.0000        0.0000        0.0000        0.0000        0.0000        0.0000        0.0000        0.0000        0.0000        0.0000        0.0000        0.0000        0.0000        0.0000        0.0000        0.0000        0.0000        0.0000        0.0000        0.0000        0.0000        0.0000        0.0000        0.0000        0.0000        0.0000        0.0000        0.0000        0.0000        0.0000        0.0000        0.0000        0.0000        0.0000        0.0000        0.0000        0.0000        0.0000        0.0000        0.0000        0.0000        0.0000        0.0000        0.0000        0.0000        0.0000
        0.0000        0.0000        0.0000        0.0000        0.0000        0.0000        0.0000        0.0000        0.0000        0.0000        0.0000        1.9028        3.2176        3.3975        3.7832        6.6261        4.9054        6.0029        2.9871        2.8859        2.0165        1.5183        1.2547        1.9490        2.7760        0.9506        1.1674        3.0853        3.1060        0.7475        0.8850        3.7385        1.1997        0.2785        0.6578        0.7050        2.2982        1.3858        1.3241        1.2736        1.3454        1.3932        0.8278        0.7128        2.1308        2.3389        1.1591        1.7486        1.9807        2.3187        4.0810        5.6682        2.7116        2.1592        2.2712        1.2849        1.5217        4.2679        3.3950        3.5075        1.6423        2.3031        3.4152        8.4975        6.9830        5.9990        5.8066        5.2796        7.5431        7.0874        4.5579        4.0179        4.2562        3.9756        3.9902        2.9771        2.0500        1.4935        2.2489        1.9363        2.1976        2.5751        2.6497        2.0426        1.6803        1.5172        1.2524        1.3883        2.0440        2.6238        2.4279        3.6806        4.2475        5.0100        6.5177        7.1790        9.0003        8.9068        9.0942        9.2583        9.1905        7.3607        6.7685        4.5564        3.9838        4.0175        2.5777        1.3444        1.1029        1.0029        1.1017        1.3130        5.1096        2.5394        1.9257        5.9629        7.4581        8.9070       10.9149       11.6179       12.7879       15.6787       23.0056       25.4782       21.4461       24.1309       25.3944       39.7473       52.5419       49.9951       26.1804       40.3306       47.5345       41.6445       37.8051       57.3599       59.3680       52.1068       41.2941       42.2512       42.0537       52.5852       54.5152       64.4267       53.6429       43.5269       74.4206       54.2485       36.4442       39.9402       45.9930       39.5214       38.5931       36.1553       35.8064       33.5919       35.2326       36.8497       28.3505       20.9460       17.3318       16.6444       15.2544       11.8682        9.5731       11.9727       12.0434       16.4264       19.3876       18.0237       13.0253       19.0814       18.9027       15.8059       15.6632       14.5997       14.9877       15.4463       10.6922        7.5914        6.4655        5.8939        5.7634        5.7086       21.5062       21.9613       10.3300       16.6549       37.2499        0.0000        0.0000        0.0000        0.0000        0.0000        0.0000        0.0000        0.0000        0.0000        0.0000        0.0000        0.0000        0.0000        0.0000        0.0000        0.0000        0.0000        0.0000        0.0000        0.0000        0.0000        0.0000        0.0000        0.0000        0.0000        0.0000        0.0000        0.0000        0.0000        0.0000        0.0000        0.0000        0.0000        0.0000        0.0000        0.0000        0.0000        0.0000        0.0000        0.0000        0.0000        0.0000        0.0000        0.0000        0.0000        0.0000        0.0000        0.0000        0.0000        0.0000        0.0000        0.0000        0.0000        0.0000        0.0000        0.0000        0.0000        0.0000        0.0000        0.0000
        0.0000        0.0000        0.0000        0.0000        0.0000        0.0000        0.0000        0.0000        0.0000        0.0000        0.0000        0.0000        0.0000        0.0000        3.1004        3.0003        3.4613        2.7425        2.3879        0.8433        0.4103        0.3056        1.0809        1.8334        1.2761        0.6449        0.2661        0.7722        0.4176        0.6153        1.2424        2.2206        1.8570        0.6138        0.6978        1.6525        3.0724        2.1129        2.6527        0.7438        0.7683        0.3843        0.0000        0.5604        3.4741        1.7994        0.0039        0.2676        2.9599        5.5623        6.6606        2.0429        1.1416        0.9790        1.9225        3.6174        2.4831        2.2161        1.5816        2.8007        3.7350        2.9598        3.1521        4.5216        2.4146        1.9887        5.0130        6.3843        5.5621        3.1691        3.5375        4.6118        4.8009        4.9365        5.0262        3.4318        2.4942        2.5901        3.0308        2.7348        2.5615        2.7569        3.0289        2.7817        3.0081        2.7369        3.7449        4.8156        4.4830        4.1560        4.5071        4.4604        4.8375        5.9715        8.3777       10.3306       11.5580       13.7624       12.3532       11.0543        9.5217        9.3230        9.1906        4.6464        4.2923        5.1671        4.1396        2.1381        1.3314        1.1090        1.0462        0.7739        8.0321        1.8986        1.7241        5.5782        7.1087        9.3614       10.9022       12.9838       16.3982       18.7192       22.7261       21.8483       20.6351       21.6455       24.6142       34.0493       32.8503       36.9162       25.7918       28.5569       34.0462       38.2522       36.9435       54.2830       54.7567       48.6810       50.5157       50.2901       41.6292       51.6496       44.5123       57.0906       52.2407       54.2557       42.0839       36.2840       32.1768       31.2681       47.2935       40.0405       36.2696       42.1612       39.7020       37.6063       35.1833       29.1534       27.1473       19.9109       16.2712       13.5224       11.6246       10.2593       13.5254       11.9957        9.4221       14.4470       14.7162       13.7305       13.9672       17.7870       15.8591       15.3755       17.1663       12.5787       15.6105       13.3547        8.9208        6.5810        6.1860        5.8923       10.4809       22.7889       25.4713       25.4353        0.0000        0.0000        0.0000        0.0000        0.0000        0.0000        0.0000        0.0000        0.0000        0.0000        0.0000        0.0000        0.0000        0.0000        0.0000        0.0000        0.0000        0.0000        0.0000        0.0000        0.0000        0.0000        0.0000        0.0000        0.0000        0.0000        0.0000        0.0000        0.0000        0.0000        0.0000        0.0000        0.0000        0.0000        0.0000        0.0000        0.0000        0.0000        0.0000        0.0000        0.0000        0.0000        0.0000        0.0000        0.0000        0.0000        0.0000        0.0000        0.0000        0.0000        0.0000        0.0000        0.0000        0.0000        0.0000        0.0000        0.0000        0.0000        0.0000        0.0000        0.0000        0.0000        0.0000
        0.0000        0.0000        0.0000        0.0000        0.0000        0.0000        0.0000        0.0000        0.0000        0.0000        0.0000        0.0000        0.0000        0.0000        0.0000        0.0000        0.0000        0.0000        3.1940        1.4916        0.9305        0.9694        0.6182        0.7514        1.6260        1.0083        1.0604        0.6896        0.6887        2.2216        1.9340        1.5613        0.7970        1.1959        0.6641        0.8252        0.1194        0.3645        1.0039        0.0000        0.3958        1.0435        2.7396        2.9965        2.3720        0.9753        0.5194        1.0554        5.4064        6.7914        5.0146        4.6374        3.8594        3.5262        3.5308        1.8141        1.0017        2.1761        1.6953        2.3072        3.1170        2.6258        3.8845        5.4851        6.7980        3.0981        4.4584        4.2796        3.5162        4.2680        6.1996        5.1889        5.4411        4.9460        4.6521        2.8175        3.2241        2.4629        2.0071        2.9308        2.9179        3.7566        3.8411        3.5877        3.8178        3.8761        3.6461        4.5319        5.8516        4.6709        5.3276        4.4236        4.3050        7.0207        9.9251        9.1771       10.3925       11.3771       11.6862       10.2429       11.1124       10.4652       11.3612        5.6646        5.4320        6.8312        6.2443        2.3497        1.9337        1.6861        1.5952        1.0108        1.1024        1.4781        2.0434        6.6695        8.4995        9.8001       11.8414       22.1205       17.8877       20.6558       19.4968       22.1635       23.9463       24.7996       29.2250       42.4480       29.5394       32.2178       27.8727       28.7104       34.8198       34.0609       32.2999       54.1452       53.8644       48.6820       43.8329       44.1923       47.9059       48.4607       48.4079       46.4730       49.0022       55.8406       46.0912       31.6643       31.5860       35.9157       32.8065       35.4056       41.5923       33.5279       32.2024       32.1327       28.0595       25.3235       27.9865       19.5022       15.8645       13.0605       13.8958       13.3785       16.0632       10.7429        9.7794       13.7165       16.0258       13.9149       11.5873       12.9408       13.9181       14.9836       17.8267       13.0058       10.9796        8.9948        8.5502        6.9987        7.0239        7.6120       13.9169       30.4240       28.2507       13.5489        0.0000        0.0000        0.0000        0.0000        0.0000        0.0000        0.0000        0.0000        0.0000        0.0000        0.0000        0.0000        0.0000        0.0000        0.0000        0.0000        0.0000        0.0000        0.0000        0.0000        0.0000        0.0000        0.0000        0.0000        0.0000        0.0000        0.0000        0.0000        0.0000        0.0000        0.0000        0.0000        0.0000        0.0000        0.0000        0.0000        0.0000        0.0000        0.0000        0.0000        0.0000        0.0000        0.0000        0.0000        0.0000        0.0000        0.0000        0.0000        0.0000        0.0000        0.0000        0.0000        0.0000        0.0000        0.0000        0.0000        0.0000        0.0000        0.0000        0.0000        0.0000        0.0000        0.0000
        0.0000        0.0000        0.0000        0.0000        0.0000        0.0000        0.0000        0.0000        0.0000        0.0000        0.0000        0.0000        0.0000        0.0000        0.0000        0.0000        0.0000        0.0000        0.0000        4.5005        9.2206        5.3819        3.3018        2.4294        5.7375        6.3023        4.4341        3.3832        4.0536        3.6124        4.4387        1.7476        0.5220        0.2418        0.6264        0.8634        1.1903        1.5489        3.1172        2.9686        4.7253        5.0474        5.2945        5.7592        3.2350        4.9399        6.2713        4.8194        4.4640        3.9098        4.7170        7.6810        9.7533        7.1749       11.4763        8.6796       10.0710        7.2105        6.7452        7.6449        8.1496       10.2809       11.4503        8.9960        8.9935        7.8980        9.0951        9.2838        4.6697        4.5314        5.3778        4.2714        4.4050        4.5591        5.7792        5.9675        4.8486        5.9465        4.2006        2.6296        2.7698        3.2549        4.5964        5.5411        6.9570        6.5358        6.5177        6.8765        7.4372        8.0987        9.3946        7.9126        9.8847       10.0721       11.2716       12.3728       12.1182       11.4396       11.8573       11.0505       11.6981       12.2871       12.5879        9.1775        9.6125       11.2438       11.3306        5.0188        4.2610        3.5852        3.1965        2.1460        1.9284        2.6677        4.0958        8.7530        9.8659       11.5846       14.2952       14.7427       16.4211       18.2023       20.3661       30.6824       36.6087       37.2568       51.6459       59.0514       43.1005       31.1865       29.9598       35.6216       34.7277       32.7759       30.9229       42.1514       38.5538       37.6175       34.1231       34.9763       35.0168       30.5222       33.3797       29.2050       35.2883       30.8258       34.0576       33.2580       27.1193       35.4884       33.1961       33.6523       34.8140       30.3909       29.8282       26.5828       27.8046       23.3793       21.2530       18.6775       16.5289       14.0368       14.6794       13.6888       14.4522       14.3081        9.5541       10.7329        8.9453       10.5885       10.1653        7.8786        7.7121        7.1790        7.8667        8.6648        6.5046        5.4123        5.5191        6.9578        6.1089        6.9726       18.7203       33.5797       16.3343       23.6235        0.0000        0.0000        0.0000        0.0000        0.0000        0.0000        0.0000        0.0000        0.0000        0.0000        0.0000        0.0000        0.0000        0.0000        0.0000        0.0000        0.0000        0.0000        0.0000        0.0000        0.0000        0.0000        0.0000        0.0000        0.0000        0.0000        0.0000        0.0000        0.0000        0.0000        0.0000        0.0000        0.0000        0.0000        0.0000        0.0000        0.0000        0.0000        0.0000        0.0000        0.0000        0.0000        0.0000        0.0000        0.0000        0.0000        0.0000        0.0000        0.0000        0.0000        0.0000        0.0000        0.0000        0.0000        0.0000        0.0000        0.0000        0.0000        0.0000        0.0000        0.0000        0.0000        0.0000
        0.0000        0.0000        0.0000        0.0000        0.0000        0.0000        0.0000        0.0000        0.0000        0.0000        0.0000        0.0000        0.0000        0.0000        0.0000        0.0000        0.0000        0.0000        0.0000        0.3804        1.4578        2.5630        0.9577        0.5407        3.1120        2.7332        1.3702        4.2888        4.8800        5.8102        6.0036        5.0876        2.7119        1.2032        1.0079        2.4912        5.8186        5.2509        7.0516        8.0953        5.4050        4.9129        5.9611        3.8254        7.4460       10.8016       11.2835        8.1207        7.7774        7.8918        6.5364       10.9160        9.9823        9.3617        8.3557        7.0867        6.5180        5.1415        7.2103        6.6236        7.8543        2.9734        3.2879        4.2485        8.2124        8.5034        9.5721        8.3147        8.6451        9.3372        3.9225        5.0700        5.0378        5.1475        7.2067        6.3869        5.7803        5.0506        4.9263        4.7148        4.4268        4.9575        6.7141        9.4021        7.2585        7.1039        6.2320        8.0627        7.4692        8.3289        7.2711        7.8809        9.6732       10.0895       11.0890       13.0568       13.8683       14.3570       15.5422       13.7566       12.9783       12.9714       11.9586        9.4304       11.2157       10.6821       10.0117        6.4597        5.7216        4.3185        3.9227        2.7595        2.4866        3.0897        4.1998        8.6101       11.3292       13.6672       16.5350       15.8427       20.0153       16.4015       17.6844       31.5524       36.1843       28.4158       27.2314       35.6647       44.0867       32.7933       30.2126       32.4907       38.9082       41.9734       41.7340       34.9760       29.5978       26.9038       29.2746       31.4755       33.7949       30.5214       28.7932       30.2653       32.3292       33.6605       34.5617       31.8413       29.9155       35.0026       34.3669       34.8146       33.2192       31.3388       30.5395       29.2923       27.0501       23.5677       21.7279       19.9206       17.7333       15.0291       15.0311       14.4068       15.0501       14.3989       12.1888       10.0780        7.7039        7.7703        9.8383        8.3187        9.5487        8.1931        8.8601       54.5786        8.1511        5.0017        4.9754        5.4254        6.2239        7.3272       17.3202       15.7045       19.6673       27.1876       37.4289       69.8880        0.0000        0.0000        0.0000        0.0000        0.0000        0.0000        0.0000        0.0000        0.0000        0.0000        0.0000        0.0000        0.0000        0.0000        0.0000        0.0000        0.0000        0.0000        0.0000        0.0000        0.0000        0.0000        0.0000        0.0000        0.0000        0.0000        0.0000        0.0000        0.0000        0.0000        0.0000        0.0000        0.0000        0.0000        0.0000        0.0000        0.0000        0.0000        0.0000        0.0000        0.0000        0.0000        0.0000        0.0000        0.0000        0.0000        0.0000        0.0000        0.0000        0.0000        0.0000        0.0000        0.0000        0.0000        0.0000        0.0000        0.0000        0.0000        0.0000        0.0000        0.0000
        0.0000        0.0000        0.0000        0.0000        0.0000        0.0000        0.0000        0.0000        0.0000        0.0000        0.0000        0.0000        0.0000        0.0000        0.0000        0.0000        0.0000        0.0000        0.0000        0.0000        0.7483        0.4428        0.3197        1.5410        2.3735        0.3682        0.1982        0.2807        0.9050        5.2732        7.2888       11.8130        7.9726        8.3756        6.1424        4.8825        6.5603        7.2118        7.3741        8.5623        3.3033        4.3524        4.8712        5.5002        7.6509       10.1750        8.1629        9.6208        8.1930       10.6208        7.2834        6.6026        5.5243        5.9761        3.7652        6.0425        8.9957        9.7288        9.0077        8.0641        3.9611        5.4649        4.3422        5.6064        9.0092        4.8785        7.7459        7.1573        8.6653        7.7632        4.7442        7.8272        7.8966        7.4543        6.6218        6.2861        7.2186        7.1183        6.1365        4.6288        5.2610        5.5226        6.1053        6.5156        7.6802        8.3246       10.9461       12.4468        9.0454        9.8362       12.1166        9.1618        9.8967       11.5000       12.2071       13.9314       18.3157       18.4092       16.3862       14.6015       12.3218       14.0485       12.8043       10.3363       11.0980       14.3723       12.9412        7.8296        6.6760        6.1844        6.1946        4.4539        3.9189        4.4170        5.6231        9.4144       12.2475       13.4549       15.4891       14.6235       20.3961       21.1475       20.6995       29.6035       32.1016       29.5989       25.6185       26.4085       32.5846       32.3504       30.7264       30.1687       31.4399       30.8925       37.4210       31.0947       28.7545       28.7159       29.7466       31.3098       32.5466       33.4995       29.6080       31.2538       32.2126       37.9202       40.2269       38.5016       36.2383       33.9037       31.6268       34.3081       33.6229       33.8881       32.0735       30.8829       26.9051       26.7585       22.2036       19.6752       17.6610       15.7794       16.4966       17.4987       14.3176       14.3504       12.3341        9.1442        7.6610        7.5150        9.4478        8.0415       10.5626       10.4673        8.4801       10.6044        7.7744        7.8106        5.7486        7.4376        7.9008       11.4467       17.9943       26.5699       29.2459       55.7971       64.1543      135.9621      160.9273        0.0000        0.0000        0.0000        0.0000        0.0000        0.0000        0.0000        0.0000        0.0000        0.0000        0.0000        0.0000        0.0000        0.0000        0.0000        0.0000        0.0000        0.0000        0.0000        0.0000        0.0000        0.0000        0.0000        0.0000        0.0000        0.0000        0.0000        0.0000        0.0000        0.0000        0.0000        0.0000        0.0000        0.0000        0.0000        0.0000        0.0000        0.0000        0.0000        0.0000        0.0000        0.0000        0.0000        0.0000        0.0000        0.0000        0.0000        0.0000        0.0000        0.0000        0.0000        0.0000        0.0000        0.0000        0.0000        0.0000        0.0000        0.0000        0.0000        0.0000
        0.0000        0.0000        0.0000        0.0000        0.0000        0.0000        0.0000        0.0000        0.0000        0.0000        0.0000        0.0000        0.0000        0.0000        0.0000        0.0000        0.0000        0.0000        0.0000        0.0000        0.0000        0.6144        0.7304        0.5274        0.2381        1.4325        0.4502        2.5426        1.9808        4.0239       10.0523        8.4672        6.4981        5.6885        5.3085        3.6336        3.6314        2.4228        6.0603        3.3103        1.7237        1.7137        0.8599        2.5242        3.2170        5.1869        6.1388        7.8436        6.1629        5.8074        4.7110        2.4398        2.8314        7.3617        6.7291        8.5358        8.6365        5.1349        6.3301        4.9836        4.9665        9.9653       10.5165        9.7178        8.2898        7.1503        7.7169        5.1648        5.6885        4.6771        6.2908        9.8909        9.0187        9.6472       10.6998        7.8036        7.1798        6.2828        4.3524        3.1127        2.5179        2.5337        3.7155        5.5472        6.8768        5.6837        8.2686        9.0958        8.8612       10.7779        9.3755       10.5437       10.2204       10.2762       13.3262       16.2264       16.6865       15.9757       15.1583       12.8575       14.1690       15.5694       16.1040       11.7450       12.9330       13.1775       13.3827        9.9045        8.8435        8.5706        8.5859        6.9606        6.6486        6.7089        8.0550       10.0054       11.0331       12.4394       16.1153       17.3227       21.6909       22.3791       29.2972       49.4320       37.0054       32.2554       29.8954       26.2358       30.0458       29.5739       29.4085       31.3346       34.5902       33.7420       33.7328       33.4168       34.3607       40.7395       32.2423       33.3118       35.0998       38.7452       34.6893       37.2518       40.0618       39.5301       39.4378       39.9196       38.2062       39.1064       34.6645       35.5955       37.2558       37.4423       34.5540       40.2912       33.5840       31.1075       25.8446       20.3542       19.3224       19.0004       18.6439       19.0202       13.2529       12.8339       11.0895        9.7912        9.4689       10.5549       12.7490       10.2521        9.4983        9.8148        9.0651        6.8476        9.0107       12.0989        8.3762       35.6367       44.9898       30.5655       25.6787       33.4358       43.0573       53.3756       55.0575       87.7367      132.2066      120.4925        0.0000        0.0000        0.0000        0.0000        0.0000        0.0000        0.0000        0.0000        0.0000        0.0000        0.0000        0.0000        0.0000        0.0000        0.0000        0.0000        0.0000        0.0000        0.0000        0.0000        0.0000        0.0000        0.0000        0.0000        0.0000        0.0000        0.0000        0.0000        0.0000        0.0000        0.0000        0.0000        0.0000        0.0000        0.0000        0.0000        0.0000        0.0000        0.0000        0.0000        0.0000        0.0000        0.0000        0.0000        0.0000        0.0000        0.0000        0.0000        0.0000        0.0000        0.0000        0.0000        0.0000        0.0000        0.0000        0.0000        0.0000        0.0000        0.0000
        0.0000        0.0000        0.0000        0.0000        0.0000        0.0000        0.0000        0.0000        0.0000        0.0000        0.0000        0.0000        0.0000        0.0000        0.0000        0.0000        0.0000        0.0000        0.0000        0.0000        0.0000        0.3282        5.1952        5.9422        3.5987        7.2325        5.3250        4.9985        2.2749        1.2844        2.0168        2.0099        2.4090        1.0263        1.6480        1.7250        4.0428        3.7258        6.5790        8.2655        5.7427        2.1137        2.3803        5.9881        7.5183        6.8436        9.9039       10.5652       12.9275       11.9321        6.8199        7.8474        6.9878        6.4602        8.3301        5.5429        7.4920        9.8170        8.5461        7.9283        5.3587       10.2930        9.4752        9.0189        9.2050       10.0711       10.8478       10.0470        6.3572        6.3225        8.4710        7.2972        6.7971        7.7898        9.9445        7.9145        6.3852        5.2587        4.2764        3.6162        2.7490        3.1633        4.7924        5.1732       11.1251       11.6427       13.1815        9.4752        9.1294       13.4143       11.0634       11.9728       13.1904       15.1172       15.4460       13.3116       14.1799       16.0534       17.9212       21.7110       22.3756       30.3497       32.0390       24.5619       22.3486       21.4141       22.4616       27.4853       25.6357       21.1864       21.7730       18.1191       19.0744       16.5079       19.1635       11.2105       10.9481       13.2388       14.3437       19.7880       21.7083       25.4798       30.0999       38.5081       36.5973       39.8180       36.0063       37.6257       40.2822       36.0972       40.8189       42.7159       45.4304       54.2397       52.9228       53.5986       51.3644       48.3270       39.6612       42.2077       48.7795       52.1642       55.4847       59.0141       54.5695       50.3260       49.7589       44.2051       40.6243       39.1002       36.2410       41.6844       46.4171       43.3749       42.5111       41.3157       40.7959       35.9906       31.3131       26.3032       22.7844       18.7416       21.2511       15.7401       14.3223       12.5796       12.1464        9.8717       10.6040       11.2840       12.9041       13.4026       13.5034       15.9262       13.8033       14.7512       18.1702       18.9083       25.3921       50.6761       72.2230       63.2160       35.2051       48.9589       52.6831       56.7939       64.0607      100.7387      107.5613       92.0094        0.0000        0.0000        0.0000        0.0000        0.0000        0.0000        0.0000        0.0000        0.0000        0.0000        0.0000        0.0000        0.0000        0.0000        0.0000        0.0000        0.0000        0.0000        0.0000        0.0000        0.0000        0.0000        0.0000        0.0000        0.0000        0.0000        0.0000        0.0000        0.0000        0.0000        0.0000        0.0000        0.0000        0.0000        0.0000        0.0000        0.0000        0.0000        0.0000        0.0000        0.0000        0.0000        0.0000        0.0000        0.0000        0.0000        0.0000        0.0000        0.0000        0.0000        0.0000        0.0000        0.0000        0.0000        0.0000        0.0000        0.0000        0.0000        0.0000
        0.0000        0.0000        0.0000        0.0000        0.0000        0.0000        0.0000        0.0000        0.0000        0.0000        0.0000        0.0000        0.0000        0.0000        0.0000        0.0000        0.0000        0.0000        0.0000        0.0000        0.0000        3.3483        3.8200        5.2763       11.7079       15.2232        6.4206        0.9947        2.5294        0.6747        1.1539        1.7313        1.0468        1.2670        2.5275        6.6440        3.3376        5.1484        4.4441        4.4265        2.7475        5.1299        2.9712        3.1025        3.0724        1.4579        4.1025        7.7638        7.6269        5.3827        3.4560        4.6324        3.7330        3.8510        6.3703        7.8111        4.2800        5.7068       11.2818       12.6307        9.1139        9.2656        8.4290       11.2017       13.0457       11.1991       10.0003        8.1310        6.0612        8.0284        9.3055        8.8651        9.1022        8.9718        8.1604        9.0760       10.7808        7.5694        7.5887        5.5817        5.5578        4.4651        4.7178        6.4866       11.1243       12.8781       12.8590        9.9750       10.2640       10.7236        9.1419       14.1999       15.8543       15.0008       19.7085       12.8845       15.3586       17.1434       15.7943       23.5091       34.4239       38.3417       35.6299       29.2869       24.1372       22.9440       23.2115       24.4875       31.5096       29.5611       23.2138       16.1496       16.0748       16.1095       15.9434       10.5534       10.3791       11.6298       13.1576       21.9998       25.4140       29.5474       32.2648       32.4795       34.3121       34.1052       40.1472       52.3890       69.1909       60.5070       48.4148       49.9976       49.2370       56.7554       56.2303       55.2953       57.4512       56.6875       58.1040       49.7451       53.7014       61.2880       63.8133       66.0880       66.6213       61.6366       60.4502       49.3389       43.5908       42.4127       41.0861       46.4788       48.5153       52.7880       49.7621       47.6176       43.1726       44.6095       39.9708       30.3314       22.1720       19.5760       18.2051       17.1019       16.0833       13.0319       11.5121       11.1548       11.8287       12.6477       13.9701       13.7491       14.4039       17.7159       19.4053       21.8837       27.3181       32.3043       34.6054       41.1211       54.1924       59.9401       38.2835       49.9264       54.3120       63.4622       76.8491       83.4094       91.5895       96.5277        0.0000        0.0000        0.0000        0.0000        0.0000        0.0000        0.0000        0.0000        0.0000        0.0000        0.0000        0.0000        0.0000        0.0000        0.0000        0.0000        0.0000        0.0000        0.0000        0.0000        0.0000        0.0000        0.0000        0.0000        0.0000        0.0000        0.0000        0.0000        0.0000        0.0000        0.0000        0.0000        0.0000        0.0000        0.0000        0.0000        0.0000        0.0000        0.0000        0.0000        0.0000        0.0000        0.0000        0.0000        0.0000        0.0000        0.0000        0.0000        0.0000        0.0000        0.0000        0.0000        0.0000        0.0000        0.0000        0.0000        0.0000        0.0000        0.0000
        0.0000        0.0000        0.0000        0.0000        0.0000        0.0000        0.0000        0.0000        0.0000        0.0000        0.0000        0.0000        0.0000        0.0000        0.0000        0.0000        0.0000        0.0000        0.0000        0.0000        0.0000        1.0505        2.9667        3.4558        3.1112        3.6921        1.2218        1.4475        2.1016        3.5210        2.5779        1.3109        2.4163        5.0455        1.6172        2.0035        3.1763        2.2368        2.8091        0.7491        0.2220        0.2537        2.4173        4.0423        2.8013        0.8314        2.4941        2.1336        2.0009        0.1808        1.1405        0.3767        0.4698        1.3305        4.2668        3.5781        4.1328        8.2375       10.4561        9.4566        8.0531        7.1759       10.7148       13.1130       10.0758        6.6786        3.6628        5.4100        7.5253        9.6755        8.5060       10.3566        9.0303        6.8978        6.9379        8.5886        8.8972        8.8223        8.0373        7.6359        9.2166        5.8465        7.3544       10.2191       10.2023        9.0308       10.4079        9.5770        7.7862        7.9530       11.1733       10.6763       10.0071       14.8879       18.5830       14.9957       15.2596       13.1406       12.8964       20.1540       26.5076       33.1359       37.5769       26.3671       22.1523       23.2772       28.7145       29.4491       29.7532       26.1153       24.3235       24.4308       18.1320       17.0565       16.9007       11.9664       12.4429       13.1912       15.7803       22.6559       27.6433       31.1491       33.5589       36.6077       42.3782       43.2484       41.4324       68.2172       75.8387       69.0594       56.3050       51.4525       52.5922       55.8257       56.0538       63.1867       56.6845       58.8006       65.1276       65.9283       68.6544       70.9585       70.9985       75.1386       73.2358       67.6794       63.2127       51.1325       46.9318       42.1660       44.9877       45.7095       49.2103       51.0593       49.0870       48.5242       47.6033       43.6534       37.3467       27.1216       22.9982       24.4809       22.0964       17.5952       17.4697       17.1900       16.2874       14.8117       15.4437       15.8541       16.6699       16.8079       19.1817       23.0625       26.3650       28.8848       35.7341       34.8138       34.8748       50.2645       48.9452       54.0379       42.3611       49.5378       53.0190       73.3482       65.3136       74.8250       82.4046       89.7708       97.5563        0.0000        0.0000        0.0000        0.0000        0.0000        0.0000        0.0000        0.0000        0.0000        0.0000        0.0000        0.0000        0.0000        0.0000        0.0000        0.0000        0.0000        0.0000        0.0000        0.0000        0.0000        0.0000        0.0000        0.0000        0.0000        0.0000        0.0000        0.0000        0.0000        0.0000        0.0000        0.0000        0.0000        0.0000        0.0000        0.0000        0.0000        0.0000        0.0000        0.0000        0.0000        0.0000        0.0000        0.0000        0.0000        0.0000        0.0000        0.0000        0.0000        0.0000        0.0000        0.0000        0.0000        0.0000        0.0000        0.0000        0.0000        0.0000
        0.0000        0.0000        0.0000        0.0000        0.0000        0.0000        0.0000        0.0000        0.0000        0.0000        0.0000        0.0000        0.0000        0.0000        0.0000        0.0000        0.0000        0.0000        0.0000        0.0000        0.0000        0.0000        1.6073        3.8696        3.5022        3.2865        1.9656        1.4347        2.6746        3.3842        2.7996        2.0361        3.2079        4.7638        3.3797        0.1033        0.5883        1.7284        5.6407        3.9054        3.5319        0.7095        1.5401        2.4037        1.3976        0.1868        0.8374        0.4921        0.4394        1.0534        1.1128        1.0860        3.1476        0.8014        0.4400        1.6421        3.6787        7.4719        8.0482        4.2108        3.0154        4.1903        6.3375        5.7658       10.2654        7.4529        9.2063        8.9415       11.9837       10.7626        8.1216        8.8772        8.8100        8.8145        6.5938        5.7650        8.0181        8.2731        8.9576        6.7998        7.8213        8.3120        9.5993       10.5259        7.9303        8.8516       11.4452       11.5032       11.4625       11.1438       13.4947       13.5165       14.4244       14.5993       15.8514       16.3703       18.6498       21.8740       23.2114       23.3766       23.7832       26.7486       25.8080       22.0681       24.8582       23.1958       23.7949       24.3756       25.9173       24.5634       31.8064       34.0188       22.1115       22.1698       21.5493       14.9074       14.6601       15.5660       18.3788       28.0109       29.2316       31.0106       32.3367       36.6026       47.9707       45.7842       49.5415       62.8410       66.3131       60.7949       61.8753       60.8549       69.1239       59.3334       61.2182       64.2357       61.1863       65.3079       91.1647       91.3095       83.6094       83.3917       81.4061       83.9329       77.2354       70.2681       61.1044       48.0707       48.8108       49.5001       45.1075       47.0331       46.5528       47.1926       47.3948       42.8999       42.2807       39.4443       36.2852       27.9820       26.9805       26.1599       24.3571       29.1446       25.3564       21.9819       22.5278       20.4938       19.3095       19.7340       20.5417       22.3438       25.3506       27.6627       32.5394       60.0222       49.5413       31.6085       42.1808       66.0978       61.9035       55.9041       50.4707       57.6283       70.2480       92.8246       56.7452       67.8200       80.5494       80.9470       88.8049        0.0000        0.0000        0.0000        0.0000        0.0000        0.0000        0.0000        0.0000        0.0000        0.0000        0.0000        0.0000        0.0000        0.0000        0.0000        0.0000        0.0000        0.0000        0.0000        0.0000        0.0000        0.0000        0.0000        0.0000        0.0000        0.0000        0.0000        0.0000        0.0000        0.0000        0.0000        0.0000        0.0000        0.0000        0.0000        0.0000        0.0000        0.0000        0.0000        0.0000        0.0000        0.0000        0.0000        0.0000        0.0000        0.0000        0.0000        0.0000        0.0000        0.0000        0.0000        0.0000        0.0000        0.0000        0.0000        0.0000        0.0000        0.0000
        0.0000        0.0000        0.0000        0.0000        0.0000        0.0000        0.0000        0.0000        0.0000        0.0000        0.0000        0.0000        0.0000        0.0000        0.0000        0.0000        0.0000        0.0000        0.0000        0.0000        0.0000       11.4086        5.7355        3.0398        1.5340        1.0004        3.0701        4.2758        4.4858        5.0049       10.2243        9.4415        9.2560        7.8272        4.8187        4.0133        7.5326        7.7881        2.4704        5.2501        7.5254        6.9629        2.9544        1.7863        2.6645        2.4108        2.3929        2.4424        2.3221        4.6335        5.9738        4.9848        6.5424        6.1139        4.1726        4.8107        5.8336        6.7636        3.8313        1.9388        2.3340        5.5685        7.0525        7.8997       11.4269       13.1045       13.9642       12.1276       13.3119       12.8163       10.2116       10.8696       11.3840       12.5201       11.6037        9.6381       10.2319       10.6715       16.0492       13.9087       12.9178       12.3845       10.4736       11.4283       10.9064       11.4876       13.3561       15.4776       16.8631       18.8259       19.0177       16.6293       16.6470       18.5390       20.4191       24.8636       24.6022       39.8513       42.8354       40.4144       37.3056       39.2980       33.3770       31.9651       30.8114       34.7010       33.8370       36.0377       48.4832       44.5995       47.4335       39.9561       35.4899       30.4277       32.3435       26.0770       28.6132       35.8768       43.7594       47.1197       49.2903       57.4249       67.0993       48.0896       50.9366       54.2826       63.0765       90.7556       62.5656       56.8251       58.6512       82.4645       96.2890       75.9193       65.7585       76.5701       71.3537       75.8808      112.6632       93.9065       88.0504       84.2818       81.2853       78.4543       73.4683       69.6774       62.2976       48.5931       60.0483       56.7473       45.6073       41.3923       42.8977       41.6601       41.1195       39.8030       38.8901       38.9460       39.3347       39.1639       41.0291       41.7606       34.9636       33.1131       33.7815       32.2881       32.8762       31.9342       28.6767       29.9240       32.3073       35.2796       35.5308       35.4568       39.7026       40.9025       43.8018       55.5005       66.3920       82.1927       68.3857       60.0924       59.2030       71.6695       68.2528       72.5222       61.8358       65.4697       75.0082       87.8069       91.3610      103.4386        0.0000        0.0000        0.0000        0.0000        0.0000        0.0000        0.0000        0.0000        0.0000        0.0000        0.0000        0.0000        0.0000        0.0000        0.0000        0.0000        0.0000        0.0000        0.0000        0.0000        0.0000        0.0000        0.0000        0.0000        0.0000        0.0000        0.0000        0.0000        0.0000        0.0000        0.0000        0.0000        0.0000        0.0000        0.0000        0.0000        0.0000        0.0000        0.0000        0.0000        0.0000        0.0000        0.0000        0.0000        0.0000        0.0000        0.0000        0.0000        0.0000        0.0000        0.0000        0.0000        0.0000        0.0000        0.0000        0.0000        0.0000
        0.0000        0.0000        0.0000        0.0000        0.0000        0.0000        0.0000        0.0000        0.0000        0.0000        0.0000        0.0000        0.0000        0.0000        0.0000        0.0000        0.0000        0.0000        0.0000        0.0000       11.0007        9.6461        5.7743        7.0102        3.0567        3.0260        4.0642        1.3114        4.5895        3.9613        3.6281        5.2499        4.1324        3.2383        1.8342        3.4060        9.4525       13.0636        5.0286        3.4107        7.1480        5.6697        2.6529        5.1876        5.0571        5.6428        5.2698        4.7314        3.5244        3.4015        2.5029        4.3965        4.0209        2.4092        2.5934        3.5102        3.7750        3.1836        2.0778        4.4166        8.4680        9.4250       12.0111       10.0398        8.1436        9.3208        8.7383       10.4441       12.4714       12.9635       10.8884       10.5934       12.9887       12.9359       12.2683       12.9499       12.9329       15.4515       16.9370       13.7896       13.7656       12.1156       10.6203       12.7538       11.8169       12.4510       13.3232       17.5560       18.9617       22.9231       15.5806       16.7607       18.9498       30.3997       42.3981       40.4357       32.2465       33.3350       33.3011       37.9459       36.7028       41.2367       37.2403       35.6920       35.0067       40.3278       43.7421       59.2782       58.9277       48.3156       44.9711       38.6984       34.5374       33.1053       33.6390       35.8466       38.0710       52.3448       52.3140       50.6960       57.2149       81.7606       70.3917       47.4106       51.0636       54.1699       58.1155       68.5902       82.4351       76.5678       76.2918      107.5505       87.1737       91.2338       89.7143      106.4408      110.5152       97.2421       90.9928       84.3563       82.3993       95.5029       92.9197       79.5733       70.6529       74.0489       64.1300       53.6336       49.8018       45.4719       41.6246       38.4396       41.7655       40.0100       40.4947       42.9324       37.8666       38.9324       38.1792       41.5757       43.2760       42.4912       39.3037       35.4043       38.3427       45.2325       43.0960       42.7409       35.4660       34.4750       37.1096       48.9587       39.9020       45.2152       39.8698       43.0945       44.8864       47.7624       50.8611       71.8265       58.5859       53.2455       61.4816       64.7013       63.5973       64.2928       60.0007       64.2551       72.6084       84.1601       89.3734       90.4946      101.0448        0.0000        0.0000        0.0000        0.0000        0.0000        0.0000        0.0000        0.0000        0.0000        0.0000        0.0000        0.0000        0.0000        0.0000        0.0000        0.0000        0.0000        0.0000        0.0000        0.0000        0.0000        0.0000        0.0000        0.0000        0.0000        0.0000        0.0000        0.0000        0.0000        0.0000        0.0000        0.0000        0.0000        0.0000        0.0000        0.0000        0.0000        0.0000        0.0000        0.0000        0.0000        0.0000        0.0000        0.0000        0.0000        0.0000        0.0000        0.0000        0.0000        0.0000        0.0000        0.0000        0.0000        0.0000        0.0000        0.0000
        0.0000        0.0000        0.0000        0.0000        0.0000        0.0000        0.0000        0.0000        0.0000        0.0000        0.0000        0.0000        0.0000        0.0000        0.0000        0.0000        0.0000        0.0000        0.0000        0.0000       13.0152       10.4618        6.5845        3.8788        3.0861        4.0628        4.8485        6.8487        5.2443        3.7466        3.4709        2.7100        6.4408        3.8328        5.0740        8.4245        5.9623       16.4613       10.2817        4.5410        4.2258        2.9130        3.4856        4.2161        6.3551        4.7970        3.7292        5.9446        8.7858        9.0241        4.5010        4.0402        5.8807        6.5369       11.7788        5.1335        2.3580        2.3527        5.5191        5.8485        9.6262       15.6804       11.0270       11.4183       10.1608       10.4743       12.3963       10.7166       10.5605       12.9608       13.7336       12.3719       12.4409       11.5325       13.7178       15.5670       16.1605       16.4194       14.2944       11.1545       11.3796       13.1235       10.5667       11.4635       12.1394       14.6883       18.4092       21.0251       23.5642       18.3478       19.1958       14.8174       17.2390       18.5445       20.4755       26.3032       34.0577       34.9580       41.7938       41.2067       38.9306       41.3400       41.5752       41.3302       43.4691       47.6538       48.0974       43.5434       50.7542       47.9547       39.5797       38.2465       39.5927       39.4706       35.2769       35.5345       46.3602       67.7417       48.5536       53.8433       54.4388       60.3576       59.5952       48.8005       49.0656       49.4598       54.4580       69.4187       84.7596       80.4975       64.0624       99.7018       77.7474       83.6460       86.5904      102.2583       91.1719       92.8249       91.5912       87.2337       78.6671       78.1863       82.5245       70.8820       78.0809       79.2301       72.1850       56.1783       45.8929       44.0300       45.6154       43.6171       39.5869       39.4308       41.0755       48.9445       48.6761       45.3347       46.0803       45.5382       49.0164       48.2818       42.2268       46.6886       41.2069       41.5868       42.7885       39.8962       40.5311       43.0101       46.5974       59.8259       42.3751       46.0666       43.8376       44.2126       47.4630       49.7173       51.8942       61.3718       61.5416       60.4926       54.7888       55.3224       53.6430       58.7569       58.4742       64.8257       72.7301       69.4368       82.6620       90.8766       88.6332       83.5216        0.0000        0.0000        0.0000        0.0000        0.0000        0.0000        0.0000        0.0000        0.0000        0.0000        0.0000        0.0000        0.0000        0.0000        0.0000        0.0000        0.0000        0.0000        0.0000        0.0000        0.0000        0.0000        0.0000        0.0000        0.0000        0.0000        0.0000        0.0000        0.0000        0.0000        0.0000        0.0000        0.0000        0.0000        0.0000        0.0000        0.0000        0.0000        0.0000        0.0000        0.0000        0.0000        0.0000        0.0000        0.0000        0.0000        0.0000        0.0000        0.0000        0.0000        0.0000        0.0000        0.0000        0.0000        0.0000
        0.0000        0.0000        0.0000        0.0000        0.0000        0.0000        0.0000        0.0000        0.0000        0.0000        0.0000        0.0000        0.0000        0.0000        0.0000        0.0000        0.0000        0.0000        0.0000        0.0000        9.1809       11.8439        9.6844        4.0989        3.8166        4.9238        3.1563        2.9113        2.9319        2.1910        3.8217        7.4989        6.6410        4.8932        2.0969       11.9192       15.8041       14.7042        5.1134        4.3531        2.5769        2.1392        3.1198        3.8582        4.0233        5.8983        7.6756        7.8881        9.8316        8.6511       10.3725       13.0100        9.7491        7.3557        9.1118       10.7488        9.0035        6.2409        8.3967        5.1578        6.0475        7.3376        7.5472        9.8316       13.6690       11.2538        8.5289        9.0199       12.7854       15.1112       13.2333       11.5919       11.5009       12.0321       14.2546       14.2185       14.1849       14.6693       15.5615       13.4754       14.8387       13.5681       14.8128       15.8272       15.7535       18.8379       22.4491       23.1871       25.1495       19.2893       19.4249       21.0521       19.2798       20.0197       25.7114       33.6102       35.1573       38.2840       43.3488       41.9161       40.0376       47.7359       60.8629       45.3123       41.5645       46.3324       45.2575       37.2006       38.1103       59.5959       50.6460       51.7577       46.9178       47.5622       37.9807       33.7581       39.8802       45.7591       49.4869       57.6916       66.6880       65.8000       62.7497       51.5248       47.0974       49.2976       54.8731       68.1332       70.7006       70.1771       69.8734       85.6321       93.5945       90.5838       95.1830      115.1455      119.0514      127.8017      124.4954       97.6453       85.9254       86.2506       85.1010       74.3855       70.7328       67.1383       59.7114       46.1342       38.7060       41.6034       41.4380       45.8213       45.8111       39.7597       38.1939       39.7282       42.2182       42.6426       40.9198       48.4014       66.9052       56.8114       60.2574       47.8711       51.0564       50.5198       52.1720       47.6864       65.1026       63.3660       46.3653       40.5838       41.0342       42.4591       44.3883       43.9947       53.8268       57.1589       60.2431       61.3106       58.6828       62.8252       52.8299       49.7260       49.1015       54.4237       62.5245       62.2052       69.0976       78.8516       80.3623      100.1312      102.7426       84.6916       88.7798        0.0000        0.0000        0.0000        0.0000        0.0000        0.0000        0.0000        0.0000        0.0000        0.0000        0.0000        0.0000        0.0000        0.0000        0.0000        0.0000        0.0000        0.0000        0.0000        0.0000        0.0000        0.0000        0.0000        0.0000        0.0000        0.0000        0.0000        0.0000        0.0000        0.0000        0.0000        0.0000        0.0000        0.0000        0.0000        0.0000        0.0000        0.0000        0.0000        0.0000        0.0000        0.0000        0.0000        0.0000        0.0000        0.0000        0.0000        0.0000        0.0000        0.0000        0.0000        0.0000        0.0000        0.0000
        0.0000        0.0000        0.0000        0.0000        0.0000        0.0000        0.0000        0.0000        0.0000        0.0000        0.0000        0.0000        0.0000        0.0000        0.0000        0.0000        0.0000        0.0000        0.0000        0.0000        0.0000       13.5254       13.2547       18.6338       19.8953       17.6424       16.3082       14.6531       13.6221       11.6407        9.2246        6.0104        8.2997        3.5895        4.6441        6.2047        9.3348        7.9071        6.9276        6.3139        5.6240        6.1796        5.1012        6.4406        4.3781        6.3615        7.0890        5.4180        4.5628        6.1530        8.1281        8.6319        9.3348        9.7265       12.3194       13.8260        9.5713        6.4216       12.5926        8.4575        7.5723        7.3633       13.3741       17.6156       21.2915       12.7390       11.2383       11.9800       16.1935       14.6720       17.4399       14.6873       18.8911       23.6666       21.6113       20.2413       18.8281       18.0990       17.1095       16.2794       18.4191       16.9642       15.4090       19.3552       23.8392       26.8625       29.4921       32.8843       33.0413       32.7734       32.9237       36.4345       31.4556       33.4288       42.8715       49.6375       56.7465       46.2174       35.1641       43.9364       47.4012       53.6865       68.4587       48.6047       43.9574       46.8584       50.5780       45.3139       43.8007       52.8656       44.0006       38.4300       35.3850       40.6207       46.7678       39.9849       48.1626       58.0766       59.8119       71.5432       76.7988       82.7228       73.1609       51.8263       46.8974       49.2918       53.5749       65.6954       68.1516       72.9260       73.1104       75.1659       83.0681       82.2569       87.4032       89.4474       90.5378      103.8715       97.3080      109.1826      100.2807      100.7281      100.4224       96.5558       96.0048       91.4646       61.6802       53.2845       51.8863       48.8373       41.7631       52.4353       57.8748       53.3239       43.2232       44.0640       49.2628       54.1236       55.5961       90.5499       81.2307       93.2176       79.7391       72.7396       83.0953       85.2100       84.7905       73.0165       65.0390       67.2861       59.6702       47.0570       38.9676       41.6533       38.4558       40.2091       41.7355       54.2042       58.7841       57.2262       51.4368       54.0627       50.8032       42.8841       41.7671       45.0092       59.5189       68.8459       77.7535       96.3361       91.5278       92.5031       96.2420       79.9765       82.7944       32.4709        0.0000        0.0000        0.0000        0.0000        0.0000        0.0000        0.0000        0.0000        0.0000        0.0000        0.0000        0.0000        0.0000        0.0000        0.0000        0.0000        0.0000        0.0000        0.0000        0.0000        0.0000        0.0000        0.0000        0.0000        0.0000        0.0000        0.0000        0.0000        0.0000        0.0000        0.0000        0.0000        0.0000        0.0000        0.0000        0.0000        0.0000        0.0000        0.0000        0.0000        0.0000        0.0000        0.0000        0.0000        0.0000        0.0000        0.0000        0.0000        0.0000        0.0000        0.0000        0.0000        0.0000
        0.0000        0.0000        0.0000        0.0000        0.0000        0.0000        0.0000        0.0000        0.0000        0.0000        0.0000        0.0000        0.0000        0.0000        0.0000        0.0000        0.0000        0.0000        0.0000        0.0000        0.0000       15.8422       13.5354       22.0212       23.2658       23.1949       23.0011       20.8801       17.3132       15.7546       11.0492        3.6340        7.5010       10.2316        3.7963        6.4828       12.1467       11.5995        5.4391        3.8961        4.4849        6.3635        5.9693        8.0704        5.3965        4.6613        2.3884        2.1667        3.3786        6.2676        8.8825        6.8979        7.3774        6.6431        9.5873       10.7424        8.0074        8.3143       11.5875       13.0992       10.6648        8.8243       14.1863       14.1191       11.6845        9.4757       10.0890        8.9569       16.6280       17.1926       13.7295       16.1055       15.6576       20.0159       18.4464       20.9372       20.2806       23.1435       24.0806       25.1191       20.8758       16.3493       16.5249       21.4105       24.1920       28.8064       32.7030       38.0018       40.3576       41.3751       42.1452       50.4670       46.9034       45.7462       45.3817       42.9415       56.8065       58.1338       40.5390       51.3926       49.1681       46.8898       48.8427       48.4956       55.9985       59.4981       52.0777       42.8085       44.5441       38.8533       39.7169       40.2101       38.3145       40.9913       40.1405       41.6534       61.5805       59.2446       58.3582       76.4803       82.5284       77.8772       78.4845       50.5214       44.6745       47.4650       49.9986       60.3843       73.6865       84.8990       88.6442       86.7039       93.1761      102.3658       98.2125       87.5290       85.3257       93.2117       96.3284      112.4212      131.5863      146.7655      116.3431       95.6203      111.3698       81.9472       77.1995       67.3192       58.9996       52.1472       54.4578       60.7295       54.6020       47.4784       47.0783       50.9698       50.3491       58.2328       63.2196       84.2571       78.3802       85.0250      107.8422       73.6111       72.7542       67.9075       79.4360       73.9250       67.6049       70.4249       67.1377       70.9907       43.2477       44.0026       42.2578       42.1441       63.8745       60.0137       49.0217       51.4160       50.4423       53.9830       53.2251       53.5352       39.0007       60.0146       63.7415       87.0623       77.1777       90.0710       86.6763      118.7444      103.2213       95.7231       83.8193       37.7723        0.0000        0.0000        0.0000        0.0000        0.0000        0.0000        0.0000        0.0000        0.0000        0.0000        0.0000        0.0000        0.0000        0.0000        0.0000        0.0000        0.0000        0.0000        0.0000        0.0000        0.0000        0.0000        0.0000        0.0000        0.0000        0.0000        0.0000        0.0000        0.0000        0.0000        0.0000        0.0000        0.0000        0.0000        0.0000        0.0000        0.0000        0.0000        0.0000        0.0000        0.0000        0.0000        0.0000        0.0000        0.0000        0.0000        0.0000        0.0000        0.0000        0.0000        0.0000        0.0000        0.0000
        0.0000        0.0000        0.0000        0.0000        0.0000        0.0000        0.0000        0.0000        0.0000        0.0000        0.0000        0.0000        0.0000        0.0000        0.0000        0.0000        0.0000        0.0000        0.0000        0.0000        0.0000       16.3959       16.1423       25.9821       27.2878       27.8741       26.2781       24.8621       25.0628       23.6541       16.9239        1.1069        2.5326        4.8016        8.8325       13.6014        7.8440       10.4759       14.1808       10.1790        8.9990       10.0134       10.6616        8.9203        3.7810        2.6097        6.9848        9.7812       14.0621        9.9232        8.2428        6.9211       13.0603       10.1968        7.9538       10.9913       12.6973       15.9018       13.1691       11.9152       14.6409       15.3171       14.4181       11.0392       10.7152       13.2320       13.1846       18.1567       17.7853       14.4265       24.3327       18.9859       21.3038       18.1218       24.3610       21.9436       20.1695       23.3386       22.5687       23.7742       23.9063       25.0175       22.6808       26.3159       29.0380       36.7776       40.4182       43.0988       48.6501       52.3368       49.4090       46.0437       47.0648       49.8858       44.1850       35.0156       35.2644       48.2626       35.3071       48.0565       43.4609       36.5212       37.4745       45.3343       59.2716       64.3495       53.0771       41.7488       39.4990       37.8509       36.1472       32.4276       42.0606       39.9719       46.4491       42.8601       54.4092       60.6550       74.5162       98.9786       78.2710       88.8066       74.5580       52.6059       50.6621       52.8509       55.4824       70.6248       93.8889       87.8384       80.1569       82.1682       93.1096       98.5234      102.9768       99.4794      103.7022       98.1500      102.2969      109.0840      124.0229      144.0094      114.1414      104.0414      101.9895       82.9461       89.0753       84.9244       72.8507       73.9955       59.9325       56.9141       52.2451       52.7999       52.2451       56.6902       53.1618       59.4026       74.5502       91.1741       70.6289       87.2720      100.6897       75.2009       81.9031       84.2724       93.5652       73.6529       68.3393       64.6436       63.4802       58.5146       72.9147       58.9716       50.8906       46.4819       64.7759       57.0742       53.6815       51.0998       54.6855       68.2672       49.6424       40.7842       37.7008       56.8710       65.0934       98.6526       87.1564       96.2169       74.8727       87.3391       96.9572       89.7977       88.0729       48.3148        0.0000        0.0000        0.0000        0.0000        0.0000        0.0000        0.0000        0.0000        0.0000        0.0000        0.0000        0.0000        0.0000        0.0000        0.0000        0.0000        0.0000        0.0000        0.0000        0.0000        0.0000        0.0000        0.0000        0.0000        0.0000        0.0000        0.0000        0.0000        0.0000        0.0000        0.0000        0.0000        0.0000        0.0000        0.0000        0.0000        0.0000        0.0000        0.0000        0.0000        0.0000        0.0000        0.0000        0.0000        0.0000        0.0000        0.0000        0.0000        0.0000        0.0000        0.0000        0.0000        0.0000
        0.0000        0.0000        0.0000        0.0000        0.0000        0.0000        0.0000        0.0000        0.0000        0.0000        0.0000        0.0000        0.0000        0.0000        0.0000        0.0000        0.0000        0.0000        0.0000        0.0000        0.0000       22.3106       17.3956       23.5666       23.9475       26.8726       25.5010       24.9121       26.1172       28.8084       24.2838        5.2129        0.5018        0.8171        1.5014        4.2225        7.2826        9.7109       11.6199       19.1456       13.0178        4.5575        7.8518        5.5878        7.7382       13.1201        7.2015        5.2795        8.8379        5.9898        9.8628       16.6499       19.2869        7.5131        9.3640        7.8571       11.2185       13.0648       12.2598       13.5124        6.8917        9.0714       15.3430       14.1767       14.0166       13.7029       13.5716       14.6304       16.8697       19.0850       24.6400       28.3576       21.6592       20.8053       27.2395       24.5930       21.9115       21.5403       20.4283       14.8394       18.2913       21.3007       26.0259       32.2910       39.1790       42.1532       41.6982       44.9104       45.8121       51.9944       47.9293       41.9892       43.9011       43.8875       37.9749       30.5359       29.2129       37.3576       32.5379       34.8846       32.0835       32.6773       34.8153       45.2499       53.2884       47.9772       42.3208       35.4588       33.2872       35.5905       38.9091       44.3772       41.9538       43.7288       45.2482       44.9868       51.0430       67.7162       86.6042       82.0656       70.0372       71.1381       65.7632       59.0875       60.7854       61.7797       66.3141       80.5210       83.3078       80.3577       70.8593       71.8185       81.1392       95.0865       96.0635       98.8501       93.4199      108.8642      122.1152      126.1001      127.7556      115.8402      112.5033       89.0151      101.9859       96.6016       89.1073       87.5098       87.9126       77.9408       63.3884       61.0992       57.9018       54.2747       58.7432       71.8443       77.2735       82.2590       91.5737      105.4137      101.5854      116.3853       83.0000       72.8684       92.9937      105.1164      103.3584       90.8009       69.9965       74.4409       75.0900       60.1273       76.8654       60.4321       57.7174       51.6931       50.7852       58.9314       54.7720       59.9131       63.1786       60.1365       60.0150       48.5744       46.9019       55.1454       86.9445       83.0349       74.0926       87.4104       77.2583       78.9235       81.8652       94.7038       94.2840        0.0000        0.0000        0.0000        0.0000        0.0000        0.0000        0.0000        0.0000        0.0000        0.0000        0.0000        0.0000        0.0000        0.0000        0.0000        0.0000        0.0000        0.0000        0.0000        0.0000        0.0000        0.0000        0.0000        0.0000        0.0000        0.0000        0.0000        0.0000        0.0000        0.0000        0.0000        0.0000        0.0000        0.0000        0.0000        0.0000        0.0000        0.0000        0.0000        0.0000        0.0000        0.0000        0.0000        0.0000        0.0000        0.0000        0.0000        0.0000        0.0000        0.0000        0.0000        0.0000        0.0000        0.0000
        0.0000        0.0000        0.0000        0.0000        0.0000        0.0000        0.0000        0.0000        0.0000        0.0000        0.0000        0.0000        0.0000        0.0000        0.0000        0.0000        0.0000        0.0000        0.0000        0.0000        0.0000        0.0000       27.7339       25.7368       27.4550       28.7486       29.5052       45.3000       46.8855       42.5730       31.7050        4.5456        1.5065        1.9251        3.2621        9.9761       10.8340       10.8332       10.1285       11.5792        9.7930        7.5317        7.8636        7.1506        5.2215        4.0407        1.6785        3.1655        3.1195        5.0958        8.7742       14.4100       10.7526        9.5686       15.9231       11.0999       10.0206        8.8251       13.3077       17.6296       16.7547       11.6226       15.4377       13.8614       14.6903       14.7955       16.6306       19.6056       20.2791       19.9604       28.1844       32.5633       32.8731       25.1478       23.1738       23.6775       24.1778       27.1477       28.1916       21.9300       20.3655       26.0104       31.8706       36.3733       40.4571       41.1138       40.1262       47.9045       54.8131       56.7749       54.9439       56.5973       56.8310       51.3781       49.8651       44.4392       29.8834       40.2697       46.3764       38.0296       34.6179       36.8381       44.7978       40.4223       43.5315       36.9507       34.2259       34.1432       30.6127       31.4293       32.6958       46.7005       64.0468       53.5318       58.2117       79.7365       93.2385       86.9584       92.4448       75.5408       86.5786       86.8267       75.3835       65.9273       71.1092       65.9496       77.2872       72.9682       73.2927       71.7897       71.1081       76.2726       76.5007      103.2155       94.8219       84.4463       78.9264       77.4572       82.2009      117.7402      120.5305       99.7605       87.7952       89.8088       96.1672      103.9323      100.7226       95.2035       87.8026       83.8271       76.0119       73.4605       69.7503       69.7310       65.8264       75.7791       80.2001       92.6545      101.6020       98.1990       96.4142      107.9927       88.0918       67.6137       87.6119      103.5561      106.6999      107.3770      102.0362       90.5125       79.7687       60.9061       78.0871       59.3356       64.5794       64.9892       67.1902       71.4804       70.6100       80.5091       82.0147       81.9960       76.0610       67.8337       67.3801       68.3745       72.2767       76.3892       81.4530       89.0900       82.8019      100.3268       99.7952      105.0371      114.3176      116.6856      148.1735      176.3070      171.2612        0.0000        0.0000        0.0000        0.0000        0.0000        0.0000        0.0000        0.0000        0.0000        0.0000        0.0000        0.0000        0.0000        0.0000        0.0000        0.0000        0.0000        0.0000        0.0000        0.0000        0.0000        0.0000        0.0000        0.0000        0.0000        0.0000        0.0000        0.0000        0.0000        0.0000        0.0000        0.0000        0.0000        0.0000        0.0000        0.0000        0.0000        0.0000        0.0000        0.0000        0.0000        0.0000        0.0000        0.0000        0.0000        0.0000        0.0000        0.0000        0.0000        0.0000
        0.0000        0.0000        0.0000        0.0000        0.0000        0.0000        0.0000        0.0000        0.0000        0.0000        0.0000        0.0000        0.0000        0.0000        0.0000        0.0000        0.0000        0.0000        0.0000        0.0000        0.0000        0.0000        0.0000        0.0000        0.0000        0.0000       33.5432       47.9801       52.2515       47.7858       35.0709        5.3597        1.9219        1.5746        3.0356       13.6582       16.2647       15.9871       15.3451       13.8218       12.8424       10.3891        8.5975        4.8971        4.5151        6.6269        6.7377        5.9569        4.8211        6.6801        5.0525       13.4817        9.2099       11.4723       15.7141       13.5071       11.9054       11.7588       13.2450       12.8718       11.4019       11.0758       13.9635       13.6649       15.9212       14.9039       14.1249       17.2932       18.4028       19.1291       26.5779       23.7486       23.3683       22.0165       22.4198       21.8530       23.6157       31.5752       28.2032       20.5258       21.6249       21.9309       27.2645       32.8811       32.0737       32.3209       35.4970       42.5692       48.3519       53.6006       55.0365       57.0952       49.3284       47.0443       44.3383       32.9380       38.2158       44.4356       35.5509       34.6167       28.8311       31.2964       37.0086       34.1636       35.4266       30.9188       27.2972       28.9054       27.3723       25.0988       29.0040       43.6447       54.9485       61.0030       66.3197       87.6718       82.2312       76.6461       82.4170       74.6918       74.9226       76.7164       72.6433       67.3619       66.2378       73.8838       70.9047       70.8994       66.7367       71.1547       65.9266       62.6233       64.2707       84.4240       73.9242       69.4817       75.3251      104.1789       79.6606       90.4566       77.5761       74.2045       73.7881       76.2518       85.4498       82.3710       76.6704       83.8514       87.4222       82.5644       79.1361       80.7491       78.6788       77.4752       71.4522       78.1097       82.3911       95.8303      101.2572      100.2882       91.7400      108.2821      100.7426       93.8131       91.2609      118.7909       92.3854       84.5748       97.8118       84.7122       86.7809       71.1878       71.1972       63.1199       80.2025       84.7383       80.4113       81.5709       92.9940       95.0398       95.0269       93.9806       91.2168       84.2341       82.3522       82.2992       84.5353       80.2504       80.9140       85.8897       86.9589       90.5106      106.0923      110.8150      129.3831      126.8643      147.6997      168.4333      163.8925        0.0000        0.0000        0.0000        0.0000        0.0000        0.0000        0.0000        0.0000        0.0000        0.0000        0.0000        0.0000        0.0000        0.0000        0.0000        0.0000        0.0000        0.0000        0.0000        0.0000        0.0000        0.0000        0.0000        0.0000        0.0000        0.0000        0.0000        0.0000        0.0000        0.0000        0.0000        0.0000        0.0000        0.0000        0.0000        0.0000        0.0000        0.0000        0.0000        0.0000        0.0000        0.0000        0.0000        0.0000        0.0000        0.0000        0.0000        0.0000        0.0000        0.0000
        0.0000        0.0000        0.0000        0.0000        0.0000        0.0000        0.0000        0.0000        0.0000        0.0000        0.0000        0.0000        0.0000        0.0000        0.0000        0.0000        0.0000        0.0000        0.0000        0.0000        0.0000        0.0000        0.0000        0.0000        0.0000        0.0000        0.0000       48.9563       54.0403       50.1102       37.2210        5.2313        2.6884        1.6434        1.9940       13.1534       17.6123       18.3245       15.6411       14.8848       13.5147       11.9288        8.9516        2.4016        8.4128        2.8007        5.1097       11.9167       10.0776        5.2391        7.6067       17.6734        8.7484        9.2325       13.0590       12.1203       12.1787       15.1088       15.0747       12.9511       11.6153        9.6607       14.2542       12.6331       13.9366       15.4419       18.0290       20.5746       17.9851       20.4997       20.1493       19.6190       23.6773       24.2627       25.8500       29.0114       29.6461       35.3583       29.7723       24.7078       23.6338       25.8224       29.0060       26.8848       26.9362       30.0696       40.1293       49.0873       50.2015       53.2314       50.8977       44.7356       40.6530       49.9494       50.4074       34.4359       26.2393       26.4964       29.1909       32.0223       24.8449       24.4495       28.5847       28.6688       28.6124       27.1746       25.2736       24.1995       22.4138       24.7100       30.3764       50.3279       53.7807       72.9326       71.8672       90.0121       85.2467       86.5500       81.5400       73.7585       77.9039       81.4969       88.4248       79.1497       80.5032       77.3380       72.8463       73.4532       72.6367       69.5041       62.2926       64.0788       63.7040       62.8133       63.3943       63.1083       82.8839       95.4709       73.1842      103.7402       85.1539       86.0198       71.3569       67.5366       69.9655       72.2701       80.3120       82.0074       84.2352       85.6563       86.1134       79.7680       78.0871       74.4417       71.3432       76.8634       87.4100       98.7016      104.6208       97.7643       88.1684      104.5450      114.3005      148.0187      110.8647       88.0656       91.3747       85.6564       88.9567       86.3586      103.0962       85.0186       85.6413       80.7822      104.3670       94.2719       96.8698       98.5522       93.1101      102.2088      105.2172      104.8981      100.4461       96.5551       95.1522       92.3618       86.0217       83.5279      100.2587       95.8199      117.0412       81.3492      104.9633      121.8753      125.4830      115.0475      130.5424      145.4253      146.2342       99.1297        0.0000        0.0000        0.0000        0.0000        0.0000        0.0000        0.0000        0.0000        0.0000        0.0000        0.0000        0.0000        0.0000        0.0000        0.0000        0.0000        0.0000        0.0000        0.0000        0.0000        0.0000        0.0000        0.0000        0.0000        0.0000        0.0000        0.0000        0.0000        0.0000        0.0000        0.0000        0.0000        0.0000        0.0000        0.0000        0.0000        0.0000        0.0000        0.0000        0.0000        0.0000        0.0000        0.0000        0.0000        0.0000        0.0000        0.0000        0.0000        0.0000
        0.0000        0.0000        0.0000        0.0000        0.0000        0.0000        0.0000        0.0000        0.0000        0.0000        0.0000        0.0000        0.0000        0.0000        0.0000        0.0000        0.0000        0.0000        0.0000        0.0000        0.0000        0.0000        0.0000        0.0000        0.0000        0.0000        0.0000        0.0000        0.0000        0.0000       39.9191        5.5210        4.0259        3.9587        3.5771       18.2794       18.6174       18.2399       16.1528       13.1908       12.0991        9.9695        8.3031        2.7360        4.4428        4.5181        1.4802        2.4613        1.7578        2.7147        8.6563       15.6725       18.0168       15.9697       14.3718       11.9587       10.0197        9.3315       11.0813       10.9037       12.3849        9.8394       10.9468       12.4966       14.8824       16.8645       20.8328       23.1606       15.7170       18.9931       25.8754       21.6632       16.6939       15.7279       15.8647       22.5464       27.9607       26.3944       21.7304       23.1814       25.9136       26.7716       25.2153       22.5618       21.2370       27.7737       36.2746       46.6476       57.2615       59.1644       54.2352       47.9591       44.8488       49.0014       45.3044       35.1005       29.9697       33.2981       35.3050       30.9811       31.0173       30.7598       31.4448       30.5504       31.6191       29.3979       28.9925       25.3758       26.5026       31.8293       41.9241       45.5209       53.7737       58.9694       66.6176       72.5287       67.6444       71.8199       75.8171       88.2405       97.8098      103.3414       91.7938       81.0724       80.8959       65.0021       65.8911       74.4080       69.0694       68.7460       66.6390       61.2596       64.6055       61.3283       63.7852       79.2695       98.9306      100.9097       80.8710       92.2037       90.4258       63.3101       84.4976       82.2008       76.7182       76.2481       74.2293       95.8975       97.1723       97.7546       95.8582       92.5581       87.0457       79.4716       74.6453       75.6357       79.3312       85.3070       85.8701       88.8181       95.7433       96.9681      114.5784      130.8869      104.4740       88.3355       85.2779      116.3365       96.2969       94.8240      106.2764      105.8594       89.2247       78.0749      107.3216      101.8255      105.4722      104.7925       97.4837      102.1900      104.4082      105.6180      105.4591      103.8007       99.0780       96.3968       86.6187       77.1655       83.2149       84.5662       73.3040       80.7101       90.7584       93.1903      110.9030      106.8024      114.8037      147.5952      136.4973       81.7798        0.0000        0.0000        0.0000        0.0000        0.0000        0.0000        0.0000        0.0000        0.0000        0.0000        0.0000        0.0000        0.0000        0.0000        0.0000        0.0000        0.0000        0.0000        0.0000        0.0000        0.0000        0.0000        0.0000        0.0000        0.0000        0.0000        0.0000        0.0000        0.0000        0.0000        0.0000        0.0000        0.0000        0.0000        0.0000        0.0000        0.0000        0.0000        0.0000        0.0000        0.0000        0.0000        0.0000        0.0000        0.0000        0.0000        0.0000        0.0000        0.0000
        0.0000        0.0000        0.0000        0.0000        0.0000        0.0000        0.0000        0.0000        0.0000        0.0000        0.0000        0.0000        0.0000        0.0000        0.0000        0.0000        0.0000        0.0000        0.0000        0.0000        0.0000        0.0000        0.0000        0.0000        0.0000        0.0000        0.0000        0.0000        0.0000        0.0000        0.0000       28.9978       22.0258        0.0000        0.0000       13.6498       13.6262       12.5628       10.8698        7.2067        5.9986        4.6523        3.7673        1.1014        1.5402        0.9234        0.9739        9.5219       12.2319       12.9555       14.3707       15.6715       15.4554       15.8809       12.6097        7.3180        6.0005        6.5758        6.4082       10.7181       10.0217       10.1638       20.2538       20.1235       23.9266       22.0464       20.1166       19.6427       12.7291       12.3531       15.6467       14.9083       13.4217       17.1644       16.7297       37.3314       31.1434       31.2761       45.3018       40.2742       39.9221       34.4025       30.7080       25.0281       25.1756       31.3538       39.2201       40.1274       46.8895       50.2922       57.1789       96.0317       96.8316       75.3337       85.7729       76.4345       63.8268       61.5772       79.4597       55.6377       45.2072       33.4052       35.0460       28.4222       31.5190       34.7283       32.1629       30.2578       33.2209       38.6307       43.3901       55.0929       64.8933       85.6296       84.6129       70.5226       68.1146       76.2722       95.6383      109.3957      112.3739       99.0513       86.5000       72.7275       64.0994       57.4630       58.4472       59.3116       55.1429       60.8582       67.7109       58.3331       61.0799       59.4694       58.6284       70.9641       95.9125       85.4313       87.4361      114.7191       94.8400       90.2536       85.8501      107.7543      113.9676      111.3635      110.7997      123.1093      128.7737      130.7441      111.8283      106.1936      106.4077       98.9907       92.7059       87.6160       75.9572       73.2462       77.1280       98.2805       97.1271       96.5155       99.2579       90.3448       84.9324       79.7151       80.9090       94.3171      102.8578      103.4882      104.3814      107.4927       99.8698       99.6974      110.3056       97.9106       99.4042       94.3757       95.0294       96.7181       94.9765      100.7869      106.2173      102.1291       94.1818       87.0591       90.1738       84.9617       68.6397       91.7187       83.3385       81.8881       83.1645       88.3029      103.9821      108.9272      129.0112      140.7298        0.0000        0.0000        0.0000        0.0000        0.0000        0.0000        0.0000        0.0000        0.0000        0.0000        0.0000        0.0000        0.0000        0.0000        0.0000        0.0000        0.0000        0.0000        0.0000        0.0000        0.0000        0.0000        0.0000        0.0000        0.0000        0.0000        0.0000        0.0000        0.0000        0.0000        0.0000        0.0000        0.0000        0.0000        0.0000        0.0000        0.0000        0.0000        0.0000        0.0000        0.0000        0.0000        0.0000        0.0000        0.0000        0.0000        0.0000        0.0000        0.0000        0.0000        0.0000
        0.0000        0.0000        0.0000        0.0000        0.0000        0.0000        0.0000        0.0000        0.0000        0.0000        0.0000        0.0000        0.0000        0.0000        0.0000        0.0000        0.0000        0.0000        0.0000        0.0000        0.0000        0.0000        0.0000        0.0000        0.0000        0.0000        0.0000        0.0000        0.0000        0.0000        0.0000        0.0000        0.0000        0.0000        0.0000        0.0000        0.0000       12.5105       10.5998        7.5284        5.8320        4.7242        3.2545        0.7626        0.4120        0.5513        1.1693       11.6249       16.1361       18.9997       18.6310       16.2587       18.2697       14.4106       15.9060       10.7785       13.4363       11.3835       10.3910        8.2210       11.9845       22.4245       24.8879       22.9693       29.7746       16.2660       16.1023       10.1351        9.7002       13.3741        9.7337       11.6490       15.8780       14.6630       18.8716       28.6290       27.8123       44.2596       40.2500       35.5265       33.0099       34.2463       43.5620       40.0040       31.0101       34.0088       60.4140       54.4807       41.3463       49.3168       49.2797      104.4499       76.8838       66.6208       59.0313       45.5884       41.6153       48.5395       72.8192       64.9107       37.8073       30.7888       33.6354       26.5997       30.1078       31.3702       30.8492       33.6474       46.8472       49.7072       50.5429       74.3613       80.4761       98.4902       93.1593       74.8014       74.8838       79.2120       96.3444      107.0754      105.0455       96.6019       89.1908       78.9253       71.0223       58.2528       60.5586       66.2999       59.2183       57.6767       56.0476       58.7876       56.7626       62.4951       58.7695       73.3045       83.8904       77.4367       87.9984      116.2505      111.6784      109.8314      113.8139      120.5847      122.0578      135.6015      136.2706      138.1550      148.2452      148.5020      122.8899      111.8886      110.7168      116.4202      136.0943      109.8218       84.8846       79.9860       87.8790       79.2495       89.5031       90.0922       95.4318       91.9490       89.0910       90.0639       86.2104      102.6008      110.4271      109.3487      114.3506      106.1595      109.1694      117.1431      110.4169      107.9729      100.1455       96.9385       98.0143      107.2887      107.9941      111.1933      132.3588      103.7621       94.4436       86.2072       84.3283       78.1236       71.3253       58.7498       67.0849       85.7527       80.0186       87.3033      109.6258      113.3985      126.3228        0.0000        0.0000        0.0000        0.0000        0.0000        0.0000        0.0000        0.0000        0.0000        0.0000        0.0000        0.0000        0.0000        0.0000        0.0000        0.0000        0.0000        0.0000        0.0000        0.0000        0.0000        0.0000        0.0000        0.0000        0.0000        0.0000        0.0000        0.0000        0.0000        0.0000        0.0000        0.0000        0.0000        0.0000        0.0000        0.0000        0.0000        0.0000        0.0000        0.0000        0.0000        0.0000        0.0000        0.0000        0.0000        0.0000        0.0000        0.0000        0.0000        0.0000        0.0000        0.0000
        0.0000        0.0000        0.0000        0.0000        0.0000        0.0000        0.0000        0.0000        0.0000        0.0000        0.0000        0.0000        0.0000        0.0000        0.0000        0.0000        0.0000        0.0000        0.0000        0.0000        0.0000        0.0000        0.0000        0.0000        0.0000        0.0000        0.0000        0.0000        0.0000        0.0000        0.0000        0.0000        0.0000        0.0000        0.0000        0.0000        0.0000        0.0000        0.0000        9.2177        7.8195        6.3113        4.7824        1.3393        0.7596        0.5421        0.7201       14.1145       19.2559       21.6960       20.5693       17.1036       20.0341       14.3471       13.5723       12.3787        9.5214        9.7008       10.3418        8.2325        7.7236        8.9083       10.5240        9.2271       10.9529       18.0940       20.4475       11.1719       10.0052        8.3880        6.8904        6.9717       16.7101       10.9975       15.0746       13.1074       20.7513       28.9531       39.3183       39.5723       36.7513       36.2297       28.4080       34.8896       25.9472       33.4314       48.3729       29.0775       37.6407       39.6492       41.8328      101.0206      110.7799       91.9650       58.1694       36.6098       33.6860       30.9026       49.3716       39.9855       37.9531       29.9660       33.2140       26.9900       30.1990       29.1415       41.1995       41.9208       45.2166       47.8033       46.7434       69.5357       81.5439       97.9563       87.5445       80.7015       90.6494      103.1636      107.8782      105.4372       96.3548       92.6045       87.4017       77.9571       83.1878       66.7699       61.5306       56.8104       59.4683       64.4880       56.0650       57.4217       54.4001       61.9957       52.6558       61.1300       62.3269       64.7665       65.4825      105.1302      134.2948      131.3063      140.4920      135.8033      139.7947      134.7489      132.9189      135.6654      142.0012      131.4888      119.9502      128.2960      126.7787      125.2705      135.4896      108.3645       90.1387      108.4851      133.8196       81.9816       88.9899       97.9291       90.8762      104.7587       86.0745       90.8840       96.9406      114.2201      118.4729      133.1912      113.7111      108.3648      119.0779      120.7714      130.2398      122.8263      109.2081      106.0179      104.8700      116.1529      114.6415      118.7971      117.4407      109.6600       91.9519       83.6777       82.0269       74.9158       77.9656       76.0587       70.0650       83.1181       86.6332      102.5350      124.1233      115.3518      122.4401        0.0000        0.0000        0.0000        0.0000        0.0000        0.0000        0.0000        0.0000        0.0000        0.0000        0.0000        0.0000        0.0000        0.0000        0.0000        0.0000        0.0000        0.0000        0.0000        0.0000        0.0000        0.0000        0.0000        0.0000        0.0000        0.0000        0.0000        0.0000        0.0000        0.0000        0.0000        0.0000        0.0000        0.0000        0.0000        0.0000        0.0000        0.0000        0.0000        0.0000        0.0000        0.0000        0.0000        0.0000        0.0000        0.0000        0.0000        0.0000        0.0000        0.0000        0.0000        0.0000
        0.0000        0.0000        0.0000        0.0000        0.0000        0.0000        0.0000        0.0000        0.0000        0.0000        0.0000        0.0000        0.0000        0.0000        0.0000        0.0000        0.0000        0.0000        0.0000        0.0000        0.0000        0.0000        0.0000        0.0000        0.0000        0.0000        0.0000        0.0000        0.0000        0.0000        0.0000        0.0000        0.0000        0.0000        0.0000        0.0000        0.0000        0.0000        0.0000        0.0000       11.4800        9.5049        8.6788        1.2694        1.0693        0.9847        1.4806       21.0619       24.7424       26.8442       25.0224       19.1669       17.8098       17.8298       18.3239       13.9183       17.8711       13.1350       10.8411       11.5484        9.4426        8.9582        8.5910        9.2974       12.1849       11.0799       15.3073       20.2426       13.6466       10.5677       10.1103        6.1974        9.5256       11.1548       17.5325       18.1225       26.6419       20.6840       25.5934       20.4893       21.4941       27.9860       31.8583       34.8497       29.8002       31.6539       49.6815       61.7604       47.9312       45.5083       39.9295       66.0788       74.1118       75.4080       72.0093       51.2996       37.4239       39.7240       28.2811       21.3938       35.8655       28.2393       25.0787       25.0301       31.2379       41.2158       46.4316       42.1539       42.4859       40.6757       44.4530       60.1660       70.5762       82.1483       73.7504       74.3652       90.6215      101.1186       95.2481       86.6237       79.6896       84.9746       81.5936       73.3282       65.0582       59.8405       56.8932       53.4508       53.4642       59.4448       53.2952       54.0791       51.3214       57.6437       55.9850       62.9772       72.8335       79.9006       70.7083      124.3041      120.2811      127.0001      110.8315      126.3803      145.5502      128.8599      131.3738      133.8515      137.7303      144.4835      143.8552      141.1313      141.5591      142.2624      139.1367      121.2182      119.8492      116.6326      117.2319      103.4155      103.3789       98.7594       91.5183       92.9953       90.2216       95.0128       98.2560      119.0389      124.2413      125.9772      130.1140      106.6989      108.2213      115.1455      134.3073      121.1906      122.3243      112.9969      112.6436      122.2156      115.0085      109.3771      106.1024      101.3277       94.5021       91.1889       86.7837       87.3496       80.8117       86.1367       73.8397       85.9301       93.4667      111.3024      103.2772      116.4816        0.0000        0.0000        0.0000        0.0000        0.0000        0.0000        0.0000        0.0000        0.0000        0.0000        0.0000        0.0000        0.0000        0.0000        0.0000        0.0000        0.0000        0.0000        0.0000        0.0000        0.0000        0.0000        0.0000        0.0000        0.0000        0.0000        0.0000        0.0000        0.0000        0.0000        0.0000        0.0000        0.0000        0.0000        0.0000        0.0000        0.0000        0.0000        0.0000        0.0000        0.0000        0.0000        0.0000        0.0000        0.0000        0.0000        0.0000        0.0000        0.0000        0.0000        0.0000        0.0000        0.0000
        0.0000        0.0000        0.0000        0.0000        0.0000        0.0000        0.0000        0.0000        0.0000        0.0000        0.0000        0.0000        0.0000        0.0000        0.0000        0.0000        0.0000        0.0000        0.0000        0.0000        0.0000        0.0000        0.0000        0.0000        0.0000        0.0000        0.0000        0.0000        0.0000        0.0000        0.0000        0.0000        0.0000        0.0000        0.0000        0.0000        0.0000        0.0000        0.0000        0.0000        0.0000        0.0000        0.0000       16.0224       15.0559       16.4710       20.8478       30.8734       35.7768       37.2228       36.5393       28.6258       26.4099       26.1060       27.1265       32.5422       34.9836       34.4142       27.7868       19.3836       17.9954       12.3484       10.4734        7.7119        8.2539        8.0390        9.1817        9.5306        9.8096        9.8214        8.7078        6.2424        5.9115        6.0112       13.4539       16.1162       12.0230       12.6422       18.7969       47.4742       46.2790       51.8100       48.8711       67.8017       67.6812       76.3537       90.3638       96.2038       89.9317       80.0190       66.2350       41.2754       45.0404       44.8173       51.2801       38.5354       31.0205       27.3433       36.8427       29.2748       37.3815       50.4478       43.1417       19.8860       30.6877       36.8292       37.8808       37.1455       37.3498       38.4443       38.9217       44.4035       57.2554       68.5832       61.6743       78.0803       87.0885       76.4001       74.3541       77.0046       68.9702       64.2934       64.2106       71.7831       66.4474       63.9170       57.9385       51.5745       56.3647       59.9576       56.1475       62.8829       62.6013       60.5049       71.7596       83.8440       82.1499       73.4799       78.6389       91.6029      114.3729      104.1719      117.2063      129.2347      137.0875      144.9466      132.4837      131.8688      151.7022      159.7094      158.0365      131.8165      117.5919      115.3215      138.1010      143.8221      114.1932      107.8634      101.5264       97.8798      101.5254       96.3524      110.5671      104.5770      108.7807      116.4955      119.4399      122.8909      122.9154      126.1230      112.5159      126.4260      135.1825      151.3352      149.7137      139.8682      135.3890      129.5248      128.0566      129.3591      121.5936      113.2367      108.5385      102.4027      103.2765       98.7808      101.5863      107.5832       96.5864       96.0699      102.6590       88.0284       97.9284      144.0053      110.0847      108.2565        0.0000        0.0000        0.0000        0.0000        0.0000        0.0000        0.0000        0.0000        0.0000        0.0000        0.0000        0.0000        0.0000        0.0000        0.0000        0.0000        0.0000        0.0000        0.0000        0.0000        0.0000        0.0000        0.0000        0.0000        0.0000        0.0000        0.0000        0.0000        0.0000        0.0000        0.0000        0.0000        0.0000        0.0000        0.0000        0.0000        0.0000        0.0000        0.0000        0.0000        0.0000        0.0000        0.0000        0.0000        0.0000        0.0000        0.0000        0.0000        0.0000        0.0000        0.0000        0.0000        0.0000
        0.0000        0.0000        0.0000        0.0000        0.0000        0.0000        0.0000        0.0000        0.0000        0.0000        0.0000        0.0000        0.0000        0.0000        0.0000        0.0000        0.0000        0.0000        0.0000        0.0000        0.0000        0.0000        0.0000        0.0000        0.0000        0.0000        0.0000        0.0000        0.0000        0.0000        0.0000        0.0000        0.0000        0.0000        0.0000        0.0000        0.0000        0.0000        0.0000        0.0000        0.0000        0.0000        0.0000        0.0000       20.5056       21.9115       26.8616       37.3006       43.2872       44.5817       43.1388       33.2216       31.0443       30.5268       31.8328       38.5451       42.1348       38.7451       31.8477       18.0188       14.3576       11.6525       11.1521        6.2317        6.7464        8.2192        9.5802       11.9974       11.1703       11.5802       11.3892        9.2831        7.2214        5.0126        6.6833        9.6229        8.7921       13.5201       17.8985       35.9963       42.5009       47.4581       51.4115       68.9998       77.8194       85.9811       84.5163      104.3755      109.3127       88.3642       68.0740       39.4669       46.6154       45.1089       37.6481       39.0227       27.2317       37.0799       38.6978       45.3061       43.5796       66.2639       48.7995       21.6707       25.3239       28.3664       38.9030       31.0577       33.6073       35.5102       39.2620       44.9686       60.3847       83.7397       92.2677       73.4877       72.1186       72.1333       71.6734       61.2646       54.3534       55.4523       62.6731       63.1546       59.5649       59.4643       56.1183       55.7809       55.5624       54.8834       54.3751       58.3826       79.7232       80.4510       85.6871       77.9509       75.2487       78.5463       76.2126      106.5777      115.2629      122.2082      131.7072      126.9094      141.0323      146.0169      129.9344      132.0930      138.9572      132.2382      114.4613      110.1826      112.7327      123.0181      144.5714      143.7224      109.6661      100.9883      113.8409      108.6688      110.1450      117.6022      110.4917      109.9791      130.6542      142.3216      141.3101      156.6042      139.8810      123.8278      115.0269      166.9488      202.5984      170.3187      151.0464      149.7236      141.4869      140.7682      135.2935      134.3393      129.2854      121.1688      114.0203      121.6474      101.1313      106.6178      111.4581      102.4873      100.5788      103.6491      113.1525      106.0544      126.9386      149.2018      114.3197      122.0521        0.0000        0.0000        0.0000        0.0000        0.0000        0.0000        0.0000        0.0000        0.0000        0.0000        0.0000        0.0000        0.0000        0.0000        0.0000        0.0000        0.0000        0.0000        0.0000        0.0000        0.0000        0.0000        0.0000        0.0000        0.0000        0.0000        0.0000        0.0000        0.0000        0.0000        0.0000        0.0000        0.0000        0.0000        0.0000        0.0000        0.0000        0.0000        0.0000        0.0000        0.0000        0.0000        0.0000        0.0000        0.0000        0.0000        0.0000        0.0000        0.0000        0.0000        0.0000        0.0000        0.0000
        0.0000        0.0000        0.0000        0.0000        0.0000        0.0000        0.0000        0.0000        0.0000        0.0000        0.0000        0.0000        0.0000        0.0000        0.0000        0.0000        0.0000        0.0000        0.0000        0.0000        0.0000        0.0000        0.0000        0.0000        0.0000        0.0000        0.0000        0.0000        0.0000        0.0000        0.0000        0.0000        0.0000        0.0000        0.0000        0.0000        0.0000        0.0000        0.0000        0.0000        0.0000        0.0000        0.0000        0.0000        0.0000        0.0000       30.6416       42.6338       47.2999       48.8244       46.1383       36.0103       35.2372       35.3577       37.4247       46.6213       51.0260       47.9142       39.2576       25.6467       18.7688       15.1409       12.9197        7.2677        6.5626        9.0585       10.6220       14.6459       15.8485       14.9911       13.5697        9.6606        8.8672        6.7009        8.4841        8.5935       10.1264       13.6413       19.8038       28.2038       40.8053       43.4944       53.1260       79.7304       88.8231       90.4711       89.3861       89.4943       96.4043       93.3730       79.7597       72.2493       60.7627       60.8709       48.2420       34.7865       50.4938       42.9316       47.2995       49.5581       80.3726      143.7919       89.4942       28.0634       23.7201       20.3611       24.1509       39.8200       47.6051       50.0607       58.7335       53.5793       75.4510       91.1386       83.1177       97.7823       82.6766       71.1326       62.8266       59.9482       54.9126       56.1480       67.2773       65.6989       60.3539       61.6722       59.7493       58.3642       59.8399       61.5728       63.1244       92.9746      103.7558       79.5826       71.0249       65.7244       71.7412       76.6978       82.6914      117.9922      134.2201      142.5567      155.3186      130.8661      140.0380      125.9004      131.9011      123.0051      112.9292      102.2970      103.4953      114.0354      119.6397      126.4233      146.9366      124.2290      108.5663      110.1253      113.5678      132.5183      133.2132      133.9313      123.7354      133.0303      154.6460      173.4124      161.0630      152.1432      147.4354      132.4145      155.7161      185.6421      178.9612      159.7952      170.3271      174.4294      163.7773      157.2469      153.2252      149.4744      130.1939      127.1833      116.2489      116.2592      108.4538      108.2280      105.3911      115.2724      117.3207      124.4093      130.2475      152.1405      132.3840      137.0541      115.6566      166.7223        0.0000        0.0000        0.0000        0.0000        0.0000        0.0000        0.0000        0.0000        0.0000        0.0000        0.0000        0.0000        0.0000        0.0000        0.0000        0.0000        0.0000        0.0000        0.0000        0.0000        0.0000        0.0000        0.0000        0.0000        0.0000        0.0000        0.0000        0.0000        0.0000        0.0000        0.0000        0.0000        0.0000        0.0000        0.0000        0.0000        0.0000        0.0000        0.0000        0.0000        0.0000        0.0000        0.0000        0.0000        0.0000        0.0000        0.0000        0.0000        0.0000        0.0000        0.0000        0.0000        0.0000
        0.0000        0.0000        0.0000        0.0000        0.0000        0.0000        0.0000        0.0000        0.0000        0.0000        0.0000        0.0000        0.0000        0.0000        0.0000        0.0000        0.0000        0.0000        0.0000        0.0000        0.0000        0.0000        0.0000        0.0000        0.0000        0.0000        0.0000        0.0000        0.0000        0.0000        0.0000        0.0000        0.0000        0.0000        0.0000        0.0000        0.0000        0.0000        0.0000        0.0000        0.0000        0.0000        0.0000        0.0000        0.0000        0.0000        0.0000       43.3412       47.7270       49.6913       48.0877       38.2984       37.7516       38.5293       42.6784       55.1341       55.8961       54.6612       46.8787       29.0034       25.5283       22.0010       20.4646       11.5511       10.5804       10.5241       13.4179       19.9742       20.9344       19.3240       16.9453       11.0902       12.6798        9.6332       10.6145       12.2975       13.9150       18.2917       25.2137       39.4942       45.7100       56.6680       62.8131       85.2751       84.5559       80.5403       78.0992       78.9900       77.2228       82.1885       87.9253       68.2547       48.3742       40.5341       31.9714       80.6827       65.5824       43.9945       46.7338       42.6085       50.1573       57.3500       50.6354       26.5981       22.0823       21.7331       24.8512       31.9111       33.4319       39.4026       44.2780       68.9799       70.4833       86.6998       90.1127       83.8786       94.8255       59.6682       60.9684       52.3950       47.7062       46.3610       52.7767       64.5639       62.2336       62.8374       59.4915       57.9174       60.8528       61.5075       68.2484       77.7515       74.9288       69.2329       64.1465       64.2863       70.3735       78.6993       81.5064      131.6710      136.8793      140.9761      145.2241      120.2301      128.4801      139.8174      145.0362      118.2739      108.0496      116.9300      120.0752      139.0943      133.4708      134.5777      158.1991      151.1954      142.5799      138.5097      142.8406      159.7468      151.6995      131.1659      144.3172      185.1966      195.3486      179.9913      178.0131      165.3793      157.7149      162.3351      184.2728      194.5778      202.3323      211.6386      234.2441      246.6123      195.3364      179.1092      167.0689      157.5969      143.1260      142.9930      136.0115      134.0654      117.7820      111.4197      107.6994      124.0387      128.3254      133.7929      144.3333      130.6971      111.7584       94.8523      117.1507        0.0000        0.0000        0.0000        0.0000        0.0000        0.0000        0.0000        0.0000        0.0000        0.0000        0.0000        0.0000        0.0000        0.0000        0.0000        0.0000        0.0000        0.0000        0.0000        0.0000        0.0000        0.0000        0.0000        0.0000        0.0000        0.0000        0.0000        0.0000        0.0000        0.0000        0.0000        0.0000        0.0000        0.0000        0.0000        0.0000        0.0000        0.0000        0.0000        0.0000        0.0000        0.0000        0.0000        0.0000        0.0000        0.0000        0.0000        0.0000        0.0000        0.0000        0.0000        0.0000        0.0000        0.0000
        0.0000        0.0000        0.0000        0.0000        0.0000        0.0000        0.0000        0.0000        0.0000        0.0000        0.0000        0.0000        0.0000        0.0000        0.0000        0.0000        0.0000        0.0000        0.0000        0.0000        0.0000        0.0000        0.0000        0.0000        0.0000        0.0000        0.0000        0.0000        0.0000        0.0000        0.0000        0.0000        0.0000        0.0000        0.0000        0.0000        0.0000        0.0000        0.0000        0.0000        0.0000        0.0000        0.0000        0.0000        0.0000        0.0000        0.0000        0.0000        0.0000        0.0000       46.4031       42.3494       42.0349       44.3607       47.6069       67.7421       68.2802       66.2095       59.5533       46.1028       40.0211       33.0016       33.2841       30.8407       28.6288       26.0757        0.0000        0.0000       25.7702       24.0547       21.4111       19.5732       18.7107       18.9479       21.7414       25.8979       29.3818       37.8289       50.9412       69.7239       83.2779       84.1025       81.3618       72.9243       72.7631       68.7123       61.6079       40.2757       40.9679        0.0000        0.0000        0.0000        0.0000       37.0927       39.6862       66.4319       62.2618       71.4704        0.0000       55.9318       44.6844       46.2527       42.4000       24.4948       23.1549       20.5274       21.0206       22.6993       31.9596       27.1038       38.0922       51.1349       42.6066       57.9300       69.9963       59.7049       65.9554       59.5914       51.9481       46.3745       48.6576       45.6333       49.3512       60.6790       53.3579       49.4990       48.5164       58.4492       60.7221       56.8338       62.6940       74.4469       68.2807       68.1314       63.2026       65.3657       69.5137       82.1069       86.1874       86.0702       88.0711       96.7781      104.1077      113.9964      115.1732      126.9031      129.5327      119.9202      125.3239      124.6862      146.5231      144.1254      137.9960      148.8654      164.3420      174.1411      199.7243      193.5379      183.5173      229.4400      199.4504      177.3028      180.2144      187.2250      196.5994      180.0196      187.4394      220.9614      221.9924      256.4969      225.8218      212.7451      225.6231      244.0406      299.6031      253.6138      224.7907      213.3052      209.3688      181.1975      176.4778      173.5318      158.8153      158.1027      126.8241      127.1790      126.4350      140.8811      122.5956      126.7318      120.0609      127.9584       91.1160        0.0000        0.0000        0.0000        0.0000        0.0000        0.0000        0.0000        0.0000        0.0000        0.0000        0.0000        0.0000        0.0000        0.0000        0.0000        0.0000        0.0000        0.0000        0.0000        0.0000        0.0000        0.0000        0.0000        0.0000        0.0000        0.0000        0.0000        0.0000        0.0000        0.0000        0.0000        0.0000        0.0000        0.0000        0.0000        0.0000        0.0000        0.0000        0.0000        0.0000        0.0000        0.0000        0.0000        0.0000        0.0000        0.0000        0.0000        0.0000        0.0000        0.0000        0.0000        0.0000        0.0000        0.0000        0.0000        0.0000
        0.0000        0.0000        0.0000        0.0000        0.0000        0.0000        0.0000        0.0000        0.0000        0.0000        0.0000        0.0000        0.0000        0.0000        0.0000        0.0000        0.0000        0.0000        0.0000        0.0000        0.0000        0.0000        0.0000        0.0000        0.0000        0.0000        0.0000        0.0000        0.0000        0.0000        0.0000        0.0000        0.0000        0.0000        0.0000        0.0000        0.0000        0.0000        0.0000        0.0000        0.0000        0.0000        0.0000        0.0000        0.0000        0.0000        0.0000        0.0000        0.0000        0.0000        0.0000        0.0000        0.0000        0.0000        0.0000       68.4727       72.9733       73.4819        0.0000        0.0000        0.0000       38.8043       38.1600       33.5568       33.6540        0.0000        0.0000        0.0000        0.0000        0.0000        0.0000        0.0000       21.7574       22.8115       26.0738       32.8458       33.4813       42.9279       58.7676       87.7575      100.6934      101.2810      103.1239       74.9588       76.7870       68.1075       61.2754       37.7864        0.0000        0.0000        0.0000        0.0000        0.0000        0.0000       57.1926       55.7194        0.0000        0.0000        0.0000       69.1456       61.1580       49.6310       46.4317       32.6162       35.9572       32.9627       24.6485       29.3142       25.4427       27.0796       30.9584       36.1639       42.7369       44.1117       47.6994       63.9387       58.5462       56.2879       47.3276       41.7066       39.5318       42.3832       45.4758       56.5476       48.7755       45.2876       46.9501       55.1560       52.8040       55.4131       61.4104       68.7548       62.8143       62.7569       64.1641       74.3069       72.1832       79.5414       84.3534       85.7607       78.1423       86.3518      102.3154      126.1815      126.5268      116.6418      114.7164      129.0642      127.4012      132.7675      142.9646      127.1954      134.0455      160.4188      204.3808      187.5327      191.5866      204.1529      212.9142      217.0537      207.5314      204.3386      217.6459      213.5498      229.0413      222.8316      268.0621      278.2832      317.5183      267.9829      264.5201      254.7373      259.2497      296.9024      304.4068      272.9572      250.9605      227.6827      213.2012      201.3274      191.8925      190.2030      191.2295      146.5338      118.6889      123.6213      124.4067      126.3713      129.5819      123.0417      112.6820      162.4437      127.0417        0.0000        0.0000        0.0000        0.0000        0.0000        0.0000        0.0000        0.0000        0.0000        0.0000        0.0000        0.0000        0.0000        0.0000        0.0000        0.0000        0.0000        0.0000        0.0000        0.0000        0.0000        0.0000        0.0000        0.0000        0.0000        0.0000        0.0000        0.0000        0.0000        0.0000        0.0000        0.0000        0.0000        0.0000        0.0000        0.0000        0.0000        0.0000        0.0000        0.0000        0.0000        0.0000        0.0000        0.0000        0.0000        0.0000        0.0000        0.0000        0.0000        0.0000        0.0000        0.0000        0.0000        0.0000        0.0000        0.0000
        0.0000        0.0000        0.0000        0.0000        0.0000        0.0000        0.0000        0.0000        0.0000        0.0000        0.0000        0.0000        0.0000        0.0000        0.0000        0.0000        0.0000        0.0000        0.0000        0.0000        0.0000        0.0000        0.0000        0.0000        0.0000        0.0000        0.0000        0.0000        0.0000        0.0000        0.0000        0.0000        0.0000        0.0000        0.0000        0.0000        0.0000        0.0000        0.0000        0.0000        0.0000        0.0000        0.0000        0.0000        0.0000        0.0000        0.0000        0.0000        0.0000        0.0000        0.0000        0.0000        0.0000        0.0000        0.0000        0.0000        0.0000        0.0000        0.0000        0.0000        0.0000       45.8961       47.4193       45.7976       44.8954        0.0000        0.0000        0.0000        0.0000        0.0000        0.0000        0.0000        0.0000       25.4165       30.1724       33.7236       35.5123       42.9584       57.7775       97.5187      110.7288       94.7049       96.1723       71.2821       69.5369        0.0000        0.0000        0.0000        0.0000        0.0000        0.0000        0.0000        0.0000        0.0000        0.0000        0.0000        0.0000        0.0000        0.0000        0.0000       67.0723       50.8637       44.3998       36.3734       36.1861       33.9779       32.3562       29.8911       28.1973       29.8012       26.3144       36.8004       35.6556       45.5401       56.7468       73.9808       70.1955       59.4242       59.9439       43.0149       40.1869       38.7461       44.4771       51.6464       52.0540       46.7945       50.9548       58.8446       62.3405       62.4559       62.9678       65.3121       75.6109       72.1275       68.9257       79.8582       82.9222       81.7870       84.2357       92.6998       90.0943       99.1918      103.6805      125.2934      139.5361      124.9920      134.5398      133.8731      130.3482      143.1951      158.2248      135.9164      130.3943      156.3748      190.1070      185.8684      209.2964      229.8340      224.5099      201.1225      236.6585      268.2991      272.6115      259.6507      254.5573      222.7959      236.2120      287.0939      291.3755      272.7184      252.4794      253.6172      282.7863      283.2034      296.0978      272.6951      265.3991      237.2055      232.7938      215.8858      206.4980      179.8540      157.5351      142.0143      122.1915      124.8634      123.9104      119.4397      111.7799      119.6865      124.9750      129.9681        0.0000        0.0000        0.0000        0.0000        0.0000        0.0000        0.0000        0.0000        0.0000        0.0000        0.0000        0.0000        0.0000        0.0000        0.0000        0.0000        0.0000        0.0000        0.0000        0.0000        0.0000        0.0000        0.0000        0.0000        0.0000        0.0000        0.0000        0.0000        0.0000        0.0000        0.0000        0.0000        0.0000        0.0000        0.0000        0.0000        0.0000        0.0000        0.0000        0.0000        0.0000        0.0000        0.0000        0.0000        0.0000        0.0000        0.0000        0.0000        0.0000        0.0000        0.0000        0.0000        0.0000        0.0000        0.0000        0.0000        0.0000
        0.0000        0.0000        0.0000        0.0000        0.0000        0.0000        0.0000        0.0000        0.0000        0.0000        0.0000        0.0000        0.0000        0.0000        0.0000        0.0000        0.0000        0.0000        0.0000        0.0000        0.0000        0.0000        0.0000        0.0000        0.0000        0.0000        0.0000        0.0000        0.0000        0.0000        0.0000        0.0000        0.0000        0.0000        0.0000        0.0000        0.0000        0.0000        0.0000        0.0000        0.0000        0.0000        0.0000        0.0000        0.0000        0.0000        0.0000        0.0000        0.0000        0.0000        0.0000        0.0000        0.0000        0.0000        0.0000        0.0000        0.0000        0.0000        0.0000        0.0000        0.0000        0.0000       63.1061       66.4987        0.0000        0.0000        0.0000        0.0000        0.0000        0.0000        0.0000        0.0000        0.0000        0.0000       35.8666       43.8381       34.9816       37.1665       48.7907       75.9321       92.3027       92.1325       81.8461       69.9481        0.0000        0.0000        0.0000        0.0000        0.0000        0.0000        0.0000        0.0000        0.0000        0.0000        0.0000        0.0000        0.0000        0.0000        0.0000        0.0000        0.0000       62.0305       66.6782       44.6128       37.3555       31.3196       33.6887       81.0680       34.7250       30.4777       23.3367       28.1707       33.6368       45.0715       53.9683       67.0253       72.2682       63.2251       59.6924       45.0556       43.5192       46.9455       50.7785       55.2923       53.3560       62.9958       66.5690       69.7964       73.8800       72.5494       68.9479       77.4813       72.2120       76.6484       80.2732       89.1108       90.2512       84.1468       93.0534       97.6327      100.3188       99.6021      106.1822      114.4104      125.3294      129.8990      132.3598      136.0519      142.8413      142.2587      142.3628      141.6546      147.5187      157.5534      186.2673      177.1168      201.7188      231.8152      222.9447      226.7183      268.3136      288.3431      272.8753      228.4668      215.4315      233.2217      243.8130      257.3286      272.1500      296.0842      281.7226      255.0139      271.5465      257.6360      306.7461      275.4537      265.5786      258.5927      243.1924      212.5027      194.7455      180.2643      168.8271      150.4309      130.6197      123.3887      137.2866      112.8188      126.6415      119.8123      106.4069        0.0000        0.0000        0.0000        0.0000        0.0000        0.0000        0.0000        0.0000        0.0000        0.0000        0.0000        0.0000        0.0000        0.0000        0.0000        0.0000        0.0000        0.0000        0.0000        0.0000        0.0000        0.0000        0.0000        0.0000        0.0000        0.0000        0.0000        0.0000        0.0000        0.0000        0.0000        0.0000        0.0000        0.0000        0.0000        0.0000        0.0000        0.0000        0.0000        0.0000        0.0000        0.0000        0.0000        0.0000        0.0000        0.0000        0.0000        0.0000        0.0000        0.0000        0.0000        0.0000        0.0000        0.0000        0.0000        0.0000        0.0000        0.0000
        0.0000        0.0000        0.0000        0.0000        0.0000        0.0000        0.0000        0.0000        0.0000        0.0000        0.0000        0.0000        0.0000        0.0000        0.0000        0.0000        0.0000        0.0000        0.0000        0.0000        0.0000        0.0000        0.0000        0.0000        0.0000        0.0000        0.0000        0.0000        0.0000        0.0000        0.0000        0.0000        0.0000        0.0000        0.0000        0.0000        0.0000        0.0000        0.0000        0.0000        0.0000        0.0000        0.0000        0.0000        0.0000        0.0000        0.0000        0.0000        0.0000        0.0000        0.0000        0.0000        0.0000        0.0000        0.0000        0.0000        0.0000        0.0000        0.0000        0.0000        0.0000        0.0000        0.0000        0.0000        0.0000        0.0000        0.0000        0.0000        0.0000        0.0000        0.0000        0.0000        0.0000        0.0000       22.4196       20.6435       22.8552       33.1470       36.9453       53.2714       75.0886       65.0921       55.9374        0.0000        0.0000        0.0000        0.0000        0.0000        0.0000        0.0000        0.0000        0.0000        0.0000        0.0000        0.0000        0.0000        0.0000        0.0000        0.0000        0.0000        0.0000       46.5507       39.4863       42.1231       39.0010       37.3999       40.3137       34.6430       37.7540       38.1261       36.0399       43.8030       49.5101       61.2809       65.8433       71.1083       81.8434       68.8109       65.0470       47.9726       43.7352       50.6372       53.2938       62.0728       61.4266       73.3613       77.0928       78.8771       82.1629       77.8778       79.4428       76.1232       75.7144       82.8252       87.9535       94.8931      103.7060       98.8635      111.1045      112.2175      111.2846      114.5580      118.3548      134.8563      147.9711      156.4710      157.7028      161.7768      161.9554      159.1229      154.9605      149.7628      166.2756      169.9793      172.2613      188.6262      204.4368      241.8189      246.3173      259.0102      274.5361      274.8399      249.1470      236.9667      267.4395      299.0030      319.1269      317.5216      335.2208      333.6434      311.0559      310.9807      306.8600      316.4485      300.6221      265.3696      254.0327      254.4355      227.8773      206.5499      191.9031      176.8870      165.7970      151.6466      116.7873      104.0201       97.8650       90.7375      105.2100      132.9342      108.3241        0.0000        0.0000        0.0000        0.0000        0.0000        0.0000        0.0000        0.0000        0.0000        0.0000        0.0000        0.0000        0.0000        0.0000        0.0000        0.0000        0.0000        0.0000        0.0000        0.0000        0.0000        0.0000        0.0000        0.0000        0.0000        0.0000        0.0000        0.0000        0.0000        0.0000        0.0000        0.0000        0.0000        0.0000        0.0000        0.0000        0.0000        0.0000        0.0000        0.0000        0.0000        0.0000        0.0000        0.0000        0.0000        0.0000        0.0000        0.0000        0.0000        0.0000        0.0000        0.0000        0.0000        0.0000        0.0000        0.0000        0.0000        0.0000
        0.0000        0.0000        0.0000        0.0000        0.0000        0.0000        0.0000        0.0000        0.0000        0.0000        0.0000        0.0000        0.0000        0.0000        0.0000        0.0000        0.0000        0.0000        0.0000        0.0000        0.0000        0.0000        0.0000        0.0000        0.0000        0.0000        0.0000        0.0000        0.0000        0.0000        0.0000        0.0000        0.0000        0.0000        0.0000        0.0000        0.0000        0.0000        0.0000        0.0000        0.0000        0.0000        0.0000        0.0000        0.0000        0.0000        0.0000        0.0000        0.0000        0.0000        0.0000        0.0000        0.0000        0.0000        0.0000        0.0000        0.0000        0.0000        0.0000        0.0000        0.0000        0.0000        0.0000        0.0000        0.0000        0.0000        0.0000        0.0000        0.0000        0.0000        0.0000        0.0000        0.0000        0.0000        0.0000        0.0000        0.0000        0.0000        0.0000        0.0000        0.0000        0.0000        0.0000        0.0000        0.0000        0.0000        0.0000        0.0000        0.0000        0.0000        0.0000        0.0000        0.0000        0.0000        0.0000        0.0000        0.0000        0.0000        0.0000        0.0000        0.0000       26.9543       20.4500       34.0886       37.2888       38.9615       37.7147       37.3822       39.8207       35.4400       38.9125       55.7984       56.7749       56.9362       60.9386       66.4988       72.3428       74.1723       69.0215       55.0686       51.0417       50.0804       51.1679       58.5587       65.7741       70.1738       73.8593       77.2858       81.9145       78.9203       80.6769       73.3097       70.4026       73.6932       76.4475       92.8585      101.8743      116.1651      113.1830      112.5621      130.5442      135.9638      135.5281      147.7031      163.4070      176.3688      185.4384      210.6963      209.5446      205.0688      199.3315      169.4850      173.5125      173.7032      184.8296      207.0728      215.0654      250.6778      277.8631      266.3451      256.6620      262.0793      281.5614      269.1242      275.0832      281.0833      306.5634      354.2311      375.0023      355.0383      344.0553      341.6080      357.6082      343.1168      317.0745      321.4749      280.2442      258.9358      222.6380      198.9391      187.6182      168.3813      176.6076      147.6575      108.7115       90.0952       94.2304       93.5887      106.4854       98.0855        0.0000        0.0000        0.0000        0.0000        0.0000        0.0000        0.0000        0.0000        0.0000        0.0000        0.0000        0.0000        0.0000        0.0000        0.0000        0.0000        0.0000        0.0000        0.0000        0.0000        0.0000        0.0000        0.0000        0.0000        0.0000        0.0000        0.0000        0.0000        0.0000        0.0000        0.0000        0.0000        0.0000        0.0000        0.0000        0.0000        0.0000        0.0000        0.0000        0.0000        0.0000        0.0000        0.0000        0.0000        0.0000        0.0000        0.0000        0.0000        0.0000        0.0000        0.0000        0.0000        0.0000        0.0000        0.0000        0.0000        0.0000        0.0000        0.0000
        0.0000        0.0000        0.0000        0.0000        0.0000        0.0000        0.0000        0.0000        0.0000        0.0000        0.0000        0.0000        0.0000        0.0000        0.0000        0.0000        0.0000        0.0000        0.0000        0.0000        0.0000        0.0000        0.0000        0.0000        0.0000        0.0000        0.0000        0.0000        0.0000        0.0000        0.0000        0.0000        0.0000        0.0000        0.0000        0.0000        0.0000        0.0000        0.0000        0.0000        0.0000        0.0000        0.0000        0.0000        0.0000        0.0000        0.0000        0.0000        0.0000        0.0000        0.0000        0.0000        0.0000        0.0000        0.0000        0.0000        0.0000        0.0000        0.0000        0.0000        0.0000        0.0000        0.0000        0.0000        0.0000        0.0000        0.0000        0.0000        0.0000        0.0000        0.0000        0.0000        0.0000        0.0000        0.0000        0.0000        0.0000        0.0000        0.0000        0.0000        0.0000        0.0000        0.0000        0.0000        0.0000        0.0000        0.0000        0.0000        0.0000        0.0000        0.0000        0.0000        0.0000        0.0000        0.0000        0.0000        0.0000        0.0000        0.0000        0.0000        0.0000       22.6712       20.4644       34.2910       33.4053       33.4945       33.9906       33.3401       35.7954       37.2992       34.4639       46.0230       57.5066       66.3473       71.3274       71.4658       72.6638       75.5508       76.9903       63.5719       50.6547       49.6172       60.9395       64.8605       75.0840       73.9687       77.2339       71.1591       85.1913       84.4118       79.1161       76.1721       75.3143       78.6075       73.7264       91.7902      106.1451      119.2838      121.2240      139.6657      150.0219      145.3062      148.8540      166.8054      187.0211      200.9621      216.9821      226.6351      244.2347      236.5783      230.6370      198.5501      186.0571      186.6256      201.3666      226.8926      238.6267      247.7673      255.2701      256.0322      259.7773      268.1740      285.9027      298.4791      325.3445      324.3330      347.4601      360.6566      386.9571      395.9998      378.2529      375.8239      345.3387      333.6740      323.0918      310.3794      296.9059      269.3593      218.6381      185.1962      182.4486      166.4378      171.7806      120.8902      102.6384       91.3928      100.9971      105.9721      112.0024      101.3247        0.0000        0.0000        0.0000        0.0000        0.0000        0.0000        0.0000        0.0000        0.0000        0.0000        0.0000        0.0000        0.0000        0.0000        0.0000        0.0000        0.0000        0.0000        0.0000        0.0000        0.0000        0.0000        0.0000        0.0000        0.0000        0.0000        0.0000        0.0000        0.0000        0.0000        0.0000        0.0000        0.0000        0.0000        0.0000        0.0000        0.0000        0.0000        0.0000        0.0000        0.0000        0.0000        0.0000        0.0000        0.0000        0.0000        0.0000        0.0000        0.0000        0.0000        0.0000        0.0000        0.0000        0.0000        0.0000        0.0000        0.0000        0.0000        0.0000
        0.0000        0.0000        0.0000        0.0000        0.0000        0.0000        0.0000        0.0000        0.0000        0.0000        0.0000        0.0000        0.0000        0.0000        0.0000        0.0000        0.0000        0.0000        0.0000        0.0000        0.0000        0.0000        0.0000        0.0000        0.0000        0.0000        0.0000        0.0000        0.0000        0.0000        0.0000        0.0000        0.0000        0.0000        0.0000        0.0000        0.0000        0.0000        0.0000        0.0000        0.0000        0.0000        0.0000        0.0000        0.0000        0.0000        0.0000        0.0000        0.0000        0.0000        0.0000        0.0000        0.0000        0.0000        0.0000        0.0000        0.0000        0.0000        0.0000        0.0000        0.0000        0.0000        0.0000        0.0000        0.0000        0.0000        0.0000        0.0000        0.0000        0.0000        0.0000        0.0000        0.0000        0.0000        0.0000        0.0000        0.0000        0.0000        0.0000        0.0000        0.0000        0.0000        0.0000        0.0000        0.0000        0.0000        0.0000        0.0000        0.0000        0.0000        0.0000        0.0000        0.0000        0.0000        0.0000        0.0000        0.0000        0.0000        0.0000        0.0000       27.4304       22.8056       18.6768       28.1348       28.6156       29.0688       30.4851       29.6559       30.9588       30.6618       32.5228       39.3293       42.0783       49.7276       64.8003       66.8442       67.0422       73.1239       81.8236       65.7031       63.2069       62.5531       56.5818       60.9537       81.8399       79.8941       76.2211       85.0495       97.8241       82.3524       76.7150       81.9440       82.4407       79.1413       73.9439       88.2455       96.1057      104.7583      139.7564      188.6229      175.3616      174.4978      177.4100      193.4263      222.1801      228.0803      234.3929      232.7590      236.2332      227.5222      224.1147      202.5318      198.9569      215.0780      223.7003      243.3920      256.6395      258.2453      268.1545      271.2077      277.0507      276.7164      279.8696      361.1568      370.5119      382.8401      378.9843      364.5450      357.7720      385.9838      371.6425      328.3161      324.5067      294.5764      290.2603      258.6585      230.7784      224.7412      193.6408      163.1407      154.0094      142.2545      133.1160      101.2012       92.1702       84.7057       95.4789      106.8134        0.0000        0.0000        0.0000        0.0000        0.0000        0.0000        0.0000        0.0000        0.0000        0.0000        0.0000        0.0000        0.0000      164.6100        0.0000        0.0000        0.0000      237.4800        0.0000        0.0000        0.0000        0.0000        0.0000        0.0000        0.0000        0.0000        0.0000        0.0000        0.0000        0.0000        0.0000        0.0000        0.0000        0.0000        0.0000        0.0000        0.0000        0.0000        0.0000        0.0000        0.0000        0.0000        0.0000        0.0000        0.0000        0.0000        0.0000        0.0000        0.0000        0.0000        0.0000        0.0000        0.0000        0.0000        0.0000        0.0000        0.0000        0.0000        0.0000        0.0000        0.0000
        0.0000        0.0000        0.0000        0.0000        0.0000        0.0000        0.0000        0.0000        0.0000        0.0000        0.0000        0.0000        0.0000        0.0000        0.0000        0.0000        0.0000        0.0000        0.0000        0.0000        0.0000        0.0000        0.0000        0.0000        0.0000        0.0000        0.0000        0.0000        0.0000        0.0000        0.0000        0.0000        0.0000        0.0000        0.0000        0.0000        0.0000        0.0000        0.0000        0.0000        0.0000        0.0000        0.0000        0.0000        0.0000        0.0000        0.0000        0.0000        0.0000        0.0000        0.0000        0.0000        0.0000        0.0000        0.0000        0.0000        0.0000        0.0000        0.0000        0.0000        0.0000        0.0000        0.0000        0.0000        0.0000        0.0000        0.0000        0.0000        0.0000        0.0000        0.0000        0.0000        0.0000        0.0000        0.0000        0.0000        0.0000        0.0000        0.0000        0.0000        0.0000        0.0000        0.0000        0.0000        0.0000        0.0000        0.0000        0.0000        0.0000        0.0000        0.0000        0.0000        0.0000        0.0000        0.0000        0.0000        0.0000        0.0000        0.0000        0.0000       39.8082       33.5105       31.0665       25.1626       23.0835       23.4428       37.1503       77.4360       26.7457       38.5165       31.8042       34.2005       38.9175       42.9854       48.8187       62.0724       71.5611       73.3473       69.2987       75.0208       77.7795       74.1621       67.5852       80.9775       83.8045       83.4701       81.8184       80.6896       80.2065       85.7673       95.9712       84.0133       89.2234       88.1813       82.2347       88.5525       96.9912      116.7424      131.0423      164.1060      177.8897      175.2316      176.6397      183.0450      210.9782      234.6580      237.0416      226.4108      239.6920      240.7213      228.6885      237.2687      211.7751      246.5033      276.8035      286.7351      277.9398      297.8042      298.6635      293.5936      300.5414      318.4251      330.3678      346.3327      368.9479      363.2263      335.0786      318.0565      309.7211      285.9831      278.6771      275.7472      279.6292      274.4688      237.4166      208.6260      166.3686      175.1160      165.7782      149.4324      140.7888      114.8334       97.6169       71.6446       66.9767       77.9947       76.4625       70.8913        0.0000        0.0000        0.0000        0.0000        0.0000        0.0000        0.0000        0.0000        0.0000        0.0000        0.0000        0.0000      130.5300      127.7400      132.3300        0.0000      191.7900      257.3700        0.0000        0.0000        0.0000        0.0000        0.0000        0.0000        0.0000        0.0000        0.0000        0.0000        0.0000        0.0000        0.0000        0.0000        0.0000        0.0000        0.0000        0.0000        0.0000        0.0000        0.0000        0.0000        0.0000        0.0000        0.0000        0.0000        0.0000        0.0000        0.0000        0.0000        0.0000        0.0000        0.0000        0.0000        0.0000        0.0000        0.0000        0.0000        0.0000        0.0000        0.0000        0.0000        0.0000
        0.0000        0.0000        0.0000        0.0000        0.0000        0.0000        0.0000        0.0000        0.0000        0.0000        0.0000        0.0000        0.0000        0.0000        0.0000        0.0000        0.0000        0.0000        0.0000        0.0000        0.0000        0.0000        0.0000        0.0000        0.0000        0.0000        0.0000        0.0000        0.0000        0.0000        0.0000        0.0000        0.0000        0.0000        0.0000        0.0000        0.0000        0.0000        0.0000        0.0000        0.0000        0.0000        0.0000        0.0000        0.0000        0.0000        0.0000        0.0000        0.0000        0.0000        0.0000        0.0000        0.0000        0.0000        0.0000        0.0000        0.0000        0.0000        0.0000        0.0000        0.0000        0.0000        0.0000        0.0000        0.0000        0.0000        0.0000        0.0000        0.0000        0.0000        0.0000        0.0000        0.0000        0.0000        0.0000        0.0000        0.0000        0.0000        0.0000        0.0000        0.0000        0.0000        0.0000        0.0000        0.0000        0.0000        0.0000        0.0000        0.0000        0.0000        0.0000        0.0000        0.0000        0.0000        0.0000        0.0000        0.0000        0.0000        0.0000       53.8825       42.0577       37.9010       36.1473       29.7866       24.8948       24.0394       39.2011       84.1147       31.5935       29.1973       33.0578       38.7686       36.2450       39.2299       44.8059       55.7232       61.0494       57.8151       58.9548       65.3639       69.0828       69.1707       77.2450       97.1907       95.4406       87.8436       96.1900       91.5629       90.5465       93.4368       88.2422       77.6348       77.0750       83.2857       86.0342      105.7640      105.8852      115.9206      132.6451      143.2578      154.9280      148.9700      176.9716      197.5858      210.8821      225.2050      250.1347      252.7085      234.4832      254.6083      271.5362      243.3777      230.1714      234.2227      235.9860      283.6880      282.8819      299.8399      302.9795      294.3663      323.4384      344.6645      343.7155      355.6216      347.2914      347.7024      340.4474      306.5665      273.3152      251.0323      242.2060      236.3624      222.0297      207.8754      186.5807      156.6389      142.2626      138.3996      133.0544      111.4453      109.9226      100.4874       88.4312       71.5622       61.8858       68.4413       72.2904       70.6648        0.0000        0.0000        0.0000        0.0000        0.0000        0.0000      103.4391       61.3500        0.0000        0.0000        0.0000        0.0000      151.5900      118.5000        0.0000        0.0000        0.0000        0.0000        0.0000        0.0000        0.0000        0.0000        0.0000        0.0000        0.0000        0.0000        0.0000        0.0000        0.0000        0.0000        0.0000        0.0000        0.0000        0.0000        0.0000        0.0000        0.0000        0.0000        0.0000        0.0000        0.0000        0.0000        0.0000        0.0000        0.0000        0.0000        0.0000        0.0000        0.0000        0.0000        0.0000        0.0000        0.0000        0.0000        0.0000        0.0000        0.0000        0.0000        0.0000        0.0000        0.0000
        0.0000        0.0000        0.0000        0.0000        0.0000        0.0000        0.0000        0.0000        0.0000        0.0000        0.0000        0.0000        0.0000        0.0000        0.0000        0.0000        0.0000        0.0000        0.0000        0.0000        0.0000        0.0000        0.0000        0.0000        0.0000        0.0000        0.0000        0.0000        0.0000        0.0000        0.0000        0.0000        0.0000        0.0000        0.0000        0.0000        0.0000        0.0000        0.0000        0.0000        0.0000        0.0000        0.0000        0.0000        0.0000        0.0000        0.0000        0.0000        0.0000        0.0000        0.0000        0.0000        0.0000        0.0000        0.0000        0.0000        0.0000        0.0000        0.0000        0.0000        0.0000        0.0000        0.0000        0.0000        0.0000        0.0000        0.0000        0.0000        0.0000        0.0000        0.0000        0.0000        0.0000        0.0000        0.0000        0.0000        0.0000        0.0000        0.0000        0.0000        0.0000        0.0000        0.0000        0.0000        0.0000        0.0000        0.0000        0.0000        0.0000        0.0000        0.0000        0.0000        0.0000        0.0000        0.0000        0.0000        0.0000       76.0946       65.9601       51.5667       48.6711       51.9758       42.4796       33.9094       31.4797       27.0432       36.1151       39.4238       35.5605       35.4542       33.4436       41.8841       37.0044       37.3918       36.6832       40.1020       51.6060       53.4417       55.1860       65.4303       61.9498       71.0804       84.4904       89.0528       88.2519       92.2528       91.0378       90.6585       94.9797       95.3091       93.5698       79.6157       78.0325       81.6016       80.6979       93.9946      100.8963      101.1410      113.3661      113.7427      129.0758      153.0246      162.1696      200.0335      233.6630      243.9248      238.2074      248.0398      229.9233      257.9001      256.4554      247.4704      242.0165      237.4747      243.2722      267.0366      290.3114      309.0560      310.0888      306.4564      296.3576      295.7215      301.8930      312.2838      306.6730      288.8060      263.3017      256.0167      246.8455      225.6836      221.1739      196.2421      197.5349      183.1593      160.6149      142.2119      133.4852      127.4713      117.1443      109.4877       92.1135       95.6787       79.8300       70.1614       62.9222       60.4185       47.9076        0.0000        0.0000        0.0000        0.0000        0.0000       81.5710       85.7662       85.5302       28.2600        0.0000        0.0000        0.0000        0.0000        0.0000        0.0000        0.0000        0.0000        0.0000        0.0000        0.0000        0.0000        0.0000        0.0000        0.0000        0.0000        0.0000        0.0000        0.0000        0.0000        0.0000        0.0000        0.0000        0.0000        0.0000        0.0000        0.0000        0.0000        0.0000        0.0000        0.0000        0.0000        0.0000        0.0000        0.0000        0.0000        0.0000        0.0000        0.0000        0.0000        0.0000        0.0000        0.0000        0.0000        0.0000        0.0000        0.0000        0.0000        0.0000        0.0000        0.0000        0.0000        0.0000
        0.0000        0.0000        0.0000        0.0000        0.0000        0.0000        0.0000        0.0000        0.0000        0.0000        0.0000        0.0000        0.0000        0.0000        0.0000        0.0000        0.0000        0.0000        0.0000        0.0000        0.0000        0.0000        0.0000        0.0000        0.0000        0.0000        0.0000        0.0000        0.0000        0.0000        0.0000        0.0000        0.0000        0.0000        0.0000        0.0000        0.0000        0.0000        0.0000        0.0000        0.0000        0.0000        0.0000        0.0000        0.0000        0.0000        0.0000        0.0000        0.0000        0.0000        0.0000        0.0000        0.0000        0.0000        0.0000        0.0000        0.0000        0.0000        0.0000        0.0000        0.0000        0.0000        0.0000        0.0000        0.0000        0.0000        0.0000        0.0000        0.0000        0.0000        0.0000        0.0000        0.0000        0.0000        0.0000        0.0000        0.0000        0.0000        0.0000        0.0000        0.0000        0.0000        0.0000        0.0000        0.0000        0.0000        0.0000        0.0000        0.0000        0.0000        0.0000        0.0000        0.0000        0.0000        0.0000        0.0000        0.0000       88.5025       82.3323       61.5285       58.5895       52.5630       45.8169       35.8338       30.4996       44.4159       40.1132       36.5257       36.1011       38.6077       33.5085       41.3079       41.1389       38.1906       40.8142       46.9092       46.2387       48.5695       43.9308       49.6299       57.9642       66.0164       77.2167       76.8227       74.6022       75.8345       74.9146       79.8519       86.7485       98.2584      100.6195       86.2938       87.0455       84.9568       81.2135       86.4516       86.8557       92.1301      109.4600      127.4709      132.0282      141.7023      153.7161      180.9718      209.4563      226.3909      236.3926      232.2616      220.6699      247.5458      251.0694      238.2404      231.1377      231.6783      242.1497      248.3681      265.8256      313.8880      304.4131      293.5210      282.1192      247.7434      247.6913      268.6168      253.2047      233.6817      232.3909      215.2858      210.7073      202.7621      193.4520      167.5364      163.5193      150.1324      135.5237      118.9779      127.3804      111.9201      104.3361       83.8849       70.9934       66.8213       67.6009       60.6151       58.4066       54.9692       52.6435        0.0000        0.0000        0.0000       20.1000       72.4878       79.0934       84.7375       86.1076       11.7600        0.0000        0.0000        0.0000        0.0000        0.0000        0.0000        0.0000        0.0000        0.0000        0.0000        0.0000        0.0000        0.0000        0.0000        0.0000        0.0000        0.0000        0.0000        0.0000        0.0000        0.0000        0.0000        0.0000        0.0000        0.0000        0.0000        0.0000        0.0000        0.0000        0.0000        0.0000        0.0000        0.0000        0.0000        0.0000        0.0000        0.0000        0.0000        0.0000        0.0000        0.0000        0.0000        0.0000        0.0000        0.0000        0.0000        0.0000        0.0000        0.0000        0.0000        0.0000        0.0000        0.0000
        0.0000        0.0000        0.0000        0.0000        0.0000        0.0000        0.0000        0.0000        0.0000        0.0000        0.0000        0.0000        0.0000        0.0000        0.0000        0.0000        0.0000        0.0000        0.0000        0.0000        0.0000        0.0000        0.0000        0.0000        0.0000        0.0000        0.0000        0.0000        0.0000        0.0000        0.0000        0.0000        0.0000        0.0000        0.0000        0.0000        0.0000        0.0000        0.0000        0.0000        0.0000        0.0000        0.0000        0.0000        0.0000        0.0000        0.0000        0.0000        0.0000        0.0000        0.0000        0.0000        0.0000        0.0000        0.0000        0.0000        0.0000        0.0000        0.0000        0.0000        0.0000        0.0000        0.0000        0.0000        0.0000        0.0000        0.0000        0.0000        0.0000        0.0000        0.0000        0.0000        0.0000        0.0000        0.0000        0.0000        0.0000        0.0000        0.0000        0.0000        0.0000        0.0000        0.0000        0.0000        0.0000        0.0000        0.0000        0.0000        0.0000        0.0000        0.0000        0.0000        0.0000        0.0000        0.0000        0.0000      126.2687      113.6982       97.7682       84.6591       69.8452       57.5184       52.5863       37.0855       35.0212       43.5084       45.3723       47.1687       49.8721       53.0074       53.7293       45.5923       44.3479       45.7304       48.7840       45.8410       48.6221      101.7266       40.7979       36.5347       33.6089       42.5183       48.8591       51.1442       68.7132       77.9631       69.7830       71.8576       67.2378       72.6153       75.3417       72.7994       68.4898       62.4949       63.6229       79.4362       90.5903       81.6404       92.9481      114.8094      112.5627      137.1394      152.8966      172.3323      184.6188      192.2185      198.0816      217.3883      219.4954      237.9031      248.7555      227.4031      232.4777      225.0745      227.9488      256.2337      280.3510      302.2443      291.3090      243.6422      226.1393      212.1124      203.0977      204.6975      241.0183      167.2901      162.1745      162.9107      168.9061      170.5137      167.5090      131.3836      130.8793      133.9175      107.2415       87.5109       85.5579       81.1124       67.3541       43.7037       44.6283       38.3999       41.3168       52.2239       36.8755       58.5357        0.0000        0.0000        0.0000        0.0000       21.8188       73.2278       89.6095       98.6674      100.2047       31.2000        0.0000        0.0000        0.0000        0.0000        0.0000        0.0000        0.0000        0.0000        0.0000        0.0000        0.0000        0.0000        0.0000        0.0000        0.0000        0.0000        0.0000        0.0000        0.0000        0.0000        0.0000        0.0000        0.0000        0.0000        0.0000        0.0000        0.0000        0.0000        0.0000        0.0000        0.0000        0.0000        0.0000        0.0000        0.0000        0.0000        0.0000        0.0000        0.0000        0.0000        0.0000        0.0000        0.0000        0.0000        0.0000        0.0000        0.0000        0.0000        0.0000        0.0000        0.0000        0.0000        0.0000
        0.0000        0.0000        0.0000        0.0000        0.0000        0.0000        0.0000        0.0000        0.0000        0.0000        0.0000        0.0000        0.0000        0.0000        0.0000        0.0000        0.0000        0.0000        0.0000        0.0000        0.0000        0.0000        0.0000        0.0000        0.0000        0.0000        0.0000        0.0000        0.0000        0.0000        0.0000        0.0000        0.0000        0.0000        0.0000        0.0000        0.0000        0.0000        0.0000        0.0000        0.0000        0.0000        0.0000        0.0000        0.0000        0.0000        0.0000        0.0000        0.0000        0.0000        0.0000        0.0000        0.0000        0.0000        0.0000        0.0000        0.0000        0.0000        0.0000        0.0000        0.0000        0.0000        0.0000        0.0000        0.0000        0.0000        0.0000        0.0000        0.0000        0.0000        0.0000        0.0000        0.0000        0.0000        0.0000        0.0000        0.0000        0.0000        0.0000        0.0000        0.0000        0.0000        0.0000        0.0000        0.0000        0.0000        0.0000        0.0000        0.0000        0.0000        0.0000        0.0000        0.0000        0.0000        0.0000        0.0000      140.2689      112.6506       99.7064       89.1905       72.5907       64.1764       59.0560       43.6251       37.3461       41.0479       39.1847       54.2184       59.3980       69.6563       60.9736       51.3184       51.2517       52.1874       49.2263       44.6241       44.4972       70.3798       60.5414       35.6773       32.2484       32.6930       42.7193       49.8308       64.4375       62.7977       66.0292       68.2205       55.6520       63.1226       69.6782       62.9208       57.2904       52.7036       60.6828       77.0256       75.3795       76.2567       91.8315      106.2059      111.1147      121.2246      156.2072      167.4885      168.6389      169.8325      168.8345      201.3140      224.7328      223.6349      229.0081      224.9219      241.3774      237.3017      249.2239      242.3759      266.7388      261.5837      255.1829      204.1758      191.8772      176.6913      161.6859      161.0680      175.1220      162.8513      144.2825      134.2844      141.7754      155.3199      159.9534      112.2367       95.3882       83.7892       76.0387       65.2777       60.2014       48.8798       47.2517       44.4688       33.8399       25.5744       45.0416        0.0000        0.0000        0.0000        0.0000        0.0000        0.0000       12.6977       16.8688       68.7710       90.1871      103.0384      107.1846        0.0000        0.0000        0.0000        0.0000        0.0000        0.0000        0.0000        0.0000        0.0000        0.0000        0.0000        0.0000        0.0000        0.0000        0.0000        0.0000        0.0000        0.0000        0.0000        0.0000        0.0000        0.0000        0.0000        0.0000        0.0000        0.0000        0.0000        0.0000        0.0000        0.0000        0.0000        0.0000        0.0000        0.0000        0.0000        0.0000        0.0000        0.0000        0.0000        0.0000        0.0000        0.0000        0.0000        0.0000        0.0000        0.0000        0.0000        0.0000        0.0000        0.0000        0.0000        0.0000        0.0000        0.0000
        0.0000        0.0000        0.0000        0.0000        0.0000        0.0000        0.0000        0.0000        0.0000        0.0000        0.0000        0.0000        0.0000        0.0000        0.0000        0.0000        0.0000        0.0000        0.0000        0.0000        0.0000        0.0000        0.0000        0.0000        0.0000        0.0000        0.0000        0.0000        0.0000        0.0000        0.0000        0.0000        0.0000        0.0000        0.0000        0.0000        0.0000        0.0000        0.0000        0.0000        0.0000        0.0000        0.0000        0.0000        0.0000        0.0000        0.0000        0.0000        0.0000        0.0000        0.0000        0.0000        0.0000        0.0000        0.0000        0.0000        0.0000        0.0000        0.0000        0.0000        0.0000        0.0000        0.0000        0.0000        0.0000        0.0000        0.0000        0.0000        0.0000        0.0000        0.0000        0.0000        0.0000        0.0000        0.0000        0.0000        0.0000        0.0000        0.0000        0.0000        0.0000        0.0000        0.0000        0.0000        0.0000        0.0000        0.0000        0.0000        0.0000        0.0000        0.0000        0.0000        0.0000        0.0000        0.0000        0.0000      131.8501      114.1727      100.5683       86.5084       76.4039       70.9461       72.4109       55.2828       43.0115       41.3155       44.4393       57.7919       62.7423       67.1264       73.3379       74.1494       74.1815       62.3504       56.1279       48.4307       48.1023       50.2444       51.9442       34.9371       34.7457       36.2038       40.8622       53.1221       49.2513       49.0146       49.9620       62.8261       51.8694       51.5259       58.2854       55.9088       53.0964       53.4319       57.0109       68.9939       67.2857       69.8055       75.1630       95.8818      107.7267      129.9735      159.2093      169.0974      162.4823      167.1435      168.7547      191.6262      214.7444      200.3584      199.6223      219.6175      248.5306      262.5617      259.4466      248.2093      242.6229      223.8176      223.2871      184.7159      183.1143      171.3632      145.0249      126.7809      136.4254      143.7199      133.2861      122.2395      124.0304      119.8568      119.8847       95.0599       85.4522       79.3003       64.0507       52.6803       43.2933       36.1100       32.2710       25.1295       20.6332       24.2466        0.0000        0.0000        0.0000        0.0000        0.0000        0.0000        7.0498        7.3550       14.9725       67.8070       94.8715      100.4126       95.9900        0.0000        0.0000        0.0000        0.0000        0.0000        0.0000        0.0000        0.0000        0.0000        0.0000        0.0000        0.0000        0.0000        0.0000        0.0000        0.0000        0.0000        0.0000        0.0000        0.0000        0.0000        0.0000        0.0000        0.0000        0.0000        0.0000        0.0000        0.0000        0.0000        0.0000        0.0000        0.0000        0.0000        0.0000        0.0000        0.0000        0.0000        0.0000        0.0000        0.0000        0.0000        0.0000        0.0000        0.0000        0.0000        0.0000        0.0000        0.0000        0.0000        0.0000        0.0000        0.0000        0.0000        0.0000
        0.0000        0.0000        0.0000        0.0000        0.0000        0.0000        0.0000        0.0000        0.0000        0.0000        0.0000        0.0000        0.0000        0.0000        0.0000        0.0000        0.0000        0.0000        0.0000        0.0000        0.0000        0.0000        0.0000        0.0000        0.0000        0.0000        0.0000        0.0000        0.0000        0.0000        0.0000        0.0000        0.0000        0.0000        0.0000        0.0000        0.0000        0.0000        0.0000        0.0000        0.0000        0.0000        0.0000        0.0000        0.0000        0.0000        0.0000        0.0000        0.0000        0.0000        0.0000        0.0000        0.0000        0.0000        0.0000        0.0000        0.0000        0.0000        0.0000        0.0000        0.0000        0.0000        0.0000        0.0000        0.0000        0.0000        0.0000        0.0000        0.0000        0.0000        0.0000        0.0000        0.0000        0.0000        0.0000        0.0000        0.0000        0.0000        0.0000        0.0000        0.0000        0.0000        0.0000        0.0000        0.0000        0.0000        0.0000        0.0000        0.0000        0.0000        0.0000        0.0000        0.0000        0.0000        0.0000        0.0000        0.0000       94.3499       87.7581       81.7434       78.0068       71.4685       73.8152       53.5298       45.6867       51.9153       50.8169       65.2683       66.4785       81.8762       86.8015       89.7046      107.2085       84.2956       68.6544       68.7045       53.6965       46.2330       43.5241       39.2281       36.7245       36.6114       41.1943       47.4876       51.1635       51.0399       54.6030       58.3854       57.0392       58.6970       59.3165       59.3887       49.4331       52.4464       49.4079       66.5270       63.5439       67.1933       73.8990       96.3040      117.4277      119.4407      132.9219      158.2991      169.7449      211.4335      203.9452      205.3048      200.4582      187.7096      176.9949      197.9266      206.5269      211.5979      231.8496      221.9019      217.2356      205.3366      187.9975      164.6826      147.3059      146.6430      133.3014      111.2503      113.5631      114.8066      110.6487      108.0278      109.3498       98.1735       92.6666      117.0448       72.7858       64.9452       58.3402       45.8856       36.8020       31.3297       28.8570       21.6693       20.2655        0.0000        0.0000        0.0000        0.0000        0.0000        0.0000        0.0000        4.1961        7.1744       13.9715       64.6291       88.3132       90.9723       94.9234        0.0000        0.0000        0.0000        0.0000        0.0000        0.0000        0.0000        0.0000        0.0000        0.0000        0.0000        0.0000        0.0000        0.0000        0.0000        0.0000        0.0000        0.0000        0.0000        0.0000        0.0000        0.0000        0.0000        0.0000        0.0000        0.0000        0.0000        0.0000        0.0000        0.0000        0.0000        0.0000        0.0000        0.0000        0.0000        0.0000        0.0000        0.0000        0.0000        0.0000        0.0000        0.0000        0.0000        0.0000        0.0000        0.0000        0.0000        0.0000        0.0000        0.0000        0.0000        0.0000        0.0000        0.0000
        0.0000        0.0000        0.0000        0.0000        0.0000        0.0000        0.0000        0.0000        0.0000        0.0000        0.0000        0.0000        0.0000        0.0000        0.0000        0.0000        0.0000        0.0000        0.0000        0.0000        0.0000        0.0000        0.0000        0.0000        0.0000        0.0000        0.0000        0.0000        0.0000        0.0000        0.0000        0.0000        0.0000        0.0000        0.0000        0.0000        0.0000        0.0000        0.0000        0.0000        0.0000        0.0000        0.0000        0.0000        0.0000        0.0000        0.0000        0.0000        0.0000        0.0000        0.0000        0.0000        0.0000        0.0000        0.0000        0.0000        0.0000        0.0000        0.0000        0.0000        0.0000        0.0000        0.0000        0.0000        0.0000        0.0000        0.0000        0.0000        0.0000        0.0000        0.0000        0.0000        0.0000        0.0000        0.0000        0.0000        0.0000        0.0000        0.0000        0.0000        0.0000        0.0000        0.0000        0.0000        0.0000        0.0000        0.0000        0.0000        0.0000        0.0000        0.0000        0.0000        0.0000        0.0000        0.0000        0.0000       96.0228       79.9575       78.9503       80.5818        0.0000       72.4518       63.2415       59.4719       46.8969       45.7693       54.0625       65.3197       81.2324       88.0031       85.6918       86.8200       86.5598      101.7665       82.6538       65.2779       49.9932       45.5898       44.9835       35.7593       34.4528       35.7507       39.4401       50.1303       54.1664       60.4405       68.5660       66.3372       76.9440       83.2169       74.5151       57.0957       52.5593       51.9716       55.4625       66.8360       62.2503       66.9329       80.2847       83.3713       89.6569      105.4981      112.9257      161.0109      198.9070      196.0726      188.1996      184.8908      188.2094      182.8415      190.4926      163.6608      162.1608      161.5571      176.9795      178.5405      177.1365      163.5579      152.3463      137.7572      139.9988      143.7566      117.2260      105.6283      137.0266      113.3612      132.3429      107.4731       99.6682       98.0770       80.3667       44.3287       36.1396       38.4534       35.8490       28.4573       20.9150       20.2210       19.5338        0.0000        0.0000        0.0000        0.0000        0.0000       23.4300        4.8900        0.0000       10.9576        8.9074       14.8105       27.8907       70.4028       89.7572       94.5309        0.0000        0.0000        0.0000        0.0000        0.0000        0.0000        0.0000        0.0000        0.0000        0.0000        0.0000        0.0000        0.0000        0.0000        0.0000        0.0000        0.0000        0.0000        0.0000        0.0000        0.0000        0.0000        0.0000        0.0000        0.0000        0.0000        0.0000        0.0000        0.0000        0.0000        0.0000        0.0000        0.0000        0.0000        0.0000        0.0000        0.0000        0.0000        0.0000        0.0000        0.0000        0.0000        0.0000        0.0000        0.0000        0.0000        0.0000        0.0000        0.0000        0.0000        0.0000        0.0000        0.0000        0.0000        0.0000
        0.0000        0.0000        0.0000        0.0000        0.0000        0.0000        0.0000        0.0000        0.0000        0.0000        0.0000        0.0000        0.0000        0.0000        0.0000        0.0000        0.0000        0.0000        0.0000        0.0000        0.0000        0.0000        0.0000        0.0000        0.0000        0.0000        0.0000        0.0000        0.0000        0.0000        0.0000        0.0000        0.0000        0.0000        0.0000        0.0000        0.0000        0.0000        0.0000        0.0000        0.0000        0.0000        0.0000        0.0000        0.0000        0.0000        0.0000        0.0000        0.0000        0.0000        0.0000        0.0000        0.0000        0.0000        0.0000        0.0000        0.0000        0.0000        0.0000        0.0000        0.0000        0.0000        0.0000        0.0000        0.0000        0.0000        0.0000        0.0000        0.0000        0.0000        0.0000        0.0000        0.0000        0.0000        0.0000        0.0000        0.0000        0.0000        0.0000        0.0000        0.0000        0.0000        0.0000        0.0000        0.0000        0.0000        0.0000        0.0000        0.0000        0.0000        0.0000        0.0000        0.0000        0.0000        0.0000        0.0000        0.0000       87.9770        0.0000        0.0000        0.0000       62.3409       66.3649       58.0765       51.7960       49.7729       49.7814       68.8709       76.0879       93.8812       98.4017       89.3145       95.3546       90.3277       81.0018       60.9320       54.7950       48.1324       44.8927       37.8093       37.5706       38.7814       42.9946       53.4849       60.1639       61.6036       68.9220       72.7193       73.2211       76.2032       85.7277       67.7366       63.5881       61.1339       65.7384       79.3078       65.2207       63.5722       72.3192       88.0683       99.0349      103.0764      117.2793      161.6737      176.5276      179.8784      181.0088      189.5940      218.4317      190.0277      169.3793      148.9325      145.9628      141.4954      153.7172      163.4011      162.9632      155.9122      141.8066      123.5829      117.2194      114.1251      104.6796       97.4470      102.0358       92.8527       86.6506       88.7968       91.3285       86.7877       70.4828       35.1098       29.7584       28.6022       31.5975       25.0489       16.5313       16.9399       13.1497        0.0000        0.0000        0.0000        0.0000        0.0000       16.2900       21.5400        4.6500       11.7358        9.1796       16.6947       28.5592       66.4525       78.3715       88.2669        0.0000        0.0000        0.0000        0.0000        0.0000        0.0000        0.0000        0.0000        0.0000        0.0000        0.0000        0.0000        0.0000        0.0000        0.0000        0.0000        0.0000        0.0000        0.0000        0.0000        0.0000        0.0000        0.0000        0.0000        0.0000        0.0000        0.0000        0.0000        0.0000        0.0000        0.0000        0.0000        0.0000        0.0000        0.0000        0.0000        0.0000        0.0000        0.0000        0.0000        0.0000        0.0000        0.0000        0.0000        0.0000        0.0000        0.0000        0.0000        0.0000        0.0000        0.0000        0.0000        0.0000        0.0000        0.0000
        0.0000        0.0000        0.0000        0.0000        0.0000        0.0000        0.0000        0.0000        0.0000        0.0000        0.0000        0.0000        0.0000        0.0000        0.0000        0.0000        0.0000        0.0000        0.0000        0.0000        0.0000        0.0000        0.0000        0.0000        0.0000        0.0000        0.0000        0.0000        0.0000        0.0000        0.0000        0.0000        0.0000        0.0000        0.0000        0.0000        0.0000        0.0000        0.0000        0.0000        0.0000        0.0000        0.0000        0.0000        0.0000        0.0000        0.0000        0.0000        0.0000        0.0000        0.0000        0.0000        0.0000        0.0000        0.0000        0.0000        0.0000        0.0000        0.0000        0.0000        0.0000        0.0000        0.0000        0.0000        0.0000        0.0000        0.0000        0.0000        0.0000        0.0000        0.0000        0.0000        0.0000        0.0000        0.0000        0.0000        0.0000        0.0000        0.0000        0.0000        0.0000        0.0000        0.0000        0.0000        0.0000        0.0000        0.0000        0.0000        0.0000        0.0000        0.0000        0.0000        0.0000        0.0000        0.0000        0.0000        0.0000        0.0000        0.0000        0.0000        0.0000       66.2943       71.1335       86.5037       55.4188       46.6356       55.4062       72.4394       88.0637      108.3767      116.7196      128.1935      109.6710       96.4151       88.2751       70.5755       62.2636       59.5237       64.4546       53.0711       48.3002       48.7843       49.2543       58.7714       67.1136       70.0153       82.7836       92.8924       79.3977       88.1060       97.7542       74.4414       81.1432       77.2799       86.7290       90.6788       81.7497      106.3997       88.9184       96.9739       98.7528      119.3247      127.2427      157.8346      168.3375      183.8491      194.0804      232.5610      230.5839      208.8787      180.2976      206.6178      184.3762      152.6101      142.2109      154.3450      162.0482      148.8285      135.8133      116.2201      109.4015       99.5055       94.9061       93.1216       86.7313       84.9079       83.2648       84.8093       86.6434       84.9891       73.8610       35.5089       28.0933       26.6792       27.8752       21.4982       15.6712        0.0000        0.0000        0.0000        0.0000        0.0000        0.0000       10.5900       11.8200        0.3900        7.2900        7.2297        7.7979       22.1526       23.1999       53.0900       69.8508       76.4241        0.0000        0.0000        0.0000        0.0000        0.0000        0.0000        0.0000        0.0000        0.0000        0.0000        0.0000        0.0000        0.0000        0.0000        0.0000        0.0000        0.0000        0.0000        0.0000        0.0000        0.0000        0.0000        0.0000        0.0000        0.0000        0.0000        0.0000        0.0000        0.0000        0.0000        0.0000        0.0000        0.0000        0.0000        0.0000        0.0000        0.0000        0.0000        0.0000        0.0000        0.0000        0.0000        0.0000        0.0000        0.0000        0.0000        0.0000        0.0000        0.0000        0.0000        0.0000        0.0000        0.0000        0.0000        0.0000
        0.0000        0.0000        0.0000        0.0000        0.0000        0.0000        0.0000        0.0000        0.0000        0.0000        0.0000        0.0000        0.0000        0.0000        0.0000        0.0000        0.0000        0.0000        0.0000        0.0000        0.0000        0.0000        0.0000        0.0000        0.0000        0.0000        0.0000        0.0000        0.0000        0.0000        0.0000        0.0000        0.0000        0.0000        0.0000        0.0000        0.0000        0.0000        0.0000        0.0000        0.0000        0.0000        0.0000        0.0000        0.0000        0.0000        0.0000        0.0000        0.0000        0.0000        0.0000        0.0000        0.0000        0.0000        0.0000        0.0000        0.0000        0.0000        0.0000        0.0000        0.0000        0.0000        0.0000        0.0000        0.0000        0.0000        0.0000        0.0000        0.0000        0.0000        0.0000        0.0000        0.0000        0.0000        0.0000        0.0000        0.0000        0.0000        0.0000        0.0000        0.0000        0.0000        0.0000        0.0000        0.0000        0.0000        0.0000        0.0000        0.0000        0.0000        0.0000        0.0000        0.0000        0.0000        0.0000        0.0000        0.0000        0.0000        0.0000        0.0000        0.0000        0.0000       73.2856       70.2997       61.2239       64.1132       55.0879       80.8696       93.3855      103.1805      107.8960      112.3128      122.9430      133.4699      114.1765       88.2738       87.9269       89.2820       83.3873       70.8298       64.7011       61.5946       68.4262       73.5905       80.9423       79.3672       85.8905      104.9762      106.2472      108.9969      118.6367       87.9584       91.6603       95.7477       96.7346       98.6341       93.0870       92.7148       94.5984       99.4948       93.0032       85.0175       95.1945      126.9001      149.2604      169.2069      236.1102      218.4679      202.3610      228.7067      240.7212      212.5575      207.1685      165.2751      158.7420      167.0089      173.4907      164.4623      142.9550      121.8058      111.7432       99.5008       93.2150       84.8361       87.0545       84.2263       87.1209       86.8493       91.1871       86.2102       75.4805       39.2594       32.3283       28.2606       25.7650       17.7871       16.0493        0.0000        0.0000        0.0000        0.0000        0.0000        0.0000        0.0000        4.7100        2.3400        6.0000        5.7848        8.3339       17.5977       18.7294       43.5710       59.5114       72.9709        0.0000        0.0000        0.0000        0.0000        0.0000        0.0000        0.0000        0.0000        0.0000        0.0000        0.0000        0.0000        0.0000        0.0000        0.0000        0.0000        0.0000        0.0000        0.0000        0.0000        0.0000        0.0000        0.0000        0.0000        0.0000        0.0000        0.0000        0.0000        0.0000        0.0000        0.0000        0.0000        0.0000        0.0000        0.0000        0.0000        0.0000        0.0000        0.0000        0.0000        0.0000        0.0000        0.0000        0.0000        0.0000        0.0000        0.0000        0.0000        0.0000        0.0000        0.0000        0.0000        0.0000        0.0000        0.0000
        0.0000        0.0000        0.0000        0.0000        0.0000        0.0000        0.0000        0.0000        0.0000        0.0000        0.0000        0.0000        0.0000        0.0000        0.0000        0.0000        0.0000        0.0000        0.0000        0.0000        0.0000        0.0000        0.0000        0.0000        0.0000        0.0000        0.0000        0.0000        0.0000        0.0000        0.0000        0.0000        0.0000        0.0000        0.0000        0.0000        0.0000        0.0000        0.0000        0.0000        0.0000        0.0000        0.0000        0.0000        0.0000        0.0000        0.0000        0.0000        0.0000        0.0000        0.0000        0.0000        0.0000        0.0000        0.0000        0.0000        0.0000        0.0000        0.0000        0.0000        0.0000        0.0000        0.0000        0.0000        0.0000        0.0000        0.0000        0.0000        0.0000        0.0000        0.0000        0.0000        0.0000        0.0000        0.0000        0.0000        0.0000        0.0000        0.0000        0.0000        0.0000        0.0000        0.0000        0.0000        0.0000        0.0000        0.0000        0.0000        0.0000        0.0000        0.0000        0.0000        0.0000        0.0000        0.0000        0.0000        0.0000        0.0000        0.0000        0.0000        0.0000        0.0000        0.0000       92.0281      105.3959       97.8009       93.7017       90.3749       94.1479      116.1849      110.9158      136.3395      144.8427      142.2904      139.3267      131.7178      125.9336      129.2347      114.8436      115.4791      109.2291      103.9848      102.2753      111.5348      120.4771      121.5172      125.3003        0.0000        0.0000      116.8538      120.7278      131.0623      137.5503      147.6952      142.4333      143.3132      122.4548      111.2236      101.2989       86.9052       81.0989       77.4817       80.2048      104.8481      144.7995      145.2084      177.6181      189.8164      171.5764      217.9295      228.9886      218.7811      176.7887      171.6126      165.5044      171.8363      185.3577      175.7297      161.0607      121.3758      113.9046      121.7716      119.1812      138.2707      102.7295       99.6880      135.1285      103.6025       95.3186       97.4376       86.9369       50.3354       47.6185       28.6419        0.0000        0.0000        0.0000        0.0000        0.0000        0.0000        0.0000        0.0000        0.0000        0.0000        0.0000        0.0000        0.0000        0.4347        2.9797        8.3882        8.3727       33.6102       40.7765        0.0000        0.0000        0.0000        0.0000        0.0000        0.0000        0.0000        0.0000        0.0000        0.0000        0.0000        0.0000        0.0000        0.0000        0.0000        0.0000        0.0000        0.0000        0.0000        0.0000        0.0000        0.0000        0.0000        0.0000        0.0000        0.0000        0.0000        0.0000        0.0000        0.0000        0.0000        0.0000        0.0000        0.0000        0.0000        0.0000        0.0000        0.0000        0.0000        0.0000        0.0000        0.0000        0.0000        0.0000        0.0000        0.0000        0.0000        0.0000        0.0000        0.0000        0.0000        0.0000        0.0000        0.0000        0.0000        0.0000
        0.0000        0.0000        0.0000        0.0000        0.0000        0.0000        0.0000        0.0000        0.0000        0.0000        0.0000        0.0000        0.0000        0.0000        0.0000        0.0000        0.0000        0.0000        0.0000        0.0000        0.0000        0.0000        0.0000        0.0000        0.0000        0.0000        0.0000        0.0000        0.0000        0.0000        0.0000        0.0000        0.0000        0.0000        0.0000        0.0000        0.0000        0.0000        0.0000        0.0000        0.0000        0.0000        0.0000        0.0000        0.0000        0.0000        0.0000        0.0000        0.0000        0.0000        0.0000        0.0000        0.0000        0.0000        0.0000        0.0000        0.0000        0.0000        0.0000        0.0000        0.0000        0.0000        0.0000        0.0000        0.0000        0.0000        0.0000        0.0000        0.0000        0.0000        0.0000        0.0000        0.0000        0.0000        0.0000        0.0000        0.0000        0.0000        0.0000        0.0000        0.0000        0.0000        0.0000        0.0000        0.0000        0.0000        0.0000        0.0000        0.0000        0.0000        0.0000        0.0000        0.0000        0.0000        0.0000        0.0000        0.0000        0.0000        0.0000        0.0000        0.0000        0.0000        0.0000       94.8387      113.2138      110.8989       96.8603       98.8244      104.3513      110.9097      122.1739      141.1965      142.5931      137.4943      152.1955      152.9005      151.4591      145.4496      130.7038      124.8172      124.3347      124.0278      128.2916      141.7562      139.5519      144.9570        0.0000        0.0000        0.0000        0.0000        0.0000        0.0000      158.4904      164.1433      178.1308      140.7721      131.4402      130.8386      107.5451       91.0783       81.9010       82.5263       92.7740      119.7492      155.4813      139.0134      137.0938      204.0386      187.8084      222.1576      171.3453      214.2986      184.4763      170.8555      178.2773      181.7280      201.2833      199.8170      177.4268      146.3580      117.1173      107.0855      131.2827      112.0269       99.8316       99.3426       99.4576      110.2388      103.0915      118.5100      114.3518       52.1640        0.0000        0.0000        0.0000        0.0000        0.0000        0.0000        0.0000        0.0000        0.0000        0.0000        0.0000        0.0000        0.0000        0.0000        0.0000        1.8406        2.4127        3.7789       10.3395       26.9163       36.5125       67.0352        0.0000        0.0000        0.0000        0.0000        0.0000        0.0000        0.0000        0.0000        0.0000        0.0000        0.0000        0.0000        0.0000        0.0000        0.0000        0.0000        0.0000        0.0000        0.0000        0.0000        0.0000        0.0000        0.0000        0.0000        0.0000        0.0000        0.0000        0.0000        0.0000        0.0000        0.0000        0.0000        0.0000        0.0000        0.0000        0.0000        0.0000        0.0000        0.0000        0.0000        0.0000        0.0000        0.0000        0.0000        0.0000        0.0000        0.0000        0.0000        0.0000        0.0000        0.0000        0.0000        0.0000        0.0000        0.0000
        0.0000        0.0000        0.0000        0.0000        0.0000        0.0000        0.0000        0.0000        0.0000        0.0000        0.0000        0.0000        0.0000        0.0000        0.0000        0.0000        0.0000        0.0000        0.0000        0.0000        0.0000        0.0000        0.0000        0.0000        0.0000        0.0000        0.0000        0.0000        0.0000        0.0000        0.0000        0.0000        0.0000        0.0000        0.0000        0.0000        0.0000        0.0000        0.0000        0.0000        0.0000        0.0000        0.0000        0.0000        0.0000        0.0000        0.0000        0.0000        0.0000        0.0000        0.0000        0.0000        0.0000        0.0000        0.0000        0.0000        0.0000        0.0000        0.0000        0.0000        0.0000        0.0000        0.0000        0.0000        0.0000        0.0000        0.0000        0.0000        0.0000        0.0000        0.0000        0.0000        0.0000        0.0000        0.0000        0.0000        0.0000        0.0000        0.0000        0.0000        0.0000        0.0000        0.0000        0.0000        0.0000        0.0000        0.0000        0.0000        0.0000        0.0000        0.0000        0.0000        0.0000        0.0000        0.0000        0.0000        0.0000        0.0000        0.0000        0.0000        0.0000        0.0000        0.0000       80.2738      102.3433      107.6236      102.9572      104.0726      102.8046      100.7517      114.8416      127.9096      132.4264      146.2111      157.1976      161.5536      166.8583        0.0000      144.8499      137.9599        0.0000        0.0000      135.8772      150.6793        0.0000        0.0000        0.0000        0.0000        0.0000        0.0000        0.0000        0.0000      168.5647      169.4812      163.4035      145.3377      142.8131      131.7136      118.2627       97.9159       84.4657       83.5427       71.7143      105.3067      111.1770      115.1644      126.0414      136.8944      172.7373      118.1676      124.7830      146.5342      142.0007      162.9300      187.1870      225.2006      237.8214      241.7093      210.2416      144.6578      120.1369      114.9025      111.6973      122.2237      122.0728      123.4910      115.9365        0.0000        0.0000        0.0000        0.0000        0.0000        0.0000        0.0000        0.0000        0.0000        0.0000        0.0000        0.0000        0.0000        0.0000        0.0000        0.0000        0.0000        0.0000        0.0000        0.0000        6.8916        2.7161        3.2332        5.3651       19.3962        0.0000        0.0000        0.0000        0.0000        0.0000        0.0000        0.0000        0.0000        0.0000        0.0000        0.0000        0.0000        0.0000        0.0000        0.0000        0.0000        0.0000        0.0000        0.0000        0.0000        0.0000        0.0000        0.0000        0.0000        0.0000        0.0000        0.0000        0.0000        0.0000        0.0000        0.0000        0.0000        0.0000        0.0000        0.0000        0.0000        0.0000        0.0000        0.0000        0.0000        0.0000        0.0000        0.0000        0.0000        0.0000        0.0000        0.0000        0.0000        0.0000        0.0000        0.0000        0.0000        0.0000        0.0000        0.0000        0.0000        0.0000
        0.0000        0.0000        0.0000        0.0000        0.0000        0.0000        0.0000        0.0000        0.0000        0.0000        0.0000        0.0000        0.0000        0.0000        0.0000        0.0000        0.0000        0.0000        0.0000        0.0000        0.0000        0.0000        0.0000        0.0000        0.0000        0.0000        0.0000        0.0000        0.0000        0.0000        0.0000        0.0000        0.0000        0.0000        0.0000        0.0000        0.0000        0.0000        0.0000        0.0000        0.0000        0.0000        0.0000        0.0000        0.0000        0.0000        0.0000        0.0000        0.0000        0.0000        0.0000        0.0000        0.0000        0.0000        0.0000        0.0000        0.0000        0.0000        0.0000        0.0000        0.0000        0.0000        0.0000        0.0000        0.0000        0.0000        0.0000        0.0000        0.0000        0.0000        0.0000        0.0000        0.0000        0.0000        0.0000        0.0000        0.0000        0.0000        0.0000        0.0000        0.0000        0.0000        0.0000        0.0000        0.0000        0.0000        0.0000        0.0000        0.0000        0.0000        0.0000        0.0000        0.0000        0.0000        0.0000        0.0000        0.0000        0.0000        0.0000        0.0000        0.0000        0.0000        0.0000       86.8090      104.5513      106.8438       97.1690       95.7999      102.4381      107.0624      103.0834      114.1096      136.6033      144.5757        0.0000        0.0000        0.0000        0.0000        0.0000        0.0000        0.0000        0.0000        0.0000        0.0000        0.0000        0.0000        0.0000        0.0000        0.0000        0.0000        0.0000        0.0000        0.0000      153.8995      152.9138      143.1671      136.4380      122.7242      108.9047       95.0984       88.1876       71.2913       63.6758       73.0070      106.1691      115.2195      107.8024       92.7191      119.2611      108.5339      149.5114      154.2861      151.1155      178.8207      187.7941      230.5708      259.7143      222.3847      211.4266      161.6977      142.3607      142.4721      141.7346      129.5374      129.3649       94.9880        0.0000        0.0000        0.0000        0.0000        0.0000        0.0000        0.0000        0.0000        0.0000        0.0000        0.0000        0.0000        0.0000        0.0000        0.0000        0.0000        0.0000        0.0000        0.0000        0.0000        0.0000        0.0000        0.4241        1.4636        6.4190        0.0000       42.8863       89.3601        0.0000        0.0000        0.0000        0.0000        0.0000        0.0000        0.0000        0.0000        0.0000        0.0000        0.0000        0.0000        0.0000        0.0000        0.0000        0.0000        0.0000        0.0000        0.0000        0.0000        0.0000        0.0000        0.0000        0.0000        0.0000        0.0000        0.0000        0.0000        0.0000        0.0000        0.0000        0.0000        0.0000        0.0000        0.0000        0.0000        0.0000        0.0000        0.0000        0.0000        0.0000        0.0000        0.0000        0.0000        0.0000        0.0000        0.0000        0.0000        0.0000        0.0000        0.0000        0.0000        0.0000        0.0000        0.0000
        0.0000        0.0000        0.0000        0.0000        0.0000        0.0000        0.0000        0.0000        0.0000        0.0000        0.0000        0.0000        0.0000        0.0000        0.0000        0.0000        0.0000        0.0000        0.0000        0.0000        0.0000        0.0000        0.0000        0.0000        0.0000        0.0000        0.0000        0.0000        0.0000        0.0000        0.0000        0.0000        0.0000        0.0000        0.0000        0.0000        0.0000        0.0000        0.0000        0.0000        0.0000        0.0000        0.0000        0.0000        0.0000        0.0000        0.0000        0.0000        0.0000        0.0000        0.0000        0.0000        0.0000        0.0000        0.0000        0.0000        0.0000        0.0000        0.0000        0.0000        0.0000        0.0000        0.0000        0.0000        0.0000        0.0000        0.0000        0.0000        0.0000        0.0000        0.0000        0.0000        0.0000        0.0000        0.0000        0.0000        0.0000        0.0000        0.0000        0.0000        0.0000        0.0000        0.0000        0.0000        0.0000        0.0000        0.0000        0.0000        0.0000        0.0000        0.0000        0.0000        0.0000        0.0000        0.0000        0.0000        0.0000        0.0000        0.0000        0.0000        0.0000        0.0000        0.0000        0.0000        0.0000       94.3328       89.9690      105.0606      109.0134      117.5101      105.2144      114.8196      136.0089      135.4847      141.0372        0.0000        0.0000        0.0000        0.0000        0.0000        0.0000        0.0000        0.0000        0.0000        0.0000        0.0000        0.0000        0.0000        0.0000        0.0000        0.0000        0.0000        0.0000      137.5016      134.4612      130.0441      119.0357      108.0296      100.3529      108.1172       69.4716       57.8413       55.7567       62.0872       81.3461      109.3313       85.3174      112.3970      113.4229      119.1160      161.1398      171.5000      199.4852      221.0372      211.3149      235.2818      286.1356      272.9715      237.6243      179.3160      157.9913      149.4336      129.4823       93.1200       76.2900        0.0000        0.0000        0.0000        0.0000        0.0000        0.0000        0.0000        0.0000        0.0000        0.0000        0.0000        0.0000        0.0000        0.0000        0.0000        0.0000        0.0000        0.0000        0.0000        0.0000        0.0000        0.0000        0.0000        0.0000       28.7423       38.1029        0.0000       77.8500      138.2100        0.0000        0.0000        0.0000        0.0000        0.0000        0.0000        0.0000        0.0000        0.0000        0.0000        0.0000        0.0000        0.0000        0.0000        0.0000        0.0000        0.0000        0.0000        0.0000        0.0000        0.0000        0.0000        0.0000        0.0000        0.0000        0.0000        0.0000        0.0000        0.0000        0.0000        0.0000        0.0000        0.0000        0.0000        0.0000        0.0000        0.0000        0.0000        0.0000        0.0000        0.0000        0.0000        0.0000        0.0000        0.0000        0.0000        0.0000        0.0000        0.0000        0.0000        0.0000        0.0000        0.0000        0.0000        0.0000
        0.0000        0.0000        0.0000        0.0000        0.0000        0.0000        0.0000        0.0000        0.0000        0.0000        0.0000        0.0000        0.0000        0.0000        0.0000        0.0000        0.0000        0.0000        0.0000        0.0000        0.0000        0.0000        0.0000        0.0000        0.0000        0.0000        0.0000        0.0000        0.0000        0.0000        0.0000        0.0000        0.0000        0.0000        0.0000        0.0000        0.0000        0.0000        0.0000        0.0000        0.0000        0.0000        0.0000        0.0000        0.0000        0.0000        0.0000        0.0000        0.0000        0.0000        0.0000        0.0000        0.0000        0.0000        0.0000        0.0000        0.0000        0.0000        0.0000        0.0000        0.0000        0.0000        0.0000        0.0000        0.0000        0.0000        0.0000        0.0000        0.0000        0.0000        0.0000        0.0000        0.0000        0.0000        0.0000        0.0000        0.0000        0.0000        0.0000        0.0000        0.0000        0.0000        0.0000        0.0000        0.0000        0.0000        0.0000        0.0000        0.0000        0.0000        0.0000        0.0000        0.0000        0.0000        0.0000        0.0000        0.0000        0.0000        0.0000        0.0000        0.0000        0.0000        0.0000        0.0000        0.0000        0.0000      101.3115      116.2730      106.6244      104.7298       99.3886      126.7237      134.2582      138.9321      146.2600        0.0000        0.0000        0.0000        0.0000        0.0000        0.0000        0.0000        0.0000        0.0000        0.0000        0.0000        0.0000        0.0000        0.0000        0.0000        0.0000        0.0000        0.0000        0.0000        0.0000      112.3942      109.7653       96.3520       88.0782       82.1056       65.1505       56.0428       49.7153       42.8459       45.5262       57.9698       59.6560       83.4551      119.2661      125.6726      154.2507      246.4140      266.6343      283.3141      310.6094      337.0037      307.9439      265.7041      237.7265      152.9808        0.0000        0.0000      172.1465        0.0000        0.0000        0.0000        0.0000        0.0000        0.0000        0.0000        0.0000        0.0000        0.0000        0.0000        0.0000        0.0000        0.0000        0.0000        0.0000        0.0000        0.0000        0.0000        0.0000        0.0000        0.0000        0.0000        0.0000        0.0000        0.0000       35.7094       46.1944        0.0000        0.0000        0.0000        0.0000        0.0000        0.0000        0.0000        0.0000        0.0000        0.0000        0.0000        0.0000        0.0000        0.0000        0.0000        0.0000        0.0000        0.0000        0.0000        0.0000        0.0000        0.0000        0.0000        0.0000        0.0000        0.0000        0.0000        0.0000        0.0000        0.0000        0.0000        0.0000        0.0000        0.0000        0.0000        0.0000        0.0000        0.0000        0.0000        0.0000        0.0000        0.0000        0.0000        0.0000        0.0000        0.0000        0.0000        0.0000        0.0000        0.0000        0.0000        0.0000        0.0000        0.0000        0.0000        0.0000        0.0000        0.0000
[truncated: 212,709 more chars]
