# Supplementary material for: Multidimensional evaluation of the TRMM 3B43V7 satellite-based precipitation product in mainland China from 1998–2016
Source: PeerJ. 2020 Feb 20;8:e8615. doi: 10.7717/peerj.8615 (PMC7036276; doi:10.7717/peerj.8615)
Supplement: Supplemental Information 2 [file peerj-08-8615-s002.zip › TRMM_3B43 data/TRMM 3B43 data-Year-Month/2002-11.txt]

ncols         249
nrows         175
xllcorner     73.250
yllcorner     6.500
cellsize      0.25000
        0.0000        0.0000        0.0000        0.0000        0.0000        0.0000        0.0000        0.0000        0.0000        0.0000        0.0000        0.0000        0.0000        0.0000        0.0000        0.0000        0.0000        0.0000        0.0000        0.0000        0.0000        0.0000        0.0000        0.0000        0.0000        0.0000        0.0000        0.0000        0.0000        0.0000        0.0000        0.0000        0.0000        0.0000        0.0000        0.0000        0.0000        0.0000        0.0000        0.0000        0.0000        0.0000        0.0000        0.0000        0.0000        0.0000        0.0000        0.0000        0.0000        0.0000        0.0000        0.0000        0.0000        0.0000        0.0000        0.0000        0.0000        0.0000        0.0000        0.0000        0.0000        0.0000        0.0000        0.0000        0.0000        0.0000        0.0000        0.0000        0.0000        0.0000        0.0000        0.0000        0.0000        0.0000        0.0000        0.0000        0.0000        0.0000        0.0000        0.0000        0.0000        0.0000        0.0000        0.0000        0.0000        0.0000        0.0000        0.0000        0.0000        0.0000        0.0000        0.0000        0.0000        0.0000        0.0000        0.0000        0.0000        0.0000        0.0000        0.0000        0.0000        0.0000        0.0000        0.0000        0.0000        0.0000        0.0000        0.0000        0.0000        0.0000        0.0000        0.0000        0.0000        0.0000        0.0000        0.0000        0.0000        0.0000        0.0000        0.0000        0.0000        0.0000        0.0000        0.0000        0.0000        0.0000        0.0000        0.0000        0.0000        0.0000        0.0000        0.0000        0.0000        0.0000        0.0000        0.0000        0.0000        0.0000        0.0000        0.0000        0.0000        0.0000        0.0000        0.0000        0.0000        0.0000        0.0000        0.0000        0.0000        0.0000        0.0000        0.0000        0.0000        0.0000        0.0000        0.0000        0.0000        0.0000        0.0000        0.0000        0.0000        0.0000        0.0000        0.0000        0.0000        0.0000        0.0000        0.0000        0.0000        0.0000        0.0000        0.0000        0.0000        7.2526        7.2015        6.1958        0.0000        0.0000        0.0000        6.6966        6.0377        5.3910        5.3087       10.3935        9.9814        9.5788        9.0822        9.5940        9.2678        9.1022        8.2476        9.1451        7.7539        7.1357        6.7153        6.9867        6.8245        6.7436        6.3394        6.8074        6.9897        7.6225        6.6181        6.7889        6.4945        5.4539        4.5421        4.6668        4.4052        4.3176        4.6162        3.1384        3.5083        3.6220        3.4207        2.5232        2.0559        2.2640        2.6397        0.0000        0.0000        0.0000        0.0000        0.0000        0.0000        0.0000        0.0000        0.0000        0.0000        0.0000        0.0000        0.0000        0.0000        0.0000        0.0000        0.0000        0.0000        0.0000        0.0000        0.0000        0.0000        0.0000        0.0000        0.0000        0.0000        0.0000        0.0000        0.0000        0.0000
        0.0000        0.0000        0.0000        0.0000        0.0000        0.0000        0.0000        0.0000        0.0000        0.0000        0.0000        0.0000        0.0000        0.0000        0.0000        0.0000        0.0000        0.0000        0.0000        0.0000        0.0000        0.0000        0.0000        0.0000        0.0000        0.0000        0.0000        0.0000        0.0000        0.0000        0.0000        0.0000        0.0000        0.0000        0.0000        0.0000        0.0000        0.0000        0.0000        0.0000        0.0000        0.0000        0.0000        0.0000        0.0000        0.0000        0.0000        0.0000        0.0000        0.0000        0.0000        0.0000        0.0000        0.0000        0.0000        0.0000        0.0000        0.0000        0.0000        0.0000        0.0000        0.0000        0.0000        0.0000        0.0000        0.0000        0.0000        0.0000        0.0000        0.0000        0.0000        0.0000        0.0000        0.0000        0.0000        0.0000        0.0000        0.0000        0.0000        0.0000        0.0000        0.0000        0.0000        0.0000        0.0000        0.0000        0.0000        0.0000        0.0000        0.0000        0.0000        0.0000        0.0000        0.0000        0.0000        0.0000        0.0000        0.0000        0.0000        0.0000        0.0000        0.0000        0.0000        0.0000        0.0000        0.0000        0.0000        0.0000        0.0000        0.0000        0.0000        0.0000        0.0000        0.0000        0.0000        0.0000        0.0000        0.0000        0.0000        0.0000        0.0000        0.0000        0.0000        0.0000        0.0000        0.0000        0.0000        0.0000        0.0000        0.0000        0.0000        0.0000        0.0000        0.0000        0.0000        0.0000        0.0000        0.0000        0.0000        0.0000        0.0000        0.0000        0.0000        0.0000        0.0000        0.0000        0.0000        0.0000        0.0000        0.0000        0.0000        0.0000        0.0000        0.0000        0.0000        0.0000        0.0000        0.0000        0.0000        0.0000        0.0000        0.0000        0.0000        0.0000        0.0000        0.0000        0.0000        0.0000        0.0000        0.0000        0.0000        0.0000        7.6992        7.4111        6.1596        5.8667        5.3331        5.4580        5.1305        6.0318        5.2351        5.2985        5.1793        9.2915        9.9673       10.0402       10.0233       10.9401       10.4692        9.9767        9.4589        9.9401        8.8577        8.0963        7.5684        8.3223        7.9332        7.1245        6.5067        6.8726        6.9633        7.1082        7.2024        6.8023        6.0722        5.7406        4.9431        4.5095        4.1063        3.8350        3.9398        2.9139        3.4593        3.6273        3.4823        2.2792        1.8411        2.1658        2.3721        3.2888        3.4985        4.0971        5.1908        7.0921        7.1526        7.5109        0.0000        0.0000        0.0000        0.0000        0.0000        0.0000        0.0000        0.0000        0.0000        0.0000        0.0000        0.0000        0.0000        0.0000        0.0000        0.0000        0.0000        0.0000        0.0000        0.0000        0.0000        0.0000        0.0000
        0.0000        0.0000        0.0000        0.0000        0.0000        0.0000        0.0000        0.0000        0.0000        0.0000        0.0000        0.0000        0.0000        0.0000        0.0000        0.0000        0.0000        0.0000        0.0000        0.0000        0.0000        0.0000        0.0000        0.0000        0.0000        0.0000        0.0000        0.0000        0.0000        0.0000        0.0000        0.0000        0.0000        0.0000        0.0000        0.0000        0.0000        0.0000        0.0000        0.0000        0.0000        0.0000        0.0000        0.0000        0.0000        0.0000        0.0000        0.0000        0.0000        0.0000        0.0000        0.0000        0.0000        0.0000        0.0000       22.1430        0.0000       17.1882       14.2792        0.0000        0.0000        0.0000        0.0000        0.0000        0.0000        0.0000        0.0000        0.0000        0.0000        0.0000        0.0000        0.0000        0.0000        0.0000        0.0000        0.0000        0.0000        0.0000        0.0000        0.0000        0.0000        0.0000        0.0000        0.0000        0.0000        0.0000        0.0000        0.0000        0.0000        0.0000        0.0000        0.0000        0.0000        0.0000        0.0000        0.0000        0.0000        0.0000        0.0000        0.0000        0.0000        0.0000        0.0000        0.0000        0.0000        0.0000        0.0000        0.0000        0.0000        0.0000        0.0000        0.0000        0.0000        0.0000        0.0000        0.0000        0.0000        0.0000        0.0000        0.0000        0.0000        0.0000        0.0000        0.0000        0.0000        0.0000        0.0000        0.0000        0.0000        0.0000        0.0000        0.0000        0.0000        0.0000        0.0000        0.0000        0.0000        0.0000        0.0000        0.0000        0.0000        0.0000        0.0000        0.0000        0.0000        0.0000        0.0000        0.0000        0.0000        0.0000        0.0000        0.0000        0.0000        0.0000        0.0000        0.0000        0.0000        0.0000        0.0000        0.0000        0.0000        0.0000        0.0000        0.0000        0.0000        0.0000        0.0000        0.0000        0.0000        0.0000        0.0000        8.1459        8.1098        7.3390        6.3754        5.2533        5.2092        5.4683        5.4378        6.6005        5.8943        5.9200        6.9751       12.1518       13.2162       12.7751       11.5437       12.6770       11.1005       10.6850       10.1021       10.3434        9.8306        8.9837        8.1823        9.2404        8.3636        7.9702        7.0461        7.1776        7.4063        6.6658        6.1709        6.2413        5.3594        5.0816        4.6751        4.6375        4.5398        3.4971        4.5685        3.0047        3.0174        2.9830        3.0410        2.7238        2.9157        3.0937        3.1088        3.7620        4.0080        4.7385        5.1018        6.7078        6.8251        7.0058        7.8903        0.0000        0.0000        0.0000        0.0000        0.0000        0.0000        0.0000        0.0000        0.0000        0.0000        0.0000        0.0000        0.0000        0.0000        0.0000        0.0000        0.0000        0.0000        0.0000        0.0000        0.0000        0.0000
        0.0000        0.0000        0.0000        0.0000        0.0000        0.0000        0.0000        0.0000        0.0000        0.0000        0.0000        0.0000        0.0000        0.0000        0.0000        0.0000        0.0000        0.0000        0.0000        0.0000        0.0000        0.0000        0.0000        0.0000        0.0000        0.0000        0.0000        0.0000        0.0000        0.0000        0.0000        0.0000        0.0000        0.0000        0.0000        0.0000        0.0000        0.0000        0.0000        0.0000        0.0000        0.0000        0.0000        0.0000        0.0000        0.0000        0.0000        0.0000        0.0000        0.0000        0.0000        0.0000        0.0000       33.5448       31.3124       25.3764       23.6638       20.8679       18.1503        8.9048        0.0000        0.0000        0.0000        0.0000        0.0000        0.0000        0.0000        0.0000        0.0000        0.0000        0.0000        0.0000        0.0000        0.0000        0.0000        0.0000        0.0000        0.0000        0.0000        0.0000        0.0000        0.0000        0.0000        0.0000        0.0000        0.0000        0.0000        0.0000        0.0000        0.0000        0.0000        0.0000        0.0000        0.0000        0.0000        0.0000        0.0000        0.0000        0.0000        0.0000        0.0000        0.0000        0.0000        0.0000        0.0000        0.0000        0.0000        0.0000        0.0000        0.0000        0.0000        0.0000        0.0000        0.0000        0.0000        0.0000        0.0000        0.0000        0.0000        0.0000        0.0000        0.0000        0.0000        0.0000        0.0000        0.0000        0.0000        0.0000        0.0000        0.0000        0.0000        0.0000        0.0000        0.0000        0.0000        0.0000        0.0000        0.0000        0.0000        0.0000        0.0000        0.0000        0.0000        0.0000        0.0000        0.0000        0.0000        0.0000        0.0000        0.0000        0.0000        0.0000        0.0000        0.0000        0.0000        0.0000        0.0000        0.0000        0.0000        0.0000        0.0000        0.0000        0.0000        0.0000        0.0000        0.0000        0.0000        0.0000        0.0000        0.0000        6.3084        8.7076        8.0791        7.3426        6.9207        5.4890        5.3945        6.2683        5.3727        8.1337        8.3488        8.1372        8.6198       14.2120       14.4602       14.2496       13.0814       13.2091       12.0832       11.1429       10.5498       11.5012       10.4692        9.3503        8.6749        8.9947        8.7977        8.0339        7.3291        8.1749        7.5142        6.3772        5.9902        6.4120        5.5885        5.2621        4.7630        4.4653        4.2982        4.1346        4.3227        3.7374        3.8465        3.7676        3.3927        2.7107        3.2136        3.7827        4.0672        5.1932        5.7317        5.5906        5.6999        6.9172        6.9897        6.9505        7.0283        5.9345        5.5327        0.0000        0.0000        0.0000        0.0000        0.0000        0.0000        0.0000        0.0000        0.0000        0.0000        0.0000        0.0000        0.0000        0.0000        0.0000        0.0000        0.0000        0.0000        0.0000        0.0000
        0.0000        0.0000        0.0000        0.0000        0.0000        0.0000        0.0000        0.0000        0.0000        0.0000        0.0000        0.0000        0.0000        0.0000        0.0000        0.0000        0.0000        0.0000        0.0000        0.0000        0.0000        0.0000        0.0000        0.0000        0.0000        0.0000        0.0000        0.0000        0.0000        0.0000        0.0000        0.0000        0.0000        0.0000        0.0000        0.0000        0.0000        0.0000        0.0000        0.0000        0.0000        0.0000        0.0000        0.0000        0.0000        0.0000        0.0000        0.0000        0.0000        0.0000        0.0000        0.0000        0.0000       38.0417       35.7735       35.8870       34.2020       30.9971       26.4486       18.6199        0.0000        0.0000        0.0000        0.0000        0.0000        0.0000        0.0000        0.0000        0.0000        0.0000        0.0000        0.0000        0.0000        0.0000        0.0000        0.0000        0.0000        0.0000        0.0000        0.0000        0.0000        0.0000        0.0000        0.0000        0.0000        0.0000        0.0000        0.0000        0.0000        0.0000        0.0000        0.0000        0.0000        0.0000        0.0000        0.0000        0.0000        0.0000        0.0000        0.0000        0.0000        0.0000        0.0000        0.0000        0.0000        0.0000        0.0000        0.0000        0.0000        0.0000        0.0000        0.0000        0.0000        0.0000        0.0000        0.0000        0.0000        0.0000        0.0000        0.0000        0.0000        0.0000        0.0000        0.0000        0.0000        0.0000        0.0000        0.0000        0.0000        0.0000        0.0000        0.0000        0.0000        0.0000        0.0000        0.0000        0.0000        0.0000        0.0000        0.0000        0.0000        0.0000        0.0000        0.0000        0.0000        0.0000        0.0000        0.0000        0.0000        0.0000        0.0000        0.0000        0.0000        0.0000        0.0000        0.0000        0.0000        0.0000        0.0000        0.0000        0.0000        0.0000        0.0000        0.0000        0.0000        0.0000        0.0000        0.0000        0.0000        0.0000       10.5550       12.0925       10.9410       10.2375        9.6274       11.3485       12.2600       11.1796       11.3209       12.7587       13.8248       14.4332       14.1935       15.2043       15.6909       15.4724       14.2701       13.5694       12.3912       12.2247       11.5858       11.2358       11.1417       10.0586        9.4232        9.1776        8.7794        8.5170        7.7226        7.6198        6.8080        6.4052        6.0356        5.8666        5.7812        5.4919        5.1648        5.7863        5.0362        5.1581        5.3908        5.8396        6.0797        6.3684        6.2114        4.9967        4.7625        4.8100        5.6201        7.4394        8.2827        8.7194        9.4010        9.2861        8.9932        8.7760        7.2806        5.0968        5.5588        5.2607        4.6953        0.0000        0.0000        0.0000        0.0000        0.0000        0.0000        0.0000        0.0000        0.0000        0.0000        0.0000        0.0000        0.0000        0.0000        0.0000        0.0000        0.0000        0.0000
        0.0000        0.0000        0.0000        0.0000        0.0000        0.0000        0.0000        0.0000        0.0000        0.0000        0.0000        0.0000        0.0000        0.0000        0.0000        0.0000        0.0000        0.0000        0.0000        0.0000        0.0000        0.0000        0.0000        0.0000        0.0000        0.0000        0.0000        0.0000        0.0000        0.0000        0.0000        0.0000        0.0000        0.0000        0.0000        0.0000        0.0000        0.0000        0.0000        0.0000        0.0000        0.0000        0.0000        0.0000        0.0000        0.0000        0.0000        0.0000        0.0000        0.0000       50.6992       45.9596       45.3855       42.3211       40.6294       41.0679       40.3952       37.2364       31.5006       22.2032       17.6301       13.9165        0.0000        0.0000        0.0000        0.0000        0.0000        0.0000        0.0000        0.0000        0.0000        0.0000        0.0000        0.0000        0.0000        0.0000        0.0000        0.0000        0.0000        0.0000        0.0000        0.0000        0.0000        0.0000        0.0000        0.0000        0.0000        0.0000        0.0000        0.0000        0.0000        0.0000        0.0000        0.0000        0.0000        0.0000        0.0000        0.0000        0.0000        0.0000        0.0000        0.0000        0.0000        0.0000        0.0000        0.0000        0.0000        0.0000        0.0000        0.0000        0.0000        0.0000        0.0000        0.0000        0.0000        0.0000        0.0000        0.0000        0.0000        0.0000        0.0000        0.0000        0.0000        0.0000        0.0000        0.0000        0.0000        0.0000        0.0000        0.0000        0.0000        0.0000        0.0000        0.0000        0.0000        0.0000        0.0000        0.0000        0.0000        0.0000        0.0000        0.0000        0.0000        0.0000        0.0000        0.0000        0.0000        0.0000        0.0000        0.0000        0.0000        0.0000        0.0000        0.0000        0.0000        0.0000        0.0000        0.0000        0.0000        0.0000        0.0000        0.0000        0.0000        0.0000        0.0000        0.0000        0.0000        0.0000        0.0000       10.2530       10.5904       10.8085       10.2862       10.3663       10.1866       11.6808       12.1818       12.5078       12.8813       14.1375       14.9036       15.1378       15.0530       16.3456       15.9357       15.4455       14.5860       13.8478       12.7080       12.6967       11.6508       11.8609       11.1831       10.8223        9.7235        9.9332        9.1495        8.5033        8.4535        8.0604        6.9698        6.3534        6.3433        6.3119        5.7885        6.0900        5.7058        6.6917        5.6735        6.0375        6.5530        7.1405        7.2210        7.8603        7.4366        5.8784        5.5413        5.8867        6.3855        8.3826        9.5648       10.3860       10.0218        9.9497        9.3329        8.8208        7.3205        4.2812        3.8487        3.3955        3.7491        0.0000        0.0000        0.0000        0.0000        0.0000        0.0000        0.0000        0.0000        0.0000        0.0000        0.0000        0.0000        0.0000        0.0000       29.7682       34.7812       32.4415        0.0000
        0.0000        0.0000        0.0000        0.0000        0.0000        0.0000        0.0000        0.0000        0.0000        0.0000        0.0000        0.0000        0.0000        0.0000        0.0000        0.0000        0.0000        0.0000        0.0000        0.0000        0.0000        0.0000        0.0000        0.0000        0.0000        0.0000        0.0000        0.0000        0.0000        0.0000        0.0000        0.0000        0.0000        0.0000        0.0000        0.0000        0.0000        0.0000        0.0000        0.0000        0.0000        0.0000        0.0000        0.0000        0.0000        0.0000        0.0000        0.0000       47.8869       48.8227       47.6869       42.6830       44.9796       42.8034       46.2933       47.1570       43.3672       39.6740       34.6024       25.2339       20.6998       16.7890       14.0157        0.0000        0.0000        0.0000        0.0000        0.0000        0.0000        0.0000        0.0000        0.0000        0.0000        0.0000        0.0000        0.0000        0.0000        0.0000        0.0000        0.0000        0.0000        0.0000        0.0000        0.0000        0.0000        0.0000        0.0000        0.0000        0.0000        0.0000        0.0000        0.0000        0.0000        0.0000        0.0000        0.0000        0.0000        0.0000        0.0000        0.0000        0.0000        0.0000        0.0000        0.0000        0.0000        0.0000        0.0000        0.0000        0.0000        0.0000        0.0000        0.0000        0.0000        0.0000        0.0000        0.0000        0.0000        0.0000        0.0000        0.0000        0.0000        0.0000        0.0000        0.0000        0.0000        0.0000        0.0000        0.0000        0.0000        0.0000        0.0000        0.0000        0.0000        0.0000        0.0000        0.0000        0.0000        0.0000        0.0000        0.0000        0.0000        0.0000        0.0000        0.0000        0.0000        0.0000        0.0000        0.0000        0.0000        0.0000        0.0000        0.0000        0.0000        0.0000        0.0000        0.0000        0.0000        0.0000        0.0000        0.0000        0.0000        0.0000        0.0000        0.0000        0.0000        0.0000        0.0000        0.0000       10.7560       10.2130        9.6472        9.3399        9.4343        9.6170       10.0399       12.4132       12.6542       13.8681       13.7048       15.3312       17.0495       16.4697       16.2014       16.7752       17.2665       16.9466       16.3451       15.8478       14.3841       12.8495       12.1645       12.5266       10.9005       10.8233        9.8644       10.9737        8.9338        7.8214        7.8602        7.9536        7.4550        6.7527        6.7948        6.6112        6.6692        6.5918        7.0708        8.3269        7.3807        7.9649        8.1801        8.6126        9.4946        9.4076        8.8488        7.5184        7.2273        6.9709        8.0387       10.2764       11.4678       11.4220       10.5281       10.5350       10.3191       10.1594        8.2602        4.7380        3.9121        3.5305        3.5584        5.5754        0.0000        0.0000        0.0000        0.0000        0.0000        0.0000        0.0000        0.0000        0.0000       15.0936       19.3158       21.9331       26.3668       33.6830       37.4786       35.7529       37.4116
        0.0000        0.0000        0.0000        0.0000        0.0000        0.0000        0.0000        0.0000        0.0000        0.0000        0.0000        0.0000        0.0000        0.0000        0.0000        0.0000        0.0000        0.0000        0.0000        0.0000        0.0000        0.0000        0.0000        0.0000        0.0000        0.0000        0.0000        0.0000        0.0000        0.0000        0.0000        0.0000        0.0000        0.0000        0.0000        0.0000        0.0000        0.0000        0.0000        0.0000        0.0000        0.0000        0.0000        0.0000        0.0000        0.0000        0.0000        0.0000       42.1662       42.6746       42.6179       39.7907       41.3236       40.4092       39.8685       43.3532       43.3250       39.9015       35.7038       27.5432       24.2410       20.7433       18.8552        9.2968        6.4881        7.7943        7.1154        0.0000        0.0000        0.0000        0.0000        0.0000        0.0000        0.0000        0.0000        0.0000        0.0000        0.0000        0.0000        0.0000        0.0000        0.0000        0.0000        0.0000        0.0000        0.0000        0.0000        0.0000        0.0000        0.0000        0.0000        0.0000        0.0000        0.0000        0.0000        0.0000        0.0000        0.0000        0.0000        0.0000        0.0000        0.0000        0.0000        0.0000        0.0000        0.0000        0.0000        0.0000        0.0000        0.0000        0.0000        0.0000        0.0000        0.0000        0.0000        0.0000        0.0000        0.0000        0.0000        0.0000        0.0000        0.0000        0.0000        0.0000        0.0000        0.0000        0.0000        0.0000        0.0000        0.0000        0.0000        0.0000        0.0000        0.0000        0.0000        0.0000        0.0000        0.0000        0.0000        0.0000        0.0000        0.0000        0.0000        0.0000        0.0000        0.0000        0.0000        0.0000        0.0000        0.0000        0.0000        0.0000        0.0000        0.0000        0.0000        0.0000        0.0000        0.0000        0.0000        0.0000        0.0000        0.0000        0.0000        0.0000        0.0000        0.0000        0.0000        0.0000        9.1116        8.6872        8.9556        8.0619        7.6438        8.5444        9.4779       11.4685       12.3631       13.5822       14.4278       16.3954       17.3831       17.1098       16.8624       16.2348       16.1981       16.9096       15.7216       14.7136       14.5900       13.0447       11.4986       10.9728        9.1857        9.0929        8.7451        9.6489        9.0589        8.4845        8.1276        8.6745        7.8144        7.7229        7.3920        7.5638        7.8461        7.7548        7.7605       10.2945        9.1925        9.0394        9.9447       10.0993       10.2515       10.7595       10.7314        9.0414        8.8456        8.5636        9.3367       12.0219       12.4640       12.6314       11.7989       11.3043       11.4657       10.8551        9.2278        5.4016        4.4812        3.9729        3.8876        0.0000        0.0000        0.0000        0.0000        0.0000        0.0000        2.7206        3.7244       12.3874       14.5046       16.8844       20.6259       25.5750       30.9530       37.2128       40.1150        0.0000        0.0000
        0.0000        0.0000        0.0000        0.0000        0.0000        0.0000        0.0000        0.0000        0.0000        0.0000        0.0000        0.0000        0.0000        0.0000        0.0000        0.0000        0.0000        0.0000        0.0000        0.0000        0.0000        0.0000        0.0000        0.0000        0.0000        0.0000        0.0000        0.0000        0.0000        0.0000        0.0000        0.0000        0.0000        0.0000        0.0000        0.0000        0.0000        0.0000        0.0000        0.0000        0.0000        0.0000        0.0000        0.0000        0.0000        0.0000        0.0000        0.0000       31.0729       31.2499       32.2358       36.5238       37.5889       37.9209       38.8693       40.3932       41.7809       39.0105       34.6793       34.4092       30.9225       27.9525       25.3196       24.2389       18.3935       16.3242       14.3272       11.7354        9.4902        0.0000        0.0000        0.0000        0.0000        0.0000        0.0000        0.0000        0.0000        0.0000        0.0000        0.0000        0.0000        0.0000        0.0000        0.0000        0.0000        0.0000        0.0000        0.0000        0.0000        0.0000        0.0000        0.0000        0.0000        0.0000        0.0000        0.0000        0.0000        0.0000        0.0000        0.0000        0.0000        0.0000        0.0000        0.0000        0.0000        0.0000        0.0000        0.0000        0.0000        0.0000        0.0000        0.0000        0.0000        0.0000        0.0000        0.0000        0.0000        0.0000        0.0000        0.0000        0.0000        0.0000        0.0000        0.0000        0.0000        0.0000        0.0000        0.0000        0.0000        0.0000        0.0000        0.0000        0.0000        0.0000        0.0000        0.0000        0.0000        0.0000        0.0000        0.0000        0.0000        0.0000        0.0000        0.0000        0.0000        0.0000        0.0000        0.0000        0.0000        0.0000        0.0000        0.0000        0.0000        0.0000        0.0000        0.0000        0.0000        0.0000        0.0000        0.0000        0.0000        0.0000        0.0000        0.0000        0.0000        0.0000        0.0000        0.0000        7.3800        7.1384        6.4554        6.4576        6.6505        7.2879        8.2936       12.4962       13.0604       14.9785       15.6047       17.3401       18.7456       18.4498       17.6513       16.6230       16.1936       14.9486       13.9085       13.2754       13.4061       12.9707       11.2504        9.2354        9.3078        8.7521        8.7576        9.3499        9.4107        8.8560        8.3071        9.0701        8.6132        8.2070        8.7351        9.8900       10.4527       10.7039       10.9309       11.7282       10.8493       10.6064       11.2936       10.5312       10.6405       10.7459       10.4029       11.8708       11.6461       11.3412       12.2605       13.0154       12.4184       11.9756       12.4472       12.2336       13.4166       12.6379       11.6077       10.8271       10.3503        9.4840        9.0367        9.6102       10.0642       11.8062       12.2534        8.9747        8.5750        8.8550       11.2507       16.1522       20.8496       24.8143       29.2607       32.8753       39.2377       45.1146       47.4379        0.0000        0.0000
        0.0000        0.0000        0.0000        0.0000        0.0000        0.0000        0.0000        0.0000        0.0000        0.0000        0.0000        0.0000        0.0000        0.0000        0.0000        0.0000        0.0000        0.0000        0.0000        0.0000        0.0000        0.0000        0.0000        0.0000        0.0000        0.0000        0.0000        0.0000        0.0000        0.0000        0.0000        0.0000        0.0000        0.0000        0.0000        0.0000        0.0000        0.0000        0.0000        0.0000        0.0000        0.0000        0.0000        0.0000        0.0000        0.0000        0.0000        0.0000       26.9476       28.5977       31.5852       33.6469       34.7315       36.4824       38.7444       38.2151       36.7722       39.4115       34.4749       34.4605       33.3880       31.4734       28.4449       25.8279       22.3851       18.2895       15.9285       13.5098       10.8373        8.7581        0.0000        0.0000        0.0000        0.0000        0.0000        0.0000        0.0000        0.0000        0.0000        0.0000        0.0000        0.0000        0.0000        0.0000        0.0000        0.0000        0.0000        0.0000        0.0000        0.0000        0.0000        0.0000        0.0000        0.0000        0.0000        0.0000        0.0000        0.0000        0.0000        0.0000        0.0000        0.0000        0.0000        0.0000        0.0000        0.0000        0.0000        0.0000        0.0000        0.0000        0.0000        0.0000        0.0000        0.0000        0.0000        0.0000        0.0000        0.0000        0.0000        0.0000        0.0000        0.0000        0.0000        0.0000        0.0000        0.0000        0.0000        0.0000        0.0000        0.0000        0.0000        0.0000        0.0000        0.0000        0.0000        0.0000        0.0000        0.0000        0.0000        0.0000        0.0000        0.0000        0.0000        0.0000        0.0000        0.0000        0.0000        0.0000        0.0000        0.0000        0.0000        0.0000        0.0000        0.0000        0.0000        0.0000        0.0000        0.0000        0.0000        0.0000        0.0000        0.0000        0.0000        0.0000        0.0000        0.0000        0.0000        0.0000        0.0000        4.8772        5.1152        4.4439        5.3506        5.6563        0.0000       11.7852       13.6569       15.4435        0.0000        0.0000        0.0000       19.6183       18.9416       17.4578       16.7402       15.6160       14.9269       13.8196       12.8644       12.3995       12.6443       12.0411       10.4435        9.8845        9.1503       10.2566       10.1076        9.6355        9.3743        9.5016        9.0674        8.9007        9.0948       11.0439       11.3639       11.6152       11.5934       12.9068       12.0008       11.4907       11.6895       11.0829       11.5801       11.9467       11.6659       12.9975       14.2686       13.5072       14.5303       13.7651       13.5141       14.1305       12.7571       13.6702       13.3533       12.8474       12.3826       12.0977       11.9274       10.9365       11.3975       12.5467       12.6927       13.3308       13.0116       10.3172        9.2367        9.8879       12.6227       18.2513       22.8883       27.6555       33.5321       36.2390       42.5833       46.3978       47.9574        0.0000        0.0000
        0.0000        0.0000        0.0000        0.0000        0.0000        0.0000        0.0000        0.0000        0.0000        0.0000        0.0000        0.0000        0.0000        0.0000        0.0000        0.0000        0.0000        0.0000        0.0000        0.0000        0.0000        0.0000        0.0000        0.0000        0.0000        0.0000        0.0000        0.0000        0.0000        0.0000        0.0000        0.0000        0.0000        0.0000        0.0000        0.0000        0.0000        0.0000       59.1125       47.0783       38.1457        0.0000        0.0000        0.0000        0.0000        0.0000        0.0000        0.0000       25.0393       27.4582       27.0032       30.4805       32.9467       32.5346       32.9425       32.5691       32.7592       31.7003       31.0513       32.0687       32.0065       29.6600       29.2574       25.2661       23.1836       21.5725       17.9356       15.1435       12.5868       10.3481        0.0000        0.0000        0.0000        0.0000        0.0000        0.0000        0.0000        0.0000        0.0000        0.0000        0.0000        0.0000        0.0000        0.0000        0.0000        0.0000        0.0000        0.0000        0.0000        0.0000        0.0000        0.0000        0.0000        0.0000        0.0000        0.0000        0.0000        0.0000        0.0000        0.0000        0.0000        0.0000        0.0000        0.0000        0.0000        0.0000        0.0000        0.0000        0.0000        0.0000        0.0000        0.0000        0.0000        0.0000        0.0000        0.0000        0.0000        0.0000        0.0000        0.0000        0.0000        0.0000        0.0000        0.0000        0.0000        0.0000        0.0000        0.0000        0.0000        0.0000        0.0000        0.0000        0.0000        0.0000        0.0000        0.0000        0.0000        0.0000        0.0000        0.0000        0.0000        0.0000        0.0000        0.0000        0.0000        0.0000        0.0000        0.0000        0.0000        0.0000        0.0000        0.0000        0.0000        0.0000        0.0000        0.0000        0.0000        0.0000        0.0000        0.0000        0.0000        0.0000        0.0000        0.0000        0.0000        0.0000        0.0000        0.0000        0.0000        0.0000        0.0000        0.0000        0.0000        0.0000        0.0000        0.0000        0.0000        0.0000        0.0000        0.0000        0.0000        0.0000        0.0000       16.9437       16.5475       15.9507       15.1542       13.6620       12.9395       12.6454       13.9452       14.5448       13.0852       11.7507       10.0274       11.9247       11.3583        9.6341        9.1852        9.8384        9.4842        9.0515        8.5700        9.7923       10.5332       10.9599       11.0189       12.6327       11.9359       11.4206       11.5948       10.5460       11.4743       12.1470       12.0670       14.0207       15.4960       15.6885       14.9127       13.2588       14.4985       14.4806       13.1903       14.3929       14.6442       14.1337       13.3166       12.7623       11.5561       12.2282       12.7127       14.1157       14.7470       15.0383       13.6272       12.0576       11.4388       12.4311       14.9677       20.2057       25.2570       30.7891       35.8330       39.0234       44.3353       48.1421        0.0000        0.0000        0.0000
        0.0000        0.0000        0.0000        0.0000        0.0000        0.0000        0.0000        0.0000        0.0000        0.0000        0.0000        0.0000        0.0000        0.0000        0.0000        0.0000        0.0000        0.0000        0.0000        0.0000        0.0000        0.0000        0.0000        0.0000        0.0000        0.0000        0.0000        0.0000        0.0000        0.0000        0.0000        0.0000        0.0000        0.0000        0.0000        0.0000        0.0000        0.0000       63.7368       58.6779       68.3339       51.8037       38.6249       34.5230       31.0955       26.5006       29.4560       26.2284       21.9804       22.7620       27.1631       36.5342       34.3067       31.0877       27.9592       27.0805       27.4889       26.7164       27.2700       30.6263       31.1938       29.6331       26.4806       23.9648       22.6499       21.1670       20.4314       16.8114       13.8755       11.6178        9.5467        5.4205        0.0000        0.0000        0.0000        0.0000        0.0000        0.0000        0.0000        0.0000        0.0000        0.0000        0.0000        0.0000        0.0000        0.0000        0.0000        0.0000        0.0000        0.0000        0.0000        0.0000        0.0000        0.0000        0.0000        0.0000        0.0000        0.0000        0.0000        0.0000        0.0000        0.0000        0.0000        0.0000        0.0000        0.0000        0.0000        0.0000        0.0000        0.0000        0.0000        0.0000        0.0000        0.0000        0.0000        0.0000        0.0000        0.0000        0.0000        0.0000        0.0000        0.0000        0.0000        0.0000        0.0000        0.0000        0.0000        0.0000        0.0000        0.0000        0.0000        0.0000        0.0000        0.0000        0.0000        0.0000        0.0000        0.0000        0.0000        0.0000        0.0000        0.0000        0.0000        0.0000        0.0000        0.0000        0.0000        0.0000        0.0000        0.0000        0.0000        0.0000        0.0000        0.0000        0.0000        0.0000        0.0000        0.0000        0.0000        0.0000        0.0000        0.0000        0.0000        0.0000        0.0000        0.0000        0.0000        0.0000        0.0000        0.0000        0.0000        0.0000        0.0000        0.0000        0.0000        0.0000        0.0000        0.0000        0.0000        0.0000        0.0000        0.0000        0.0000        0.0000       16.1246       15.5645       13.9325       13.2765       12.3224       12.4190       14.5947       13.6968       14.0279       12.6125       12.4725       11.4609       10.5353        9.2849        8.9225        9.6694        9.4469        8.5516        7.7357        8.7924        8.7365        8.8557        8.8921        9.0118       10.2262        9.5234        9.6932        9.9238       11.1974       11.6873       11.9565       14.6767       16.1799       16.5973       17.7060       15.7390       15.7603       15.0007       13.9541       15.1685       15.5363       14.5075       13.5519       13.3201       11.4283       10.5755       10.9546       12.5754       13.4233       13.7028       13.0545       12.2901       12.7977       14.2175       16.9176       21.8099       25.5106       29.6932       34.6505       38.9871       43.5055        0.0000        0.0000        0.0000        0.0000
        0.0000        0.0000        0.0000        0.0000        0.0000        0.0000        0.0000        0.0000        0.0000        0.0000        0.0000        0.0000        0.0000        0.0000        0.0000        0.0000        0.0000        0.0000        0.0000        0.0000        0.0000        0.0000        0.0000        0.0000        0.0000        0.0000        0.0000        0.0000        0.0000        0.0000        0.0000        0.0000        0.0000        0.0000        0.0000        0.0000        0.0000       81.8552       71.9206       69.0042       66.5813       60.4522       53.6096       36.9574       26.2701       30.3596       19.5015       17.6806       16.5944       15.4350       17.8633       30.3096       24.4287       20.7162       15.7026       17.2610       17.4503       18.2575       19.1813       23.2757       23.5723       22.7221       20.6058       23.4719       22.7503       23.7862       26.6299       21.5309       15.3688       13.2470       11.1632        6.8329        0.0000        0.0000        0.0000        0.0000        0.0000        0.0000        0.0000        0.0000        0.0000        0.0000        0.0000        0.0000        0.0000        0.0000        0.0000        0.0000        0.0000        0.0000        0.0000        0.0000        0.0000        0.0000        0.0000        0.0000        0.0000        0.0000        0.0000        0.0000        0.0000        0.0000        0.0000        0.0000        0.0000        0.0000        0.0000        0.0000        0.0000        0.0000        0.0000        0.0000        0.0000        0.0000        0.0000        0.0000        0.0000        0.0000        0.0000        0.0000        0.0000        0.0000        0.0000        0.0000        0.0000        0.0000        0.0000        0.0000        0.0000        0.0000        0.0000        0.0000        0.0000        0.0000        0.0000        0.0000        0.0000        0.0000        0.0000        0.0000        0.0000        0.0000        0.0000        0.0000        0.0000        0.0000        0.0000        0.0000        0.0000        0.0000        0.0000        0.0000        0.0000        0.0000        0.0000        0.0000        0.0000        0.0000        0.0000        0.0000        0.0000        0.0000        0.0000        0.0000        0.0000        0.0000        0.0000        0.0000        0.0000        0.0000        0.0000        0.0000        0.0000        0.0000        0.0000        0.0000        0.0000        0.0000        0.0000       13.4901       15.0860       16.0088       16.6013       17.1325        0.0000       16.7092       15.6089       10.1608       10.7400       14.1170       18.1408       19.0260       16.9606       15.1200       13.8959       11.1161       10.5446       10.0274        9.6718       10.8401       11.3871        9.9898        8.5895        8.4493        7.8285        7.7082        7.3227        7.0422        7.3024        8.0367        8.0211       10.3428       11.9339       13.0499       13.4850       15.5750       17.3111       18.1998       18.8516       22.9038       18.3577       18.1638       18.1053       18.9454       18.8751       17.9799       16.5672       14.3205       12.2333       10.4441       11.3132       12.2245       12.5915       13.5197       13.3559       12.0833       12.7349       13.3495       16.9443       19.3567       22.5899       25.7284       30.3044       34.0056       38.2912        0.0000        0.0000        0.0000        0.0000
        0.0000        0.0000        0.0000        0.0000        0.0000        0.0000        0.0000        0.0000        0.0000        0.0000        0.0000        0.0000        0.0000        0.0000        0.0000        0.0000        0.0000        0.0000        0.0000        0.0000        0.0000        0.0000        0.0000        0.0000        0.0000        0.0000        0.0000        0.0000        0.0000        0.0000        0.0000        0.0000        0.0000        0.0000        0.0000        0.0000        0.0000       78.6293       71.9380       72.8539       66.9323       59.4927       50.2644       37.1693       32.6092       23.2499       18.2976       10.8007        9.1750        9.5573       11.2410       14.4251       12.9785       12.3716       11.6869       12.6259       12.9115       13.6616       17.0082       19.5923       20.7464       22.6027       20.0737       23.2038       23.6541       23.6526       24.7607       22.6058       17.3992       15.0171       13.0210        7.8670        5.5674        0.0000        0.0000        0.0000        0.0000        0.0000        0.0000        0.0000        0.0000        0.0000        0.0000        0.0000        0.0000        0.0000        0.0000        0.0000        0.0000        0.0000        0.0000        0.0000        0.0000        0.0000        0.0000        0.0000        0.0000        0.0000        0.0000        0.0000        0.0000        0.0000        0.0000        0.0000        0.0000        0.0000        0.0000        0.0000        0.0000        0.0000        0.0000        0.0000        0.0000        0.0000        0.0000        0.0000        0.0000        0.0000        0.0000        0.0000        0.0000        0.0000        0.0000        0.0000        0.0000        0.0000        0.0000        0.0000        0.0000        0.0000        0.0000        0.0000        0.0000        0.0000        0.0000        0.0000        0.0000        0.0000        0.0000        0.0000        0.0000        0.0000        0.0000        0.0000        0.0000        0.0000        0.0000        0.0000        0.0000        0.0000        0.0000        0.0000        0.0000        0.0000        0.0000        0.0000        0.0000        0.0000        0.0000        0.0000        0.0000        0.0000        0.0000        0.0000        0.0000        0.0000        0.0000        0.0000        0.0000        0.0000        0.0000        0.0000        0.0000        0.0000        0.0000        5.2339        6.8733        7.5955        9.0467       11.6307       13.0139       14.5266       15.4741       16.8391       17.2489       17.0993       14.4567       11.8580       12.6798       13.8102       15.2176       16.7273       16.0155       13.3000       11.0046        9.6488        9.5898        8.3470        7.6924        8.1114        7.8233        7.7050        6.8558        6.7525        7.0078        7.2901        6.5512        6.0553        6.6682        7.6163        8.2329       10.3019       11.8792       12.7930       13.6535       15.3933       17.1745       17.5724       17.9640       19.1546       18.1713       17.2988       17.3174       19.2821       18.7468       17.6140       17.1309       12.9405       11.2258       10.6080        9.7996       10.3063       10.4852       11.8314       13.5567       12.0080       13.0233       13.9683       17.1107       18.4340       21.5294       24.7179       29.6527       32.5451        0.0000        0.0000        0.0000        0.0000        0.0000
        0.0000        0.0000        0.0000        0.0000        0.0000        0.0000        0.0000        0.0000        0.0000        0.0000        0.0000        0.0000        0.0000        0.0000        0.0000        0.0000        0.0000        0.0000        0.0000        0.0000        0.0000        0.0000        0.0000        0.0000        0.0000        0.0000        0.0000        0.0000        0.0000        0.0000        0.0000        0.0000        0.0000        0.0000        0.0000        0.0000       76.4072       71.0204       67.1881       67.5074       63.4713       57.1972       48.8067       39.3674       23.3179       17.9737       14.5356       10.1608        8.4134        8.1231        8.0631        9.3858        8.7339        8.8613        9.8197       11.2029       11.3894       12.3869       12.5281       16.5293       17.5774       18.8474       18.8686       21.6417       22.7129       21.3254       19.8857       19.0219       16.8544       15.1374       13.4400        7.9510        0.0000        0.0000        0.0000        0.0000        0.0000        0.0000        0.0000        0.0000        0.0000        0.0000        0.0000        0.0000        0.0000        0.0000        0.0000        0.0000        0.0000        0.0000        0.0000        0.0000        0.0000        0.0000        0.0000        0.0000        0.0000        0.0000        0.0000        0.0000        0.0000        0.0000        0.0000        0.0000        0.0000        0.0000        0.0000        0.0000        0.0000        0.0000        0.0000        0.0000        0.0000        0.0000        0.0000        0.0000        0.0000        0.0000        0.0000        0.0000        0.0000        0.0000        0.0000        0.0000        0.0000        0.0000        0.0000        0.0000        0.0000        0.0000        0.0000        0.0000        0.0000        0.0000        0.0000        0.0000        0.0000        0.0000        0.0000        0.0000        0.0000        0.0000        0.0000        0.0000        0.0000        0.0000        0.0000        0.0000        0.0000        0.0000        0.0000        0.0000        0.0000        0.0000        0.0000        0.0000        0.0000        0.0000        0.0000        0.0000        0.0000        0.0000        0.0000        0.0000        0.0000        0.0000        0.0000        0.0000        0.0000        0.0000        0.0000        0.0000        2.0208        2.9558        3.0598        3.9708        5.5625        6.6707        7.6157        9.8214       11.4236       12.4277       13.0994       14.2049       14.9907       13.8389       13.9755       11.7702       11.1967       10.9935       12.1388       14.6115       13.2435       11.6457       10.7968        9.4034        8.0942        6.7878        6.0524        6.4995        6.0835        6.4158        6.3173        6.7473        6.7465        6.7859        6.5857        6.0305        5.8852        6.5685        8.1662       10.6725       11.5740       13.0120       14.1404       15.8300       16.5175       16.6628       17.4975       17.1483       17.6989       17.8445       16.6112       17.9972       17.7806       16.8839       15.7582       12.2838       11.8215       10.8011        9.9804        9.6995        9.3801       10.3273       10.9037       10.8895       12.0684       14.2916       18.3382       19.4787       21.8088       24.1735       27.5963       31.3752        0.0000        0.0000        0.0000        0.0000        0.0000
        0.0000        0.0000        0.0000        0.0000        0.0000        0.0000        0.0000        0.0000        0.0000        0.0000        0.0000        0.0000        0.0000        0.0000        0.0000        0.0000        0.0000        0.0000        0.0000        0.0000        0.0000        0.0000        0.0000        0.0000        0.0000        0.0000        0.0000        0.0000        0.0000        0.0000        0.0000        0.0000        0.0000        0.0000        0.0000       65.8275       60.2795       63.2355       62.7080       58.8453       51.0312       44.5039       36.6666       23.0596       17.3862       14.2601       12.7544       10.0080        8.7233        7.3540        6.2965        8.0341        8.0002        8.1420        8.5094        9.9752       10.7837       11.1607       11.3774       15.3882       17.7209       18.7774       16.6414       19.6344       20.1842       18.7900       17.4190       16.8120       16.1002       14.4887       11.9783        7.8426        0.0000        0.0000        0.0000        0.0000        0.0000        0.0000        0.0000        0.0000        0.0000        0.0000        0.0000        0.0000        0.0000        0.0000        0.0000        0.0000        0.0000        0.0000        0.0000        0.0000        0.0000        0.0000        0.0000        0.0000        0.0000        0.0000        0.0000        0.0000        0.0000        0.0000        0.0000        0.0000        0.0000        0.0000        0.0000        0.0000        0.0000        0.0000        0.0000        0.0000        0.0000        0.0000        0.0000        0.0000        0.0000        0.0000        0.0000        0.0000        0.0000        0.0000        0.0000        0.0000        0.0000        0.0000        0.0000        0.0000        0.0000        0.0000        0.0000        0.0000        0.0000        0.0000        0.0000        0.0000        0.0000        0.0000        0.0000        0.0000        0.0000        0.0000        0.0000        0.0000        0.0000        0.0000        0.0000        0.0000        0.0000        0.0000        0.0000        0.0000        0.0000        0.0000        0.0000        0.0000        0.0000        0.0000        0.0000        0.0000        0.0000        0.0000        0.0000        0.0000        0.0000        0.0000        0.0000        0.0000        0.0000        0.0000        0.0000        2.5918        2.2533        2.9034        2.8175        3.6512        4.2641        5.1239        5.9544        8.3735        9.7371       10.2635       10.8726       10.9520       12.2142       11.5540       10.9314       10.6369        9.8691        9.5229       10.5475       10.2583        9.9377        9.0627        8.2956        7.8707        7.3251        5.8281        5.3594        6.3279        6.4934        6.3789        6.3274        6.9038        6.6799        6.4777        6.5737        6.3908        6.7735        7.2878        8.3694       11.1894       12.5231       13.5148       14.7286       15.9521       16.7852       16.7373       18.1683       17.3200       17.1870       17.2468       16.0348       17.1499       16.5388       15.6052       14.1944       11.5424       11.1767       10.5425        9.2886        9.0002        9.3096       10.5879       10.9865        9.9415       12.2999       15.5434       17.8122       19.1128       21.3098       24.1891       27.6099       31.1207        0.0000        0.0000        0.0000        0.0000        0.0000
        0.0000        0.0000        0.0000        0.0000        0.0000        0.0000        0.0000        0.0000        0.0000        0.0000        0.0000        0.0000        0.0000        0.0000        0.0000        0.0000        0.0000        0.0000        0.0000        0.0000        0.0000        0.0000        0.0000        0.0000        0.0000        0.0000        0.0000        0.0000        0.0000        0.0000        0.0000        0.0000        0.0000        0.0000        0.0000       18.8654       18.3744       36.6071       42.3632       36.1307       26.8692       24.2584       22.0337       15.2313       13.5122       11.5915       12.7237       12.2911        9.7597        8.4260        6.5560        7.9559       23.3177       18.4914        9.1520        8.9854        9.6438        9.8917        9.1223       13.8425       20.4255       21.5601       19.9939       18.9950       19.4093       19.0933       20.2392       22.5427       17.2182       14.5602       12.8695        9.9052        0.0000        0.0000        0.0000        0.0000        0.0000        0.0000        0.0000        0.0000        0.0000        0.0000        0.0000        0.0000        0.0000        0.0000        0.0000        0.0000        0.0000        0.0000        0.0000        0.0000        0.0000        0.0000        0.0000        0.0000        0.0000        0.0000        0.0000        0.0000        0.0000        0.0000        0.0000        0.0000        0.0000        0.0000        0.0000        0.0000        0.0000        0.0000        0.0000        0.0000        0.0000        0.0000        0.0000        0.0000        0.0000        0.0000        0.0000        0.0000        0.0000        0.0000        0.0000        0.0000        0.0000        0.0000        0.0000        0.0000        0.0000        0.0000        0.0000        0.0000        0.0000        0.0000        0.0000        0.0000        0.0000        0.0000        0.0000        0.0000        0.0000        0.0000        0.0000        0.0000        0.0000        0.0000        0.0000        0.0000        0.0000        0.0000        0.0000        0.0000        0.0000        0.0000        0.0000        0.0000        0.0000        0.0000        0.0000        0.0000        0.0000        0.0000        0.0000        0.0000        0.0000        0.0000        0.0000        0.0000        0.0000        0.0000        3.2905        3.2248        3.3732        3.9415        3.4606        4.4631        4.2763        4.4441        5.5448        5.8377        7.4819        9.4101        9.2800        9.3839       10.9810       10.9344        9.3928        7.8412       10.1653        9.0145        7.9080        7.2478        6.8753        6.4638        7.3812       10.6930       10.0294        8.9689        6.7774        7.1222        7.3283        6.8578        7.4597        9.0866        8.4172        8.4446        8.9303        9.1971       10.1392       11.4989       12.5919       14.1493       15.3402       16.8055       17.7101       17.7093       18.2631       18.6288       19.4673       18.6139       18.3103       18.6250       17.5185       18.1313       16.7136       14.1434       12.6413       11.4665       11.2633       11.6286       10.7016        7.4685        7.8301        8.4646        9.4992        9.8858       11.1382       14.4779       17.1668       22.9961       26.3122       28.5703       32.1522        0.0000        0.0000        0.0000        0.0000        0.0000        0.0000
        0.0000        0.0000        0.0000        0.0000        0.0000        0.0000        0.0000        0.0000        0.0000        0.0000        0.0000        0.0000        0.0000        0.0000        0.0000        0.0000        0.0000        0.0000        0.0000        0.0000        0.0000        0.0000        0.0000        0.0000        0.0000        0.0000        0.0000        0.0000        0.0000        0.0000        0.0000        0.0000        0.0000        0.0000        0.0000       12.2564       10.4928       12.9406       20.4561       25.4815       20.7930       18.2712       16.7158       10.6305        9.2371        9.8916        7.7160        7.8535        7.4819        7.3524        6.9404        7.6095       14.0477       16.3430        8.2235        7.2589        7.2863        8.3646        7.8819       11.6824       14.5369       17.8052       27.5302       26.5351       19.6827       16.8473       17.6530       20.1220       23.1496       21.4868       16.9266        0.0000        0.0000        0.0000        0.0000        0.0000        0.0000        0.0000        0.0000        0.0000        0.0000        0.0000        0.0000        0.0000        0.0000        0.0000        0.0000        0.0000        0.0000        0.0000        0.0000        0.0000        0.0000        0.0000        0.0000        0.0000        0.0000        0.0000        0.0000        0.0000        0.0000        0.0000        0.0000        0.0000        0.0000        0.0000        0.0000        0.0000        0.0000        0.0000        0.0000        0.0000        0.0000        0.0000        0.0000        0.0000        0.0000        0.0000        0.0000        0.0000        0.0000        0.0000        0.0000        0.0000        0.0000        0.0000        0.0000        0.0000        0.0000        0.0000        0.0000        0.0000        0.0000        0.0000        0.0000        0.0000        0.0000        0.0000        0.0000        0.0000        0.0000        0.0000        0.0000        0.0000        0.0000        0.0000        0.0000        0.0000        0.0000        0.0000        0.0000        0.0000        0.0000        0.0000        0.0000        0.0000        0.0000        0.0000        0.0000        0.0000        0.0000        0.0000        0.0000        0.0000        0.0000        3.1510        3.7531        0.0000        5.1779        5.1598        5.4711        6.7461        5.3096        3.5451        3.6201        3.1540        3.1234        3.0459        3.9850        5.8890        7.3348        9.5139        8.6530        8.2898        9.4397        8.3806        8.2690        6.4239        6.9208        7.3335        6.5316        6.4154        4.9797        4.0736        5.2234        9.3096        9.6340        8.8237        7.9981        7.7082        7.6520        7.0369        7.0303        8.3286        8.5220        9.0755        9.2300       10.3191       11.0293       11.8000       12.4962       13.8152       15.7410       16.1541       16.2890       16.8354       18.2091       18.7219       18.4236       18.5358       18.9267       19.1278       18.5082       18.6093       18.7256       15.0497       12.3000       11.6081       10.4889       10.0876        9.9707        7.0992        6.8049        7.7862        8.9613        9.5248        9.9798       12.6926       15.7007       23.3425       27.2169       30.2018        0.0000        0.0000        0.0000        0.0000        0.0000        0.0000        0.0000
        0.0000        0.0000        0.0000        0.0000        0.0000        0.0000        0.0000        0.0000        0.0000        0.0000        0.0000        0.0000        0.0000        0.0000        0.0000        0.0000        0.0000        0.0000        0.0000        0.0000        0.0000        0.0000        0.0000        0.0000        0.0000        0.0000        0.0000        0.0000        0.0000       79.0442       66.9504       39.1678       27.9425       25.7074       28.8720       10.3861        7.1016        6.6270        8.8088       14.3362       14.6550       11.8316       10.7613        7.3271        6.5897        6.0671        5.7084        6.0520        5.4842        5.4677        5.5993        7.4019        7.4350        8.1817        7.7544        6.5732        7.1016        6.6059        6.7524       10.1654       11.2229       14.8755       19.1264       16.3315       13.8130       13.2456       15.1666       20.7332       20.9151       19.6100       16.6838       20.4411       21.7653        0.0000        0.0000        0.0000        0.0000        0.0000        0.0000        0.0000        0.0000        0.0000        0.0000        0.0000        0.0000        0.0000        0.0000        0.0000        0.0000        0.0000        0.0000        0.0000        0.0000        0.0000        0.0000        0.0000        0.0000        0.0000        0.0000        0.0000        0.0000        0.0000        0.0000        0.0000        0.0000        0.0000        0.0000        0.0000        0.0000        0.0000        0.0000        0.0000        0.0000        0.0000        0.0000        0.0000        0.0000        0.0000        0.0000        0.0000        0.0000        0.0000        0.0000        0.0000        0.0000        0.0000        0.0000        0.0000        0.0000        0.0000        0.0000        0.0000        0.0000        0.0000        0.0000        0.0000        0.0000        0.0000        0.0000        0.0000        0.0000        0.0000        0.0000        0.0000        0.0000        0.0000        0.0000        0.0000        0.0000        0.0000        0.0000        0.0000        0.0000        0.0000        0.0000        0.0000        0.0000        0.0000        0.0000        0.0000        0.0000        0.0000        0.0000        0.0000        2.7619        3.6148        3.7066        4.4382        4.9879        6.6865        5.9054        5.8361        4.7360        2.8214        3.4476        2.9665        3.0782        3.7224        4.6437        6.0982        6.5815        6.8839        5.5347        5.0182        5.9778        5.5015        6.0150        6.8253        7.8728        6.1997        5.6728        5.2288        5.3670        4.5361        5.3881        7.6133        8.2586        8.2890        7.5966        7.8605        7.6710        7.3479        7.0637        8.1996        8.3596        8.6811        9.2498        9.9093       11.1958       12.5209       12.7086       14.2737       15.1436       15.3067       15.5511       15.5353       16.8862       17.6675       18.6541       18.7302       18.1469       18.0308       18.9729       20.5290       19.1760       15.8407       13.2363       10.7916       10.6547       11.0090       10.1460        7.3565        7.6013        8.5218        9.4713       10.1512       11.3511       12.8861       16.3014       25.1530       29.1014        0.0000        0.0000        0.0000        0.0000        0.0000        0.0000        0.0000        0.0000
        0.0000        0.0000        0.0000        0.0000        0.0000        0.0000        0.0000        0.0000        0.0000        0.0000        0.0000        0.0000        0.0000        0.0000        0.0000        0.0000        0.0000        0.0000        0.0000        0.0000        0.0000        0.0000        0.0000        0.0000        0.0000        0.0000       74.1431       79.6274       75.0587       66.9843       54.9195       30.3676       22.1412       17.5610       15.3725        8.6390        6.4096        9.0512        8.9859        8.8304        9.2889        9.3938        8.3473        6.6639        6.2389        5.9035        5.5930        5.9240        5.4847        5.2289        5.7603        7.1433        7.0270        7.1207        7.1616        5.9241        5.9125        5.8991        6.0166        9.2147       10.3611       10.4308       11.2783       12.1244       11.3003       11.0095       10.3741       11.6160       12.0773       12.8717       14.4968       15.6417       16.7309       17.7139       14.8095        6.2066        4.0690        2.8862        2.5042        1.2352        1.0222        0.9893        0.0000        0.0000        0.0000        0.0000        0.0000        0.0000        0.0000        0.0000        0.0000        0.0000        0.0000        0.0000        0.0000        0.0000        0.0000        0.0000        0.0000        0.0000        0.0000        0.0000        0.0000        0.0000        0.0000        0.0000        0.0000        0.0000        0.0000        0.0000        0.0000        0.0000        0.0000        0.0000        0.0000        0.0000        0.0000        0.0000        0.0000        0.0000        0.0000        0.0000        0.0000        0.0000        0.0000        0.0000        0.0000        0.0000        0.0000        0.0000        0.0000        0.0000        0.0000        0.0000        0.0000        0.0000        0.0000        0.0000        0.0000        0.0000        0.0000        0.0000        0.0000        0.0000        0.0000        0.0000        0.0000        0.0000        0.0000        0.0000        0.0000        0.0000        0.0000        1.7124        1.1090        0.8987        0.7872        1.0343        0.0000        0.0000        0.0000        0.0000        4.3374        4.5278        2.2113        3.2046        3.3092        4.2718        3.9020        3.8250        3.5245        3.9239        3.3658        2.9601        3.6063        4.9315        3.7941        3.2314        3.7936        4.3789        5.8923        5.3306        4.2537        4.2536        4.8640        4.7153        6.7186        8.0303        7.4246        5.7593        4.3127        3.3500        3.4266        3.1112        4.8618        5.6237        5.9915        7.3188        7.7618        7.8665        7.3005        7.6835        7.3485        7.7808        7.9315        8.1483        8.5916        9.8643       10.2312       11.3530       12.0234       13.5636       13.6119       14.1667       14.8916       15.1725       16.1562       17.0648       17.1735       16.8506       16.6026       16.2606       17.5654       21.5678       20.7272       15.6106       12.1501       10.2315        9.7891        9.9269        9.9544        8.2450        9.0287       10.4517       12.0015       13.0465       15.2709       16.8494       18.9793       26.7766       30.5635        0.0000        0.0000        0.0000        0.0000        0.0000        0.0000        0.0000        0.0000
        0.0000        0.0000        0.0000        0.0000        0.0000        0.0000        0.0000        0.0000        0.0000        0.0000        0.0000        0.0000        0.0000        0.0000        0.0000        0.0000        0.0000        0.0000        0.0000        0.0000        0.0000        0.0000        0.0000        0.0000        0.0000       77.1143       66.2980       52.0978       38.1913       31.0861       26.6679       27.6230       22.1878       18.7967       15.2733        9.3295        6.9447        8.0783       11.1849        9.2392        8.1324        8.0770        6.0403        8.1487        7.8456        7.6641        7.5492        7.7421        7.6455        7.6925        8.0525        7.5602        7.8478        7.9087        8.7508        8.0360        8.3204        8.6733        9.0799        9.0972       12.0309       13.2750        9.0595        8.7892       10.0139       10.0200        9.8217       10.0433        9.6591        9.1248        8.3614        9.4251        8.1936        9.5644       12.1390        9.7885        7.6552        4.0923        3.3618        3.1673        2.0493        1.6547        1.4847        1.0984        0.0000        0.0000        0.0000        0.0000        0.0000        0.0000        0.0000        0.0000        0.0000        0.0000        0.0000        0.0000        0.0000        0.0000        0.0000        0.0000        0.0000        0.0000        0.0000        0.0000        0.0000        0.0000        0.0000        0.0000        0.0000        0.0000        0.0000        0.0000        0.0000        0.0000        0.0000        0.0000        0.0000        0.0000        0.0000        0.0000        0.0000        0.0000        0.0000        0.0000        0.0000        0.0000        0.0000        0.0000        0.0000        0.0000        0.0000        0.0000        0.0000        0.0000        0.0000        0.0000        0.0000        0.0000        0.0000        0.0000        0.0000        0.0000        0.0000        0.0000        0.0000        0.0000        0.0000        0.0000        0.0000        0.0000        0.0000        0.0000        0.8024        1.0195        1.5907        1.2915        1.0857        1.1669        1.0446        1.4112        1.5258        3.4374        4.5525        3.1078        2.2014        3.4967        3.4873        3.0396        2.8677        2.6789        2.9137        4.6704        3.7570        3.8759        4.1599        4.9777        5.0918        5.1988        5.2526        4.6582        4.9138        4.3191        4.3221        2.5254        2.7149        3.5049        6.6661        8.3741        6.6406        5.1546        3.4939        3.6818        3.6026        3.6768        3.7405        6.1099        7.1865        8.1787        9.5896       10.3262       10.1209       10.5651       10.4215       10.6785       10.2369       10.5318       10.5887       10.4358       11.7751       11.8859       11.8594       13.6027       13.9874       14.3914       15.3096       17.5098       18.3213       18.9462       18.6953       16.3073       16.6942       17.3153       18.7399       18.0245       16.6056       12.5731        9.7880       10.9836       11.0391       11.7157       12.3788       11.4594       13.2252       15.2077        0.0000        0.0000       25.2191       27.0809       28.0781       30.0297        0.0000        0.0000        0.0000        0.0000        0.0000        0.0000        0.0000        0.0000        0.0000
        0.0000        0.0000        0.0000        0.0000        0.0000        0.0000        0.0000        0.0000        0.0000        0.0000        0.0000        0.0000        0.0000        0.0000        0.0000        0.0000        0.0000        0.0000        0.0000        0.0000        0.0000        0.0000        0.0000        0.0000        0.0000        0.0000       57.0969       37.1611       28.2342       22.3545       19.2243       20.0655       18.9363       16.3040       12.8556        7.4729        5.9612        5.0304        7.0828       12.6866       12.0660        9.8731        5.9242        8.6574        9.9901       10.9404        8.5827        9.0836       10.0949       10.2653        8.6227        7.6836        7.9715        7.9381        7.6433        6.5415        7.1256        8.4425        8.5908        9.9380       15.4017       17.7508       11.0223        8.3585        7.9999        7.3807        7.6214        9.0051        8.7337        8.5802        7.5151        6.6482        6.3614        6.8732        8.2549        7.3583       10.2800        6.4843        3.7079        3.8669        2.8713        1.9306        1.7988        1.4356        1.5853        1.8337        0.0000        0.0000        0.0000        0.0000        0.0000        0.0000        0.0000        0.0000        0.0000        0.0000        0.0000        0.0000        0.0000        0.0000        0.0000        0.0000        0.0000        0.0000        0.0000        0.0000        0.0000        0.0000        0.0000        0.0000        0.0000        0.0000        0.0000        0.0000        0.0000        0.0000        0.0000        0.0000        0.0000        0.0000        0.0000        0.0000        0.0000        0.0000        0.0000        0.0000        0.0000        0.0000        0.0000        0.0000        0.0000        0.0000        0.0000        0.0000        0.0000        0.0000        0.0000        0.0000        0.0000        0.0000        0.0000        0.0000        0.0000        0.0000        0.0000        0.0000        0.0000        0.0000        0.0000        0.0000        0.0000        0.0000        0.5375        0.5556        0.6957        1.7713        1.8749        1.9183        1.0310        1.3117        1.5603        3.7584        3.1659        1.8131        1.7691        2.3783        2.4787        2.0203        1.7372        2.0180        2.5562        4.3167        4.1931        4.4066        5.0261        5.5735        6.1476        6.1453        5.8931        4.3198        4.6772        4.5102        3.8965        2.5748        3.2754        4.2952        5.5641        6.7292        6.4939        4.6462        3.5699        3.9514        3.3872        2.8143        2.6708        3.9194        4.9248        7.3693       10.1325       10.1460       10.3630       11.0224       10.8052       11.2269       11.3418       10.9932       11.8511       10.8603       10.9045       10.5476       11.1366       12.0761       12.5492       13.9099       14.5034       16.9622       18.1495       18.1381       17.8267       15.5240       17.0378       18.7947       19.3076       16.4681       13.1702        9.8148        8.9817       10.7964       11.2637       12.3517       13.8588       13.2158       14.7330        0.0000        0.0000        0.0000        0.0000        0.0000        0.0000        0.0000        0.0000        0.0000        0.0000        0.0000        0.0000        0.0000        0.0000        0.0000        0.0000
        0.0000        0.0000        0.0000        0.0000        0.0000        0.0000        0.0000        0.0000        0.0000        0.0000        0.0000        0.0000        0.0000        0.0000        0.0000        0.0000        0.0000        0.0000        0.0000        0.0000        0.0000        0.0000        0.0000        0.0000        0.0000        0.0000        0.0000       25.1641       19.5426       16.1886       14.3923       20.0069       26.2954       17.3075       16.3081        8.5045        7.3335       15.0128       19.0597       25.3161       14.6750        6.0528        4.6517        7.5890        7.5880        9.7433       14.1612       13.5424       10.2639        9.1082        9.3691        8.0635        8.4531        9.7390       11.0160        7.0935        6.8557        9.4321       11.0558       11.3400       10.8895        8.4491        8.0948        7.7659        9.1055       11.2095       11.8905       12.0764       12.6818       11.0514        8.8948        6.9389        6.1592        6.8642        8.3288        7.1397        7.1780        3.9901        4.2061        4.1431        2.7291        2.4283        2.6293        2.0629        1.7217        1.8534        1.3334        0.6271        0.3657        0.2670        0.0000        0.0000        0.0000        0.0000        0.0000        0.0000        0.0000        0.0000        0.0000        0.0000        0.0000        0.0000        0.0000        0.0000        0.0000        0.0000        0.0000        0.0000        0.0000        0.0000        0.0000        0.0000        0.0000        0.0000        0.0000        0.0000        0.0000        0.0000        0.0000        0.0000        0.0000        0.0000        0.0000        0.0000        0.0000        0.0000        0.0000        0.0000        0.0000        0.0000        0.0000        0.0000        0.0000        0.0000        0.0000        0.0000        0.0000        0.0000        0.0000        0.0000        0.0000        0.0000        0.0000        0.0000        0.0000        0.0000        0.0000        0.0000        0.0000        0.0000        0.0000        0.9079        0.7975        0.7550        0.8545        1.3348        1.1785        0.9533        1.0333        1.3588        2.0263        4.5522        2.5527        1.5157        1.2522        1.3011        1.6789        1.5245        1.5937        1.8330        2.3133        3.4434        4.0520        4.3119        4.3698        5.4753        5.7897        5.9812        5.4661        4.4964        4.3835        4.5793        4.3561        2.7429        3.4202        3.7054        4.0077        5.7600        5.0330        4.1621        3.0683        2.9547        2.8552        2.7062        2.2573        3.6919        4.3017        6.0035        7.9275       10.1213       10.7459       10.7362       10.7502       11.0088       11.5174       11.5404       11.1924       10.0692        9.5114        9.2840       10.1437       11.0881       11.5308       12.8001       13.9571       16.7401       17.8133       17.6179       17.3904       16.6862       21.8643       19.3801       16.9100       12.2223        9.8576        7.7887        8.2637       10.7311       11.5262       12.9984       14.4925       14.1203       15.6697        0.0000        0.0000        0.0000        0.0000        0.0000        0.0000        0.0000        0.0000        0.0000        0.0000        0.0000        0.0000        0.0000        0.0000        0.0000        0.0000
        0.0000        0.0000        0.0000        0.0000        0.0000        0.0000        0.0000        0.0000        0.0000        0.0000        0.0000        0.0000        0.0000        0.0000        0.0000        0.0000        0.0000        0.0000        0.0000        0.0000        0.0000        0.0000        0.0000        0.0000        0.0000        0.0000        0.0000       21.6080       17.4397       14.8397       14.4752       16.4440       15.8938       16.0387       32.5499       25.7381       27.0709       28.8098       27.5400       35.5776       26.6305       15.1015       10.2132       12.2491       11.8861       12.4479       12.8101       10.7697       11.1926       13.5386       12.1213        9.3296       17.1784       16.5252        9.6729        6.8387        6.0589        6.8102        7.4431        9.8355       13.2484       15.1167       10.5241        8.7934        9.3708        9.3611       11.3501       14.6587       14.9929       11.6576       10.5110        7.9675        7.4556        7.6618        9.5340        8.8007        5.9211        4.9421        5.0006        3.6316        2.8058        2.9546        2.4617        1.7047        1.5953        1.4738        1.3483        0.7652        0.5519        0.4551        0.0000        0.0000        0.0000        0.0000        0.0000        0.0000        0.0000        0.0000        0.0000        0.0000        0.0000        0.0000        0.0000        0.0000        0.0000        0.0000        0.0000        0.0000        0.0000        0.0000        0.0000        0.0000        0.0000        0.0000        0.0000        0.0000        0.0000        0.0000        0.0000        0.0000        0.0000        0.0000        0.0000        0.0000        0.0000        0.0000        0.0000        0.0000        0.0000        0.0000        0.0000        0.0000        0.0000        0.0000        0.0000        0.0000        0.0000        0.0000        0.0000        0.0000        0.0000        0.0000        0.0000        0.0000        0.0000        0.0000        0.0000        0.0000        0.0000        0.0000        0.0000        0.0000        0.9993        0.7972        0.8305        2.2456        1.4895        1.9474        1.1789        1.8115        2.3283        2.2354        1.5641        1.8096        2.0249        1.8540        1.6343        1.5326        1.8237        1.9092        2.2656        3.3767        3.5033        3.5060        3.8135        5.2986        5.1271        4.9382        4.8037        4.7455        5.3087        4.2853        4.3731        2.1326        1.7496        2.9953        3.0431        5.0348        4.9592        3.7312        3.3795        2.0839        1.9127        1.4101        1.6254        3.3837        3.8712        5.5534        5.9619        8.1630       10.0703       10.5863       10.2701       10.4744        9.9622        9.7835        9.4689        9.0165        9.2090        9.6955       10.1844       10.4643       11.9937       13.0420       15.0344       16.5876       17.7215       17.2260       18.6266       22.4988       22.7483       18.7176       14.2762        9.5258        8.2753        8.3895        9.0299       11.3042       11.9193       13.1875       15.0765       15.0271       17.1047        0.0000        0.0000        0.0000        0.0000        0.0000        0.0000        0.0000        0.0000        0.0000        0.0000        0.0000        0.0000        0.0000        0.0000        0.0000        0.0000
        0.0000        0.0000        0.0000        0.0000        0.0000        0.0000        0.0000        0.0000        0.0000        0.0000        0.0000        0.0000        0.0000        0.0000        0.0000        0.0000        0.0000        0.0000        0.0000        0.0000        0.0000        0.0000        0.0000        0.0000        0.0000        0.0000        0.0000        0.0000       19.8746       17.5711       17.3120       20.0450       19.4348       18.0249       16.6342       17.4378       16.4774       19.3005       20.5799       12.8906       20.2462       29.9569       29.5442       33.1108       25.1434       18.0000       10.4772        8.4729        8.7855       11.1913       17.8906       12.5557       17.3012       19.0161       21.6469       17.2732       12.6087       10.9022       20.9802       22.9044       18.3635       11.9303       12.2231       19.0238       13.7844       11.2423        9.9716       12.9522       10.1893       10.6366       12.2411       19.3429       10.8978       10.7786       15.8377       13.2075        9.4715        8.9355        9.1084        9.8409        8.0911        5.5910        3.0711        2.1448        1.8313        2.0262        2.2363        2.5059        2.0813        1.6926        1.1078        0.0000        0.0000        0.0000        0.0000        0.0000        0.0000        0.0000        0.0000        0.0000        0.0000        0.0000        0.0000        0.0000        0.0000        0.0000        0.0000        0.0000        0.0000        0.0000        0.0000        0.0000        0.0000        0.0000        0.0000        0.0000        0.0000        0.0000        0.0000        0.0000        0.0000        0.0000        0.0000        0.0000        0.0000        0.0000        0.0000        0.0000        0.0000        0.0000        0.0000        0.0000        0.0000        0.0000        0.0000        0.0000        0.0000        0.0000        0.0000        0.0000        0.0000        0.0000        0.0000        0.0000        0.0000        0.0000        0.0000        0.0000        0.0000        0.0000        0.0000        0.0000        0.0000        0.3170        0.5127        0.6862        1.0915        1.0568        0.7961        1.3502        1.6771        1.6753        1.3729        1.8754        2.4361        2.1725        1.3187        1.8159        2.1191        2.0515        2.0697        2.3114        2.6730        3.0085        2.8473        1.3826        1.7150        2.7010        2.6422        1.5222        0.7232        0.9146        1.0355        1.6226        1.8108        1.6749        1.9488        4.1455        4.2310        2.6320        2.1690        1.6172        1.4650        1.0925        1.3103        2.0125        2.7577        3.6091        3.8976        4.4802        5.5402        5.8523        5.8949        7.4090        7.2269        7.3417        7.8570       10.2399        9.7523       11.0664       11.8957       10.3874       12.3410       13.3067       15.5011       15.0425       16.3996       15.7115       17.7516       19.3507       17.0594       13.9759        9.5822        9.4219        9.3962        9.8768       10.0353       10.3866       10.7538       11.0598       12.9028       16.6602       19.0054        0.0000        0.0000        0.0000        0.0000        0.0000        0.0000        0.0000        0.0000        0.0000        0.0000        0.0000        0.0000        0.0000        0.0000        0.0000        0.0000
        0.0000        0.0000        0.0000        0.0000        0.0000        0.0000        0.0000        0.0000        0.0000        0.0000        0.0000        0.0000        0.0000        0.0000        0.0000        0.0000        0.0000        0.0000        0.0000        0.0000        0.0000        0.0000        0.0000        0.0000        0.0000        0.0000        0.0000        0.0000       21.2428       19.6848       21.0846       24.9807       24.9291       20.7056       17.2297       14.6537       14.2403       12.9020       14.6530       11.9550        8.3020       10.2382       25.2325       58.6009       37.7215       29.7467       18.0096        6.5512        6.1265        7.2897       11.6237        8.9600        9.3047        9.1543       10.3016       18.2837       16.5551       11.8909       10.5492        3.8545        2.9600        5.0515       11.8532       25.5542       22.6991       21.1533       18.3126       28.6610       20.4092       21.1233       15.1753       10.6259        5.5764        3.2638        8.1009       14.7742       12.1841        9.0363        8.5003       10.4821        8.5066        6.2639        5.3276        3.4665        3.0147        3.4419        2.3034        2.0814        1.6646        1.1776        1.2562        0.0000        0.0000        0.0000        0.0000        0.0000        0.0000        0.0000        0.0000        0.0000        0.0000        0.0000        0.0000        0.0000        0.0000        0.0000        0.0000        0.0000        0.0000        0.0000        0.0000        0.0000        0.0000        0.0000        0.0000        0.0000        0.0000        0.0000        0.0000        0.0000        0.0000        0.0000        0.0000        0.0000        0.0000        0.0000        0.0000        0.0000        0.0000        0.0000        0.0000        0.0000        0.0000        0.0000        0.0000        0.0000        0.0000        0.0000        0.0000        0.0000        0.0000        0.0000        0.0000        0.0000        0.0000        0.0000        0.0000        0.0000        0.0000        0.0000        0.0000        0.4811        0.4370        0.3274        0.3806        0.6873        1.0439        1.3352        1.0138        1.8198        2.4014        2.2819        1.4874        1.1985        1.5373        1.8216        1.7903        1.9286        1.9973        2.0061        1.9581        2.5063        2.6090        3.0864        2.9977        1.3477        1.6729        2.1256        2.4249        1.3335        0.8985        0.7617        0.2804        0.7924        1.2907        1.6833        1.6375        3.4222        3.7168        2.2681        1.4077        1.3777        1.2429        1.3236        1.9729        2.0755        2.3079        2.6273        2.9176        3.4142        4.1996        5.0508        4.9992        6.2254        6.1962        7.2803        8.4939        9.6553       11.1440       12.2163       11.9595       10.6274       12.4557       14.0210       15.6035       15.8460       18.4739       18.3985       18.9165       14.7756       12.6333       10.2732        8.8423        9.6906       10.1971       10.4070       10.2329        9.8072        9.9436       11.6730       14.5778       19.2525       22.3493        0.0000        0.0000        0.0000        0.0000        0.0000        0.0000        0.0000        0.0000        0.0000        0.0000        0.0000        0.0000        0.0000        0.0000        0.0000        0.0000
        0.0000        0.0000        0.0000        0.0000        0.0000        0.0000        0.0000        0.0000        0.0000        0.0000        0.0000        0.0000        0.0000        0.0000        0.0000        0.0000        0.0000        0.0000        0.0000        0.0000        0.0000        0.0000        0.0000        0.0000        0.0000        0.0000        0.0000        0.0000       60.6854       64.3628       53.7708       53.7150       51.4055       27.7061       21.2411       15.8346       16.6343       14.9561       13.3801       10.4089        6.6321        4.9498        7.8491       14.4421       13.8953       17.1071       18.8165       14.5948       10.2035        8.3742        8.2743       10.2175       10.6326        6.5795       10.9202       11.2883       15.4953       14.2512        7.9487        2.6839        3.9542        4.6504        8.4103       10.4905       12.8606       15.1873       13.4909       11.9708       10.3451        9.8800        3.9268        1.1650        2.3824        2.1002        2.6171        3.3288        4.0272        4.2899        5.1724        7.4095        6.1246        4.6809        6.0969        6.3548        4.1987        3.7321        1.8835        1.0857        0.9052        0.8117        1.1680        1.2208        0.0000        0.0000        0.0000        0.0000        0.0000        0.0000        0.0000        0.0000        0.0000        0.0000        0.0000        0.0000        0.0000        0.0000        0.0000        0.0000        0.0000        0.0000        0.0000        0.0000        0.0000        0.0000        0.0000        0.0000        0.0000        0.0000        0.0000        0.0000        0.0000        0.0000        0.0000        0.0000        0.0000        0.0000        0.0000        0.0000        0.0000        0.0000        0.0000        0.0000        0.0000        0.0000        0.0000        0.0000        0.0000        0.0000        0.0000        0.0000        0.0000        0.0000        0.0000        0.0000        0.0000        0.0000        0.0000        0.0000        0.0000        0.0000        1.6349        0.5809        0.4587        0.5285        0.5620        0.9585        0.9417        1.2678        1.2509        1.7816        1.8575        1.9516        1.6159        2.4101        0.9909        1.4074        3.1635        1.4012        1.5883        1.7568        1.9133        2.4170        2.5983        2.6876        2.4636        1.2076        1.4947        2.6148        1.9395        0.7930        0.4107        0.3096        0.2600        0.7241        1.1276        1.6185        1.6426        2.9330        3.3000        2.1910        1.4851        1.1682        1.1782        1.3618        1.7621        3.2739        3.7019        2.8458        2.9441        3.5549        4.0938        4.3580        4.5942        5.3817        5.6636        6.3758        6.4636        9.2130       11.0022       12.2091       13.2415       13.1453       14.1678       16.2439       18.1453       17.8366       18.9332       18.6439       18.6431       15.4396       12.7705       10.7770       10.2914       11.0787       10.9890       11.6471       10.2396        9.1262        9.4626       11.2736       14.7005       19.6873       22.4905       25.7879        0.0000        0.0000        0.0000        0.0000        0.0000        0.0000        0.0000        0.0000        0.0000        0.0000        0.0000        0.0000        0.0000        0.0000        0.0000
        0.0000        0.0000        0.0000        0.0000        0.0000        0.0000        0.0000        0.0000        0.0000        0.0000        0.0000        0.0000        0.0000        0.0000        0.0000        0.0000        0.0000        0.0000        0.0000        0.0000        0.0000        0.0000        0.0000        0.0000        0.0000        0.0000        0.0000       22.0324       41.0336       32.7711       16.3555       16.0525       19.3369       18.3401       14.8412       16.5698       15.5200       12.5717       10.6253       14.6146        9.7768       15.0935       14.5529       21.3229       20.3823       16.6957       11.9094        6.7774        6.9321        9.6902       14.6571       12.4323       10.0862        5.8869        6.0358        8.5900        9.7241       11.7184        7.7540        3.3915        3.7602        1.7714        1.4159        1.3599        1.3180        1.3367        1.2304        1.4081        1.4578        1.4053        1.3651        2.7254        5.9146        4.3389        2.2615        1.2052        2.4885        2.6187        2.4667        2.4997        2.1530        2.6709        2.5998        3.5507        5.0921        3.5962        3.9805        3.2657        2.3288        1.7379        1.2670        0.3874        0.4199        0.0000        0.0000        0.0000        0.0000        0.0000        0.0000        0.0000        0.0000        0.0000        0.0000        0.0000        0.0000        0.0000        0.0000        0.0000        0.0000        0.0000        0.0000        0.0000        0.0000        0.0000        0.0000        0.0000        0.0000        0.0000        0.0000        0.0000        0.0000        0.0000        0.0000        0.0000        0.0000        0.0000        0.0000        0.0000        0.0000        0.0000        0.0000        0.0000        0.0000        0.0000        0.0000        0.0000        0.0000        0.0000        0.0000        0.0000        0.0000        0.0000        0.0000        0.0000        0.0000        0.0000        0.0000        0.0000        0.0000        2.5705        1.5794        0.8500        0.7775        0.6967        0.5930        0.7496        0.9180        0.9267        0.9016        1.6267        1.8599        1.7768        1.3755        1.9603        1.4773        1.4948        0.9961        1.1797        1.4107        1.4380        1.5605        2.0206        2.5455        2.6102        1.9687        1.1695        1.4502        1.0723        0.8754        0.7560        0.5478        0.5294        0.5903        1.0180        0.9556        1.0819        0.8191        2.3109        3.3217        3.2453        2.5109        1.5878        1.5295        2.2643        1.9467        3.9400        4.2831        4.0098        3.6939        4.4375        4.9936        5.2060        5.2088        6.5209        6.0495        6.6580        8.2372       11.6309       13.0224       14.4949       15.0552       16.3574       17.3414       17.6433       18.6407       19.8701       21.6131       22.8158       21.2025       16.8216       15.5053       14.1319       12.1216       12.8976       12.7292       11.2018        9.7308        8.3957        8.1639       10.1501       14.7379       18.8904       23.6696        0.0000        0.0000        0.0000        0.0000        0.0000        0.0000        0.0000        0.0000        0.0000        0.0000        0.0000        0.0000        0.0000        0.0000        0.0000        0.0000
        0.0000        0.0000        0.0000        0.0000        0.0000        0.0000        0.0000        0.0000        0.0000        0.0000        0.0000        0.0000        0.0000        0.0000        0.0000        0.0000        0.0000        0.0000        0.0000        0.0000        0.0000        0.0000        0.0000        0.0000        0.0000        0.0000        0.0000       15.5534       14.3057       13.1741       12.4990        7.7649       11.5594       11.6265        6.3855        5.4308       13.6396       21.4786       24.2558       26.7409       17.2453        5.6642        4.2637        2.0731        5.8247        6.5464        2.2812        0.6813        0.5180        0.7087        2.1458        1.2312        1.8153        5.3625        3.0429        5.0682        7.2699        5.0139        5.8580        0.0000        0.0000        0.0000        0.4995        0.1376        0.1329        0.0000        0.0000        0.0000        0.0000        0.0000        3.1767        6.7151        5.1199        3.7296        2.6875        0.6555        0.7455        1.3353        1.2353        0.5643        0.3418        0.4502        0.3321        1.7007        2.1925        2.3630        2.6243        3.5584        4.8474        5.1565        2.8767        2.0910        1.7232        2.6951        2.5552        2.4050        2.1518        1.6538        1.4422        1.1855        1.1415        0.0000        0.0000        0.0000        0.0000        0.0000        0.0000        1.6872        1.7106        1.9772        2.0367        0.0000        0.0000        0.0000        0.0000        0.0000        0.0000        0.0000        0.0000        0.0000        0.0000        0.0000        0.0000        0.0000        0.0000        0.0000        0.0000        0.0000        0.0000        0.0000        0.0000        0.0000        0.0000        0.0000        0.0000        0.0000        0.0000        0.0000        0.0000        0.0000        0.0000        0.0000        0.0000        0.0000        0.0000        0.0000        0.0000        3.7735        3.8548        3.0448        2.2336        2.4179        2.4604        2.1828        1.6011        1.1396        1.2912        1.1029        1.4523        1.0919        1.2136        1.2477        1.2102        1.1340        0.9438        0.9355        0.8709        1.2333        1.3146        1.3922        1.6299        1.8738        1.8846        1.7654        1.3544        1.0937        1.0234        1.0081        0.7864        0.3658        0.3323        0.3750        0.4562        0.5052        0.7055        1.0909        1.9380        2.7874        2.9135        3.4857        3.5464        2.0510        1.8153        1.9989        2.5898        2.9896        2.9119        3.6242        4.2069        5.6830        6.8118        7.2960        7.3562        7.6335        6.8782        7.0536        8.0476        9.9003       10.7107       11.7801       13.3680       16.1586       17.8902       19.1313       20.5627       24.3384       26.0961       27.3119       27.3349       27.5014       26.8946       25.1579       21.8758       12.8508       10.6198        8.6295        7.9707        7.7210        7.2857        8.8255       14.2222       20.6774       21.5434        0.0000        0.0000        0.0000        0.0000        0.0000        0.0000        0.0000        0.0000        0.0000        0.0000        0.0000        0.0000        0.0000        0.0000        0.0000        0.0000
        0.0000        0.0000        0.0000        0.0000        0.0000        0.0000        0.0000        0.0000        0.0000        0.0000        0.0000        0.0000        0.0000        0.0000        0.0000        0.0000        0.0000        0.0000        0.0000        0.0000        0.0000        0.0000        0.0000        0.0000        0.0000        0.0000       19.7538       16.9926       13.0484       11.0737        9.9446        5.9844       11.0445       18.0786       18.1959        9.2363        5.7531        8.1979       10.0919        7.4732       10.4009        4.8574        3.0345        5.6668        3.9212        7.6053        6.7137        1.4533        2.1946        1.6733        0.7781        6.3815       12.0609        7.2766        7.9138        7.3246        4.2977        6.3904        5.5176        1.2022        1.3798        1.3561        0.0000        0.0000        0.1132        0.0000        0.0000        0.0000        0.0000        0.0000        0.5985        2.6532        2.8278        1.7194        0.9850        1.0089        1.1518        0.6644        0.4699        0.0756        0.1389        0.4079        0.5282        0.7155        0.5518        0.5869        0.9680        1.6962        2.6083        2.3887        2.2647        1.3617        1.0679        1.1131        1.3764        1.5061        1.1799        1.1217        0.9896        0.9501        1.1054        1.0362        1.0828        1.4278        0.9431        0.3388        0.4374        0.9166        1.1105        1.0243        1.3287        1.4719        1.3374        1.0386        1.2241        0.0000        0.0000        0.0000        0.0000        0.0000        0.0000        0.0000        0.0000        0.0000        0.0000        0.0000        0.0000        0.0000        0.0000        0.0000        0.0000        0.0000        0.0000        0.0000        0.0000        0.0000        1.1150        1.5905        2.1539        2.5140        2.7523        3.3163        3.7000        3.6406        2.9535        2.4869        2.3535        3.3485        3.2896        3.0568        3.4188        3.2581        2.9131        2.4277        2.0971        1.4043        1.2691        1.3976        1.3796        1.3545        0.8756        0.9609        1.0464        0.7801        0.7875        0.6543        0.9307        1.0661        1.6196        1.3659        1.6445        1.8530        1.6721        1.4776        1.2571        0.9829        1.0622        1.1897        0.8957        0.7295        0.6990        0.5812        0.4154        0.4661        0.7356        1.2273        1.6533        3.0529        2.9765        3.0847        3.0738        2.8639        2.6454        2.4338        2.9313        4.0280        4.8746        5.6190        6.0470        6.9651        8.3201        8.1512        8.2204        9.1197        7.5292        8.2543        8.8117       10.2615       11.4365       12.5565       14.0914       16.4710       18.4091       20.1318       21.9390       27.0235       29.7906       31.5495       30.5496       31.5843       32.9832       30.3791       25.7819       14.8333       11.4512        9.3414        8.9054        9.0606        8.1950        9.5037       13.7604        0.0000        0.0000        0.0000        0.0000        0.0000        0.0000        0.0000        0.0000        0.0000        0.0000        0.0000        0.0000        0.0000        0.0000        0.0000        0.0000        0.0000        0.0000
        0.0000        0.0000        0.0000        0.0000        0.0000        0.0000        0.0000        0.0000        0.0000        0.0000        0.0000        0.0000        0.0000        0.0000        0.0000        0.0000        0.0000        0.0000        0.0000        0.0000        0.0000        0.0000        0.0000        0.0000        0.0000        0.0000       14.2945       11.4359       10.8637        9.3604        7.9865        4.9257        3.6749        3.5119        4.0709        6.4652        3.5319        2.9907        2.4076        4.9309        5.2597        2.5478        3.0476        5.1765        4.5508        6.6030        3.4902        4.6092        1.3807        0.3127        0.3177        1.0459        2.5677        0.3264        0.3449        1.0166        4.8181        4.6364        3.2918        0.8609        0.3855        0.3772        0.0000        0.0000        0.0000        0.4036        0.0347        0.0000        0.0000        0.0000        0.0422        0.5530        0.5154        0.5933        0.7409        0.7009        0.3364        0.2690        0.2573        0.1292        0.1305        0.1201        0.0648        0.1942        0.1962        0.2470        0.3603        0.6305        1.2526        1.7399        0.8846        0.7925        0.8009        0.8198        0.8352        0.9026        0.8911        0.9298        0.9116        1.0937        0.8591        0.9672        1.2827        1.1082        1.3306        2.8529        0.9671        1.1820        0.9621        0.8430        0.8642        0.9132        1.0839        0.8599        0.9065        0.7693        0.8428        0.9613        0.0000        0.0000        0.0000        0.0000        0.0000        0.0000        0.0000        0.0000        0.0000        0.0000        0.0000        0.0000        1.5793        1.2454        0.9877        1.5062        1.8098        1.1388        1.4081        1.4655        1.8538        2.6904        3.1933        3.4072        3.5972        2.9708        3.0371        2.9951        2.7624        2.8499        2.9888        3.0536        3.1968        3.4296        3.0985        2.9412        2.5127        1.6864        1.3890        1.2978        1.1788        1.7169        1.2197        1.0488        0.9213        0.9862        0.7288        0.5663        0.7876        1.2352        1.3757        1.3954        1.3219        1.3672        1.5249        1.2955        1.1972        0.9751        0.9564        1.2028        0.8068        0.5872        1.0306        0.8841        0.6584        0.8154        0.9486        1.1684        1.3370        2.2942        2.8547        2.8184        3.5867        3.5929        3.5389        4.5527        3.8710        5.3388        6.3792        6.2024        6.8739        8.6473        9.7598        8.8750        8.7347        8.5492        8.8417       10.1268       10.4593       11.0712       12.9472       12.9170       14.6114       16.6164       18.7819       22.3147       24.9684       29.0036       31.6159       33.8503       34.6039       37.3399       37.8916       35.5807       29.6946       17.2001       13.0328       10.9781       10.7808        0.0000       11.5733       11.8664       12.4271        0.0000        0.0000        0.0000        0.0000        0.0000        0.0000        0.0000        0.0000        0.0000        0.0000        0.0000        0.0000        0.0000        0.0000        0.0000        0.0000        0.0000        0.0000
        0.0000        0.0000        0.0000        0.0000        0.0000        0.0000        0.0000        0.0000        0.0000        0.0000        0.0000        0.0000        0.0000        0.0000        0.0000        0.0000        0.0000        0.0000        0.0000        0.0000        0.0000        0.0000        0.0000        0.0000        0.0000       12.2082       12.1270       10.5556       10.5148        8.4517        7.6320        6.0959        5.0824        5.6068        4.5871        7.8080        5.6711        3.2767        3.1572        4.4401        4.2252        3.6038        2.7173        5.8552        7.4769        4.1407        2.3524        1.3297        0.7885        0.4953        0.2894        1.1700        1.5965        0.8835        0.1853        0.0942        0.0982        0.0874        0.4347        0.0000        0.0000        0.0000        0.0000        0.0000        0.0000        0.0000        0.0000        0.0000        0.0000        0.0000        0.0000        0.0521        0.1297        0.2456        0.4508        0.5444        0.3402        0.3721        0.4996        0.2948        0.3438        0.1229        0.0231        0.0946        0.1085        0.1979        0.3537        0.5570        0.6368        0.8196        0.8982        0.9226        0.8010        0.7475        0.7729        0.7826        0.8185        1.0068        1.1653        1.7241        1.3115        0.8974        0.9540        1.3001        0.9166        0.9977        1.4091        1.4620        1.1166        1.3472        1.3709        1.1949        0.8735        0.7727        0.8359        0.7738        0.7927        1.0287        1.2463        1.5894        1.4328        0.0000        0.0000        0.0000        0.0000        0.0000        0.0000        0.0000        0.0000        1.7873        1.0480        0.8602        1.2663        1.5490        1.5264        1.4826        1.8404        1.9900        2.0225        2.8453        3.1437        3.2815        3.1293        2.9472        3.5367        2.9085        2.8021        3.0140        2.7700        2.7399        2.8203        3.2176        3.3565        3.2795        2.9590        2.0823        1.6775        1.4132        1.2750        1.2408        1.1749        1.3522        1.3213        0.8261        0.7707        0.7407        0.9073        1.2963        1.4960        1.4844        1.4256        1.2709        1.3767        1.3169        1.1386        0.9884        0.9643        0.8213        0.6250        1.0159        1.7396        1.3862        1.1511        1.2088        1.2082        1.4786        1.9604        3.0164        2.8052        2.9385        3.4447        3.6426        4.3120        4.7409        5.0016        5.7505        6.1532        7.1183        8.2517       10.6182       10.8523       11.4045       10.6634       10.4152       10.3944       10.5515       11.0527       13.3164       13.2375       13.7070       15.8925       19.1684       22.8979       24.8025       27.3334       30.4985       33.9329       36.8255       36.3955       37.3747       39.1954       35.8909       31.4992       18.6053       14.7898        0.0000        0.0000        0.0000        0.0000        0.0000        0.0000        0.0000        0.0000        0.0000        0.0000        0.0000        0.0000        0.0000        0.0000        0.0000        0.0000        0.0000        0.0000        0.0000        0.0000        0.0000        0.0000        0.0000        0.0000
        0.0000        0.0000        0.0000        0.0000        0.0000        0.0000        0.0000        0.0000        0.0000        0.0000        0.0000        0.0000        0.0000        0.0000        0.0000        0.0000        0.0000        0.0000        0.0000        0.0000        0.0000        0.0000        7.3978        3.8213        4.9654        7.0967        7.2230        5.6066        5.3437        9.5935        9.3986        6.2239        4.2225        3.3248        2.7972        2.9214        2.6736        1.7364        1.6005        1.1479        0.0869        0.0633        0.0623        0.1227        0.1180        0.0000        0.0000        0.0000        0.0000        0.2523        0.0000        0.0000        0.0000        0.0000        0.0000        0.0000        0.0000        0.0000        0.0000        0.0000        0.0000        0.3528        0.4990        0.7139        0.1469        0.1379        0.1299        0.1007        0.0420        0.0884        0.2483        0.7412        0.7184        0.5827        0.7187        0.4230        0.3991        0.9165        1.6486        1.2464        0.9482        0.3065        0.0291        0.0361        0.0866        0.1886        0.2937        0.5895        1.0348        1.3878        1.4800        1.3722        1.0879        1.0144        1.1675        2.0436        2.1766        1.9761        2.2261        1.9749        1.7868        1.3702        1.7173        2.2164        1.7259        0.7528        0.7543        1.8994        1.9666        1.5325        1.1873        2.4091        2.0095        1.1921        1.7580        1.2534        1.4031        1.3666        1.4277        1.2539        0.9466        0.6855        0.5615        0.7734        0.8720        1.9457        2.1902        1.1965        1.2971        2.2166        2.2528        2.2479        2.8815        2.1474        2.1492        2.1246        2.4847        2.3253        2.8030        3.0508        3.2131        3.1888        3.1084        3.4047        3.4343        3.2777        3.4611        3.0516        2.7643        2.8346        3.0731        3.2265        3.1480        3.1597        2.4776        2.1223        1.9009        1.7863        1.7147        1.7668        1.7399        1.8227        1.5508        0.8157        0.7092        0.6343        0.5195        1.7052        2.0388        2.1405        1.8694        1.0843        0.9534        0.8416        0.7078        0.3366        0.3609        0.2537        0.4470        1.6485        1.8301        1.2002        1.4356        1.2410        0.8906        1.0680        1.9038        3.0431        1.7674        1.0374        1.0423        2.3884        3.1087        2.9311        4.0933        7.6467        8.2026        8.9824       10.3216       13.3881       13.4271       13.7549       14.1611       12.8330       12.4712       12.2888       12.5419       13.7426       14.9355       15.7740       17.6916       19.8135       22.3747       24.0138       27.1547       29.9840       31.9441       34.7279       37.9940       44.2080       43.9496       39.6133       34.1039       26.0461        0.0000        0.0000        0.0000        0.0000        0.0000        0.0000        0.0000        0.0000        0.0000        0.0000        0.0000        0.0000        0.0000        0.0000        0.0000        0.0000        0.0000        0.0000        0.0000        0.0000        0.0000        0.0000        0.0000        0.0000        0.0000
        0.0000        0.0000        0.0000        0.0000        0.0000        0.0000        0.0000        0.0000        0.0000        0.0000        0.0000        0.0000        0.0000        0.0000        0.0000        0.0000        0.0000        0.0000        6.5698        5.8364        6.2430        5.6708        5.3479        4.6100        4.9997        5.1987        5.5677        8.1765        7.1668        6.6237        4.2434        2.3936        1.9294        1.6232        2.0433        1.5320        0.5606        0.4628        0.3353        0.0618        0.0606        0.0000        0.0000        0.0560        0.0000        0.0000        0.0000        0.0000        0.0000        0.0000        0.0000        0.0000        0.0000        0.0000        0.0000        0.0000        0.0000        0.0000        0.0000        0.0000        0.0728        0.1603        0.0000        0.0000        0.4805        0.8929        0.0000        0.0000        0.0348        0.0324        0.0984        0.3712        0.2182        0.1070        0.2889        0.3562        0.6987        0.7524        0.9425        1.0750        0.7876        0.3647        0.0523        0.0161        0.0672        0.1679        0.1953        0.4768        0.7196        1.0496        0.9790        1.0350        1.0685        1.2197        1.6394        1.7570        1.1696        1.3829        1.4425        1.7611        1.7401        1.5983        1.4540        2.1470        0.6595        0.3248        0.5432        0.8593        0.4284        0.2148        0.2360        0.6286        1.1156        1.4540        1.1043        1.2367        0.5897        0.3419        0.6656        0.6698        0.2739        0.4769        1.0477        1.4727        1.8002        1.4763        1.2517        0.8842        0.9680        1.0582        1.1726        1.4389        1.8696        2.0344        2.1034        2.2803        3.0756        3.2026        3.5656        3.5112        4.6662        4.8478        3.5970        3.7031        3.6984        3.6282        3.4761        3.2699        3.1298        2.7235        2.6639        2.7920        2.8061        2.8704        2.5425        2.2767        2.0837        1.9276        1.8090        1.8071        1.8010        1.5851        1.4396        0.7859        0.7865        0.6283        0.8392        1.8883        2.1915        2.1527        2.0103        1.1591        0.9331        0.8051        0.8946        0.3812        0.3098        0.2943        0.3046        1.0823        1.9643        1.2743        1.2355        1.5682        1.2034        1.0721        2.1879        1.7754        1.7912        1.3669        2.1196        2.6096        2.5498        3.2309        4.3562        8.4358        9.8825       11.0376       11.9886       14.7999       16.0805       16.4199       15.5290       13.6534       13.8012       14.0302       14.7242       15.4096       15.9813       17.2464       18.7648       20.2038       23.1785       26.5773       28.0199       29.8973       32.0619       35.4310       36.8806       42.3356       44.1948        0.0000        0.0000        0.0000        0.0000        0.0000        0.0000        0.0000        0.0000        0.0000        0.0000        0.0000        0.0000        0.0000        0.0000        0.0000        0.0000        0.0000        0.0000        0.0000        0.0000        0.0000        0.0000        0.0000        0.0000        0.0000        0.0000        0.0000        0.0000
        0.0000        0.0000        0.0000        0.0000        0.0000        0.0000        0.0000        0.0000        0.0000        0.0000        0.0000        0.0000        0.0000        0.0000        0.0000        3.8250        5.0108        5.4200        5.4337        4.5291        4.8260        4.5019        4.9022        5.4390        5.5290        5.8540        5.7321        9.4538        7.9469        5.9397        5.0744        0.9226        0.4627        0.0883        0.3861        0.2778        0.3037        0.2378        0.1694        0.0000        0.0000        0.3407        0.2016        0.2659        0.4978        0.2487        0.0000        0.0000        0.0000        0.0000        0.0000        0.6103        0.0000        0.0000        0.0000        0.0000        0.0000        0.0000        0.0000        0.0000        0.0000        0.0000        0.0000        0.0000        0.2567        0.2399        0.0000        0.0000        0.0000        0.0000        0.0000        0.0990        0.0312        0.0012        0.0534        0.0294        0.0120        0.0267        0.0329        0.1241        0.3440        0.2018        0.0162        0.0463        0.0158        0.0444        0.0982        0.4200        0.6007        0.6975        0.7252        0.8633        1.0045        1.2842        0.9646        1.6671        1.3115        1.7640        1.9844        2.3008        1.8814        1.8810        1.8125        1.5533        0.6828        0.2770        0.4343        0.2631        0.2331        0.2094        0.2629        0.5595        0.4694        0.4368        0.2254        0.3735        0.5024        0.7013        0.8203        0.3528        0.3399        1.3702        1.3458        1.0490        1.0295        0.7291        0.3035        0.6876        0.7310        0.8487        0.9816        1.5416        4.3504        7.0943        3.2309        3.2236        3.0343        3.2189        3.1326        2.8449        3.6679        3.8843        3.8619        3.7806        3.9232        3.8955        3.3026        2.9169        2.5574        2.4630        2.3996        2.5898        2.5950        2.6590        2.4982        2.2970        2.1227        1.9823        1.9464        2.1672        1.7558        1.4084        1.0580        0.3567        0.3652        0.3702        0.6142        1.8192        2.3600        2.3162        1.9525        1.3534        0.9037        0.7118        0.7098        0.2695        0.3578        0.3873        0.6753        1.6939        2.1931        0.8084        0.7566        1.1923        1.3488        1.5186        1.2140        3.2205        2.5756        2.3927        2.6205        3.4568        4.0231        4.3556        7.1572       10.8239       12.1666       13.1640       13.7513       16.2448       16.5990       16.6890       16.4869       14.8170       14.9764       14.7047       15.3397       16.6558       17.4510       18.2740       19.8505       22.2838       24.9175       26.1560        0.0000       29.3314       30.7389       33.0384       34.4094       39.2209       42.1720        0.0000        0.0000        0.0000        0.0000        0.0000        0.0000        0.0000        0.0000        0.0000        0.0000        0.0000        0.0000        0.0000        0.0000        0.0000        0.0000        0.0000        0.0000        0.0000        0.0000        0.0000        0.0000        0.0000        0.0000        0.0000        0.0000        0.0000        0.0000
        0.0000        0.0000        0.0000        0.0000        0.0000        0.0000        0.0000        0.0000        0.0000        0.0000        0.0000        0.0000        0.0000        3.8495        3.9485        3.3315        4.8364        5.6417        5.7140        5.2624        6.6862        6.1899        6.9030        6.0505        4.9686        5.0769        5.1017        6.3734        0.8150        0.0000        0.0000        0.0669        0.0783        0.0880        0.0957        0.2048        0.2205        0.2001        0.1431        0.0000        0.4772        0.6838        0.9941        1.4603        1.7663        1.3506        0.4839        0.0000        0.0000        0.0000        0.0000        0.0000        0.0000        0.0000        0.0000        0.0000        0.0000        0.0000        0.0000        0.0000        0.0000        0.0000        0.0000        0.0000        0.0000        0.0000        0.0000        0.0229        0.0481        0.0446        0.0782        0.0759        0.0246        0.0446        0.0016        0.0108        0.0000        0.0000        0.0000        0.0495        0.0000        0.0162        0.0162        0.0304        0.0176        0.0382        0.0770        0.3197        0.4191        0.4822        0.5022        0.6497        0.6819        0.7541        0.7586        0.7877        1.1778        1.5326        2.0547        2.6813        1.9055        1.3575        1.3820        2.0643        0.6086        0.1842        0.1234        0.6097        0.3102        0.3211        0.3941        0.6046        0.4942        0.4062        0.3003        0.2940        0.2480        0.2809        0.3091        0.2884        0.2307        0.2109        0.5323        0.3837        0.3838        0.3118        0.2528        0.4340        0.5826        0.6483        0.7643        1.1478        3.7288        3.8740        1.9375        1.2156        1.5038        1.7123        1.7110        2.1835        2.6353        2.8250        2.9007        3.7658        4.2513        3.9074        3.4288        3.4217        3.1444        2.5496        2.1525        2.5903        2.4051        2.5144        2.8740        2.4974        2.3152        2.3687        1.6785        1.7412        1.6322        1.2572        0.9569        0.3441        0.2417        0.2820        0.4089        1.4499        1.7776        1.7487        1.4627        1.0109        0.7599        0.6376        0.6362        0.7367        0.5889        0.6275        0.6926        0.5977        0.6585        0.9204        1.0275        1.8842        1.9477        2.2742        2.4960        2.6191        2.2919        2.6862        2.7813        3.8252        4.3008        6.1553        7.5693       13.5138       16.8979       16.9492       14.9568       16.9319       16.9678       17.1595       17.8616       16.3521       16.2437       17.5125       17.9380       18.6596       19.3597       20.0811       21.1754       21.8907       22.6791        0.0000        0.0000        0.0000        0.0000        0.0000        0.0000        0.0000        0.0000        0.0000        0.0000        0.0000        0.0000        0.0000        0.0000        0.0000        0.0000        0.0000        0.0000        0.0000        0.0000        0.0000        0.0000        0.0000        0.0000        0.0000        0.0000        0.0000        0.0000        0.0000        0.0000        0.0000        0.0000        0.0000        0.0000        0.0000        0.0000
        0.0000        0.0000        0.0000        0.0000        0.0000        0.0000        0.0000        0.0000        0.0000        3.5534        0.0000        0.0000        4.1858        4.0904        4.4668        4.3130        5.6936        6.3063        6.4285        5.4202        3.9602        4.0385        4.8390        1.1813        0.6047        0.0000        0.0000        0.2032        0.1664        0.1557        0.1722        0.2246        0.2443        0.2565        0.2621        0.2446        0.2502        0.2215        0.5015        0.5183        0.5362        0.4821        0.4254        0.6138        0.4682        0.2552        0.2687        0.0000        0.0000        0.0000        0.0000        0.0000        0.0000        0.0000        0.0000        0.0000        0.0473        0.0000        0.0442        0.0000        0.1447        0.2584        0.4302        0.1607        0.0531        0.0007        0.0005        0.2352        0.0849        0.2022        0.4279        1.0997        1.1209        0.8703        0.3417        0.0529        0.0524        0.1934        0.1455        0.3930        0.3947        0.5462        0.5341        0.2732        0.1560        0.1901        0.2969        0.1381        0.1234        0.1196        0.1281        0.2729        0.4645        0.7143        0.5392        0.6968        0.5742        0.7085        1.4171        1.8489        1.1105        0.8674        0.7776        0.5886        0.7966        0.6050        0.6302        0.8461        0.7827        0.6439        0.3934        0.6597        0.5533        0.5428        0.4662        0.5290        0.4356        0.5470        1.2694        0.3260        0.7369        0.6642        1.1825        1.1205        1.0359        1.4283        1.3461        1.3858        1.2461        0.8914        0.8000        1.2299        0.9491        0.5523        0.6108        0.0254        0.0094        0.0505        0.0527        1.5116        2.0319        2.0600        1.9633        1.5577        1.6756        1.5563        1.3886        0.7267        0.7300        0.7614        0.7079        1.2427        1.2546        1.4103        1.5414        1.9475        2.1803        2.1794        1.6608        1.5790        1.4505        1.0237        0.8134        0.4219        0.2886        0.2843        0.3690        0.7444        0.9641        0.7316        0.7235        0.4997        0.3643        0.3837        0.6030        1.3006        1.6117        1.7639        1.7432        1.7677        2.0151        2.2978        2.6669        3.8684        5.0940        4.9779        5.5491        5.4572        3.2372        3.1660        2.6360        5.3014        6.3094        7.9395       11.3412       15.9204       18.6380       19.0727       17.8205       13.4928       14.0851       14.0717       15.0558       19.7045       20.1390       20.2205       20.8579       23.8399       24.7099       25.3125       25.9141       25.7184        0.0000        0.0000        0.0000        0.0000        0.0000        0.0000        0.0000        0.0000        0.0000        0.0000        0.0000        0.0000        0.0000        0.0000        0.0000        0.0000        0.0000        0.0000        0.0000        0.0000        0.0000        0.0000        0.0000        0.0000        0.0000        0.0000        0.0000        0.0000        0.0000        0.0000        0.0000        0.0000        0.0000        0.0000        0.0000        0.0000        0.0000
        0.0000        0.0000        0.0000        0.0000        0.0000       15.3009       14.8403        6.8925        4.5515        4.3480        4.9784        5.6358        6.6273        7.1924        7.7790        5.4061        5.6600        5.3328        4.4748        2.4589        2.0964        1.3127        1.8201        0.0000        0.0000        0.0000        0.0000        0.1640        0.1888        0.2048        0.2114        0.2578        0.2631        0.2598        0.2490        0.2174        0.2076        0.2003        0.4845        0.4692        0.2791        0.0000        0.0000        0.0000        0.0000        0.0000        0.0000        0.0000        0.0000        0.0000        0.0000        0.0000        0.0000        0.0000        0.0000        0.0000        0.0712        0.1057        0.0862        0.0212        0.0204        0.0394        0.0000        0.0007        0.0010        0.0010        0.0407        0.1676        0.4873        1.0094        1.3867        1.7025        1.4966        0.8729        0.2133        0.0055        0.0049        0.0540        0.0552        0.1963        0.2013        0.1834        0.3483        0.1436        0.1565        0.2886        0.3136        0.2277        0.1343        0.1946        0.2505        0.2066        0.2240        0.2608        0.2638        0.3940        0.4465        0.4893        0.7026        1.1927        0.7917        0.7938        0.7478        0.5787        0.5646        0.7521        1.0417        1.6742        1.3408        0.7894        0.6142        0.8024        0.5732        0.5664        0.4888        0.4179        0.5087        0.5121        0.3939        0.1392        0.1456        0.7198        1.3089        0.9276        0.8514        0.6360        1.3317        1.4634        1.5977        1.5544        1.2155        0.8399        0.7028        0.6319        0.2375        0.0000        0.0357        0.0634        0.1349        1.1094        1.2448        1.3604        1.5603        0.9551        0.8836        0.7700        0.6162        0.3394        0.1255        0.1428        0.2573        0.8392        0.8605        0.9164        1.0458        1.6146        1.7288        1.8325        2.4649        2.1282        1.0303        0.9325        0.8189        0.3726        0.3116        0.2583        0.2360        0.3922        0.4765        0.4724        0.4446        0.3047        0.2836        0.4969        1.3014        1.7060        2.1105        2.4295        2.3946        2.3418        2.5261        3.2295        3.4697        4.7744        5.9691        5.4851        4.2142        6.6169        3.2427        3.2137        3.2281        5.9551        0.0000        0.0000       12.7708       18.4401       21.2843       20.6744       19.1618       14.8713       14.3371       16.2903       15.8713       20.9336       21.9250       22.4385       22.5428       25.5368       27.0287       27.7590       28.0171        0.0000        0.0000        0.0000        0.0000        0.0000        0.0000        0.0000        0.0000        0.0000        0.0000        0.0000        0.0000        0.0000        0.0000        0.0000        0.0000        0.0000        0.0000        0.0000        0.0000        0.0000        0.0000        0.0000        0.0000        0.0000        0.0000        0.0000        0.0000        0.0000        0.0000        0.0000        0.0000        0.0000        0.0000        0.0000        0.0000        0.0000        0.0000
        0.0000        0.0000        0.0000        0.0000       10.2168       10.2177       11.0825        7.0624        6.5513        6.1783        6.0002        6.0325        3.4785        3.7219        4.2320        2.3121        2.3755        1.9906        1.4313        0.9961        0.1666        0.2018        0.0151        0.0000        0.0000        0.0000        0.0000        0.1502        0.2002        0.2228        0.2189        0.2575        0.2532        0.2413        0.2208        0.1833        0.2916        0.4493        0.4206        0.2711        0.0000        0.0000        0.0000        0.0000        0.0000        0.0000        0.0000        0.0000        0.0000        0.0000        0.0000        0.0000        0.0000        0.0000        0.0000        0.0268        0.0379        0.0317        0.0000        0.0000        0.0000        0.0000        0.0000        0.0555        0.0920        0.0624        0.0217        0.4873        1.0793        1.1839        1.0097        0.8995        0.5356        0.2148        0.1215        0.3805        0.3417        0.0595        0.0553        0.0352        0.1362        0.3690        0.2884        0.1208        0.1738        0.6862        0.7766        0.2769        0.3213        0.1424        0.0616        0.0975        0.2173        0.2946        0.6443        0.6048        0.4602        0.4815        0.7481        1.3099        0.8496        0.7710        0.8210        1.2762        1.4350        1.9004        1.6064        0.9318        1.0515        0.8087        0.8561        0.8480        0.7060        0.7059        0.5194        0.4316        0.3888        0.3011        0.2272        0.5209        0.6698        0.2456        0.6641        0.5824        0.6665        1.1550        1.6609        1.2696        1.7626        1.7120        2.1011        1.0969        0.6275        0.1586        0.1510        0.0335        0.0403        0.0826        0.0349        0.6027        0.9835        1.1204        0.8617        0.6311        0.6268        0.4887        0.3323        0.7643        0.1459        0.0802        0.1230        0.4958        0.6006        0.6889        0.7796        1.2463        1.4478        1.5779        1.3105        1.0476        0.9562        0.8799        0.6719        0.4177        0.2853        0.1660        0.1536        0.2555        0.2883        0.5349        0.3672        0.2433        0.2523        0.6678        2.0811        1.9474        2.3291        2.5096        2.6314        2.6856        2.9221        3.4249        3.8937        4.9095        5.3049        5.8681        4.1790        4.7303        3.3450        2.8715        3.0510        0.0000        0.0000        0.0000       15.3291       20.7454       22.8192       23.7800       21.9874       17.2843       18.3429       15.6254       15.2665       20.6026       21.0591       21.5468       21.8960       24.7425        0.0000        0.0000        0.0000        0.0000        0.0000        0.0000        0.0000        0.0000        0.0000        0.0000        0.0000        0.0000        0.0000        0.0000        0.0000        0.0000        0.0000        0.0000        0.0000        0.0000        0.0000        0.0000        0.0000        0.0000        0.0000        0.0000        0.0000        0.0000        0.0000        0.0000        0.0000        0.0000        0.0000        0.0000        0.0000        0.0000        0.0000        0.0000        0.0000        0.0000        0.0000
        0.0000        0.0000       18.6957       12.4707       10.9216       12.7448       10.8428        5.5915        6.2379        5.9959        7.0843        5.3615        4.2468        3.5120        2.4351        1.4901        1.3777        0.8898        0.6028        0.2024        0.0389        0.0258        0.0232        0.0000        0.0000        0.0000        0.0000        0.1652        0.2026        0.2146        0.2042        0.3607        0.4037        0.2005        0.2900        0.6734        0.5642        0.4071        0.3126        0.4890        0.4341        0.1832        0.0000        0.0000        0.1246        0.2222        0.1064        0.0000        0.0000        0.0000        0.0000        0.0000        0.0000        0.0000        0.0000        0.0000        0.0000        0.0000        0.0000        0.0000        0.0000        0.0311        0.0000        0.1327        0.1581        0.1566        0.1151        0.4168        0.5195        0.1298        0.0000        0.0078        0.0953        0.1113        0.5337        0.4228        0.2534        0.2805        0.1023        0.6448        0.6498        0.0786        0.1296        0.4244        1.0623        0.4042        0.8552        1.0436        0.4555        0.5336        0.4915        0.4702        0.3317        0.3313        0.3118        0.4736        0.6475        0.5760        0.8574        0.9753        1.0595        1.7756        2.2743        2.3196        2.0950        1.7920        1.8908        1.5442        1.7044        1.2212        0.8210        0.9067        0.7414        0.7138        0.4928        0.4120        0.3627        0.4178        0.2813        0.2395        0.3712        0.5180        0.5898        0.3877        0.3844        0.1927        0.2677        0.3661        0.7660        0.5772        0.5628        0.5700        0.7060        0.1719        0.1163        0.0000        0.0000        0.0327        0.0399        0.5936        0.7514        0.8450        0.7277        0.4904        0.4247        0.2783        0.2102        0.0278        0.0136        0.0584        0.1197        0.4745        0.5646        0.7023        0.8488        0.9542        1.0976        1.0990        1.0927        0.9183        1.0064        0.8687        0.6568        0.2853        0.2342        0.1241        0.2586        0.4682        0.3259        0.2410        0.2764        0.2620        0.3510        0.7947        0.9523        1.8997        2.9281        2.7876        3.2135        3.2336        4.0976        4.8536        4.5355        4.7530        4.5476        4.8460        4.2669        2.6198        1.7473        2.3784        0.0000        0.0000        0.0000       13.6741       15.7512       22.2725       26.8635       26.0791       24.0644       21.4791       18.6760       16.7789       16.9152       21.4838       21.3682       21.1072       21.3103        0.0000        0.0000        0.0000        0.0000        0.0000        0.0000        0.0000        0.0000        0.0000        0.0000        0.0000        0.0000        0.0000        0.0000        0.0000        0.0000        0.0000        0.0000        0.0000        0.0000        0.0000        0.0000        0.0000        0.0000        0.0000        0.0000        0.0000        0.0000        0.0000        0.0000        0.0000        0.0000        0.0000        0.0000        0.0000        0.0000        0.0000        0.0000        0.0000        0.0000        0.0000        0.0000
        0.0000        2.9505        3.0625       10.1103        9.4099        9.5658        8.3087        5.6682        4.9628        4.5242        4.9269        3.3051        2.2630        1.6654        1.4841        0.9281        0.7296        0.6235        0.4510        0.3121        0.2325        0.1886        0.1815        0.1589        0.1522        0.1643        0.1952        0.1527        0.1734        0.1756        0.1605        0.1160        0.1040        0.3468        0.3380        0.1758        0.1054        0.0778        0.0715        0.0000        0.0000        0.0000        0.0000        0.0000        0.0000        0.0000        0.0000        0.0000        0.0000        0.0000        0.0000        0.0013        0.0018        0.0048        0.0100        0.1351        0.4387        0.6449        0.7134        0.6975        0.6927        0.6233        0.4522        0.3528        0.2502        0.1730        0.1703        0.2503        0.2149        0.1557        0.1473        0.1906        0.2672        0.3444        0.5721        0.3249        0.4378        0.2109        0.3222        0.3448        0.0613        0.0980        0.4074        0.1244        0.2237        0.2707        0.2590        0.2688        0.2719        0.2148        0.1839        0.4954        1.0953        1.0752        0.8653        1.0382        1.1494        1.3655        1.6790        1.9139        1.9943        1.5750        1.6811        1.3806        1.4297        1.4645        1.3051        1.2435        1.4291        1.3817        1.2084        1.0170        0.7200        0.8709        0.5587        0.1791        0.0760        0.5980        0.4257        0.0225        0.0000        0.0000        0.0883        0.3635        0.2087        0.1990        0.4053        0.4116        0.1088        1.0113        0.5859        0.1252        0.0918        2.1259        1.1269        0.3166        0.3522        0.5183        0.6033        0.8584        1.0206        1.1204        0.7922        0.1233        0.0435        0.0000        0.0000        0.0000        0.0000        0.0410        0.1115        0.5217        0.4289        0.4167        0.5461        0.0294        0.1082        0.1148        0.1265        1.2849        1.3366        1.1259        0.8803        0.3381        0.2869        1.0914        2.6669        1.2702        0.1632        0.0401        0.0545        0.2197        0.2663        0.4516        0.7759        1.9842        2.6440        3.7128        4.1206        4.5656        5.8881        7.9696        8.3636        5.9188        5.1089        5.1511        4.6160        3.8067        0.0000        0.0000        0.0000        0.0000       11.9232       12.8549       16.2770       26.0841       27.2343       28.9120       28.8816       26.7430       26.4511       24.7569       23.6969       21.5657       19.8045       18.7706        0.0000        0.0000        0.0000        0.0000        0.0000        0.0000        0.0000        0.0000        0.0000        0.0000        0.0000        0.0000        0.0000        0.0000        0.0000        0.0000        0.0000        0.0000        0.0000        0.0000        0.0000        0.0000        0.0000        0.0000        0.0000        0.0000        0.0000        0.0000        0.0000        0.0000        0.0000        0.0000        0.0000        0.0000        0.0000        0.0000        0.0000        0.0000        0.0000        0.0000        0.0000        0.0000        0.0000
        0.0000        3.2182        2.7762        8.3436        8.1963        7.0257        5.9140        4.6349        3.3541        2.9430        1.9360        1.4788        1.6244        0.8093        0.7395        0.4223        0.2993        0.2332        0.2778        0.2676        0.2420        0.2288        0.2287        0.2080        0.2083        0.2152        0.2301        0.1654        0.1755        0.1690        0.1477        0.1009        0.2455        0.1895        0.0522        0.0000        0.0000        0.0000        0.0000        0.0000        0.0000        0.0000        0.0000        0.0000        0.0000        0.0000        0.0000        0.0000        0.0000        0.0000        0.1002        0.1227        0.0593        0.1314        0.3027        0.4322        0.5998        0.6625        0.6534        0.6039        0.5402        0.5352        0.3495        0.2053        0.1784        0.1105        0.2090        0.5891        1.0022        0.4578        0.3215        0.8531        0.8245        0.2530        0.1484        0.6588        0.7206        0.5821        0.2853        0.0707        0.0552        0.2654        0.5777        0.1969        0.1296        0.5795        0.7106        0.5893        0.6585        0.5005        0.9138        1.3660        1.6439        1.6892        1.9839        2.7146        3.0185        2.1496        1.7637        1.3668        1.4568        1.5523        1.7975        1.6798        1.3862        1.9793        1.5784        1.4409        1.3218        1.1062        1.0481        0.9986        1.2671        1.2254        1.0277        0.5250        0.2488        0.1943        0.2511        0.0000        0.0000        0.3002        0.0907        0.7842        1.0101        7.7284        2.3156        0.3757        0.3151        0.8818        0.6540        0.0436        0.0000        1.0537        0.7939        0.5024        0.4942        0.6968        0.7948        1.0656        1.2964        1.1466        0.9711        0.2721        0.1793        0.1325        0.0407        0.0000        0.1118        0.1068        0.0065        0.2924        0.3484        0.3721        0.3357        0.2618        0.5662        0.4515        0.1125        0.8578        1.2467        1.6321        1.7127        0.8582        3.7736        2.3288        0.8320        0.0909        0.0186        0.0256        0.0460        0.2113        0.2760        0.4927        0.8623        2.2347        2.8978        3.5810        4.2748        5.5372        6.1470        6.6660        6.5833        5.8173        5.3615        5.7499        0.0000        0.0000        0.0000        0.0000        0.0000        9.6883       12.2939       14.9780       18.4009       28.0571       32.7028       33.0800       30.6151       31.1302       27.9489       26.0579       23.5199       21.5457        0.0000        0.0000        0.0000        0.0000        0.0000        0.0000        0.0000        0.0000        0.0000        0.0000        0.0000        0.0000        0.0000        0.0000        0.0000        0.0000        0.0000        0.0000        0.0000        0.0000        0.0000        0.0000        0.0000        0.0000        0.0000        0.0000        0.0000        0.0000        0.0000        0.0000        0.0000        0.0000        0.0000        0.0000        0.0000        0.0000        0.0000        0.0000        0.0000        0.0000        0.0000        0.0000        0.0000        0.0000        0.0000
        4.7892        4.9696        6.1303        8.9602        6.6033        5.4898        5.4106        5.0883        4.0280        3.5533        1.4716        0.7274        0.4236        0.4250        0.4415        0.3124        0.3009        0.1910        0.1619        0.2198        0.2176        0.2186        0.2232        0.2074        0.2120        0.2192        0.2290        0.1610        0.1680        0.1586        0.1337        0.0865        0.0662        0.0491        0.1534        0.0623        0.0000        0.0000        0.0000        0.0000        0.0000        0.0000        0.0000        0.0000        0.0000        0.0000        0.0000        0.0000        0.0000        0.0000        0.0000        0.1237        0.4177        0.4877        0.3899        0.8195        0.6402        0.6180        0.6243        0.5087        1.2627        0.2224        0.3148        0.2799        0.1449        0.1350        0.1229        0.3526        0.3060        0.7252        1.6406        1.6812        2.3192        2.7932        2.2883        1.1278        0.7696        1.6452        0.7563        0.3547        0.2229        0.5525        0.2733        0.5101        1.2934        1.4443        1.4673        2.8378        2.1913        1.3670        1.8908        1.9821        2.1812        2.2520        1.1752        1.0167        1.1494        0.8687        0.8545        1.0151        1.6104        1.3726        1.6512        2.1561        2.0160        2.2022        2.0639        1.3779        2.0560        1.3101        1.1845        1.5587        1.0944        1.4660        1.3151        0.3916        0.2112        0.3118        0.6245        0.0354        0.2072        0.0536        0.3700        0.5126        0.5314        0.4296        0.2797        1.0019        1.3633        0.0901        0.0890        0.0382        0.0000        0.7953        0.4091        0.2582        0.4825        0.6805        0.7896        0.7577        7.3580        0.8269        0.7089        0.2996        0.2432        0.4603        0.2023        0.0296        0.0268        0.1097        0.1452        0.3771        0.4031        0.5888        1.3070        0.3683        0.1645        0.4305        0.4724        0.9415        2.1679        4.3358        1.5905        1.0486        1.1875        0.5304        0.2105        0.0784        0.0154        0.0253        0.0535        0.2591        0.3476        0.5724        0.9317        2.3399        2.9944        3.6664        4.3789        5.4511        5.9124        6.3458        6.4697        5.3162        5.3795        0.0000        0.0000        0.0000        0.0000        0.0000        0.0000       10.9229       11.3658       13.4761       18.1511       24.3057       26.3844       28.8071       26.8572       31.9082       29.5249        0.0000        0.0000        0.0000        0.0000        0.0000        0.0000        0.0000        0.0000        0.0000        0.0000        0.0000        0.0000        0.0000        0.0000        0.0000        0.0000        0.0000        0.0000        0.0000        0.0000        0.0000        0.0000        0.0000        0.0000        0.0000        0.0000        0.0000        0.0000        0.0000        0.0000        0.0000        0.0000        0.0000        0.0000        0.0000        0.0000        0.0000        0.0000        0.0000        0.0000        0.0000        0.0000        0.0000        0.0000        0.0000        0.0000        0.0000        0.0000
        2.2023        3.0363        2.4166        4.3754        5.6581        5.6249        5.1500        3.1135        5.2455        3.5217        1.5182        0.8221        0.4398        0.4687        0.3762        0.3334        0.2490        0.2379        0.2294        0.1667        0.1583        0.1576        0.1646        0.1559        0.1623        0.1741        0.1909        0.1403        0.1515        0.1439        0.1172        0.0722        0.0507        0.0350        0.0250        0.0621        0.0000        0.0000        0.0000        0.0455        0.1250        0.0870        0.0000        0.0000        0.0000        0.0000        0.0000        0.0000        0.0000        0.0000        0.1058        0.4179        0.1533        0.1058        0.0214        0.3011        0.6151        0.6498        0.3770        0.9453        0.7821        0.1941        0.2960        0.4855        0.9638        0.9197        1.2526        1.2209        0.3853        0.4133        0.5717        1.8587        1.8045        2.2231        2.5978        1.2498        1.4860        1.0401        0.9470        0.4965        0.9524        1.0344        1.5656        1.8652        1.8898        2.0351        1.2924        1.7610        2.2936        1.9112        1.9257        1.6348        1.4904        1.5126        1.5476        1.3987        1.1624        1.1280        1.3952        1.3982        1.2809        1.2128        1.2427        1.6816        2.2238        2.5234        2.3381        1.5657        1.8655        1.9784        2.2196        1.5734        1.1647        1.9077        0.9841        0.2421        0.1592        0.1366        0.3153        0.0705        0.0000        3.6061        1.3797        0.2216        0.6489        0.7118        0.3796        3.0540        3.2094        0.1061        0.0561        0.0306        0.0000        0.0000        0.1216        0.2578        0.5581        0.7029        0.6727        0.6996        2.4127        0.7233        0.6942        0.2357        0.8491        0.6694        0.3044        0.2953        0.5130        0.7269        0.3189        0.5650        1.4161        2.2217        2.3185        1.0142        1.0415        0.8793        0.1244        2.5911        7.1705        5.2626        1.1024        0.5711        0.5391        0.6264        0.6198        0.0326        0.0244        0.0392        0.0767        0.3626        0.4810        0.6898        0.9894        2.3296        2.8969        3.4137        3.8835        4.5422        5.0115        5.3887        5.6822        4.7992        0.0000        0.0000        0.0000        0.0000        0.0000        0.0000        0.1800       10.7129       11.3079       13.3909       16.3055       21.8903       23.3324       26.5294       25.3361       32.5082       30.6178        0.0000        0.0000        0.0000        0.0000        0.0000        0.0000        0.0000        0.0000        0.0000        0.0000        0.0000        0.0000        0.0000        0.0000        0.0000        0.0000        0.0000        0.0000        0.0000        0.0000        0.0000        0.0000        0.0000        0.0000        0.0000        0.0000        0.0000        0.0000        0.0000        0.0000        0.0000        0.0000        0.0000        0.0000        0.0000        0.0000        0.0000        0.0000        0.0000        0.0000        0.0000        0.0000        0.0000        0.0000        0.0000        0.0000        0.0000        0.0000
        7.1497        5.0632        5.6833        4.7525        4.5466        3.0354        2.6295        3.0141        1.8653        2.3911        2.3073        1.3297        1.0227        0.3534        0.2465        0.3062        0.3455        0.3705        0.3466        0.0000        0.0000        0.0000        0.0000        0.0567        0.0612        0.0701        0.0832        0.1193        0.1353        0.1292        0.1009        0.0000        0.0000        0.0000        0.0000        0.0000        0.1478        0.1087        0.0000        0.0000        0.4467        0.4073        0.0463        0.0000        0.0000        0.1262        0.0726        0.0000        0.0000        0.0000        0.0000        0.2237        0.6692        0.2485        0.0459        0.3945        0.3041        0.1416        0.1498        0.4272        0.9877        0.7065        0.5349        0.9159        0.6322        0.8502        0.9984        1.4568        0.1808        0.1049        0.0885        0.3616        0.6360        1.3893        1.7621        0.8178        1.1836        2.4920        1.9939        2.1761        2.1490        1.7024        1.5975        0.8135        0.6204        0.9723        1.3658        1.9889        2.1619        3.3430        2.9396        1.4664        1.0496        0.7103        0.9176        0.7813        0.6371        0.5812        0.5764        0.9152        1.3349        1.5326        1.1136        1.6680        2.1131        2.0846        2.6693        1.8346        1.6151        1.3703        1.8134        2.0758        1.9156        2.0204        1.3699        0.7787        0.7460        0.7014        0.6815        0.0694        0.0538        0.0369        0.0417        0.2015        0.2725        0.2849        0.2273        0.1784        0.1414        0.1076        0.0966        0.1998        0.0000        0.0471        0.0000        0.4496        0.3642        0.3462        0.5669        1.0042        1.2633        1.1831        1.0777        1.0648        0.3198        0.3589        0.6203        0.6876        0.9318        1.1385        1.0202        1.1132        1.7478        2.4979        1.7063        0.7877        0.0000        0.0033        0.0849        3.0201        4.4043        5.0096        1.2322        0.5479        0.3776        0.2761        0.2658        0.0965        0.0778        0.1232        0.2323        0.8062        1.0607        1.3933        1.8036        2.3323        2.7976        3.1521        3.5775        2.8348        3.1710        4.4294        0.0000        0.0000        0.0000        0.0000        0.0000        0.0000        0.0000        0.0000        0.0000       13.9212       13.8563       14.8475       16.4585        0.3600        0.0000        0.0000        1.4100        8.6100       12.5400        0.0000        0.0000        0.0000        0.0000        0.0000        0.0000        0.0000        0.0000        0.0000        0.0000        0.0000        0.0000        0.0000        0.0000        0.0000        0.0000        0.0000        0.0000        0.0000        0.0000        0.0000        0.0000        0.0000        0.0000        0.0000        0.0000        0.0000        0.0000        0.0000        0.0000        0.0000        0.0000        0.0000        0.0000        0.0000        0.0000        0.0000        0.0000        0.0000        0.0000        0.0000        0.0000        0.0000        0.0000        0.0000        0.0000        0.0000        0.0000
        4.8910        5.4110        4.4885        1.9866        1.7531        1.9846        2.2718        1.7805        3.6212        2.9933        2.7415        0.5721        0.9132        0.4218        0.1506        0.1465        0.2010        0.2157        0.3022        0.0000        0.0000        0.0000        0.0000        0.0293        0.0349        0.0461        0.0630        0.0988        0.1196        0.1151        0.0851        0.1743        0.0926        0.0000        0.0000        0.0000        0.0000        0.0000        0.0000        0.0000        0.5682        0.0000        0.0000        0.0000        0.0000        0.0000        0.0000        0.0000        0.0000        0.0000        0.0000        0.2238        0.4179        0.6757        0.1718        1.1489        0.5262        0.6654        0.4050        0.8196        2.0453        1.0290        0.6118        0.3305        0.6337        0.4645        0.3096        0.7064        0.4929        0.2596        0.5520        2.8170        4.8877        4.4607        5.2723        2.5693        1.8901        1.7583        3.6603        3.7918        2.6312        1.7483        1.0160        0.8558        1.3880        1.9538        1.6126        2.8472        4.5718        5.3935        4.7628        2.3934        1.0477        1.1911        0.7928        0.5285        0.5488        0.6593        0.8794        1.2165        1.1309        1.0382        1.6510        2.3985        2.5814        3.0379        2.6334        1.7422        1.7920        2.1636        1.9905        1.9460        2.9816        2.8336        2.0530        0.9931        0.5553        0.3634        0.2676        0.0371        0.0529        0.0794        0.0750        0.2135        0.2884        0.3064        0.2628        0.1930        0.1566        0.1210        0.0864        0.0000        0.0000        0.0412        0.1281        0.3821        0.3896        0.6377        1.0639        1.4476        1.2129        0.9652        1.1225        1.4627        0.7074        0.1118        0.0000        0.8002        1.2481        1.5471        1.3729        1.3159        2.1260        1.2872        0.8881        1.0725        0.1285        0.0655        0.0000        0.9530        1.3943        1.6003        1.1481        0.5713        0.4398        0.3423        0.2978        0.1173        0.0987        0.1551        0.2860        0.9837        1.2883        1.5910        1.8993        2.3207        2.6758        2.8673        3.0909        0.0000        0.0000        0.0000        0.0000        0.0000        0.0000        0.0000        0.0000        0.0000        0.0000        0.0000        2.1600       13.8497       14.3948       15.1141        0.0000        0.0000        0.0000        0.0000        0.0000        0.0000        0.0000        0.0000        0.0000        0.0000        0.0000        0.0000        0.0000        0.0000        0.0000        0.0000        0.0000        0.0000        0.0000        0.0000        0.0000        0.0000        0.0000        0.0000        0.0000        0.0000        0.0000        0.0000        0.0000        0.0000        0.0000        0.0000        0.0000        0.0000        0.0000        0.0000        0.0000        0.0000        0.0000        0.0000        0.0000        0.0000        0.0000        0.0000        0.0000        0.0000        0.0000        0.0000        0.0000        0.0000        0.0000        0.0000        0.0000        0.0000        0.0000
        0.0000        0.0000        2.8375        1.9146        0.0000        1.8983        1.7313        1.9294        2.8524        2.4468        1.6944        2.2773        1.8340        0.4766        0.3370        0.1395        0.1401        0.3903        0.3465        0.0000        0.0000        0.0000        0.0000        0.0153        0.0214        0.0339        0.0528        0.0889        0.1118        0.1090        0.0794        0.0000        0.0000        0.0000        0.0000        0.0934        0.2968        0.2496        0.2966        0.3509        0.3031        0.0000        0.0000        0.0000        0.0000        0.0000        0.0000        0.0000        0.0000        0.0000        0.2471        1.2808        1.7032        2.3384        1.7239        1.7764        0.8232        0.7320        1.2010        1.3017        0.9330        1.0636        0.2666        0.1690        0.1697        0.3287        0.1282        0.2510        0.9990        1.8453        4.3322        3.6671        4.9781        3.5682        2.5683        1.1241        0.5002        0.4681        1.0693        1.7228        2.9312        2.8901        2.2954        1.9284        1.7188        1.9053        2.1288        2.4602        3.2415        3.6994        2.0701        1.4327        1.3930        0.5782        0.3808        0.4397        0.4219        0.4465        1.3948        2.1985        2.2590        1.8315        1.6920        1.9049        1.7742        1.8263        2.3302        1.7430        3.3356        3.8382        2.6211        2.6138        3.5918        3.4597        3.6025        5.4798        1.2588        0.7512        0.7330        0.0554        0.0263        0.0545        0.0000        0.3087        0.3146        0.3199        0.2622        0.1818        0.1459        0.1210        0.1077        0.0000        0.0867        0.2259        0.2911        1.2951        0.8667        0.6594        0.6711        1.2109        0.8449        0.9153        0.8695        0.5932        0.7581        0.1054        0.0000        0.7979        1.2425        1.2656        1.3707        1.2435        1.2051        1.1058        1.0518        0.6818        0.0259        0.1070        0.0192        0.8588        1.1903        1.2471        1.0568        0.5664        0.4079        0.3206        0.3382        0.1733        0.1820        0.2480        0.3720        1.1676        1.4564        1.6939        1.8871        2.1817        2.4027        2.4814        2.4245        1.5678        0.0000        0.0000        2.6540        0.0000        0.0000        0.0000        0.0000        0.0000        0.0000        9.4500        8.2500       14.5472        0.0000        0.0000        0.0000        0.0000        0.0000        0.0000        0.0000        0.0000        0.0000        0.0000        0.0000        0.0000        0.0000        0.0000        0.0000        0.0000        0.0000        0.0000        0.0000        0.0000        0.0000        0.0000        0.0000        0.0000        0.0000        0.0000        0.0000        0.0000        0.0000        0.0000        0.0000        0.0000        0.0000        0.0000        0.0000        0.0000        0.0000        0.0000        0.0000        0.0000        0.0000        0.0000        0.0000        0.0000        0.0000        0.0000        0.0000        0.0000        0.0000        0.0000        0.0000        0.0000        0.0000        0.0000        0.0000        0.0000        0.0000
        0.0000        0.0000        0.0000        0.0000        0.0000        1.4261        2.6392        3.0233        1.9958        0.8080        1.5904        0.8953        1.7083        0.8245        0.6249        0.1959        0.2339        0.2223        0.2544        0.0000        0.0000        0.0000        0.0000        0.0147        0.0206        0.0332        0.0525        0.0889        0.1126        0.1114        0.0838        0.0000        0.0926        0.1253        0.0000        0.1909        0.5602        0.5953        0.5953        0.0931        0.4080        0.0000        0.0000        0.0000        0.0000        0.0000        0.0000        0.0000        0.0000        0.9950        0.2453        0.9721        0.9628        0.6813        1.8366        1.5570        0.8102        0.4781        1.0138        1.7410        0.9275        0.9203        0.4892        0.3872        0.4884        0.3647        0.3115        0.6055        0.4354        0.6757        2.4775        3.9025        3.0692        2.0143        0.8665        1.5266        1.3420        1.1385        0.7249        1.9756        2.7095        3.1865        3.3576        2.1021        2.2414        1.6510        2.2255        3.1969        2.9614        3.5473        1.6575        2.1326        1.7748        0.7134        0.7530        0.8308        0.8383        1.5862        2.7111        2.3853        1.6809        1.2515        0.9624        1.3600        1.4483        1.6148        1.6641        2.3834        1.8512        2.8314        4.3366        5.1112        4.0887        3.9460        3.5110        4.8742        4.5437        4.1083        4.2180        0.7293        0.0692        0.0479        0.0000        0.5117        0.3335        0.2252        0.1884        0.1433        0.1091        0.1083        0.1415        0.0261        0.0252        0.2128        0.1021        0.5137        0.5475        0.6031        0.5207        1.0553        0.8247        0.5858        0.4224        0.2927        0.2351        0.0000        0.1150        0.8282        0.9677        0.9887        1.2357        0.9608        1.0096        0.9408        0.9885        0.1296        0.0000        0.0240        0.2198        0.6656        0.9470        0.9395        0.7710        0.3836        0.3555        0.2873        0.5295        0.3350        0.3270        0.4020        0.4902        1.3619        1.5669        1.7450        1.9083        1.9309        2.0107        2.0417        2.0251        1.8400        1.3189        1.3973        1.7295        0.7259        0.0000        0.0000        0.0000        0.0000        7.6800        7.6800        6.3000       11.9692        0.0000        0.0000        0.0000        0.0000        0.0000        0.0000        0.0000        0.0000        0.0000        0.0000        0.0000        0.0000        0.0000        0.0000        0.0000        0.0000        0.0000        0.0000        0.0000        0.0000        0.0000        0.0000        0.0000        0.0000        0.0000        0.0000        0.0000        0.0000        0.0000        0.0000        0.0000        0.0000        0.0000        0.0000        0.0000        0.0000        0.0000        0.0000        0.0000        0.0000        0.0000        0.0000        0.0000        0.0000        0.0000        0.0000        0.0000        0.0000        0.0000        0.0000        0.0000        0.0000        0.0000        0.0000        0.0000        0.0000        0.0000
        0.0000        0.0000        0.0000        0.0000        0.0000        3.0766        3.8870        3.4238        3.0329        3.5033        3.1800        1.6494        1.4805        0.5155        0.9880        0.2379        0.1464        0.1987        0.0362        0.0000        0.0000        0.0000        0.0000        0.0136        0.0190        0.0312        0.0502        0.0902        0.1758        0.5225        0.2068        0.2147        0.1611        0.0029        0.0021        0.0000        0.0000        0.0000        0.0000        0.0745        0.1608        0.0663        0.6281        0.6698        0.4666        0.9221        0.5612        0.9740        2.6385        1.2715        1.3400        3.2803        1.4553        0.7106        2.4000        2.5043        3.3515        3.9981        3.2613        3.2581        2.4580        1.2359        1.1954        2.3615        2.0359        1.7638        2.4171        2.5985        0.9210        0.9029        2.2130        2.9205        2.6272        0.7917        0.3452        0.4274        0.3192        0.3157        0.3147        0.1881        0.3451        1.5710        2.7816        2.3092        1.8360        1.5961        1.4465        1.8308        1.7712        1.3114        1.4826        1.4761        1.1814        1.0911        1.0512        0.8129        0.8174        0.9041        0.9603        1.0003        0.7537        0.8449        1.6327        1.1418        1.1677        1.6401        1.2764        0.9447        1.4982        1.5464        2.5763        4.1413        5.5685        4.8881        4.6770        4.1850        4.1967        3.3786        3.1751        3.1545        2.5264        1.6452        1.2264        0.1826        0.2899        0.1435        0.0348        0.0000        0.0279        0.4923        0.2626        0.5076        0.8527        1.5909        1.1724        1.3022        1.3584        1.2678        1.0169        0.5673        0.4327        0.2956        0.2116        0.0000        0.0000        1.2753        2.1808        0.2681        0.0538        0.0000        0.0548        0.3608        0.3865        0.3577        0.2726        0.1963        0.1219        0.1064        0.2749        0.3108        0.3088        0.3151        0.2547        0.1877        0.3009        0.9890        1.1670        1.5493        1.5220        1.7894        1.9595        1.8494        2.1084        2.0319        1.9574        1.1370        1.0930        1.0846        1.0997        0.9170        0.9222        1.0570        1.3224        2.2043        0.0000        0.0000        0.0000        6.7566        7.2237       10.1793       11.0132       11.1899       11.9712        0.0000        0.0000        0.0000        0.0000        0.0000        0.0000        0.0000        0.0000        0.0000        0.0000        0.0000        0.0000        0.0000        0.0000        0.0000        0.0000        0.0000        0.0000        0.0000        0.0000        0.0000        0.0000        0.0000        0.0000        0.0000        0.0000        0.0000        0.0000        0.0000        0.0000        0.0000        0.0000        0.0000        0.0000        0.0000        0.0000        0.0000        0.0000        0.0000        0.0000        0.0000        0.0000        0.0000        0.0000        0.0000        0.0000        0.0000        0.0000        0.0000        0.0000        0.0000        0.0000        0.0000        0.0000        0.0000        0.0000
        0.0000        0.0000        0.0000        0.0000        0.0000        3.2097        3.5425        4.6755        5.9259        5.6105        5.5537        2.6280        2.2125        0.9266        0.9508        0.7167        0.2815        0.0775        0.1026        0.0707        0.1229        0.0519        0.0225        0.0133        0.0186        0.0310        0.0504        0.0903        0.1159        0.1171        0.0938        0.0092        0.0730        0.1881        0.0029        0.1371        0.0978        0.1370        0.1522        0.2080        0.2273        0.2775        0.2758        1.1009        0.9227        1.4094        0.2723        0.6408        0.9164        1.2813        1.9784        2.1605        2.1928        0.2279        1.9354        3.9484        3.4348        4.1499        4.3304        1.4513        0.7340        2.6327        3.2429        2.6019        3.2614        1.9467        3.2412        3.6223        2.7496        3.7653        3.3381        2.8374        1.8897        0.8482        0.6044        0.4573        0.5108        0.5184        0.2731        0.4450        0.7809        1.2470        0.6624        0.6768        1.1631        1.6945        1.8495        1.8556        1.4540        1.2481        1.4342        0.5180        0.9515        1.2379        0.6720        0.6991        0.9282        1.3785        1.1443        1.4202        1.3469        1.9822        2.2444        1.1222        1.0939        2.1619        1.1656        1.1374        1.3577        2.0804        2.4816        4.2181        4.6339        5.5511        5.7763        6.1066        4.4021        4.5143        4.4469        5.7874        6.0888        3.9342        2.1326        0.2916        0.2595        0.3831        0.0409        0.0164        0.0000        0.5169        1.2091        1.1142        1.6343        1.3130        1.0514        1.6812        1.5260        1.4674        1.2866        0.6909        0.5077        0.3317        0.2439        0.7137        1.3193        1.3553        0.7864        0.1178        0.2431        0.0000        0.0000        0.2020        0.2432        0.2414        0.1966        0.1585        0.1115        0.1517        0.1361        0.3914        0.1943        0.1645        0.1275        0.1987        1.4491        1.7223        0.9278        2.1798        3.1992        3.1691        2.3340        2.0772        2.1568        2.0396        1.8211        0.9607        0.8287        0.7792        0.8158        0.7019        0.7343        0.9283        1.2970        2.3016        0.0000        0.0000        4.7157        6.6660        7.6670        9.4738       10.0299       10.1347       10.8340       11.5751       12.7034       11.6807       12.3739       12.9692        0.0000        0.0000        0.0000        0.0000        0.0000        0.0000        0.0000        0.0000        0.0000        0.0000        0.0000        0.0000        0.0000        0.0000        0.0000        0.0000        0.0000        0.0000        0.0000        0.0000        0.0000        0.0000        0.0000        0.0000        0.0000        0.0000        0.0000        0.0000        0.0000        0.0000        0.0000        0.0000        0.0000        0.0000        0.0000        0.0000        0.0000        0.0000        0.0000        0.0000        0.0000        0.0000        0.0000        0.0000        0.0000        0.0000        0.0000        0.0000        0.0000        0.0000        0.0000
        0.0000        0.0000        0.0000        0.0000        3.0512        3.2400        3.7799        5.0956        5.8218        3.8787        2.9139        1.2676        1.2814        0.7397        0.6206        0.9091        0.8734        0.9654        0.8323        0.0000        0.0000        0.0000        0.0000        0.0160        0.0500        0.1329        0.3161        0.3199        0.1211        0.1235        0.1428        0.1441        0.1916        0.0724        0.0040        0.4934        0.1123        0.0271        0.0270        0.1438        0.0932        0.8274        0.8708        0.9677        0.0000        0.0000        0.1361        0.1413        0.6380        0.7277        0.9311        1.9898        1.8474        0.5427        0.0042        0.0148        0.2726        1.5878        1.0577        1.9819        1.2193        4.3682        3.9946        1.4507        2.5951        2.0936        4.0446        5.0605        4.2711        2.2155        1.8232        0.9562        0.6428        0.5543        0.3430        0.5642        0.7121        0.9667        0.6828        0.7615        1.0528        1.2365        0.9518        1.0083        1.6689        1.9055        1.8250        1.8206        1.3064        1.2586        0.6461        0.5905        0.7428        1.9450        1.9266        1.1086        1.2059        1.5771        1.2526        1.0624        2.0402        2.3977        1.1959        1.0575        0.8223        2.1600        1.3329        0.7384        1.2445        1.9403        3.2177        4.4953        4.9826        5.2559        5.1066        4.9322        7.2935        7.3251        7.3268        5.2984        6.0361        5.1824        3.7708        1.1143        1.1949        0.4504        0.2952        0.5349        0.4320        0.2462        0.1879        1.0586        0.9496        0.8663        1.9562        2.0937        2.8764        4.1072        3.9182        2.8139        3.3799        6.3639        4.1445        3.0099        0.8819        0.9890        1.2631        0.1253        0.1066        0.0000        0.0000        0.1652        0.1909        0.1890        0.2443        0.1349        0.1573        0.0903        0.0945        0.0836        0.2489        0.1598        0.0556        0.2246        0.5009        0.2474        1.1812        1.9434        1.9856        2.3148        2.6922        2.6538        1.9246        1.7933        1.5406        0.7728        0.6207        0.5970        0.7024        1.2020        0.8518        0.9852        1.4372        2.4493        0.0000        3.6503        4.5478        6.4758        7.7494        8.3618        9.0624        9.6799        9.7332       11.8239       12.9022       12.0525       12.3978       12.1944       12.0819        0.0000        0.0000        0.0000        0.0000        0.0000        0.0000        0.0000        0.0000        0.0000        0.0000        0.0000        0.0000        0.0000        0.0000        0.0000        0.0000        0.0000        0.0000        0.0000        0.0000        0.0000        0.0000        0.0000        0.0000        0.0000        0.0000        0.0000        0.0000        0.0000        0.0000        0.0000        0.0000        0.0000        0.0000        0.0000        0.0000        0.0000        0.0000        0.0000        0.0000        0.0000        0.0000        0.0000        0.0000        0.0000        0.0000        0.0000        0.0000        0.0000        0.0000
        0.0000        0.0000        0.0000        0.0000        2.5364        2.5618        2.8655        4.1335        3.0540        2.6594        1.5168        0.8699        0.9535        0.7488        0.4566        0.2444        0.3475        0.2960        0.3528        0.1057        0.2087        0.0347        0.2188        0.0767        0.2260        0.0701        0.0603        0.2647        0.6721        0.3950        0.2252        0.0122        0.0099        0.0744        0.2894        0.5767        0.8884        0.6254        1.1312        1.1525        1.2901        0.9172        0.3235        0.0417        0.0000        0.0000        0.3297        1.7038        3.2624        3.3973        1.7606        1.2921        2.5419        4.2905        1.9203        0.5256        0.4406        1.4068        1.5318        1.2074        1.5295        1.2647        2.1033        0.5705        2.4133        2.1613        2.6175        2.3377        1.7839        1.7979        1.8542        2.0610        1.4491        2.2179        1.0673        1.3099        1.4349        2.4433        2.0123        1.2793        0.9163        1.0351        1.6193        0.9605        1.1847        1.0149        0.9616        1.0763        1.1081        0.7108        0.9483        0.8704        1.0191        1.1654        1.3796        1.5961        1.2286        1.1159        1.0127        0.5847        0.3422        0.4552        0.6528        0.5357        0.2049        1.2181        1.6175        1.5344        2.0399        2.0315        2.4382        4.5872        5.4689        5.4278        5.6298        5.8398        6.2411        7.7677        4.9893        4.5284        3.4074        2.8901        2.3279        0.4837        0.8602        0.8789        0.5282        0.1581        0.0792        0.0777        0.2119        1.3709        1.6844        1.0059        1.6466        5.7845        9.0771        4.9901        4.8173        3.3701        3.9807        2.5101        1.7565        3.4780        1.7524        1.1289        0.9947        0.1384        0.2502        0.3358        0.2566        0.2507        0.2293        0.2731        0.2018        0.1252        0.0837        0.0645        0.1312        0.1401        0.2517        0.3722        0.0881        0.0000        0.0000        0.0000        1.2793        1.2169        1.8822        1.9407        1.6833        1.6989        1.3930        1.2905        1.1188        0.5680        0.9052        1.2951        2.6894        1.8661        1.4573        2.0484        4.8043        3.7821        8.6845        4.6347        6.7259        9.7562        6.8376        7.7431        9.0860        8.6716        8.6986        9.0782       11.9367       11.3971       11.8454       11.9340       11.8053        0.0000        0.0000        0.0000        0.0000        0.0000        0.0000        0.0000        0.0000        0.0000        0.0000        0.0000        0.0000        0.0000        0.0000        0.0000        0.0000        0.0000        0.0000        0.0000        0.0000        0.0000        0.0000        0.0000        0.0000        0.0000        0.0000        0.0000        0.0000        0.0000        0.0000        0.0000        0.0000        0.0000        0.0000        0.0000        0.0000        0.0000        0.0000        0.0000        0.0000        0.0000        0.0000        0.0000        0.0000        0.0000        0.0000        0.0000        0.0000        0.0000        0.0000
        0.0000        0.0000        0.0000        0.0000        1.3207        1.4166        1.8139        0.9284        0.6715        0.6654        0.4859        0.7842        0.9523        0.8954        0.3553        0.3149        0.4144        0.0219        0.1438        0.1031        0.4401        0.5483        0.9131        1.2079        1.4966        1.3024        1.0355        1.0950        0.6096        0.2200        0.1667        0.4874        1.2107        1.1510        2.5360        1.5158        0.7553        0.0000        0.0000        1.2582        0.9800        1.0744        1.8368        0.3656        0.7136        2.1481        4.2702        5.3069        4.2183        3.5462        3.6978        2.3892        0.8687        1.8782        3.5901        2.6827        2.3380        4.2560        2.6930        2.3251        1.3733        1.7549        0.8449        3.2388        5.2645        3.8232        2.4085        2.3185        3.0845        1.6136        3.0462        4.8120        2.1977        1.3827        3.0125        1.8964        3.4981        3.8092        3.6312        2.7711        2.9042        2.6754        3.5703        2.1133        1.2783        0.8201        1.5332        1.9317        0.9213        1.4698        1.5866        1.9364        2.3490        2.5185        2.3547        2.7857        3.5679        2.7753        2.6527        2.0947        1.5545        1.7836        1.6111        0.8659        0.5339        1.1963        1.5734        2.0921        2.1322        2.7441        3.6518        4.9074        5.0367        5.4896        5.3595        4.9451        5.1837        4.8732        4.2876        3.4551        2.4757        2.1622        1.8196        1.5515        1.2855        1.3465        1.3176        1.7002        2.0388        1.2830        1.1840        3.7768        9.3644        1.5104        2.9615        6.1215        7.8453        3.1789        0.7898        0.8214        2.6474        3.2689        2.2797        1.5128        2.2812        0.5125        1.0663        0.7530        0.7285        1.5322        1.2543        0.5240        0.3359        0.2625        0.2007        0.0000        0.0000        0.0652        0.0000        0.0000        0.0000        0.0000        0.0000        0.0000        0.0000        0.0000        0.2343        0.3193        0.4675        0.6291        0.4353        0.0000        0.0000        0.0000        0.0000        0.1086        1.4661        2.4495        1.1157        1.6385        3.0768        3.1489        3.1026        3.1696        3.6464        4.1078        6.7087        7.2823        4.9652        5.1719        5.3823        4.2464        3.9749        4.5796        5.6935       10.6913       10.3990       10.2127       11.8316        0.0000        0.0000        0.0000        0.0000        0.0000        0.0000        0.0000        0.0000        0.0000        0.0000        0.0000        0.0000        0.0000        0.0000        0.0000        0.0000        0.0000        0.0000        0.0000        0.0000        0.0000        0.0000        0.0000        0.0000        0.0000        0.0000        0.0000        0.0000        0.0000        0.0000        0.0000        0.0000        0.0000        0.0000        0.0000        0.0000        0.0000        0.0000        0.0000        0.0000        0.0000        0.0000        0.0000        0.0000        0.0000        0.0000        0.0000        0.0000        0.0000        0.0000
        0.0000        0.0000        0.0000        0.0000        0.0000        0.0000        0.0000        0.0000        0.7840        0.8444        0.6685        0.3663        0.0953        0.4446        0.2627        0.2876        0.4596        0.6227        1.3508        0.7982        0.6827        0.5901        0.3773        0.3562        0.2090        0.4530        0.7929        1.5207        3.5242        1.0036        1.4349        2.8700        1.4119        0.8171        0.2860        1.3351        0.2943        0.0577        0.0000        0.0000        0.0000        0.0000        0.3538        0.0531        1.9413        3.9450        5.2679        5.9411        3.4583        4.4326        4.6537        1.3250        1.2495        1.8551        2.6304        3.7002        2.8646        4.3428        2.3865        2.2448        2.7597        2.5642        0.9502        3.3902        3.9008        1.9547        0.3383        0.6098        1.3007        3.3713        3.6261        3.6492        1.3009        3.4157        1.6366        2.9348        4.1202        4.3798        3.7289        2.5789        2.2341        2.4043        3.8369        2.1505        1.3323        1.1649        1.8394        2.0569        1.8180        2.1954        2.2686        1.3674        2.2691        2.2302        2.0176        2.7033        3.2753        3.2070        2.5944        2.1759        2.2498        2.1781        1.7620        0.5455        0.6828        0.9497        1.0181        2.2141        2.9792        3.3258        4.3330        5.0567        5.3201        5.6271        5.4900        4.8984        4.9709        4.7472        4.5029        4.1735        2.8237        3.1259        2.0197        1.7973        1.4797        1.8243        2.0918        4.7692        2.0634        2.5755        4.0070        4.8416       11.6502       10.0936        1.2830        2.6192        3.6859        2.5443        1.9483        6.8708        2.6692        1.9991        0.1617        1.8072        1.4561        1.7466        1.1856        1.0504        1.0156        0.9178        1.6070        1.2072        0.9643        0.3465        0.2012        0.0000        0.0000        0.0264        0.0000        0.0000        0.0000        0.0000        0.0165        0.0000        0.0000        0.0000        0.0000        0.2232        0.2798        0.2925        0.2145        0.0000        0.5349        0.5487        0.5742        3.2169        4.5768        0.1121        0.2462        1.8312        2.9629        3.6931        3.4355        3.3657        3.7609        4.0815        4.8451        4.5016        4.7965        4.8387        4.3510        3.0777        2.9889        3.7130        5.0365        9.2318       10.2720        0.0000        0.0000        0.0000        0.0000        0.0000        0.0000        0.0000        0.0000        0.0000        0.0000        0.0000        0.0000        0.0000        0.0000        0.0000        0.0000        0.0000        0.0000        0.0000        0.0000        0.0000        0.0000        0.0000        0.0000        0.0000        0.0000        0.0000        0.0000        0.0000        0.0000        0.0000        0.0000        0.0000        0.0000        0.0000        0.0000        0.0000        0.0000        0.0000        0.0000        0.0000        0.0000        0.0000        0.0000        0.0000        0.0000        0.0000        0.0000        0.0000        0.0000        0.0000        0.0000
        0.0000        0.0000        0.0000        0.0000        0.0000        0.0000        0.0000        0.0000        0.0000        0.0000        0.2048        0.4295        0.0200        0.0200        0.2042        0.3732        0.8518        1.6919        1.5046        0.3126        0.5658        0.3802        0.2650        0.3222        0.1900        0.2039        0.2338        0.3294        0.5171        0.9574        0.9758        2.7039        0.9576        0.4289        0.9640        0.4143        0.1611        0.0575        0.0575        0.1707        0.4770        0.2238        2.7867        4.2895        3.9161        3.1936        4.8118        4.8054        2.9430        1.9830        2.2485        1.4458        1.6875        1.8265        3.1795        2.6376        2.7856        1.8399        2.0154        2.8055        2.7198        3.0922        3.7106        1.8393        0.6124        0.7876        0.4419        0.7971        0.9655        2.7824        2.0633        1.7723        2.8144        3.3688        1.2589        4.6150        4.2924        5.0235        4.0951        4.1107        3.2990        2.5381        2.5695        1.4564        1.1008        1.3763        1.8038        1.7009        2.1145        2.3051        2.0419        1.6733        1.7477        1.6459        1.6679        2.8700        2.8906        2.5047        2.6406        2.9359        3.1779        2.6917        2.0229        0.7938        0.9254        1.0704        1.4226        2.8010        3.5264        4.1254        5.6199        5.4717        5.6815        5.9964        5.9395        5.1285        5.1840        5.1976        4.6631        3.6523        3.4351        2.6009        2.2722        2.1143        2.1443        1.7030        2.0928        3.8187        4.4380        3.4944        1.5805        4.0824        7.9192        6.8003        2.3680        2.8923        1.7897        1.0052        1.0976        3.4168        0.6869        0.0203        0.0000        0.5944        0.7316        1.3264        0.7592        1.1482        1.1048        0.9883        0.7999        0.5641        0.3667        0.2463        0.1761        0.0000        0.0000        0.0000        0.3371        0.0763        0.0000        0.0000        0.0000        0.1216        0.0000        0.0000        0.0000        0.1794        0.2522        0.2377        0.5735        0.6058        1.7392        2.0699        1.8712        4.1838        2.7817        0.2068        0.2855        2.2370        3.1866        4.0416        3.7526        3.8791        4.1437        4.2026        4.4932        4.2698        4.4006        4.7483        4.2497        2.8431        2.6627        3.6998        0.0000        0.0000        0.0000        0.0000        0.0000        0.0000        0.0000        0.0000        0.0000        0.0000        0.0000        0.0000        0.0000        0.0000        0.0000        0.0000        0.0000        0.0000        0.0000        0.0000        0.0000        0.0000        0.0000        0.0000        0.0000        0.0000        0.0000        0.0000        0.0000        0.0000        0.0000        0.0000        0.0000        0.0000        0.0000        0.0000        0.0000        0.0000        0.0000        0.0000        0.0000        0.0000        0.0000        0.0000        0.0000        0.0000        0.0000        0.0000        0.0000        0.0000        0.0000        0.0000        0.0000        0.0000        0.0000
        0.0000        0.0000        0.0000        0.0000        0.0000        0.0000        0.0000        0.0000        0.0000        0.0000        0.1216        1.1168        0.1206        0.0235        0.4483        0.7554        0.5542        0.1999        0.3638        0.2092        0.1072        0.3483        0.5184        0.3158        0.1665        0.2445        0.5278        0.4980        0.7442        0.2404        0.2609        0.1550        0.2473        0.1775        1.6463        0.0577        0.3291        1.0632        1.3291        0.0000        0.0000        1.2040        3.1569        5.2246        3.2571        2.4695        3.8291        3.0642        1.2425        1.0688        0.1962        0.5774        0.3059        1.3349        2.4937        3.5625        3.8205        2.6568        1.4102        2.1958        3.8477        4.7191        3.6012        2.5062        0.4806        1.7851        1.1469        0.9769        2.3594        3.8316        2.5587        3.2181        2.0682        1.0626        1.3764        4.5081        6.2756        5.3160        5.8435        3.7441        3.1683        2.6345        2.8670        2.0689        1.7552        1.5832        1.6377        1.6665        2.4221        2.4794        2.1644        1.2171        1.6708        1.5852        1.9976        2.4036        2.4972        2.5891        2.3832        3.1371        3.0167        3.2921        3.0310        1.3674        1.3898        1.4607        1.2314        2.5526        2.8419        3.0259        3.6723        5.2109        5.5146        6.3560        5.9058        4.9296        4.7331        4.4499        4.3696        3.3970        3.0813        2.7296        2.5346        5.0835        6.7891        2.2528        2.4745        2.7172        3.5752        3.2690        4.8354        1.9754        4.4226        2.5707        0.5009        0.6152        0.3921        0.3039        1.1717        1.0999        0.6018        0.9218        0.6421        1.5433        0.7484        0.7374        0.7031        1.4970        0.9961        0.8783        1.4076        1.0710        0.3147        0.1761        0.1259        0.0000        0.1484        0.0000        0.2436        0.0159        0.0396        0.0000        0.0000        0.0000        0.0000        0.0000        0.0000        0.3299        0.4008        0.3816        0.2896        0.4254        2.3165        1.5954        2.4540        2.8729        1.8123        1.9006        3.3418        3.6465        3.4074        4.6835        4.0758        4.7181        4.3219        4.5086        4.9365        4.7030        5.0515        5.0896        4.9858        3.4767        3.0050        0.0000        0.0000        0.0000        0.0000        0.0000        0.0000        0.0000        0.0000        0.0000        0.0000        0.0000        0.0000        0.0000        0.0000        0.0000        0.0000        0.0000        0.0000        0.0000        0.0000        0.0000        0.0000        0.0000        0.0000        0.0000        0.0000        0.0000        0.0000        0.0000        0.0000        0.0000        0.0000        0.0000        0.0000        0.0000        0.0000        0.0000        0.0000        0.0000        0.0000        0.0000        0.0000        0.0000        0.0000        0.0000        0.0000        0.0000        0.0000        0.0000        0.0000        0.0000        0.0000        0.0000        0.0000        0.0000        0.0000
        0.0000        0.0000        0.0000        0.0000        0.0000        0.0000        0.0000        0.0000        0.0000        0.0000        0.5897        0.3671        0.7690        1.8030        1.5294        1.2260        0.4246        0.7733        0.7805        0.1075        1.7919        2.3050        2.5236        1.5027        0.7966        0.7259        0.6795        0.2110        0.2866        0.2449        0.0589        0.0142        0.4992        2.1809        0.4884        0.2086        0.4231        0.8048        0.5211        0.4856        1.5924        3.5176        4.2741        4.4332        3.6629        1.9982        2.0385        2.6827        0.5076        0.0000        0.0000        0.0488        0.0023        0.4988        2.1658        2.4262        4.7890        4.2934        2.3550        4.2958        4.2766        5.5787        4.0420        3.4772        3.5267        3.0472        1.2925        7.3633        8.0141        5.9399        6.4785        3.8719        3.8395        4.5328        5.1200        5.4896        7.0252        5.7379        5.0617        4.8667        4.5404        4.1665        3.7174        2.4123        2.0008        2.0111        2.3538        3.0351        2.9751        2.5585        1.9895        2.3865        2.5863        2.4483        1.3705        1.1224        1.1414        1.4429        1.3578        1.6267        2.0915        2.0065        2.7016        1.9812        1.9068        2.0216        2.0321        2.2108        2.2788        2.6509        2.9794        3.6021        3.8857        4.3133        4.0704        3.1007        2.9594        2.8895        2.9373        2.8588        2.7876        2.7791        2.6671        2.8794        2.7597        2.5731        2.3838        2.3360        2.1776        1.8902        1.7231        2.1093        0.9604        0.5806        0.4873        1.1733        1.3886        1.9303        1.8064        1.7071        1.7409        1.8446        1.5763        0.7594        0.7236        0.5463        0.5555        0.4985        0.4656        0.4022        0.4068        0.2061        0.0499        0.0222        0.0044        0.0000        0.0128        0.0167        0.0000        0.9649        1.4401        0.0092        0.0000        0.1899        0.2660        0.3582        0.4660        1.0710        1.2465        1.1888        0.9123        0.0511        0.0441        0.0150        1.2483        0.0269        0.0710        0.2032        0.4154        3.5148        4.3923        5.7814        5.0766        4.4959        4.7814        5.4549        5.6155        7.1099        7.8424       10.8799        0.0000        0.0000        0.0000        0.0000        0.0000        0.0000        0.0000        0.0000        0.0000        0.0000        0.0000        0.0000        0.0000        0.0000        0.0000        0.0000        0.0000        0.0000        0.0000        0.0000        0.0000        0.0000        0.0000        0.0000        0.0000        0.0000        0.0000        0.0000        0.0000        0.0000        0.0000        0.0000        0.0000        0.0000        0.0000        0.0000        0.0000        0.0000        0.0000        0.0000        0.0000        0.0000        0.0000        0.0000        0.0000        0.0000        0.0000        0.0000        0.0000        0.0000        0.0000        0.0000        0.0000        0.0000        0.0000        0.0000        0.0000        0.0000        0.0000
        0.0000        0.0000        0.0000        0.0000        0.0000        0.0000        0.0000        0.0000        0.0000        0.0000        0.0000        0.4983        1.1470        0.6576        1.4200        1.7780        1.1031        0.8029        0.4211        0.2506        1.3541        2.6536        3.5854        2.3596        1.5243        1.2949        0.5828        0.4589        0.1398        0.3845        0.0132        0.0115        0.0097        0.7896        0.4432        0.6328        2.7835        2.9080        4.0880        4.5351        4.5306        4.9004        3.7998        3.7612        2.5574        2.9226        0.2882        0.0000        0.1476        0.2007        0.0000        0.0022        0.2864        1.9305        2.9614        4.1463        4.7810        3.8006        0.5735        2.9119        3.8355        4.5813        2.7915        0.9110        4.4845        4.5231        2.6362       11.1915        6.6953        4.7304        5.9761        5.0170        6.3014        5.4927        5.9789        5.9521        6.3243        5.1783        4.8573        5.1385        5.2087        4.5692        4.4219        3.2443        2.7208        3.2246        2.8976        2.7482        2.5497        1.9930        1.6721        1.2181        1.5031        1.2074        1.5106        1.5700        1.2082        0.9705        0.9795        1.1678        1.1120        1.1118        1.0446        1.1942        1.5600        1.7074        1.9835        1.8781        2.2766        2.3026        2.4632        3.0489        3.7282        3.8354        3.4434        2.7148        2.5006        2.5003        2.6122        2.7533        2.8541        3.1007        2.8278        3.2523        3.1478        2.9537        2.7333        2.6456        2.3433        2.0445        1.8029        1.8787        0.8102        0.6000        0.6819        1.4742        1.8117        2.2167        1.7607        1.9794        2.0198        2.2554        2.0867        0.9093        0.6545        0.5580        0.7441        1.2577        1.0247        0.9203        0.5155        0.0460        0.0000        0.0000        0.0000        0.0000        0.0278        0.4037        0.0501        0.0977        0.0717        0.0000        0.0000        0.2656        0.3719        0.4901        0.6210        1.3490        1.7787        1.7111        1.3918        0.0255        0.0109        0.6819        0.0227        0.0216        0.0000        0.0000        0.1008        3.6656        4.4669        5.8590        6.4367        5.6289        5.2374        5.3944        6.0511        7.9449        8.7846        0.0000        0.0000        0.0000        0.0000        0.0000        0.0000        0.0000        0.0000        0.0000        0.0000        0.0000        0.0000        0.0000        0.0000        0.0000        0.0000        0.0000        0.0000        0.0000        0.0000        0.0000        0.0000        0.0000        0.0000        0.0000        0.0000        0.0000        0.0000        0.0000        0.0000        0.0000        0.0000        0.0000        0.0000        0.0000        0.0000        0.0000        0.0000        0.0000        0.0000        0.0000        0.0000        0.0000        0.0000        0.0000        0.0000        0.0000        0.0000        0.0000        0.0000        0.0000        0.0000        0.0000        0.0000        0.0000        0.0000        0.0000        0.0000        0.0000        0.0000
        0.0000        0.0000        0.0000        0.0000        0.0000        0.0000        0.0000        0.0000        0.0000        0.0000        0.0000        0.0000        0.0000        0.0000        1.0648        2.2262        2.1259        1.2085        0.7233        0.3727        0.5435        2.5697        6.3990        3.3455        2.9569        1.4217        0.5407        0.5833        1.5942        0.9769        0.0109        0.0092        0.0573        0.0057        0.0041        0.2090        2.9910        3.1676        3.4805        4.0378        2.1949        2.3419        2.7373        3.9560        1.6900        0.1765        0.0000        1.7832        0.3057        0.1470        0.3057        1.0731        2.2055        0.2203        0.3006        4.6580        1.7398        0.6247        1.0770        3.8119        3.3072        3.1106        2.9552        3.4351        6.8787        5.4636        3.5782        3.9752        3.7825        4.9001        7.2532        6.8026        4.7806        5.7036        5.6296        5.8117        5.4496        5.8100        5.1468        5.3813        4.8489        5.4006        4.7239        4.1435        4.1625        3.6548        3.2266        3.3230        2.5395        2.0775        1.9272        1.5430        1.9995        2.1955        1.9634        2.1442        1.8696        1.3901        1.4255        1.2921        1.1896        1.1584        1.2882        1.4025        1.3401        1.3453        1.5061        1.7788        1.9673        2.1737        2.5544        3.2817        3.7933        4.0495        3.8755        3.0875        2.9430        2.8213        2.8143        2.9627        3.1411        3.3310        2.9720        3.4123        3.4085        3.2706        3.1639        3.0773        2.5070        2.2910        2.0222        1.1018        0.9437        1.0109        1.1680        2.3575        2.6033        3.4147        2.8772        3.1181        2.8783        2.8153        2.5742        1.9436        1.5172        2.6527        2.6480        2.5691        2.8265        0.9771        0.5050        0.2247        0.1921        0.0266        0.0000        0.0000        0.0050        0.0000        0.0000        0.0056        0.0614        0.2619        0.3298        0.6335        0.6446        0.9751        0.8869        1.9769        2.1757        2.0680        1.6535        0.0180        0.0035        0.0036        0.0364        1.1425        0.2754        0.0609        0.4999        2.9568        4.4994        4.6078        5.9111        5.1269        5.5113        5.7137        0.0000        0.0000        0.0000        0.0000        0.0000        0.0000        0.0000        0.0000        0.0000        0.0000        0.0000        0.0000        0.0000        0.0000        0.0000        0.0000        0.0000        0.0000        0.0000        0.0000        0.0000        0.0000        0.0000        0.0000        0.0000        0.0000        0.0000        0.0000        0.0000        0.0000        0.0000        0.0000        0.0000        0.0000        0.0000        0.0000        0.0000        0.0000        0.0000        0.0000        0.0000        0.0000        0.0000        0.0000        0.0000        0.0000        0.0000        0.0000        0.0000        0.0000        0.0000        0.0000        0.0000        0.0000        0.0000        0.0000        0.0000        0.0000        0.0000        0.0000        0.0000        0.0000        0.0000
        0.0000        0.0000        0.0000        0.0000        0.0000        0.0000        0.0000        0.0000        0.0000        0.0000        0.0000        0.0000        0.0000        0.0000        0.0000        0.0000        0.0000        0.0000        0.7137        0.8397        1.2880        3.1391        4.9202        3.8049        7.5413        3.2455        2.5074        3.2549        1.2113        1.2709        0.4281        0.0569        0.0054        0.0040        0.0528        1.5863        2.5699        2.1773        0.9510        1.0155        0.6574        0.3695        1.6768        2.9819        2.0143        1.0419        0.4176        0.5234        0.6117        2.5259        1.5065        0.7551        1.0736        2.8903        2.1294        2.2834        1.2678        2.3730        1.9439        1.1356        2.3109        1.8622        3.9426        6.3760        5.8672        6.6261        4.4027        6.0222        6.7634        4.5789        4.8465        4.3351        3.8226        4.0664        5.1443        5.9468        5.8379        4.1638        4.0779        4.8903        4.6006        4.6067        5.5095        4.9422        4.4852        3.6876        4.3230        4.1408        3.1722        2.8669        2.7063        1.9918        3.1412        3.1226        3.1843        2.7056        2.6963        3.0706        2.1173        2.1798        1.7521        1.6928        1.7833        1.8409        1.8861        2.0104        1.9320        2.0892        2.2131        2.6280        4.1970        5.8899        5.0510        5.2811        5.3492        3.7957        3.5952        3.3606        3.1742        3.4366        3.8444        3.4491        3.1484        3.6276        3.6196        3.7256        3.5027        3.0222        2.8055        2.6927        2.6636        1.7244        1.6394        1.6347        1.9117        3.7420        3.8362        3.8779        3.7673        3.9871        4.6605        4.5224        4.2740        3.1863        4.1753        2.9596        2.7247        2.4181        2.3518        1.5432        0.8899        0.0589        0.3106        0.1879        0.0000        0.0000        0.0000        0.0860        0.0000        0.0000        0.0241        0.3995        0.4758        1.3604        1.3151        1.1606        1.2612        2.5081        2.8989        2.7504        2.5671        0.0247        0.8883        0.8707        0.9065        0.9321        0.8268        1.5881        0.0696        3.0350        4.2587        4.9182        5.0503        4.4879        5.0852        5.2196        0.0000        0.0000        0.0000        0.0000        0.0000        0.0000        0.0000        0.0000        0.0000        0.0000        0.0000        0.0000        0.0000        0.0000        0.0000        0.0000        0.0000        0.0000        0.0000        0.0000        0.0000        0.0000        0.0000        0.0000        0.0000        0.0000        0.0000        0.0000        0.0000        0.0000        0.0000        0.0000        0.0000        0.0000        0.0000        0.0000        0.0000        0.0000        0.0000        0.0000        0.0000        0.0000        0.0000        0.0000        0.0000        0.0000        0.0000        0.0000        0.0000        0.0000        0.0000        0.0000        0.0000        0.0000        0.0000        0.0000        0.0000        0.0000        0.0000        0.0000        0.0000        0.0000        0.0000
        0.0000        0.0000        0.0000        0.0000        0.0000        0.0000        0.0000        0.0000        0.0000        0.0000        0.0000        0.0000        0.0000        0.0000        0.0000        0.0000        0.0000        0.0000        0.0000        0.0979        0.0319        3.2421        5.1334        4.8959        7.7529        5.0107        6.9287        5.6618        5.3752        1.7142        0.1666        0.0000        0.0000        0.0000        0.2941        0.2652        0.6230        0.2249        0.5306        2.1900        2.6210        2.1150        2.7462        5.5560        3.1440        2.7060        2.6280        0.6240        1.5780        6.2340        1.6140        1.4820        1.5240        3.5820        3.3360        3.1684        6.2094        2.9610        1.3633        0.6449        2.0186        3.5948        5.3965        7.1751       10.1438       10.3748        7.2996        5.3282        5.7023        5.9527        3.0722        3.9584        3.5528        4.0658        4.3645        5.0708        4.9624        4.4888        4.1515        3.7503        3.5698        3.7999        4.0745        4.9810        4.7979        4.3767        4.8750        5.0136        4.6236        4.5427        4.3995        4.7783        4.5788        4.7133        4.1419        2.8929        2.9045        2.4532        2.5490        2.0564        2.1333        2.3703        2.5372        2.7647        3.2836        3.0678        3.0237        2.5658        2.6962        3.3963        4.3386        6.8905        7.7613        7.1107        7.2231        5.0867        4.7534        4.5584        4.4556        3.9579        4.2197        3.7753        3.6666        3.5644        3.3377        2.9905        2.9186        3.1020        3.0217        3.0401        3.1644        4.8533        4.9769        5.3052        5.8313        6.4316        6.8826        6.9110        6.4659        4.6505        4.8519        4.1538        3.4863        2.1925        2.2930        1.5287        1.5710        2.4565        2.4911        2.3748        2.4749        1.8591        2.1698        2.0134        1.5918        1.3549        1.1177        1.1522        1.3268        1.8623        1.8900        2.1143        2.2140        2.0167        1.9735        2.0380        2.0978        2.5178        2.6504        2.5039        2.0066        1.9713        2.1453        2.2081        2.9416        3.4364        3.3190        3.6050        2.5997        3.7310        3.3703        4.3139        4.1655        3.5348        2.9997        3.7245        0.0000        0.0000        0.0000        0.0000        0.0000        0.0000        0.0000        0.0000        0.0000        0.0000        0.0000        0.0000        0.0000        0.0000        0.0000        0.0000        0.0000        0.0000        0.0000        0.0000        0.0000        0.0000        0.0000        0.0000        0.0000        0.0000        0.0000        0.0000        0.0000        0.0000        0.0000        0.0000        0.0000        0.0000        0.0000        0.0000        0.0000        0.0000        0.0000        0.0000        0.0000        0.0000        0.0000        0.0000        0.0000        0.0000        0.0000        0.0000        0.0000        0.0000        0.0000        0.0000        0.0000        0.0000        0.0000        0.0000        0.0000        0.0000        0.0000        0.0000        0.0000        0.0000        0.0000
        0.0000        0.0000        0.0000        0.0000        0.0000        0.0000        0.0000        0.0000        0.0000        0.0000        0.0000        0.0000        0.0000        0.0000        0.0000        0.0000        0.0000        0.0000        0.0000        0.1086        0.0000        1.4398        8.2019        7.6911        6.7217        4.0997        1.2686        1.2436        4.1304        5.3547        0.3351        0.0000        0.0000        0.1872        0.7729        0.3907        0.0000        0.1056        2.0855        2.3018        1.8726        3.7147        3.3193        5.5740        3.0360        1.0920        0.8100        0.7020        1.8420        3.3120        1.6620        2.2020        2.1600        3.5880        7.5240        6.6362        8.0406        2.0914        2.9751        2.4883        3.9916        7.7806        4.3855        3.3638        3.8072        7.4699        8.7246        3.9631        1.3223        1.6859        2.3505        3.1683        3.1078        3.3525        3.2419        4.1856        4.0237        3.5107        3.4805        3.6083        3.8432        3.9378        3.8019        4.0903        4.6303        5.4650        5.1450        4.9982        6.5090        6.3899        6.0408        6.2521        5.3736        5.1934        5.0012        3.1694        2.8933        2.4922        2.1641        2.2744        2.3057        2.2959        2.6385        3.1684        3.3408        3.5601        3.3425        3.4095        3.7390        4.6145        5.8886        7.2379        9.1649        8.7425        8.1973        5.6076        5.5052        5.6496        5.1485        4.3313        4.4079        4.4344        4.1071        3.5838        3.8043        4.1763        3.5978        3.9342        3.7674        3.6642        3.8564        6.0414        6.4654        6.9714        7.5086        8.0288        8.5033        8.5285        7.9409        5.7674        4.9850        4.6672        4.1029        2.4212        1.8485        2.1367        3.8090        4.0748        3.7493        2.6961        2.0737        2.3290        2.7351        2.3109        2.2466        1.8121        1.5975        1.7295        1.9737        2.5655        2.7684        2.8389        2.8091        2.6850        2.8264        2.8944        2.6620        3.1121        3.1468        3.1483        2.7021        2.9349        3.1913        3.0168        3.4640       11.1393        4.3870        2.7649        2.4318        2.6450        3.1922        4.1468        3.9522        3.1762        2.8873        2.8377        3.9687        6.5628        0.0000        0.0000        0.0000        0.0000        0.0000        0.0000        0.0000        0.0000        0.0000        0.0000        0.0000        0.0000        0.0000        0.0000        0.0000        0.0000        0.0000        0.0000        0.0000        0.0000        0.0000        0.0000        0.0000        0.0000        0.0000        0.0000        0.0000        0.0000        0.0000        0.0000        0.0000        0.0000        0.0000        0.0000        0.0000        0.0000        0.0000        0.0000        0.0000        0.0000        0.0000        0.0000        0.0000        0.0000        0.0000        0.0000        0.0000        0.0000        0.0000        0.0000        0.0000        0.0000        0.0000        0.0000        0.0000        0.0000        0.0000        0.0000        0.0000        0.0000        0.0000
        0.0000        0.0000        0.0000        0.0000        0.0000        0.0000        0.0000        0.0000        0.0000        0.0000        0.0000        0.0000        0.0000        0.0000        0.0000        0.0000        0.0000        0.0000        0.0000        0.0000        0.0986        2.6358        6.5179        9.9171        9.8841        5.8928        2.5879        0.3913        1.4431        1.6430        0.5335        2.9146        0.9533        0.8934        0.6101        1.1009        1.4444        1.7214        4.1349        4.0439        3.5590        2.7883        1.6968        3.4860        2.2800        0.0540        0.1080        0.0000        0.8133        1.4775        1.2397        0.4899        1.6312        3.4914        3.2696        4.7208        7.2463        0.8369        0.3801        1.9323        1.0353        1.7935        1.0854        1.5031        2.8978        6.1356        6.9997        4.1082        1.4392        1.4616        1.4993        2.9637        2.5277        3.3486        4.1405        3.1735        3.4780        3.1519        3.0984        3.3768        3.7447        3.7996        4.1398        4.6335        5.2535        6.7192        6.0845        5.2426        5.8274        4.9993        5.1556        5.6635        5.6559        5.1565        4.5754        3.2866        3.0039        2.6115        2.3991        2.2146        2.7748        2.9283        3.2875        4.1579        4.3666        5.0706        5.2728        5.1844        5.7998        7.2593        7.1726        9.7517        9.0475        9.1430        8.0784        6.5104        6.7049        5.6547        5.2403        4.4330        4.7488        4.5878        4.9307        4.3565        5.1644        5.0970        5.0396        4.7236        4.7114        5.0348        4.8716        6.8601        7.2801        9.2482        7.9768        8.5059        9.0378        9.1085        8.6974        6.3133        6.0443        5.5508        4.8845        2.8560        3.4123        4.5884        5.6760        5.4293        3.2150        3.2937        5.4547        4.1988        5.1041        5.2434        4.4374        3.5354        3.4312        3.5979        3.8403        4.1784        5.3590        4.2338        4.4941        3.5754        3.3847        3.1589        3.0892        3.5037        3.5080        3.2595        2.7623        4.5545        3.7068        3.0896        2.2414        4.9537        2.6956        1.9267        2.6836        2.8955        3.4367        4.5648        4.1011        2.4317        2.8928        2.6813        3.5423        4.5299        5.3210        0.0000        0.0000        0.0000        0.0000        0.0000        0.0000        0.0000        0.0000        0.0000        0.0000        0.0000        0.0000        0.0000        0.0000        0.0000        0.0000        0.0000        0.0000        0.0000        0.0000        0.0000        0.0000        0.0000        0.0000        0.0000        0.0000        0.0000        0.0000        0.0000        0.0000        0.0000        0.0000        0.0000        0.0000        0.0000        0.0000        0.0000        0.0000        0.0000        0.0000        0.0000        0.0000        0.0000        0.0000        0.0000        0.0000        0.0000        0.0000        0.0000        0.0000        0.0000        0.0000        0.0000        0.0000        0.0000        0.0000        0.0000        0.0000        0.0000        0.0000
        0.0000        0.0000        0.0000        0.0000        0.0000        0.0000        0.0000        0.0000        0.0000        0.0000        0.0000        0.0000        0.0000        0.0000        0.0000        0.0000        0.0000        0.0000        0.0000        0.0000        0.0000        3.2052        6.8143        9.9718       11.0969       10.4958        6.9891        5.3590        4.7705        2.7747        0.1763        0.8927        2.2659        2.9809        2.0446        3.9518        1.1489        1.1802        0.9124        5.1958        2.2555        1.2713        2.6634        3.9912        1.6993        0.0000        0.0572        0.0000        0.4731        0.6276        2.9430        5.4407        1.9578        0.1688        2.7975        1.8761        1.7813        1.9022        1.8232        2.5086        2.6546        1.1026        1.5774        5.0427        3.3726        5.4333        2.6890        1.4839        1.3487        1.9047        1.6565        3.2614        2.7865        2.6090        3.2195        3.1718        3.4831        3.3390        4.1587        3.7999        3.6096        3.6386        3.9306        4.8974        5.3740        4.9585        4.7683        4.7867        4.9729        5.1844        4.6850        4.9411        4.8847        5.7777        5.1708        3.7059        3.8733        3.1580        2.7398        3.2588        4.0632        4.0429        4.8974        5.5003        5.5293        4.5267        4.8874        6.0804        6.2402        6.8407        7.2508       10.4115       10.6307        9.1578        8.9170        6.8566        6.9733        6.4436        6.3894        5.3702        5.4490        6.0331        5.5854        5.6200        5.9790        6.6717        6.6196        6.2163        6.3359        6.9687        6.8876        7.3795        6.8211        6.6873        7.2721        8.0095        8.7107        8.9623        8.9141        6.9546        7.4660        9.1324        7.3675        8.3986        8.5901       11.4201       16.1978       16.3156       15.8491       12.9392        7.7335        8.5609        7.9011        7.9276        7.4603        7.3715        6.8226        6.1951        6.3792        9.3915       11.5038        9.8276        5.7629        4.4743        3.9723        3.7032        3.7328        3.9946        3.9469        3.6271        3.1086        4.5670        3.2718        2.0431        2.3672        3.9950        2.6208        1.9018        2.9199        4.7835        4.0301        4.1588        3.6681        2.2901        2.2035        2.2725        2.2359        3.9348        2.8331        2.5715        0.0000        0.0000        0.0000        0.0000        0.0000        0.0000        0.0000        0.0000        0.0000        0.0000        0.0000        0.0000        0.0000        0.0000        0.0000        0.0000        0.0000        0.0000        0.0000        0.0000        0.0000        0.0000        0.0000        0.0000        0.0000        0.0000        0.0000        0.0000        0.0000        0.0000        0.0000        0.0000        0.0000        0.0000        0.0000        0.0000        0.0000        0.0000        0.0000        0.0000        0.0000        0.0000        0.0000        0.0000        0.0000        0.0000        0.0000        0.0000        0.0000        0.0000        0.0000        0.0000        0.0000        0.0000        0.0000        0.0000        0.0000        0.0000        0.0000
        0.0000        0.0000        0.0000        0.0000        0.0000        0.0000        0.0000        0.0000        0.0000        0.0000        0.0000        0.0000        0.0000        0.0000        0.0000        0.0000        0.0000        0.0000        0.0000        0.0000        0.0000        1.1466        3.5417        3.1325        1.6554        2.3703        3.6500        2.5794        0.5147        0.0000        0.0000        0.0403        1.3024        1.0132        1.8196        2.3196        2.7088        7.8919        3.3837        5.0869        5.3936        2.1477        4.3089        3.3118        1.7405        0.2243        0.3500        1.9754        3.1445        2.6412        5.6953        8.3211        4.4402        2.5704        1.6056        4.6917        2.6217        3.8434        3.1074        4.3309        4.2922        3.3113        6.3036        6.2504        4.1731        5.1010        3.8031        6.0399        3.6900        5.2802        5.6494        5.8447        5.2583        4.6080        4.3531        4.4126        5.3083        5.7009        5.8697        5.1923        5.0660        6.4358        6.1002        5.5772        5.0773        5.2786        5.0631        5.6569        5.7442        5.2997        5.0279        4.8482        4.9354        4.7524        4.0896        3.3425        3.2883        3.5028        3.4965        4.0287        5.9145        6.5136        6.3770        5.9618        5.7238        6.2951        5.2032        6.9533        7.2083        7.9298        8.3074        9.4656       11.7400       11.5554       13.5299        9.0123        9.2826        8.8975        8.7843        9.7612        9.4662        8.4048        8.5818       11.1449       10.7060        9.7494        9.7642        9.7260        9.5355        9.3978        9.2974        3.9424        3.1276        2.8368        2.9782        4.8119        5.8208        8.6214        8.4107       10.6081       11.5837       11.5741        9.9128       14.7226       14.9171       11.4863       14.7431       14.0264       17.2800       12.0158       10.5520       14.6906       12.7957       10.9513       11.9755       12.3647       12.5977       12.6346       12.2828       10.4415       10.3011       10.5327        9.5464        7.4389        6.2942        5.6761        5.5619        5.4870        5.6105        4.5786        3.7423        5.7901        4.8114        3.1651        4.3459        4.1253        3.3077        3.1426        3.6990        4.9322        5.3953        5.8857        4.9119        3.0894        2.5213        2.7636        2.7297        0.2191        0.1346        0.1312        0.0000        0.0000        0.0000        0.0000        0.0000        0.0000        0.0000        0.0000        0.0000        0.0000        0.0000        0.0000        0.0000        0.0000        0.0000        0.0000        0.0000        0.0000        0.0000        0.0000        0.0000        0.0000        0.0000        0.0000        0.0000        0.0000        0.0000        0.0000        0.0000        0.0000        0.0000        0.0000        0.0000        0.0000        0.0000        0.0000        0.0000        0.0000        0.0000        0.0000        0.0000        0.0000        0.0000        0.0000        0.0000        0.0000        0.0000        0.0000        0.0000        0.0000        0.0000        0.0000        0.0000        0.0000        0.0000        0.0000        0.0000        0.0000        0.0000
        0.0000        0.0000        0.0000        0.0000        0.0000        0.0000        0.0000        0.0000        0.0000        0.0000        0.0000        0.0000        0.0000        0.0000        0.0000        0.0000        0.0000        0.0000        0.0000        0.0000        0.0000        5.2808        1.9798        1.2727        0.4119        0.5078        2.2705        2.2378        0.9503        0.3706        0.2253        0.0000        0.9048        1.8571        0.6587        1.6923        1.3747        4.5090        3.5147        3.0066        1.5775        1.7639        0.1781        0.8890        1.0381        0.4764        2.9859        7.4483        8.9346        4.6150        9.7457        8.4677        1.6607        2.4141        2.4327        2.7743        0.8501        3.1110        7.7544        2.7969        1.1341        1.2373        1.7579        5.7234        4.5301        4.3031        4.1322        5.0184        4.1604        7.4496        8.0142        7.1900        6.7123        6.5364        5.9618        5.9522        5.1982        6.0116        6.8280        5.2503        7.0967        7.1149        6.3740        4.6234        4.6500        4.7296        4.3454        4.1100        4.4834        4.4518        4.6870        4.3042        4.1003        4.2317        4.9679        4.2009        4.6424        4.5034        4.6196        5.1339        7.1304        6.6213        7.1597        6.6072        6.6388        7.1508        6.5421        6.7159        7.7703        9.1975        8.8481        9.4471        9.7624       10.1723       11.3099        9.7493        7.5217        7.4655        7.3687        8.2117        8.5889       10.5530       10.5546       11.1215       12.4921       13.1452       11.8296       11.3203       11.2060       10.4586        8.7670        4.2650        3.0575        2.7500        2.8796        4.4458        5.4995       10.2293       12.4010       26.7868       19.1150       15.7606       14.6708       24.4251       24.6889       19.0915       16.7096       19.0498       18.7520       18.9291       14.7730       16.9717       15.0913       13.9067       16.5254       16.6825       17.0074       16.8271       16.0953       14.7476       12.6915        9.5760        9.0662        8.4795        7.5748        7.0375        6.5922        6.5730        5.9214        5.1638        4.0449        4.8503        4.3034        3.3532        3.1288        3.9548        2.9782        2.5859        2.0816        4.7891        6.0949        6.3083        5.4426        3.4506        2.8040        3.3809        2.8502        1.0006        0.7072        0.0715        0.0000        0.0000        0.0000        0.0000        0.0000        0.0000        0.0000        0.0000        0.0000        0.0000        0.0000        0.0000        0.0000        0.0000        0.0000        0.0000        0.0000        0.0000        0.0000        0.0000        0.0000        0.0000        0.0000        0.0000        0.0000        0.0000        0.0000        0.0000        0.0000        0.0000        0.0000        0.0000        0.0000        0.0000        0.0000        0.0000        0.0000        0.0000        0.0000        0.0000        0.0000        0.0000        0.0000        0.0000        0.0000        0.0000        0.0000        0.0000        0.0000        0.0000        0.0000        0.0000        0.0000        0.0000        0.0000        0.0000        0.0000        0.0000        0.0000
        0.0000        0.0000        0.0000        0.0000        0.0000        0.0000        0.0000        0.0000        0.0000        0.0000        0.0000        0.0000        0.0000        0.0000        0.0000        0.0000        0.0000        0.0000        0.0000        0.0000        0.0000        2.2295        0.2180        0.0833        0.0314        0.0864        0.5786        0.3932        0.3716        0.0447        0.0974        0.1156        2.6728        1.2313        0.0389        1.4925        0.9505        2.3904        1.0885        0.6926        1.2874        0.0024        0.0203        0.2586        0.0694        2.7648        2.7437        4.2445        1.3257        3.4859        6.9146        2.1262        0.7472        2.0528        3.2912        4.2557        1.3678        4.9656        4.7653        2.6247        3.0545        0.6558        0.8695        1.4771        3.3243        3.6968        3.8092        4.9013        5.4583        8.0823        9.1706        7.4722        6.1630        6.3313        6.8685        6.6692        6.5164        8.0530        7.5407        4.8568        4.0344        4.1273        3.8945        3.3749        3.6815        3.6095        3.8218        3.6895        3.8294        3.8012        3.8158        4.0309        4.7290        6.2492        6.0507        4.7017        6.2105        6.3453        7.2238        6.8721        7.0483        6.6765        6.3104        6.0005        6.0214        6.8371        6.7802        6.6048        6.9674        7.9996        8.9237        9.8221        8.9442        8.8365        8.6606        7.6852        7.7755        8.0848        8.4878        9.2728        9.5567       12.4478       12.5008       12.7709       14.5591       14.5910       13.7583       13.6831       13.3715       11.7221       10.3624        5.1273        3.4211        2.8667        4.9933        9.5281        7.9408       11.5440       15.0091       27.6936       24.2888       19.9964       21.2776       27.6486       28.7126       29.5037       25.5435       24.6082       24.4509       21.7226       20.5599       19.4103       23.7101       26.5852       22.0573       20.5283       20.7242       20.1581       17.9085       15.4668       11.8334       10.4573       10.1454        9.3747        7.9310        8.7879        7.9562        9.1606        8.5473        8.6624        6.3340        5.1858        4.6753        4.6394        3.0578        5.6206        4.0546        0.8696        1.2772        5.1368        6.4254        6.6287        5.7480        5.1402        3.0536        2.4757        3.0208        1.0704        1.0571        0.1352        0.2694        0.0000        0.0000        0.0000        0.0000        0.0000        0.0000        0.0000        0.0000        0.0000        0.0000        0.0000        0.0000        0.0000        0.0000        0.0000        0.0000        0.0000        0.0000        0.0000        0.0000        0.0000        0.0000        0.0000        0.0000        0.0000        0.0000        0.0000        0.0000        0.0000        0.0000        0.0000        0.0000        0.0000        0.0000        0.0000        0.0000        0.0000        0.0000        0.0000        0.0000        0.0000        0.0000        0.0000        0.0000        0.0000        0.0000        0.0000        0.0000        0.0000        0.0000        0.0000        0.0000        0.0000        0.0000        0.0000        0.0000        0.0000        0.0000
        0.0000        0.0000        0.0000        0.0000        0.0000        0.0000        0.0000        0.0000        0.0000        0.0000        0.0000        0.0000        0.0000        0.0000        0.0000        0.0000        0.0000        0.0000        0.0000        0.0000        0.0000        0.0000        0.7573        0.1311        0.1131        0.0086        0.1122        0.0000        0.0339        1.4783        2.3067        1.5309        1.1498        1.0251        0.0422        2.0113        1.5706        2.4192        2.7747        3.5878        1.7488        0.6397        0.2111        0.8143        2.0248        3.8016        2.0310        1.3777        1.5545        7.2256        2.8280        0.3006        0.2800        1.9004        1.9232        2.4260        2.6878        3.9923        1.5676        1.4483        0.4039        0.5426        1.3378        2.7183        2.6512        4.8835        7.5372        7.1456        6.8633        4.3732        3.6299        6.7036        5.6216        3.7589        3.8412        3.2032        4.4301        5.4806        4.0452        4.2939        3.7135        3.5921        3.3824        3.2260        3.7682        4.4288        4.0735        4.5503        4.7784        5.2164        4.9827        5.4073        5.8138        7.2706        9.3863        9.5324       10.9951       12.3813       10.8728        8.3250        7.9896        7.6925        8.2759        7.0994        6.5294        7.1649        7.2994        7.4067        7.9734        8.0558        9.2529        8.6469        8.5917        9.9049        8.7279        7.2795        7.3993        7.6087        8.5961        9.6940       12.4793       11.9043       12.4233       12.8297       13.5455       14.4261       15.2907       14.4560       14.4293       14.0047       11.3863       12.2733        4.9896        3.8834        5.0231        9.4105       11.5372       12.7311       12.0133       15.5776       18.5035       21.7352       25.1862       25.9909       27.6480       29.3279       30.4135       31.1689       33.2985       28.9799       40.2783       32.2205       27.1569       28.5154       22.1266       22.6230       23.5245       22.6488       21.3322       15.5583       13.6926       12.0178       12.1928        9.6886        9.0859        8.3460        7.2558        9.2901       11.0260       10.1071        8.4159        7.0493        5.1397        5.2422        4.7721        4.6961        3.1216        1.1380        2.3121        5.6094        6.4176        6.8924        6.0643        5.6362        3.1908        3.5067        2.4963        0.2336        0.2353        0.2792        0.5668        0.0000        0.0000        0.0000        0.0000        0.0000        0.0000        0.0000        0.0000        0.0000        0.0000        0.0000        0.0000        0.0000        0.0000        0.0000        0.0000        0.0000        0.0000        0.0000        0.0000        0.0000        0.0000        0.0000        0.0000        0.0000        0.0000        0.0000        0.0000        0.0000        0.0000        0.0000        0.0000        0.0000        0.0000        0.0000        0.0000        0.0000        0.0000        0.0000        0.0000        0.0000        0.0000        0.0000        0.0000        0.0000        0.0000        0.0000        0.0000        0.0000        0.0000        0.0000        0.0000        0.0000        0.0000        0.0000        0.0000        0.0000        0.0000
        0.0000        0.0000        0.0000        0.0000        0.0000        0.0000        0.0000        0.0000        0.0000        0.0000        0.0000        0.0000        0.0000        0.0000        0.0000        0.0000        0.0000        0.0000        0.0000        0.0000        0.0000        6.4487        8.0308        3.8023        0.5399        2.2115        2.6433        3.7822        1.0790        0.1293        0.0383        0.1363        0.8007        3.7014        2.0282        2.2537        1.0511        8.3964        8.5717        4.7040        2.9783        3.1343        1.9413        2.5462        9.0921       11.1402        6.1716        3.4375        8.3803       12.0415        2.3095        0.7845        2.1741        1.1682        3.1811        7.3625        7.1685        5.4684        2.5774        2.6728        2.8787        7.5282        6.4817        6.3826        5.7211        5.9490        9.9461        7.6426        6.2111        5.6899        7.0307        5.2688        4.7296        5.3432        6.5990        6.1725        5.5591        5.1755        5.3051        4.3623        4.2130        3.5845        4.5677        4.6296        4.9963        6.6585        7.1404        7.3995        7.2409        7.5123        8.0908        6.6914        7.5213        8.1178        9.3226       10.0697       11.5199       11.2236       12.3803       10.3976       10.3073       10.7387        9.6772        8.7293        8.7506        8.8473        9.6241       11.5323       15.3681       16.5512       11.9702       13.6902       15.9050       11.3227       15.0422       29.2710       35.8706       45.0348       46.5980       25.8216       30.4808       28.0675       33.8575       21.4088       20.3783       19.2046       19.8978       17.5081       17.1236       20.2339       20.8299       11.7239       10.1607        9.2434       11.6160       16.4456       22.5347       18.7727       22.1308       19.3082       19.8164       22.4598       28.1867       28.9552       33.2808       33.0300       40.7374       48.1534       49.0324       41.2234       35.2686       26.1928       28.0492       25.1149       27.3298       29.5399       32.0763       31.4700       35.0093       21.3700       18.8413       14.5572       15.3823       18.4018       18.5850       18.1540       16.0779       15.9420       16.5556       15.3166       13.5536        8.6466        9.0578        5.3712        4.0106        6.1631        4.9301        4.5116       16.7940       13.5762       12.1533        9.8171        7.2640        8.1377        9.7985       10.8244       10.0601        5.2592        9.4688        7.5283        8.9745        7.0059        0.0000        0.0000        0.0000        0.0000        0.0000        0.0000        0.0000        0.0000        0.0000        0.0000        0.0000        0.0000        0.0000        0.0000        0.0000        0.0000        0.0000        0.0000        0.0000        0.0000        0.0000        0.0000        0.0000        0.0000        0.0000        0.0000        0.0000        0.0000        0.0000        0.0000        0.0000        0.0000        0.0000        0.0000        0.0000        0.0000        0.0000        0.0000        0.0000        0.0000        0.0000        0.0000        0.0000        0.0000        0.0000        0.0000        0.0000        0.0000        0.0000        0.0000        0.0000        0.0000        0.0000        0.0000        0.0000        0.0000        0.0000
        0.0000        0.0000        0.0000        0.0000        0.0000        0.0000        0.0000        0.0000        0.0000        0.0000        0.0000        0.0000        0.0000        0.0000        0.0000        0.0000        0.0000        0.0000        0.0000        0.0000        8.4903       14.0798        9.3013        2.4300        0.4534        0.0253        0.2821        7.2206       12.9399        4.5846        2.6508        3.8157        2.6996        1.2665        1.7246        6.2487        6.4926       13.6542       12.3747       12.5959        9.9833        7.2640        5.6640        5.3721       12.0725       14.5429       11.1034       11.1373       10.7783        5.2460        2.0484        2.3630        2.1267        3.7076        5.2167        3.4766        2.8285        8.2458        4.1214        2.6806        2.2148        2.7607        4.2343        4.7611        4.3339        4.9567        5.7558        5.7722        5.5540        5.6892        5.5630        4.8109        4.7500        4.1869        4.4475        3.9797        4.0899        3.9086        4.5413        3.9288        3.5706        4.0939        4.5758        4.8448        6.3088        7.9554        8.9999        8.3524        9.4964       10.2421        9.7284        7.5104        7.4865        8.1432       12.0173        9.4265        9.1865        9.3452       10.9989       12.2137       11.2669       11.4260       10.5197        9.0134        8.7097       10.7141       12.5210       12.5824       12.3166       13.8562       13.1382       15.3945       12.5993       11.7200       10.2156       29.6430       26.7748       52.4729       57.6758       28.6469       31.8090       30.1437       37.5687       20.4858       21.2257       25.4848       21.7525       22.4997       22.3855       22.5596       22.2588       14.1967       10.7748       13.4789       14.4893       15.8440       15.5018       20.9170       22.1135       26.5106       31.8593       30.3954       28.8207       30.9966       35.4336       53.3452       58.6282       49.3991       52.3393       54.2158       35.0401       22.2181       23.2763       28.2524       26.2257       21.4081       25.9409       27.1467       32.9399       24.3329       20.6301       17.0594       17.5151       26.5617       27.1722       21.3718       16.3661       14.2588       11.8952        8.9664        6.4333        7.7561        9.1901        7.3179        7.2033        8.6840       11.3773       10.2588        7.8240       10.9556       11.5930        7.3884        6.5931        9.3538       12.2369       10.7006       11.1367        8.5085        7.4812       10.0413       10.3754       13.0180       10.5861        0.0000        0.0000        0.0000        0.0000        0.0000        0.0000        0.0000        0.0000        0.0000        0.0000        0.0000        0.0000        0.0000        0.0000        0.0000        0.0000        0.0000        0.0000        0.0000        0.0000        0.0000        0.0000        0.0000        0.0000        0.0000        0.0000        0.0000        0.0000        0.0000        0.0000        0.0000        0.0000        0.0000        0.0000        0.0000        0.0000        0.0000        0.0000        0.0000        0.0000        0.0000        0.0000        0.0000        0.0000        0.0000        0.0000        0.0000        0.0000        0.0000        0.0000        0.0000        0.0000        0.0000        0.0000        0.0000        0.0000
        0.0000        0.0000        0.0000        0.0000        0.0000        0.0000        0.0000        0.0000        0.0000        0.0000        0.0000        0.0000        0.0000        0.0000        0.0000        0.0000        0.0000        0.0000        0.0000        0.0000        5.5087        4.8439        6.6744        3.7169        3.6049        0.3766        0.5170        6.8538        4.5685        6.5206        3.9896        5.3401        5.0737        3.1199        2.7741        5.1410       12.9622       16.3849       14.8316        7.2903        5.4987        5.8165        7.8294       14.0466       10.0108       12.4050       14.6131       13.1719        6.5866        7.7300        6.3058        6.5398        5.3482        5.5473        3.4050        2.1275        4.8875        4.4415        1.9521        4.4434        2.3300        4.5820        4.1878        3.8934        5.7957        5.1214        5.1542        5.3800        5.1653        3.8378        3.5910        4.2266        3.7738        3.3018        3.5124        3.5474        3.9818        4.3594        4.8735        3.8424        4.4091        6.0853        7.0470        6.8715        8.2411        8.7157        9.6615       10.2106       11.3566       12.0704       13.2755        9.8287        9.0292        9.4442        8.2014       12.3280       12.0705       10.0930       10.1162        8.2646        8.1364        8.8484        7.6621        7.4728        7.5712        9.2635       10.5829       12.7623       14.0630       18.4281       13.9602       12.2037       16.3151       13.6397       11.5459       26.0565       26.6795       44.7910       41.9872       23.6389       22.4796       25.1695       27.6135       17.7986       18.2363       19.1545       20.9961       24.0697       26.6889       24.5186       21.2525       13.2964       15.0031       15.7821       17.0867       15.7473       18.2282       24.3893       26.3336       31.0299       35.0545       35.2352       34.5517       49.8027       41.2805       59.0386       58.4435       56.3306       57.5951       60.3960       36.1927       24.8745       24.4240       32.2245       32.5120       23.8882       25.1818       29.0269       27.8653       22.5964       21.8671       19.1281       19.5832       18.0208       20.6903       19.2621       20.1456       11.2509        7.4181        5.9407        5.8678        7.4307        7.9181       19.7494       10.2144       15.7779       18.4476       15.3320       12.2922        8.5533       14.2628       14.5708        9.4470       10.7326       11.4146       11.2853       12.0206        8.6215        8.1673       11.3365       13.1285       17.1872       16.1170       15.4181        0.0000        0.0000        0.0000        0.0000        0.0000        0.0000        0.0000        0.0000        0.0000        0.0000        0.0000        0.0000        0.0000        0.0000        0.0000        0.0000        0.0000        0.0000        0.0000        0.0000        0.0000        0.0000        0.0000        0.0000        0.0000        0.0000        0.0000        0.0000        0.0000        0.0000        0.0000        0.0000        0.0000        0.0000        0.0000        0.0000        0.0000        0.0000        0.0000        0.0000        0.0000        0.0000        0.0000        0.0000        0.0000        0.0000        0.0000        0.0000        0.0000        0.0000        0.0000        0.0000        0.0000        0.0000        0.0000
        0.0000        0.0000        0.0000        0.0000        0.0000        0.0000        0.0000        0.0000        0.0000        0.0000        0.0000        0.0000        0.0000        0.0000        0.0000        0.0000        0.0000        0.0000        0.0000        0.0000        5.3124        4.9899        4.1485        4.1596        6.4780        3.4655        0.7902        0.1073        0.1444        0.9568        5.2623       10.8512        8.9845        5.5798       12.6079       25.7641       14.1003        6.5320        1.5480        1.5337        1.6146        6.1742       10.0646        9.6139        8.3587        9.7935       13.1407        9.7265        4.6905        4.3849        3.4254        3.6167        4.1963        6.0335        6.3628        5.8310        4.6427        4.6063        3.6495        2.7042        4.5688        3.1906        2.2891        4.1556        3.9738        4.8538        4.3442        4.9855        4.1317        3.4034        2.7673        3.3766        3.9672        3.2485        3.7679        3.8777        4.5585        4.8043        5.2171        5.0251        5.5859        8.0204        7.8670        7.8377        8.8326        9.9176       11.3032       12.1025       12.5512       12.6793       13.8489       10.3960        9.2004        8.9199        8.4874       10.4318        9.8297        9.0173        8.9446        9.4421        8.7928        8.5578        9.1170        7.3837        8.0910        9.1619        8.2238       11.0672       13.8527       13.4210       13.9347       17.4499       13.4573       11.9757       14.2052       21.0276       30.0128       25.6156       27.5501       16.9976       31.7155       24.9964       22.0055       17.7784       17.8722       18.8005       19.9283       23.1642       22.8591       21.3211       18.8741       10.8498       10.5499       12.7941       12.9350       18.5383       23.3049       26.4675       24.9162       31.9176       34.2695       28.5559       36.2984       37.3484       39.4554       65.4240       58.2566       42.7790       47.4506       49.7087       40.9625       33.6892       33.4288       31.1864       32.3820       28.9680       28.6708       25.1401       25.3502       22.7277       18.6667       17.5487       19.3413       19.1031       18.5328       16.1339       15.8448       12.4042       10.2689       11.0654        8.3167        8.4342        8.1199       13.9901       11.3925       15.9188       12.2240       13.2709       16.3593       14.4745       15.9653       11.1998       11.7900        8.8673       10.8443       18.3497       17.7436       15.7493       15.0763       15.8501       22.1667       16.5058       18.5542       16.2803       17.0996        0.0000        0.0000        0.0000        0.0000        0.0000        0.0000        0.0000        0.0000        0.0000        0.0000        0.0000        0.0000        0.0000        0.0000        0.0000        0.0000        0.0000        0.0000        0.0000        0.0000        0.0000        0.0000        0.0000        0.0000        0.0000        0.0000        0.0000        0.0000        0.0000        0.0000        0.0000        0.0000        0.0000        0.0000        0.0000        0.0000        0.0000        0.0000        0.0000        0.0000        0.0000        0.0000        0.0000        0.0000        0.0000        0.0000        0.0000        0.0000        0.0000        0.0000        0.0000        0.0000        0.0000        0.0000
        0.0000        0.0000        0.0000        0.0000        0.0000        0.0000        0.0000        0.0000        0.0000        0.0000        0.0000        0.0000        0.0000        0.0000        0.0000        0.0000        0.0000        0.0000        0.0000        0.0000        0.0000        5.3074        7.7146       16.9911       19.9825       16.0937       13.9272       11.3854       10.4065        8.6905        9.7156        9.6864        8.2949        9.5806        8.8518       13.3962       15.6613       10.8016        8.2332        6.8757        7.2250        5.6714       10.0364       12.4665       14.7350       17.7855       14.2088        8.4259        6.8872        6.1224        8.8270       12.0740        8.5606        7.1054        7.9085        8.2015       10.2766        8.3353        6.3449        6.7169        7.2947        4.9636        5.0022        5.7679        8.2851        7.8816        6.9081        4.4682        4.7916        5.4139        5.9196        3.6205        3.6444        4.3021        6.3400        5.1493        7.1780        9.5946       11.7360        7.8934        8.3690        7.9688        8.4478        9.9683       11.5630       12.3759       13.1540       16.6607       19.2110       18.2816       19.2326       14.9893       13.7271       13.3560       18.3457       15.2674       12.8467        9.5673        9.6162       11.7863       10.0240        8.8651        8.5856        6.4813        6.9788        6.6386       14.1048       12.9057       11.7696        9.4445       11.7805       14.3378       19.5473       15.7537       16.4946       25.0984       37.9695       45.5540       64.7010       55.4284       45.2448       37.4572       28.0922       22.9624       23.6606       22.3808       21.4229       22.2289       18.8407       27.0951       34.5960       31.9884       30.4270       25.1451       30.3842       36.0072       37.2277       45.4083       40.9839       35.6467       42.4817       36.2731       41.3689       57.9364       50.4650       51.3127       49.1856       51.4950       49.2359       55.9613       52.6565       48.2994       48.9436       43.9629       38.2451       38.0171       38.2411       38.5151       38.0630       33.4561       31.1098       31.5968       26.6262       22.8750       19.1797       15.7780       13.1560       11.2253       10.5151        9.9590        9.9504        9.7279        9.9596       14.3757       16.2949       17.5625       14.5615       21.9613       25.2661       33.7443       35.8262       34.0144       22.9266       18.5163       20.5526       34.2069       50.9201       37.2006       36.1933       46.7748       37.0570       31.2017       33.3894       25.4416       24.4052       20.6100        0.0000        0.0000        0.0000        0.0000        0.0000        0.0000        0.0000        0.0000        0.0000        0.0000        0.0000        0.0000        0.0000        0.0000        0.0000        0.0000        0.0000        0.0000        0.0000        0.0000        0.0000        0.0000        0.0000        0.0000        0.0000        0.0000        0.0000        0.0000        0.0000        0.0000        0.0000        0.0000        0.0000        0.0000        0.0000        0.0000        0.0000        0.0000        0.0000        0.0000        0.0000        0.0000        0.0000        0.0000        0.0000        0.0000        0.0000        0.0000        0.0000        0.0000        0.0000        0.0000        0.0000
        0.0000        0.0000        0.0000        0.0000        0.0000        0.0000        0.0000        0.0000        0.0000        0.0000        0.0000        0.0000        0.0000        0.0000        0.0000        0.0000        0.0000        0.0000        0.0000        0.0000        0.0000        4.5126        9.8653       17.6819       19.9078       21.1616       21.3968       18.1313       14.4458       12.0369        9.7289        6.6102        3.5699        5.4037        6.3142       11.9937       12.9068       16.6199        9.9979        5.4511        5.3603        7.3777       11.3347       12.9083       14.9886       17.1894       11.4735        9.3428        7.5394        7.1637       10.1901       15.4265        8.8931       10.3241        8.2390       11.7539        9.4209        7.5846        6.5573        6.8381        6.7608        6.7833        5.3554        6.4372        6.2542        5.2979        5.1910        4.0445        3.9826        5.7830        3.6158        3.3670        6.1732        7.5576       10.0756        8.5955        7.3385        8.7082        9.7825        7.8723        7.6425        7.9988        9.4719        9.8451       10.8061       12.7897       15.0476       18.7161       21.4619       21.1080       20.3550       15.3064       13.3277       12.0475       12.2487       12.3542       10.4544        6.9224        7.1006       10.6618        9.3145        6.6637        5.7512        6.4994        7.3287        7.3963        6.7016        9.7799        8.9079        8.0652        9.9341       19.1211       19.8904       20.1074       13.7418       35.3560       47.0708       38.7755       39.3263       45.3435       34.2824       49.6475       81.6936       30.2731       24.8401       25.3769       25.8601       26.4958       26.7914       26.3745       27.0015       30.4725       32.1626       37.2626       41.4446       35.8991       43.0243       41.4556       41.9467       41.0501       41.6197       63.2340      111.6739       67.5603       58.1831       51.2455       53.4746       53.7970       67.5688       59.1387       59.3529       56.2837       54.5457       52.7399       44.7707       44.1864       45.2497       37.8289       37.2274       30.4661       27.0586       32.4518       25.5385       20.1315       18.5001       18.9557       16.7004       13.9163       13.7559       16.5197       13.5443       15.6152       14.4194       15.1730       13.7325       14.4375       16.2355       20.9075       26.7968       35.2845       37.1739       82.0671       61.6314       25.1971       26.2935       58.2165       40.8186       29.6364       27.2280       42.4695       47.9369       40.0604       36.4728       38.4085       31.9723       16.9200        0.0000        0.0000        0.0000        0.0000        0.0000        0.0000        0.0000        0.0000        0.0000        0.0000        0.0000        0.0000        0.0000        0.0000        0.0000        0.0000        0.0000        0.0000        0.0000        0.0000        0.0000        0.0000        0.0000        0.0000        0.0000        0.0000        0.0000        0.0000        0.0000        0.0000        0.0000        0.0000        0.0000        0.0000        0.0000        0.0000        0.0000        0.0000        0.0000        0.0000        0.0000        0.0000        0.0000        0.0000        0.0000        0.0000        0.0000        0.0000        0.0000        0.0000        0.0000        0.0000        0.0000
        0.0000        0.0000        0.0000        0.0000        0.0000        0.0000        0.0000        0.0000        0.0000        0.0000        0.0000        0.0000        0.0000        0.0000        0.0000        0.0000        0.0000        0.0000        0.0000        0.0000        0.0000        3.8904        7.5167       17.0185       20.9700       23.1125       22.1841       20.2408       20.8573       15.9965       12.2233        5.6499        4.7320        5.4061        5.9426       11.7100       11.0868       11.2231       13.2529       11.2606        9.0474       10.6903       11.2859       10.6058       13.8415       12.2304       13.8558       17.1937       15.0283       12.3343       11.3727       11.2603        8.8708        5.5514        5.5069        8.7684        7.4718        8.2891        9.5950        9.8263        7.0375        8.4431        9.2472       11.0898        8.2282        6.8056        4.8171        3.8215        5.2663        6.3743        6.4786        6.3164        7.4751       12.0753       11.4937       11.6971        9.7895        9.9723        8.5626        6.9827        7.8679        7.8207        8.5147        9.6907       11.3007       13.0648       16.0257       20.0245       22.9197       19.9834       17.7265       14.5285       13.4786       11.0026        9.8311        8.9822       13.5944        9.2146        6.9151        8.2738       11.6504        7.0189        5.7695        5.7834        5.5100        6.4747        6.5986        6.6855        8.7776       10.3324        9.2231       19.5061       20.3517       25.3004       15.6500       25.4255       42.3657       40.8883       23.9172       49.0843       38.0440       56.8039       75.4087       23.4635       20.7296       20.0102       20.2581       28.9613       33.1942       29.9981       32.1001       36.4703       36.8783       40.4791       40.7693       37.5863       42.3276       39.0887       43.8929       40.2572       42.2802       45.9072       41.6070       51.4417       52.6941       56.1483       55.5665       67.4728       77.6560       62.9029       52.4207       52.1463       55.8763       57.2101       55.4121       47.1499       44.3664       47.1489       50.0020       38.4821       30.0650       28.4280       25.8090       26.1302       24.9634       22.0066       21.3562       22.9965       23.7286       20.4766       20.5750       22.6319       21.5815       17.3412       17.1362       19.1997       19.2252       20.3241       28.6445       48.0652       49.6809       82.6288       56.6323       40.6443       27.4405       32.2000       39.2703       48.9406       47.6777       64.3202       49.3829       40.3296       40.0060       44.1635       43.6538       15.1800        0.0000        0.0000        0.0000        0.0000        0.0000        0.0000        0.0000        0.0000        0.0000        0.0000        0.0000        0.0000        0.0000        0.0000        0.0000        0.0000        0.0000        0.0000        0.0000        0.0000        0.0000        0.0000        0.0000        0.0000        0.0000        0.0000        0.0000        0.0000        0.0000        0.0000        0.0000        0.0000        0.0000        0.0000        0.0000        0.0000        0.0000        0.0000        0.0000        0.0000        0.0000        0.0000        0.0000        0.0000        0.0000        0.0000        0.0000        0.0000        0.0000        0.0000        0.0000        0.0000        0.0000
        0.0000        0.0000        0.0000        0.0000        0.0000        0.0000        0.0000        0.0000        0.0000        0.0000        0.0000        0.0000        0.0000        0.0000        0.0000        0.0000        0.0000        0.0000        0.0000        0.0000        0.0000        7.2948        6.4630       14.5942       18.5883       19.9114       19.8279       16.7261       19.3024       21.8348       16.3012        6.0523        5.7384        6.8372        5.2631        8.9749        9.7925       10.7120       17.5770       15.9728       11.7889        7.7997        8.5192        8.6088       11.6247       12.5997       12.9066        8.3027        6.5311        6.7735        8.1853       11.7638        9.4647        7.9416        5.7652        6.3257        5.7595        7.6623       11.2029        9.1740        5.0753        6.3047        8.8900        7.5141        5.7565        5.6164        4.6843        5.1891        4.7088        6.2113        7.7971        8.1257        9.5798        9.3653        8.7830        8.6674        8.5311        7.4626        8.3403        7.1725        7.7552        7.8442        8.9469       10.3103       11.4812       13.9264       14.6512       17.8623       19.5683       17.0077       15.5409       12.9098       10.9882        9.1674        8.3319        6.7169        6.8829        7.9272        8.2050        6.9568        7.3189        7.0277        5.2892        6.4832        7.3405        7.3458        5.9152        7.2463        9.4259       13.4342        9.9662       22.1836       17.0407       19.6412       16.8773       29.9752       17.8124       34.3709       25.7427       28.9082       25.1213       23.3208       24.1719       20.7715       17.4970       18.2134       22.9041       26.1776       22.6130       26.5571       34.1551       33.9145       29.6620       29.9071       31.6919       34.2002       37.6080       38.1862       36.7196       35.7860       36.2357       41.4480       40.1397       42.1615       44.8814       49.7378       49.6230       50.0928       59.3784       63.6551       60.6605       63.9916       64.0561       62.0506       59.2057       49.9640       46.0412       45.9942       46.5848       43.9145       33.6065       30.3549       31.1492       32.1277       28.4364       26.2641       25.8143       28.2650       25.5408       27.0372       23.1401       26.1402       26.5777       22.9167       21.4992       18.2843       16.9864       17.5231       19.5750       31.3002       38.2370       55.3573       67.8174       52.6869       44.2305       41.4945       39.9230       56.6650       53.8879       64.3525       61.8175       40.9450       42.1595       44.2125       47.0624        0.0000        0.0000        0.0000        0.0000        0.0000        0.0000        0.0000        0.0000        0.0000        0.0000        0.0000        0.0000        0.0000        0.0000        0.0000        0.0000        0.0000        0.0000        0.0000        0.0000        0.0000        0.0000        0.0000        0.0000        0.0000        0.0000        0.0000        0.0000        0.0000        0.0000        0.0000        0.0000        0.0000        0.0000        0.0000        0.0000        0.0000        0.0000        0.0000        0.0000        0.0000        0.0000        0.0000        0.0000        0.0000        0.0000        0.0000        0.0000        0.0000        0.0000        0.0000        0.0000        0.0000        0.0000
        0.0000        0.0000        0.0000        0.0000        0.0000        0.0000        0.0000        0.0000        0.0000        0.0000        0.0000        0.0000        0.0000        0.0000        0.0000        0.0000        0.0000        0.0000        0.0000        0.0000        0.0000        0.0000        4.6359       13.7928       17.5041       19.2244       18.5962       16.3068       16.6866       16.0324       13.1339        9.2147        7.6187        8.4738        9.8140       15.6536       17.9611       18.5923       17.4870       15.0056       14.2956       13.3946       12.2237       11.3970       11.2672        9.6209        8.2111       10.0658        8.1141        6.2157        5.9140       10.9777        6.2570        4.7630        5.3708        7.2997        7.7611        7.1118        7.7959        7.8003        7.4374        7.6162        7.8071        7.4156        5.2628        4.6198        5.8343        4.1907        3.9328        6.2998       12.6892       10.9105        7.6112        5.3667        6.8722        8.6400        9.9876        8.6674        9.1612       10.7348       11.6013       12.6686       14.2957       16.4291       17.3858       17.4867       17.0702       17.0621       17.2608       18.3710       16.7674       15.2208       11.7878       10.6802        9.6566        8.8025        7.0731        7.0384       11.5580        5.2939        4.6592        7.8732        9.3079        7.0327        7.9010        6.8021       11.4240       10.9497       13.4406       13.5850       14.9305       20.3512       30.0300       24.1195       21.0518       97.7598       63.6579       54.9658       58.5832       35.5080       29.0085       27.0734       28.5515       21.8770       21.5934       20.3782       24.2032       28.7241       30.6834       36.6249       31.6085       28.5509       30.4114       29.2383       33.0492       31.0860       35.1789       39.0353       39.1346       29.4259       36.3726       44.0464       45.3933       47.0149       43.7134       47.0604       57.4448       57.7702       85.4449       89.8867       79.8202       73.2819       75.0247       82.4353       81.1934       70.0118       65.1591       66.0070       55.8352       59.6306       50.9455       44.6944       44.5093       38.3175       39.6969       38.9005       40.8442       41.7448       44.0526       39.7092       33.7645       28.8104       30.6737       29.1414       30.2253       34.0014       32.7449       35.8806       36.1298       52.1009       57.4870       53.9088       69.9925       75.0349       74.0082       59.8134       57.9636       50.2210       50.4845       64.7873       52.7298       49.8502       48.5156       51.3410       53.8184       51.5851       59.2000       71.5318       78.1748        0.0000        0.0000        0.0000        0.0000        0.0000        0.0000        0.0000        0.0000        0.0000        0.0000        0.0000        0.0000        0.0000        0.0000        0.0000        0.0000        0.0000        0.0000        0.0000        0.0000        0.0000        0.0000        0.0000        0.0000        0.0000        0.0000        0.0000        0.0000        0.0000        0.0000        0.0000        0.0000        0.0000        0.0000        0.0000        0.0000        0.0000        0.0000        0.0000        0.0000        0.0000        0.0000        0.0000        0.0000        0.0000        0.0000        0.0000        0.0000        0.0000        0.0000
        0.0000        0.0000        0.0000        0.0000        0.0000        0.0000        0.0000        0.0000        0.0000        0.0000        0.0000        0.0000        0.0000        0.0000        0.0000        0.0000        0.0000        0.0000        0.0000        0.0000        0.0000        0.0000        0.0000        0.0000        0.0000        0.0000       16.2452       14.3875       13.8594       13.2617       12.0743        8.9755        8.2588        9.0424       11.2561       18.5831       21.5116       22.2616       20.6569       17.8302       16.7656       14.9076       13.5258        9.6765        9.9680       10.1592        7.7764       10.4956        7.6596        6.7546        8.4316        7.0173        3.3163        4.9289        4.6097        6.7199        7.5625        6.9942        6.2949        6.8038        7.0697        6.5440        7.3721        6.3096        5.2858        5.6061        6.3667        4.9557        4.4810        6.0846        8.4765        4.3504        4.9452        6.5067        6.9571        7.3411        9.1276        8.2805        9.4194       11.3275       11.1267       12.7941       13.4209       15.5924       15.3614       15.2076       16.0636       13.4006       15.4868       16.5809       13.8588       12.6392       12.8739       14.1260        9.8219       14.4936       20.1851        8.1967       15.3709        6.5825        6.1307        8.8360        4.7287        4.8183        6.2685        7.2065       11.0893        9.4681       10.2557        9.7261       12.6214       22.3343       22.9789       33.0271       34.7522       86.7741       59.5517       41.3376       40.7280       29.1353       27.2312       25.2158       27.9106       20.6228       23.1868       23.9544       20.0881       24.7470       31.2608       36.2117       25.8285       30.5226       31.2890       30.8329       34.9919       35.6043       38.8545       35.0265       33.6266       32.1987       33.3764       33.5678       40.0084       45.3129       46.7488       48.1271       57.8166       81.9588       80.0508       87.1482       77.5762       79.9080       81.9077       78.9526       78.9247       72.0472       63.3365       68.9241       73.5023       72.6286       68.8603       62.1122       59.6015       59.8787       73.4488       75.8081       65.3940       56.9214       56.6536       53.4660       43.5208       35.8575       32.0312       26.9465       30.7246       38.4788       39.6942       43.1749       46.5077       72.4170       80.1783       79.9014       69.5802       72.4954       71.7966       72.7333       58.9911       55.7963       58.2449       69.2664       60.5199       49.3553       53.2539       55.9591       59.0146       56.5200       63.1875       68.8991       71.6327        0.0000        0.0000        0.0000        0.0000        0.0000        0.0000        0.0000        0.0000        0.0000        0.0000        0.0000        0.0000        0.0000        0.0000        0.0000        0.0000        0.0000        0.0000        0.0000        0.0000        0.0000        0.0000        0.0000        0.0000        0.0000        0.0000        0.0000        0.0000        0.0000        0.0000        0.0000        0.0000        0.0000        0.0000        0.0000        0.0000        0.0000        0.0000        0.0000        0.0000        0.0000        0.0000        0.0000        0.0000        0.0000        0.0000        0.0000        0.0000        0.0000        0.0000
        0.0000        0.0000        0.0000        0.0000        0.0000        0.0000        0.0000        0.0000        0.0000        0.0000        0.0000        0.0000        0.0000        0.0000        0.0000        0.0000        0.0000        0.0000        0.0000        0.0000        0.0000        0.0000        0.0000        0.0000        0.0000        0.0000        0.0000       12.2150       12.2757       12.1238       11.6219        9.0103        8.8965        9.6077       12.5057       20.3330       23.6517       24.0168       22.6370       18.6223       18.0158       16.3688       13.7111       10.1591        9.1667        8.0327        7.1550        6.9827        5.8536        6.7041       11.0833        7.6320        2.9696        4.1001        3.6345        5.0502        5.1552        5.2074        5.2128        5.3633        5.3730        4.9901        5.3382        4.7399        4.0429        4.3444        4.4813        4.6215        4.8493        5.0413        4.8279        4.0961        5.2419        5.3217        5.7603        6.7154        7.0760        8.5183        9.5462       10.4954       11.3821       12.5424       13.2595       11.7003       13.2494       14.0013       13.6028       14.3989       15.2279       15.5107       12.3542       11.7130       12.5110       11.6489       10.8514       12.6738       16.2976       14.6609        7.1006        4.3620        4.3905        6.3267        4.5767        5.8743        5.6046        6.3959        5.3700        6.4787        7.5687        8.0589       11.0075       16.8311       22.3281       29.0858       29.4087       41.8290       56.7400       38.8584       31.5395       30.1093       28.7404       26.9191       30.3085       21.9781       24.9477       25.4512       29.0379       27.5990       36.4622       35.2619       33.7318       31.8888       36.0287       34.9127       39.9752       39.1364       35.0338       35.3450       33.7612       32.8273       33.8523       32.0491       35.8574       39.2940       48.3359       54.9824       58.0732       77.9166       81.0473       91.5788       92.9168      102.6671      103.9978       96.2818       87.6238       75.0483       70.6632       81.5594       82.7168       85.9350       92.0977       80.6159       75.2496       81.7802       87.0932       80.5725       79.7218       64.5793       56.4391       52.3164       52.3121       46.3783       44.3216       42.3718       42.0130       47.8483       53.4690       57.5700       60.2341      109.7373      116.9773      104.2323       93.3453       90.8199       97.3747       96.2261       70.7562       53.8174       60.0391       65.4310       64.0526       59.6593       64.3971       62.9182       65.7558       61.3127       70.9571       69.0185       66.5871       45.7800        0.0000        0.0000        0.0000        0.0000        0.0000        0.0000        0.0000        0.0000        0.0000        0.0000        0.0000        0.0000        0.0000        0.0000        0.0000        0.0000        0.0000        0.0000        0.0000        0.0000        0.0000        0.0000        0.0000        0.0000        0.0000        0.0000        0.0000        0.0000        0.0000        0.0000        0.0000        0.0000        0.0000        0.0000        0.0000        0.0000        0.0000        0.0000        0.0000        0.0000        0.0000        0.0000        0.0000        0.0000        0.0000        0.0000        0.0000        0.0000        0.0000
        0.0000        0.0000        0.0000        0.0000        0.0000        0.0000        0.0000        0.0000        0.0000        0.0000        0.0000        0.0000        0.0000        0.0000        0.0000        0.0000        0.0000        0.0000        0.0000        0.0000        0.0000        0.0000        0.0000        0.0000        0.0000        0.0000        0.0000        0.0000        0.0000        0.0000       11.8840        9.4419        9.2717       10.3025       12.9101       21.0049       24.1174       25.0554       23.0692       18.3072       16.9437       16.4511       14.8309       11.8085        9.8880        8.4496        6.3880        5.3443        5.8281        6.1383        8.3474        5.3694        4.8272        5.5440        4.6944        5.1392        4.1070        3.6586        4.1862        4.1952        4.4428        3.9825        3.5065        3.3697        2.8095        3.3447        3.8216        3.6892        5.1253        5.1312        4.6497        4.0405        4.7945        4.3932        3.9970        6.0773        7.2296        8.6444       10.3442       10.5439       10.8547       12.4063       12.4733       12.0293       11.7909       11.3291       12.4354       13.0354       15.5656       13.9010       12.5145       11.8485       11.8554       11.6245       11.0659        8.6272        8.4555       17.5342       12.7518        6.8440        9.0427        5.2715        4.1981        4.5914        5.9160        7.8778        5.3118        6.3129        6.6026        7.0716        8.4359       11.5346       18.8771       17.7738       21.7076       59.6799       32.7886       26.8033       26.3246       25.0997       27.3592       27.2197       27.8233       21.7958       22.8791       22.7638       19.9434       24.2072       28.2970       31.8084       29.6874       28.0198       33.3882       35.8060       37.6980       31.4169       32.0321       39.5426       39.6023       38.4770       36.6614       34.2159       36.5011       41.4342       47.7981       48.9572       62.7348       74.2869       78.6585       88.5914       83.7939      103.8039      105.9802      104.9754      102.6185       92.5565      100.7987      105.1895      103.3211      102.0948      111.8424      106.9090      113.9661      104.6964      100.3783       92.1019       91.1543       86.0651       71.9987       61.4951       69.4194       68.6884       57.0183       57.3540       60.2198       66.7700       62.2276       65.2947       70.6720      113.7945      121.4077      113.8352       98.3446      103.1822      107.9681       92.4053       77.8915       67.0800       67.1237       78.2253       82.7678       64.5687       66.2109       66.2810       70.8586       61.2546       64.0485       64.7378       68.9377       63.4200        0.0000        0.0000        0.0000        0.0000        0.0000        0.0000        0.0000        0.0000        0.0000        0.0000        0.0000        0.0000        0.0000        0.0000        0.0000        0.0000        0.0000        0.0000        0.0000        0.0000        0.0000        0.0000        0.0000        0.0000        0.0000        0.0000        0.0000        0.0000        0.0000        0.0000        0.0000        0.0000        0.0000        0.0000        0.0000        0.0000        0.0000        0.0000        0.0000        0.0000        0.0000        0.0000        0.0000        0.0000        0.0000        0.0000        0.0000        0.0000        0.0000
        0.0000        0.0000        0.0000        0.0000        0.0000        0.0000        0.0000        0.0000        0.0000        0.0000        0.0000        0.0000        0.0000        0.0000        0.0000        0.0000        0.0000        0.0000        0.0000        0.0000        0.0000        0.0000        0.0000        0.0000        0.0000        0.0000        0.0000        0.0000        0.0000        0.0000        0.0000       11.2676       12.2119        0.0000        0.0000       25.2256       29.1902       29.5423       26.5843       17.9357       15.8366       13.7187       12.2380        9.7146        8.3635        7.1866        6.7277        8.0010        7.6743        6.5961        5.1399        1.6684        1.9010        1.6537        1.6599        0.5722        0.4196        0.6200        0.9476        1.9437        1.7360        1.7429        2.1763        1.2619        1.1695        1.2370        1.8057        0.8400        3.0806        3.3376        1.2531        1.2875        2.5117        3.7542        4.8953        9.1110       11.3862       12.6237       13.3702       13.1096       13.6962       13.0816       12.8113       12.0501        8.7646       10.8910       21.3922       12.8001       11.8077       14.8711       14.8694        5.8228        9.2347        9.2946        7.6138        8.7540        9.5576        8.1715       13.2436        6.0166        4.8275        3.9471        4.0335        3.9891        4.6110        5.2594        4.7590        8.2240        4.9439        6.8323        6.9771       11.6319       18.3500       21.2108       23.1777       24.4441       20.4909       21.6978       22.8522       23.5171       25.5355       26.0918       26.1531       28.4084       27.8022       30.6311       30.4815       23.9302       23.5386       23.9334       24.6548       28.8660       32.2317       32.6899       35.1904       34.1950       38.9013       42.2435       47.5897       39.7652       40.7899       39.1058       48.0662       44.5228       51.2915       55.3577       56.3396       77.3644       88.9558       90.0304       92.8477      106.4211      107.0591      106.9229      113.5459      113.6993      118.0692      115.4694      117.2547      139.0884      142.6148      151.7284      147.4995      142.2444      135.6798      121.7076      117.4526      106.8758       97.0952       92.0674      117.0989       98.8916       98.0027       95.3122       96.2474       83.4344       86.1341       90.8121      105.2948       96.8793       96.4550      109.4909       97.1085       90.0994       83.4583       92.7751       80.9262       72.0916       72.4270       77.8429       77.3492       74.7014       74.5712       79.0936       80.3336       72.8219       77.3274       74.5754        0.0000        0.0000        0.0000        0.0000        0.0000        0.0000        0.0000        0.0000        0.0000        0.0000        0.0000        0.0000        0.0000        0.0000        0.0000        0.0000        0.0000        0.0000        0.0000        0.0000        0.0000        0.0000        0.0000        0.0000        0.0000        0.0000        0.0000        0.0000        0.0000        0.0000        0.0000        0.0000        0.0000        0.0000        0.0000        0.0000        0.0000        0.0000        0.0000        0.0000        0.0000        0.0000        0.0000        0.0000        0.0000        0.0000        0.0000        0.0000        0.0000        0.0000        0.0000
        0.0000        0.0000        0.0000        0.0000        0.0000        0.0000        0.0000        0.0000        0.0000        0.0000        0.0000        0.0000        0.0000        0.0000        0.0000        0.0000        0.0000        0.0000        0.0000        0.0000        0.0000        0.0000        0.0000        0.0000        0.0000        0.0000        0.0000        0.0000        0.0000        0.0000        0.0000        0.0000        0.0000        0.0000        0.0000        0.0000        0.0000       30.5136       27.1736       17.8069       15.1160       13.0346       11.6342        8.9435        7.6596        7.0003        6.7164        8.3541        7.7505        7.2278        5.6308        1.3935        1.1559        0.7289        0.5279        0.3564        0.9053        1.3143        0.9368        1.6799        1.9184        3.0563        1.5735        2.6001        3.9004        2.1710        2.0303        1.7921        1.9436        2.3790        2.7401        6.7242        6.7466        2.3729        6.7875        7.8058       10.7897        9.3063        9.1822        9.9793       11.3838       12.8033       11.5260       10.5874       11.5094       12.6110        9.1754       17.8286        7.5740       12.7073       19.7991        8.9184        7.9822       11.3392       11.3252        8.8714        8.3046        9.1805       10.7897        9.5179        4.6559        4.2967        4.0728        3.9184        3.5881        3.4455        3.2503        5.3955        4.7840        5.2887        7.8578       16.5748       14.3393       16.3465       18.9743       18.4600       18.7558       19.6829       21.7489       23.5258       28.1372       30.3965       29.2849       32.0073       33.5883       34.6087       31.1574       25.2337       23.8929       25.5887       24.8182       29.1835       40.0715       33.6116       36.7626       37.4747       42.2813       38.3684       41.5664       48.0766       42.7071       44.7470       40.5063       42.9514       43.8381       51.4802       48.6450       66.4793       81.4256       67.3811       86.2385       99.9759      107.1612      104.8533      102.3576      115.1454      125.2288      136.8676      136.5644      141.7235      157.6061      153.4286      151.1981      158.9666      141.9817      136.4844      127.6263      116.7883      111.6650       95.5969       90.3734       82.6513       86.1350       93.8957       91.8979       95.0714       93.9959       97.9189      105.9793      115.7657      122.3084      133.2293      135.5946      116.7800      101.4933       91.9491      102.3326       94.9467       98.5124       95.6053      103.9116       78.8971       76.1802       84.2183       87.1165       73.2619       82.3036        0.0000        0.0000        0.0000        0.0000        0.0000        0.0000        0.0000        0.0000        0.0000        0.0000        0.0000        0.0000        0.0000        0.0000        0.0000        0.0000        0.0000        0.0000        0.0000        0.0000        0.0000        0.0000        0.0000        0.0000        0.0000        0.0000        0.0000        0.0000        0.0000        0.0000        0.0000        0.0000        0.0000        0.0000        0.0000        0.0000        0.0000        0.0000        0.0000        0.0000        0.0000        0.0000        0.0000        0.0000        0.0000        0.0000        0.0000        0.0000        0.0000        0.0000        0.0000        0.0000
        0.0000        0.0000        0.0000        0.0000        0.0000        0.0000        0.0000        0.0000        0.0000        0.0000        0.0000        0.0000        0.0000        0.0000        0.0000        0.0000        0.0000        0.0000        0.0000        0.0000        0.0000        0.0000        0.0000        0.0000        0.0000        0.0000        0.0000        0.0000        0.0000        0.0000        0.0000        0.0000        0.0000        0.0000        0.0000        0.0000        0.0000        0.0000        0.0000       16.7945       14.5455       12.8909       11.5950        9.1411        8.0361        7.5067        7.3725        8.4881        8.4096        7.8624        6.0056        1.8241        1.1850        0.3955        0.2849        0.4754        0.4192        0.0236        0.0867        0.1237        0.1333        0.2032        0.1167        0.1697        0.2928        2.3706        5.5069        1.3832        2.3701        1.5026        1.5597        2.8362        9.2633        2.8013        4.1218        7.6220       11.1320       10.1327       16.9096       18.4961       13.3167       13.4043       10.1914       11.0144       10.7853       12.0207       12.6659        9.8548       11.5609       15.1491       33.1228       29.9613       20.1094       10.9832        7.7155       10.7259       10.5528        9.9218        8.6508        9.8070        8.2894        5.9557        5.6652        5.2984        4.4283        3.9224        3.6947        4.6601        4.1636        4.6737        7.7938       10.6398       12.3465       15.9028       14.8242       14.7080       16.4941       18.0600       21.6599       22.8258       25.4985       28.5086       30.2425       33.6428       34.0367       33.9731       32.1073       26.7785       25.1428       26.1560       26.6288       29.7207       32.5077       32.0319       36.4842       37.4797       37.3984       38.9647       41.7621       38.0718       32.9804       38.5186       38.6782       30.1114       39.5548       43.5771       44.6175       51.8238       60.2355       66.6280       73.2214       95.0991       93.6997       98.4188      111.4351      125.0557      127.0458      151.8162      165.4171      141.1841      148.7599      154.3272      148.9255      143.7171      156.0030      143.3495      143.6844      132.2837      116.6467      100.9990       83.7991       79.6604       77.4661       88.7577       87.2799       93.1813       98.7202      104.9011      123.6236      135.6241      143.2888      145.2782      121.1123      118.3240      103.2562      103.8400      109.9044       97.4278      101.7615      111.6488      107.6245       86.6982       89.9311       88.6564       85.8028       74.4394       76.1862        0.0000        0.0000        0.0000        0.0000        0.0000        0.0000        0.0000        0.0000        0.0000        0.0000        0.0000        0.0000        0.0000        0.0000        0.0000        0.0000        0.0000        0.0000        0.0000        0.0000        0.0000        0.0000        0.0000        0.0000        0.0000        0.0000        0.0000        0.0000        0.0000        0.0000        0.0000        0.0000        0.0000        0.0000        0.0000        0.0000        0.0000        0.0000        0.0000        0.0000        0.0000        0.0000        0.0000        0.0000        0.0000        0.0000        0.0000        0.0000        0.0000        0.0000        0.0000        0.0000
        0.0000        0.0000        0.0000        0.0000        0.0000        0.0000        0.0000        0.0000        0.0000        0.0000        0.0000        0.0000        0.0000        0.0000        0.0000        0.0000        0.0000        0.0000        0.0000        0.0000        0.0000        0.0000        0.0000        0.0000        0.0000        0.0000        0.0000        0.0000        0.0000        0.0000        0.0000        0.0000        0.0000        0.0000        0.0000        0.0000        0.0000        0.0000        0.0000        0.0000       13.9295       12.9455       12.3144       10.1400        9.4453        9.0485        8.8291       10.9112       10.3006        8.8754        7.1554        2.2224        1.5937        0.8935        0.7641        0.2736        0.1568        0.2040        0.1561        0.4480        0.1136        0.2864        0.3067        0.5584        0.6463        2.4090        2.6042        5.2746        3.1026        1.7094        2.0217        3.1223        5.2306        3.9134       10.1475       13.9747       14.5208        9.3648       14.0097       12.2937       10.4140       11.9763       13.2394       12.0372       11.2937       11.1765       10.2859       16.5531       24.0083       25.4933       17.9737       18.7335       12.7608        9.9982        9.2516       11.7340       13.3102       15.3682       10.7594       12.9253       12.7166        9.2428        8.2736        7.3755        6.4228        5.3006        5.0612        7.2255        6.3392        6.0778        7.2201       14.0886       10.4637       12.7427       12.2994       15.2955       15.3846       19.7371       20.3730       22.8167       28.5118       35.7129       44.3961       41.9642       38.8906       36.3892       34.4103       28.6146       29.1193       25.5860       24.9053       27.9038       28.8628       28.9448       33.8570       29.3295       31.2618       31.8184       34.5794       33.5667       30.1909       28.2181       35.7782       35.1478       40.9544       40.7773       39.3752       46.5784       54.1504       64.2685       81.5614       93.9028       90.2178       95.6067      109.3347      118.3649      149.1343      145.9800      159.8051      150.1728      145.4552      145.2973      149.5471      141.2069      140.6861      135.0385      139.2091      133.3254      120.7469      107.0693       76.4959       76.0813       83.9761       88.8442       95.1446      111.7536      112.7587      117.0647      134.1686      152.3390      164.5343      149.8179      115.6115      107.6638      102.8873      104.4655      115.8562      109.7660      113.5751      131.6720      128.3725       91.8617       94.1796       91.0643       87.1419       79.8656        0.0000        0.0000        0.0000        0.0000        0.0000        0.0000        0.0000        0.0000        0.0000        0.0000        0.0000        0.0000        0.0000        0.0000        0.0000        0.0000        0.0000        0.0000        0.0000        0.0000        0.0000        0.0000        0.0000        0.0000        0.0000        0.0000        0.0000        0.0000        0.0000        0.0000        0.0000        0.0000        0.0000        0.0000        0.0000        0.0000        0.0000        0.0000        0.0000        0.0000        0.0000        0.0000        0.0000        0.0000        0.0000        0.0000        0.0000        0.0000        0.0000        0.0000        0.0000        0.0000        0.0000
        0.0000        0.0000        0.0000        0.0000        0.0000        0.0000        0.0000        0.0000        0.0000        0.0000        0.0000        0.0000        0.0000        0.0000        0.0000        0.0000        0.0000        0.0000        0.0000        0.0000        0.0000        0.0000        0.0000        0.0000        0.0000        0.0000        0.0000        0.0000        0.0000        0.0000        0.0000        0.0000        0.0000        0.0000        0.0000        0.0000        0.0000        0.0000        0.0000        0.0000        0.0000        0.0000        0.0000       13.9390       13.7194       13.3816       12.9623       14.2437       13.7275       12.2893       10.1109        6.0130        4.1085        2.8022        2.2045        1.7329        1.5205        1.4448        1.1760        0.9056        0.6380        0.5327        0.7175        0.4914        0.5101        1.6839        3.0592        4.4448        3.9970        2.0835        2.2603        3.8923        3.3264        4.2842        9.1338       10.5720       11.3664       13.8533       17.2726       25.7225       19.4645       19.0182       19.6583       26.0077       28.3668       27.9300       33.7931       33.9038       36.1463       33.8311       34.0083       28.6347       26.9865       26.0385       25.9729       19.9813       22.3661       24.8108       26.8542       22.3590       21.0567       18.4993       18.9928       13.1429       11.1101        9.8523        9.3975        7.8271        6.7284        5.9760        5.6133        8.2972        6.3999        7.0241        8.2994       11.5104       15.6516       15.3194       16.8925       24.4549       30.2222       36.6732       43.6439       64.1782       67.4285       51.4227       44.4127       36.3270       34.0698       31.8789       30.4824       25.3020       24.0866       23.7331       25.5423       27.3589       26.8407       25.7670       25.6891       31.3549       29.7343       31.4321       38.8147       54.7472       49.0897       56.8734       53.7345       57.0460       66.9634       82.5918       79.1198       81.9637       94.1041       93.1527      110.5003      107.5183      105.6448      112.3735      128.3604      100.6101      111.6872      121.1206      124.8916      137.3029      125.7901      129.5760      130.5046      132.3045      119.1930      105.0108       84.0120       80.0653       75.9461       96.8757      100.2682      117.3211      122.2020      132.8768      149.4140      144.4418      158.8632      139.3472      133.2750      101.6741       97.4474       96.2080       93.3725       91.0008       97.0180      101.7907      102.6797       88.3123       97.7959       96.4318       97.1914       86.0700        0.0000        0.0000        0.0000        0.0000        0.0000        0.0000        0.0000        0.0000        0.0000        0.0000        0.0000        0.0000        0.0000        0.0000        0.0000        0.0000        0.0000        0.0000        0.0000        0.0000        0.0000        0.0000        0.0000        0.0000        0.0000        0.0000        0.0000        0.0000        0.0000        0.0000        0.0000        0.0000        0.0000        0.0000        0.0000        0.0000        0.0000        0.0000        0.0000        0.0000        0.0000        0.0000        0.0000        0.0000        0.0000        0.0000        0.0000        0.0000        0.0000        0.0000        0.0000        0.0000        0.0000
        0.0000        0.0000        0.0000        0.0000        0.0000        0.0000        0.0000        0.0000        0.0000        0.0000        0.0000        0.0000        0.0000        0.0000        0.0000        0.0000        0.0000        0.0000        0.0000        0.0000        0.0000        0.0000        0.0000        0.0000        0.0000        0.0000        0.0000        0.0000        0.0000        0.0000        0.0000        0.0000        0.0000        0.0000        0.0000        0.0000        0.0000        0.0000        0.0000        0.0000        0.0000        0.0000        0.0000        0.0000       15.7392       15.5927       14.9707       16.2010       15.5581       13.9824       11.6313        7.2306        5.0929        3.6267        2.9068        2.1385        2.1364        1.5947        1.0790        1.5058        1.3761        0.6747        0.4296        2.1930        3.0419        5.5171        8.1032        5.3300        2.1682        3.5319        3.5830        2.2624        5.8449        5.7694        5.8120        8.7459       10.2395       14.9174       19.3143       20.1943       19.1342       17.8936       18.6313       31.4085       41.9188       46.3208       52.7958       55.0725       42.8714       40.0762       43.1126       41.6699       39.1027       37.3426       32.1135       25.7615       28.0906       33.1127       27.5179       26.2821       24.4046       24.3792       20.5884       16.2601       13.4850       12.4812       10.5616        5.9539        4.5573        5.0091        4.2772        7.2967        9.8601        6.0156        7.9313       12.5372       13.9734       18.4637       20.6434       34.4756       40.7306       41.0722       47.2379       63.7712       57.2368       52.7280       47.2144       38.6298       36.3351       33.6351       31.7113       25.4736       28.0727       30.0547       27.0615       24.7799       24.1896       26.3609       32.5761       47.3252       47.3486       39.9618       41.2741       50.3328       48.1314       58.2685       71.1805       75.5591       80.5545       86.0548       87.3903       86.8922      105.1390      102.2263      102.0559       88.2885      102.7738      103.9971       96.4368       88.0070      103.5290      108.6675      103.8956      121.1996      131.9421      127.1575      134.0916      128.2813      113.2452       98.1827       82.9435      118.8980      109.2015      108.1783      116.3066      124.8896      131.4704      140.0114      146.9649      134.0006      142.1056      154.3140      136.3948       99.1368       94.5778       97.2684      102.5599       93.7854       96.4264       93.5856       92.4093       94.2918       95.0720       96.8605       88.9748       78.0600        0.0000        0.0000        0.0000        0.0000        0.0000        0.0000        0.0000        0.0000        0.0000        0.0000        0.0000        0.0000        0.0000        0.0000        0.0000        0.0000        0.0000        0.0000        0.0000        0.0000        0.0000        0.0000        0.0000        0.0000        0.0000        0.0000        0.0000        0.0000        0.0000        0.0000        0.0000        0.0000        0.0000        0.0000        0.0000        0.0000        0.0000        0.0000        0.0000        0.0000        0.0000        0.0000        0.0000        0.0000        0.0000        0.0000        0.0000        0.0000        0.0000        0.0000        0.0000        0.0000        0.0000
        0.0000        0.0000        0.0000        0.0000        0.0000        0.0000        0.0000        0.0000        0.0000        0.0000        0.0000        0.0000        0.0000        0.0000        0.0000        0.0000        0.0000        0.0000        0.0000        0.0000        0.0000        0.0000        0.0000        0.0000        0.0000        0.0000        0.0000        0.0000        0.0000        0.0000        0.0000        0.0000        0.0000        0.0000        0.0000        0.0000        0.0000        0.0000        0.0000        0.0000        0.0000        0.0000        0.0000        0.0000        0.0000        0.0000       16.3529       17.2318       15.8993       14.0268       11.8271        7.2481        5.3980        4.2556        3.5970        3.0542        3.1660        2.8240        2.3744        1.8562        1.3444        1.6729        2.0579        6.3248        6.5306        5.5915        4.0855        3.1948        3.9329        4.1420        3.7355        3.1496        4.2645        5.8482        5.5527        8.3089       10.3806       12.3588       14.2499       14.7443       15.3505       16.8528       24.6606       43.5547       61.1509       60.3394       52.8814       51.2099       62.2757       42.6405       43.6904       40.9312       45.5328       44.0113       46.6457       33.3504       31.5653       25.2370       22.5775       27.0596       28.2898       34.8108       27.8907       20.0361       16.8555       14.3756       13.6595        6.4596        5.0671        4.1806        4.3784        6.2020        6.5736        6.5693        7.4313       15.5808       18.0928       19.3200       18.2784       34.6987       30.8547       35.9143       40.6535       46.6172       46.5662       48.2983       46.2635       37.9272       34.6728       33.7969       35.9103       31.2703       30.9445       23.7318       23.2927       27.0984       22.9774       21.7123       35.7116       49.5949       64.9458       37.4870       44.1214       50.7052       62.5213       70.6941       73.8922       62.8907       70.4849       77.6482       88.0461       92.6294       94.3495      100.8017      100.1265       85.6135       73.7878       71.8972       73.4265       79.1239       88.9958       96.5284      105.7882      105.5435      109.0958      104.9933      103.7084      103.6610      103.2690       95.2177       86.2099       80.5914       85.1023       88.1879      106.3440      124.6215      127.0248      124.5200      129.8583      127.3406      128.3861      135.3496      131.0955      109.5717       95.4050       91.4477      100.7733       89.5208       88.6173       92.6875       90.1192       95.5501       90.6309       92.8676       94.7705       60.4500        0.0000        0.0000        0.0000        0.0000        0.0000        0.0000        0.0000        0.0000        0.0000        0.0000        0.0000        0.0000        0.0000        0.0000        0.0000        0.0000        0.0000        0.0000        0.0000        0.0000        0.0000        0.0000        0.0000        0.0000        0.0000        0.0000        0.0000        0.0000        0.0000        0.0000        0.0000        0.0000        0.0000        0.0000        0.0000        0.0000        0.0000        0.0000        0.0000        0.0000        0.0000        0.0000        0.0000        0.0000        0.0000        0.0000        0.0000        0.0000        0.0000        0.0000        0.0000        0.0000        0.0000
        0.0000        0.0000        0.0000        0.0000        0.0000        0.0000        0.0000        0.0000        0.0000        0.0000        0.0000        0.0000        0.0000        0.0000        0.0000        0.0000        0.0000        0.0000        0.0000        0.0000        0.0000        0.0000        0.0000        0.0000        0.0000        0.0000        0.0000        0.0000        0.0000        0.0000        0.0000        0.0000        0.0000        0.0000        0.0000        0.0000        0.0000        0.0000        0.0000        0.0000        0.0000        0.0000        0.0000        0.0000        0.0000        0.0000        0.0000       17.3179       14.8516       12.6161       10.7663        7.0717        5.5899        4.6853        4.1497        3.9005        3.4326        2.6084        1.6821        0.4379        0.6496        0.6923        1.3871        3.4699        5.0187        4.2366        2.5749        3.8269        4.7275        4.4233        4.5293        4.3887        7.1158        5.4045        7.4847       11.0634       12.3023       14.6788       16.8112       14.6703       18.6907       22.3393       32.5005       46.8511       53.3696       58.7127       64.2058       60.8469       48.0014       46.3999       42.7747       40.2942       49.1201       51.9986       48.0829       32.8840       30.3886       23.3586       22.5296       28.7471       31.6647       31.4048       28.3165       20.9250       17.5134       13.7992        9.6047        5.2728        4.6412        2.5344        2.3536        5.4992        4.9057        3.4137        4.6598        9.7066       16.4569       16.8758       12.6449       26.0578       26.1301       28.0060       25.9812       34.6106       38.5521       39.9560       38.0542       33.4976       35.6170       36.6506       39.0352       34.8098       18.8973       18.3694       21.7069       22.3755       22.3916       18.5751       29.7852       36.9366       62.3303       47.7636       54.7969       58.9463       67.5047       63.5621       46.0307       50.5394       52.8893       54.1681       63.8850       75.2930       87.2604       85.6494       82.7679       76.1016       66.4975       63.1357       64.0707       72.4664       82.9071       83.0885       87.7157       98.4117       96.5456       89.7192       88.1133       87.8168       89.1255       84.3323       81.7696       80.4244       80.2736       79.7518       91.9709      102.5205      113.1796      121.3255      124.8270      130.3394      122.1435      125.4514      127.9954       97.5044       92.7357       77.2210       75.1790       78.3105       83.1436       88.0057       86.3715       83.2998       86.5049       81.8748       85.1598        0.0000        0.0000        0.0000        0.0000        0.0000        0.0000        0.0000        0.0000        0.0000        0.0000        0.0000        0.0000        0.0000        0.0000        0.0000        0.0000        0.0000        0.0000        0.0000        0.0000        0.0000        0.0000        0.0000        0.0000        0.0000        0.0000        0.0000        0.0000        0.0000        0.0000        0.0000        0.0000        0.0000        0.0000        0.0000        0.0000        0.0000        0.0000        0.0000        0.0000        0.0000        0.0000        0.0000        0.0000        0.0000        0.0000        0.0000        0.0000        0.0000        0.0000        0.0000        0.0000        0.0000        0.0000
        0.0000        0.0000        0.0000        0.0000        0.0000        0.0000        0.0000        0.0000        0.0000        0.0000        0.0000        0.0000        0.0000        0.0000        0.0000        0.0000        0.0000        0.0000        0.0000        0.0000        0.0000        0.0000        0.0000        0.0000        0.0000        0.0000        0.0000        0.0000        0.0000        0.0000        0.0000        0.0000        0.0000        0.0000        0.0000        0.0000        0.0000        0.0000        0.0000        0.0000        0.0000        0.0000        0.0000        0.0000        0.0000        0.0000        0.0000        0.0000        0.0000        0.0000        7.0572        8.5509        7.2355        6.4062        5.6625        5.5426        4.7249        3.8326        2.7579        0.0886        0.0422        0.0945        0.1354        4.9957        5.7140        2.4289        0.0000        0.0000        7.3085        7.6058        7.2486        7.9165        9.2627       10.9541       13.7603       21.7481       22.3086       25.6558       28.7986       35.4030       42.2429       41.6174       44.4249       43.3056       50.3716       59.3826       57.2969       38.2824       36.8052        0.0000        0.0000        0.0000        0.0000       52.5194       45.1282       29.8360       28.2181       23.4041        0.0000       29.0900       31.4791       34.9660       26.0524       16.3712       11.0545        8.6296        6.9196        3.9961        2.4748        1.6821        1.5256        0.4998        3.1361        0.6842        0.9239        5.4845        8.5726        8.3769       10.2142       13.1453       15.7200       17.8372       19.3388       22.6120       23.2356       23.6943       22.0609       25.6975       27.0569       27.3363       25.0228       18.0123       15.3382       13.8324       14.5485       19.7888       19.3654       20.1512       23.5414       22.7104       21.8323       26.2528       26.4401       39.1996       48.1584       48.1614       44.4191       52.4968       67.7737       55.1725       66.0960       55.9883       63.6731       58.9037       56.8473       49.4374       50.2434       51.8761       50.2703       57.8227       60.2280       57.6645       65.3331       72.6747       76.7227       71.4533       70.9293       66.9921       68.4483       74.7855       72.2819       65.1098       60.9763       55.2369       79.4473       79.8928       82.4940       95.9514       99.7410      101.2550      118.6498      121.3096      114.5993       82.1906       74.1612       72.2946       71.5086       58.3821       56.5927       67.2866       77.8995       88.7433       68.3618        0.0000        0.0000        0.0000        0.0000        0.0000        0.0000        0.0000        0.0000        0.0000        0.0000        0.0000        0.0000        0.0000        0.0000        0.0000        0.0000        0.0000        0.0000        0.0000        0.0000        0.0000        0.0000        0.0000        0.0000        0.0000        0.0000        0.0000        0.0000        0.0000        0.0000        0.0000        0.0000        0.0000        0.0000        0.0000        0.0000        0.0000        0.0000        0.0000        0.0000        0.0000        0.0000        0.0000        0.0000        0.0000        0.0000        0.0000        0.0000        0.0000        0.0000        0.0000        0.0000        0.0000        0.0000        0.0000        0.0000
        0.0000        0.0000        0.0000        0.0000        0.0000        0.0000        0.0000        0.0000        0.0000        0.0000        0.0000        0.0000        0.0000        0.0000        0.0000        0.0000        0.0000        0.0000        0.0000        0.0000        0.0000        0.0000        0.0000        0.0000        0.0000        0.0000        0.0000        0.0000        0.0000        0.0000        0.0000        0.0000        0.0000        0.0000        0.0000        0.0000        0.0000        0.0000        0.0000        0.0000        0.0000        0.0000        0.0000        0.0000        0.0000        0.0000        0.0000        0.0000        0.0000        0.0000        0.0000        0.0000        0.0000        0.0000        0.0000        6.3009        5.5835        4.5798        0.0000        0.0000        0.0000        0.1192        0.2073        1.5531        1.7550        0.0000        0.0000        0.0000        0.0000        0.0000        0.0000        0.0000       10.4569       13.4004       16.7129       23.2140       26.4665       29.1893       33.7928       43.3222       48.1464       47.5356       59.7963       49.5660       51.8963       49.7777       43.6695       32.2266        0.0000        0.0000        0.0000        0.0000        0.0000        0.0000       45.4717       31.7225        0.0000        0.0000        0.0000       32.6700       27.7026       25.3419       22.4414       14.3422       11.0257        8.5641        6.9134        3.8884        2.4001        1.5790        1.2553        0.3195        0.2374        0.3220        0.7393        4.6415        6.1554        8.0135        8.5779       10.4096       13.3783       13.2322       14.3184       16.9707       16.3240       17.2551       18.5565       21.5266       22.6306       20.6996       18.2361       13.5892       12.6241       12.0436       12.4509       15.9832       19.9568       17.9022       18.8316       19.0697       20.7490       21.4705       19.7589       29.8671       36.4016       40.9794       41.7793       54.6336       47.2736       50.5177       50.8373       45.5720       47.4312       40.9337       43.1066       34.3193       35.6605       40.9404       39.0335       46.5042       50.5128       50.0664       47.7521       54.0101       61.2768       61.5752       59.9622       62.5844       61.1828       61.6322       57.8960       54.3133       49.2256       45.6286       59.2615       72.9112       74.5832       81.9017       88.6210      101.5827      116.1865      119.7812      107.9616       78.0421       70.0721       65.0318       62.6053       56.5548       57.8718       61.2744       68.8782       97.4859       78.5603        0.0000        0.0000        0.0000        0.0000        0.0000        0.0000        0.0000        0.0000        0.0000        0.0000        0.0000        0.0000        0.0000        0.0000        0.0000        0.0000        0.0000        0.0000        0.0000        0.0000        0.0000        0.0000        0.0000        0.0000        0.0000        0.0000        0.0000        0.0000        0.0000        0.0000        0.0000        0.0000        0.0000        0.0000        0.0000        0.0000        0.0000        0.0000        0.0000        0.0000        0.0000        0.0000        0.0000        0.0000        0.0000        0.0000        0.0000        0.0000        0.0000        0.0000        0.0000        0.0000        0.0000        0.0000        0.0000        0.0000
        0.0000        0.0000        0.0000        0.0000        0.0000        0.0000        0.0000        0.0000        0.0000        0.0000        0.0000        0.0000        0.0000        0.0000        0.0000        0.0000        0.0000        0.0000        0.0000        0.0000        0.0000        0.0000        0.0000        0.0000        0.0000        0.0000        0.0000        0.0000        0.0000        0.0000        0.0000        0.0000        0.0000        0.0000        0.0000        0.0000        0.0000        0.0000        0.0000        0.0000        0.0000        0.0000        0.0000        0.0000        0.0000        0.0000        0.0000        0.0000        0.0000        0.0000        0.0000        0.0000        0.0000        0.0000        0.0000        0.0000        0.0000        0.0000        0.0000        0.0000        0.0000        0.1576        0.1442        0.9924        1.4195        0.0000        0.0000        0.0000        0.0000        0.0000        0.0000        0.0000        0.0000       16.6256       20.8791       27.4084       31.0259       34.3470       37.7759       52.4333       49.4652       52.2970       50.3521       42.9833       45.7945        0.0000        0.0000        0.0000        0.0000        0.0000        0.0000        0.0000        0.0000        0.0000        0.0000        0.0000        0.0000        0.0000        0.0000        0.0000       30.5017       28.5373       22.3161       13.7667       10.5034        8.5435        6.5524        4.2344        2.3349        1.4956        1.2058        0.3620        0.2471        0.3738        0.8234        5.1708        5.9840        8.3712        7.8041        9.8046       10.2888       11.1057       11.6443       11.8140       12.9248       14.0852       16.8017       16.8002       17.0312       17.2486       16.1843       12.4258       10.8613       10.7559       12.4718       15.6235       14.2150       13.8324       14.3313       14.6416       18.6704       19.0675       22.2338       31.4801       35.3143       34.6056       39.8016       39.7103       43.8745       39.2258       34.9916       38.5805       35.3463       27.8401       28.2986       27.0125       33.3107       35.2600       37.0144       45.7008       43.9753       45.6025       42.2176       49.7850       57.5182       54.5047       49.8058       49.6822       45.6693       42.9554       46.1669       43.5330       42.3891       49.0916       62.6008       64.7587       72.4078       78.0455       83.8908       98.4759      118.4423      115.9931      102.4444       69.3363       63.5031       63.9078       61.3944       57.1274       55.3287       59.0786       57.9529       59.0008        0.0000        0.0000        0.0000        0.0000        0.0000        0.0000        0.0000        0.0000        0.0000        0.0000        0.0000        0.0000        0.0000        0.0000        0.0000        0.0000        0.0000        0.0000        0.0000        0.0000        0.0000        0.0000        0.0000        0.0000        0.0000        0.0000        0.0000        0.0000        0.0000        0.0000        0.0000        0.0000        0.0000        0.0000        0.0000        0.0000        0.0000        0.0000        0.0000        0.0000        0.0000        0.0000        0.0000        0.0000        0.0000        0.0000        0.0000        0.0000        0.0000        0.0000        0.0000        0.0000        0.0000        0.0000        0.0000        0.0000        0.0000
        0.0000        0.0000        0.0000        0.0000        0.0000        0.0000        0.0000        0.0000        0.0000        0.0000        0.0000        0.0000        0.0000        0.0000        0.0000        0.0000        0.0000        0.0000        0.0000        0.0000        0.0000        0.0000        0.0000        0.0000        0.0000        0.0000        0.0000        0.0000        0.0000        0.0000        0.0000        0.0000        0.0000        0.0000        0.0000        0.0000        0.0000        0.0000        0.0000        0.0000        0.0000        0.0000        0.0000        0.0000        0.0000        0.0000        0.0000        0.0000        0.0000        0.0000        0.0000        0.0000        0.0000        0.0000        0.0000        0.0000        0.0000        0.0000        0.0000        0.0000        0.0000        0.0000        0.1756        4.2605        0.0000        0.0000        0.0000        0.0000        0.0000        0.0000        0.0000        0.0000        0.0000        0.0000       29.0615       37.3130       36.5487       38.4157       45.0657       47.8046       48.3813       49.0980       49.3482       49.1820        0.0000        0.0000        0.0000        0.0000        0.0000        0.0000        0.0000        0.0000        0.0000        0.0000        0.0000        0.0000        0.0000        0.0000        0.0000        0.0000        0.0000       23.2713       20.5101       11.8986        9.3969        7.3905        6.1831        7.0985        2.2786        1.5327        1.2504        0.6232        2.6345        0.6287        0.8261        4.6051        6.0178        8.1373        8.0127        9.2113        9.6496       10.3053       11.0559       11.2023       12.1050       12.2142       13.0887       14.9892       14.9274       14.7533       14.8395       12.1154       11.8083       11.2088       12.2704       14.7195       13.8187       14.1279       14.7047       14.9961       15.2414       17.3670       20.8924       30.8888       35.2137       32.3180       31.2929       33.4978       33.4391       33.9283       35.2638       30.1354       23.7827       23.4236       28.0725       30.5827       28.0671       36.3827       36.5312       39.0113       46.5856       42.9188       39.5734       41.5335       46.0108       51.2729       46.5468       48.1848       47.0779       49.0526       43.7680       50.9207       46.7840       51.1649       54.5245       68.2088       75.2183       86.7066       80.6911       88.3987      109.6677      111.4215       99.3479       66.3832       60.1831       60.6728       59.7877       57.8429       57.4598       56.4994       51.5598        0.0000        0.0000        0.0000        0.0000        0.0000        0.0000        0.0000        0.0000        0.0000        0.0000        0.0000        0.0000        0.0000        0.0000        0.0000        0.0000        0.0000        0.0000        0.0000        0.0000        0.0000        0.0000        0.0000        0.0000        0.0000        0.0000        0.0000        0.0000        0.0000        0.0000        0.0000        0.0000        0.0000        0.0000        0.0000        0.0000        0.0000        0.0000        0.0000        0.0000        0.0000        0.0000        0.0000        0.0000        0.0000        0.0000        0.0000        0.0000        0.0000        0.0000        0.0000        0.0000        0.0000        0.0000        0.0000        0.0000        0.0000        0.0000
        0.0000        0.0000        0.0000        0.0000        0.0000        0.0000        0.0000        0.0000        0.0000        0.0000        0.0000        0.0000        0.0000        0.0000        0.0000        0.0000        0.0000        0.0000        0.0000        0.0000        0.0000        0.0000        0.0000        0.0000        0.0000        0.0000        0.0000        0.0000        0.0000        0.0000        0.0000        0.0000        0.0000        0.0000        0.0000        0.0000        0.0000        0.0000        0.0000        0.0000        0.0000        0.0000        0.0000        0.0000        0.0000        0.0000        0.0000        0.0000        0.0000        0.0000        0.0000        0.0000        0.0000        0.0000        0.0000        0.0000        0.0000        0.0000        0.0000        0.0000        0.0000        0.0000        0.0000        0.0000        0.0000        0.0000        0.0000        0.0000        0.0000        0.0000        0.0000        0.0000        0.0000        0.0000       31.1887       37.9117       40.1203       40.8649       45.1892       45.3968       48.8363       54.8384       45.0610        0.0000        0.0000        0.0000        0.0000        0.0000        0.0000        0.0000        0.0000        0.0000        0.0000        0.0000        0.0000        0.0000        0.0000        0.0000        0.0000        0.0000        0.0000       25.8893       28.4795       13.9888       10.1417        8.4617        7.1511        4.8317        3.4840        2.9987        2.3031        1.3332        2.6750        1.1899        2.0482        5.5455       10.0313        7.9328        8.7253        9.2454        9.5056        9.8547       11.2736       13.6816       11.5782       11.0974       11.5371       14.0290       14.2087       14.5544       15.0350       15.4182       14.7848       14.7860       14.8822       14.8855       14.2041       15.0605       16.7904       15.0510       12.2043       14.7348       19.5284       24.5240       42.6631       40.8832       34.5673       32.9618       27.8829       25.8710       26.5477       27.5230       22.7553       22.6686       25.7314       22.8288       23.2858       25.0739       25.9870       32.5718       37.1663       41.8852       40.6297       44.9572       48.5722       51.5859       48.4066       47.6077       42.2933       44.0751       45.3669       45.4257       41.9030       45.3604       56.8367       67.4953       82.9520       78.7537       76.6118       69.2966       80.8174       77.3728       71.5451       65.0622       64.2151       65.0519       63.4811       55.3620       54.0276       49.7464       46.3391        0.0000        0.0000        0.0000        0.0000        0.0000        0.0000        0.0000        0.0000        0.0000        0.0000        0.0000        0.0000        0.0000        0.0000        0.0000        0.0000        0.0000        0.0000        0.0000        0.0000        0.0000        0.0000        0.0000        0.0000        0.0000        0.0000        0.0000        0.0000        0.0000        0.0000        0.0000        0.0000        0.0000        0.0000        0.0000        0.0000        0.0000        0.0000        0.0000        0.0000        0.0000        0.0000        0.0000        0.0000        0.0000        0.0000        0.0000        0.0000        0.0000        0.0000        0.0000        0.0000        0.0000        0.0000        0.0000        0.0000        0.0000        0.0000
        0.0000        0.0000        0.0000        0.0000        0.0000        0.0000        0.0000        0.0000        0.0000        0.0000        0.0000        0.0000        0.0000        0.0000        0.0000        0.0000        0.0000        0.0000        0.0000        0.0000        0.0000        0.0000        0.0000        0.0000        0.0000        0.0000        0.0000        0.0000        0.0000        0.0000        0.0000        0.0000        0.0000        0.0000        0.0000        0.0000        0.0000        0.0000        0.0000        0.0000        0.0000        0.0000        0.0000        0.0000        0.0000        0.0000        0.0000        0.0000        0.0000        0.0000        0.0000        0.0000        0.0000        0.0000        0.0000        0.0000        0.0000        0.0000        0.0000        0.0000        0.0000        0.0000        0.0000        0.0000        0.0000        0.0000        0.0000        0.0000        0.0000        0.0000        0.0000        0.0000        0.0000        0.0000        0.0000        0.0000        0.0000        0.0000        0.0000        0.0000        0.0000        0.0000        0.0000        0.0000        0.0000        0.0000        0.0000        0.0000        0.0000        0.0000        0.0000        0.0000        0.0000        0.0000        0.0000        0.0000        0.0000        0.0000        0.0000        0.0000        0.0000       21.7731       17.8628       11.5231        9.7965        7.9020        6.7751        4.4405        3.3812        2.6990        2.7402        1.5661        3.6924        3.5370        3.1084        5.3980        6.7638        7.6617        8.1488        7.8459        8.5101        8.9396        9.3782        9.1664        9.8416        9.9435       10.7717       12.1035       12.5685       13.8551       13.8000       15.3783       15.2541       15.2278       15.5588       15.3873       14.8726       13.9844       13.9588       12.2486       12.2509       13.7595       16.6487       27.1669       30.6777       44.1182       33.5448       26.4086       26.8135       23.6957       22.0261       21.4965       21.4976       23.2484       24.1301       19.2887       20.4036       23.9435       32.2319       33.3941       32.6206       36.6643       40.3840       41.3926       44.9036       51.6408       50.9414       48.7672       57.9843       57.4799       47.6773       45.6364       53.9680       52.1946       55.7542       81.2301       85.7731       80.8336       75.9591       64.4819       73.7143       68.0325       62.6897       59.5863       64.8804       63.6589       62.6231       54.8634       48.9548       43.7543        0.0000        0.0000        0.0000        0.0000        0.0000        0.0000        0.0000        0.0000        0.0000        0.0000        0.0000        0.0000        0.0000        0.0000        0.0000        0.0000        0.0000        0.0000        0.0000        0.0000        0.0000        0.0000        0.0000        0.0000        0.0000        0.0000        0.0000        0.0000        0.0000        0.0000        0.0000        0.0000        0.0000        0.0000        0.0000        0.0000        0.0000        0.0000        0.0000        0.0000        0.0000        0.0000        0.0000        0.0000        0.0000        0.0000        0.0000        0.0000        0.0000        0.0000        0.0000        0.0000        0.0000        0.0000        0.0000        0.0000        0.0000        0.0000        0.0000
        0.0000        0.0000        0.0000        0.0000        0.0000        0.0000        0.0000        0.0000        0.0000        0.0000        0.0000        0.0000        0.0000        0.0000        0.0000        0.0000        0.0000        0.0000        0.0000        0.0000        0.0000        0.0000        0.0000        0.0000        0.0000        0.0000        0.0000        0.0000        0.0000        0.0000        0.0000        0.0000        0.0000        0.0000        0.0000        0.0000        0.0000        0.0000        0.0000        0.0000        0.0000        0.0000        0.0000        0.0000        0.0000        0.0000        0.0000        0.0000        0.0000        0.0000        0.0000        0.0000        0.0000        0.0000        0.0000        0.0000        0.0000        0.0000        0.0000        0.0000        0.0000        0.0000        0.0000        0.0000        0.0000        0.0000        0.0000        0.0000        0.0000        0.0000        0.0000        0.0000        0.0000        0.0000        0.0000        0.0000        0.0000        0.0000        0.0000        0.0000        0.0000        0.0000        0.0000        0.0000        0.0000        0.0000        0.0000        0.0000        0.0000        0.0000        0.0000        0.0000        0.0000        0.0000        0.0000        0.0000        0.0000        0.0000        0.0000        0.0000        0.0000       17.4669       14.2950       10.1533        9.6402        7.6515        6.6390        4.6050        5.5733        5.1097        4.5554        2.1228        3.5495        2.0231        3.1713        6.3350        8.4135        8.3507        8.7801        8.1013        8.6186        9.0291        9.1548        8.9498        8.8984        9.1639        9.5742       12.4458       13.4159       11.3397       12.4381       15.0094       14.9798       15.7863       15.1376       13.9579       14.0596       13.1254       14.3139       10.9719       11.1826       12.7033       18.0537       32.0148       35.0931       44.0846       45.4681       30.6405       32.0430       26.1186       25.2138       25.6586       22.3045       23.7574       22.8128       21.5068       21.5444       27.3430       40.2914       50.6492       39.1486       42.8089       40.5902       43.0856       46.1072       49.3776       51.9655       61.8809       58.6001       67.5447       63.3524       47.7058       51.6738       58.8439       67.6445       81.4510       89.5414       80.7302       82.4634       68.7254       62.1257       60.2219       59.8366       60.4047       57.7013       55.9274       57.6401       51.3575       52.7327       54.8188        0.0000        0.0000        0.0000        0.0000        0.0000        0.0000        0.0000        0.0000        0.0000        0.0000        0.0000        0.0000        0.0000        0.0000        0.0000        0.0000        0.0000        0.0000        0.0000        0.0000        0.0000        0.0000        0.0000        0.0000        0.0000        0.0000        0.0000        0.0000        0.0000        0.0000        0.0000        0.0000        0.0000        0.0000        0.0000        0.0000        0.0000        0.0000        0.0000        0.0000        0.0000        0.0000        0.0000        0.0000        0.0000        0.0000        0.0000        0.0000        0.0000        0.0000        0.0000        0.0000        0.0000        0.0000        0.0000        0.0000        0.0000        0.0000        0.0000
        0.0000        0.0000        0.0000        0.0000        0.0000        0.0000        0.0000        0.0000        0.0000        0.0000        0.0000        0.0000        0.0000        0.0000        0.0000        0.0000        0.0000        0.0000        0.0000        0.0000        0.0000        0.0000        0.0000        0.0000        0.0000        0.0000        0.0000        0.0000        0.0000        0.0000        0.0000        0.0000        0.0000        0.0000        0.0000        0.0000        0.0000        0.0000        0.0000        0.0000        0.0000        0.0000        0.0000        0.0000        0.0000        0.0000        0.0000        0.0000        0.0000        0.0000        0.0000        0.0000        0.0000        0.0000        0.0000        0.0000        0.0000        0.0000        0.0000        0.0000        0.0000        0.0000        0.0000        0.0000        0.0000        0.0000        0.0000        0.0000        0.0000        0.0000        0.0000        0.0000        0.0000        0.0000        0.0000        0.0000        0.0000        0.0000        0.0000        0.0000        0.0000        0.0000        0.0000        0.0000        0.0000        0.0000        0.0000        0.0000        0.0000        0.0000        0.0000        0.0000        0.0000        0.0000        0.0000        0.0000        0.0000        0.0000        0.0000        0.0000       15.4222       15.0455       14.0636        9.8383        9.4608        8.8180        7.1393        5.1142        4.3367        5.5742        7.0269        2.8230        2.7796        2.8334        4.7836        7.8040       11.0350        9.4630       11.4779       10.3658       10.1489        9.8586       10.0665        9.4028        9.2752        9.1312        8.9873       11.0099       11.6217       12.7247       11.4696       13.4447       14.4277       12.8298       12.3985       13.6950       12.1429       12.8788       13.8424        9.9410       11.7548       12.3896       13.9709       24.1291       29.7413       38.4838       48.0512       24.4425       30.7333       27.2179       25.0807       31.3247       27.3178       28.0180       32.1044       29.6697       32.1066       36.0922       46.3298       51.9830       53.9754       60.9122       55.2901       54.1622       51.3794       57.1853       68.8800       67.4742       70.4981       71.4895       71.0165       58.4402       56.1279       68.2201       80.1562       87.7951       85.7481       80.7351       74.1096       63.0378       60.9728       56.7639       58.0672       52.8376       50.3232       47.4468       48.7413       44.9795        0.0000        0.0000        0.0000        0.0000        0.0000        0.0000        0.0000        0.0000        0.0000        0.0000        0.0000        0.0000        0.0000      135.4200        0.0000        0.0000        0.0000      108.8400        0.0000        0.0000        0.0000        0.0000        0.0000        0.0000        0.0000        0.0000        0.0000        0.0000        0.0000        0.0000        0.0000        0.0000        0.0000        0.0000        0.0000        0.0000        0.0000        0.0000        0.0000        0.0000        0.0000        0.0000        0.0000        0.0000        0.0000        0.0000        0.0000        0.0000        0.0000        0.0000        0.0000        0.0000        0.0000        0.0000        0.0000        0.0000        0.0000        0.0000        0.0000        0.0000        0.0000
        0.0000        0.0000        0.0000        0.0000        0.0000        0.0000        0.0000        0.0000        0.0000        0.0000        0.0000        0.0000        0.0000        0.0000        0.0000        0.0000        0.0000        0.0000        0.0000        0.0000        0.0000        0.0000        0.0000        0.0000        0.0000        0.0000        0.0000        0.0000        0.0000        0.0000        0.0000        0.0000        0.0000        0.0000        0.0000        0.0000        0.0000        0.0000        0.0000        0.0000        0.0000        0.0000        0.0000        0.0000        0.0000        0.0000        0.0000        0.0000        0.0000        0.0000        0.0000        0.0000        0.0000        0.0000        0.0000        0.0000        0.0000        0.0000        0.0000        0.0000        0.0000        0.0000        0.0000        0.0000        0.0000        0.0000        0.0000        0.0000        0.0000        0.0000        0.0000        0.0000        0.0000        0.0000        0.0000        0.0000        0.0000        0.0000        0.0000        0.0000        0.0000        0.0000        0.0000        0.0000        0.0000        0.0000        0.0000        0.0000        0.0000        0.0000        0.0000        0.0000        0.0000        0.0000        0.0000        0.0000        0.0000        0.0000        0.0000        0.0000       15.4464       21.3091       14.9118       16.1488       18.2589       16.8361       20.8543       95.8784       16.3106       11.3584        7.1034        8.5151        7.5687       15.1040       14.2089       15.1186       12.6967        9.9399       10.7519       11.8141       13.3385       14.8146       16.0653       11.6759       11.0461       11.0365        9.9944        9.0738        9.8402       12.2669       14.7795       10.7403        9.0434        8.2343        7.0659        9.3076        8.1679        8.2233        9.3465       12.3811       13.9527       17.0180       22.2721       24.4970       29.9356       34.2487       34.2963       31.9282       39.7026       27.1519       25.2623       36.3845       36.4163       39.5647       40.6362       42.4154       47.2521       51.0240       55.3116       55.2086       52.1038       53.9709       57.1462       56.2171       61.1749       68.5258       71.4971       84.0818       96.1755       88.1702       84.3313       91.8212       82.7661       81.4136       95.9041       92.4937      102.7997       99.7863       90.1185       65.7842       65.0384       58.8652       60.6036       42.4677       41.1874       38.0171       41.6270       57.7319        0.0000        0.0000        0.0000        0.0000        0.0000        0.0000        0.0000        0.0000        0.0000        0.0000        0.0000        0.0000      152.8200      183.7199      203.1000        0.0000      147.5100      150.7500        0.0000        0.0000        0.0000        0.0000        0.0000        0.0000        0.0000        0.0000        0.0000        0.0000        0.0000        0.0000        0.0000        0.0000        0.0000        0.0000        0.0000        0.0000        0.0000        0.0000        0.0000        0.0000        0.0000        0.0000        0.0000        0.0000        0.0000        0.0000        0.0000        0.0000        0.0000        0.0000        0.0000        0.0000        0.0000        0.0000        0.0000        0.0000        0.0000        0.0000        0.0000        0.0000        0.0000
        0.0000        0.0000        0.0000        0.0000        0.0000        0.0000        0.0000        0.0000        0.0000        0.0000        0.0000        0.0000        0.0000        0.0000        0.0000        0.0000        0.0000        0.0000        0.0000        0.0000        0.0000        0.0000        0.0000        0.0000        0.0000        0.0000        0.0000        0.0000        0.0000        0.0000        0.0000        0.0000        0.0000        0.0000        0.0000        0.0000        0.0000        0.0000        0.0000        0.0000        0.0000        0.0000        0.0000        0.0000        0.0000        0.0000        0.0000        0.0000        0.0000        0.0000        0.0000        0.0000        0.0000        0.0000        0.0000        0.0000        0.0000        0.0000        0.0000        0.0000        0.0000        0.0000        0.0000        0.0000        0.0000        0.0000        0.0000        0.0000        0.0000        0.0000        0.0000        0.0000        0.0000        0.0000        0.0000        0.0000        0.0000        0.0000        0.0000        0.0000        0.0000        0.0000        0.0000        0.0000        0.0000        0.0000        0.0000        0.0000        0.0000        0.0000        0.0000        0.0000        0.0000        0.0000        0.0000        0.0000        0.0000        0.0000        0.0000       12.9650       11.9291       12.5432       19.3938       23.4316       19.5838       13.0488       16.3751       98.7873       12.5212        7.1996        9.0431        8.6438        7.0006       16.5537        9.4130       12.5544       10.8816       12.9988       12.0437       12.3324       15.7899       17.6994       16.1948       11.3662       11.1260       11.6586       10.4084       10.3250        8.4073        7.5496        6.3832        6.0890        7.2583        7.7072        5.6557        6.4896        6.8357        7.7918        9.3519       13.5337       13.5504       14.7391       18.4019       31.6190       43.6919       52.9319       46.1890       37.6096       38.9630       31.5895       40.7431       36.1320       42.7259       50.7501       56.6999       48.5944       48.9511       51.1927       53.8214       57.4655       59.4625       61.6819       62.7125       71.3110       72.0741       77.6205       88.9728      103.4803      105.5041       98.8656       96.1138      105.0601      107.5394      112.1014       99.0464      103.0032       99.6491       91.2361       88.8369       65.0715       67.5680       56.3134       52.2035       37.4099       33.9084       37.7072       41.4535       50.4882        0.0000        0.0000        0.0000        0.0000        0.0000        0.0000      111.7101       98.5200        0.0000        0.0000        0.0000        0.0000      162.9600      212.1901        0.0000        0.0000        0.0000        0.0000        0.0000        0.0000        0.0000        0.0000        0.0000        0.0000        0.0000        0.0000        0.0000        0.0000        0.0000        0.0000        0.0000        0.0000        0.0000        0.0000        0.0000        0.0000        0.0000        0.0000        0.0000        0.0000        0.0000        0.0000        0.0000        0.0000        0.0000        0.0000        0.0000        0.0000        0.0000        0.0000        0.0000        0.0000        0.0000        0.0000        0.0000        0.0000        0.0000        0.0000        0.0000        0.0000        0.0000
        0.0000        0.0000        0.0000        0.0000        0.0000        0.0000        0.0000        0.0000        0.0000        0.0000        0.0000        0.0000        0.0000        0.0000        0.0000        0.0000        0.0000        0.0000        0.0000        0.0000        0.0000        0.0000        0.0000        0.0000        0.0000        0.0000        0.0000        0.0000        0.0000        0.0000        0.0000        0.0000        0.0000        0.0000        0.0000        0.0000        0.0000        0.0000        0.0000        0.0000        0.0000        0.0000        0.0000        0.0000        0.0000        0.0000        0.0000        0.0000        0.0000        0.0000        0.0000        0.0000        0.0000        0.0000        0.0000        0.0000        0.0000        0.0000        0.0000        0.0000        0.0000        0.0000        0.0000        0.0000        0.0000        0.0000        0.0000        0.0000        0.0000        0.0000        0.0000        0.0000        0.0000        0.0000        0.0000        0.0000        0.0000        0.0000        0.0000        0.0000        0.0000        0.0000        0.0000        0.0000        0.0000        0.0000        0.0000        0.0000        0.0000        0.0000        0.0000        0.0000        0.0000        0.0000        0.0000        0.0000        0.0000        6.1590       13.2149        9.4986       13.0521       20.6763       15.7797       14.8148       12.8026       14.3422       14.4292       10.6286        9.1544       10.6917       13.4889        8.5158        8.8487       20.1569       12.2520       14.7965       13.5781       13.3557       14.5517       15.5125       21.8469       21.2022       18.2516       12.5667       13.3768       16.3377       11.9012        7.0348        7.0628        6.4624        6.9592        6.3720        5.6096        6.5937        6.3017        7.1279        7.6322        8.1715        9.5887       14.3271       16.8604       16.2529       19.4190       32.3585       41.9299       50.1466       39.9360       39.6944       35.9034       42.5693       55.7180       58.1785       55.5616       61.0257       53.6192       53.9697       53.3121       58.8651       67.9384       68.3834       69.0869       74.0761       82.0806       90.3241       87.4420       94.0236       95.6539       95.0963      102.8249       90.5969      107.9967      113.9794      114.5185      113.5954      109.1300      100.1425       93.4012       89.2178       86.3428       62.8201       64.7581       53.5880       45.3713       40.0294       48.0151       39.4081       47.8057        0.0000        0.0000        0.0000        0.0000        0.0000       89.9884       92.0990       88.0866       42.9600        0.0000        0.0000        0.0000        0.0000        0.0000        0.0000        0.0000        0.0000        0.0000        0.0000        0.0000        0.0000        0.0000        0.0000        0.0000        0.0000        0.0000        0.0000        0.0000        0.0000        0.0000        0.0000        0.0000        0.0000        0.0000        0.0000        0.0000        0.0000        0.0000        0.0000        0.0000        0.0000        0.0000        0.0000        0.0000        0.0000        0.0000        0.0000        0.0000        0.0000        0.0000        0.0000        0.0000        0.0000        0.0000        0.0000        0.0000        0.0000        0.0000        0.0000        0.0000        0.0000        0.0000
        0.0000        0.0000        0.0000        0.0000        0.0000        0.0000        0.0000        0.0000        0.0000        0.0000        0.0000        0.0000        0.0000        0.0000        0.0000        0.0000        0.0000        0.0000        0.0000        0.0000        0.0000        0.0000        0.0000        0.0000        0.0000        0.0000        0.0000        0.0000        0.0000        0.0000        0.0000        0.0000        0.0000        0.0000        0.0000        0.0000        0.0000        0.0000        0.0000        0.0000        0.0000        0.0000        0.0000        0.0000        0.0000        0.0000        0.0000        0.0000        0.0000        0.0000        0.0000        0.0000        0.0000        0.0000        0.0000        0.0000        0.0000        0.0000        0.0000        0.0000        0.0000        0.0000        0.0000        0.0000        0.0000        0.0000        0.0000        0.0000        0.0000        0.0000        0.0000        0.0000        0.0000        0.0000        0.0000        0.0000        0.0000        0.0000        0.0000        0.0000        0.0000        0.0000        0.0000        0.0000        0.0000        0.0000        0.0000        0.0000        0.0000        0.0000        0.0000        0.0000        0.0000        0.0000        0.0000        0.0000        0.0000       15.7503       10.1315       16.4100       14.0345       17.7867       14.4569       19.6786       21.2478       18.1735       17.3759       18.6054       18.2580       17.4802       10.6848       11.8391       10.9783       17.6358       15.4385       16.9361       14.9058       17.4916       16.6280       17.0256       18.5014       17.1540       18.6644       16.9626       18.2610       18.4464       11.4548        7.8045       10.2075        7.9746        8.2463        7.9865        8.5431        8.9248        8.4388       10.0986        8.8770       10.2248        9.2877       15.8587       19.5666       24.6287       25.1120       35.1292       35.6356       39.2779       45.2870       45.6560       50.8471       53.4847       56.9451       56.1059       59.9765       56.9173       57.3308       64.0797       69.9331       68.2274       73.6371       69.1385       76.8702       79.8460       83.4604       86.6340       98.1663       98.2420      100.3707      103.4995      109.0507       94.0295      104.2225      123.6112      119.5329      116.9338      103.7160       87.0646       88.6843       91.7070       79.4292       61.5157       61.7410       52.5432       45.3926       40.5999       46.0210       38.0143       44.5001        0.0000        0.0000        0.0000       22.3800       71.7940       81.1732       86.6075       82.7083       23.6100        0.0000        0.0000        0.0000        0.0000        0.0000        0.0000        0.0000        0.0000        0.0000        0.0000        0.0000        0.0000        0.0000        0.0000        0.0000        0.0000        0.0000        0.0000        0.0000        0.0000        0.0000        0.0000        0.0000        0.0000        0.0000        0.0000        0.0000        0.0000        0.0000        0.0000        0.0000        0.0000        0.0000        0.0000        0.0000        0.0000        0.0000        0.0000        0.0000        0.0000        0.0000        0.0000        0.0000        0.0000        0.0000        0.0000        0.0000        0.0000        0.0000        0.0000        0.0000        0.0000        0.0000
        0.0000        0.0000        0.0000        0.0000        0.0000        0.0000        0.0000        0.0000        0.0000        0.0000        0.0000        0.0000        0.0000        0.0000        0.0000        0.0000        0.0000        0.0000        0.0000        0.0000        0.0000        0.0000        0.0000        0.0000        0.0000        0.0000        0.0000        0.0000        0.0000        0.0000        0.0000        0.0000        0.0000        0.0000        0.0000        0.0000        0.0000        0.0000        0.0000        0.0000        0.0000        0.0000        0.0000        0.0000        0.0000        0.0000        0.0000        0.0000        0.0000        0.0000        0.0000        0.0000        0.0000        0.0000        0.0000        0.0000        0.0000        0.0000        0.0000        0.0000        0.0000        0.0000        0.0000        0.0000        0.0000        0.0000        0.0000        0.0000        0.0000        0.0000        0.0000        0.0000        0.0000        0.0000        0.0000        0.0000        0.0000        0.0000        0.0000        0.0000        0.0000        0.0000        0.0000        0.0000        0.0000        0.0000        0.0000        0.0000        0.0000        0.0000        0.0000        0.0000        0.0000        0.0000        0.0000        0.0000       19.9996       15.2807       11.0796       14.9482       25.2091       21.0391       26.1894       22.4140       29.6548       31.0324       30.2008       22.9372       24.5675       25.1837       18.9923       19.1145       18.9020       27.4276       32.5346       23.7082       56.2559      144.6920       20.1998       25.1964       26.8783       22.8927       21.3356       28.7381       24.2609       19.0374       16.9209       13.2018       14.8013       13.6227       14.4362       15.0833       15.8167       14.1448       14.0568       11.2360       10.1767       11.4118       13.0365       20.1164       22.3256       21.6982       24.7422       40.8506       48.2746       55.7028       53.4543       42.1781       53.7187       54.4811       59.9007       58.3694       63.4782       63.9353       73.0454       76.8767       86.9105       88.6363       92.2652       96.9403       94.5817       96.5764      104.6994      113.9687      115.7409      118.3232      116.9523      120.7141      120.0778      108.5037      113.9032      139.8649      138.7329      131.1613      101.0770      101.9874       94.3535       83.1151       79.4696       60.0669       55.0737       46.1777       45.8583       40.0685       52.4028       53.7620        0.0000        0.0000        0.0000        0.0000       18.8227       68.5490       79.3892       86.1775       84.3571       34.1700        0.0000        0.0000        0.0000        0.0000        0.0000        0.0000        0.0000        0.0000        0.0000        0.0000        0.0000        0.0000        0.0000        0.0000        0.0000        0.0000        0.0000        0.0000        0.0000        0.0000        0.0000        0.0000        0.0000        0.0000        0.0000        0.0000        0.0000        0.0000        0.0000        0.0000        0.0000        0.0000        0.0000        0.0000        0.0000        0.0000        0.0000        0.0000        0.0000        0.0000        0.0000        0.0000        0.0000        0.0000        0.0000        0.0000        0.0000        0.0000        0.0000        0.0000        0.0000        0.0000        0.0000
        0.0000        0.0000        0.0000        0.0000        0.0000        0.0000        0.0000        0.0000        0.0000        0.0000        0.0000        0.0000        0.0000        0.0000        0.0000        0.0000        0.0000        0.0000        0.0000        0.0000        0.0000        0.0000        0.0000        0.0000        0.0000        0.0000        0.0000        0.0000        0.0000        0.0000        0.0000        0.0000        0.0000        0.0000        0.0000        0.0000        0.0000        0.0000        0.0000        0.0000        0.0000        0.0000        0.0000        0.0000        0.0000        0.0000        0.0000        0.0000        0.0000        0.0000        0.0000        0.0000        0.0000        0.0000        0.0000        0.0000        0.0000        0.0000        0.0000        0.0000        0.0000        0.0000        0.0000        0.0000        0.0000        0.0000        0.0000        0.0000        0.0000        0.0000        0.0000        0.0000        0.0000        0.0000        0.0000        0.0000        0.0000        0.0000        0.0000        0.0000        0.0000        0.0000        0.0000        0.0000        0.0000        0.0000        0.0000        0.0000        0.0000        0.0000        0.0000        0.0000        0.0000        0.0000        0.0000        0.0000       23.7334       21.1357       21.3806       21.2480       28.7583       28.2757       24.9462       39.6682       43.0199       36.0899       33.2272       29.3068       28.2084       30.3365       27.5720       29.6819       28.3655       44.3227       48.3829       30.6818       38.0056      122.1151       88.5329       23.3658       23.6300       30.7917       32.7755       23.4303       21.0419       22.5881       20.1865       18.3888       18.2209       17.3431       17.9793       17.9385       19.2895       17.3386       15.7004       13.1996       12.8418       13.5101       18.0094       25.4523       23.1188       23.0086       32.2488       42.1537       40.5339       49.7266       50.9090       47.4269       53.0629       54.0025       65.1054       71.5351       71.0564       74.6038       80.5755       84.6607       87.6202       97.4181       95.2883      103.9098      110.4715      113.8882      116.1599      122.9954      126.1346      123.9388      125.1849      139.6797      125.3902      114.2786      126.2514      140.0852      140.5500      141.5102      126.9600       94.5690       96.2702       83.5309       58.8484       55.4849       53.4391       50.5660       51.1542        0.0000        0.0000        0.0000        0.0000        0.0000        0.0000        8.2430       12.2026       55.1451       69.0896       76.3864       77.2775        0.0000        0.0000        0.0000        0.0000        0.0000        0.0000        0.0000        0.0000        0.0000        0.0000        0.0000        0.0000        0.0000        0.0000        0.0000        0.0000        0.0000        0.0000        0.0000        0.0000        0.0000        0.0000        0.0000        0.0000        0.0000        0.0000        0.0000        0.0000        0.0000        0.0000        0.0000        0.0000        0.0000        0.0000        0.0000        0.0000        0.0000        0.0000        0.0000        0.0000        0.0000        0.0000        0.0000        0.0000        0.0000        0.0000        0.0000        0.0000        0.0000        0.0000        0.0000        0.0000        0.0000        0.0000
        0.0000        0.0000        0.0000        0.0000        0.0000        0.0000        0.0000        0.0000        0.0000        0.0000        0.0000        0.0000        0.0000        0.0000        0.0000        0.0000        0.0000        0.0000        0.0000        0.0000        0.0000        0.0000        0.0000        0.0000        0.0000        0.0000        0.0000        0.0000        0.0000        0.0000        0.0000        0.0000        0.0000        0.0000        0.0000        0.0000        0.0000        0.0000        0.0000        0.0000        0.0000        0.0000        0.0000        0.0000        0.0000        0.0000        0.0000        0.0000        0.0000        0.0000        0.0000        0.0000        0.0000        0.0000        0.0000        0.0000        0.0000        0.0000        0.0000        0.0000        0.0000        0.0000        0.0000        0.0000        0.0000        0.0000        0.0000        0.0000        0.0000        0.0000        0.0000        0.0000        0.0000        0.0000        0.0000        0.0000        0.0000        0.0000        0.0000        0.0000        0.0000        0.0000        0.0000        0.0000        0.0000        0.0000        0.0000        0.0000        0.0000        0.0000        0.0000        0.0000        0.0000        0.0000        0.0000        0.0000       22.7007       34.5154       36.3786       24.5369       27.8619       37.7602       46.9444       50.0882       54.0422       37.7735       35.7979       35.9999       35.2141       36.2714       36.8056       60.9339       46.7676       37.4445       33.6630       36.6740       27.0152       48.9395       50.0950       25.0129       29.0412       27.2293       37.0718       22.9844       20.5472       22.8392       23.6277       19.2424       18.3685       18.9540       20.0857       19.0565       18.5676       17.4727       19.7544       18.2036       17.1132       19.6692       20.3314       25.3237       29.4791       29.3552       34.1614       47.1011       46.5536       47.5674       53.1363       50.7894       55.8459       52.3494       64.3058       72.6221       78.5720       78.9651       82.7805       87.5863       95.9343       99.5811      100.7090      100.5019      103.3776      110.0459      111.7513      125.1605      131.6093      132.3316      124.1851      126.2709      120.3044      124.6148      130.4015      138.4741      136.7461      139.1102      120.5695       85.7221       67.7789       66.7330       62.7202       56.8027       59.4836       54.8964        0.0000        0.0000        0.0000        0.0000        0.0000        0.0000        4.7190        6.0304       10.3695       48.2984       62.0596       68.6568       67.9019        0.0000        0.0000        0.0000        0.0000        0.0000        0.0000        0.0000        0.0000        0.0000        0.0000        0.0000        0.0000        0.0000        0.0000        0.0000        0.0000        0.0000        0.0000        0.0000        0.0000        0.0000        0.0000        0.0000        0.0000        0.0000        0.0000        0.0000        0.0000        0.0000        0.0000        0.0000        0.0000        0.0000        0.0000        0.0000        0.0000        0.0000        0.0000        0.0000        0.0000        0.0000        0.0000        0.0000        0.0000        0.0000        0.0000        0.0000        0.0000        0.0000        0.0000        0.0000        0.0000        0.0000        0.0000
        0.0000        0.0000        0.0000        0.0000        0.0000        0.0000        0.0000        0.0000        0.0000        0.0000        0.0000        0.0000        0.0000        0.0000        0.0000        0.0000        0.0000        0.0000        0.0000        0.0000        0.0000        0.0000        0.0000        0.0000        0.0000        0.0000        0.0000        0.0000        0.0000        0.0000        0.0000        0.0000        0.0000        0.0000        0.0000        0.0000        0.0000        0.0000        0.0000        0.0000        0.0000        0.0000        0.0000        0.0000        0.0000        0.0000        0.0000        0.0000        0.0000        0.0000        0.0000        0.0000        0.0000        0.0000        0.0000        0.0000        0.0000        0.0000        0.0000        0.0000        0.0000        0.0000        0.0000        0.0000        0.0000        0.0000        0.0000        0.0000        0.0000        0.0000        0.0000        0.0000        0.0000        0.0000        0.0000        0.0000        0.0000        0.0000        0.0000        0.0000        0.0000        0.0000        0.0000        0.0000        0.0000        0.0000        0.0000        0.0000        0.0000        0.0000        0.0000        0.0000        0.0000        0.0000        0.0000        0.0000        0.0000       39.5724       40.4878       36.8088       44.1084       46.7906       45.9003       58.1210       54.4616       45.0772       39.8772       44.0911       40.5774       47.1991       43.9249       60.0066       42.7205       39.2018       39.0459       39.3150       29.2877       31.7284       39.3459       35.3506       27.4171       25.8174       26.6261       23.4634       19.5251       18.2690       17.0977       15.6562       16.0063       20.6982       19.7219       20.2140       21.5555       21.9329       25.0519       24.5158       21.6645       19.5276       19.6752       28.5821       27.1546       36.1565       45.6706       64.3615       58.4828       51.3461       54.8601       65.6774       69.6046       65.0834       69.7462       76.1706       87.6114       81.7040       83.5422       95.2672      100.9683       95.9513       92.4868       95.5847       99.9051      107.8344      104.8141      116.4398      110.3257      117.0449      110.3043      109.7386      112.7621      119.2857      127.2850      146.2346      136.5914      118.0918      116.8904       89.4971       74.4308       65.5116       59.7655       58.5073       55.7325        0.0000        0.0000        0.0000        0.0000        0.0000        0.0000        0.0000        4.3214        7.4893        9.7725       41.6560       54.5674       62.6871       64.5404        0.0000        0.0000        0.0000        0.0000        0.0000        0.0000        0.0000        0.0000        0.0000        0.0000        0.0000        0.0000        0.0000        0.0000        0.0000        0.0000        0.0000        0.0000        0.0000        0.0000        0.0000        0.0000        0.0000        0.0000        0.0000        0.0000        0.0000        0.0000        0.0000        0.0000        0.0000        0.0000        0.0000        0.0000        0.0000        0.0000        0.0000        0.0000        0.0000        0.0000        0.0000        0.0000        0.0000        0.0000        0.0000        0.0000        0.0000        0.0000        0.0000        0.0000        0.0000        0.0000        0.0000        0.0000
        0.0000        0.0000        0.0000        0.0000        0.0000        0.0000        0.0000        0.0000        0.0000        0.0000        0.0000        0.0000        0.0000        0.0000        0.0000        0.0000        0.0000        0.0000        0.0000        0.0000        0.0000        0.0000        0.0000        0.0000        0.0000        0.0000        0.0000        0.0000        0.0000        0.0000        0.0000        0.0000        0.0000        0.0000        0.0000        0.0000        0.0000        0.0000        0.0000        0.0000        0.0000        0.0000        0.0000        0.0000        0.0000        0.0000        0.0000        0.0000        0.0000        0.0000        0.0000        0.0000        0.0000        0.0000        0.0000        0.0000        0.0000        0.0000        0.0000        0.0000        0.0000        0.0000        0.0000        0.0000        0.0000        0.0000        0.0000        0.0000        0.0000        0.0000        0.0000        0.0000        0.0000        0.0000        0.0000        0.0000        0.0000        0.0000        0.0000        0.0000        0.0000        0.0000        0.0000        0.0000        0.0000        0.0000        0.0000        0.0000        0.0000        0.0000        0.0000        0.0000        0.0000        0.0000        0.0000        0.0000       40.2378       48.7517       39.5657       52.7963        0.0000       51.7927       45.0440       54.7440       46.0003       60.4962       56.8654       45.5904       43.7691       47.2425       42.5049       41.4179       45.8318       43.1153       43.6850       46.2548       30.4471       37.1403       42.3434       39.9773       42.4082       33.4528       33.6002       19.3691       15.8968       13.9594       12.6294       12.7753       14.9111       21.6254       22.4123       23.0516       26.3586       23.6270       28.2104       32.0262       29.3824       28.4909       33.0422       47.8293       49.5039       63.2249       59.7082       62.5374       62.8689       68.6330       65.5622       74.6960       84.2939       79.3955       81.4770       79.5769       74.5745       81.9730       82.8996       76.9024       80.1443       70.2937       72.0899       87.2372       93.5696       94.5034       96.8415       84.1810      112.1255       86.7935       84.6075      100.3384      101.9115      106.5112      104.5469      104.2219       93.9787       94.5842       91.4993       77.8670       58.0911       53.9321       56.6563        0.0000        0.0000        0.0000        0.0000        0.0000       35.7000       12.0900        0.0000        7.4907        6.3169       10.7776       17.9652       38.9323       52.6125       59.8940        0.0000        0.0000        0.0000        0.0000        0.0000        0.0000        0.0000        0.0000        0.0000        0.0000        0.0000        0.0000        0.0000        0.0000        0.0000        0.0000        0.0000        0.0000        0.0000        0.0000        0.0000        0.0000        0.0000        0.0000        0.0000        0.0000        0.0000        0.0000        0.0000        0.0000        0.0000        0.0000        0.0000        0.0000        0.0000        0.0000        0.0000        0.0000        0.0000        0.0000        0.0000        0.0000        0.0000        0.0000        0.0000        0.0000        0.0000        0.0000        0.0000        0.0000        0.0000        0.0000        0.0000        0.0000        0.0000
        0.0000        0.0000        0.0000        0.0000        0.0000        0.0000        0.0000        0.0000        0.0000        0.0000        0.0000        0.0000        0.0000        0.0000        0.0000        0.0000        0.0000        0.0000        0.0000        0.0000        0.0000        0.0000        0.0000        0.0000        0.0000        0.0000        0.0000        0.0000        0.0000        0.0000        0.0000        0.0000        0.0000        0.0000        0.0000        0.0000        0.0000        0.0000        0.0000        0.0000        0.0000        0.0000        0.0000        0.0000        0.0000        0.0000        0.0000        0.0000        0.0000        0.0000        0.0000        0.0000        0.0000        0.0000        0.0000        0.0000        0.0000        0.0000        0.0000        0.0000        0.0000        0.0000        0.0000        0.0000        0.0000        0.0000        0.0000        0.0000        0.0000        0.0000        0.0000        0.0000        0.0000        0.0000        0.0000        0.0000        0.0000        0.0000        0.0000        0.0000        0.0000        0.0000        0.0000        0.0000        0.0000        0.0000        0.0000        0.0000        0.0000        0.0000        0.0000        0.0000        0.0000        0.0000        0.0000        0.0000        0.0000       72.0278        0.0000        0.0000        0.0000       59.2753       62.8408       65.7268       60.6752       65.7382       47.1988       52.4154       56.8183       55.7171       54.9928       64.5707       54.4627       53.1834       35.3224       38.4414       45.5388       49.4359       42.9157       40.5200       42.3040       37.1759       29.7333       18.7510       18.0905       16.3127       13.9781       14.5382       15.5137       14.8199       23.1161       23.3820       22.5578       23.9506       25.6606       30.4505       34.4990       37.1500       48.4198       53.0909       61.3037       55.5637       56.5044       72.9970       80.9867       74.4717       77.9095       77.1621       84.3378       84.2611       77.6851       77.1963       79.2720       76.9715       87.3888       67.9561       64.3049       67.2421       62.7739       72.8596       81.7499       84.5314       83.9743       68.2784       78.5843       67.8224       74.9225       86.6260       88.4158       95.1311       84.9154       74.1404       63.7693       61.5058       59.2431       53.6050       54.7075       57.6511       52.4967        0.0000        0.0000        0.0000        0.0000        0.0000       27.8700       15.9600        7.8900        6.0507        6.2706        9.1672       15.3959       33.9067       46.5870       55.0819        0.0000        0.0000        0.0000        0.0000        0.0000        0.0000        0.0000        0.0000        0.0000        0.0000        0.0000        0.0000        0.0000        0.0000        0.0000        0.0000        0.0000        0.0000        0.0000        0.0000        0.0000        0.0000        0.0000        0.0000        0.0000        0.0000        0.0000        0.0000        0.0000        0.0000        0.0000        0.0000        0.0000        0.0000        0.0000        0.0000        0.0000        0.0000        0.0000        0.0000        0.0000        0.0000        0.0000        0.0000        0.0000        0.0000        0.0000        0.0000        0.0000        0.0000        0.0000        0.0000        0.0000        0.0000        0.0000
        0.0000        0.0000        0.0000        0.0000        0.0000        0.0000        0.0000        0.0000        0.0000        0.0000        0.0000        0.0000        0.0000        0.0000        0.0000        0.0000        0.0000        0.0000        0.0000        0.0000        0.0000        0.0000        0.0000        0.0000        0.0000        0.0000        0.0000        0.0000        0.0000        0.0000        0.0000        0.0000        0.0000        0.0000        0.0000        0.0000        0.0000        0.0000        0.0000        0.0000        0.0000        0.0000        0.0000        0.0000        0.0000        0.0000        0.0000        0.0000        0.0000        0.0000        0.0000        0.0000        0.0000        0.0000        0.0000        0.0000        0.0000        0.0000        0.0000        0.0000        0.0000        0.0000        0.0000        0.0000        0.0000        0.0000        0.0000        0.0000        0.0000        0.0000        0.0000        0.0000        0.0000        0.0000        0.0000        0.0000        0.0000        0.0000        0.0000        0.0000        0.0000        0.0000        0.0000        0.0000        0.0000        0.0000        0.0000        0.0000        0.0000        0.0000        0.0000        0.0000        0.0000        0.0000        0.0000        0.0000        0.0000        0.0000        0.0000        0.0000        0.0000       62.5329       83.6727       85.2872       77.6352       71.3633       65.9772       65.8522       62.5243       64.5191       55.2456       49.9390       53.8430       56.2442       59.7622       49.9769       48.8873       49.0868       42.5624       39.7716       43.1303       41.3055       36.0159       22.6229       24.5353       20.7237       18.7313       19.6138       16.4889       17.6267       19.1367       22.2690       27.2977       31.0022       33.1075       36.2977       37.6676       44.4695       56.3043       67.2201       51.7485       61.3340       65.8318       80.1249       74.8770       82.9463       94.1965       84.4703       75.8368       73.8881       75.4489       75.9927       82.4811       75.3185       65.5623       55.8606       56.8650       52.7984       49.6363       63.6739       67.9619       67.6475       66.1098       56.9781       55.8346       55.1756       59.8142       69.3170       68.9190       71.9807       67.7098       54.7205       56.6632       63.4260       73.4835       64.6504       66.5087        0.0000        0.0000        0.0000        0.0000        0.0000        0.0000       20.9700       20.5800        4.5300        3.9600        4.9382        5.3595        8.0981       13.7271       35.3380       41.7019       45.1016        0.0000        0.0000        0.0000        0.0000        0.0000        0.0000        0.0000        0.0000        0.0000        0.0000        0.0000        0.0000        0.0000        0.0000        0.0000        0.0000        0.0000        0.0000        0.0000        0.0000        0.0000        0.0000        0.0000        0.0000        0.0000        0.0000        0.0000        0.0000        0.0000        0.0000        0.0000        0.0000        0.0000        0.0000        0.0000        0.0000        0.0000        0.0000        0.0000        0.0000        0.0000        0.0000        0.0000        0.0000        0.0000        0.0000        0.0000        0.0000        0.0000        0.0000        0.0000        0.0000        0.0000        0.0000        0.0000
        0.0000        0.0000        0.0000        0.0000        0.0000        0.0000        0.0000        0.0000        0.0000        0.0000        0.0000        0.0000        0.0000        0.0000        0.0000        0.0000        0.0000        0.0000        0.0000        0.0000        0.0000        0.0000        0.0000        0.0000        0.0000        0.0000        0.0000        0.0000        0.0000        0.0000        0.0000        0.0000        0.0000        0.0000        0.0000        0.0000        0.0000        0.0000        0.0000        0.0000        0.0000        0.0000        0.0000        0.0000        0.0000        0.0000        0.0000        0.0000        0.0000        0.0000        0.0000        0.0000        0.0000        0.0000        0.0000        0.0000        0.0000        0.0000        0.0000        0.0000        0.0000        0.0000        0.0000        0.0000        0.0000        0.0000        0.0000        0.0000        0.0000        0.0000        0.0000        0.0000        0.0000        0.0000        0.0000        0.0000        0.0000        0.0000        0.0000        0.0000        0.0000        0.0000        0.0000        0.0000        0.0000        0.0000        0.0000        0.0000        0.0000        0.0000        0.0000        0.0000        0.0000        0.0000        0.0000        0.0000        0.0000        0.0000        0.0000        0.0000        0.0000        0.0000       84.2932       90.4762       80.4523       84.2150       91.0662       81.7280       76.9748       64.2681       56.5471       58.9592       78.3661       71.9244       66.6593       57.6729       47.3835       52.4381       43.8266       49.7073       53.1328       46.4455       40.8678       32.4205       29.2101       27.5115       26.1286       19.9968       18.9313       20.1260       22.5420       26.2354       31.1127       32.8123       34.5996       40.6089       43.8801       52.5269       54.6635       56.7820       58.1901       69.3784       71.9255       75.8493       70.1859       70.6907       86.2248       81.2279       83.7313       78.1266       77.8815       76.9268       83.8714       73.3962       68.8557       53.7070       46.1293       46.3249       40.8256       52.7982       55.2123       55.5466       51.8603       45.5138       42.5046       43.7843       48.4726       53.9392       56.1412       58.4308       58.9351       48.6464       50.4783       61.6582       57.6135       51.4287       67.3632        0.0000        0.0000        0.0000        0.0000        0.0000        0.0000        0.0000       10.3800        3.1500        2.4300        4.2932        4.5139        7.3855       12.6018       29.6348       37.2629       45.6329        0.0000        0.0000        0.0000        0.0000        0.0000        0.0000        0.0000        0.0000        0.0000        0.0000        0.0000        0.0000        0.0000        0.0000        0.0000        0.0000        0.0000        0.0000        0.0000        0.0000        0.0000        0.0000        0.0000        0.0000        0.0000        0.0000        0.0000        0.0000        0.0000        0.0000        0.0000        0.0000        0.0000        0.0000        0.0000        0.0000        0.0000        0.0000        0.0000        0.0000        0.0000        0.0000        0.0000        0.0000        0.0000        0.0000        0.0000        0.0000        0.0000        0.0000        0.0000        0.0000        0.0000        0.0000        0.0000
        0.0000        0.0000        0.0000        0.0000        0.0000        0.0000        0.0000        0.0000        0.0000        0.0000        0.0000        0.0000        0.0000        0.0000        0.0000        0.0000        0.0000        0.0000        0.0000        0.0000        0.0000        0.0000        0.0000        0.0000        0.0000        0.0000        0.0000        0.0000        0.0000        0.0000        0.0000        0.0000        0.0000        0.0000        0.0000        0.0000        0.0000        0.0000        0.0000        0.0000        0.0000        0.0000        0.0000        0.0000        0.0000        0.0000        0.0000        0.0000        0.0000        0.0000        0.0000        0.0000        0.0000        0.0000        0.0000        0.0000        0.0000        0.0000        0.0000        0.0000        0.0000        0.0000        0.0000        0.0000        0.0000        0.0000        0.0000        0.0000        0.0000        0.0000        0.0000        0.0000        0.0000        0.0000        0.0000        0.0000        0.0000        0.0000        0.0000        0.0000        0.0000        0.0000        0.0000        0.0000        0.0000        0.0000        0.0000        0.0000        0.0000        0.0000        0.0000        0.0000        0.0000        0.0000        0.0000        0.0000        0.0000        0.0000        0.0000        0.0000        0.0000        0.0000        0.0000       95.2731       99.9049       97.3504       90.5915       90.8520       94.4868       86.9294       87.3953       88.5998       94.1951       96.4045       84.0772       76.2128       68.7485       70.6601       68.9307       77.3688       74.1377       60.7724       62.4798       53.5476       46.6050       44.2801       40.9501        0.0000        0.0000       29.5611       31.5617       33.1473       37.2252       42.9417       48.1024       57.6877       58.3245       57.3644       62.4550       71.4096       95.1287       98.8507       92.5254       86.7430       87.5883       83.3196       83.9764       83.7750       83.4239       77.3607       73.0195       71.5289       65.8960       59.1554       64.0294       48.8244       42.3237       37.2222       34.4512       35.1614       37.6351       37.3625       33.1864       20.2703       18.2651       19.9584       26.6153       39.3218       43.4262       46.4173       46.0691       37.1364       44.2387       34.7846        0.0000        0.0000        0.0000        0.0000        0.0000        0.0000        0.0000        0.0000        0.0000        0.0000        0.0000        0.0000        0.0000        2.3821        2.8597        5.1775        8.9522       27.3150       35.8636        0.0000        0.0000        0.0000        0.0000        0.0000        0.0000        0.0000        0.0000        0.0000        0.0000        0.0000        0.0000        0.0000        0.0000        0.0000        0.0000        0.0000        0.0000        0.0000        0.0000        0.0000        0.0000        0.0000        0.0000        0.0000        0.0000        0.0000        0.0000        0.0000        0.0000        0.0000        0.0000        0.0000        0.0000        0.0000        0.0000        0.0000        0.0000        0.0000        0.0000        0.0000        0.0000        0.0000        0.0000        0.0000        0.0000        0.0000        0.0000        0.0000        0.0000        0.0000        0.0000        0.0000        0.0000        0.0000        0.0000
        0.0000        0.0000        0.0000        0.0000        0.0000        0.0000        0.0000        0.0000        0.0000        0.0000        0.0000        0.0000        0.0000        0.0000        0.0000        0.0000        0.0000        0.0000        0.0000        0.0000        0.0000        0.0000        0.0000        0.0000        0.0000        0.0000        0.0000        0.0000        0.0000        0.0000        0.0000        0.0000        0.0000        0.0000        0.0000        0.0000        0.0000        0.0000        0.0000        0.0000        0.0000        0.0000        0.0000        0.0000        0.0000        0.0000        0.0000        0.0000        0.0000        0.0000        0.0000        0.0000        0.0000        0.0000        0.0000        0.0000        0.0000        0.0000        0.0000        0.0000        0.0000        0.0000        0.0000        0.0000        0.0000        0.0000        0.0000        0.0000        0.0000        0.0000        0.0000        0.0000        0.0000        0.0000        0.0000        0.0000        0.0000        0.0000        0.0000        0.0000        0.0000        0.0000        0.0000        0.0000        0.0000        0.0000        0.0000        0.0000        0.0000        0.0000        0.0000        0.0000        0.0000        0.0000        0.0000        0.0000        0.0000        0.0000        0.0000        0.0000        0.0000        0.0000        0.0000       99.9540       96.2902      105.5878       99.9251      107.8308      113.1180      117.5663      107.8077      114.6130      103.8765       98.9732       99.8951       94.1047       84.8163       88.2808       84.8082       90.6958       85.7356       75.7862       72.7452       72.3085       56.7549       51.4353        0.0000        0.0000        0.0000        0.0000        0.0000        0.0000       37.9206       50.7036       55.8639       61.8029       66.5568       63.1620       71.5685       83.9912       98.1654       96.3229       92.2274      100.2420       97.5370       98.2244       91.2420       81.0734       74.8925       75.4257       72.9035       63.2164       63.3688       60.6435       56.3511       43.0063       37.0226       34.2367       30.8447       30.2931       31.5882       29.9862       23.4790       13.7820       12.7663       17.0519       22.6870       37.7472       42.1768       45.9861       47.9634       30.6260        0.0000        0.0000        0.0000        0.0000        0.0000        0.0000        0.0000        0.0000        0.0000        0.0000        0.0000        0.0000        0.0000        0.0000        0.0000        2.1935        2.2019        4.2126        9.4715       24.1629       32.9143       47.9053        0.0000        0.0000        0.0000        0.0000        0.0000        0.0000        0.0000        0.0000        0.0000        0.0000        0.0000        0.0000        0.0000        0.0000        0.0000        0.0000        0.0000        0.0000        0.0000        0.0000        0.0000        0.0000        0.0000        0.0000        0.0000        0.0000        0.0000        0.0000        0.0000        0.0000        0.0000        0.0000        0.0000        0.0000        0.0000        0.0000        0.0000        0.0000        0.0000        0.0000        0.0000        0.0000        0.0000        0.0000        0.0000        0.0000        0.0000        0.0000        0.0000        0.0000        0.0000        0.0000        0.0000        0.0000        0.0000
        0.0000        0.0000        0.0000        0.0000        0.0000        0.0000        0.0000        0.0000        0.0000        0.0000        0.0000        0.0000        0.0000        0.0000        0.0000        0.0000        0.0000        0.0000        0.0000        0.0000        0.0000        0.0000        0.0000        0.0000        0.0000        0.0000        0.0000        0.0000        0.0000        0.0000        0.0000        0.0000        0.0000        0.0000        0.0000        0.0000        0.0000        0.0000        0.0000        0.0000        0.0000        0.0000        0.0000        0.0000        0.0000        0.0000        0.0000        0.0000        0.0000        0.0000        0.0000        0.0000        0.0000        0.0000        0.0000        0.0000        0.0000        0.0000        0.0000        0.0000        0.0000        0.0000        0.0000        0.0000        0.0000        0.0000        0.0000        0.0000        0.0000        0.0000        0.0000        0.0000        0.0000        0.0000        0.0000        0.0000        0.0000        0.0000        0.0000        0.0000        0.0000        0.0000        0.0000        0.0000        0.0000        0.0000        0.0000        0.0000        0.0000        0.0000        0.0000        0.0000        0.0000        0.0000        0.0000        0.0000        0.0000        0.0000        0.0000        0.0000        0.0000        0.0000        0.0000      109.4713      117.4793      117.0726      119.8196      127.2419      139.6726      137.5731      126.4425      127.0537      118.6240      110.4632      105.2525      103.0876       99.7298        0.0000      103.6303       88.7871        0.0000        0.0000       72.0409       63.1852        0.0000        0.0000        0.0000        0.0000        0.0000        0.0000        0.0000        0.0000       42.6613       55.2159       55.4543       60.8912       62.3697       69.4911       80.4737       94.8567      105.3685      103.2904      103.1755      106.3833       99.6662      105.1727      105.2868       93.8034       87.1897       79.1059       64.4196       60.9827       64.3958       61.8985       54.5717       39.3387       33.6731       28.7191       27.6346       32.0932       24.2214       26.2436       22.7478       11.8731       11.4663       13.8474       16.8516        0.0000        0.0000        0.0000        0.0000        0.0000        0.0000        0.0000        0.0000        0.0000        0.0000        0.0000        0.0000        0.0000        0.0000        0.0000        0.0000        0.0000        0.0000        0.0000        0.0000        5.0581        4.5720        4.8662        8.1547       20.3750        0.0000        0.0000        0.0000        0.0000        0.0000        0.0000        0.0000        0.0000        0.0000        0.0000        0.0000        0.0000        0.0000        0.0000        0.0000        0.0000        0.0000        0.0000        0.0000        0.0000        0.0000        0.0000        0.0000        0.0000        0.0000        0.0000        0.0000        0.0000        0.0000        0.0000        0.0000        0.0000        0.0000        0.0000        0.0000        0.0000        0.0000        0.0000        0.0000        0.0000        0.0000        0.0000        0.0000        0.0000        0.0000        0.0000        0.0000        0.0000        0.0000        0.0000        0.0000        0.0000        0.0000        0.0000        0.0000        0.0000        0.0000
        0.0000        0.0000        0.0000        0.0000        0.0000        0.0000        0.0000        0.0000        0.0000        0.0000        0.0000        0.0000        0.0000        0.0000        0.0000        0.0000        0.0000        0.0000        0.0000        0.0000        0.0000        0.0000        0.0000        0.0000        0.0000        0.0000        0.0000        0.0000        0.0000        0.0000        0.0000        0.0000        0.0000        0.0000        0.0000        0.0000        0.0000        0.0000        0.0000        0.0000        0.0000        0.0000        0.0000        0.0000        0.0000        0.0000        0.0000        0.0000        0.0000        0.0000        0.0000        0.0000        0.0000        0.0000        0.0000        0.0000        0.0000        0.0000        0.0000        0.0000        0.0000        0.0000        0.0000        0.0000        0.0000        0.0000        0.0000        0.0000        0.0000        0.0000        0.0000        0.0000        0.0000        0.0000        0.0000        0.0000        0.0000        0.0000        0.0000        0.0000        0.0000        0.0000        0.0000        0.0000        0.0000        0.0000        0.0000        0.0000        0.0000        0.0000        0.0000        0.0000        0.0000        0.0000        0.0000        0.0000        0.0000        0.0000        0.0000        0.0000        0.0000        0.0000        0.0000      130.0535      146.1528      145.6207      148.0158      150.5502      156.8834      141.1882      131.4269      132.7764      125.7783      108.7555        0.0000        0.0000        0.0000        0.0000        0.0000        0.0000        0.0000        0.0000        0.0000        0.0000        0.0000        0.0000        0.0000        0.0000        0.0000        0.0000        0.0000        0.0000        0.0000       55.8977       55.9949       65.9103       71.6425       76.7611       84.4236      106.6728      107.3951      109.1824      107.9454       88.4600       97.2806      103.0892       94.1729       88.5791       82.5364       74.0422       65.1742       63.7861       65.1505       59.2767       45.4554       32.2573       27.2907       25.6894       26.5410       25.1816       24.6777       29.8197       23.6217       16.2684       13.4750       12.0768        0.0000        0.0000        0.0000        0.0000        0.0000        0.0000        0.0000        0.0000        0.0000        0.0000        0.0000        0.0000        0.0000        0.0000        0.0000        0.0000        0.0000        0.0000        0.0000        0.0000        0.0000        0.0000        9.6235        4.5201        6.5715        0.0000       36.4695       86.9618        0.0000        0.0000        0.0000        0.0000        0.0000        0.0000        0.0000        0.0000        0.0000        0.0000        0.0000        0.0000        0.0000        0.0000        0.0000        0.0000        0.0000        0.0000        0.0000        0.0000        0.0000        0.0000        0.0000        0.0000        0.0000        0.0000        0.0000        0.0000        0.0000        0.0000        0.0000        0.0000        0.0000        0.0000        0.0000        0.0000        0.0000        0.0000        0.0000        0.0000        0.0000        0.0000        0.0000        0.0000        0.0000        0.0000        0.0000        0.0000        0.0000        0.0000        0.0000        0.0000        0.0000        0.0000        0.0000
        0.0000        0.0000        0.0000        0.0000        0.0000        0.0000        0.0000        0.0000        0.0000        0.0000        0.0000        0.0000        0.0000        0.0000        0.0000        0.0000        0.0000        0.0000        0.0000        0.0000        0.0000        0.0000        0.0000        0.0000        0.0000        0.0000        0.0000        0.0000        0.0000        0.0000        0.0000        0.0000        0.0000        0.0000        0.0000        0.0000        0.0000        0.0000        0.0000        0.0000        0.0000        0.0000        0.0000        0.0000        0.0000        0.0000        0.0000        0.0000        0.0000        0.0000        0.0000        0.0000        0.0000        0.0000        0.0000        0.0000        0.0000        0.0000        0.0000        0.0000        0.0000        0.0000        0.0000        0.0000        0.0000        0.0000        0.0000        0.0000        0.0000        0.0000        0.0000        0.0000        0.0000        0.0000        0.0000        0.0000        0.0000        0.0000        0.0000        0.0000        0.0000        0.0000        0.0000        0.0000        0.0000        0.0000        0.0000        0.0000        0.0000        0.0000        0.0000        0.0000        0.0000        0.0000        0.0000        0.0000        0.0000        0.0000        0.0000        0.0000        0.0000        0.0000        0.0000        0.0000        0.0000      177.5262      179.7475      165.1325      154.5630      153.3865      147.1011      140.5517      135.3503      126.7358      114.7893        0.0000        0.0000        0.0000        0.0000        0.0000        0.0000        0.0000        0.0000        0.0000        0.0000        0.0000        0.0000        0.0000        0.0000        0.0000        0.0000        0.0000        0.0000       60.8642       61.6351       69.9154       74.7884       83.2054       88.2267       97.1071       99.9086      103.0765       92.5856       69.2138       61.3237       56.8765       56.3051       61.1992       58.7080       50.6787       47.0855       49.8372       52.0548       46.7071       36.3200       28.9715       37.3626       26.6557       34.2967       32.2435       35.4819       37.3922       26.1453       24.9900       32.4600        0.0000        0.0000        0.0000        0.0000        0.0000        0.0000        0.0000        0.0000        0.0000        0.0000        0.0000        0.0000        0.0000        0.0000        0.0000        0.0000        0.0000        0.0000        0.0000        0.0000        0.0000        0.0000        0.0000        0.0000       13.9876       16.3995        0.0000       49.9500       98.7000        0.0000        0.0000        0.0000        0.0000        0.0000        0.0000        0.0000        0.0000        0.0000        0.0000        0.0000        0.0000        0.0000        0.0000        0.0000        0.0000        0.0000        0.0000        0.0000        0.0000        0.0000        0.0000        0.0000        0.0000        0.0000        0.0000        0.0000        0.0000        0.0000        0.0000        0.0000        0.0000        0.0000        0.0000        0.0000        0.0000        0.0000        0.0000        0.0000        0.0000        0.0000        0.0000        0.0000        0.0000        0.0000        0.0000        0.0000        0.0000        0.0000        0.0000        0.0000        0.0000        0.0000        0.0000        0.0000
        0.0000        0.0000        0.0000        0.0000        0.0000        0.0000        0.0000        0.0000        0.0000        0.0000        0.0000        0.0000        0.0000        0.0000        0.0000        0.0000        0.0000        0.0000        0.0000        0.0000        0.0000        0.0000        0.0000        0.0000        0.0000        0.0000        0.0000        0.0000        0.0000        0.0000        0.0000        0.0000        0.0000        0.0000        0.0000        0.0000        0.0000        0.0000        0.0000        0.0000        0.0000        0.0000        0.0000        0.0000        0.0000        0.0000        0.0000        0.0000        0.0000        0.0000        0.0000        0.0000        0.0000        0.0000        0.0000        0.0000        0.0000        0.0000        0.0000        0.0000        0.0000        0.0000        0.0000        0.0000        0.0000        0.0000        0.0000        0.0000        0.0000        0.0000        0.0000        0.0000        0.0000        0.0000        0.0000        0.0000        0.0000        0.0000        0.0000        0.0000        0.0000        0.0000        0.0000        0.0000        0.0000        0.0000        0.0000        0.0000        0.0000        0.0000        0.0000        0.0000        0.0000        0.0000        0.0000        0.0000        0.0000        0.0000        0.0000        0.0000        0.0000        0.0000        0.0000        0.0000        0.0000        0.0000      184.1454      181.6409      175.5262      160.5245      162.7080      147.9986      146.9753      134.8413      110.0009        0.0000        0.0000        0.0000        0.0000        0.0000        0.0000        0.0000        0.0000        0.0000        0.0000        0.0000        0.0000        0.0000        0.0000        0.0000        0.0000        0.0000        0.0000        0.0000        0.0000       73.8366       73.0402       77.7800       84.6724       90.8835       92.5211       99.1866       80.8820       63.4530       48.0196       41.5634       39.6217       38.4920       42.4532       37.0349       38.5438       41.0910       40.8138       38.6280       38.3900       35.1791       30.9621       41.6381       34.2613       29.9030        0.0000        0.0000       28.9275        0.0000        0.0000        0.0000        0.0000        0.0000        0.0000        0.0000        0.0000        0.0000        0.0000        0.0000        0.0000        0.0000        0.0000        0.0000        0.0000        0.0000        0.0000        0.0000        0.0000        0.0000        0.0000        0.0000        0.0000        0.0000        0.0000       30.1338       25.0667        0.0000        0.0000        0.0000        0.0000        0.0000        0.0000        0.0000        0.0000        0.0000        0.0000        0.0000        0.0000        0.0000        0.0000        0.0000        0.0000        0.0000        0.0000        0.0000        0.0000        0.0000        0.0000        0.0000        0.0000        0.0000        0.0000        0.0000        0.0000        0.0000        0.0000        0.0000        0.0000        0.0000        0.0000        0.0000        0.0000        0.0000        0.0000        0.0000        0.0000        0.0000        0.0000        0.0000        0.0000        0.0000        0.0000        0.0000        0.0000        0.0000        0.0000        0.0000        0.0000        0.0000        0.0000        0.0000        0.0000        0.0000        0.0000
[truncated: 212,709 more chars]
