# Supplementary material for: Multidimensional evaluation of the TRMM 3B43V7 satellite-based precipitation product in mainland China from 1998–2016
Source: PeerJ. 2020 Feb 20;8:e8615. doi: 10.7717/peerj.8615 (PMC7036276; doi:10.7717/peerj.8615)
Supplement: Supplemental Information 2 [file peerj-08-8615-s002.zip › TRMM_3B43 data/TRMM 3B43 data-Year-Month/2002-12.txt]

ncols         249
nrows         175
xllcorner     73.250
yllcorner     6.500
cellsize      0.25000
        0.0000        0.0000        0.0000        0.0000        0.0000        0.0000        0.0000        0.0000        0.0000        0.0000        0.0000        0.0000        0.0000        0.0000        0.0000        0.0000        0.0000        0.0000        0.0000        0.0000        0.0000        0.0000        0.0000        0.0000        0.0000        0.0000        0.0000        0.0000        0.0000        0.0000        0.0000        0.0000        0.0000        0.0000        0.0000        0.0000        0.0000        0.0000        0.0000        0.0000        0.0000        0.0000        0.0000        0.0000        0.0000        0.0000        0.0000        0.0000        0.0000        0.0000        0.0000        0.0000        0.0000        0.0000        0.0000        0.0000        0.0000        0.0000        0.0000        0.0000        0.0000        0.0000        0.0000        0.0000        0.0000        0.0000        0.0000        0.0000        0.0000        0.0000        0.0000        0.0000        0.0000        0.0000        0.0000        0.0000        0.0000        0.0000        0.0000        0.0000        0.0000        0.0000        0.0000        0.0000        0.0000        0.0000        0.0000        0.0000        0.0000        0.0000        0.0000        0.0000        0.0000        0.0000        0.0000        0.0000        0.0000        0.0000        0.0000        0.0000        0.0000        0.0000        0.0000        0.0000        0.0000        0.0000        0.0000        0.0000        0.0000        0.0000        0.0000        0.0000        0.0000        0.0000        0.0000        0.0000        0.0000        0.0000        0.0000        0.0000        0.0000        0.0000        0.0000        0.0000        0.0000        0.0000        0.0000        0.0000        0.0000        0.0000        0.0000        0.0000        0.0000        0.0000        0.0000        0.0000        0.0000        0.0000        0.0000        0.0000        0.0000        0.0000        0.0000        0.0000        0.0000        0.0000        0.0000        0.0000        0.0000        0.0000        0.0000        0.0000        0.0000        0.0000        0.0000        0.0000        0.0000        0.0000        0.0000        0.0000        0.0000        0.0000        0.0000        0.0000        0.0000        0.0000        0.0000        0.0000        0.0000        0.0000        0.0000        0.0000        0.0000        2.3227        2.5205        2.8648        0.0000        0.0000        0.0000        5.5820        6.0120        6.6478        7.3170        8.7638        9.5571        9.5401        9.1636        9.8340       10.3750       10.3026        9.9907        9.3742        8.3637        7.3383        6.4290        6.0571        5.9952        6.6338        6.2672        6.9873        6.9259        6.0999        6.5291        6.1715        5.3314        4.8006        4.6779        5.4641        5.4242        5.5358        5.6632        6.7845        7.3352        7.9096        8.4523        8.9598        9.4500       10.3664       11.5918        0.0000        0.0000        0.0000        0.0000        0.0000        0.0000        0.0000        0.0000        0.0000        0.0000        0.0000        0.0000        0.0000        0.0000        0.0000        0.0000        0.0000        0.0000        0.0000        0.0000        0.0000        0.0000        0.0000        0.0000        0.0000        0.0000        0.0000        0.0000        0.0000        0.0000
        0.0000        0.0000        0.0000        0.0000        0.0000        0.0000        0.0000        0.0000        0.0000        0.0000        0.0000        0.0000        0.0000        0.0000        0.0000        0.0000        0.0000        0.0000        0.0000        0.0000        0.0000        0.0000        0.0000        0.0000        0.0000        0.0000        0.0000        0.0000        0.0000        0.0000        0.0000        0.0000        0.0000        0.0000        0.0000        0.0000        0.0000        0.0000        0.0000        0.0000        0.0000        0.0000        0.0000        0.0000        0.0000        0.0000        0.0000        0.0000        0.0000        0.0000        0.0000        0.0000        0.0000        0.0000        0.0000        0.0000        0.0000        0.0000        0.0000        0.0000        0.0000        0.0000        0.0000        0.0000        0.0000        0.0000        0.0000        0.0000        0.0000        0.0000        0.0000        0.0000        0.0000        0.0000        0.0000        0.0000        0.0000        0.0000        0.0000        0.0000        0.0000        0.0000        0.0000        0.0000        0.0000        0.0000        0.0000        0.0000        0.0000        0.0000        0.0000        0.0000        0.0000        0.0000        0.0000        0.0000        0.0000        0.0000        0.0000        0.0000        0.0000        0.0000        0.0000        0.0000        0.0000        0.0000        0.0000        0.0000        0.0000        0.0000        0.0000        0.0000        0.0000        0.0000        0.0000        0.0000        0.0000        0.0000        0.0000        0.0000        0.0000        0.0000        0.0000        0.0000        0.0000        0.0000        0.0000        0.0000        0.0000        0.0000        0.0000        0.0000        0.0000        0.0000        0.0000        0.0000        0.0000        0.0000        0.0000        0.0000        0.0000        0.0000        0.0000        0.0000        0.0000        0.0000        0.0000        0.0000        0.0000        0.0000        0.0000        0.0000        0.0000        0.0000        0.0000        0.0000        0.0000        0.0000        0.0000        0.0000        0.0000        0.0000        0.0000        0.0000        0.0000        0.0000        0.0000        0.0000        0.0000        0.0000        0.0000        0.0000        2.9131        2.7769        3.3009        3.3076        3.6471        4.0556        4.8586        6.5455        7.0621        7.8552        8.5642        9.7248       10.6495       11.1108       10.5108       11.2033       11.2630       10.6930        9.7961        8.6134        7.9198        6.8108        6.2814        6.2903        5.5208        5.4594        5.5947        7.7406        7.6015        6.8932        6.8643        6.0933        5.1171        4.9626        5.1593        5.7609        5.9729        6.5389        6.4963        7.3665        8.0434        8.2928        8.6884       10.1868       10.9053       11.6485       13.5498       16.5148       17.8392       18.3254       18.2265       17.5755       16.2505       14.3807        0.0000        0.0000        0.0000        0.0000        0.0000        0.0000        0.0000        0.0000        0.0000        0.0000        0.0000        0.0000        0.0000        0.0000        0.0000        0.0000        0.0000        0.0000        0.0000        0.0000        0.0000        0.0000        0.0000
        0.0000        0.0000        0.0000        0.0000        0.0000        0.0000        0.0000        0.0000        0.0000        0.0000        0.0000        0.0000        0.0000        0.0000        0.0000        0.0000        0.0000        0.0000        0.0000        0.0000        0.0000        0.0000        0.0000        0.0000        0.0000        0.0000        0.0000        0.0000        0.0000        0.0000        0.0000        0.0000        0.0000        0.0000        0.0000        0.0000        0.0000        0.0000        0.0000        0.0000        0.0000        0.0000        0.0000        0.0000        0.0000        0.0000        0.0000        0.0000        0.0000        0.0000        0.0000        0.0000        0.0000        0.0000        0.0000       38.6359        0.0000       30.5158       22.6311        0.0000        0.0000        0.0000        0.0000        0.0000        0.0000        0.0000        0.0000        0.0000        0.0000        0.0000        0.0000        0.0000        0.0000        0.0000        0.0000        0.0000        0.0000        0.0000        0.0000        0.0000        0.0000        0.0000        0.0000        0.0000        0.0000        0.0000        0.0000        0.0000        0.0000        0.0000        0.0000        0.0000        0.0000        0.0000        0.0000        0.0000        0.0000        0.0000        0.0000        0.0000        0.0000        0.0000        0.0000        0.0000        0.0000        0.0000        0.0000        0.0000        0.0000        0.0000        0.0000        0.0000        0.0000        0.0000        0.0000        0.0000        0.0000        0.0000        0.0000        0.0000        0.0000        0.0000        0.0000        0.0000        0.0000        0.0000        0.0000        0.0000        0.0000        0.0000        0.0000        0.0000        0.0000        0.0000        0.0000        0.0000        0.0000        0.0000        0.0000        0.0000        0.0000        0.0000        0.0000        0.0000        0.0000        0.0000        0.0000        0.0000        0.0000        0.0000        0.0000        0.0000        0.0000        0.0000        0.0000        0.0000        0.0000        0.0000        0.0000        0.0000        0.0000        0.0000        0.0000        0.0000        0.0000        0.0000        0.0000        0.0000        0.0000        0.0000        0.0000        3.4319        3.4395        3.1453        3.5271        4.2353        4.4382        4.9565        5.7012        7.5971        7.8381        8.8077        9.4345       10.6082       11.0513       11.8524       11.6399       11.7145       11.2945       10.6897        9.0637        7.5394        7.9017        6.6361        5.5628        5.4159        4.4857        4.6859        5.0367        7.9915        8.0327        6.9132        7.0725        6.2415        5.0993        4.7149        4.9086        5.5700        7.1563        7.8362        8.0971        7.7358        7.7923        8.2329        8.6609        9.9907       11.2116       12.2127       13.5817       17.0006       18.8171       19.1725       18.3025       18.2531       17.8825       14.6738       17.6644        0.0000        0.0000        0.0000        0.0000        0.0000        0.0000        0.0000        0.0000        0.0000        0.0000        0.0000        0.0000        0.0000        0.0000        0.0000        0.0000        0.0000        0.0000        0.0000        0.0000        0.0000        0.0000
        0.0000        0.0000        0.0000        0.0000        0.0000        0.0000        0.0000        0.0000        0.0000        0.0000        0.0000        0.0000        0.0000        0.0000        0.0000        0.0000        0.0000        0.0000        0.0000        0.0000        0.0000        0.0000        0.0000        0.0000        0.0000        0.0000        0.0000        0.0000        0.0000        0.0000        0.0000        0.0000        0.0000        0.0000        0.0000        0.0000        0.0000        0.0000        0.0000        0.0000        0.0000        0.0000        0.0000        0.0000        0.0000        0.0000        0.0000        0.0000        0.0000        0.0000        0.0000        0.0000        0.0000       55.8900       51.3319       47.6546       41.7486       36.1117       27.0800       10.7842        0.0000        0.0000        0.0000        0.0000        0.0000        0.0000        0.0000        0.0000        0.0000        0.0000        0.0000        0.0000        0.0000        0.0000        0.0000        0.0000        0.0000        0.0000        0.0000        0.0000        0.0000        0.0000        0.0000        0.0000        0.0000        0.0000        0.0000        0.0000        0.0000        0.0000        0.0000        0.0000        0.0000        0.0000        0.0000        0.0000        0.0000        0.0000        0.0000        0.0000        0.0000        0.0000        0.0000        0.0000        0.0000        0.0000        0.0000        0.0000        0.0000        0.0000        0.0000        0.0000        0.0000        0.0000        0.0000        0.0000        0.0000        0.0000        0.0000        0.0000        0.0000        0.0000        0.0000        0.0000        0.0000        0.0000        0.0000        0.0000        0.0000        0.0000        0.0000        0.0000        0.0000        0.0000        0.0000        0.0000        0.0000        0.0000        0.0000        0.0000        0.0000        0.0000        0.0000        0.0000        0.0000        0.0000        0.0000        0.0000        0.0000        0.0000        0.0000        0.0000        0.0000        0.0000        0.0000        0.0000        0.0000        0.0000        0.0000        0.0000        0.0000        0.0000        0.0000        0.0000        0.0000        0.0000        0.0000        0.0000        0.0000        0.0000        3.4194        3.2036        3.0148        2.9364        3.2265        3.8173        4.3529        5.0999        5.6818        7.2201        7.9452        8.6347        9.6289       10.3755       10.6475       11.3218       10.4520       10.8540       10.6740        9.4215        8.4017        7.3993        5.5730        4.6513        4.9219        4.5261        3.8184        4.0855        4.5102        7.7248        7.6448        6.2026        5.7970        5.7220        5.6987        4.7355        4.7499        5.7225        7.1735        8.0638        9.0830        8.1257        7.1945        7.7699        8.1644        9.5748        9.7079       10.8839       12.2299       15.5232       17.0601       17.3347       16.6290       14.8013       13.3006       12.4679       12.2991       14.2817        9.8870        0.0000        0.0000        0.0000        0.0000        0.0000        0.0000        0.0000        0.0000        0.0000        0.0000        0.0000        0.0000        0.0000        0.0000        0.0000        0.0000        0.0000        0.0000        0.0000        0.0000
        0.0000        0.0000        0.0000        0.0000        0.0000        0.0000        0.0000        0.0000        0.0000        0.0000        0.0000        0.0000        0.0000        0.0000        0.0000        0.0000        0.0000        0.0000        0.0000        0.0000        0.0000        0.0000        0.0000        0.0000        0.0000        0.0000        0.0000        0.0000        0.0000        0.0000        0.0000        0.0000        0.0000        0.0000        0.0000        0.0000        0.0000        0.0000        0.0000        0.0000        0.0000        0.0000        0.0000        0.0000        0.0000        0.0000        0.0000        0.0000        0.0000        0.0000        0.0000        0.0000        0.0000       62.0576       57.3844       49.3329       43.5318       36.1320       27.8507       13.5411        0.0000        0.0000        0.0000        0.0000        0.0000        0.0000        0.0000        0.0000        0.0000        0.0000        0.0000        0.0000        0.0000        0.0000        0.0000        0.0000        0.0000        0.0000        0.0000        0.0000        0.0000        0.0000        0.0000        0.0000        0.0000        0.0000        0.0000        0.0000        0.0000        0.0000        0.0000        0.0000        0.0000        0.0000        0.0000        0.0000        0.0000        0.0000        0.0000        0.0000        0.0000        0.0000        0.0000        0.0000        0.0000        0.0000        0.0000        0.0000        0.0000        0.0000        0.0000        0.0000        0.0000        0.0000        0.0000        0.0000        0.0000        0.0000        0.0000        0.0000        0.0000        0.0000        0.0000        0.0000        0.0000        0.0000        0.0000        0.0000        0.0000        0.0000        0.0000        0.0000        0.0000        0.0000        0.0000        0.0000        0.0000        0.0000        0.0000        0.0000        0.0000        0.0000        0.0000        0.0000        0.0000        0.0000        0.0000        0.0000        0.0000        0.0000        0.0000        0.0000        0.0000        0.0000        0.0000        0.0000        0.0000        0.0000        0.0000        0.0000        0.0000        0.0000        0.0000        0.0000        0.0000        0.0000        0.0000        0.0000        0.0000        0.0000        3.5024        3.5606        3.2069        3.0524        3.3876        4.3284        4.4346        4.5418        5.1342        6.2603        7.4421        7.9573        8.2568        9.9870       10.9708       10.3899        9.9469        9.7324        8.9582        8.4424        7.0665        5.8234        5.6410        4.2006        3.5608        3.9080        4.1582        4.8470        4.4922        4.9183        5.5892        5.0566        5.2566        4.8293        4.7623        4.7391        4.5812        5.8039        5.8757        5.8150        6.3418        8.2299        6.8798        7.4828        8.5438        9.3030        9.2662        9.1351       10.0073       12.2311       13.1220       13.0274       12.3587       10.8635        9.6965        9.7129        8.5152        4.0658        7.1367        4.6330        3.1172        0.0000        0.0000        0.0000        0.0000        0.0000        0.0000        0.0000        0.0000        0.0000        0.0000        0.0000        0.0000        0.0000        0.0000        0.0000        0.0000        0.0000        0.0000
        0.0000        0.0000        0.0000        0.0000        0.0000        0.0000        0.0000        0.0000        0.0000        0.0000        0.0000        0.0000        0.0000        0.0000        0.0000        0.0000        0.0000        0.0000        0.0000        0.0000        0.0000        0.0000        0.0000        0.0000        0.0000        0.0000        0.0000        0.0000        0.0000        0.0000        0.0000        0.0000        0.0000        0.0000        0.0000        0.0000        0.0000        0.0000        0.0000        0.0000        0.0000        0.0000        0.0000        0.0000        0.0000        0.0000        0.0000        0.0000        0.0000        0.0000       70.9293       69.9521       71.7738       69.7027       65.6091       55.4334       46.8890       39.1309       30.0374       14.6435        8.7689        4.9899        0.0000        0.0000        0.0000        0.0000        0.0000        0.0000        0.0000        0.0000        0.0000        0.0000        0.0000        0.0000        0.0000        0.0000        0.0000        0.0000        0.0000        0.0000        0.0000        0.0000        0.0000        0.0000        0.0000        0.0000        0.0000        0.0000        0.0000        0.0000        0.0000        0.0000        0.0000        0.0000        0.0000        0.0000        0.0000        0.0000        0.0000        0.0000        0.0000        0.0000        0.0000        0.0000        0.0000        0.0000        0.0000        0.0000        0.0000        0.0000        0.0000        0.0000        0.0000        0.0000        0.0000        0.0000        0.0000        0.0000        0.0000        0.0000        0.0000        0.0000        0.0000        0.0000        0.0000        0.0000        0.0000        0.0000        0.0000        0.0000        0.0000        0.0000        0.0000        0.0000        0.0000        0.0000        0.0000        0.0000        0.0000        0.0000        0.0000        0.0000        0.0000        0.0000        0.0000        0.0000        0.0000        0.0000        0.0000        0.0000        0.0000        0.0000        0.0000        0.0000        0.0000        0.0000        0.0000        0.0000        0.0000        0.0000        0.0000        0.0000        0.0000        0.0000        0.0000        0.0000        0.0000        0.0000        0.0000        3.4085        3.2606        3.4869        3.3318        3.0788        3.3366        3.9879        4.0289        4.2827        5.0260        6.1003        6.7945        7.5138        7.9600        9.1265       10.0431        9.8067        9.3607        9.3323        9.1463        7.5467        6.1513        4.2421        3.0504        2.4828        2.9453        3.4458        3.5753        3.3981        4.3766        4.3754        4.4610        4.7568        4.9237        4.5008        4.8149        4.6033        4.5567        4.9724        4.9444        5.1918        5.3207        5.8564        7.2319        7.9832        9.1344        9.1125        8.5091        8.7478        8.9698       10.6758       12.2326       12.3050       11.5937        9.0989        8.3313        7.5459        6.4769        2.3987        2.0399        2.3984        1.9044        0.0000        0.0000        0.0000        0.0000        0.0000        0.0000        0.0000        0.0000        0.0000        0.0000        0.0000        0.0000        0.0000        0.0000        9.5186        8.7505        7.6853        0.0000
        0.0000        0.0000        0.0000        0.0000        0.0000        0.0000        0.0000        0.0000        0.0000        0.0000        0.0000        0.0000        0.0000        0.0000        0.0000        0.0000        0.0000        0.0000        0.0000        0.0000        0.0000        0.0000        0.0000        0.0000        0.0000        0.0000        0.0000        0.0000        0.0000        0.0000        0.0000        0.0000        0.0000        0.0000        0.0000        0.0000        0.0000        0.0000        0.0000        0.0000        0.0000        0.0000        0.0000        0.0000        0.0000        0.0000        0.0000        0.0000       64.2805       68.8072       68.9879       70.7343       72.0440       69.2888       63.2575       53.7436       46.0926       38.8800       30.9534       16.0022       10.1801        6.0640        4.9299        0.0000        0.0000        0.0000        0.0000        0.0000        0.0000        0.0000        0.0000        0.0000        0.0000        0.0000        0.0000        0.0000        0.0000        0.0000        0.0000        0.0000        0.0000        0.0000        0.0000        0.0000        0.0000        0.0000        0.0000        0.0000        0.0000        0.0000        0.0000        0.0000        0.0000        0.0000        0.0000        0.0000        0.0000        0.0000        0.0000        0.0000        0.0000        0.0000        0.0000        0.0000        0.0000        0.0000        0.0000        0.0000        0.0000        0.0000        0.0000        0.0000        0.0000        0.0000        0.0000        0.0000        0.0000        0.0000        0.0000        0.0000        0.0000        0.0000        0.0000        0.0000        0.0000        0.0000        0.0000        0.0000        0.0000        0.0000        0.0000        0.0000        0.0000        0.0000        0.0000        0.0000        0.0000        0.0000        0.0000        0.0000        0.0000        0.0000        0.0000        0.0000        0.0000        0.0000        0.0000        0.0000        0.0000        0.0000        0.0000        0.0000        0.0000        0.0000        0.0000        0.0000        0.0000        0.0000        0.0000        0.0000        0.0000        0.0000        0.0000        0.0000        0.0000        0.0000        0.0000        0.0000        3.4652        3.7885        3.1280        3.0274        2.7823        2.8847        2.9316        3.5066        3.9670        4.1975        5.1444        5.8669        6.4913        6.9107        7.4383        8.7253        9.7932        9.1395        8.7278        8.9682        9.0626        7.6230        5.9105        3.1792        2.6589        3.8145        3.4882        3.4318        2.8231        2.9037        2.9968        3.8324        3.9169        4.2375        4.4380        4.3954        4.6901        4.4950        4.4120        5.4648        5.9123        6.5509        6.4416        5.5961        6.1476        7.0903        7.6803        8.2681        8.3889        8.1670        8.8197        9.9856       11.4103       11.0509        9.9096        7.7962        7.5633        6.3765        4.5212        1.6196        1.7365        2.4026        1.8468        0.7445        0.0000        0.0000        0.0000        0.0000        0.0000        0.0000        0.0000        0.0000        0.0000       10.0503       10.4254        8.3871        8.3371        8.1808        7.6639        6.8215        6.9242
        0.0000        0.0000        0.0000        0.0000        0.0000        0.0000        0.0000        0.0000        0.0000        0.0000        0.0000        0.0000        0.0000        0.0000        0.0000        0.0000        0.0000        0.0000        0.0000        0.0000        0.0000        0.0000        0.0000        0.0000        0.0000        0.0000        0.0000        0.0000        0.0000        0.0000        0.0000        0.0000        0.0000        0.0000        0.0000        0.0000        0.0000        0.0000        0.0000        0.0000        0.0000        0.0000        0.0000        0.0000        0.0000        0.0000        0.0000        0.0000       58.7843       59.4029       61.9655       61.5087       60.8159       58.7589       52.1762       43.1634       38.5199       32.9655       25.7410       14.7853       11.1398        7.4345        6.3063        3.5099        2.5222        2.3207        2.6966        0.0000        0.0000        0.0000        0.0000        0.0000        0.0000        0.0000        0.0000        0.0000        0.0000        0.0000        0.0000        0.0000        0.0000        0.0000        0.0000        0.0000        0.0000        0.0000        0.0000        0.0000        0.0000        0.0000        0.0000        0.0000        0.0000        0.0000        0.0000        0.0000        0.0000        0.0000        0.0000        0.0000        0.0000        0.0000        0.0000        0.0000        0.0000        0.0000        0.0000        0.0000        0.0000        0.0000        0.0000        0.0000        0.0000        0.0000        0.0000        0.0000        0.0000        0.0000        0.0000        0.0000        0.0000        0.0000        0.0000        0.0000        0.0000        0.0000        0.0000        0.0000        0.0000        0.0000        0.0000        0.0000        0.0000        0.0000        0.0000        0.0000        0.0000        0.0000        0.0000        0.0000        0.0000        0.0000        0.0000        0.0000        0.0000        0.0000        0.0000        0.0000        0.0000        0.0000        0.0000        0.0000        0.0000        0.0000        0.0000        0.0000        0.0000        0.0000        0.0000        0.0000        0.0000        0.0000        0.0000        0.0000        0.0000        0.0000        0.0000        0.0000        2.7279        2.8616        2.5509        2.5154        2.4165        2.3258        2.7110        3.2954        3.9292        4.2751        5.2492        5.7668        5.9709        6.4970        6.9866        8.1144        8.7985        9.0834        8.1941        7.9161        8.7263        7.4313        5.2914        2.9625        3.5777        2.4994        3.9659        2.6626        2.4449        2.4002        2.5027        3.4573        3.5665        3.7777        3.6955        3.6474        4.1100        4.3023        4.3955        5.8617        5.2127        5.7394        5.2943        5.1689        5.3492        6.0146        7.3542        7.5030        7.6807        7.4014        8.0447       10.1197       10.1717       10.2329        9.6568        7.7267        6.6769        5.7520        4.8445        1.7399        1.6914        1.0334        0.7798        0.0000        0.0000        0.0000        0.0000        0.0000        0.0000        1.6111        1.8641        5.5639        7.3365        8.3178        9.1961        7.7596        7.8057        7.4574        7.2975        0.0000        0.0000
        0.0000        0.0000        0.0000        0.0000        0.0000        0.0000        0.0000        0.0000        0.0000        0.0000        0.0000        0.0000        0.0000        0.0000        0.0000        0.0000        0.0000        0.0000        0.0000        0.0000        0.0000        0.0000        0.0000        0.0000        0.0000        0.0000        0.0000        0.0000        0.0000        0.0000        0.0000        0.0000        0.0000        0.0000        0.0000        0.0000        0.0000        0.0000        0.0000        0.0000        0.0000        0.0000        0.0000        0.0000        0.0000        0.0000        0.0000        0.0000       37.0743       36.1472       36.5746       36.4384       36.7894       33.1542       28.5057       23.1509       21.6065       20.6263       19.8425       20.8754       17.0897       15.4146       14.1177       12.2787       10.6802        9.7077        7.4892        6.7978        5.9137        0.0000        0.0000        0.0000        0.0000        0.0000        0.0000        0.0000        0.0000        0.0000        0.0000        0.0000        0.0000        0.0000        0.0000        0.0000        0.0000        0.0000        0.0000        0.0000        0.0000        0.0000        0.0000        0.0000        0.0000        0.0000        0.0000        0.0000        0.0000        0.0000        0.0000        0.0000        0.0000        0.0000        0.0000        0.0000        0.0000        0.0000        0.0000        0.0000        0.0000        0.0000        0.0000        0.0000        0.0000        0.0000        0.0000        0.0000        0.0000        0.0000        0.0000        0.0000        0.0000        0.0000        0.0000        0.0000        0.0000        0.0000        0.0000        0.0000        0.0000        0.0000        0.0000        0.0000        0.0000        0.0000        0.0000        0.0000        0.0000        0.0000        0.0000        0.0000        0.0000        0.0000        0.0000        0.0000        0.0000        0.0000        0.0000        0.0000        0.0000        0.0000        0.0000        0.0000        0.0000        0.0000        0.0000        0.0000        0.0000        0.0000        0.0000        0.0000        0.0000        0.0000        0.0000        0.0000        0.0000        0.0000        0.0000        0.0000        1.8534        1.8926        1.6596        2.5384        2.5313        2.7504        3.1885        4.0364        4.8108        5.2591        5.3426        5.4208        5.4000        6.5993        7.3530        7.1717        8.0548        7.9892        6.9857        7.5852        7.3310        6.7370        5.3386        4.3420        4.3308        3.9408        2.3367        2.4729        2.1431        1.9869        2.6040        2.8622        3.0433        3.3478        4.3949        5.2365        6.2040        5.9505        6.3477        7.4042        6.4695        5.8825        5.9431        4.7516        4.8735        5.5579        6.7858       10.3186        7.5915        8.4219        8.1075        9.6954        9.1871        8.5311        7.7765        7.9461        7.2668        7.5175        8.0228        4.5319        2.6665        1.9245        3.3241        3.9014        4.3834        4.0395        3.9490        2.9259        2.4866        2.3115        3.1298        4.5146        5.6878        6.2330        7.2117        8.7619        9.5647        9.8249       10.5400        0.0000        0.0000
        0.0000        0.0000        0.0000        0.0000        0.0000        0.0000        0.0000        0.0000        0.0000        0.0000        0.0000        0.0000        0.0000        0.0000        0.0000        0.0000        0.0000        0.0000        0.0000        0.0000        0.0000        0.0000        0.0000        0.0000        0.0000        0.0000        0.0000        0.0000        0.0000        0.0000        0.0000        0.0000        0.0000        0.0000        0.0000        0.0000        0.0000        0.0000        0.0000        0.0000        0.0000        0.0000        0.0000        0.0000        0.0000        0.0000        0.0000        0.0000       23.3166       27.3736       28.1089       25.7032       24.0900       27.1057       24.1593       21.1666       27.7699       28.3863       20.5665       24.9046       27.1035       25.7829       21.5968       20.7047       18.4591       15.6958       12.7229       10.5960        8.5587        6.7903        0.0000        0.0000        0.0000        0.0000        0.0000        0.0000        0.0000        0.0000        0.0000        0.0000        0.0000        0.0000        0.0000        0.0000        0.0000        0.0000        0.0000        0.0000        0.0000        0.0000        0.0000        0.0000        0.0000        0.0000        0.0000        0.0000        0.0000        0.0000        0.0000        0.0000        0.0000        0.0000        0.0000        0.0000        0.0000        0.0000        0.0000        0.0000        0.0000        0.0000        0.0000        0.0000        0.0000        0.0000        0.0000        0.0000        0.0000        0.0000        0.0000        0.0000        0.0000        0.0000        0.0000        0.0000        0.0000        0.0000        0.0000        0.0000        0.0000        0.0000        0.0000        0.0000        0.0000        0.0000        0.0000        0.0000        0.0000        0.0000        0.0000        0.0000        0.0000        0.0000        0.0000        0.0000        0.0000        0.0000        0.0000        0.0000        0.0000        0.0000        0.0000        0.0000        0.0000        0.0000        0.0000        0.0000        0.0000        0.0000        0.0000        0.0000        0.0000        0.0000        0.0000        0.0000        0.0000        0.0000        0.0000        0.0000        0.0000        1.3947        1.5765        2.7430        2.6872        3.3355        0.0000        4.1335        4.8141        5.1083        0.0000        0.0000        0.0000        6.3723        7.1549        7.3527        7.1875        6.6822        6.3417        7.0021        6.9019        6.7845        5.3616        4.2260        3.8443        2.3370        1.5343        1.5193        1.4339        1.8036        2.3754        2.1177        2.3845        3.3337        5.0136        5.2804        5.6566        4.9925        5.4776        6.8918        6.4623        6.4812        6.7324        5.6800        4.8772        4.8833        5.6638        7.4130        8.3429        6.5589        7.2982        9.0988        7.4475        7.3123        7.0451        7.9715        7.8238        9.5544        9.0310        4.3163        3.1293        2.8977        3.0225        3.7443        5.0176        4.5716        3.5091        2.7943        2.6632        1.9687        2.7686        4.1026        4.5399        5.0550        5.6121        7.9129        8.2361        9.0616        9.8594        0.0000        0.0000
        0.0000        0.0000        0.0000        0.0000        0.0000        0.0000        0.0000        0.0000        0.0000        0.0000        0.0000        0.0000        0.0000        0.0000        0.0000        0.0000        0.0000        0.0000        0.0000        0.0000        0.0000        0.0000        0.0000        0.0000        0.0000        0.0000        0.0000        0.0000        0.0000        0.0000        0.0000        0.0000        0.0000        0.0000        0.0000        0.0000        0.0000        0.0000       45.8083       31.5967       29.7066        0.0000        0.0000        0.0000        0.0000        0.0000        0.0000        0.0000       22.6891       20.4058       23.7803       22.7981       25.5755       25.6630       26.7216       31.5904       28.1365       25.4315       25.6865       27.7482       28.5604       26.9628       26.7348       25.2857       24.7686       23.9356       21.4112       14.9597       11.0588        8.8819        0.0000        0.0000        0.0000        0.0000        0.0000        0.0000        0.0000        0.0000        0.0000        0.0000        0.0000        0.0000        0.0000        0.0000        0.0000        0.0000        0.0000        0.0000        0.0000        0.0000        0.0000        0.0000        0.0000        0.0000        0.0000        0.0000        0.0000        0.0000        0.0000        0.0000        0.0000        0.0000        0.0000        0.0000        0.0000        0.0000        0.0000        0.0000        0.0000        0.0000        0.0000        0.0000        0.0000        0.0000        0.0000        0.0000        0.0000        0.0000        0.0000        0.0000        0.0000        0.0000        0.0000        0.0000        0.0000        0.0000        0.0000        0.0000        0.0000        0.0000        0.0000        0.0000        0.0000        0.0000        0.0000        0.0000        0.0000        0.0000        0.0000        0.0000        0.0000        0.0000        0.0000        0.0000        0.0000        0.0000        0.0000        0.0000        0.0000        0.0000        0.0000        0.0000        0.0000        0.0000        0.0000        0.0000        0.0000        0.0000        0.0000        0.0000        0.0000        0.0000        0.0000        0.0000        0.0000        0.0000        0.0000        0.0000        0.0000        0.0000        0.0000        0.0000        0.0000        0.0000        0.0000        0.0000        0.0000        0.0000        0.0000        0.0000        0.0000        0.0000        0.0000        7.2861        7.2225        7.8109        6.6035        6.6194        6.9951        6.3738        5.0961        3.8556        2.1856        1.7008        1.6467        1.5828        1.2830        1.3535        1.8326        2.2092        3.2038        4.2047        5.8427        4.3836        4.1288        4.9586        4.7777        6.5005        6.7109        5.7482        5.5023        4.2701        3.1839        3.4214        4.0136        4.4782        5.8634        6.9581        6.4346        6.8809        7.5130        6.5985        6.3146        6.9759        7.4044        7.6021        7.2088        3.5871        2.9417        2.6984        2.3763        3.1555        4.9037        5.2134        3.5888        2.7919        2.2342        2.3636        2.6353        3.1278        3.7454        4.4466        4.9491        6.8450        7.8519        8.6695        0.0000        0.0000        0.0000
        0.0000        0.0000        0.0000        0.0000        0.0000        0.0000        0.0000        0.0000        0.0000        0.0000        0.0000        0.0000        0.0000        0.0000        0.0000        0.0000        0.0000        0.0000        0.0000        0.0000        0.0000        0.0000        0.0000        0.0000        0.0000        0.0000        0.0000        0.0000        0.0000        0.0000        0.0000        0.0000        0.0000        0.0000        0.0000        0.0000        0.0000        0.0000       38.3143       24.6287       20.0189       18.5820       35.0102       43.6944       52.5977       52.3699       47.8402       25.2394       30.5361       32.4810       30.6361       28.2631       27.7072       26.7858       28.3242       29.8874       28.1851       27.0951       22.0157       26.1393       26.1593       23.0705       22.9979       23.1110       23.1840       22.5590       18.6679       15.4127       13.5816       11.0446        8.7368        6.7388        0.0000        0.0000        0.0000        0.0000        0.0000        0.0000        0.0000        0.0000        0.0000        0.0000        0.0000        0.0000        0.0000        0.0000        0.0000        0.0000        0.0000        0.0000        0.0000        0.0000        0.0000        0.0000        0.0000        0.0000        0.0000        0.0000        0.0000        0.0000        0.0000        0.0000        0.0000        0.0000        0.0000        0.0000        0.0000        0.0000        0.0000        0.0000        0.0000        0.0000        0.0000        0.0000        0.0000        0.0000        0.0000        0.0000        0.0000        0.0000        0.0000        0.0000        0.0000        0.0000        0.0000        0.0000        0.0000        0.0000        0.0000        0.0000        0.0000        0.0000        0.0000        0.0000        0.0000        0.0000        0.0000        0.0000        0.0000        0.0000        0.0000        0.0000        0.0000        0.0000        0.0000        0.0000        0.0000        0.0000        0.0000        0.0000        0.0000        0.0000        0.0000        0.0000        0.0000        0.0000        0.0000        0.0000        0.0000        0.0000        0.0000        0.0000        0.0000        0.0000        0.0000        0.0000        0.0000        0.0000        0.0000        0.0000        0.0000        0.0000        0.0000        0.0000        0.0000        0.0000        0.0000        0.0000        0.0000        0.0000        0.0000        0.0000        0.0000        0.0000        7.6055        8.1831        6.6626        6.8953        6.3096        4.8320        4.1959        2.6762        1.7765        1.9252        1.9387        1.5590        1.6363        1.7392        2.4392        3.0603        3.2593        4.0787        3.8397        3.0937        2.6726        2.9008        3.3303        3.1980        4.2577        4.3667        3.5849        2.6529        3.0833        2.9093        2.9511        3.0148        3.7310        4.8078        5.4849        6.3385        6.3302        5.5604        5.4645        6.0395        6.0531        5.5588        4.8984        2.9527        2.4879        2.5011        2.8124        3.6198        4.8053        5.1709        3.7857        2.3393        2.2551        2.2987        3.0597        3.5660        3.9472        4.4846        5.0427        6.8621        7.6007        0.0000        0.0000        0.0000        0.0000
        0.0000        0.0000        0.0000        0.0000        0.0000        0.0000        0.0000        0.0000        0.0000        0.0000        0.0000        0.0000        0.0000        0.0000        0.0000        0.0000        0.0000        0.0000        0.0000        0.0000        0.0000        0.0000        0.0000        0.0000        0.0000        0.0000        0.0000        0.0000        0.0000        0.0000        0.0000        0.0000        0.0000        0.0000        0.0000        0.0000        0.0000       51.6420       43.3774       40.4718       33.8593       28.4388       24.3662       15.2776       19.2144       23.3732       41.9646       45.7606       41.1327       33.7781       32.6408       40.8171       38.3421       43.7082       52.9452       37.5015       34.0602       28.3511       23.2651       23.1131       21.4693       19.6751       17.7619       19.4184       18.7909       18.3232       18.0528       18.2328       16.6503       14.3025       12.1060        8.6347        0.0000        0.0000        0.0000        0.0000        0.0000        0.0000        0.0000        0.0000        0.0000        0.0000        0.0000        0.0000        0.0000        0.0000        0.0000        0.0000        0.0000        0.0000        0.0000        0.0000        0.0000        0.0000        0.0000        0.0000        0.0000        0.0000        0.0000        0.0000        0.0000        0.0000        0.0000        0.0000        0.0000        0.0000        0.0000        0.0000        0.0000        0.0000        0.0000        0.0000        0.0000        0.0000        0.0000        0.0000        0.0000        0.0000        0.0000        0.0000        0.0000        0.0000        0.0000        0.0000        0.0000        0.0000        0.0000        0.0000        0.0000        0.0000        0.0000        0.0000        0.0000        0.0000        0.0000        0.0000        0.0000        0.0000        0.0000        0.0000        0.0000        0.0000        0.0000        0.0000        0.0000        0.0000        0.0000        0.0000        0.0000        0.0000        0.0000        0.0000        0.0000        0.0000        0.0000        0.0000        0.0000        0.0000        0.0000        0.0000        0.0000        0.0000        0.0000        0.0000        0.0000        0.0000        0.0000        0.0000        0.0000        0.0000        0.0000        0.0000        0.0000        0.0000        0.0000        0.0000        0.0000        0.0000        0.0000        5.2952        6.0700        7.0568        9.8839        9.5969        0.0000       11.0179        8.7873        5.4298        4.3216        2.9331        2.8183        3.8226        5.5899        3.7644        4.4958        2.7635        3.1011        3.7904        4.9049        5.6794        8.3630        5.8772        4.2355        2.8466        2.5186        2.9204        2.5765        2.0335        2.5816        2.6684        2.1171        2.6897        3.1131        3.0447        3.2061        3.3823        4.5705        5.9887        6.0921        6.6011        5.2312        5.2938        4.9844        4.4772        4.0285        3.8259        3.5146        3.7829        3.3583        3.5847        4.5990        4.1948        4.3638        4.4733        3.6332        3.2741        3.0392        3.3636        3.8891        6.8923        6.2081        6.3212        6.9413        6.7378        6.9329        0.0000        0.0000        0.0000        0.0000
        0.0000        0.0000        0.0000        0.0000        0.0000        0.0000        0.0000        0.0000        0.0000        0.0000        0.0000        0.0000        0.0000        0.0000        0.0000        0.0000        0.0000        0.0000        0.0000        0.0000        0.0000        0.0000        0.0000        0.0000        0.0000        0.0000        0.0000        0.0000        0.0000        0.0000        0.0000        0.0000        0.0000        0.0000        0.0000        0.0000        0.0000       58.2026       47.5635       42.3421       37.4073       32.1638       26.5061       16.0367       12.2562       10.0575        8.8913        4.8698        8.5767       17.2967       15.9293       22.5904       32.5934       27.1726       21.3400       19.4984       19.0414       15.7766       15.8268       17.5855       15.2816       15.4468       16.9659       19.6371       16.9001       18.1396       16.6530       17.4151       15.2067       14.7199       12.5041        9.6482        6.9638        0.0000        0.0000        0.0000        0.0000        0.0000        0.0000        0.0000        0.0000        0.0000        0.0000        0.0000        0.0000        0.0000        0.0000        0.0000        0.0000        0.0000        0.0000        0.0000        0.0000        0.0000        0.0000        0.0000        0.0000        0.0000        0.0000        0.0000        0.0000        0.0000        0.0000        0.0000        0.0000        0.0000        0.0000        0.0000        0.0000        0.0000        0.0000        0.0000        0.0000        0.0000        0.0000        0.0000        0.0000        0.0000        0.0000        0.0000        0.0000        0.0000        0.0000        0.0000        0.0000        0.0000        0.0000        0.0000        0.0000        0.0000        0.0000        0.0000        0.0000        0.0000        0.0000        0.0000        0.0000        0.0000        0.0000        0.0000        0.0000        0.0000        0.0000        0.0000        0.0000        0.0000        0.0000        0.0000        0.0000        0.0000        0.0000        0.0000        0.0000        0.0000        0.0000        0.0000        0.0000        0.0000        0.0000        0.0000        0.0000        0.0000        0.0000        0.0000        0.0000        0.0000        0.0000        0.0000        0.0000        0.0000        0.0000        0.0000        0.0000        0.0000        0.0000        3.1697        3.3709        3.4124        4.9093        5.6001        6.0789        6.9967        8.4397       10.8294       10.5436       12.1846        8.2989        4.1043        3.4938        3.0361        2.4015        4.7959        5.6178        5.0325        7.5618        4.2987        2.8135        3.4554        4.7898        3.6317        4.2340        6.3475        6.6014        3.1333        2.1355        1.7901        1.3105        1.3657        1.2482        1.4723        1.4571        2.2705        2.6293        2.9504        3.3761        3.8875        4.2001        4.4513        4.3275        3.8790        3.8720        4.5797        4.5392        4.4754        4.0478        3.5540        3.3379        3.3411        3.1204        3.3868        4.5883        3.4710        3.2596        3.1060        3.7294        3.6328        2.7092        2.2985        3.3036        5.8681        6.3783        6.6700        6.8874        6.3206        0.0000        0.0000        0.0000        0.0000        0.0000
        0.0000        0.0000        0.0000        0.0000        0.0000        0.0000        0.0000        0.0000        0.0000        0.0000        0.0000        0.0000        0.0000        0.0000        0.0000        0.0000        0.0000        0.0000        0.0000        0.0000        0.0000        0.0000        0.0000        0.0000        0.0000        0.0000        0.0000        0.0000        0.0000        0.0000        0.0000        0.0000        0.0000        0.0000        0.0000        0.0000       52.7999       50.2946       42.2235       38.4819       35.9291       32.1003       27.8156       15.8627       12.2150       10.1906        8.0119        4.4277        3.5535        3.2222        5.1454        7.4602       12.6727       10.6817       10.7234       10.7542       11.4838       11.1532       11.9063       13.4329       13.9883       15.3455       14.6302       16.8080       15.9874       15.3349       13.8137       14.1616       12.8369       11.7985        9.9789        7.6693        0.0000        0.0000        0.0000        0.0000        0.0000        0.0000        0.0000        0.0000        0.0000        0.0000        0.0000        0.0000        0.0000        0.0000        0.0000        0.0000        0.0000        0.0000        0.0000        0.0000        0.0000        0.0000        0.0000        0.0000        0.0000        0.0000        0.0000        0.0000        0.0000        0.0000        0.0000        0.0000        0.0000        0.0000        0.0000        0.0000        0.0000        0.0000        0.0000        0.0000        0.0000        0.0000        0.0000        0.0000        0.0000        0.0000        0.0000        0.0000        0.0000        0.0000        0.0000        0.0000        0.0000        0.0000        0.0000        0.0000        0.0000        0.0000        0.0000        0.0000        0.0000        0.0000        0.0000        0.0000        0.0000        0.0000        0.0000        0.0000        0.0000        0.0000        0.0000        0.0000        0.0000        0.0000        0.0000        0.0000        0.0000        0.0000        0.0000        0.0000        0.0000        0.0000        0.0000        0.0000        0.0000        0.0000        0.0000        0.0000        0.0000        0.0000        0.0000        0.0000        0.0000        0.0000        0.0000        0.0000        0.0000        0.0000        0.0000        0.0000        2.1301        2.1702        2.7445        2.4273        3.8250        3.7326        4.2082        4.9468        5.7683        6.8960        7.0836        8.2771        8.5871        7.9548        6.4096        4.1656        3.3932        2.2084        2.0523        3.1750        3.1216        3.4062        5.4521        3.0152        3.1129        3.7999        4.0250        3.3295        2.9220        3.4774        3.7564        1.9711        2.0253        1.9758        1.5009        1.3794        1.1425        1.2123        1.4113        2.2140        2.5486        3.1976        3.6510        3.6936        3.8625        4.0497        3.7204        2.8440        3.0584        3.8191        4.5345        4.4594        5.3532        4.7944        4.1743        3.4923        3.3977        3.8591        4.2848        2.8712        2.8998        3.1222        3.3525        3.3772        2.9767        2.8064        3.1640        4.7463        5.7525        6.8605        7.3144        6.6176        0.0000        0.0000        0.0000        0.0000        0.0000
        0.0000        0.0000        0.0000        0.0000        0.0000        0.0000        0.0000        0.0000        0.0000        0.0000        0.0000        0.0000        0.0000        0.0000        0.0000        0.0000        0.0000        0.0000        0.0000        0.0000        0.0000        0.0000        0.0000        0.0000        0.0000        0.0000        0.0000        0.0000        0.0000        0.0000        0.0000        0.0000        0.0000        0.0000        0.0000       49.2701       44.1180       38.8277       34.9345       32.6974       29.9492       26.3229       23.3249       13.9685       11.2481        8.8896        7.7925        4.6630        4.0074        3.7628        4.1473        4.0566        4.0685        4.9797        5.9299        8.2960        5.5142        5.0923        8.6081        9.9901       10.7373        9.9294        9.4262       11.5389       11.4551       11.0135       10.5141       11.1211       10.2724        9.3543        8.3194        6.3700        0.0000        0.0000        0.0000        0.0000        0.0000        0.0000        0.0000        0.0000        0.0000        0.0000        0.0000        0.0000        0.0000        0.0000        0.0000        0.0000        0.0000        0.0000        0.0000        0.0000        0.0000        0.0000        0.0000        0.0000        0.0000        0.0000        0.0000        0.0000        0.0000        0.0000        0.0000        0.0000        0.0000        0.0000        0.0000        0.0000        0.0000        0.0000        0.0000        0.0000        0.0000        0.0000        0.0000        0.0000        0.0000        0.0000        0.0000        0.0000        0.0000        0.0000        0.0000        0.0000        0.0000        0.0000        0.0000        0.0000        0.0000        0.0000        0.0000        0.0000        0.0000        0.0000        0.0000        0.0000        0.0000        0.0000        0.0000        0.0000        0.0000        0.0000        0.0000        0.0000        0.0000        0.0000        0.0000        0.0000        0.0000        0.0000        0.0000        0.0000        0.0000        0.0000        0.0000        0.0000        0.0000        0.0000        0.0000        0.0000        0.0000        0.0000        0.0000        0.0000        0.0000        0.0000        0.0000        0.0000        0.0000        0.0000        0.0000        2.0415        2.0631        2.4200        3.0625        2.8653        3.3065        3.4534        4.0920        4.6081        4.2320        4.7130        4.8393        5.8788        6.5758        6.1054        5.1029        3.3367        2.4576        1.8986        1.3474        2.6164        2.9863        3.2972        3.2624        2.3309        2.5508        2.7899        2.3522        2.1250        2.4383        2.5244        1.9228        1.3305        1.5097        1.2416        1.4420        1.6627        1.7591        1.6573        1.6360        2.9243        2.9955        3.2206        3.2715        3.3689        3.6786        3.7849        3.7255        3.1393        3.0163        3.2985        4.3717        4.9473        5.2562        4.9926        3.6461        3.7712        3.5244        3.4394        3.1461        3.0980        3.4211        3.7633        3.5251        3.4485        4.0076        3.9738        3.7523        5.8708        6.5643        7.1069        7.3034        6.6084        0.0000        0.0000        0.0000        0.0000        0.0000
        0.0000        0.0000        0.0000        0.0000        0.0000        0.0000        0.0000        0.0000        0.0000        0.0000        0.0000        0.0000        0.0000        0.0000        0.0000        0.0000        0.0000        0.0000        0.0000        0.0000        0.0000        0.0000        0.0000        0.0000        0.0000        0.0000        0.0000        0.0000        0.0000        0.0000        0.0000        0.0000        0.0000        0.0000        0.0000       15.1655       10.5035       11.0201       13.2964       19.1975       17.6320       17.3829       16.9490       14.3519       11.1061       10.8482       11.2462        8.4120        8.3077        8.3297        8.1897        4.9197        5.5555        5.9933        5.7895        3.1214        4.7488        4.0086        3.4491        8.5186        9.3180        8.3978        8.5032        8.6954       10.5356       12.4399        8.7468        8.1658        8.3667        8.3690        6.7106        7.7630        0.0000        0.0000        0.0000        0.0000        0.0000        0.0000        0.0000        0.0000        0.0000        0.0000        0.0000        0.0000        0.0000        0.0000        0.0000        0.0000        0.0000        0.0000        0.0000        0.0000        0.0000        0.0000        0.0000        0.0000        0.0000        0.0000        0.0000        0.0000        0.0000        0.0000        0.0000        0.0000        0.0000        0.0000        0.0000        0.0000        0.0000        0.0000        0.0000        0.0000        0.0000        0.0000        0.0000        0.0000        0.0000        0.0000        0.0000        0.0000        0.0000        0.0000        0.0000        0.0000        0.0000        0.0000        0.0000        0.0000        0.0000        0.0000        0.0000        0.0000        0.0000        0.0000        0.0000        0.0000        0.0000        0.0000        0.0000        0.0000        0.0000        0.0000        0.0000        0.0000        0.0000        0.0000        0.0000        0.0000        0.0000        0.0000        0.0000        0.0000        0.0000        0.0000        0.0000        0.0000        0.0000        0.0000        0.0000        0.0000        0.0000        0.0000        0.0000        0.0000        0.0000        0.0000        0.0000        0.0000        0.0000        0.0000        3.3916        2.8711        2.5687        2.3991        2.7008        2.6203        2.9097        2.9984        3.5152        3.4899        3.0104        3.4336        3.0541        3.6921        4.5804        4.7883        4.9177        3.8570        2.2215        1.8929        1.6972        2.6386        2.5598        2.4977        2.3390        2.1210        1.8106        1.8881        1.8822        1.8370        2.3674        2.3225        1.7540        1.6870        1.4911        1.4357        1.6529        1.9613        2.3634        2.7394        3.3415        3.2588        4.2941        4.7081        5.5097        5.4108        5.1768        5.2904        5.3588        4.8653        4.3963        4.3606        4.8395        5.3693        5.4953        4.1435        3.9972        4.1404        4.2643        3.9590        4.1347        3.1690        3.1659        3.1102        3.6802        2.8314        2.5416        2.7641        2.9743        4.8165        5.2167        5.5533        6.4034        0.0000        0.0000        0.0000        0.0000        0.0000        0.0000
        0.0000        0.0000        0.0000        0.0000        0.0000        0.0000        0.0000        0.0000        0.0000        0.0000        0.0000        0.0000        0.0000        0.0000        0.0000        0.0000        0.0000        0.0000        0.0000        0.0000        0.0000        0.0000        0.0000        0.0000        0.0000        0.0000        0.0000        0.0000        0.0000        0.0000        0.0000        0.0000        0.0000        0.0000        0.0000       10.8867        6.3552        8.1859        9.1780       11.8876       17.0291       17.4597       15.0967       11.1257       11.4431       10.9902        9.5305        7.2281        7.2702        7.0753        7.1173        6.0166        5.6970        5.9671        6.3800        3.3979        6.4991        4.7388        4.0178        9.3233        8.7979       14.4097       13.7653       10.4604       10.6794        9.5690        9.0809        8.1632        8.7014        9.6757        7.4403        0.0000        0.0000        0.0000        0.0000        0.0000        0.0000        0.0000        0.0000        0.0000        0.0000        0.0000        0.0000        0.0000        0.0000        0.0000        0.0000        0.0000        0.0000        0.0000        0.0000        0.0000        0.0000        0.0000        0.0000        0.0000        0.0000        0.0000        0.0000        0.0000        0.0000        0.0000        0.0000        0.0000        0.0000        0.0000        0.0000        0.0000        0.0000        0.0000        0.0000        0.0000        0.0000        0.0000        0.0000        0.0000        0.0000        0.0000        0.0000        0.0000        0.0000        0.0000        0.0000        0.0000        0.0000        0.0000        0.0000        0.0000        0.0000        0.0000        0.0000        0.0000        0.0000        0.0000        0.0000        0.0000        0.0000        0.0000        0.0000        0.0000        0.0000        0.0000        0.0000        0.0000        0.0000        0.0000        0.0000        0.0000        0.0000        0.0000        0.0000        0.0000        0.0000        0.0000        0.0000        0.0000        0.0000        0.0000        0.0000        0.0000        0.0000        0.0000        0.0000        0.0000        0.0000        3.3465        3.5750        0.0000        4.7344        5.2425        4.3017        3.7223        3.6509        3.3097        2.7277        2.6722        2.6782        2.7449        3.2440        2.4792        2.5926        2.7304        2.4575        2.9494        3.9063        3.8112        3.7979        3.0163        1.8842        1.5961        1.4194        2.4304        2.5261        2.5646        1.6880        1.4101        1.5391        1.4319        1.3650        1.5663        1.8388        1.8605        1.6611        1.4988        1.4697        1.4883        1.5718        2.2811        3.1126        2.9647        3.5399        3.3127        3.3086        3.6137        4.0258        5.1013        5.3398        5.4111        5.1262        4.7719        4.7227        4.6603        4.2019        3.6896        4.6271        4.1158        4.3140        3.7826        4.3043        4.0728        3.4086        2.8506        3.1296        3.0303        2.7785        1.9318        2.0373        2.4832        2.5726        3.8513        4.1571        4.8368        0.0000        0.0000        0.0000        0.0000        0.0000        0.0000        0.0000
        0.0000        0.0000        0.0000        0.0000        0.0000        0.0000        0.0000        0.0000        0.0000        0.0000        0.0000        0.0000        0.0000        0.0000        0.0000        0.0000        0.0000        0.0000        0.0000        0.0000        0.0000        0.0000        0.0000        0.0000        0.0000        0.0000        0.0000        0.0000        0.0000       65.2232       55.5435       29.5038       21.4917       16.5575       13.7934        6.0831        5.3920        9.6978       14.7278       15.6590       17.5739       14.0969       11.5515        9.8831       11.2535       11.4260       11.4154        7.9813        6.8589        7.4527        7.3623        5.9571        6.4342        6.9004        7.6019        5.2914        5.5742        4.7567       18.0846       16.8485       15.3649       15.5413       13.9719       10.7533        9.4398        8.3738        8.1180        8.0772        9.2373        9.3078        8.0480       10.0085        9.7981        0.0000        0.0000        0.0000        0.0000        0.0000        0.0000        0.0000        0.0000        0.0000        0.0000        0.0000        0.0000        0.0000        0.0000        0.0000        0.0000        0.0000        0.0000        0.0000        0.0000        0.0000        0.0000        0.0000        0.0000        0.0000        0.0000        0.0000        0.0000        0.0000        0.0000        0.0000        0.0000        0.0000        0.0000        0.0000        0.0000        0.0000        0.0000        0.0000        0.0000        0.0000        0.0000        0.0000        0.0000        0.0000        0.0000        0.0000        0.0000        0.0000        0.0000        0.0000        0.0000        0.0000        0.0000        0.0000        0.0000        0.0000        0.0000        0.0000        0.0000        0.0000        0.0000        0.0000        0.0000        0.0000        0.0000        0.0000        0.0000        0.0000        0.0000        0.0000        0.0000        0.0000        0.0000        0.0000        0.0000        0.0000        0.0000        0.0000        0.0000        0.0000        0.0000        0.0000        0.0000        0.0000        0.0000        0.0000        0.0000        0.0000        0.0000        0.0000        2.9827        3.2337        3.4764        4.2169        4.3370        5.0201        5.0373        4.8858        5.1494        4.4174        3.1572        2.7387        2.8344        2.1121        1.9491        1.7388        1.9180        2.2253        2.2422        2.7363        2.6982        2.8455        2.9685        3.0151        2.9767        2.8189        2.1792        3.6551        3.4808        2.2900        1.3866        1.5541        1.6240        1.5177        1.5620        2.2297        2.1983        2.1842        1.8787        1.8694        1.6501        1.7105        1.9866        3.0688        3.3325        3.4355        3.5035        2.9305        3.8110        4.6858        5.2326        5.8454        6.2562        6.3487        6.1107        5.4550        5.2403        5.2375        4.5676        3.2726        3.6526        4.3740        4.1919        4.7170        5.0058        4.0160        3.7324        3.0445        2.9418        3.4038        3.1874        2.2357        2.2285        1.8381        1.8348        3.1483        4.2235        0.0000        0.0000        0.0000        0.0000        0.0000        0.0000        0.0000        0.0000
        0.0000        0.0000        0.0000        0.0000        0.0000        0.0000        0.0000        0.0000        0.0000        0.0000        0.0000        0.0000        0.0000        0.0000        0.0000        0.0000        0.0000        0.0000        0.0000        0.0000        0.0000        0.0000        0.0000        0.0000        0.0000        0.0000       71.8931       66.7477       62.9298       55.5735       46.9461       28.0404       20.5625       19.9960       17.5224        8.1475        7.4149       14.9788       19.8270       22.6663       15.9876       11.4900        8.1599        8.8922        7.7239        9.4748       10.7290       10.2703        7.6913        7.2047        7.9337        6.9883        8.1110        8.2094       13.0639       12.8064       13.2528       12.9080       11.3860       16.0271       15.3679       15.4730       11.2416       11.5975       11.0858       10.3821       12.0198        9.2344        8.9408        8.7887        8.5491        6.0934        5.0902        6.5383        8.8783        8.1250        6.8970        6.6705        5.3736        6.1434        7.3283        4.7660        0.0000        0.0000        0.0000        0.0000        0.0000        0.0000        0.0000        0.0000        0.0000        0.0000        0.0000        0.0000        0.0000        0.0000        0.0000        0.0000        0.0000        0.0000        0.0000        0.0000        0.0000        0.0000        0.0000        0.0000        0.0000        0.0000        0.0000        0.0000        0.0000        0.0000        0.0000        0.0000        0.0000        0.0000        0.0000        0.0000        0.0000        0.0000        0.0000        0.0000        0.0000        0.0000        0.0000        0.0000        0.0000        0.0000        0.0000        0.0000        0.0000        0.0000        0.0000        0.0000        0.0000        0.0000        0.0000        0.0000        0.0000        0.0000        0.0000        0.0000        0.0000        0.0000        0.0000        0.0000        0.0000        0.0000        0.0000        0.0000        0.0000        0.0000        0.0000        3.1424        2.9619        3.3621        3.4257        3.2674        0.0000        0.0000        0.0000        0.0000        2.8225        3.0670        3.0858        3.0529        3.0119        3.4381        3.6240        3.9511        4.4278        4.6672        4.0518        3.6209        3.0302        2.6687        2.9105        2.8602        2.5588        3.1781        2.7942        2.4592        2.5004        2.3034        2.1170        1.6983        3.3119        4.1191        3.1153        2.6679        2.1234        2.1557        1.4624        1.1454        1.4936        1.6761        1.6800        1.7903        2.0253        2.3394        1.9273        1.9010        2.1229        2.3792        2.1023        2.2855        2.7809        3.5619        3.4588        3.7977        3.8141        3.4571        4.1302        4.7785        5.8465        6.5185        7.0441        7.1260        6.9449        6.2880        6.3177        5.8282        4.7465        3.4991        3.1792        4.2499        3.8802        5.5744        4.7417        4.2502        3.5058        2.9809        3.1484        3.0652        3.2559        2.6256        2.8547        2.5922        2.4731        3.6752        4.1363        0.0000        0.0000        0.0000        0.0000        0.0000        0.0000        0.0000        0.0000
        0.0000        0.0000        0.0000        0.0000        0.0000        0.0000        0.0000        0.0000        0.0000        0.0000        0.0000        0.0000        0.0000        0.0000        0.0000        0.0000        0.0000        0.0000        0.0000        0.0000        0.0000        0.0000        0.0000        0.0000        0.0000       59.2885       54.1181       34.9086       31.7984       28.5838       25.2962       25.8580       22.9218       21.7620       20.3900       15.1684       11.3180       10.3183       13.1472       18.2113       23.9858       20.9685       20.4969       12.2948       20.1450       15.7817       12.6344       12.9788       11.2460       10.3392       10.6564       12.8948       12.8391       13.2374       15.5164       12.5133       13.8554       11.8757       10.8755       13.6950       13.1821       12.8474       12.9078       12.0238       13.9897       21.4778       16.8521       16.8788       14.4523        9.6527        7.4302        4.6694        4.4948        5.1832        7.1728        9.7433        8.3168        8.7067        7.0397       11.6965       12.9196       15.0879       15.3741        9.1987        0.0000        0.0000        0.0000        0.0000        0.0000        0.0000        0.0000        0.0000        0.0000        0.0000        0.0000        0.0000        0.0000        0.0000        0.0000        0.0000        0.0000        0.0000        0.0000        0.0000        0.0000        0.0000        0.0000        0.0000        0.0000        0.0000        0.0000        0.0000        0.0000        0.0000        0.0000        0.0000        0.0000        0.0000        0.0000        0.0000        0.0000        0.0000        0.0000        0.0000        0.0000        0.0000        0.0000        0.0000        0.0000        0.0000        0.0000        0.0000        0.0000        0.0000        0.0000        0.0000        0.0000        0.0000        0.0000        0.0000        0.0000        0.0000        0.0000        0.0000        0.0000        0.0000        0.0000        0.0000        0.0000        0.0000        0.0000        0.0000        3.8421        3.8997        3.5624        3.7758        3.7592        3.7126        3.2633        2.9681        3.1596        2.7974        2.8310        3.0579        2.4355        2.2146        2.3838        2.7451        2.8427        3.0594        3.1214        3.6176        3.7252        3.2930        2.8383        3.4464        3.5387        3.7514        3.2122        3.2330        3.1122        2.5415        2.3038        1.5956        1.9077        2.4827        3.8923        3.8828        2.7989        1.9311        1.2086        1.1920        0.8108        0.8628        0.9892        1.8525        2.0235        3.0208        3.0273        1.9795        1.4425        1.4252        1.6682        2.4689        2.4747        3.1826        3.6111        5.5163        5.5615        5.2602        5.7755        4.3508        4.7586        5.3749        6.6062       10.2481       12.1753       11.4610        8.8551        7.4098        7.1367        6.3075        5.4623        3.9230        3.8610        4.3092        5.7350        4.6752        3.6687        3.5869        3.4854        3.1242        3.1826        3.2928        0.0000        0.0000        6.5430        6.2807        5.5957        3.5628        0.0000        0.0000        0.0000        0.0000        0.0000        0.0000        0.0000        0.0000        0.0000
        0.0000        0.0000        0.0000        0.0000        0.0000        0.0000        0.0000        0.0000        0.0000        0.0000        0.0000        0.0000        0.0000        0.0000        0.0000        0.0000        0.0000        0.0000        0.0000        0.0000        0.0000        0.0000        0.0000        0.0000        0.0000        0.0000       45.8463       28.8364       24.5743       19.7167       18.5078       21.7805       23.3132       19.7278       17.7871       12.3779       10.5175       13.2280       23.6404       24.7857       24.6355       21.4659       20.0518       26.3679       18.2771       21.5966       16.1650       13.6742       11.2330       12.5730       18.2077       14.1827       20.4502       19.1277       17.1436       17.5086       15.1356       12.8608       11.9398       14.8053       14.2046       13.6961       12.7547       12.1693       11.0465       10.7885       15.0744       13.4597       10.1142       10.0660        7.6329        6.1170        5.1980        4.5263        4.4483        6.3755        6.0523        7.2071        7.3135        6.0981        5.4444        5.5996        8.5516        7.0033        4.8411        3.8135        0.0000        0.0000        0.0000        0.0000        0.0000        0.0000        0.0000        0.0000        0.0000        0.0000        0.0000        0.0000        0.0000        0.0000        0.0000        0.0000        0.0000        0.0000        0.0000        0.0000        0.0000        0.0000        0.0000        0.0000        0.0000        0.0000        0.0000        0.0000        0.0000        0.0000        0.0000        0.0000        0.0000        0.0000        0.0000        0.0000        0.0000        0.0000        0.0000        0.0000        0.0000        0.0000        0.0000        0.0000        0.0000        0.0000        0.0000        0.0000        0.0000        0.0000        0.0000        0.0000        0.0000        0.0000        0.0000        0.0000        0.0000        0.0000        0.0000        0.0000        0.0000        0.0000        0.0000        0.0000        0.0000        0.0000        4.5756        4.5268        4.3492        4.7454        4.5907        4.6868        4.4320        3.7909        3.3281        2.9965        2.9357        2.8114        2.3739        2.4765        2.7004        2.5310        2.4802        2.6546        3.1886        3.9956        4.1475        4.0808        3.6638        4.2101        4.1306        3.7183        3.0518        2.9269        2.5999        2.2698        2.1237        2.1715        2.8890        2.4247        1.9557        1.5810        1.2730        1.0062        0.7634        0.7806        0.4001        0.8117        0.9105        1.4948        1.5426        2.8628        3.1751        2.1361        1.9278        1.4602        1.7212        2.4126        2.7768        2.5009        2.7795        5.2842        6.0379        5.8976        5.6105        5.1990        6.3858        6.7762        8.1492       10.8231       11.3737       10.3414       10.3667        7.4840        6.6388        5.9780        5.7865        5.7638        4.4893        4.2393        5.0556        3.7996        3.6902        3.5314        3.6134        3.5495        3.4888        0.0000        0.0000        0.0000        0.0000        0.0000        0.0000        0.0000        0.0000        0.0000        0.0000        0.0000        0.0000        0.0000        0.0000        0.0000        0.0000
        0.0000        0.0000        0.0000        0.0000        0.0000        0.0000        0.0000        0.0000        0.0000        0.0000        0.0000        0.0000        0.0000        0.0000        0.0000        0.0000        0.0000        0.0000        0.0000        0.0000        0.0000        0.0000        0.0000        0.0000        0.0000        0.0000        0.0000       26.8303       22.0937       18.3345       18.6141       23.5817       23.1208       21.6492       16.7292       12.4703       14.7917       24.6214       26.8259       20.6976       20.3056       19.7678       16.9202       18.6711       20.1984       24.1674       27.8328       22.5762       12.8606       13.8623       15.1625       21.1163       24.3675       28.0837       27.5226       15.3790       25.6943       30.3532       18.2590       16.5209       16.7857       17.3483       20.7001       13.3984       12.9607       10.5245        9.7095       10.3358        9.4759        8.2763        7.1955        4.6163        3.7333        4.2217        4.3890        5.0594        8.3448        9.9544       13.9494       10.1906        9.8230        9.9213       10.0189        7.7840        6.0149        6.8828        6.1384        4.5712        3.4756        3.1200        0.0000        0.0000        0.0000        0.0000        0.0000        0.0000        0.0000        0.0000        0.0000        0.0000        0.0000        0.0000        0.0000        0.0000        0.0000        0.0000        0.0000        0.0000        0.0000        0.0000        0.0000        0.0000        0.0000        0.0000        0.0000        0.0000        0.0000        0.0000        0.0000        0.0000        0.0000        0.0000        0.0000        0.0000        0.0000        0.0000        0.0000        0.0000        0.0000        0.0000        0.0000        0.0000        0.0000        0.0000        0.0000        0.0000        0.0000        0.0000        0.0000        0.0000        0.0000        0.0000        0.0000        0.0000        0.0000        0.0000        0.0000        0.0000        0.0000        0.0000        0.0000        4.8377        5.1740        5.3192        5.7079        5.7396        5.4795        5.2439        4.3783        3.5264        2.7760        2.5735        2.2915        2.8397        2.4125        2.5073        2.6993        3.0052        2.9845        3.0999        2.6224        3.7169        4.5436        5.1676        4.6505        5.5591        4.6829        3.9838        3.4078        3.4482        2.5215        2.3046        2.6422        2.9309        2.5916        1.4844        0.9161        0.9602        0.8774        0.9928        0.9998        0.9323        0.9402        0.9747        1.0716        1.6200        1.8436        3.5612        3.4876        2.4641        2.0367        1.7761        1.6805        2.7255        3.2542        3.2745        3.3013        4.5922        6.6768        7.8892        7.6393        6.2462        6.5262        7.5371        8.3903       10.9314       11.5575       11.1297       10.6940        8.1502        7.3538        7.1255        6.3413        5.5776        4.9141        4.9411        4.4292        3.7584        3.7891        3.8862        3.7403        3.6257        3.7856        0.0000        0.0000        0.0000        0.0000        0.0000        0.0000        0.0000        0.0000        0.0000        0.0000        0.0000        0.0000        0.0000        0.0000        0.0000        0.0000
        0.0000        0.0000        0.0000        0.0000        0.0000        0.0000        0.0000        0.0000        0.0000        0.0000        0.0000        0.0000        0.0000        0.0000        0.0000        0.0000        0.0000        0.0000        0.0000        0.0000        0.0000        0.0000        0.0000        0.0000        0.0000        0.0000        0.0000       26.6316       22.5288       22.5293       25.7012       28.5518       25.8951       25.4891       22.4207       16.8290       13.3183       19.1270       18.6484       20.3240       22.9893       17.6980       15.0766       18.6830       14.9775       15.6750       18.9313       16.7707       16.6181       17.7083       23.7458       33.6331       35.3059       28.7182       25.0235       26.8622       32.3361       25.6904       19.5478       15.9698       15.5116       22.6811       21.9435       12.9103       10.5276        9.7873        8.9394        9.5662        8.6472        7.6456        6.4385        4.0466        3.2150        3.7212        3.9627        7.0480       11.8106       12.8785       14.0572       14.3190       11.5943       14.0964       11.9951        9.0035        7.6183        5.6062        4.3472        3.9353        4.3714        3.8357        0.0000        0.0000        0.0000        0.0000        0.0000        0.0000        0.0000        0.0000        0.0000        0.0000        0.0000        0.0000        0.0000        0.0000        0.0000        0.0000        0.0000        0.0000        0.0000        0.0000        0.0000        0.0000        0.0000        0.0000        0.0000        0.0000        0.0000        0.0000        0.0000        0.0000        0.0000        0.0000        0.0000        0.0000        0.0000        0.0000        0.0000        0.0000        0.0000        0.0000        0.0000        0.0000        0.0000        0.0000        0.0000        0.0000        0.0000        0.0000        0.0000        0.0000        0.0000        0.0000        0.0000        0.0000        0.0000        0.0000        0.0000        0.0000        0.0000        0.0000        0.0000        0.0000        5.5364        5.9323        5.5246        5.8726        5.5424        5.0540        4.8098        3.6438        3.0155        2.6576        2.5063        2.6067        2.4481        2.4753        2.9349        2.9028        2.8383        2.6408        2.6318        3.6619        4.0625        4.0900        4.2469        4.8719        4.7352        3.9254        3.4453        3.2389        3.1208        2.9231        2.3902        2.4625        2.3844        1.0816        0.6504        0.7602        1.0318        1.0371        1.1325        1.4451        1.5435        1.6291        1.7442        1.6203        2.2563        3.2204        3.7327        3.0814        2.7264        2.6837        2.5558        3.7564        4.7933        5.0513        4.7945        6.3572        8.4753        9.6072       10.0617        7.2619        7.0238        8.7567        9.2440       11.0989       11.8781       11.4490       10.4749        8.3704        8.6238        7.7657        8.3391        8.2032        7.0793        6.7071        6.1705        5.5418        4.5631        4.4403        4.2128        4.1996        4.1861        0.0000        0.0000        0.0000        0.0000        0.0000        0.0000        0.0000        0.0000        0.0000        0.0000        0.0000        0.0000        0.0000        0.0000        0.0000        0.0000
        0.0000        0.0000        0.0000        0.0000        0.0000        0.0000        0.0000        0.0000        0.0000        0.0000        0.0000        0.0000        0.0000        0.0000        0.0000        0.0000        0.0000        0.0000        0.0000        0.0000        0.0000        0.0000        0.0000        0.0000        0.0000        0.0000        0.0000        0.0000       28.0480       28.1764       29.2972       31.7168       30.9432       27.6566       25.6314       23.4818       17.9592       23.5764       23.9128       18.1836       16.8513       13.7080        9.0238       12.6385        8.2089        5.6662        9.1185        6.5222       12.0869       15.6445       14.4033       14.5942       19.0855       29.8023       24.5320       29.4529       24.4984       23.5465       16.6298       14.9314       13.6858       14.2104       12.7653       10.6726        9.9585        8.9992        8.0466        8.6205        7.8499        6.8619        5.7224        1.5498        1.2295        1.1096        2.1469        7.2189        6.2907        7.1946        8.3466       10.3292       11.7537        8.1509        9.0139       10.1530        8.2037        5.6617        5.9233        4.4059        4.4526        4.5112        5.2671        0.0000        0.0000        0.0000        0.0000        0.0000        0.0000        0.0000        0.0000        0.0000        0.0000        0.0000        0.0000        0.0000        0.0000        0.0000        0.0000        0.0000        0.0000        0.0000        0.0000        0.0000        0.0000        0.0000        0.0000        0.0000        0.0000        0.0000        0.0000        0.0000        0.0000        0.0000        0.0000        0.0000        0.0000        0.0000        0.0000        0.0000        0.0000        0.0000        0.0000        0.0000        0.0000        0.0000        0.0000        0.0000        0.0000        0.0000        0.0000        0.0000        0.0000        0.0000        0.0000        0.0000        0.0000        0.0000        0.0000        0.0000        0.0000        0.0000        0.0000        0.0000        0.0000        5.3169        5.9865        5.9094        4.9813        4.7167        4.4803        5.8546        5.6404        4.9767        4.3040        3.1549        2.5830        2.4064        2.0925        2.8714        3.0987        2.9026        2.4047        2.9039        2.7784        2.9849        3.0898        3.7478        3.8150        3.4303        3.1481        2.9024        2.6589        2.5497        2.6900        1.7957        1.2364        0.6611        0.6435        0.9557        1.2164        0.9929        0.9994        1.0349        1.1207        1.1806        0.9393        0.9656        1.4551        1.8390        2.3694        3.2043        3.3238        3.0103        2.8348        3.9258        4.5492        5.2888        5.9511        6.8000        6.4474        6.8205        7.1994        7.0687        7.8410        8.1704        9.8653        9.3448        9.7641        9.2546        8.8824        7.7685        7.5139        7.6776        8.3304       10.1956        9.5019        8.8755        8.2185        5.6273        4.8665        4.5993        4.6042        4.9098        4.9492        0.0000        0.0000        0.0000        0.0000        0.0000        0.0000        0.0000        0.0000        0.0000        0.0000        0.0000        0.0000        0.0000        0.0000        0.0000        0.0000
        0.0000        0.0000        0.0000        0.0000        0.0000        0.0000        0.0000        0.0000        0.0000        0.0000        0.0000        0.0000        0.0000        0.0000        0.0000        0.0000        0.0000        0.0000        0.0000        0.0000        0.0000        0.0000        0.0000        0.0000        0.0000        0.0000        0.0000        0.0000       29.0602       28.7733       29.6386       34.0824       36.9141       39.3016       35.0838       30.0536       27.3909       27.8202       26.2071       17.2652       14.4666       11.7563        8.3148        9.6923        9.8161        5.4075        2.9051        4.5925       10.1275        9.9944       11.2455       15.6019       21.6227       23.4766       23.1593       33.1803       24.3060       18.8459       17.3468       15.0369       13.5466       11.7700       10.4267        9.1621        8.5153        7.9375        8.4234        8.4679        7.2927        6.4364        5.4162        1.9491        1.0259        1.6352        3.5810        3.8876        4.4642        6.6476        7.0416       10.0107        9.7125        9.0871        9.8011        7.0679        5.3061        4.7053        4.7124        4.1934        6.4706        7.1997        9.0250        0.0000        0.0000        0.0000        0.0000        0.0000        0.0000        0.0000        0.0000        0.0000        0.0000        0.0000        0.0000        0.0000        0.0000        0.0000        0.0000        0.0000        0.0000        0.0000        0.0000        0.0000        0.0000        0.0000        0.0000        0.0000        0.0000        0.0000        0.0000        0.0000        0.0000        0.0000        0.0000        0.0000        0.0000        0.0000        0.0000        0.0000        0.0000        0.0000        0.0000        0.0000        0.0000        0.0000        0.0000        0.0000        0.0000        0.0000        0.0000        0.0000        0.0000        0.0000        0.0000        0.0000        0.0000        0.0000        0.0000        0.0000        0.0000        0.0000        0.0000        8.2621        6.7381        7.3068        7.0950        6.9538        5.9564        5.5433        5.4841        6.8822        7.4051        6.0178        5.3501        4.9910        5.1200        4.2303        3.2252        2.9634        3.2943        3.1482        2.4135        2.6887        2.6351        2.8976        3.2540        4.0785        3.7524        3.3443        3.2377        3.0003        2.7622        2.5273        2.4836        1.8617        1.5781        0.7269        0.6356        0.7536        0.9792        1.1694        1.2568        1.0933        0.9045        1.0763        1.1661        1.6124        1.6044        2.3331        3.0429        3.2049        3.3475        3.1651        3.3141        4.5476        6.0025        7.0194        7.6681        7.8893        8.3193        7.9499        8.2374        8.1733        8.9107        8.7704        8.8270        8.9695       11.5562       10.4962       10.0772        8.5809        8.3942        8.4533        8.2634       11.0366       11.2137       10.8956        9.7974        6.6415        5.9203        5.1914        5.0229        5.1966        5.0243        0.0000        0.0000        0.0000        0.0000        0.0000        0.0000        0.0000        0.0000        0.0000        0.0000        0.0000        0.0000        0.0000        0.0000        0.0000        0.0000
        0.0000        0.0000        0.0000        0.0000        0.0000        0.0000        0.0000        0.0000        0.0000        0.0000        0.0000        0.0000        0.0000        0.0000        0.0000        0.0000        0.0000        0.0000        0.0000        0.0000        0.0000        0.0000        0.0000        0.0000        0.0000        0.0000        0.0000        0.0000       30.9413       32.4052       30.8836       32.1863       34.0270       36.9873       34.0622       30.0692       26.9272       26.5653       26.9669       19.7491       16.5353       13.3203        9.7739       12.9613        8.9387        2.4055        4.3103        5.0003        8.9515        8.0936       11.6106       20.3315       22.0742       18.7572       16.8033       20.7055       18.1989       18.6774       15.6337       13.7109       12.5585       11.0989       10.0101        9.7466        8.2674        7.0452        7.7435        8.5574        7.3807        6.3430        4.3827        1.4803        1.1511        2.1975        1.4965        3.8204        4.9608        5.9795        6.8306        9.5257       10.1689        9.2043        9.5665        6.5840        5.3691        4.9750        5.2163        4.7537        5.2210        3.7409        7.9759        7.5924        0.0000        0.0000        0.0000        0.0000        0.0000        0.0000        0.0000        0.0000        0.0000        0.0000        0.0000        0.0000        0.0000        0.0000        0.0000        0.0000        0.0000        0.0000        0.0000        0.0000        0.0000        0.0000        0.0000        0.0000        0.0000        0.0000        0.0000        0.0000        0.0000        0.0000        0.0000        0.0000        0.0000        0.0000        0.0000        0.0000        0.0000        0.0000        0.0000        0.0000        0.0000        0.0000        0.0000        0.0000        0.0000        0.0000        0.0000        0.0000        0.0000        0.0000        0.0000        0.0000        0.0000        0.0000        0.0000        0.0000        0.0000        0.0000       11.4891       10.2583       10.0611        8.1787        7.0182        8.2518        8.2816        7.5283        7.7450        9.5441        8.1390        7.9544        8.2413        9.8051        7.9771        6.7596        5.2612        4.0769        3.4455        3.3551        3.5115        3.5276        3.0234        2.9719        3.6290        6.0745        4.0566        3.8307        3.1288        2.9623        3.1325        3.3965        3.2188        1.8965        1.4457        1.0302        0.8825        0.9655        1.0417        1.0347        1.0119        0.8421        1.0617        1.0270        0.9813        1.7550        2.6579        3.6258        3.9289        4.3133        4.4752        4.3055        4.4515        6.0350        6.8834        8.0889        8.0576        7.5312        8.0752        8.8571        9.0126        9.3848       10.6951       11.1931       10.9246       11.8282       13.5519       12.6445       13.2408       12.2323       11.5790       10.6902       10.3640       13.0220       13.6733       13.2949       12.0749        8.4671        7.9056        7.3513        7.1665        7.0929        6.9595        7.0406        0.0000        0.0000        0.0000        0.0000        0.0000        0.0000        0.0000        0.0000        0.0000        0.0000        0.0000        0.0000        0.0000        0.0000        0.0000
        0.0000        0.0000        0.0000        0.0000        0.0000        0.0000        0.0000        0.0000        0.0000        0.0000        0.0000        0.0000        0.0000        0.0000        0.0000        0.0000        0.0000        0.0000        0.0000        0.0000        0.0000        0.0000        0.0000        0.0000        0.0000        0.0000        0.0000       33.6034       34.8484       34.1230       34.6087       38.4853       36.0570       32.9743       30.7536       28.1114       22.4368       24.8914       24.2009       21.4703       16.9722       12.8387       13.3705       13.6306        6.4649        7.4480        8.9958        7.0119        9.4612       10.0156       12.3783       19.0692       14.7713       13.9262       13.0925       11.8451       12.6950       12.4332       12.2592       12.3459       11.0833       12.0829       11.2926       10.3997        7.3627        7.6334        6.5244        6.1216        5.0923        4.4685        3.6916        1.7991        1.5111        1.5492        1.5563        6.0687        7.3316        8.7106        7.9598       12.7195       10.7253       10.4702       10.1985        7.9432        6.4276        6.1666        6.9048        9.0197       10.2457        6.3458        7.3262        4.5672        5.7677        0.0000        0.0000        0.0000        0.0000        0.0000        0.0000        0.0000        0.0000        0.0000        0.0000        0.0000        0.0000        0.0000        0.0000        0.0000        0.0000        0.0000        0.0000        0.0000        0.0000        0.0000        0.0000        0.0000        0.0000        0.0000        0.0000        0.0000        0.0000        0.0000        0.0000        0.0000        0.0000        0.0000        0.0000        0.0000        0.0000        0.0000        0.0000        0.0000        0.0000        0.0000        0.0000        0.0000        0.0000        0.0000        0.0000        0.0000        0.0000        0.0000        0.0000        0.0000        0.0000        0.0000        0.0000        0.0000        0.0000       10.0355       10.1431        9.3964        8.8393        9.0414        8.5756       10.2597        9.0828        9.4933        8.8676       10.1887        9.9573       10.3760       10.4123       10.8214        8.0781        7.7742        6.4746        5.0293        4.6195        4.6342        4.8008        4.8823        3.2849        3.3079        3.4196        5.0538        3.7973        3.7294        3.6183        3.5638        3.6867        3.7228        3.2607        2.2794        1.7690        1.4567        1.3285        1.7780        1.9631        2.1197        1.9708        1.5831        1.9602        1.8627        2.4908        3.2586        3.7738        4.3737        5.0689        5.5291        5.0655        5.0993        5.4249        6.6053        9.3717        9.9128       11.4027       11.6083       10.6976       10.5296       11.8289       12.1404       13.1644       14.8678       14.4477       16.1279       15.8185       17.4272       19.7430       16.0489       15.4886       15.2039       13.4945       15.6230       15.0357       14.3867       13.8422        9.8899        9.2716        9.1996        9.3772        9.3539        9.6129        0.0000        0.0000        0.0000        0.0000        0.0000        0.0000        0.0000        0.0000        0.0000        0.0000        0.0000        0.0000        0.0000        0.0000        0.0000        0.0000
        0.0000        0.0000        0.0000        0.0000        0.0000        0.0000        0.0000        0.0000        0.0000        0.0000        0.0000        0.0000        0.0000        0.0000        0.0000        0.0000        0.0000        0.0000        0.0000        0.0000        0.0000        0.0000        0.0000        0.0000        0.0000        0.0000        0.0000       31.4060       30.1726       30.4229       30.6092       27.0335       25.5577       22.0371       19.1704       19.9212       12.7777       11.5518       19.4487       18.9061       14.9838       12.0636        8.6514       10.4748        6.7054       11.0911       13.2104        9.7000        9.6980       10.3394       10.0320        9.1972        6.4065        5.9248        6.8991        7.9864        9.1915        9.5101        8.7569       10.4788       12.9752       13.7370       13.3653       12.2425        9.5279        9.1645        6.1277        4.4090        6.1490        6.6931        5.4127        3.2222        3.2547        2.2335        2.7156        4.6710        7.0774        7.6484        9.9787       11.5797       10.5070       10.6710        9.9259        8.1810        7.5056        6.8660        6.2342        4.2092        4.8490        3.9836        3.8147        3.7185        3.8158        3.3916        5.4967        5.6132        8.5042        8.7214       13.8777       14.3841       16.8098        0.0000        0.0000        0.0000        0.0000        0.0000        0.0000        7.7211        7.5855        8.8149       10.9779        0.0000        0.0000        0.0000        0.0000        0.0000        0.0000        0.0000        0.0000        0.0000        0.0000        0.0000        0.0000        0.0000        0.0000        0.0000        0.0000        0.0000        0.0000        0.0000        0.0000        0.0000        0.0000        0.0000        0.0000        0.0000        0.0000        0.0000        0.0000        0.0000        0.0000        0.0000        0.0000        0.0000        0.0000        0.0000        0.0000        9.5285        9.1294        9.7592       10.5284        9.0766        9.2123        9.8258        9.4174        9.1596        8.2421        8.0233        8.5402        9.0375        9.6784        8.8008        8.5140        7.8752        7.1458        7.5557        6.3974        5.2178        4.8099        3.7042        3.8972        4.0322        3.7340        3.5631        3.5130        3.5250        3.5064        3.4559        3.4763        3.8483        3.8278        3.0615        2.6319        2.9823        2.6402        2.3811        2.1551        1.9874        1.8939        1.9057        1.9319        1.9624        1.8478        1.5686        1.9381        1.8646        2.1301        2.4218        3.1578        4.3193        5.0816        5.8765        6.6438        7.9096        9.3965        9.5805        9.5716        9.3930        9.3619       10.1086       11.9208       13.7598       14.9474       15.4918       16.0161       15.9619       16.2416       16.6210       16.1969       16.4377       16.0135       14.9099       14.1208       11.0093       10.5579        9.6024        8.9126        9.6921        9.5853        9.5078       10.3290       11.7801       12.1738        0.0000        0.0000        0.0000        0.0000        0.0000        0.0000        0.0000        0.0000        0.0000        0.0000        0.0000        0.0000        0.0000        0.0000        0.0000        0.0000
        0.0000        0.0000        0.0000        0.0000        0.0000        0.0000        0.0000        0.0000        0.0000        0.0000        0.0000        0.0000        0.0000        0.0000        0.0000        0.0000        0.0000        0.0000        0.0000        0.0000        0.0000        0.0000        0.0000        0.0000        0.0000        0.0000       30.0184       29.9724       29.2489       26.1375       23.2310       19.0540       19.6661       18.6942       13.7470       20.2759       18.4628       15.1539       15.0046       13.2807        9.2707        9.1691       12.3560       15.0596       15.8199       16.2055       20.1232       12.2406       15.9557       11.8125        8.2511        6.4753        7.5015        6.8435        7.0557        6.9342        7.3110        6.5303        6.6150        7.3980        8.8902       18.1113       18.3519       16.1040       12.3224       12.3282        8.9976        8.1579        7.1467        6.5743        6.1598        4.0791        3.0261        3.8377        3.1809        5.2558        6.2886        7.2803        7.7897        8.6218        9.2442       10.6182       10.9569        9.5344        8.1075        7.3363        8.0071        6.7995        6.1217        9.4214        9.2481        9.7919       10.8691        7.5824        4.3072        4.6608        5.6342       10.0064        6.9022        5.7416       11.0724       12.2491       11.7759        4.8297        2.3137        4.0464        2.7488        6.8213        6.9187        9.2176        8.0469        7.9394        7.4589        7.1934        6.0088        0.0000        0.0000        0.0000        0.0000        0.0000        0.0000        0.0000        0.0000        0.0000        0.0000        0.0000        0.0000        0.0000        0.0000        0.0000        0.0000        0.0000        0.0000        0.0000        0.0000        0.0000        5.1913        5.0691        5.2497        5.7581        6.6395        6.9721        8.4138        8.9994        9.5531       10.3437       10.8787       10.8035       10.3213       10.8422       10.1515        9.1993        9.7524       10.3110        9.8088        9.7232        9.5306        9.5740        9.8885       11.6933       11.9804       10.9194       10.8056        8.9802        8.1658        8.5752        7.9943        6.0098        5.1368        4.9741        5.1966        5.2523        5.0854        4.8249        4.7658        4.4338        4.2899        4.2138        4.0461        4.3271        4.0807        3.3560        3.0836        3.3304        3.2050        3.1398        3.1857        2.9172        2.3740        2.1832        2.0206        2.0725        1.9186        1.8273        2.1527        2.4038        2.6270        3.2184        3.8907        5.5340        6.6211        7.3864        7.7156        9.0970        9.7745        9.7947       10.0491       10.5076       12.0076       13.0273       16.0140       18.7919       17.9921       16.9348       17.8065       18.6521       19.3429       19.2830       18.8960       19.8813       18.8775       17.0970       15.7043       11.8482       10.6227        9.9634        9.4066       10.7128       11.3551       11.6323       12.0831        0.0000        0.0000        0.0000        0.0000        0.0000        0.0000        0.0000        0.0000        0.0000        0.0000        0.0000        0.0000        0.0000        0.0000        0.0000        0.0000        0.0000        0.0000
        0.0000        0.0000        0.0000        0.0000        0.0000        0.0000        0.0000        0.0000        0.0000        0.0000        0.0000        0.0000        0.0000        0.0000        0.0000        0.0000        0.0000        0.0000        0.0000        0.0000        0.0000        0.0000        0.0000        0.0000        0.0000        0.0000       27.1238       26.4308       26.4066       25.3765       21.7601       15.2008       16.8397       19.9173       18.9561       21.4763       21.3412       17.0656       13.9156       14.8029       11.0260       12.1547       15.0928       22.5901       20.0969       17.3961       17.8422       14.3296       12.7904       13.4458        7.5488        8.2853        9.2110        7.0722        6.0675        5.6359        7.8921        7.1188        5.9531        6.0662        7.4970       14.8374       17.7036       17.2126        9.4250        8.6235        8.9428        5.0997        5.9163        5.5297        3.1648        3.4344        3.1501        3.1767        5.2809        7.2686        6.8263        6.1673        6.8855        8.1971        9.0008        9.2215        9.2361        9.5421       10.4339       10.4292       11.6953       10.6989       10.5069       10.8944       11.6765       11.2027       11.5382        7.8267        8.3440        6.8543        7.6420        3.6803        7.9863       15.1149       14.1467        5.9404        5.2981        4.3374        1.8723        3.4360        3.6399        9.3931        8.2997        5.7744        5.8266        5.6087        4.5295        4.7766        4.3586        4.3751        3.3721        3.6071        0.0000        0.0000        0.0000        0.0000        0.0000        0.0000        0.0000        0.0000        0.0000        0.0000        0.0000        0.0000       11.7241       11.2249        6.6671        6.1297        4.7979        4.9305        7.0262        7.5056        5.6625        7.8845        7.2400        8.6297        9.0378        9.4193        9.9957        9.4692       10.9406       10.5636       10.6416       10.1455       10.2983       10.3533       10.6873       10.4675       10.5511       11.0264       11.0943       11.1633       10.9006       12.4664       12.5738       11.7396       10.4988        9.1821        9.7686        9.7860        9.1604        8.0457        7.4945        6.9140        7.2888        6.1366        5.7894        5.7602        6.1806        5.7397        5.0431        4.7455        4.5304        5.4124        4.6859        4.4726        4.1769        4.1272        3.8665        3.4540        3.1843        2.6630        2.2436        2.0900        1.8055        2.0421        2.2967        2.4262        2.8619        3.0009        3.4446        4.1594        5.2727        7.3084        8.3074        8.7154        9.2063       10.2390       10.6089       12.0510       12.6124       13.3885       13.9797       15.6888       18.0920       21.7902       20.6273       21.6295       23.1113       21.6312       21.3924       21.4173       20.3621       21.0971       20.1281       17.9845       16.8525       12.6837       11.3019       10.3497        9.9542        0.0000       12.9129       14.2324       13.0804        0.0000        0.0000        0.0000        0.0000        0.0000        0.0000        0.0000        0.0000        0.0000        0.0000        0.0000        0.0000        0.0000        0.0000        0.0000        0.0000        0.0000        0.0000
        0.0000        0.0000        0.0000        0.0000        0.0000        0.0000        0.0000        0.0000        0.0000        0.0000        0.0000        0.0000        0.0000        0.0000        0.0000        0.0000        0.0000        0.0000        0.0000        0.0000        0.0000        0.0000        0.0000        0.0000        0.0000       22.1886       25.7891       27.8717       25.9755       24.7053       21.3736       14.8839       17.4325       20.3779       18.6619       20.6846       21.4497       21.9285       19.7864       14.6079       13.5979       11.9468       11.9037       26.0858       25.8432       22.8750       19.1551       14.1574       12.7736       12.0301       11.2080       12.6661        9.9324        8.4004        5.9960        6.4010        9.4287        8.5851        7.4002        8.0352        7.4997        8.5816       12.5835       10.4926       10.1621        8.0616        6.6472        4.4890        4.2122        3.4762        2.7105        2.2182        2.4384        1.6913        2.7385        5.1759        7.0978        7.0447        6.8469        9.3608       11.6076       11.3408       10.6579       13.1620       12.3621       11.3658       11.3869        9.9784        7.6901        4.8266        3.3726        3.3903        3.1147        4.3769        9.1080        4.5359        3.4109        3.4746       14.4091       12.0064        5.6474        5.9478        8.7163        3.8820        4.2696        2.7423        3.4919        8.6427        5.9477        3.7331        4.5851        4.2567        3.5579        3.4726        3.3640        2.4746        2.4087        2.6935        3.6974        6.1658        6.8290        0.0000        0.0000        0.0000        0.0000        0.0000        0.0000        0.0000        0.0000        5.8649        6.6069        5.4855        5.8445        6.1383        7.9533        8.1879        5.8569        6.4359        7.2287        9.6828        8.8562        7.9449       10.4599       11.3913       11.1336       11.9485       10.9312       10.5630       10.7771        9.9588       11.3551       11.7856       12.3227       12.9340       12.4643       14.2056       13.6208       13.0408       12.2109       12.4241       11.6993       11.2811       11.4705       11.7877       12.9773       12.6986       12.8381        9.8006        9.4041        8.3016        8.8309        7.6591        7.0125        7.0285        6.5946        6.2332        5.6769        5.4017        5.1201        5.7698        5.8016        5.5426        5.1199        5.2474        4.6757        4.4586        4.2273        3.5507        3.1633        2.9386        2.8644        3.4258        3.3161        3.9899        4.6211        4.6083        4.5755        5.5123        6.7492        8.9478       10.2639       11.3767       11.3948       13.8349       13.6709       14.0364       14.1649       15.1449       17.1306       18.2884       20.0895       26.7103       25.8096       26.1507       25.1376       21.8953       21.8272       23.1959       21.3134       21.3681       21.2396       20.1925       19.2007       14.2684       12.7161        0.0000        0.0000        0.0000        0.0000        0.0000        0.0000        0.0000        0.0000        0.0000        0.0000        0.0000        0.0000        0.0000        0.0000        0.0000        0.0000        0.0000        0.0000        0.0000        0.0000        0.0000        0.0000        0.0000        0.0000
        0.0000        0.0000        0.0000        0.0000        0.0000        0.0000        0.0000        0.0000        0.0000        0.0000        0.0000        0.0000        0.0000        0.0000        0.0000        0.0000        0.0000        0.0000        0.0000        0.0000        0.0000        0.0000       14.3705       15.3242       15.5544       23.5091       24.7018       24.6060       21.9611       23.1429       28.3454       21.1449       20.4685       21.4836       23.4813       23.4074       22.8943       25.0577       27.0476       22.2876       25.7716       22.1635       26.0309       36.5393       27.5977       24.9753       25.1473       21.8116       21.1944       15.4821       15.5677       15.0909       14.5525       12.4722       13.1192        8.7804        8.9259       10.0282       10.8960        8.4851        4.3951        3.8933        6.7537        5.9392        5.9717        5.5434        3.2031        2.6774        2.1049        2.5910        1.3913        1.2187        0.7489        0.6307        1.9420        5.2341        5.9393        6.4242        8.1075       10.6107       10.0536        9.1757        8.3379        8.0395        7.2977        6.2914        5.8719        3.9065        3.7179        3.3199        4.3429        5.0710        4.2784        4.1744        4.5832        4.6459        3.7572        6.6408        5.9025        3.9284        3.4580        3.3540        6.3642        2.2122        1.9930        2.0526        1.5079        2.8861        2.2809        2.1292        1.7381        2.3799        2.0026        1.5379        1.4507        1.3196        2.5563        1.6497        0.9987        1.4633        1.5472        3.4464        4.2893        3.8769        3.5753        5.0020        4.7517        3.2552        2.8672        4.0662        5.1062        4.8251        4.5995        5.5618        3.6481        4.1655        3.3725        3.5558        4.0248        5.2196        9.0344        7.7821        6.7163        8.4163        8.4080        7.3463        7.6003        8.5162        8.3913        9.3068       10.5138       13.3425       14.1656       14.1796       14.5751       13.2659       11.7876       10.7449       10.2625        9.9679        9.7818        9.7867       10.3760       12.1500       12.4847       12.2002       11.4643       10.6035       10.2165        9.4251        9.2138        7.3767        6.5558        5.7664        5.5674        5.5693        5.3940        5.1052        5.0906        5.3508        5.0740        5.2397        5.0149        4.9375        4.3662        4.2201        4.6921        4.6948        3.7516        3.7567        3.5357        3.1723        3.2199        3.5310        3.8634        4.8002        5.2940        6.0472        7.2238        9.9809       11.2283       12.6110       13.2113       13.0702       14.5462       15.0604       16.2850       19.1514       20.5517       20.6071       20.8648       21.7105       22.2771       22.2108       21.2336       19.3271       18.9310       19.0516       18.9976       19.8427       21.1324       19.7148       18.7661       18.4013        0.0000        0.0000        0.0000        0.0000        0.0000        0.0000        0.0000        0.0000        0.0000        0.0000        0.0000        0.0000        0.0000        0.0000        0.0000        0.0000        0.0000        0.0000        0.0000        0.0000        0.0000        0.0000        0.0000        0.0000        0.0000
        0.0000        0.0000        0.0000        0.0000        0.0000        0.0000        0.0000        0.0000        0.0000        0.0000        0.0000        0.0000        0.0000        0.0000        0.0000        0.0000        0.0000        0.0000       13.0419       10.6176        7.1267        9.2456       12.6354       13.1951       16.5598       17.0888       16.4875       24.4117       24.2019       26.6855       30.9632       21.2509       19.4501       17.0938       15.4169       17.7725       16.3312       16.9842       16.6279       16.2542       11.5535       12.3194       11.0968       13.0770       11.0518       16.2754       19.0791       24.5831       24.4040       16.0716       13.4422       13.8840       13.3666       13.3373       13.5939        8.8214        6.6027        5.2169        4.8393        3.8655        3.1165        3.0991        4.5278        4.7731        4.3926        2.1053        1.5796        0.9718        1.3573        1.6554        1.2753        1.0592        1.1569        3.3379        6.4125        7.1947        8.6589        9.8440       11.3071       11.6340       10.9337        9.8345        9.6517        7.9757        6.6915        5.9175        6.2578        4.3171        3.4300        3.7137        4.2281        6.1055        5.3052        4.1648        3.8876        7.1426        5.4598        7.2306        7.4989        5.4761        6.4452        6.5676        3.7506        1.8447        1.7859        1.2846        1.6584        2.6808        1.5776        1.4144        1.2304        1.6558        1.8426        2.3717        1.9663        1.7611        2.8841        4.2359        3.0910        2.8181        2.9180        3.4203        3.5889        4.7885        4.6074        2.3096        3.8114        2.3502        2.9735        3.7898        3.0544        4.2543        3.7749        3.7821        2.9786        3.9399        4.0929        3.9072        3.5318        5.7529        5.5202        6.6895        5.0455        5.1702        5.5784        5.8429        7.4167        7.7937        8.6205       10.3192       11.4829       13.8789       14.2547       14.5496       13.8231       13.0645       13.6452       12.4240       11.7561       11.5687       12.3971       12.1163       12.1950       13.9926       14.4148       13.8276       13.6222       12.4580       11.7843       10.9248       10.3715        8.5853        7.1839        6.5497        6.2594        6.2944        5.9890        5.8740        5.7182        5.8076        5.8601        6.3047        5.2331        5.3902        5.6859        5.3037        5.1214        4.8653        4.6468        4.4274        4.2798        3.7726        3.6864        3.8264        4.4405        5.5763        6.3505        7.4406        8.2099       11.2269       13.1427       14.3937       15.1647       15.8731       17.0570       17.9399       18.7289       21.2959       22.9311       23.3005       23.4925       23.5073       23.4608       23.3636       22.5632       20.8816       19.8231       20.0150       20.1451       21.8728       23.1135        0.0000        0.0000        0.0000        0.0000        0.0000        0.0000        0.0000        0.0000        0.0000        0.0000        0.0000        0.0000        0.0000        0.0000        0.0000        0.0000        0.0000        0.0000        0.0000        0.0000        0.0000        0.0000        0.0000        0.0000        0.0000        0.0000        0.0000        0.0000
        0.0000        0.0000        0.0000        0.0000        0.0000        0.0000        0.0000        0.0000        0.0000        0.0000        0.0000        0.0000        0.0000        0.0000        0.0000       12.2918       11.9195       10.5542        9.7327        8.6846       10.8317       10.8006       12.2262       12.8549       17.5480       16.5583       18.0806       26.1856       25.9642       24.9370       20.2144       20.0833       19.7587       10.0648       10.3119       15.3478       11.0110        9.3070        8.3071        6.4201        6.3696        7.5679        9.1302        4.1905        5.7266        6.1651        4.4751       10.2415        9.9369       10.0215        9.8148       11.1604       11.3702       10.2428        9.6520        6.9122        5.1778        4.3069        3.1115        1.8622        1.4327        1.2980        2.4744        1.3352        1.1259        1.0256        0.9885        0.8642        0.8607        3.9000        5.8041        7.3445        6.4317        6.8062        7.5178        9.6681        9.3070        8.9608        9.2035       10.5649        9.2474        7.9598        7.7301        8.6716        8.4085        7.6121        8.1795        7.4531        5.1371        7.5849        6.3672        8.2406       10.5610        5.3755        5.2311        5.0449        8.1087        5.9028        7.1783        5.5733        5.4673        3.8693        7.2856        6.2347       10.8783       15.3138       13.8496        3.5305        2.3610        3.6800        6.5444        3.4774        2.4055        3.9707        2.9407        1.4588        2.0226        2.3296        1.8712        2.7182        3.2295        5.4569        5.6459        5.1077        5.2373        3.9064        2.1961        2.1422        2.2224        2.1429        2.1065        2.8450        3.5114        3.5463        3.2380        4.9555        4.0683        5.2736        6.4491        6.6340        4.2616        5.3389        4.9912        5.3960        6.1485        6.8356        7.0106        8.2475        9.6461        9.7657       10.1339       13.4372       15.0296       15.6362       15.0083       13.0757       13.1481       13.3629       13.2001       12.9712       12.9697       14.1162       13.3589       14.3778       15.0058       14.6950       14.1078       12.6685       12.2328       12.2155       11.7137        9.6373        8.3695        7.8905        7.6492        7.3092        6.8116        6.6363        6.1258        6.4358        6.5073        5.7197        5.4214        5.7615        5.2382        5.1401        4.7786        4.5601        4.5992        5.5817        5.6900        5.8091        5.8419        4.4282        5.1950        6.7577        7.4134        7.6799        8.9717       12.1286       14.7523       15.4124       17.2502       18.3021       19.4062       19.9309       20.6770       23.3846       24.4037       24.6941       24.9305       25.8245       26.4624       26.5428        0.0000       23.1486       21.7530       21.5022       22.5616       25.3293       26.8234        0.0000        0.0000        0.0000        0.0000        0.0000        0.0000        0.0000        0.0000        0.0000        0.0000        0.0000        0.0000        0.0000        0.0000        0.0000        0.0000        0.0000        0.0000        0.0000        0.0000        0.0000        0.0000        0.0000        0.0000        0.0000        0.0000        0.0000        0.0000
        0.0000        0.0000        0.0000        0.0000        0.0000        0.0000        0.0000        0.0000        0.0000        0.0000        0.0000        0.0000        0.0000       16.3835       15.9845       12.5577       13.0122       10.1203        9.5427       11.0662       13.8499       15.5492       14.0287       12.9291       14.6300       14.3851       11.1743       12.3900       12.0456       15.8459       13.0748       11.7662        7.7247        7.2369        8.0148       10.6123        7.8801        5.6878        5.5315        4.3653        4.0721        4.6441        7.5062        1.2937        1.7578        3.2320        2.8815        8.0263        8.4489        8.4589        8.1045        9.8945        8.9225        7.9673        7.1927        4.7537        3.8026        3.1196        2.7520        1.5133        1.2146        1.1344        1.1234        1.0467        1.1556        1.3513        1.4452        3.4045        9.8009        8.7981        7.2648        5.5368        3.1427        4.6878        5.1636        4.6063        5.4167        7.5948       10.4192        8.8506        7.2020        8.5567        9.7530        9.5298        9.2105       10.8186       11.0678       11.6947       11.1361       10.0247        7.9109        5.7704       10.0939       11.0141        7.8652        5.5884        6.2009        8.0548        5.4260        4.5189        4.7840        3.6698        3.6076        3.6718        2.8577       12.3577       13.2225        5.6540        3.4994        6.2512        8.5351        5.9583        5.0576        5.7488        5.6041        3.7535        2.5353        1.8754        1.0013        3.0332        3.5406        4.6264        4.0578        3.8156        2.0345        2.5656        3.4451        5.4511        3.6681        3.3067        2.3977        3.3938        4.5747        5.2258        4.0608        4.2396        4.6204        5.9699        7.2921        5.7336        4.0846        3.9847        4.2288        6.1481        8.1041        8.8472        8.6980        8.8602        9.9617       10.8582       11.3657       14.8755       16.3719       17.5842       18.6391       16.0590       13.9161       13.5928       13.5388       14.0584       13.7253       12.2122       12.1073       14.5130       14.8685       14.9929       14.4643       13.3158       12.7825       12.0485       12.2354       10.9531       10.1093        9.2468        7.9446        8.0738        7.3126        7.0501        7.1742        6.9790        7.3022        6.5124        6.1631        6.0989        5.2361        4.7999        4.5555        5.1065        6.4020        6.1959        5.9856        5.5364        5.4915        5.9364        6.7806        7.9846        8.5838        9.6213       10.5664       13.2377       15.0339       16.3718       17.7350       19.3648       19.9183       19.9169       21.0192       24.5414       26.5262       28.6735       29.3672       32.9368       33.9960        0.0000        0.0000        0.0000        0.0000        0.0000        0.0000        0.0000        0.0000        0.0000        0.0000        0.0000        0.0000        0.0000        0.0000        0.0000        0.0000        0.0000        0.0000        0.0000        0.0000        0.0000        0.0000        0.0000        0.0000        0.0000        0.0000        0.0000        0.0000        0.0000        0.0000        0.0000        0.0000        0.0000        0.0000        0.0000        0.0000
        0.0000        0.0000        0.0000        0.0000        0.0000        0.0000        0.0000        0.0000        0.0000       29.2706        0.0000        0.0000       17.4778       17.7964       12.0904       11.0638       12.9482       12.2918       11.4377        9.5482       13.2281       11.0295       10.5433        5.1067        7.9559        8.4737        8.9312        9.8609        9.7421        7.4756        5.3483        6.4288        7.0623        6.7372        6.4004        6.5025        5.6193        5.2898        5.1510        4.4653        5.9979        3.5383        7.5959        3.7146        3.0582        1.9789        1.1065        5.1029        5.6830        7.2070        6.0995        5.4813        5.1256        4.6508        4.0439        3.0355        2.3227        2.7630        1.7415        1.4601        1.2421        1.1530        2.1037        4.6817        2.6015        2.6902        3.1226        2.5147       10.6325       12.0976       12.6694        8.9762        3.0091        2.1752        3.6914        2.0881        3.1566        4.5992        6.1810        5.4018        4.9352        6.2051       10.2440        8.8334        5.8444        6.3912        3.5094        3.3778        4.3482        3.4335        4.3343        3.9706        4.9682        7.1004        5.6155        5.3030        5.4763        5.6767        4.4152        4.0546        4.7757        3.8868        3.6506        2.3753        2.4330        2.6002        3.0258        4.3968        3.0844        1.9337        1.9557        2.4936        2.4340        2.2647        2.0421        0.4616        0.2780        0.8856        1.2932        1.6761        2.2547        2.7478        2.7525        1.9319        2.1538        2.2502        2.6898        3.6054        4.0613        3.7526        2.4916        2.6877        2.3319        2.7243        2.7584        3.7433        3.8794        3.9724        4.0948        4.6319        3.9241        4.2963        4.7633        5.1417        6.1739        6.4481        7.7260        9.2112       10.0917       11.5681       12.9059       14.5147       15.2342       15.5019       14.5503       13.1558       12.1116       11.3558       11.0656       10.0308        9.6026        9.5117        9.9643       12.1261       12.6668       12.7360       11.9122       10.3548        9.4314        8.8627        8.9417        8.4326        8.0381        8.0077        7.9052        8.6555        8.1859        7.8348        7.3619        6.4091        6.4900        5.7135        5.0850        4.6956        4.3042        3.5404        3.5579        3.8006        3.9028        3.8514        4.2041        5.4945        6.2644        6.3675        7.3654        9.1763        9.7541       11.1461       12.3626       12.0716       13.2564       14.5143       15.6715       17.4222       18.5978       19.9789       21.7244       25.1781       27.6534       28.9852       29.4215       28.1358        0.0000        0.0000        0.0000        0.0000        0.0000        0.0000        0.0000        0.0000        0.0000        0.0000        0.0000        0.0000        0.0000        0.0000        0.0000        0.0000        0.0000        0.0000        0.0000        0.0000        0.0000        0.0000        0.0000        0.0000        0.0000        0.0000        0.0000        0.0000        0.0000        0.0000        0.0000        0.0000        0.0000        0.0000        0.0000        0.0000        0.0000
        0.0000        0.0000        0.0000        0.0000        0.0000       47.4056       38.5295       26.1710       26.3940       28.5993       33.6141       34.9579       28.3667       29.1913       20.3839       17.3474       15.1551       14.8238       10.1914       12.1781       13.4648        8.5203        3.4158        4.2480        4.0804        4.9217        7.6078       10.6274       10.4778        9.1234        7.0433        6.7108        7.5127        8.1863        6.8886        5.8884        5.0405        4.8495        4.7146        3.1825        4.0461        4.6785        5.9009        5.3943        9.1396        4.7475        3.9413        5.9221        7.8838        5.7506        4.6340        5.2389        4.5076        3.7705        3.2309        2.3572        2.2112        3.7023        3.6073        4.1359        4.5389        7.6351        6.7252        7.8463        8.9590        7.9303        8.1467       10.0868        9.2392        7.9708        9.3140        9.3638        7.5390        4.0402        4.5914        5.1027        3.1734        4.8215       10.8853        4.6242        6.5311        7.4331        9.5658        7.1736        4.5265        1.5948        4.3324        3.5713        5.9918        5.0422        3.8774        4.8704        5.6048        5.2267        4.8724        4.6680        4.6327        4.8391        4.4507        4.8103        4.7791        4.7527        4.5171        3.8782        4.2032        3.9119        4.4181        3.2812        3.3675        3.5333        3.3098        2.0038        1.8403        0.9427        0.7677        0.6253        0.5457        0.4335        0.7303        1.2776        2.0986        2.2777        2.8553        3.0505        2.2922        2.6519        3.3427        4.5739        7.2324        6.0182        4.1921        5.0214        3.6730        3.6569        3.2296        3.3841        3.3435        3.2462        3.5712        3.6548        3.9110        4.1525        4.8513        5.4253        6.2060        7.2772        9.8320       10.3052       11.5747       13.5059       13.9870       16.2215       16.2235       15.4769       15.0669       15.1223       12.4921       12.0734       11.5605       10.1117        9.6037        9.5021       10.3294       11.9253       12.4048       12.4534       11.6701       10.0691        9.0376        8.8391        9.0883        8.5710        8.3849        9.3627        8.6243        8.8190        8.7212        8.2880        7.3361        6.8234        6.8909        6.3371        5.6845        5.4758        4.0490        3.8245        3.7355        4.0046        4.1368        4.5149        5.3821        6.3819        0.0000        0.0000       10.2786       11.9261       10.7290       11.6773       12.2429       12.5617       13.7835       14.7473       16.1104       18.0688       19.5817       21.2203       23.1241       26.5273       29.2546       30.2949       30.6784        0.0000        0.0000        0.0000        0.0000        0.0000        0.0000        0.0000        0.0000        0.0000        0.0000        0.0000        0.0000        0.0000        0.0000        0.0000        0.0000        0.0000        0.0000        0.0000        0.0000        0.0000        0.0000        0.0000        0.0000        0.0000        0.0000        0.0000        0.0000        0.0000        0.0000        0.0000        0.0000        0.0000        0.0000        0.0000        0.0000        0.0000        0.0000
        0.0000        0.0000        0.0000        0.0000       53.0712       53.8058       43.1115       41.8355       28.5281       27.6554       27.0322       24.9846       23.7187       25.4784       15.5895       12.6840        9.0534        7.7685       11.6411        7.8652        6.8680        4.3400        3.3911        5.1816        5.6396        4.9629        5.0207        6.5453        8.7181        4.9880        6.4295        7.3187        7.3273        7.8604        7.7334        6.5945        5.3915        4.8809        4.3600        3.0895        2.6748        2.9277        2.7045        0.7512        4.6250        6.9421        3.2124        4.5752        4.9215        4.7840        3.8307        4.1278        3.8116        3.3310        2.9213        2.6103        2.9785        4.0528        4.8775        4.2179        5.5913        8.8231        7.5493        9.4671       10.3573        8.2245        8.6951        9.2753        9.2435        6.5951        5.1528        5.4683        5.0950        6.1104        7.2770        3.5275        0.6183        0.8962        0.3471        0.9400        0.9240        2.2808        2.2564        2.5225        3.1642        3.7473        3.9064        3.3596        3.1348        3.9486        3.5316        3.8008        4.2792        4.8053        5.2122        4.7508        5.3936        5.2774        5.3074        5.5389        5.2391        5.0907        5.3231        4.5867        4.3566        5.4214        5.4252        3.6917        3.0596        2.9113        2.4567        1.7641        1.5527        1.4628        1.0407        0.7774        0.7605        0.7119        1.6747        2.5561        2.2898        2.3997        2.1324        2.3605        3.2428        3.0081        2.9725        3.9698        5.0600        4.0995        4.7022        3.6280        2.8523        2.5596        2.5356        3.3071        3.1170        2.9009        3.0507        3.3707        3.6566        4.0720        4.6431        5.6025        6.2936        8.9322        9.5624       11.0906       12.5473       11.3876       12.7905       14.5780       15.5810       15.8493       15.3686       14.1983       14.0985       14.2046       13.6896       11.5357       11.0472       10.3933       10.3213       12.0765       12.9635       12.5572       11.9233       11.3490       10.3168       10.5520        9.6617        8.1405        8.1383        8.1164        8.9367        8.4915        8.3671        8.1420        7.1700        5.6709        5.2034        5.0443        4.5765        5.9490        4.1705        4.0760        3.8640        4.9281        5.0322        5.3723        5.5802        0.0000        0.0000        0.0000        9.0253        9.6183       10.6560       12.0132       12.4444       11.8591       13.2873       14.6731       16.4431       19.0541       21.1951       22.7371       24.0911       27.7991        0.0000        0.0000        0.0000        0.0000        0.0000        0.0000        0.0000        0.0000        0.0000        0.0000        0.0000        0.0000        0.0000        0.0000        0.0000        0.0000        0.0000        0.0000        0.0000        0.0000        0.0000        0.0000        0.0000        0.0000        0.0000        0.0000        0.0000        0.0000        0.0000        0.0000        0.0000        0.0000        0.0000        0.0000        0.0000        0.0000        0.0000        0.0000        0.0000        0.0000        0.0000
        0.0000        0.0000       81.2411       49.4234       38.8803       47.8326       50.2479       37.0743       36.8635       30.2057       22.8020       15.9846       14.9205       14.2433       11.7835        8.1777        8.5770        6.7417        6.5529        6.7334        4.1467        3.0565        2.6835        4.4128        5.1550        6.3869        5.2113        6.2346        5.6450        7.9134        8.4935        7.8116        7.6677        6.5386        7.2540        6.7669        7.0886        5.6886        4.6593        4.1697        3.4259        2.6242        3.4900        1.6425        2.7411        1.4276        1.9913        3.6961        3.9410        3.9236        3.2764        3.5866        3.4720        3.4511        5.0150        4.3764        3.5472        3.6369        3.2156        3.3303        6.0362        4.5978        5.2272        8.7065       11.3069        9.3109        7.1836        6.6886        7.3475        6.8172        4.7677        4.9842        5.2149        3.2085        3.2245        4.1998        0.8479        0.4675        1.3193        2.2171        1.1524        1.7896        1.7271        1.4166        1.7006        2.4666        2.3505        1.6832        1.8641        3.5040        2.9135        3.4625        4.0478        5.0869        5.2009        5.2043        5.6953        5.5801        5.7495        5.6137        5.7801        6.2973        6.1107        7.7282        7.5132        6.8398        6.2924        4.4510        3.6299        2.8582        4.2667        2.9992        2.9635        3.9433        2.4521        2.2224        3.4215        3.1674        2.1469        2.9681        3.7975        3.3134        2.9903        2.7678        2.9141        4.0925        3.7431        3.8987        4.8435        4.0618        5.7619        4.5754        3.3806        2.4171        2.5114        3.5840        3.1946        2.7322        2.8023        3.1138        3.4959        4.2724        4.4862        5.3314        5.7542        6.6706        7.5486        9.2872        9.5412       11.4869       12.1262       15.1510       15.9935       16.9612       16.7938       15.7151       14.8862       14.1779       13.9927       13.1091       12.2273       12.7342       12.5623       13.3735       11.8215       11.3263       10.7183        9.3208        9.7825        7.9208        7.3023        7.4179        7.2292        7.1259        6.8462        7.6029        7.5156        7.2910        6.7360        5.3056        5.0679        4.8648        4.5366        4.1483        4.3820        4.6758        4.1899        5.0850        6.3635        5.6789        0.0000        0.0000        0.0000        6.9984        8.2874        8.0435        8.6458        9.7173       12.9360       11.3151       12.9198       14.7996       17.5706       21.1768       21.7575       23.6894       25.6652        0.0000        0.0000        0.0000        0.0000        0.0000        0.0000        0.0000        0.0000        0.0000        0.0000        0.0000        0.0000        0.0000        0.0000        0.0000        0.0000        0.0000        0.0000        0.0000        0.0000        0.0000        0.0000        0.0000        0.0000        0.0000        0.0000        0.0000        0.0000        0.0000        0.0000        0.0000        0.0000        0.0000        0.0000        0.0000        0.0000        0.0000        0.0000        0.0000        0.0000        0.0000        0.0000
        0.0000       80.4347       75.4048       53.6222       39.7100       38.3440       49.5506       36.7516       44.7508       22.5691        7.7492       12.5651       15.0909       14.7080       10.2579        9.4719        8.7200        9.2431        5.5228        5.2911        3.9061        2.9824        3.3542        4.4794        3.4056        4.8997        3.9120        3.7150        5.4470        7.5138        9.5604        8.1685        7.1956        4.7384        4.5475        5.3123        5.7450        3.6459        3.4906        2.4041        1.8266        1.0434        1.2506        0.9433        0.9098        0.9896        1.1922        1.0620        0.5142        0.2655        0.3539        2.0759        2.4606        2.2682        2.6211        2.5113        2.2868        2.3250        3.4507        3.4675        3.7578        4.0357        3.9757        4.6795        3.7083        3.0389        3.0618        2.4628        1.9365        2.1702        2.1708        1.5511        2.0798        2.3358        2.2362        1.7678        0.7290        1.5128        1.8625        1.4081        1.2202        1.2995        1.2449        1.2378        1.5353        1.4835        2.4217        2.0439        2.0019        2.0695        2.1389        2.9986        3.9059        3.6460        3.8802        4.0214        4.2641        4.4686        4.6838        4.9368        6.0342        6.4293        6.5109        6.7254        7.3072        6.6578        5.6775        4.4141        3.7553        3.1791        2.8261        3.3850        3.9700        3.7901        3.2531        3.1320        3.1784        4.1383        4.7658        3.0174        1.9880        2.2965        2.1708        2.6388        2.3450        2.3654        2.6964        3.1447        3.2806        2.7278        2.9286        2.4877        2.5694        3.8700        3.1550        2.6875        2.2626        2.8214        3.0550        3.4086        3.6304        4.0489        4.1678        4.5701        4.4080        4.7661        5.3651        7.0033        7.1991        8.0215        9.1539       10.1609       10.5002       11.9130       12.0004       13.1379       13.1663       13.0679       12.9915       13.9855       13.4939       13.0846       13.3524        9.5614        8.8419        8.1458        7.6384        8.0414        7.7049        6.9667        6.6460        6.9098        6.8363        6.6389        6.3573        5.9499        5.7156        5.7725        5.8414        4.8176        4.5044        4.1860        3.7581        3.5359        3.4654        3.4019        3.6077        3.1566        0.0000        0.0000        0.0000        0.0000        3.6144        4.5610        4.8299        4.7928        5.1122        6.1033        5.7867        8.7795       11.2762       12.0442       13.7580       18.1881       21.5954       25.3407        0.0000        0.0000        0.0000        0.0000        0.0000        0.0000        0.0000        0.0000        0.0000        0.0000        0.0000        0.0000        0.0000        0.0000        0.0000        0.0000        0.0000        0.0000        0.0000        0.0000        0.0000        0.0000        0.0000        0.0000        0.0000        0.0000        0.0000        0.0000        0.0000        0.0000        0.0000        0.0000        0.0000        0.0000        0.0000        0.0000        0.0000        0.0000        0.0000        0.0000        0.0000        0.0000        0.0000
        0.0000       64.3832       57.4376       51.7859       24.6549       28.7512       26.6230       23.4384       25.2293       24.8734       13.2290       12.2163       12.8621        8.1197        5.2109        5.7211        5.1005        4.5633        3.5030        2.9386        3.1253        2.9330        3.9122        3.7311        3.3553        5.5430        4.8101        7.0577        4.6785        3.7540        4.8169        2.6358        2.4397        2.3816        2.1501        2.1408        4.3947        2.3853        2.3498        2.6334        1.4044        1.2491        0.8601        0.6249        0.3809        0.4021        0.4635        0.6160        0.6180        0.6225        0.6300        1.5732        1.6716        1.7872        1.6898        2.4426        2.5553        3.0038        3.7666        3.9254        3.1008        3.2807        3.2597        2.8327        2.6335        2.4752        2.9850        2.3516        2.1661        2.1227        3.7585        2.2033        1.3657        2.0663        1.6601        0.9305        1.2684        1.4318        1.9992        1.5650        1.2298        1.2478        1.3955        1.8098        2.2171        2.6556        3.2282        3.4594        3.5073        2.7280        3.6020        4.0431        4.3542        4.2687        3.9861        4.1446        4.1828        4.6857        5.8867        5.7029        6.2658        5.5213        5.9463        6.6746        7.2574        6.4873        6.1314        5.3721        3.9304        3.3487        2.8805        5.7658        3.8458        5.7305        6.2053        5.1825        4.4638        4.6128        3.5424        3.4343        3.3190        3.7710        3.6013        3.6572        3.3965        3.6221        3.5152        2.9162        3.3164        3.4528        3.1680        2.9660        2.8128        3.4365        2.6450        2.2373        2.5422        3.3720        3.7578        3.8214        3.7251        3.9499        4.9667        5.4070        5.3284        5.4240        6.3034        8.0289        9.7620        9.8115       10.5631        9.6652       11.6141       13.7868       14.4835       14.8060       14.8489       13.7205       13.9310       15.1947       15.3834       15.6477       13.8163        9.8313        8.6744        8.1280        7.1898        7.6382        7.1565        6.7081        7.0252        6.7796        6.8020        6.5120        7.4276        6.8221        5.7008        5.6592        5.0425        4.7362        4.4211        4.0339        3.9264        3.8019        3.5253        3.4084        0.0000        0.0000        0.0000        0.0000        0.0000        4.0071        3.8665        6.2413        6.4230        5.5687        5.2475        4.8511        4.8991        8.2365        9.4304       10.6817       12.5856       16.3550        0.0000        0.0000        0.0000        0.0000        0.0000        0.0000        0.0000        0.0000        0.0000        0.0000        0.0000        0.0000        0.0000        0.0000        0.0000        0.0000        0.0000        0.0000        0.0000        0.0000        0.0000        0.0000        0.0000        0.0000        0.0000        0.0000        0.0000        0.0000        0.0000        0.0000        0.0000        0.0000        0.0000        0.0000        0.0000        0.0000        0.0000        0.0000        0.0000        0.0000        0.0000        0.0000        0.0000        0.0000        0.0000
       51.5187       51.3293       41.8897       25.4522       23.3855       18.4498       15.1903       15.7454       20.0270       20.8287       14.0633       13.3332        7.8531        6.1106        4.8792        7.7380        6.0651        4.9893        4.4261        3.6361        2.5969        2.6367        3.4515        3.3335        3.2183        3.0592        2.5766        2.6761        3.2776        3.3160        2.4741        2.3459        3.4110        2.1451        2.5764        1.7571        1.4537        1.2278        1.0662        2.3628        1.5765        0.6734        0.3191        0.2166        0.1967        0.2117        0.3287        0.0805        0.0931        0.5388        1.2494        1.3563        2.3921        1.9626        1.5583        2.8545        3.3368        3.1150        3.0132        3.3805        3.6230        3.4603        3.2332        3.4857        3.3285        3.3493        4.3019        3.6127        3.1012        2.6287        2.4423        2.0453        2.4531        2.1095        1.7733        1.3881        1.3503        1.3150        1.4603        1.9493        2.3953        2.6549        2.7372        2.9782        3.2147        3.6101        3.3794        3.8496        3.5712        3.6680        4.2907        5.0605        4.1297        4.4395        4.2833        5.1965        5.2715        5.6975        5.3291        6.0495        6.2214        5.8750        6.7272        6.3378        5.8744        5.8762        6.9675        6.7071        5.9130        3.9454        5.0727        5.3388        5.0076        5.2462        6.7257        4.8785        4.6324        5.3065        6.6885        3.7930        3.8434        4.2376        4.0822        4.5847        4.5421        4.6594        4.8243        4.4863        5.0438        5.3247        4.4391        4.5963        4.5459        3.6331        4.5223        3.4216        3.0438        4.4003        3.6752        3.8924        7.3426        3.6796        4.3141        5.2247        7.1145        6.7583        7.6704        9.2237        9.8063        7.9642        9.0707       10.2330       14.2229       14.9257       14.9295       16.6757       15.8467       13.7918       14.2214       16.9491       17.3214       16.2227       14.4969       10.7222        9.2180        8.3727        7.7893        8.5900        7.4982        7.0293        6.7815        6.9962        6.8802        7.8594        7.0767        6.7222        5.8101        5.5680        5.4178        4.8961        4.5289        4.3690        4.2812        4.7767        4.4980        0.0000        0.0000        0.0000        0.0000        0.0000        0.0000        5.0525        4.3281        5.2192        4.3465        3.4639        3.1594        5.4420        6.0991        7.7184        8.7510        0.0000        0.0000        0.0000        0.0000        0.0000        0.0000        0.0000        0.0000        0.0000        0.0000        0.0000        0.0000        0.0000        0.0000        0.0000        0.0000        0.0000        0.0000        0.0000        0.0000        0.0000        0.0000        0.0000        0.0000        0.0000        0.0000        0.0000        0.0000        0.0000        0.0000        0.0000        0.0000        0.0000        0.0000        0.0000        0.0000        0.0000        0.0000        0.0000        0.0000        0.0000        0.0000        0.0000        0.0000        0.0000        0.0000        0.0000        0.0000
       37.3236       35.8225       32.4825       20.3202       22.6604       17.9847       14.9148       26.0197       23.0398       12.9811       16.5066       11.5558       10.0767        7.1897        4.5325        5.0425        4.6423        4.5285        3.8338        3.0924        2.8512        2.6437        2.6992        2.2010        2.1646        2.6307        2.8501        3.5654        4.4068        3.2384        3.1426        3.2350        2.3457        1.8980        1.9270        2.3419        1.7302        1.0747        0.8846        1.5309        0.3268        0.2756        0.2606        0.1810        0.1692        0.1925        0.2491        0.5079        0.5124        0.5254        0.6281        1.2734        1.7408        1.7731        2.4807        3.8276        3.6062        3.1473        3.3686        4.5724        4.1129        4.2754        4.5032        4.2159        4.0957        3.9225        4.8641        3.6069        3.7740        2.9036        2.3088        1.4740        1.8313        1.6137        1.7132        1.6917        1.7412        1.4151        2.1381        2.0826        2.4415        2.6077        3.1866        3.0708        2.9192        3.0739        3.3287        3.5376        3.9957        3.5239        2.8435        5.6293        4.7668        5.0924        5.3426        4.9685        5.3909        6.4147        6.2416        7.1218        6.8907        6.5198        6.7522        6.1035        5.3051        5.7898        5.1845        6.2020        6.6729        5.2275        4.5436        4.2143        3.7583        4.2444        3.8748        4.3296        4.1738        4.9033        4.9037        4.0641        3.7896        5.2838        4.8416        4.1378        4.5738        4.8717        5.1543        5.3760        6.0934        5.6829        6.2307        5.3375        5.3882        4.8374        4.4893        4.2605        4.2025        4.1587        3.8565        3.8935        6.0701        5.2446        5.1779        5.7223        7.9769        8.7769        8.3800       10.7313       11.0927        9.8766       10.3178       11.3089       14.0363       14.0442       14.3649       15.1751       15.3772       15.1034       14.7826       17.4741       19.2321       18.7404       16.1598       11.8877       11.0334       10.2971        9.6168        9.5011        9.4976        7.8797        7.3652        7.4440        7.1579        7.4484        7.9582        6.5921        6.0240        5.9773        5.9261        5.3988        5.3600        5.2332        5.0508        5.2807        0.0000        0.0000        0.0000        0.0000        0.0000        0.0000        7.1700        3.3591        5.7033        4.2646        2.8555        2.6624        2.2046        3.4182        4.1139        6.7975        7.7224        0.0000        0.0000        0.0000        0.0000        0.0000        0.0000        0.0000        0.0000        0.0000        0.0000        0.0000        0.0000        0.0000        0.0000        0.0000        0.0000        0.0000        0.0000        0.0000        0.0000        0.0000        0.0000        0.0000        0.0000        0.0000        0.0000        0.0000        0.0000        0.0000        0.0000        0.0000        0.0000        0.0000        0.0000        0.0000        0.0000        0.0000        0.0000        0.0000        0.0000        0.0000        0.0000        0.0000        0.0000        0.0000        0.0000        0.0000        0.0000
       17.5457       15.0140       11.7798       12.5227       14.9458       21.4187       16.4150       11.7659        9.8715       26.5530       24.9482       28.0698       15.1830       14.3110        7.7153        7.1552        8.5397        6.0587        4.4430        4.0197        3.7661        3.5399        3.2586        3.5514        3.6066        2.8565        3.0926        3.0128        3.6764        3.1660        2.1180        0.4323        0.4077        0.3717        1.3761        1.3298        1.1715        1.0553        0.4163        0.2459        0.1884        0.1577        0.1540        0.2088        0.2036        0.2437        0.3292        0.0903        0.1097        0.2118        1.3993        0.6541        0.2402        0.8032        0.4709        2.4032        3.7870        4.2804        5.7653        7.6981        5.1060        3.8479        4.1345        3.6633        2.9813        2.6011        2.8062        2.2257        2.6799        3.5103        4.1892        1.8123        2.5466        1.9062        2.0154        1.6939        1.3820        2.3670        2.4748        1.6823        2.1647        2.9122        3.0608        2.2918        2.8272        2.6547        2.9390        3.5703        3.2364        2.6064        2.5654        2.3727        2.3896        2.6859        3.9395        4.4982        4.6740        4.8189        4.8047        5.2425        4.9859        5.0672        5.3315        4.4577        3.8889        4.0610        4.3394        4.1405        3.7301        3.9169        4.0324        4.0709        3.8002        4.5937        4.2469        3.0651        2.7534        2.9244        3.0715        3.4125        3.2291        3.5206        4.0525        3.4561        3.6586        3.5764        3.6889        3.5949        3.7387        4.4034        4.4320        3.2542        3.4975        3.8629        4.0769        5.9210        4.9746        3.8787        4.0602        4.3581        4.9984        7.3212        6.8134        8.1019        7.8593        8.0486        9.2976       12.8959       11.3805       12.6093       12.9490       15.0445       16.4191       16.3937       15.7689       16.7623       17.2803       17.2719       18.0440       20.4770       21.0167       20.2396       18.9414       16.4598       15.8861       14.7666       13.3320       11.5451       10.1951       10.0866        8.6717        8.4108        7.7850        7.8461        7.3015        6.6194        6.5039        6.6409        6.5702        7.3071        8.5943        8.0361        0.0000        0.0000        0.0000        0.0000        0.0000        0.0000        0.0000        0.0000        0.6600        3.2172        3.4961        3.0385        3.1098        2.5200        0.0000        2.4600        3.8100        6.3900        6.2400        0.0000        0.0000        0.0000        0.0000        0.0000        0.0000        0.0000        0.0000        0.0000        0.0000        0.0000        0.0000        0.0000        0.0000        0.0000        0.0000        0.0000        0.0000        0.0000        0.0000        0.0000        0.0000        0.0000        0.0000        0.0000        0.0000        0.0000        0.0000        0.0000        0.0000        0.0000        0.0000        0.0000        0.0000        0.0000        0.0000        0.0000        0.0000        0.0000        0.0000        0.0000        0.0000        0.0000        0.0000        0.0000        0.0000        0.0000        0.0000
        8.6619        2.8491        0.0000       16.3862       19.6045       15.1857       13.8812       10.1633       24.9167       16.9368       15.1220       17.5831       13.4822       12.2423        9.4871        6.7809        9.1748        7.0109        4.8515        5.3093        4.9054        4.2077        4.0462        4.5570        3.5303        2.8496        2.8344        2.0246        2.1543        2.1467        1.9804        0.3990        0.3690        0.3307        1.3095        1.2035        0.7533        0.9439        0.3159        0.1804        0.1863        0.1067        0.1116        0.1616        0.1689        0.2197        0.5887        0.9554        1.8665        2.4571        3.0283        3.4714        1.9406        6.7222        4.7441        4.6348        5.0441        6.4622        7.4670        7.2443        6.1807        6.9383        5.9069        5.5849        4.4778        3.7435        3.9712        2.3741        3.0981        3.4676        5.4821        5.4090        4.7497        5.1957        3.3237        1.7789        1.3386        1.8372        2.5918        2.5148        2.7064        2.1735        2.4597        1.8325        2.3900        2.4080        2.4515        2.3982        2.9027        2.3558        2.8837        2.4406        2.0572        2.0898        2.7039        4.0613        3.3469        3.4117        2.8581        3.7319        4.0614        4.2799        3.9889        3.8718        3.4861        3.4612        3.2797        3.3757        3.4659        3.5378        3.6352        3.8661        3.8500        4.2707        4.0956        3.0623        2.9217        3.0116        2.9638        2.7313        3.0845        3.4424        3.5634        3.1053        3.2057        2.7848        2.8992        3.2496        3.3267        3.2364        3.4775        3.2425        2.8191        3.7955        4.5458        5.4923        5.2101        5.6953        5.6489        5.5666        5.3494        5.8861        8.4807        8.4711       10.4147       12.1168       14.8999       12.8082       12.1148       14.6682       15.9257       16.9016       17.3091       16.6159       16.8691       17.7071       19.1307       20.3186       20.2249       20.8470       20.1357       20.0803       19.7590       18.8116       17.7864       16.4078       14.8474       13.0113       11.6334       10.7014       10.5168        8.8552        9.2813        8.2285        7.0761        7.2653        7.0870        7.1862        7.2247        0.0000        0.0000        0.0000        0.0000        0.0000        0.0000        0.0000        0.0000        0.0000        0.0000        0.0000        1.1100        3.2672        3.4419        3.1140        0.0000        0.0000        0.0000        0.0000        0.0000        0.0000        0.0000        0.0000        0.0000        0.0000        0.0000        0.0000        0.0000        0.0000        0.0000        0.0000        0.0000        0.0000        0.0000        0.0000        0.0000        0.0000        0.0000        0.0000        0.0000        0.0000        0.0000        0.0000        0.0000        0.0000        0.0000        0.0000        0.0000        0.0000        0.0000        0.0000        0.0000        0.0000        0.0000        0.0000        0.0000        0.0000        0.0000        0.0000        0.0000        0.0000        0.0000        0.0000        0.0000        0.0000        0.0000        0.0000        0.0000        0.0000        0.0000
        0.0000        0.0000        6.0357        4.3423        0.0000       12.6104       14.2279       15.0156       15.6290       11.8029        7.2819        8.5978       13.0915       13.8857       16.7558        7.0367        5.7212        6.4681        5.2095        6.3013        5.1539        3.6017        3.3278        2.6904        3.0861        2.8798        2.8116        2.0044        2.1281        2.0974        1.9373        0.3877        0.3591        0.7039        0.3650        0.6379        0.4786        0.3643        0.2959        0.4023        0.6834        0.3343        0.1577        0.2269        0.1592        0.2159        0.3912        4.6115        4.3883        5.5111        4.4671        9.4277       20.9788       22.9213       11.5234        7.6309        7.7174        6.8574        6.6620        7.6894        6.5568        6.0549        5.0942        4.0740        4.1924        3.2807        2.9796        2.5051        2.8832        2.2275        3.5907        4.3212        4.3601        5.6479        3.4982        2.4068        2.1938        2.2460        3.2014        2.3521        2.2825        2.3031        2.3483        1.4130        1.7964        2.4670        2.2534        1.6016        1.6832        2.6552        2.6772        2.5445        2.6069        2.0693        2.0870        2.5788        2.6420        2.9197        2.8658        3.3386        3.0730        3.3607        3.7516        3.2204        3.4642        2.9611        2.6685        3.1364        2.9053        2.8352        3.0957        3.6414        3.4647        3.1184        3.3359        2.8026        2.5410        3.1568        2.6553        2.1759        2.7249        3.6361        3.5547        2.4335        3.1185        2.6993        2.7806        2.8748        2.8512        2.7343        3.1741        2.7824        2.8379        2.8222        3.2930        4.5745        5.1121        5.6471        6.3417        6.5810        6.8447        7.7615        9.0561       11.7276       12.9374       14.4873       13.4635       12.0450       12.6199       13.4110       15.1766       16.8070       17.6590       22.1231       18.7544       18.7996       19.1319       20.0858       19.9797       21.6030       21.2634       21.2403       20.8942       19.1212       18.6049       17.6586       16.2173       14.1831       12.6494       11.6386       12.1283       10.3597        9.9361        9.2484        7.7122        8.0284        7.8033        7.3271        7.4406        8.1979        0.0000        0.0000       10.1566        0.0000        0.0000        0.0000        0.0000        0.0000        0.0000        5.2800        3.1800        4.8352        0.0000        0.0000        0.0000        0.0000        0.0000        0.0000        0.0000        0.0000        0.0000        0.0000        0.0000        0.0000        0.0000        0.0000        0.0000        0.0000        0.0000        0.0000        0.0000        0.0000        0.0000        0.0000        0.0000        0.0000        0.0000        0.0000        0.0000        0.0000        0.0000        0.0000        0.0000        0.0000        0.0000        0.0000        0.0000        0.0000        0.0000        0.0000        0.0000        0.0000        0.0000        0.0000        0.0000        0.0000        0.0000        0.0000        0.0000        0.0000        0.0000        0.0000        0.0000        0.0000        0.0000        0.0000        0.0000        0.0000        0.0000
        0.0000        0.0000        0.0000        0.0000        0.0000        7.9291        5.0847        7.0429        9.2754       10.1552        6.9857       17.0521       15.1282       19.0640       14.8993        7.9346        5.6702        7.3019        8.4668        7.4151        3.7884        3.2392        3.2253        2.6771        2.6599        2.7139        2.8511        2.0981        2.1230        2.1078        1.9677        0.3961        0.3690        0.3324        0.2844        0.6971        0.5453        0.4857        0.9231        1.1846        1.1977        2.0150        1.1528        1.4931        0.7812        2.3385        4.2754        6.6623        6.9333        7.5237        8.3012       12.5530       15.2387       12.1472        7.2605        9.9795        8.8925        8.6303        6.8993        6.7119        5.1040        5.0264        5.4639        4.1804        3.3962        2.6607        3.2718        2.3679        2.5859        4.3407        4.4140        3.4333        3.7879        3.5919        2.0446        1.5541        1.9928        2.0400        1.7690        2.3811        0.9466        1.0238        2.2231        1.3577        1.3805        1.2944        1.4449        1.9397        1.2561        2.0180        1.4278        1.6701        2.3616        1.8170        1.9560        2.4078        2.8340        3.0968        2.6477        2.8586        2.6455        3.0632        2.4576        2.1435        1.9891        1.9682        2.2368        2.4163        2.3974        2.2818        2.4308        2.6994        2.4604        2.6448        2.4673        2.3470        2.2993        2.3924        2.3668        2.0137        2.4276        3.7522        3.2696        2.0807        2.5398        3.0996        2.7069        2.5392        2.6130        3.1256        2.7838        2.6045        2.5954        3.2060        3.5941        4.5229        5.4141        6.4371        7.2760        8.1533        8.6732        8.4050        9.0822       10.5980       10.1197       10.9440       11.3976       15.8397       15.3786       14.7131       14.9750       16.8989       19.5166       20.9715       22.1172       19.9223       19.4051       19.0905       22.7127       24.7808       22.7964       21.6460       21.3111       20.2292       19.5256       18.4623       16.8851       15.3763       13.6542       12.4375       11.4815       10.9407        9.6288       10.2278        8.8938        8.4657        8.0965        8.3433        8.7685        8.9901        9.6813        9.9196       10.4765       14.4209        0.0000        0.0000        0.0000        0.0000        1.2900        1.6500        0.9000        5.0776        0.0000        0.0000        0.0000        0.0000        0.0000        0.0000        0.0000        0.0000        0.0000        0.0000        0.0000        0.0000        0.0000        0.0000        0.0000        0.0000        0.0000        0.0000        0.0000        0.0000        0.0000        0.0000        0.0000        0.0000        0.0000        0.0000        0.0000        0.0000        0.0000        0.0000        0.0000        0.0000        0.0000        0.0000        0.0000        0.0000        0.0000        0.0000        0.0000        0.0000        0.0000        0.0000        0.0000        0.0000        0.0000        0.0000        0.0000        0.0000        0.0000        0.0000        0.0000        0.0000        0.0000        0.0000        0.0000        0.0000        0.0000
        0.0000        0.0000        0.0000        0.0000        0.0000        5.9865        7.6389        7.9686        9.4465       20.1156       15.8956       14.7097       16.9309       15.2469       15.8349       16.1701       16.9059       12.5986        5.4845        2.9586        2.5263        2.5178        2.5628        2.4180        2.4720        2.5588        2.6527        1.9716        2.0512        2.0353        1.9230        0.5263        0.6083        0.2830        0.3922        1.1092        0.8639        1.0395        1.0094        2.2884        1.7992        2.0399        3.0125        5.1414        5.3906        6.0600        8.0043        7.7162       10.7588        7.8519        7.5905       11.6986       10.0553        9.5338        7.6292        6.2876        7.6609        7.1343        6.2878        2.9240        1.0848        1.2970        2.3921        2.8104        3.5743        2.8945        3.1749        3.0598        3.8999        5.1474        5.5501        4.5112        4.4606        2.9090        2.8421        3.2584        1.8208        2.0754        2.4371        0.9988        0.9600        0.5390        1.9054        1.2257        0.9273        1.0058        1.2025        1.3277        1.4903        1.3877        1.6759        1.7150        1.8261        2.0212        2.2454        3.3368        2.8441        2.5773        2.6958        2.1453        1.7685        2.0106        1.5399        0.6856        0.6520        1.0600        1.1212        1.8979        1.7189        1.0815        1.0715        1.3421        1.2536        1.3444        1.4096        1.8303        1.8350        2.1362        2.5183        2.4962        2.9124        3.5550        2.9387        2.2945        2.4296        3.1277        2.7758        2.4069        3.2511        3.0772        3.1660        3.3051        3.4464        3.7167        4.2980        5.8004        4.8959        6.5236        6.7259        8.2614        8.0883        8.3566        9.0671       12.5632       13.3365       13.3044       13.9217       20.2123       23.7223       21.9890       23.5769       20.1396       19.6980       19.4258       22.0305       20.9648       20.0299       20.5947       22.7556       27.8694       26.6288       25.0346       26.4320       29.1739       26.2099       24.1198       22.3379       26.1068       23.8670       22.5821       17.5106       14.7837       10.9152       11.1171       11.3988       10.7847        7.6608        8.3570        8.4431        8.9422        9.5674       13.9752       10.7391        8.2172        0.0000        0.0000        0.0000        5.8965        6.3449        5.5590        5.7548        7.7390        8.8276        0.0000        0.0000        0.0000        0.0000        0.0000        0.0000        0.0000        0.0000        0.0000        0.0000        0.0000        0.0000        0.0000        0.0000        0.0000        0.0000        0.0000        0.0000        0.0000        0.0000        0.0000        0.0000        0.0000        0.0000        0.0000        0.0000        0.0000        0.0000        0.0000        0.0000        0.0000        0.0000        0.0000        0.0000        0.0000        0.0000        0.0000        0.0000        0.0000        0.0000        0.0000        0.0000        0.0000        0.0000        0.0000        0.0000        0.0000        0.0000        0.0000        0.0000        0.0000        0.0000        0.0000        0.0000        0.0000        0.0000
        0.0000        0.0000        0.0000        0.0000        0.0000       16.9969       16.7228       11.1349       14.8477       18.6639       19.3986       11.1335       12.5322       10.8238       17.2752       14.4929       12.4185        8.5672        5.5131        3.3000        3.3902        3.8687        3.3876        3.4574        2.9685        3.3436        3.7179        2.4057        2.0755        2.0516        2.3203        0.7073        0.3884        0.6819        2.8587        2.8180        3.9318        3.2092        2.2218        3.0768        4.7817        4.9641       13.6480       14.7011       12.4860       10.9462        7.5467       12.4355       11.6206       10.4130        9.6613       10.8362        8.1883        7.7376        4.1374        5.8983        7.5358        4.1035        3.4469        4.0639        5.0492        4.2416        3.1112        3.7375        2.7585        3.2766        3.3608        3.2434        2.9958        3.8703        1.7143        1.2568        1.3573        1.8281        2.3743        1.9750        2.3674        1.8751        1.0922        1.0133        0.8469        0.4255        0.3680        0.8247        0.9999        0.9242        0.7157        0.8133        1.0176        1.2114        1.3983        1.5849        1.5258        1.8845        2.1292        2.4554        2.2722        2.1583        2.1065        1.7309        1.5277        1.6782        0.9918        0.3585        0.4631        0.4497        0.4755        0.6803        1.3026        0.7670        0.7980        0.6958        0.8078        0.9069        0.9973        1.4039        1.5809        1.8419        2.0463        2.0122        2.0656        2.6285        2.7101        2.4688        2.0625        2.7543        2.7436        1.6907        3.2536        2.7870        2.3540        2.5894        3.7115        3.7364        4.3601        5.2038        5.8048        9.2670        8.7903        9.5819       10.9890       12.0120        9.9918       11.4646       10.5729       13.4121       17.8196       24.0458       26.6004       20.2732       20.0043       17.7879       18.8784       19.2520       18.9327       19.0237       18.8996       19.8991       21.9495       26.2482       25.5251       23.6006       23.7391       31.2477       32.1352       29.6751       27.1633       27.7197       38.7805       35.9044       30.7493       13.0962       10.4403        9.5658        9.9414       11.9108        8.5968        9.2678       10.8628       11.3378       11.5297       16.6902       13.4368        8.6907        0.0000        0.0000        8.3160       11.0304       12.4095        9.2567        8.8975       10.0985        9.7642       10.6798       11.8755       11.4462       10.3465       10.2442        0.0000        0.0000        0.0000        0.0000        0.0000        0.0000        0.0000        0.0000        0.0000        0.0000        0.0000        0.0000        0.0000        0.0000        0.0000        0.0000        0.0000        0.0000        0.0000        0.0000        0.0000        0.0000        0.0000        0.0000        0.0000        0.0000        0.0000        0.0000        0.0000        0.0000        0.0000        0.0000        0.0000        0.0000        0.0000        0.0000        0.0000        0.0000        0.0000        0.0000        0.0000        0.0000        0.0000        0.0000        0.0000        0.0000        0.0000        0.0000        0.0000        0.0000        0.0000
        0.0000        0.0000        0.0000        0.0000       15.8534        8.6913        7.8801       11.9161        6.6101        9.9838        9.6534       10.4958        9.2058        6.6201        6.6525        6.0952        6.9813        6.2594        7.6398        6.3726        5.8638        6.3451        8.5661        7.1524        5.6702        3.9832        3.4964        2.2520        2.2945        2.9651        4.3733        2.1709        2.1819        4.0898        3.3509        3.7016        5.3186        5.0205        5.6232        7.2842        9.3146       12.3576       10.8844       10.2212        7.3360        7.7459        8.0071       15.2794       12.5663       10.4653        7.9409        8.5960        6.7937        5.8218        4.8819        7.0560        9.9247        9.5439        7.2221        2.7620        7.1783        4.8910        1.6464        2.6523        3.3134        3.1599        3.2869        2.7083        2.0568        3.4610        1.6676        1.4066        1.4343        1.3876        0.8267        0.9171        1.1249        2.3534        1.8647        1.7904        1.2555        0.4614        0.2743        0.4273        1.5854        0.7113        0.7224        1.1077        1.0590        1.2973        1.3306        1.7484        1.6922        1.8028        1.9850        1.9007        1.9319        1.9840        1.8815        1.3406        1.2474        1.1113        0.8829        0.1882        0.0545        0.0589        0.0834        0.1437        0.1557        0.2369        0.1996        0.4335        0.5387        0.6333        0.7267        1.0791        1.2854        1.4437        1.8083        2.5420        2.3534        1.7141        2.6366        2.6566        1.9413        2.1331        3.0392        1.8627        2.5246        2.8028        2.8084        2.8995        3.9558        4.0444        4.0610        5.6121        5.6453        8.0963        8.2666        9.0749        9.2618       11.0181        9.7989        9.4808       10.1132       11.5763       17.0150       21.2905       21.3229       21.5153       20.7675       18.8270       20.0271       21.1390       17.7058       18.9733       20.5816       21.8525       21.6648       25.2002       22.7302       24.8727       28.0732       31.4255       28.3937       28.5847       24.2727       26.0384       38.7582       28.9984       26.3876       19.7030       17.9791       10.5979       11.6690       14.8949       13.8823       11.0567       12.0734       15.3522       12.8060       12.6267       11.9062        9.6014        0.0000        8.1122        9.2378       14.8764       18.7873       22.7228       11.1526       10.0434       10.2365       11.2280       12.7969       12.7978       11.2653       10.0297       10.3491        0.0000        0.0000        0.0000        0.0000        0.0000        0.0000        0.0000        0.0000        0.0000        0.0000        0.0000        0.0000        0.0000        0.0000        0.0000        0.0000        0.0000        0.0000        0.0000        0.0000        0.0000        0.0000        0.0000        0.0000        0.0000        0.0000        0.0000        0.0000        0.0000        0.0000        0.0000        0.0000        0.0000        0.0000        0.0000        0.0000        0.0000        0.0000        0.0000        0.0000        0.0000        0.0000        0.0000        0.0000        0.0000        0.0000        0.0000        0.0000        0.0000        0.0000
        0.0000        0.0000        0.0000        0.0000        6.5960        5.0762        2.7674        8.7920       10.5251        9.5156        8.6188        8.6551       12.9850       11.1645        9.6602        9.0735        8.4851        9.3952       10.3787        7.9312        8.6341        9.1367        9.2277        9.0948        7.8251        7.4011        8.1273        7.2267        6.9789        7.7652        3.9154        3.7711        2.7697        3.8841        6.5806        3.8024        3.4137        4.6035        5.2448        6.2555        6.8299        6.1554        3.7472        4.0756        2.9127        4.0948        5.6484        9.2279        8.3421        7.8249        5.4345        3.7280        4.0555        5.2584        6.0395        7.8515        7.1250        5.3179        6.8325        4.7783        1.5527        1.3635        2.7055        3.8575        3.0200        2.6711        2.1887        1.6684        1.6108        2.9179        1.3873        1.0962        0.8362        1.0604        1.5666        0.7805        0.9792        2.1699        1.1013        1.5885        1.6196        1.0868        0.4433        0.8779        1.2278        0.8258        0.7973        0.6521        0.7296        1.1551        0.8099        1.1574        1.6952        1.6378        1.6680        1.7175        1.8283        1.8790        1.6905        1.1854        1.0069        0.5919        0.5147        0.0999        0.0405        0.0603        0.0705        0.0731        0.0828        0.1044        0.1584        0.3709        0.5280        0.5261        0.5988        0.9462        1.0939        1.1986        1.2416        1.2690        1.5538        1.2612        1.2243        1.5814        1.5937        2.4281        3.0944        3.0476        2.4113        2.4845        3.2955        3.9749        4.4116        4.6155        4.8340        5.0984        5.9115        7.0412        7.4095       10.1079        9.8917       11.1827       10.2856       11.7730       12.8995       13.5179       13.3581       18.0999       20.4311       21.3637       20.7025       19.6062       20.0317       21.2809       18.1738       20.4459       22.4888       21.8081       21.8166       21.9636       23.5162       25.2278       23.1113       24.3128       24.5803       25.5744       25.0821       25.2797       24.5006       28.9134       22.1729       15.6014       12.2649       12.1569       13.9575       16.6678       16.7270       16.2403       14.9213       15.6786       14.7407       13.3304       12.2754       11.4369       10.0384       11.8057       20.4224       34.0819       14.0203        7.4726        6.7816        9.1247        9.3721       10.5559       13.3207       13.6046       12.9377       10.4164       11.2054        0.0000        0.0000        0.0000        0.0000        0.0000        0.0000        0.0000        0.0000        0.0000        0.0000        0.0000        0.0000        0.0000        0.0000        0.0000        0.0000        0.0000        0.0000        0.0000        0.0000        0.0000        0.0000        0.0000        0.0000        0.0000        0.0000        0.0000        0.0000        0.0000        0.0000        0.0000        0.0000        0.0000        0.0000        0.0000        0.0000        0.0000        0.0000        0.0000        0.0000        0.0000        0.0000        0.0000        0.0000        0.0000        0.0000        0.0000        0.0000        0.0000        0.0000
        0.0000        0.0000        0.0000        0.0000        3.5320        3.1244        5.7899        7.4845        7.5726        7.4906        8.5917       11.7849       17.8027       12.3540       11.0028        7.4733        7.5954       12.4474       15.2076       11.0296       11.9655       11.2489       12.5664        8.8405        9.5308        9.3114        9.3444       11.2729       11.2414        8.8777        6.4207       10.7120        7.1108        9.1120       10.6433        7.9534       10.0674        7.2328        7.1082        6.7836        5.8438        6.2979        5.0310        6.7621        6.2167        6.8963        8.9657        6.8881        6.3128        2.9481        5.6835        5.8052        4.3230        3.8647        3.1013        4.6065        3.9004        4.1997        2.7121        3.2489        1.6428        1.0825        0.6369        2.6319        1.8317        3.7438        4.0799        2.1471        3.1132        5.1458        3.6081        1.7808        1.4042        1.2906        2.5789        0.7991        1.8928        2.2039        2.2561        2.3466        2.5557        2.6736        1.9288        0.7658        1.4501        1.5589        1.5596        0.8081        0.4242        0.8345        1.3202        2.4124        2.8841        2.3701        2.1060        2.1613        2.3094        2.4677        2.5510        2.4621        2.2131        0.9246        0.6410        0.0378        0.1140        0.0944        0.2177        0.1157        0.0917        0.1408        0.2950        0.4396        0.5802        0.6321        0.7445        1.0907        1.1887        1.2447        1.4013        1.2099        1.6243        1.7295        1.7109        2.4626        1.6523        2.6300        2.7303        2.2386        4.3458        3.8192        5.3000        4.5033        5.2284        5.8709        6.0996        7.2377        7.8486        7.7059        8.0472        9.2598       10.2811       10.0726       11.8054       10.9629       11.0578       11.1098       11.1689       26.5912       22.3480       22.2385       28.8940       27.3832       31.1037       23.1793       20.7220       21.0737       20.3605       25.7804       23.4800       26.3068       18.9773       21.0082       22.8276       20.3628       19.0389       19.9056       23.0275       31.2196       30.5986       30.9154       36.2420       23.1192       17.5580       19.7777       23.7863       25.5611       27.9990       26.3114       27.0917       25.4446       25.1284       22.9978       20.2241       13.3123       11.6405       12.7283       11.5686       14.8569       12.1213        7.8312        8.0973        6.8129        6.0855        6.2591        6.9149        7.5432        8.5409        8.2030        9.2851        0.0000        0.0000        0.0000        0.0000        0.0000        0.0000        0.0000        0.0000        0.0000        0.0000        0.0000        0.0000        0.0000        0.0000        0.0000        0.0000        0.0000        0.0000        0.0000        0.0000        0.0000        0.0000        0.0000        0.0000        0.0000        0.0000        0.0000        0.0000        0.0000        0.0000        0.0000        0.0000        0.0000        0.0000        0.0000        0.0000        0.0000        0.0000        0.0000        0.0000        0.0000        0.0000        0.0000        0.0000        0.0000        0.0000        0.0000        0.0000        0.0000        0.0000
        0.0000        0.0000        0.0000        0.0000        0.0000        0.0000        0.0000        0.0000        8.5221       10.2903       10.5901       11.6293       10.0044        9.3413        6.6695        5.5903        7.4779        8.0839       12.1205        9.2140       10.6052       10.2988       10.1420        8.0684        7.0685        7.6214        7.9801        8.8802        8.4136        7.7991        7.6821        8.0463        7.7621        7.4017        8.1509        9.5789        8.4296        7.0090        5.7516        6.4627        7.1031        7.8164        6.5741        7.2567        7.8061        6.0485        6.1697        5.3018        5.5377        7.0573        4.8605        4.6003        4.0077        4.3454        2.6420        3.3727        3.0825        3.7617        2.4299        2.6190        2.4758        2.3795        0.4167        2.0385        2.1914        3.4933        3.3224        6.0873        5.0515        5.7219        1.5030        1.4033        0.2538        0.4393        0.5686        1.3388        1.0645        1.2915        2.8112        1.2336        0.3996        0.2691        0.6314        0.9873        0.7829        0.5790        0.6002        0.3641        0.5936        0.6992        0.8845        1.0486        2.4185        1.6828        1.9271        2.4407        2.3305        2.5962        2.3145        1.7027        1.8031        1.2542        0.6220        0.1257        0.2202        0.2740        0.1318        0.0797        0.1159        0.0558        0.2806        0.5779        0.5930        0.6173        0.7330        0.9421        0.9974        1.0338        0.9565        0.5147        0.9548        1.3444        1.1352        1.5511        2.9853        1.6530        3.1396        3.9824        4.4790        3.4138        5.7433        4.8395        4.8916        6.4763        5.8410        8.6045        9.7107        7.9330        8.4076        9.6734       10.6000       10.3277       12.0657       11.2377       12.8806       12.5800       10.3725       20.4915       23.2665       24.5254       36.2547       31.3219       35.8755       43.5657       31.9609       23.3972       23.0267       24.2650       22.4247       25.1848       21.9639       24.1622       23.1838       25.4126       19.9122       19.9123       23.0459       38.6046       37.1872       34.5317       29.5476       19.8618       20.1035       24.1309       26.1206       27.7750       30.7681       32.3638       35.1135       36.9386       34.5509       30.8365       25.8098       15.4013       12.9094       10.8813       10.2810       10.0889       11.3515       10.2629        8.2453        5.9479        5.4774        5.7849        6.4836        7.6212        8.0237        0.0000        0.0000        0.0000        0.0000        0.0000        0.0000        0.0000        0.0000        0.0000        0.0000        0.0000        0.0000        0.0000        0.0000        0.0000        0.0000        0.0000        0.0000        0.0000        0.0000        0.0000        0.0000        0.0000        0.0000        0.0000        0.0000        0.0000        0.0000        0.0000        0.0000        0.0000        0.0000        0.0000        0.0000        0.0000        0.0000        0.0000        0.0000        0.0000        0.0000        0.0000        0.0000        0.0000        0.0000        0.0000        0.0000        0.0000        0.0000        0.0000        0.0000        0.0000        0.0000
        0.0000        0.0000        0.0000        0.0000        0.0000        0.0000        0.0000        0.0000        0.0000        0.0000        9.0775        7.5864        5.4323        3.0820        4.0894        2.0496        2.5580        5.6295        6.7350        5.2061        5.8044        6.2176        6.4403        6.6032        7.9593        7.7264        7.1727        8.0733        9.2758        9.3072        9.6298        9.9785        7.8849        8.0463        7.3191        9.0617        9.2680        7.4435        7.1839        7.7575        7.2965        7.0488        6.4778        6.6451        4.9850        5.3845        5.0409        5.6107        2.9510        2.3425        2.1949        2.5750        1.8120        4.3508        1.7654        4.8993        5.4043        4.1598        2.9175        3.9011        1.9850        1.2571        0.4281        1.3766        2.5680        2.4369        4.0047        6.4093        6.3465        4.2689        4.5960        3.0231        0.3302        0.7072        3.3863        1.5121        1.0109        0.5040        0.9007        0.2906        0.1624        0.2518        0.4554        0.8875        0.6980        0.7543        0.6763        0.6530        0.2997        0.4681        0.6777        0.7407        0.4531        0.5271        1.1890        1.5253        1.9517        1.9470        1.7024        1.4234        1.2231        1.0574        0.7306        0.0846        0.1110        0.3847        0.4100        0.2004        0.1565        0.2241        0.2242        0.3428        0.3870        0.4299        0.7962        1.1626        1.4562        1.0814        1.2282        0.6348        0.5823        0.8410        0.5743        0.6413        1.1264        1.4772        1.2552        2.6361        3.6746        3.3273        4.9452        4.9744        5.0617        5.6252        6.1546        6.9509        7.7925        8.6450        8.9962        9.5922       10.2071       11.6960       12.3064       10.7140       11.7026       11.0197       11.8698       21.1104       19.7882       20.7504       31.3259       24.6309       33.6127       41.8912       28.9528       24.1325       27.3590       32.7582       32.6251       31.9553       40.2121       21.8688       20.0552       19.6211       19.3149       18.3134       18.6285       37.3822       35.4559       37.3958       36.8745       24.4702       25.8244       27.5117       29.0454       27.0634       28.4973       28.7546       33.8742       41.4659       49.2840       34.6106       27.4329       16.4605       14.6376       11.8752       11.0599       13.8764       10.5735       10.9113       10.4870        6.0807        5.1212        5.9137        0.0000        0.0000        0.0000        0.0000        0.0000        0.0000        0.0000        0.0000        0.0000        0.0000        0.0000        0.0000        0.0000        0.0000        0.0000        0.0000        0.0000        0.0000        0.0000        0.0000        0.0000        0.0000        0.0000        0.0000        0.0000        0.0000        0.0000        0.0000        0.0000        0.0000        0.0000        0.0000        0.0000        0.0000        0.0000        0.0000        0.0000        0.0000        0.0000        0.0000        0.0000        0.0000        0.0000        0.0000        0.0000        0.0000        0.0000        0.0000        0.0000        0.0000        0.0000        0.0000        0.0000        0.0000        0.0000
        0.0000        0.0000        0.0000        0.0000        0.0000        0.0000        0.0000        0.0000        0.0000        0.0000        9.2238        9.9890        6.5592        6.2222        4.1321        4.1376        5.8277        7.2747        7.2028        5.1076        5.0989        5.2771        5.4851        4.6896        5.1469        5.5421        7.1104        8.3100       10.1198        8.5673        9.0787        8.5223        6.7170        5.6292        6.9171        7.0007        6.1308        6.8555        5.8732        6.9756        4.9159        4.9220        4.6588        3.9065        3.4192        3.6308        3.5098        1.8624        2.4286        1.8174        1.8187        1.8287        3.9298        3.5256        2.2711        2.5253        2.4677        3.6251        4.4367        3.6214        4.4270        2.3987        0.4108        4.0914        2.8883        4.2900        5.2507        4.4933        3.0186        3.5666        4.5175        4.4630        2.4107        2.3247        1.4354        0.4661        0.7090        0.9801        1.7686        0.2384        0.8575        0.0699        0.1316        0.1281        0.0261        0.1958        0.1731        0.1190        0.1128        0.9142        0.9280        0.6040        0.3802        0.4814        0.6550        1.0286        1.4433        1.8158        1.9114        1.7486        1.5013        1.4645        1.0867        0.2006        0.2929        0.4428        0.0581        0.0226        0.1699        0.4014        0.2178        0.2156        0.3102        0.3429        0.6702        0.7257        1.1822        1.3062        1.1990        0.6617        0.4941        0.5123        1.1538        0.2919        0.4551        0.6258        1.3416        1.8337        2.1974        2.7912        3.9572        4.6181        5.1576        5.4920        6.6398        7.3507        8.5155        9.1760        9.4404        9.8685       10.1697       11.8496       12.5819       10.7336       11.3548       10.2936        9.1850       17.2105       19.2202       23.9315       24.2867       27.0064       25.3277       33.7733       43.7291       35.6634       32.1416       41.9288       45.4513       41.7429       54.5627       30.8562       23.7024       22.1180       21.3408       19.0491       24.8483       37.7511       36.4365       34.1499       38.5940       24.1591       22.1167       23.7625       26.4863       31.7455       28.5657       32.4790       32.6265       37.4603       45.2566       35.6604       26.5895       17.2099       14.6699       13.0100       12.1913       11.9365       11.6627       12.3312       10.8724        6.8758        6.5249        0.0000        0.0000        0.0000        0.0000        0.0000        0.0000        0.0000        0.0000        0.0000        0.0000        0.0000        0.0000        0.0000        0.0000        0.0000        0.0000        0.0000        0.0000        0.0000        0.0000        0.0000        0.0000        0.0000        0.0000        0.0000        0.0000        0.0000        0.0000        0.0000        0.0000        0.0000        0.0000        0.0000        0.0000        0.0000        0.0000        0.0000        0.0000        0.0000        0.0000        0.0000        0.0000        0.0000        0.0000        0.0000        0.0000        0.0000        0.0000        0.0000        0.0000        0.0000        0.0000        0.0000        0.0000        0.0000        0.0000
        0.0000        0.0000        0.0000        0.0000        0.0000        0.0000        0.0000        0.0000        0.0000        0.0000        7.9236       13.0190        8.7164       11.5054       16.8223       26.6587       15.3422       11.8200       10.5910        7.8090        8.3509        8.7736       11.4727        7.8037        8.8796        8.6583        8.8019        5.2371        8.9206       10.0732        9.7100       10.9314       10.3877       13.2743       10.6787       10.5475       10.0866       10.2398        9.5623        9.5877        7.8126        6.7966        5.5840        6.3043        5.8924        4.5575        2.8149        3.4862        3.1698        3.3170        4.2874        3.3213        5.9391        5.6976        5.4871        7.1292        7.1964        6.3481        6.4793        3.4323        2.7164        4.2946        5.3742        5.1542        7.4389        6.5536        6.1094        4.7359        2.9830        2.9610        4.2374        3.2483        2.6975        2.2391        1.1991        1.5906        1.6669        1.7227        1.0816        0.6580        1.0921        0.6910        1.1139        0.7198        0.3403        0.2293        0.1489        0.1646        0.2431        0.8234        0.6628        0.5327        0.2164        0.0781        0.0946        1.0176        1.1037        1.3768        1.1328        1.2323        1.6732        1.5637        1.1739        0.1772        0.4453        0.5561        0.5088        0.0000        0.0070        0.0072        0.0224        0.0480        0.0525        0.0477        0.0459        0.2442        0.1114        0.1129        0.1419        0.4513        0.4908        1.4960        0.5635        0.7995        0.8540        1.0672        1.7896        1.5738        1.8959        2.3336        2.7966        3.4938        3.9284        4.7795        6.1311        8.3986        9.5483       10.1979       10.9366       11.9565       12.7095       13.4970       14.5746       18.8470       20.2915       17.2364       15.2742       20.7522       27.7246       50.8898       45.9805       40.9587       49.0494       72.5656       94.2498       42.5628       33.6469       39.5186       47.9387       82.5456       80.4371       49.5381       30.3396       29.1093       28.8769       25.5712       29.8093       34.6914       41.1284       36.4739       37.5905       24.6201       24.7166       22.0236       25.8670       27.9321       28.1525       28.1315       30.4074       30.7017       29.5640       25.4480       24.4836       22.7570       18.1555       14.4711       13.5767       12.0560       12.0767       11.3983        0.0000        0.0000        0.0000        0.0000        0.0000        0.0000        0.0000        0.0000        0.0000        0.0000        0.0000        0.0000        0.0000        0.0000        0.0000        0.0000        0.0000        0.0000        0.0000        0.0000        0.0000        0.0000        0.0000        0.0000        0.0000        0.0000        0.0000        0.0000        0.0000        0.0000        0.0000        0.0000        0.0000        0.0000        0.0000        0.0000        0.0000        0.0000        0.0000        0.0000        0.0000        0.0000        0.0000        0.0000        0.0000        0.0000        0.0000        0.0000        0.0000        0.0000        0.0000        0.0000        0.0000        0.0000        0.0000        0.0000        0.0000        0.0000        0.0000
        0.0000        0.0000        0.0000        0.0000        0.0000        0.0000        0.0000        0.0000        0.0000        0.0000        0.0000        9.3328        9.9025        9.0459       10.6226       15.0453       10.9762        8.9157        7.4377        7.4533        7.1777        5.5522        6.5906        3.4149        3.3651        4.6457        4.3353        2.0436        1.0187        3.5717        2.6571        3.4298        6.9823        5.9787        7.1106        6.3278        5.5851        3.9908        5.5813        6.4301        6.9665        4.3539        2.5013        2.1087        1.3740        2.8980        1.7154        3.5763        2.9409        2.6399        3.1446        3.7173        4.7963        4.4188        4.2723        4.9923        9.0446        4.9761        3.6603        4.6245        4.0537        4.6892        5.3928        5.5358        7.1084        6.5098        4.7130        5.4377        4.4539        2.7513        3.0753        2.2777        2.5376        2.2830        1.4118        1.9967        2.0927        1.3544        1.8168        1.6398        1.8391        1.9025        1.4185        1.2573        0.6230        0.8740        1.0885        0.4253        0.4776        0.3285        0.2014        0.0737        0.0254        0.0033        0.1243        1.4070        1.9696        1.6517        1.0966        1.1125        1.3714        1.3494        1.2556        0.6693        1.0732        0.6912        0.5882        0.0095        0.0000        0.0000        0.0000        0.0133        0.0445        0.0561        0.0399        0.2454        0.0804        0.0841        0.1374        1.1121        0.5919        0.6067        0.8609        0.9856        1.0452        1.3100        1.5010        1.7353        2.0409        4.7891        3.6459        3.5572        4.0026        4.7750        6.2111        8.9184       10.2443       11.1666       11.9195       13.0011       13.4336       14.7465       14.1115       24.2541       20.2851       15.8209       16.7046       20.4168       20.9021       20.6757       25.7965       38.1276       54.5617       72.1876       76.7096       41.3205       38.3471       37.3346       46.9025       69.4828       41.0090       26.3250       26.7868       23.1849       34.6423       35.8111       36.8351       37.9551       34.4513       34.3245       34.8473       24.0143       23.2698       22.2321       24.0526       24.4037       25.2238       23.2090       24.3899       27.8166       25.6492       25.9400       23.2856       26.1536       16.6547       15.4286       14.7930       13.2594       13.0366        0.0000        0.0000        0.0000        0.0000        0.0000        0.0000        0.0000        0.0000        0.0000        0.0000        0.0000        0.0000        0.0000        0.0000        0.0000        0.0000        0.0000        0.0000        0.0000        0.0000        0.0000        0.0000        0.0000        0.0000        0.0000        0.0000        0.0000        0.0000        0.0000        0.0000        0.0000        0.0000        0.0000        0.0000        0.0000        0.0000        0.0000        0.0000        0.0000        0.0000        0.0000        0.0000        0.0000        0.0000        0.0000        0.0000        0.0000        0.0000        0.0000        0.0000        0.0000        0.0000        0.0000        0.0000        0.0000        0.0000        0.0000        0.0000        0.0000        0.0000
        0.0000        0.0000        0.0000        0.0000        0.0000        0.0000        0.0000        0.0000        0.0000        0.0000        0.0000        0.0000        0.0000        0.0000        8.4378        9.5461        9.2780        9.3982        6.2398        3.4187        3.4573        2.9470        2.6920        2.2067        1.8385        1.2604        1.0664        1.0969        1.9888        1.8970        2.1802        3.2934        2.1818        2.1446        2.6599        1.4158        1.6519        0.9048        1.2156        1.5491        2.9937        1.7062        1.3801        1.5209        1.4346        2.1984        2.1051        3.1701        2.3162        2.1410        2.3321        2.5969        3.3085        4.2617        4.8328        6.8025        7.9119        7.2026        5.8211        5.0299        5.6580        5.9111        5.3820        5.3953        6.5336        3.9621        4.2341        3.7176        3.1659        2.2142        2.3537        2.3219        2.6566        2.1028        1.9669        2.0937        1.8781        1.5065        2.0350        2.0681        2.4292        2.1388        1.3892        0.7220        0.8353        1.4579        1.4570        0.2025        0.0501        0.0482        0.0791        0.1785        0.3815        1.3324        1.4274        1.9418        2.1345        1.6350        1.2491        1.1194        1.2415        1.2721        0.8749        0.4230        0.2098        0.5285        0.6728        0.4480        0.3504        0.0000        0.0000        0.0203        0.0140        0.0218        0.0000        0.0672        0.0832        0.0975        0.1802        0.6952        0.8539        0.9996        1.1401        2.0688        2.2808        1.5394        2.3603        2.1373        2.1242        2.4668        2.9009        3.6191        4.0195        4.8507        6.2519        8.2640        9.8521       10.9715       11.9216       12.4170       14.5390       13.6800       14.6335       22.4451       18.2011       18.1525       27.0511       31.8563       17.4103       31.4488       44.7572       55.4516       55.5810       44.0233       47.1614       40.0489       32.9134       33.7944       30.0699       24.0780       22.6624       22.7762       21.9097       29.0865       37.2801       41.0092       41.8160       38.1653       31.4988       25.0635       24.2880       23.1110       23.7687       25.4437       25.8575       26.2852       25.4453       22.6430       22.5788       24.8615       25.4940       26.5821       23.7930       22.4635       18.1290       23.6788        0.0000        0.0000        0.0000        0.0000        0.0000        0.0000        0.0000        0.0000        0.0000        0.0000        0.0000        0.0000        0.0000        0.0000        0.0000        0.0000        0.0000        0.0000        0.0000        0.0000        0.0000        0.0000        0.0000        0.0000        0.0000        0.0000        0.0000        0.0000        0.0000        0.0000        0.0000        0.0000        0.0000        0.0000        0.0000        0.0000        0.0000        0.0000        0.0000        0.0000        0.0000        0.0000        0.0000        0.0000        0.0000        0.0000        0.0000        0.0000        0.0000        0.0000        0.0000        0.0000        0.0000        0.0000        0.0000        0.0000        0.0000        0.0000        0.0000        0.0000        0.0000        0.0000        0.0000
        0.0000        0.0000        0.0000        0.0000        0.0000        0.0000        0.0000        0.0000        0.0000        0.0000        0.0000        0.0000        0.0000        0.0000        0.0000        0.0000        0.0000        0.0000        6.3418        5.1187        5.9946        3.5241        4.3972        2.7488        2.9399        1.1430        1.9335        1.7846        2.9244        2.8937        2.7605        1.5265        0.5972        0.3508        0.3419        0.2029        0.1959        0.5103        0.8754        1.1837        0.3744        0.1555        0.6640        0.5841        0.7349        1.8100        2.0581        3.2881        3.7901        2.6868        2.9993        1.0752        1.8302        3.5335        3.3989        3.9818        5.0861        6.9223        6.6719        5.3488        5.6083        4.7479        3.5068        3.4976        4.7716        4.4150        4.8043        3.9318        3.5264        3.0369        2.6561        1.9771        2.6423        2.7908        1.9753        1.4391        1.2030        1.5794        1.8706        1.2795        2.4741        1.1730        0.9437        0.4845        0.7156        0.6013        0.2549        0.0173        0.0263        0.0351        0.2361        0.0049        0.1228        1.2291        1.5319        2.1816        2.6649        1.5909        1.8881        1.5415        1.4382        1.2192        1.0328        0.0066        0.0216        0.0103        0.0472        0.0418        0.0656        0.0870        0.0233        0.0271        0.1059        0.0623        0.2156        0.1133        0.1591        0.1923        0.4291        0.9531        0.8352        1.5130        1.7818        2.3746        2.5066        1.3880        3.9319        5.1219        4.9162        5.3284        6.3311        6.6370        9.3200        5.3688        6.1292        8.0703        9.9109       10.9738       12.0116       12.2492       13.5290       13.7031       15.3903       20.4336       19.3677       15.7743       30.5131       33.1964       21.4009       28.1705       12.2815       28.9239       35.7223       18.0952       22.7066       22.7233       22.6613       27.4822       23.9513       23.2615       24.9039       22.3034       23.4827       27.5138       40.1288       34.5634       31.2022       36.6210       30.6730       27.4729       26.4702       25.7167       25.6152       26.9233       27.8399       27.5736       24.6783       23.7153       23.1250       24.3886       24.7446       24.8905       24.1017       19.5816       25.6603       28.8240        0.0000        0.0000        0.0000        0.0000        0.0000        0.0000        0.0000        0.0000        0.0000        0.0000        0.0000        0.0000        0.0000        0.0000        0.0000        0.0000        0.0000        0.0000        0.0000        0.0000        0.0000        0.0000        0.0000        0.0000        0.0000        0.0000        0.0000        0.0000        0.0000        0.0000        0.0000        0.0000        0.0000        0.0000        0.0000        0.0000        0.0000        0.0000        0.0000        0.0000        0.0000        0.0000        0.0000        0.0000        0.0000        0.0000        0.0000        0.0000        0.0000        0.0000        0.0000        0.0000        0.0000        0.0000        0.0000        0.0000        0.0000        0.0000        0.0000        0.0000        0.0000        0.0000        0.0000
        0.0000        0.0000        0.0000        0.0000        0.0000        0.0000        0.0000        0.0000        0.0000        0.0000        0.0000        0.0000        0.0000        0.0000        0.0000        0.0000        0.0000        0.0000        0.0000       21.4012       20.5403       20.9171       17.4677       12.1884        9.6626        6.7335        6.3880        8.9601        9.5852        8.7795        7.7951        7.9085        4.1102        1.3656        1.3155        1.1542        1.5961        2.3105        3.3614        3.3309        5.2413        4.0885        1.8406        1.0080        0.8100        1.0680        3.5340        5.7900       11.6940        8.3580        5.3160        4.3680        4.7700        3.5340        4.6800        3.7698        5.2911        4.8989        5.7834        5.4323        4.7916        4.6903        4.0457        4.2368        5.3170        6.4525        6.8308        6.3976        6.2471        4.1012        3.1616        2.6955        3.9774        4.3007        2.1449        1.1345        0.9289        1.1387        1.2490        0.9943        0.8378        0.9484        0.8809        0.5930        0.5067        0.4335        0.5806        0.9159        0.7365        0.3396        0.6271        0.7601        0.8017        1.5373        1.5129        1.5284        1.6747        2.1891        2.8094        2.5283        1.7971        1.4874        1.3022        1.5065        1.4914        1.6040        1.2242        0.9346        0.7572        0.4900        0.4364        0.1717        0.0551        0.0543        0.1594        0.6737        0.7629        1.1707        0.9509        1.1134        4.0121        5.8008        4.1004        1.4733        1.8855        1.4998        4.6296        6.0871        4.3414        4.0500        3.9556        8.2158        6.8354        5.8389        7.2675        8.0370        8.5115        9.9878       11.3127       14.5957       18.0306       16.6146       14.6537       18.3301       16.6349       15.1740       19.3148       20.8416       20.0765       24.2420       14.7127       20.0933       17.0329       18.0300       19.1209       24.2278       27.6315       21.8010       27.7702       27.9935       31.3574       26.1212       30.3439       35.7363       37.6313       40.9709       40.4833       35.4995       33.1358       29.7940       28.8124       28.2599       28.9593       29.3188       29.0309       28.8842       24.6498       21.5515       22.4221       20.5847       21.1597       21.4855       19.8684       19.1200       24.3157       33.6084        0.0000        0.0000        0.0000        0.0000        0.0000        0.0000        0.0000        0.0000        0.0000        0.0000        0.0000        0.0000        0.0000        0.0000        0.0000        0.0000        0.0000        0.0000        0.0000        0.0000        0.0000        0.0000        0.0000        0.0000        0.0000        0.0000        0.0000        0.0000        0.0000        0.0000        0.0000        0.0000        0.0000        0.0000        0.0000        0.0000        0.0000        0.0000        0.0000        0.0000        0.0000        0.0000        0.0000        0.0000        0.0000        0.0000        0.0000        0.0000        0.0000        0.0000        0.0000        0.0000        0.0000        0.0000        0.0000        0.0000        0.0000        0.0000        0.0000        0.0000        0.0000        0.0000        0.0000
        0.0000        0.0000        0.0000        0.0000        0.0000        0.0000        0.0000        0.0000        0.0000        0.0000        0.0000        0.0000        0.0000        0.0000        0.0000        0.0000        0.0000        0.0000        0.0000       14.0584        6.5385        5.6430        3.3985        3.9944        2.4259        3.4447        4.1096        8.0419        6.4526        4.3861        2.4916        0.7643        0.7098        1.1473        0.6606        0.2017        1.3724        2.5688        2.1837        4.6536        5.1362        5.1241        5.6445        5.1780        4.4160        2.0220        5.0940        6.5940        6.0180        6.3660        7.0860        5.0940        4.6440        4.2000        5.8260        2.0664        0.8841        1.0587        2.9508        3.3927        4.4789        5.3646        4.5561        5.2103        5.2099        7.3921        6.2412        4.5483        4.6845        4.8459        3.5529        2.4042        2.9008        2.8310        0.6848        1.0506        1.6840        2.3964        1.9406        1.2139        0.7199        0.8420        0.7072        0.6448        0.8681        1.2789        1.2791        1.5562        1.1116        1.1403        1.0060        1.2014        1.2716        1.5635        1.7037        2.0386        1.7635        1.9099        1.8869        2.1903        2.0260        1.4971        1.7975        2.7427        2.0692        1.8784        1.6624        1.1357        1.0791        0.6469        0.7555        0.0846        0.1641        0.3443        0.5960        0.9235        1.1870        1.2082        1.1663        1.4061        2.8750        6.1076        5.6059        1.7466        1.4648        1.9189        4.3002        2.6691        3.3070        3.4468        3.9729        4.3954        4.9657        5.6225        6.4269        7.7998        7.5721        8.7268       10.2842       13.9617       15.2521       13.5438       13.2315       18.8163       20.6530       21.4499       19.4711       19.7003       12.4487       13.2791       18.0372       32.6052       23.3851       21.0372       19.9004       27.2073       26.1037       26.6493       28.4317       29.1616       29.6653       28.6569       30.5303       29.2573       36.7755       31.8107       32.8024       30.9466       35.4236       32.0442       31.3653       30.5251       31.0990       31.2143       35.1922       45.8628       23.6333       21.4614       21.6792       20.4225       18.8134       19.4070       18.7965       20.2185       23.9545       32.5797       38.1296       34.8643        0.0000        0.0000        0.0000        0.0000        0.0000        0.0000        0.0000        0.0000        0.0000        0.0000        0.0000        0.0000        0.0000        0.0000        0.0000        0.0000        0.0000        0.0000        0.0000        0.0000        0.0000        0.0000        0.0000        0.0000        0.0000        0.0000        0.0000        0.0000        0.0000        0.0000        0.0000        0.0000        0.0000        0.0000        0.0000        0.0000        0.0000        0.0000        0.0000        0.0000        0.0000        0.0000        0.0000        0.0000        0.0000        0.0000        0.0000        0.0000        0.0000        0.0000        0.0000        0.0000        0.0000        0.0000        0.0000        0.0000        0.0000        0.0000        0.0000        0.0000        0.0000
        0.0000        0.0000        0.0000        0.0000        0.0000        0.0000        0.0000        0.0000        0.0000        0.0000        0.0000        0.0000        0.0000        0.0000        0.0000        0.0000        0.0000        0.0000        0.0000        0.0000        9.1295        8.6397        5.9282        5.6864        3.5086        6.4236        5.3924        7.4481        8.9852        5.5252        3.0807        1.6033        3.4509        2.6294        3.1516        3.1349        2.0831        2.6377        1.1181        1.3621        2.1922        3.1461        4.5782        5.0400        5.7420        5.6520        4.4940        4.9740        5.0880        5.8860        8.7600        4.9920        3.3420        3.4260        2.9100        1.7149        1.2791        2.8008        3.3969        4.1745        4.4171        4.4993        3.2370        4.2501        4.2736        3.9298        4.2073        3.1114        3.7957        2.5033        2.3891        2.7199        1.5672        0.7622        0.6108        0.8823        1.3091        1.3228        0.9822        0.8374        0.9899        1.4398        1.4495        1.2502        0.7626        0.6681        1.5947        2.2057        2.4663        2.7986        2.4486        2.1900        2.1202        1.8703        1.5196        1.5566        1.9993        1.8750        2.0136        1.8695        1.9770        2.3136        2.7174        2.2094        2.2233        2.0861        2.0810        1.2631        1.1370        0.8447        1.2840        0.1530        0.5568        1.0889        1.6189        1.5766        1.4139        1.5900        1.6279        1.8268        3.2784        5.8475        4.5468        3.4085        5.5893        1.5826        1.7967        2.3664        3.1156        3.9240        3.7805        4.6006        5.3283        5.9867        6.6720        7.3813        7.8406        8.5967       11.2803       12.1910       13.3671       14.1868       14.1442       24.0217       27.2492       28.1661       23.1452       17.5084       10.6414       13.1403       34.4904       22.0703       22.6072       21.8716       19.3238       26.2055       31.8814       31.6160       31.4012       30.9914       30.9087       31.2906       25.5126       27.9544       35.8671       37.5850       34.9016       33.9587       34.6263       34.7928       33.6876       32.3429       33.4063       33.0943       30.9469       35.1837       30.7234       24.6131       25.1205       21.4612       19.7466       19.6702       20.0126       21.3678       25.7717       29.3756       33.3624       31.8945       34.3105        0.0000        0.0000        0.0000        0.0000        0.0000        0.0000        0.0000        0.0000        0.0000        0.0000        0.0000        0.0000        0.0000        0.0000        0.0000        0.0000        0.0000        0.0000        0.0000        0.0000        0.0000        0.0000        0.0000        0.0000        0.0000        0.0000        0.0000        0.0000        0.0000        0.0000        0.0000        0.0000        0.0000        0.0000        0.0000        0.0000        0.0000        0.0000        0.0000        0.0000        0.0000        0.0000        0.0000        0.0000        0.0000        0.0000        0.0000        0.0000        0.0000        0.0000        0.0000        0.0000        0.0000        0.0000        0.0000        0.0000        0.0000        0.0000        0.0000        0.0000
        0.0000        0.0000        0.0000        0.0000        0.0000        0.0000        0.0000        0.0000        0.0000        0.0000        0.0000        0.0000        0.0000        0.0000        0.0000        0.0000        0.0000        0.0000        0.0000        0.0000        0.0000        6.1833        4.4414        1.8538        3.7706        3.8910        3.9082        3.4141        3.2619        3.0737        5.1472        3.9263        4.0849        4.0022        5.0595        2.1151        1.0648        2.7198        1.4429        1.1265        2.5817        1.9497        2.2025        1.7220        2.1960        2.2860        1.5660        2.6700        2.8440        5.4480        4.3500        2.6640        3.7320        3.3600        2.8380        1.7680        3.7276        2.3998        2.0403        1.8185        1.7656        1.1469        1.4073        1.7640        2.2766        2.1211        2.6323        2.5809        3.1734        2.9010        2.2681        1.9683        1.6418        1.1959        1.0571        0.9083        0.8669        0.8411        0.7963        0.9756        1.4164        1.5802        1.7451        1.2347        0.7060        0.6991        1.8212        2.2305        3.0802        2.1881        2.8927        2.5289        2.7477        2.3893        1.7558        1.5799        1.8581        2.0497        2.2521        2.2225        2.4873        2.2875        2.9171        3.3731        2.9537        2.6983        1.7745        1.3729        1.4245        1.7218        1.4129        0.3092        0.2505        0.3403        1.0780        1.6444        1.9466        2.2026        2.1445        2.9844        6.5358        7.3693        7.3053        1.7234        1.4993        1.0714        1.2399        1.9755        2.9165        3.2762        4.0547        6.0244        5.8912        6.7130        7.1842        7.5383        7.9327        8.6419        9.7058       11.6099       12.4706       13.5257       12.9643       14.2979       43.1544       22.8384       18.7951       16.1787       20.0034       20.5305       21.6411       21.3192       24.7616       24.5246       24.5060       32.6292       37.1243       36.5623       32.2074       33.4772       28.7087       34.7109       34.8008       33.7602       34.9925       36.2682       33.4412       38.7467       42.8396       40.1067       35.7868       38.6311       39.8287       34.5771       33.8329       29.3618       28.3299       30.8582       27.7705       25.7352       23.0473       22.3466       22.1333       23.3296       23.8661       31.1324       32.4908       33.7639       36.2531       33.8763        0.0000        0.0000        0.0000        0.0000        0.0000        0.0000        0.0000        0.0000        0.0000        0.0000        0.0000        0.0000        0.0000        0.0000        0.0000        0.0000        0.0000        0.0000        0.0000        0.0000        0.0000        0.0000        0.0000        0.0000        0.0000        0.0000        0.0000        0.0000        0.0000        0.0000        0.0000        0.0000        0.0000        0.0000        0.0000        0.0000        0.0000        0.0000        0.0000        0.0000        0.0000        0.0000        0.0000        0.0000        0.0000        0.0000        0.0000        0.0000        0.0000        0.0000        0.0000        0.0000        0.0000        0.0000        0.0000        0.0000        0.0000        0.0000        0.0000
        0.0000        0.0000        0.0000        0.0000        0.0000        0.0000        0.0000        0.0000        0.0000        0.0000        0.0000        0.0000        0.0000        0.0000        0.0000        0.0000        0.0000        0.0000        0.0000        0.0000        0.0000        8.1302        8.2576        5.9601        7.7061        7.4762        6.3328        5.0180        4.2554        4.6107        4.0017        3.8027        4.0146        3.5510        2.8279        3.3868        2.4652        1.7096        2.9351        4.7104        4.1251        3.9243        4.1489        1.5600        4.5480        4.7340        3.7500        3.3128        2.7398        3.0234        4.6413        4.5756        2.9875        1.9732        1.7493        2.3149        3.5818        5.1867        4.9835        3.7368        3.4470        2.9705        3.7482        5.1465        2.6836        0.6430        1.3114        1.9083        2.8005        3.9709        3.8707        3.0348        2.7943        1.6244        1.1112        1.1868        0.7159        2.2340        3.4745        4.3172        3.7848        3.6969        4.0024        2.2884        1.4221        1.7887        2.7855        1.7483        1.5042        1.7218        2.0039        2.3338        2.1325        1.9570        1.6683        1.9093        1.9859        1.8296        1.8379        2.5138        2.7561        3.1126        3.8364        3.1954        2.9728        2.2119        1.9365        2.5081        2.2633        1.1284        1.3282        1.6619        1.8818        2.3991        2.6908        3.2821        4.2104        4.3594        4.4370        5.9533        6.1258        6.0500        5.8287        4.9030        1.7469        1.1403        1.1989        2.2126        3.0813        3.1641        3.8507        6.9448        6.3217        6.9948        7.3811        7.8224        9.1002       11.3300        9.7076       18.2524       13.9340       14.3295       19.5271       19.8819       25.6347       23.7556       21.2922       22.1158       18.2966       19.3130       21.7313       21.5298       23.6625       24.0187       25.4535       41.7501       47.0096       36.5243       34.1771       36.5904       41.3259       39.4918       45.0557       44.3486       39.3999       40.5198       41.2635       43.5472       47.7126       47.7148       47.9358       47.3920       42.2466       39.2841       39.8084       38.6550       33.7211       35.3123       36.1630       29.8601       27.6400       27.4163       27.8391       29.8980       29.7403       30.9657       28.5272       34.4554       36.7586       39.8597        0.0000        0.0000        0.0000        0.0000        0.0000        0.0000        0.0000        0.0000        0.0000        0.0000        0.0000        0.0000        0.0000        0.0000        0.0000        0.0000        0.0000        0.0000        0.0000        0.0000        0.0000        0.0000        0.0000        0.0000        0.0000        0.0000        0.0000        0.0000        0.0000        0.0000        0.0000        0.0000        0.0000        0.0000        0.0000        0.0000        0.0000        0.0000        0.0000        0.0000        0.0000        0.0000        0.0000        0.0000        0.0000        0.0000        0.0000        0.0000        0.0000        0.0000        0.0000        0.0000        0.0000        0.0000        0.0000        0.0000        0.0000        0.0000        0.0000
        0.0000        0.0000        0.0000        0.0000        0.0000        0.0000        0.0000        0.0000        0.0000        0.0000        0.0000        0.0000        0.0000        0.0000        0.0000        0.0000        0.0000        0.0000        0.0000        0.0000        0.0000        5.0169        2.0180        3.0646        2.4173        3.7849        7.0186        5.3334        7.2088        8.1309        7.8915        3.9463        5.4831        4.0107        2.6981        2.2482        2.4770        5.1487        5.5376        3.5234        3.5162        4.5791        3.9848        2.8620        3.4740        2.2020        3.0060        4.1734        4.9527        3.8303        3.8544        4.0429        3.1991        3.2758        2.9108        2.8481        4.6193        5.8818        5.0899        4.4965        3.8679        2.9327        3.5358        4.7084        2.6100        2.0419        1.1805        1.0929        0.9018        2.0576        3.2869        3.2175        2.7067        2.5043        2.2625        1.5627        1.7914        2.5942        2.9414        4.7659        3.9884        4.7878        4.3965        2.0106        1.6146        2.1753        2.5298        1.5730        1.4868        1.6501        2.0438        1.9832        1.9904        2.4167        2.4500        2.7512        2.5424        2.0138        1.9230        2.2345        2.2556        2.5193        2.7590        2.0593        2.0908        1.8536        1.7606        2.5940        1.7166        1.9407        1.9235        2.0835        2.9381        3.6679        3.6833        4.6544        6.2146        6.2294        7.1097        7.4556        7.7429        7.0134        6.4438        4.8920        1.9410        6.2541       14.8104        2.1256        2.2777        2.7848        3.6705        5.7507        6.7742        7.4329        7.7832        8.1580        8.4321        9.3284        9.6436       12.4331       13.4382       13.5216       14.6055       16.4946       22.7223       19.4313       25.1083       20.1355       16.7240       17.0413       17.3762       23.6924       25.1335       25.4897       29.7361       33.2954       33.2484       32.9001       34.8121       37.4813       40.3606       42.4309       46.8138       44.2868       42.3739       43.6484       48.7632       51.4038       47.7075       52.9444       53.2001       50.3105       42.1901       42.4915       43.3434       43.3363       41.5610       43.6950       42.5856       47.2940       40.2378       29.9858       30.8907       42.2848       37.5176       34.2979       35.0435       39.5749       42.3331       42.7963        0.0000        0.0000        0.0000        0.0000        0.0000        0.0000        0.0000        0.0000        0.0000        0.0000        0.0000        0.0000        0.0000        0.0000        0.0000        0.0000        0.0000        0.0000        0.0000        0.0000        0.0000        0.0000        0.0000        0.0000        0.0000        0.0000        0.0000        0.0000        0.0000        0.0000        0.0000        0.0000        0.0000        0.0000        0.0000        0.0000        0.0000        0.0000        0.0000        0.0000        0.0000        0.0000        0.0000        0.0000        0.0000        0.0000        0.0000        0.0000        0.0000        0.0000        0.0000        0.0000        0.0000        0.0000        0.0000        0.0000        0.0000        0.0000        0.0000
        0.0000        0.0000        0.0000        0.0000        0.0000        0.0000        0.0000        0.0000        0.0000        0.0000        0.0000        0.0000        0.0000        0.0000        0.0000        0.0000        0.0000        0.0000        0.0000        0.0000        0.0000        1.1722        1.7605        5.0124        4.3472        4.4652        5.1747        5.4415        6.4672        6.1767        5.2496        3.6593        2.8181        3.2955        3.7733        5.4071        4.8801        6.3731        6.0822        4.9058        4.5564        5.6288        3.1481        1.9740        2.2860        3.6360        4.0920        3.3943        2.2440        2.6749        2.0908        1.6725        2.5685        4.2448        3.8308        4.5481        5.0723        5.9863        6.2359        4.6632        5.5183        4.0989        3.9998        3.0481        2.7802        3.4367        1.2019        0.1173        0.6179        1.8249        4.6506        3.2437        2.9160        3.0625        2.0359        1.7856        1.6398        1.4206        2.0339        2.3260        2.8654        3.2109        3.9330        2.7031        2.7917        2.8206        1.6292        1.3850        2.1910        2.3273        1.5206        1.5688        1.8047        2.0165        2.0718        2.1571        1.8703        2.0358        2.3612        2.5170        2.5744        2.2265        2.0990        2.0863        1.9096        1.6514        1.4903        1.3570        1.6214        1.9281        2.2800        3.0955        3.4125        3.4125        4.1347        5.2770        6.1332        7.0628        7.8862        9.4931       14.6860       12.3701        6.1387        3.5801        1.7645        0.7200        2.3511        2.2810        2.3129        2.9711        3.8502        6.1467        7.1135        7.7767        8.0423        8.3231        8.4634        9.0527        9.7775       11.7692       12.0647       12.5480       13.0300       15.0187       15.4539       20.3830       26.0793       26.5688       22.4737       19.1043       21.8152       24.2572       25.3248       28.2634       28.2356       30.1606       33.3606       35.4046       34.7107       43.7490       47.4767       48.9733       52.9136       46.4068       47.7124       51.5598       53.0761       52.2102       54.0676       60.6096       59.9873       51.7787       48.3811       48.7722       51.0656       53.0172       46.9618       62.8658       54.1290       52.1557       54.0493       50.9376       48.0353       52.4385       49.7114       41.8750       43.7613       43.4707       49.6927       50.1660       56.9507        0.0000        0.0000        0.0000        0.0000        0.0000        0.0000        0.0000        0.0000        0.0000        0.0000        0.0000        0.0000        0.0000        0.0000        0.0000        0.0000        0.0000        0.0000        0.0000        0.0000        0.0000        0.0000        0.0000        0.0000        0.0000        0.0000        0.0000        0.0000        0.0000        0.0000        0.0000        0.0000        0.0000        0.0000        0.0000        0.0000        0.0000        0.0000        0.0000        0.0000        0.0000        0.0000        0.0000        0.0000        0.0000        0.0000        0.0000        0.0000        0.0000        0.0000        0.0000        0.0000        0.0000        0.0000        0.0000        0.0000        0.0000        0.0000
        0.0000        0.0000        0.0000        0.0000        0.0000        0.0000        0.0000        0.0000        0.0000        0.0000        0.0000        0.0000        0.0000        0.0000        0.0000        0.0000        0.0000        0.0000        0.0000        0.0000        0.0000        0.0000        6.5990        7.8239       12.7747        7.1026        4.1247        2.8049        2.7468        5.5768        5.1924        4.0715        4.4397        4.0847        6.1172       11.0876        9.9623       10.9900        8.6755        8.3780        3.8627        4.4334        3.1105        3.2460        3.5880        3.8040        3.3540        1.8667        2.6566        2.0906        1.7840        2.5327        4.1081        4.5391        5.2659        4.8558        4.8863        5.7460        3.9092        3.7578        2.7596        2.1677        1.4092        2.4696        2.6457        2.3505        1.0402        0.1023        0.4490        1.1496        0.3220        1.4075        1.4339        1.2839        0.6359        0.9838        1.1015        1.0613        0.7915        1.1650        1.2575        3.0006        3.8334        2.2229        1.9036        2.2954        1.1100        1.1859        1.3047        1.2758        0.9538        1.3870        1.5668        1.4734        1.5329        1.5789        1.4851        1.7491        2.0666        2.4898        2.1856        2.2313        2.2112        1.9886        1.6959        1.5308        1.3320        1.1863        1.3123        1.6212        2.5764        2.4258        3.2791        4.6762        4.3103        4.9671        5.6940        6.7445        6.9570        8.7906       12.3631       17.0196        6.7069        2.8769        1.6891        1.3404        1.3231        2.1151        2.4855        3.1116        3.9955        6.1209        7.2440        7.7231        8.5131        8.3439        8.5704        9.0046        9.5265       10.9087       11.3049       11.7855       12.1285       11.8445       13.2113       16.2598       19.9686       23.0324       23.3558       19.6294       21.9782       26.0332       28.6068       29.9786       28.3937       33.5061       39.5055       33.2086       36.0312       45.0849       48.6061       49.7070       56.7958       53.7448       51.8843       52.1377       54.5316       53.6093       55.2836       56.1555       63.8287       58.7296       58.3459       55.8399       56.8313       58.5603       57.7659       50.8547       53.2912       54.3813       55.9998       50.1509       49.8078       49.4706       48.1003       46.9217       46.6462       54.8557       55.7282       62.6817       71.0733        0.0000        0.0000        0.0000        0.0000        0.0000        0.0000        0.0000        0.0000        0.0000        0.0000        0.0000        0.0000        0.0000        0.0000        0.0000        0.0000        0.0000        0.0000        0.0000        0.0000        0.0000        0.0000        0.0000        0.0000        0.0000        0.0000        0.0000        0.0000        0.0000        0.0000        0.0000        0.0000        0.0000        0.0000        0.0000        0.0000        0.0000        0.0000        0.0000        0.0000        0.0000        0.0000        0.0000        0.0000        0.0000        0.0000        0.0000        0.0000        0.0000        0.0000        0.0000        0.0000        0.0000        0.0000        0.0000        0.0000        0.0000        0.0000
        0.0000        0.0000        0.0000        0.0000        0.0000        0.0000        0.0000        0.0000        0.0000        0.0000        0.0000        0.0000        0.0000        0.0000        0.0000        0.0000        0.0000        0.0000        0.0000        0.0000        0.0000        9.3359        9.0917        7.4107       12.9113       13.1102       14.5984        7.1100        5.8243        7.0584        8.5085        4.5379        3.7064        3.8185        6.1153        8.1670        7.8518        9.6297        8.2476        6.5052        4.2638        3.3701        3.9476        3.8305        3.6337        1.8642        1.6838        2.9333        3.2223        2.7335        4.0373        5.4040        6.0076        7.1819        6.5348        5.0427        4.9463        1.9658        1.6859        4.4184        4.9295        2.0990        1.4767        0.6529        0.8136        1.6372        0.8857        2.2527        1.4309        1.3531        0.2210        0.2836        0.0150        0.2368        0.1735        0.2689        0.9366        0.8922        0.4381        0.8283        0.6345        0.7393        0.8505        1.2877        1.4230        1.5521        1.1263        1.5496        1.0012        0.9077        1.0215        0.9133        1.3329        1.3330        1.6522        1.8523        1.5341        1.7313        1.3880        1.5880        1.5152        1.6653        1.7945        1.7231        1.4622        1.3837        1.4323        0.8498        1.7062        3.6553        1.5080        1.9721        2.4216        2.3317        3.0028        2.7289        3.1243        4.6755        5.0593        7.9945        8.6537        8.7159        7.0416        2.3972        2.0588        1.7274        1.9197        2.0643        2.3418        2.8967        3.9903        6.8113        6.7020        7.4303        7.7003        9.0163        7.6794        7.9659        8.0778        9.0635        9.1160        9.4065       10.2019        9.7323       10.2999       12.8636       16.0340       14.4354       16.7509       17.0898       21.8304       31.2687       33.4678       28.6038       29.3336       28.2580       36.2813       35.8918       39.1352       42.2533       51.7454       48.9882       56.8662       63.0661       59.6969       60.5994       59.1160       64.4874       67.7125       70.5724       77.3452       71.0779       70.2369       81.6897       77.8260       80.0956       81.5801       86.9072       87.1636       67.3715       65.9210       66.7930       67.6050       70.6060       65.2656       73.2807       62.2444       60.2150       65.8630       79.8688       88.3991      104.4671        0.0000        0.0000        0.0000        0.0000        0.0000        0.0000        0.0000        0.0000        0.0000        0.0000        0.0000        0.0000        0.0000        0.0000        0.0000        0.0000        0.0000        0.0000        0.0000        0.0000        0.0000        0.0000        0.0000        0.0000        0.0000        0.0000        0.0000        0.0000        0.0000        0.0000        0.0000        0.0000        0.0000        0.0000        0.0000        0.0000        0.0000        0.0000        0.0000        0.0000        0.0000        0.0000        0.0000        0.0000        0.0000        0.0000        0.0000        0.0000        0.0000        0.0000        0.0000        0.0000        0.0000        0.0000        0.0000        0.0000        0.0000
        0.0000        0.0000        0.0000        0.0000        0.0000        0.0000        0.0000        0.0000        0.0000        0.0000        0.0000        0.0000        0.0000        0.0000        0.0000        0.0000        0.0000        0.0000        0.0000        0.0000       17.2291       13.3455       13.2503        7.5686        5.7205        6.4513        8.1964       10.0015       10.0738       11.7063       11.9805        4.5145        3.4343        3.9728        4.2446        5.6930        7.8206        8.1330        4.5648        3.8633        3.2685        4.0633        4.5927        3.4356        4.7538        3.1382        2.5936        2.4476        4.6319        5.6068        5.6989        4.2538        5.4448        5.5778        3.6494        3.9272        4.6679        3.8546        1.5841        2.6766        2.9339        2.2329        3.1981        2.0115        2.3741        1.6356        1.4599        1.9743        1.5404        1.4729        1.1465        0.2829        0.1886        0.1017        0.0914        0.0151        0.9134        1.2967        0.0758        0.4698        1.1781        1.4281        1.5047        0.7391        0.7886        1.3718        1.5658        1.7959        1.0937        0.9336        1.2764        0.8072        0.9568        1.1566        1.2648        1.3960        1.3976        0.9540        0.9217        1.2136        1.3199        1.2989        1.4077        1.3823        1.4465        1.2413        1.1038        0.7394        0.5745        1.2282        2.2706        2.0724        1.8960        2.3148        2.6270        2.9310        3.3908        3.7041        4.1786        7.1588        8.2283        8.9052        7.2298        4.9740        1.9761        7.0624        2.1874        2.2838        2.4987        3.0098        3.9137        5.9105        6.8577        7.4134        7.6903        7.5578       12.0480        8.1159        7.9377        8.7226        9.4996        9.2838       10.6005        9.3617       11.0906       12.8726       15.2443       19.1730       22.4622       22.1125       28.3356       36.1339       34.2093       30.0576       33.0219       33.6949       39.3885       44.1790       39.8192       49.3452       53.1625       58.8765       56.8730       64.2569       73.3022       72.1873       77.3221       75.4894       76.0447       79.0808       79.9156       75.6335       83.4397       91.6028       84.1588       87.1255       90.4006       91.7078       86.3610       76.3798       79.8386       78.8832       77.5666       90.2726       90.0576       80.2509       74.1135       74.1467       76.2488       87.7565       94.1441      103.4743       92.7594        0.0000        0.0000        0.0000        0.0000        0.0000        0.0000        0.0000        0.0000        0.0000        0.0000        0.0000        0.0000        0.0000        0.0000        0.0000        0.0000        0.0000        0.0000        0.0000        0.0000        0.0000        0.0000        0.0000        0.0000        0.0000        0.0000        0.0000        0.0000        0.0000        0.0000        0.0000        0.0000        0.0000        0.0000        0.0000        0.0000        0.0000        0.0000        0.0000        0.0000        0.0000        0.0000        0.0000        0.0000        0.0000        0.0000        0.0000        0.0000        0.0000        0.0000        0.0000        0.0000        0.0000        0.0000        0.0000        0.0000
        0.0000        0.0000        0.0000        0.0000        0.0000        0.0000        0.0000        0.0000        0.0000        0.0000        0.0000        0.0000        0.0000        0.0000        0.0000        0.0000        0.0000        0.0000        0.0000        0.0000       21.8277       18.4613       15.3870        9.6169        8.7789        8.1864        8.1494        5.6319        8.0680        9.1788        9.6729        4.8765        3.7316        3.0581        4.4986        6.4734        5.3859        4.1978        3.1614        1.1011        1.6988        3.0592        5.9346        5.3990        6.9255        6.0503        4.8236        3.8736        4.6284        4.7884        5.1070        2.9374        3.1400        3.1921        4.2260        3.9079        3.0041        1.7606        1.1012        1.8653        1.8964        2.0629        2.0357        1.1884        0.7041        0.2609        0.2528        0.6182        1.3071        0.7337        1.0264        0.5927        0.5185        0.0436        0.0000        0.4094        0.1033        0.0881        0.0755        0.5997        0.4681        0.5504        0.7898        1.2464        1.2373        1.2514        1.1192        1.0169        1.1374        1.0316        1.3369        0.9233        0.8338        0.9869        0.8072        0.8709        0.7978        0.7466        0.8661        1.0820        1.0878        1.2580        1.0381        1.1241        1.0491        1.0500        1.4182        0.8228        0.6692        1.4203        1.6032        1.3154        2.4838        2.2654        2.6513        3.8786        4.0423        4.1276        5.1351        7.2894        9.0379        9.1058        4.8463        2.4207        2.4083        2.5202        6.0674        7.9154        3.1337        3.3322        4.0600        6.3373        7.2055        7.8237        8.0699        7.9936        8.2994        8.3351        8.1766        8.7858        9.0562        9.5426        9.2559        9.2099       10.5138       12.4963       17.1023       22.3887       31.6502       41.1772       40.9011       39.4116       40.9107       31.8205       39.6277       40.6180       41.6443       36.7212       37.0737       53.0589       59.3931       57.9781       61.4470       71.6313       73.6523       71.1635       81.7819       79.3430       80.3547       81.0483       82.7791       79.8808       88.7046      103.9088       90.3357       92.4466       96.5855       93.6638       94.1978       92.8907       95.6779       92.4292       85.3150       90.3492       96.8329       97.2892       92.0710       89.5722       93.8306       92.1200       94.1259      100.1683       90.5771       72.7042        0.0000        0.0000        0.0000        0.0000        0.0000        0.0000        0.0000        0.0000        0.0000        0.0000        0.0000        0.0000        0.0000        0.0000        0.0000        0.0000        0.0000        0.0000        0.0000        0.0000        0.0000        0.0000        0.0000        0.0000        0.0000        0.0000        0.0000        0.0000        0.0000        0.0000        0.0000        0.0000        0.0000        0.0000        0.0000        0.0000        0.0000        0.0000        0.0000        0.0000        0.0000        0.0000        0.0000        0.0000        0.0000        0.0000        0.0000        0.0000        0.0000        0.0000        0.0000        0.0000        0.0000        0.0000        0.0000
        0.0000        0.0000        0.0000        0.0000        0.0000        0.0000        0.0000        0.0000        0.0000        0.0000        0.0000        0.0000        0.0000        0.0000        0.0000        0.0000        0.0000        0.0000        0.0000        0.0000       20.2837       16.6148       16.8436       11.3290       10.3924        9.6347       10.8826        8.7486        7.7441        6.6257        7.5387        7.1896        5.0659        3.5203        5.0593        6.4229        1.4797        1.7305        2.5245        0.8259        2.2506        4.0621        3.1591        2.7925        2.3964        4.7569        4.8764        4.4433        4.5426        4.5008        3.1231        4.0654        4.6240        5.7145        2.8401        0.5955        0.7263        1.1354        1.3345        1.4000        2.9495        2.3503        1.5104        0.4126        0.5998        0.5265        0.1535        0.0822        0.0630        0.1709        0.0886        0.0000        0.0000        0.0000        0.0175        0.6369        1.1095        0.8416        0.4450        0.4031        0.5248        1.0800        1.1005        1.3254        1.5147        1.5929        1.4706        1.1850        1.4115        1.4452        1.4529        1.3034        0.7849        0.8776        1.0856        1.6233        0.8694        0.7905        0.8850        1.2062        1.2056        1.0873        0.9443        0.9151        0.9296        1.5135        1.4496        0.7318        1.1252        0.9457        1.9307        3.7074        2.9395        3.3359        3.7965        3.3522        4.3410        3.1256        4.0038        8.8493        8.3964        7.5139        3.8566        3.2860        3.2604        3.3449        4.4149        7.6733        4.1015        3.9744        4.6806        6.8878        7.6621        8.3653        8.7743        8.8013        9.2373        9.2601        8.9277        9.6055        9.3181       12.0514       10.8506       16.3941       12.6162       15.0993       23.2003       28.0319       36.4268       45.9995       44.4410       39.3655       39.5890       49.9857       49.4697       38.9439       32.4885       30.6012       33.9852       43.2843       51.7430       55.9423       61.5242       62.5332       60.6637       71.7865       71.8177       80.9613       76.1755       77.0085       83.4031       98.5715       96.7666      106.6627      106.9151      101.6513      108.5058      109.1949      111.1173      112.1101      114.1083      116.1091      106.9508       94.8477      106.3779      112.6331      114.7252      106.0710      112.7424      108.9799      108.8574      106.6949      100.1282       75.0619       75.0095        0.0000        0.0000        0.0000        0.0000        0.0000        0.0000        0.0000        0.0000        0.0000        0.0000        0.0000        0.0000        0.0000        0.0000        0.0000        0.0000        0.0000        0.0000        0.0000        0.0000        0.0000        0.0000        0.0000        0.0000        0.0000        0.0000        0.0000        0.0000        0.0000        0.0000        0.0000        0.0000        0.0000        0.0000        0.0000        0.0000        0.0000        0.0000        0.0000        0.0000        0.0000        0.0000        0.0000        0.0000        0.0000        0.0000        0.0000        0.0000        0.0000        0.0000        0.0000        0.0000        0.0000        0.0000
        0.0000        0.0000        0.0000        0.0000        0.0000        0.0000        0.0000        0.0000        0.0000        0.0000        0.0000        0.0000        0.0000        0.0000        0.0000        0.0000        0.0000        0.0000        0.0000        0.0000        0.0000       24.8289       24.7154       30.3944       28.3491       26.2396       25.7467       18.6006       15.2002       11.7999       11.9872        6.6886        4.9344        4.1949        4.9900        4.7503        3.4229        3.1058        3.1087        4.4035        1.9831        2.2213        3.6114        1.4098        1.3952        2.3653        2.0445        2.3642        3.6787        4.3345        3.4111        2.1683        2.6812        1.6224        1.0730        1.4088        2.0707        1.0561        1.6937        2.6366        3.2329        1.5546        2.0951        0.9474        0.2358        0.7867        0.5843        0.1222        0.0908        1.3506        2.0564        1.1839        0.5312        0.5675        0.4176        0.6174        2.0083        2.3572        2.1360        0.8847        1.5733        0.8074        0.8258        1.3179        1.7989        2.1838        1.6765        2.2865        2.9325        1.8957        1.5225        1.2007        1.1688        1.5050        2.0893        2.3841        0.8780        0.8620        1.3402        1.2573        1.1948        1.3646        1.7240        1.0065        1.2659        1.3202        1.1848        1.1234        1.7403        1.1042        2.3064        1.4108        2.7493        2.9813        3.6053        3.4372        3.7804        7.7174       11.4675       10.8069        9.2244        8.4862        6.7212        6.0943        5.0571        5.0776        5.3027        5.2811        9.5065        5.9672        6.7693        7.3236        8.0151        8.7396        9.4560       11.5612       12.3548       12.4833       11.9726       11.3979       11.1378       14.6567       18.9182       43.7232       25.5632       28.7302       32.6452       29.8233       27.7904       29.7625       32.1746       40.3476       40.3215       39.9867       40.3746       30.4550       23.0564       31.6137       38.6962       38.5331       43.0675       46.9904       50.3912       51.0004       54.5936       61.4168       60.1926       68.8823       76.7976       80.9752       92.6859      107.5591      113.6128      117.3534      116.7421      114.7875      115.8036      117.1267      116.0539      120.7756      124.4636      125.0217      112.9038      108.7247       96.3494       97.6346      127.7039      120.9676      120.8077      124.2740      125.6232      113.7266      107.8196       85.5117       81.2473       46.9500        0.0000        0.0000        0.0000        0.0000        0.0000        0.0000        0.0000        0.0000        0.0000        0.0000        0.0000        0.0000        0.0000        0.0000        0.0000        0.0000        0.0000        0.0000        0.0000        0.0000        0.0000        0.0000        0.0000        0.0000        0.0000        0.0000        0.0000        0.0000        0.0000        0.0000        0.0000        0.0000        0.0000        0.0000        0.0000        0.0000        0.0000        0.0000        0.0000        0.0000        0.0000        0.0000        0.0000        0.0000        0.0000        0.0000        0.0000        0.0000        0.0000        0.0000        0.0000        0.0000        0.0000
        0.0000        0.0000        0.0000        0.0000        0.0000        0.0000        0.0000        0.0000        0.0000        0.0000        0.0000        0.0000        0.0000        0.0000        0.0000        0.0000        0.0000        0.0000        0.0000        0.0000        0.0000       24.1718       25.8750       33.7585       34.7881       33.3332       32.2292       22.4334       18.4012       14.9382       13.1089        6.8798        5.3242        4.3201        4.1176        5.9570        6.6926        5.6671        6.3302        4.1980        1.7827        2.0380        4.2335        3.0098        3.7292        3.7284        4.1651        2.3162        3.6077        4.8781        4.1384        1.7751        0.9686        1.9133        2.1078        2.9793        3.1744        2.0605        1.5516        1.8083        1.2446        1.4743        2.8132        2.1743        1.4616        1.1215        0.5959        0.0530        1.1898        1.0544        0.4561        0.1935        0.2848        0.8866        0.5311        0.5241        1.2213        0.4459        0.8935        1.2339        3.0043        2.3653        2.4300        1.8772        1.6367        1.8871        2.5188        3.2368        1.9865        1.9862        1.7926        1.4156        1.2140        1.4766        2.0295        1.3786        1.4547        0.9531        0.8460        0.7229        1.2849        1.2261        1.4882        1.1400        1.1391        1.1553        0.7390        1.1895        1.5593        2.1880        2.4459        3.0414        3.5388        3.1547        2.9314        6.7812        9.6022        6.5285        8.2591        8.8489        9.2742        8.7787        7.8520        6.2678        6.0577        6.0552        6.2828        6.1922        6.3557        6.7630        7.4624        7.8468        8.4022        9.1489       10.0411       12.4277       13.3683       13.5605       13.0796       12.4827       16.5197       25.7857       33.6377       27.1130       22.4724       29.4341       28.6601       31.8226       28.2998       34.1211       33.7460       31.4631       32.5956       32.1762       32.0760       26.7189       24.9878       29.8737       33.5074       45.1357       42.1460       51.6494       49.9340       51.1647       59.7844       64.1429       67.3971       75.2554       87.9592      113.1880      125.2114      110.7221      117.3454      133.1964      157.1609      165.8028      164.9953      146.1084      148.1714      146.1452      160.7297      139.5052      123.6421      123.7977      112.0882      121.6807      113.7062      111.4405      115.0942      117.1536      101.6624      115.7194      119.0231      117.3578       90.4376       44.9700        0.0000        0.0000        0.0000        0.0000        0.0000        0.0000        0.0000        0.0000        0.0000        0.0000        0.0000        0.0000        0.0000        0.0000        0.0000        0.0000        0.0000        0.0000        0.0000        0.0000        0.0000        0.0000        0.0000        0.0000        0.0000        0.0000        0.0000        0.0000        0.0000        0.0000        0.0000        0.0000        0.0000        0.0000        0.0000        0.0000        0.0000        0.0000        0.0000        0.0000        0.0000        0.0000        0.0000        0.0000        0.0000        0.0000        0.0000        0.0000        0.0000        0.0000        0.0000        0.0000        0.0000
        0.0000        0.0000        0.0000        0.0000        0.0000        0.0000        0.0000        0.0000        0.0000        0.0000        0.0000        0.0000        0.0000        0.0000        0.0000        0.0000        0.0000        0.0000        0.0000        0.0000        0.0000       23.3993       25.6669       32.9415       36.3827       34.7426       29.2664       21.7870       18.2873       15.0916       12.3920        6.1633        5.1872        4.4985        4.1304        5.6145        5.9732        7.0543        7.8304        4.4392        3.8005        4.1033        4.0348        1.9489        4.2620        3.2856        3.2366        5.2137        4.9195        5.6223        3.4354        2.3287        1.4350        0.6147        0.9378        2.6409        2.6303        2.8606        2.9871        1.4837        0.9051        1.4450        1.3642        1.3941        0.9082        1.0380        1.1185        1.1470        1.6980        0.7647        0.2034        0.6292        0.9665        0.4680        0.2812        0.5744        0.4073        0.6163        1.2356        1.5848        2.4244        3.1648        3.9235        2.0933        2.2194        1.9829        2.5439        3.0672        2.3444        2.4203        2.7108        1.8799        2.0374        2.2405        1.7214        1.4164        1.0349        1.0665        0.9393        0.9212        2.4313        1.3974        1.8435        2.0540        1.6752        1.0527        0.9060        1.3931        2.1569        2.7111        2.5453        2.3723        2.3260        2.1428        2.5041        3.5626        5.8051        5.9429        7.4193        9.2434        9.7371       10.4057        8.9654        7.0186        6.7926        6.8157        7.0816        6.9973        7.2259        7.6356        8.3050        8.6006        9.1001        9.8380       12.6651       13.2371       14.1962       14.8883       14.3768       13.4748       14.5855       13.8628       13.9407       14.5850       21.2853       22.1634       32.3041       35.1443       25.3059       26.7865       29.4884       30.4735       34.3138       36.5985       34.0973       29.0279       24.9569       27.4763       30.4179       40.5568       47.8099       50.2701       53.9399       54.1620       64.3782       89.9578       94.7099       85.8094      112.0309      129.9080      158.4846      135.9080      137.4867      144.9466      175.0687      186.4471      203.9210      178.0862      178.1034      165.9044      169.3785      149.7403      134.6653      136.6805      136.1116      128.8994      144.8546      139.2288      113.1682      124.9307      102.3765      114.9697      113.1240      116.0423      100.9423       41.2800        0.0000        0.0000        0.0000        0.0000        0.0000        0.0000        0.0000        0.0000        0.0000        0.0000        0.0000        0.0000        0.0000        0.0000        0.0000        0.0000        0.0000        0.0000        0.0000        0.0000        0.0000        0.0000        0.0000        0.0000        0.0000        0.0000        0.0000        0.0000        0.0000        0.0000        0.0000        0.0000        0.0000        0.0000        0.0000        0.0000        0.0000        0.0000        0.0000        0.0000        0.0000        0.0000        0.0000        0.0000        0.0000        0.0000        0.0000        0.0000        0.0000        0.0000        0.0000        0.0000        0.0000
        0.0000        0.0000        0.0000        0.0000        0.0000        0.0000        0.0000        0.0000        0.0000        0.0000        0.0000        0.0000        0.0000        0.0000        0.0000        0.0000        0.0000        0.0000        0.0000        0.0000        0.0000       21.1841       24.3419       29.6895       33.7291       29.5671       25.9810       17.7787       14.3237       10.9099       10.9239        5.1775        3.8104        4.5962        4.4164        6.1326        6.7351        7.1122        6.2171        2.3712        2.4931        2.2981        2.2604        3.6981        3.3315        3.5644        3.0203        1.9896        1.9609        3.0893        1.5993        2.1132        1.4150        0.3723        1.7729        2.5239        3.2319        2.1726        2.7436        3.2451        2.6551        0.3987        2.4240        2.0008        1.9123        2.7692        1.5339        0.4668        1.3442        1.7754        2.4048        1.6254        0.9769        0.8837        1.5899        1.5407        1.2256        2.2360        3.0893        2.0874        1.7131        2.7097        3.6455        3.2196        2.4637        2.5312        2.9079        4.3053        4.2267        2.9306        2.4039        2.4546        2.2703        1.7533        1.5203        1.8892        1.6173        1.4162        1.8761        2.2133        3.4325        3.2679        2.9649        1.6211        1.0296        0.7666        1.0252        2.1656        2.7954        4.9647        3.0066        2.0387        2.7966        2.9436        3.6569        4.1742        3.8743       12.1322        6.9527        8.2384        9.7433       10.2832        9.0996        7.3674        7.1827        7.2706        7.6560        7.6364        7.9582        8.4324        9.1637        9.3994        9.9753       10.6146       11.3652       19.5275       27.4605       25.7847       15.2211       19.4442       15.9906       15.9272       16.7595       19.7561       21.8980       26.7139       30.8678       26.2943       29.6244       32.2822       32.2849       37.6214       40.1905       42.1123       42.6029       28.5991       31.0136       32.6121       38.3908       51.7073       52.6709       54.7533       56.9952       61.5334       64.4880       80.7965       89.9515      102.2985       95.2627       99.3924      124.7424      156.2326      144.1577      156.2793      171.0153      157.1478      164.0075      181.0303      191.9818      158.8206      151.9946      141.8028      119.2011      133.2390      151.1210      135.5718      136.8330      124.6072      123.7636      123.3150      134.4643      122.4741      124.3180      122.3505      106.6189        0.0000        0.0000        0.0000        0.0000        0.0000        0.0000        0.0000        0.0000        0.0000        0.0000        0.0000        0.0000        0.0000        0.0000        0.0000        0.0000        0.0000        0.0000        0.0000        0.0000        0.0000        0.0000        0.0000        0.0000        0.0000        0.0000        0.0000        0.0000        0.0000        0.0000        0.0000        0.0000        0.0000        0.0000        0.0000        0.0000        0.0000        0.0000        0.0000        0.0000        0.0000        0.0000        0.0000        0.0000        0.0000        0.0000        0.0000        0.0000        0.0000        0.0000        0.0000        0.0000        0.0000        0.0000
        0.0000        0.0000        0.0000        0.0000        0.0000        0.0000        0.0000        0.0000        0.0000        0.0000        0.0000        0.0000        0.0000        0.0000        0.0000        0.0000        0.0000        0.0000        0.0000        0.0000        0.0000        0.0000       20.7208       21.0772       22.3064       20.4996       15.9506        0.9423        0.9048        0.8264        0.6941        3.6685        3.2093        3.5756        5.1737       10.0624       12.2532       12.4074       10.8043        7.9279        6.9656        5.0444        3.7561        2.8814        1.7645        1.1115        2.3700        4.6548        2.2038        0.9417        1.7924        4.6860        0.9005        1.0816        3.5915        1.6290        1.9300        2.1345        1.9096        0.9697        1.2071        0.4568        1.6929        2.0930        2.2018        2.3027        0.9426        0.5031        0.6468        1.0882        1.8872        1.9850        1.4185        1.2707        2.6234        1.5785        2.0083        2.7465        2.7684        2.9524        3.4036        3.5687        3.4122        3.2893        2.7630        3.6073        4.0664        3.5831        5.0618        4.7592        3.0867        4.1295        2.9129        3.9900        5.9347        3.5812        3.1147        4.3922        5.9909        2.1605        1.5046        1.5537        2.4557        1.1056        0.9815        1.2287        1.7172        2.3232        3.2597        3.0942        2.0923        1.1609        2.8295        3.4544        2.9572       18.7343       25.4621       21.7883       19.9760        7.1901       11.3945       10.8962        8.8657        7.3443        7.2302        7.3787        7.8233        8.4090        8.7914        9.3436       10.1606       11.2569       12.0570       12.7349       13.4793       18.7670       22.9204       29.3036       19.8399       16.0909       17.9503       15.7039       17.4576       22.9507       34.7724       30.3162       33.9646       34.8067       34.6335       41.7742       42.3319       37.1343       40.6287       44.1759       40.5617       38.4596       40.2322       41.7709       46.5709       55.4790       59.1461       59.9593       60.6102       53.3942       61.1014       85.5285      119.8792      124.7600      124.5770      136.7189      172.8604      167.3887      170.4978      158.0823      157.6209      150.4268      148.2520      160.2641      176.9546      180.8190      176.3552      179.2534      150.6391      153.4084      169.2436      170.4462      168.5831      158.7021      152.8888      163.3841      165.5549      131.0012      125.3415      132.6729      141.8671      122.0506      130.1391      148.1960      162.0834        0.0000        0.0000        0.0000        0.0000        0.0000        0.0000        0.0000        0.0000        0.0000        0.0000        0.0000        0.0000        0.0000        0.0000        0.0000        0.0000        0.0000        0.0000        0.0000        0.0000        0.0000        0.0000        0.0000        0.0000        0.0000        0.0000        0.0000        0.0000        0.0000        0.0000        0.0000        0.0000        0.0000        0.0000        0.0000        0.0000        0.0000        0.0000        0.0000        0.0000        0.0000        0.0000        0.0000        0.0000        0.0000        0.0000        0.0000        0.0000        0.0000        0.0000
        0.0000        0.0000        0.0000        0.0000        0.0000        0.0000        0.0000        0.0000        0.0000        0.0000        0.0000        0.0000        0.0000        0.0000        0.0000        0.0000        0.0000        0.0000        0.0000        0.0000        0.0000        0.0000        0.0000        0.0000        0.0000        0.0000       10.8252        1.2682        1.2877        0.8144        0.7504        2.5545        2.6783        3.6386        5.3325       11.6913       14.9240       15.7362       13.8156       10.9786        9.1949        6.7938        4.9862        0.9537        1.0060        1.0766        2.0529        3.6628        5.1569        2.4763        2.7692        2.7720        1.6009        3.4844        4.1230        2.5262        3.4413        2.9896        2.6867        1.1299        1.2296        1.1669        2.4984        1.9173        3.2328        2.0434        1.2440        0.6598        0.8618        1.1900        2.0449        1.7871        1.6260        2.8802        3.1987        2.5100        2.5933        2.7759        3.2069        3.5621        3.8804        4.6647        4.8466        3.8800        3.9265        4.1713        3.2993        4.5123        3.3175        2.9013        3.2629        3.0244        2.3925        2.8500        2.7987        2.2482        1.9756        2.6289        5.9603        1.2820        0.5275        2.8339        1.4385        1.1998        0.6011        1.0494        1.9907        1.8800        1.6867        1.7627        1.3969        2.5687        2.0463        3.9396        5.5185       15.8425       12.3531        8.7797        6.4852        7.4289        8.8755       10.3762        9.2316        7.7069        7.6306        7.8174        8.3348        8.9957        9.4366       10.0386       10.9283       12.0649       12.8889       13.5919       14.4419       21.5568       20.1758       16.3018       20.8489       17.6393       16.4836       23.5785       24.6742       26.0828       37.1584       36.9026       35.4507       38.3463       43.3525       45.3553       44.0056       36.6868       31.8587       32.0889       40.6395       49.0741       52.4126       48.5620       53.4466       56.2358       59.7287       60.8550       63.9771       64.0373       95.4205      114.2034      126.3895      129.0605      140.6635      157.1154      180.6864      176.5563      163.1228      172.2045      166.6050      172.9899      170.4246      179.3165      171.6954      181.9837      205.1803      200.0925      193.5753      195.5041      190.2539      191.1551      184.6172      175.9245      170.2860      180.8462      164.1267      142.6332      133.1368      132.6575      157.8885      130.5680      128.5949      140.6625      146.7145        0.0000        0.0000        0.0000        0.0000        0.0000        0.0000        0.0000        0.0000        0.0000        0.0000        0.0000        0.0000        0.0000        0.0000        0.0000        0.0000        0.0000        0.0000        0.0000        0.0000        0.0000        0.0000        0.0000        0.0000        0.0000        0.0000        0.0000        0.0000        0.0000        0.0000        0.0000        0.0000        0.0000        0.0000        0.0000        0.0000        0.0000        0.0000        0.0000        0.0000        0.0000        0.0000        0.0000        0.0000        0.0000        0.0000        0.0000        0.0000        0.0000        0.0000
        0.0000        0.0000        0.0000        0.0000        0.0000        0.0000        0.0000        0.0000        0.0000        0.0000        0.0000        0.0000        0.0000        0.0000        0.0000        0.0000        0.0000        0.0000        0.0000        0.0000        0.0000        0.0000        0.0000        0.0000        0.0000        0.0000        0.0000        1.5673        1.5574        1.3457        1.2506        2.1549        2.5910        3.7501        5.6914       12.7857       16.0420       16.7377       14.6484       11.0674        9.1023        7.4964        5.5313        0.7724        1.2377        1.8434        0.8388        2.0241        2.5610        3.5108        4.9831        6.3018        2.5116        3.6832        6.3792        3.0091        1.6764        0.7836        1.4782        1.4231        1.2785        2.5586        1.6322        1.9151        2.4075        1.9814        1.9672        1.2653        1.4897        1.4873        1.5933        1.9832        2.4065        2.2995        2.6898        2.9239        2.8908        2.6384        4.0968        5.8907        6.5321        3.7544        4.0770        2.8628        2.5545        3.0752        3.2218        3.7779        3.7767        3.1842        3.4885        2.5581        2.3533        2.3522        1.7538        2.2694        2.9020        0.9783        1.9851        0.5983        2.0895        4.5127        0.4406        0.3698        0.9848        0.8769        1.8224        1.1722        1.3457        1.3933        1.4084        2.2140        3.1656        2.1140        2.5941        5.2560        8.1802        4.3403        7.1811        7.3680        8.7704        9.4314        9.4248        8.0015        8.0326        8.2833        8.8602        9.5715       10.0651       10.8543       11.8319       13.1018       14.1014       14.8850       15.7108       16.1124       19.0486       17.1229       16.8363       18.4114       27.1178       28.8628       29.7554       28.1821       34.4252       40.5997       43.9793       43.2964       43.2487       45.7034       46.8494       49.0303       36.3152       45.3459       51.8782       51.3167       48.0796       58.4172       59.5517       62.4237       62.0686       63.3483       71.5135       99.1233      129.4878      111.5450      129.2542      135.7040      136.3001      158.6357      171.5118      165.4164      151.7918      163.3289      149.9433      176.9795      189.0962      199.8604      190.8552      206.0119      214.2862      219.3039      227.7746      218.9935      215.6203      238.5442      205.0837      186.9687      185.9411      178.6804      177.9825      136.7234      134.2091      127.2210      149.3432      114.9090      118.7156      127.7722      132.8773       89.6700        0.0000        0.0000        0.0000        0.0000        0.0000        0.0000        0.0000        0.0000        0.0000        0.0000        0.0000        0.0000        0.0000        0.0000        0.0000        0.0000        0.0000        0.0000        0.0000        0.0000        0.0000        0.0000        0.0000        0.0000        0.0000        0.0000        0.0000        0.0000        0.0000        0.0000        0.0000        0.0000        0.0000        0.0000        0.0000        0.0000        0.0000        0.0000        0.0000        0.0000        0.0000        0.0000        0.0000        0.0000        0.0000        0.0000        0.0000        0.0000        0.0000
        0.0000        0.0000        0.0000        0.0000        0.0000        0.0000        0.0000        0.0000        0.0000        0.0000        0.0000        0.0000        0.0000        0.0000        0.0000        0.0000        0.0000        0.0000        0.0000        0.0000        0.0000        0.0000        0.0000        0.0000        0.0000        0.0000        0.0000        0.0000        0.0000        0.0000        0.7549        2.2193        2.7168        3.9761        6.0532       13.3734       16.6361       17.1582       14.8526       10.8822        8.5502        7.2081        5.4176        1.2752        0.6683        0.5040        0.2957        0.7930        2.7605        2.2671        5.0650        7.2747        5.4838        5.6415        4.5445        3.5463        1.2291        1.5883        1.2797        0.9341        0.7984        0.8279        0.8135        0.7213        1.4801        2.5053        2.9736        2.5994        1.7913        1.5747        2.8166        3.3094        3.5287        2.5882        1.5577        1.4942        2.0866        2.4138        3.0747        4.9447        4.9140        4.8181        5.0143        2.9467        2.9708        3.5138        3.9506        4.3163        4.4335        4.1966        5.1650        4.9098        5.3028        2.7081        2.0238        2.0843        3.2176        2.9557        1.4092        2.9060        7.4902        2.6160        0.7783        0.1527        0.3030        0.7050        2.8982        1.3834        1.4285        1.3703        1.4155        1.4603        2.9157        1.9459        2.5235        3.5100        4.8425        3.9262        5.0825        6.9478        8.4009        9.2314        9.4370        8.2039        8.4052        8.7717        9.4095       10.1704       10.6638       11.4946       12.7940       14.3414       17.0947       16.7344       17.2871       17.4908       18.1354       18.3685       30.0532       23.8204       32.2098       29.1369       32.6323       40.2525       43.1374       51.9817       49.9717       44.0973       52.3763       47.4450       63.5126       54.8729       47.4459       47.5175       53.1203       54.8526       55.2632       67.1128       66.6927       67.1397       79.1033       74.8729       89.9474       90.5953      120.4692      111.4401      132.5939      132.1146      126.5695      132.6790      139.3981      151.8609      157.7033      157.2322      153.2264      164.3372      189.4038      196.9912      217.2405      244.9756      235.8413      241.8670      254.9046      213.6260      218.4104      215.0691      211.1773      204.6655      182.7625      168.6667      157.7726      139.0367      123.6896      123.9149      131.2240      106.4165      113.1832      118.5096      124.0683      117.9000        0.0000        0.0000        0.0000        0.0000        0.0000        0.0000        0.0000        0.0000        0.0000        0.0000        0.0000        0.0000        0.0000        0.0000        0.0000        0.0000        0.0000        0.0000        0.0000        0.0000        0.0000        0.0000        0.0000        0.0000        0.0000        0.0000        0.0000        0.0000        0.0000        0.0000        0.0000        0.0000        0.0000        0.0000        0.0000        0.0000        0.0000        0.0000        0.0000        0.0000        0.0000        0.0000        0.0000        0.0000        0.0000        0.0000        0.0000        0.0000        0.0000
        0.0000        0.0000        0.0000        0.0000        0.0000        0.0000        0.0000        0.0000        0.0000        0.0000        0.0000        0.0000        0.0000        0.0000        0.0000        0.0000        0.0000        0.0000        0.0000        0.0000        0.0000        0.0000        0.0000        0.0000        0.0000        0.0000        0.0000        0.0000        0.0000        0.0000        0.0000        2.6529        3.5578        0.0000        0.0000       13.9561       17.4097       17.7830       15.1011        9.2755        7.4478        5.6757        4.2367        1.0936        0.4556        0.2640        0.3776        1.5686        1.7783        1.5251        1.3002        2.1139        2.6151        2.1537        1.5077        0.9626        0.6453        0.3722        0.4392        1.1124        1.0925        0.6469        0.4986        1.0832        1.3518        1.1696        1.4377        0.7203        1.4497        1.9707        3.5728        3.1681        1.9436        2.1328        1.0404        0.9270        1.6292        3.0019        2.6412        4.8361        6.6172        5.1970        3.5765        5.0748        4.9359        4.3529        4.3350        4.5462        7.0739        5.8022        6.9719        8.5967        7.2832        6.5402        2.7600        1.1978        1.0478        2.6981        5.1970        3.9818        3.3722        1.5632        2.1594        0.9757        0.7189        0.6626        3.1385        2.1482        1.9968        3.2673        2.1808        3.2012        5.3280        3.0929        3.0469        4.9125        3.7463        2.6281        3.6363        5.7907        7.1109        8.0283        8.3249        8.4447        8.8082        9.2853        9.9669       10.5027       13.9573       11.9372       13.4660       16.4668       18.2662       19.3771       19.7230       18.6263       19.0157       27.1956       24.5349       22.3309       20.9440       26.8685       30.7903       48.6473       54.0517       54.5604       53.0143       38.6121       51.4475       55.2798       50.6343       48.7832       55.2419       60.9359       63.3505       60.3979       63.5329       64.9931       72.4351      100.4468      127.2559      109.3990       78.2417      101.0983      105.3143      121.9242      174.0265      174.2431      171.4602      156.7666      173.9763      178.7830      168.8052      186.3359      156.8320      211.2554      218.2758      225.7584      256.1611      253.9192      231.4598      224.5100      240.7379      214.0999      194.7193      183.9426      179.2514      175.0523      164.8172      138.9399      140.3171      139.7708      134.8142      119.9180      126.7192      112.0741      118.1541      122.2113        0.0000        0.0000        0.0000        0.0000        0.0000        0.0000        0.0000        0.0000        0.0000        0.0000        0.0000        0.0000        0.0000        0.0000        0.0000        0.0000        0.0000        0.0000        0.0000        0.0000        0.0000        0.0000        0.0000        0.0000        0.0000        0.0000        0.0000        0.0000        0.0000        0.0000        0.0000        0.0000        0.0000        0.0000        0.0000        0.0000        0.0000        0.0000        0.0000        0.0000        0.0000        0.0000        0.0000        0.0000        0.0000        0.0000        0.0000        0.0000        0.0000        0.0000        0.0000
        0.0000        0.0000        0.0000        0.0000        0.0000        0.0000        0.0000        0.0000        0.0000        0.0000        0.0000        0.0000        0.0000        0.0000        0.0000        0.0000        0.0000        0.0000        0.0000        0.0000        0.0000        0.0000        0.0000        0.0000        0.0000        0.0000        0.0000        0.0000        0.0000        0.0000        0.0000        0.0000        0.0000        0.0000        0.0000        0.0000        0.0000       18.2104       15.3100        9.1355        7.2181        5.3545        3.9637        0.9363        0.5070        0.2684        0.4941        1.6800        1.9389        2.0931        1.8641        1.2869        1.0736        0.5800        0.8500        1.2653        0.6190        0.8527        0.9554        0.8111        0.6954        0.8764        0.5643        0.7520        1.8658        1.3443        0.8907        0.6840        0.7572        1.5397        2.3130        2.8246        2.3754        2.6495        0.0625        0.7473        1.1035        0.7789        1.2810        2.5864        2.4258        2.3989        6.0035        5.1787        1.8530        1.5994        3.2061        4.4502        7.7065        6.7156        5.5862       13.8228       10.0918        5.5746        1.4648        1.3367        0.8545        1.4717        1.1246        1.7170        0.3502        1.7726        1.4612        0.3359        0.3723        0.4971        1.1724        1.1381        1.9160        1.8155        1.8196        2.9339        1.9086        2.2627        2.6248        3.4081        3.0050        2.3269        4.3701        5.7414        7.0694        7.7867        8.3381        8.6337        9.1667       10.8311       10.4937       14.7626       14.5381       12.6678       14.6427       18.0426       20.1396       24.2416       24.2171       22.2126       26.1237       33.8789       22.7531       23.2768       26.5327       37.3913       32.3052       45.8834       54.2278       37.6475       36.6462       49.4727       47.7316       52.0205       48.7677       51.3564       67.0467       79.8627       74.8085       73.8477       71.0238       73.5191       86.1816       95.1655       95.6483       89.7651       82.2815       94.1417       97.9090      128.9054      148.2309      166.4563      151.1364      132.2162      147.5906      177.3601      177.4416      182.7941      198.0754      199.7404      270.2505      249.6802      226.6259      221.9917      226.2639      222.0872      250.0866      202.1079      190.3196      191.5988      176.8126      141.6289      134.9304      134.3050      128.6047      119.1127      110.1839      115.5659      130.9680      111.3646      118.4730        0.0000        0.0000        0.0000        0.0000        0.0000        0.0000        0.0000        0.0000        0.0000        0.0000        0.0000        0.0000        0.0000        0.0000        0.0000        0.0000        0.0000        0.0000        0.0000        0.0000        0.0000        0.0000        0.0000        0.0000        0.0000        0.0000        0.0000        0.0000        0.0000        0.0000        0.0000        0.0000        0.0000        0.0000        0.0000        0.0000        0.0000        0.0000        0.0000        0.0000        0.0000        0.0000        0.0000        0.0000        0.0000        0.0000        0.0000        0.0000        0.0000        0.0000        0.0000        0.0000
        0.0000        0.0000        0.0000        0.0000        0.0000        0.0000        0.0000        0.0000        0.0000        0.0000        0.0000        0.0000        0.0000        0.0000        0.0000        0.0000        0.0000        0.0000        0.0000        0.0000        0.0000        0.0000        0.0000        0.0000        0.0000        0.0000        0.0000        0.0000        0.0000        0.0000        0.0000        0.0000        0.0000        0.0000        0.0000        0.0000        0.0000        0.0000        0.0000        9.2152        7.1718        5.3863        4.0472        0.9813        0.6190        0.4951        0.4646        2.0350        2.4577        2.9455        2.8491        1.6939        1.2956        1.1380        0.7476        0.2767        0.1241        0.2287        0.2922        0.2354        0.1652        0.0232        0.0219        0.5176        0.1938        0.6016        1.1113        1.5454        1.2220        0.1740        0.0527        0.2141        1.8964        0.0230        0.9968        1.0299        1.5466        1.6568        2.9151        3.3980        2.9459        4.9652        6.5914        7.0455        2.2895        4.0223        6.2113        2.9805        4.6277        4.5364        4.7258        6.7986        8.0579        3.3718        2.1862        1.7572        1.2808        0.9414        0.8865        1.4040        1.0500        0.1394        1.1891        0.1426        0.1732        0.1959        0.7246        1.2247        1.5795        1.7666        1.6984        1.5062        1.6046        1.8099        2.3900        2.6024        2.8247        3.7220        3.3538        6.3706        6.6928        7.6790        8.3779        8.9398        9.7091       13.4786       13.5163       11.7866       12.3687       13.6775       15.5568       18.9491       20.9705       26.5485       22.1101       27.9430       35.3521       31.0707       26.5757       25.6379       26.0684       27.3715       24.7128       35.5243       41.6886       45.8947       43.8140       52.9924       52.3521       53.0588       55.5376       59.6909       82.4324       77.7785       87.8582       88.1577       78.9900       89.3892      127.0268       97.7288       95.0617       92.9264       91.8130       95.6340       97.0591      133.0178      136.5291      149.4349      134.0035      130.8198      141.9988      176.8682      188.5076      208.2329      219.2874      213.2725      223.6464      242.1554      247.8612      242.9325      215.7582      201.5828      197.1418      181.0931      181.5101      169.3878      159.0759      131.7605      132.7924      133.5542      129.4035      117.7872      127.4613      125.2288      127.0836      107.2288      121.1435        0.0000        0.0000        0.0000        0.0000        0.0000        0.0000        0.0000        0.0000        0.0000        0.0000        0.0000        0.0000        0.0000        0.0000        0.0000        0.0000        0.0000        0.0000        0.0000        0.0000        0.0000        0.0000        0.0000        0.0000        0.0000        0.0000        0.0000        0.0000        0.0000        0.0000        0.0000        0.0000        0.0000        0.0000        0.0000        0.0000        0.0000        0.0000        0.0000        0.0000        0.0000        0.0000        0.0000        0.0000        0.0000        0.0000        0.0000        0.0000        0.0000        0.0000        0.0000        0.0000
        0.0000        0.0000        0.0000        0.0000        0.0000        0.0000        0.0000        0.0000        0.0000        0.0000        0.0000        0.0000        0.0000        0.0000        0.0000        0.0000        0.0000        0.0000        0.0000        0.0000        0.0000        0.0000        0.0000        0.0000        0.0000        0.0000        0.0000        0.0000        0.0000        0.0000        0.0000        0.0000        0.0000        0.0000        0.0000        0.0000        0.0000        0.0000        0.0000        0.0000        7.5772        5.9285        4.5670        0.9993        0.5734        0.4274        0.5611        2.7313        3.1799        3.6406        3.8657        2.2391        2.2692        2.3976        1.7317        0.4294        0.2112        0.1798        0.2804        0.2953        0.0442        0.0472        0.0083        0.5116        0.3910        0.4372        0.7884        1.3907        0.2628        0.3069        0.3307        0.4473        1.0414        0.3924        2.3976        1.8300        2.7964        1.3763        1.7066        2.0373        4.5856        5.1337        6.2130        8.4545        6.4811        4.1515        2.6337        4.0978        5.9719        3.7302        4.3175        2.0240        1.4526        1.4965        1.2014        2.0355        1.8829        1.8704        1.7698        1.0515        1.9564        1.9483        1.3038        0.0000        0.0000        0.1674        0.4635        1.0124        1.5089        1.6499        1.4972        1.5326        1.1980        3.2190        1.5991        2.5576        4.7962        2.9969        3.3723        5.8256        9.8720       12.5799        8.8846       12.4339       13.5003       14.3839       12.2553       12.8099       13.5633       14.8528       16.3240       19.3725       20.9453       21.8395       22.1613       24.8013       26.2122       28.0390       28.6554       24.7826       26.1914       25.1606       25.7095       28.8647       31.7637       33.4168       39.0934       50.1445       50.4238       64.8695       68.1314       70.3821       75.8229       72.5708       78.9175       88.6816       99.1573       92.4210      106.9326       89.9073      108.6652      116.2691      110.4888      126.0041      124.8923      140.3860      145.0339      162.1508      189.1638      178.4753      199.9193      188.3627      160.9717      209.7285      175.7329      191.8808      196.2961      212.5951      219.7850      198.3880      171.4200      164.0773      154.0412      147.8802      138.3761      130.1713      131.0905      122.0404      120.1120      124.7921      124.3498      114.7257      138.7616      126.0949      108.9146       98.1628        0.0000        0.0000        0.0000        0.0000        0.0000        0.0000        0.0000        0.0000        0.0000        0.0000        0.0000        0.0000        0.0000        0.0000        0.0000        0.0000        0.0000        0.0000        0.0000        0.0000        0.0000        0.0000        0.0000        0.0000        0.0000        0.0000        0.0000        0.0000        0.0000        0.0000        0.0000        0.0000        0.0000        0.0000        0.0000        0.0000        0.0000        0.0000        0.0000        0.0000        0.0000        0.0000        0.0000        0.0000        0.0000        0.0000        0.0000        0.0000        0.0000        0.0000        0.0000        0.0000        0.0000
        0.0000        0.0000        0.0000        0.0000        0.0000        0.0000        0.0000        0.0000        0.0000        0.0000        0.0000        0.0000        0.0000        0.0000        0.0000        0.0000        0.0000        0.0000        0.0000        0.0000        0.0000        0.0000        0.0000        0.0000        0.0000        0.0000        0.0000        0.0000        0.0000        0.0000        0.0000        0.0000        0.0000        0.0000        0.0000        0.0000        0.0000        0.0000        0.0000        0.0000        0.0000        0.0000        0.0000        3.5478        2.1838        1.7445        2.2154        3.5950        4.2608        4.9248        5.8213        8.1675        9.0334        8.2677        5.8975        0.3366        0.3967        0.1580        0.1326        0.3491        0.2002        0.2858        0.2741        1.3582        1.7226        2.0188        3.7570        4.4741        5.2577        4.6916        4.2994        5.1178        3.9175        4.5803        4.4355        2.3269        2.1102        2.0554        2.8868        5.6677        4.8293        7.1157        7.9199       10.3214       13.2833       11.8379       10.5443        9.8494       13.1275       10.6170       11.0007       10.0629        7.0579        6.0907        5.9709        6.4571        5.2816        5.6019        6.0458        3.8021        3.7392        4.1586        3.3239        0.2144        0.0775        0.0399        0.0836        1.3964        2.0878        2.1532        1.5922        0.8466        0.8151        1.1502        1.8069        1.9424        5.0985        4.3771        5.6089        5.3933        7.0078        8.4177        9.8890       14.4178       14.5087       15.2858       16.3915       15.7908       16.9278       18.0570       19.4802       18.3872       19.2475       22.9233       25.5204       23.9597       31.9020       33.7056       31.9055       26.8960       24.0412       22.5603       25.7948       36.6147       43.2334       41.9313       51.4039       56.5803       71.6700       76.4454       80.9707       97.4087       95.7863       95.3075      111.7294      130.7791      106.9850      131.2225      136.7268      124.4648      143.3281      138.5151      132.3616      146.3608      139.6075      144.9436      157.2413      179.1965      192.0665      180.1378      196.7189      202.0493      188.3404      196.2972      187.5573      197.1720      185.4189      160.0669      151.5345      149.5981      154.1664      149.7764      137.4186      114.8483      108.1359      100.4502      102.4603       93.8632       94.0578       93.0809       92.3777       93.5190       99.7190      113.3893       98.9132       50.8800        0.0000        0.0000        0.0000        0.0000        0.0000        0.0000        0.0000        0.0000        0.0000        0.0000        0.0000        0.0000        0.0000        0.0000        0.0000        0.0000        0.0000        0.0000        0.0000        0.0000        0.0000        0.0000        0.0000        0.0000        0.0000        0.0000        0.0000        0.0000        0.0000        0.0000        0.0000        0.0000        0.0000        0.0000        0.0000        0.0000        0.0000        0.0000        0.0000        0.0000        0.0000        0.0000        0.0000        0.0000        0.0000        0.0000        0.0000        0.0000        0.0000        0.0000        0.0000        0.0000        0.0000
        0.0000        0.0000        0.0000        0.0000        0.0000        0.0000        0.0000        0.0000        0.0000        0.0000        0.0000        0.0000        0.0000        0.0000        0.0000        0.0000        0.0000        0.0000        0.0000        0.0000        0.0000        0.0000        0.0000        0.0000        0.0000        0.0000        0.0000        0.0000        0.0000        0.0000        0.0000        0.0000        0.0000        0.0000        0.0000        0.0000        0.0000        0.0000        0.0000        0.0000        0.0000        0.0000        0.0000        0.0000        2.6138        2.2251        2.7329        4.3637        5.0582        5.9940        7.2534       10.4687       11.8797       11.0192        7.9110        0.5744        0.3085        0.2478        0.3184        0.4465        0.5178        0.5558        0.4476        1.6796        3.1905        4.4872        6.1273        5.9696        5.8361        6.6282        7.5473        6.7193        5.5654        6.9522        5.8199        3.5494        1.8008        1.9219        4.6458        6.2187        7.3693        7.4859        8.0226       11.1969       13.8175       14.3006       13.7133       14.1716       13.0637        9.9696        9.4284       12.0561       16.0224        8.2334        8.0175        7.6561        9.8010        8.2558        9.1639        4.9595        4.3937        4.1161        3.6721        0.5269        0.1082        0.0469        0.0850        1.0810        1.2993        1.3829        1.9568        1.0332        1.3314        1.0846        1.3432        1.3810        1.1304        1.9406        2.8550        4.9082        5.6641        7.0999        8.9761       12.9133       16.3174       16.4387       17.4843       17.1080       18.2794       19.2466       20.8980       18.8623       22.5642       22.3450       27.3843       30.8784       35.7034       32.0082       30.2740       25.3236       23.6610       28.1185       36.9530       42.6580       60.7297       60.6374       56.3601       57.2774       66.8962       76.6326      103.0526      113.3982      110.2002      114.1071      126.2624      134.4929      134.8623      138.1415      110.7997      128.3145      143.6165      132.4569      130.0527      157.9570      177.4025      170.5234      185.3909      175.7560      150.7128      164.7154      176.1317      215.6116      187.7794      157.3894      164.0195      155.3125      142.0978      131.8561      139.1522      137.5768      133.9154      136.7802      128.6885      103.3911      100.3348       96.2243      101.8664       82.3918       80.7330       86.7289       84.6047       89.5700      121.5667      176.1782      102.5190       69.8100        0.0000        0.0000        0.0000        0.0000        0.0000        0.0000        0.0000        0.0000        0.0000        0.0000        0.0000        0.0000        0.0000        0.0000        0.0000        0.0000        0.0000        0.0000        0.0000        0.0000        0.0000        0.0000        0.0000        0.0000        0.0000        0.0000        0.0000        0.0000        0.0000        0.0000        0.0000        0.0000        0.0000        0.0000        0.0000        0.0000        0.0000        0.0000        0.0000        0.0000        0.0000        0.0000        0.0000        0.0000        0.0000        0.0000        0.0000        0.0000        0.0000        0.0000        0.0000        0.0000        0.0000
        0.0000        0.0000        0.0000        0.0000        0.0000        0.0000        0.0000        0.0000        0.0000        0.0000        0.0000        0.0000        0.0000        0.0000        0.0000        0.0000        0.0000        0.0000        0.0000        0.0000        0.0000        0.0000        0.0000        0.0000        0.0000        0.0000        0.0000        0.0000        0.0000        0.0000        0.0000        0.0000        0.0000        0.0000        0.0000        0.0000        0.0000        0.0000        0.0000        0.0000        0.0000        0.0000        0.0000        0.0000        0.0000        0.0000        2.7318        4.4169        5.1602        6.1468        7.3696       11.0249       12.5614       11.7187        8.5068        0.2285        0.3176        0.3453        0.8637        1.1957        1.6423        1.9217        2.1779        3.9705        3.7910        4.2805        3.4787        6.3050        7.7124        7.7565        8.0076        6.5223        5.1046        5.2226        4.7688        2.4277        2.7996        2.7104        3.1041        5.3548        7.9546        6.9128        7.8506       12.5923       14.5569       16.5327       15.6467       13.5935       19.0439       14.4720       11.9992        9.2895       10.3774        7.3716       17.1182       13.2851       11.7046        6.7957       10.0791        6.7888        6.2486        7.4014        5.6482        0.4689        0.2162        0.1211        0.1366        1.2103        1.3647        1.2505        1.1347        0.7046        0.6364        0.6696        1.2507        2.0109        3.2525        1.7990        2.6098        4.4410        5.3272        6.6138        8.5005       12.4857       14.5475       16.2147       17.6441       17.3601       18.6242       19.5399       21.5847       19.0293       23.6774       22.5508       26.9363       28.5336       31.1908       28.7034       29.9685       29.6404       32.4956       39.7253       48.8471       52.8052       59.8626       66.1906       61.9947       64.5473       72.9670      105.2982      109.7419      115.8073      120.5369      105.6400      129.4483      129.4438      124.1072      107.8103       89.9787      107.6943      136.9080      140.3855      124.6160      153.0171      180.2296      173.5506      166.5034      147.1765      144.7541      139.6244      129.9558      121.6468      117.4692      120.2519      118.4985      121.2371      121.5632      128.0494      129.0286      125.8771      122.2740      113.8132      108.6109       97.0595       87.7852       89.1304       85.7053       70.7349       76.8680       80.2282       94.2770      100.0464      108.2888      115.2258       74.9932       27.4500        0.0000        0.0000        0.0000        0.0000        0.0000        0.0000        0.0000        0.0000        0.0000        0.0000        0.0000        0.0000        0.0000        0.0000        0.0000        0.0000        0.0000        0.0000        0.0000        0.0000        0.0000        0.0000        0.0000        0.0000        0.0000        0.0000        0.0000        0.0000        0.0000        0.0000        0.0000        0.0000        0.0000        0.0000        0.0000        0.0000        0.0000        0.0000        0.0000        0.0000        0.0000        0.0000        0.0000        0.0000        0.0000        0.0000        0.0000        0.0000        0.0000        0.0000        0.0000        0.0000        0.0000
        0.0000        0.0000        0.0000        0.0000        0.0000        0.0000        0.0000        0.0000        0.0000        0.0000        0.0000        0.0000        0.0000        0.0000        0.0000        0.0000        0.0000        0.0000        0.0000        0.0000        0.0000        0.0000        0.0000        0.0000        0.0000        0.0000        0.0000        0.0000        0.0000        0.0000        0.0000        0.0000        0.0000        0.0000        0.0000        0.0000        0.0000        0.0000        0.0000        0.0000        0.0000        0.0000        0.0000        0.0000        0.0000        0.0000        0.0000        3.7479        4.5479        5.4774        6.5391        9.8435       11.2150       10.5657        7.9137        0.0494        0.0905        0.1013        0.0842        0.0982        0.4064        0.1623        1.4223        3.5745        3.8693        3.2791        3.6260        7.3969        8.3286        8.6337        8.1991        6.8966        5.9296        5.7789        5.6770        2.7166        2.8150        3.0814        3.6865        5.9299        6.5203        7.4647        8.4380       12.7340       14.6614       14.2892       14.5744       11.7250       10.2616        8.7524       11.5518        9.0617        7.0680        6.5718       12.9276       13.2157       12.7677        6.2165        8.0364        8.0567        8.1798        8.2136        6.8220        0.6494        0.4006        0.2619        0.2330        1.5682        1.3589        1.1433        0.9424        0.5280        0.3966        0.5049        0.7354        1.3162        2.2545        2.6123        2.4200        4.0433        4.6609        5.9517        7.5121       11.1260       13.1345       14.9360       16.4886       19.4141       20.5131       19.9610       21.5421       22.3203       24.0038       33.0338       24.8743       30.4617       30.8832       29.6575       26.8854       30.9848       33.0097       48.8750       59.2173       63.5735       58.4275       66.2514       72.3201       73.4308       97.3369      116.1460      123.1194      113.6177      115.9231      121.9217      125.4123      117.1248      104.2033      102.3866       95.5345      100.5710      135.3992      139.2151      133.1944      160.2992      161.1404      152.5651      159.7370      158.0866      143.2074      133.6317      119.6379      100.5579      114.6848      110.8995      108.1292      117.6588      124.1943      127.5028      120.0144      114.7095      107.8859      101.3404      101.5547       89.6047       83.9373       78.5918       80.5353       82.4288       89.6210       83.7673       83.6155       93.9707       85.0143       61.5267       65.3035        0.0000        0.0000        0.0000        0.0000        0.0000        0.0000        0.0000        0.0000        0.0000        0.0000        0.0000        0.0000        0.0000        0.0000        0.0000        0.0000        0.0000        0.0000        0.0000        0.0000        0.0000        0.0000        0.0000        0.0000        0.0000        0.0000        0.0000        0.0000        0.0000        0.0000        0.0000        0.0000        0.0000        0.0000        0.0000        0.0000        0.0000        0.0000        0.0000        0.0000        0.0000        0.0000        0.0000        0.0000        0.0000        0.0000        0.0000        0.0000        0.0000        0.0000        0.0000        0.0000        0.0000        0.0000
        0.0000        0.0000        0.0000        0.0000        0.0000        0.0000        0.0000        0.0000        0.0000        0.0000        0.0000        0.0000        0.0000        0.0000        0.0000        0.0000        0.0000        0.0000        0.0000        0.0000        0.0000        0.0000        0.0000        0.0000        0.0000        0.0000        0.0000        0.0000        0.0000        0.0000        0.0000        0.0000        0.0000        0.0000        0.0000        0.0000        0.0000        0.0000        0.0000        0.0000        0.0000        0.0000        0.0000        0.0000        0.0000        0.0000        0.0000        0.0000        0.0000        0.0000        5.4136        7.2703        8.2984        7.9399        6.2245        2.6531        1.5467        1.5962        2.7081        7.0269        9.0146        9.7326        9.1044        5.3013        5.0129        4.9679        0.0000        0.0000        7.6492        7.7647        7.6372        6.7649        6.0507        6.1079        6.3149        8.7423        9.2429       10.1078       10.9350       10.7879       13.2340       13.6928       12.3653        9.1781        9.0551        9.2635        8.6867        4.0144        4.3726        0.0000        0.0000        0.0000        0.0000        7.4100        9.8952        7.4734        8.2900        7.6353        0.0000       13.1597       19.0598       18.5586       17.7544        6.2388        3.2167        3.1827        1.8402        1.0868        0.7787        0.5768        0.4449        0.0000        0.0214        0.1886        0.0424        0.5256        0.7011        1.3123        2.2650        3.1395        3.7790        4.6979        6.1412        8.3031        9.8194       11.2973       12.7339       15.4085       16.9305       19.6756       20.9139       19.3278       18.5501       23.1807       26.9660       29.9824       25.6668       26.9171       32.6854       44.3613       57.3487       53.1540       53.7472       68.2527       74.5236       79.3148       87.2962       96.5385      104.7034      117.3917      122.9847      107.4957      101.6071      121.1714      118.4343      128.8755      135.1017      129.7310      118.1446      137.8862      151.4108      161.4526      161.6251      186.4450      190.3782      163.3997      138.3275      129.2691      126.7549      131.3296      109.2826       94.0827       99.5813       95.4064       98.4683      110.1974      106.0369      104.0841       94.8712       92.4764       95.9119       90.4886       84.7704       79.2703       76.7848       80.7252       77.9068       89.9972       83.2118       83.4510       99.6319      115.6724       58.8866        0.0000        0.0000        0.0000        0.0000        0.0000        0.0000        0.0000        0.0000        0.0000        0.0000        0.0000        0.0000        0.0000        0.0000        0.0000        0.0000        0.0000        0.0000        0.0000        0.0000        0.0000        0.0000        0.0000        0.0000        0.0000        0.0000        0.0000        0.0000        0.0000        0.0000        0.0000        0.0000        0.0000        0.0000        0.0000        0.0000        0.0000        0.0000        0.0000        0.0000        0.0000        0.0000        0.0000        0.0000        0.0000        0.0000        0.0000        0.0000        0.0000        0.0000        0.0000        0.0000        0.0000        0.0000        0.0000        0.0000
        0.0000        0.0000        0.0000        0.0000        0.0000        0.0000        0.0000        0.0000        0.0000        0.0000        0.0000        0.0000        0.0000        0.0000        0.0000        0.0000        0.0000        0.0000        0.0000        0.0000        0.0000        0.0000        0.0000        0.0000        0.0000        0.0000        0.0000        0.0000        0.0000        0.0000        0.0000        0.0000        0.0000        0.0000        0.0000        0.0000        0.0000        0.0000        0.0000        0.0000        0.0000        0.0000        0.0000        0.0000        0.0000        0.0000        0.0000        0.0000        0.0000        0.0000        0.0000        0.0000        0.0000        0.0000        0.0000        2.5177        1.7764        2.1477        0.0000        0.0000        0.0000       13.4041       12.3747        6.4917        5.8616        0.0000        0.0000        0.0000        0.0000        0.0000        0.0000        0.0000        6.8222        7.0820        7.7186       12.3593       12.8197       12.5056       13.2419       11.4894       12.0333       14.0223       21.2143        8.3987        7.4942        6.0903        6.1734        3.9176        0.0000        0.0000        0.0000        0.0000        0.0000        0.0000       11.1904        7.8225        0.0000        0.0000        0.0000       12.4961       17.4054       21.1446       14.1907        8.0674        5.9049        4.6567        2.1647        1.2660        0.8202        0.5109        0.3776        0.0000        0.0582        0.0000        0.0302        0.6469        0.8734        1.4852        2.1300        2.6333        3.3563        4.1907        5.4080        7.3878        8.7556       10.1979       11.7342       14.9676       17.2274       18.7907       23.4186       20.0715       25.6414       32.3409       28.7667       28.7840       24.1364       31.6361       48.6177       57.2178       55.3732       64.0943       71.6908       82.4002       81.6427       86.2612       93.5075      116.2955      112.3244      122.9202      116.0549       86.1313       99.3045      111.3708      120.4400      140.0178      166.3558      173.5871      143.9595      164.9681      160.7736      179.7335      192.4691      189.0289      203.2093      161.4455      155.8788      130.5187      117.2423      123.7137      125.0704      102.7492       97.4060      100.2735      112.1986      109.5494       94.7202       84.5683       84.0480       82.5966       82.8401       84.4940       83.3919       78.3728       79.4916       84.0502       83.1899       76.5534       76.2335       81.2868       89.5613       98.4157       81.9201        0.0000        0.0000        0.0000        0.0000        0.0000        0.0000        0.0000        0.0000        0.0000        0.0000        0.0000        0.0000        0.0000        0.0000        0.0000        0.0000        0.0000        0.0000        0.0000        0.0000        0.0000        0.0000        0.0000        0.0000        0.0000        0.0000        0.0000        0.0000        0.0000        0.0000        0.0000        0.0000        0.0000        0.0000        0.0000        0.0000        0.0000        0.0000        0.0000        0.0000        0.0000        0.0000        0.0000        0.0000        0.0000        0.0000        0.0000        0.0000        0.0000        0.0000        0.0000        0.0000        0.0000        0.0000        0.0000        0.0000
        0.0000        0.0000        0.0000        0.0000        0.0000        0.0000        0.0000        0.0000        0.0000        0.0000        0.0000        0.0000        0.0000        0.0000        0.0000        0.0000        0.0000        0.0000        0.0000        0.0000        0.0000        0.0000        0.0000        0.0000        0.0000        0.0000        0.0000        0.0000        0.0000        0.0000        0.0000        0.0000        0.0000        0.0000        0.0000        0.0000        0.0000        0.0000        0.0000        0.0000        0.0000        0.0000        0.0000        0.0000        0.0000        0.0000        0.0000        0.0000        0.0000        0.0000        0.0000        0.0000        0.0000        0.0000        0.0000        0.0000        0.0000        0.0000        0.0000        0.0000        0.0000       14.9159       14.2703        7.8341        7.4563        0.0000        0.0000        0.0000        0.0000        0.0000        0.0000        0.0000        0.0000        8.6604        9.2834       12.5841       13.0632       13.4598       14.0215       21.8391       12.7055       11.8267       12.8898        7.4814        5.0724        0.0000        0.0000        0.0000        0.0000        0.0000        0.0000        0.0000        0.0000        0.0000        0.0000        0.0000        0.0000        0.0000        0.0000        0.0000       21.6419       20.3016       15.8952        9.5153        6.8694        2.9946        2.2753        1.5259        0.7981        0.4321        0.3232        0.0000        0.0000        0.0415        0.0000        0.5020        0.7539        1.0196        1.4799        2.5205        3.1217        4.0210        5.1617        6.9995        8.2556        9.7062       11.4462       14.8251       15.6760       16.8128       19.3298       17.1960       17.8346       22.1636       20.2496       26.8617       34.6280       36.6880       47.8920       61.7255       74.5524       81.1393       93.6512       88.6854       87.9388       91.3672       96.0377      107.5062      117.6281      110.3681      100.2511       94.1458      116.6407      130.2039      118.5273      147.7220      171.0048      174.2274      175.6609      187.9866      176.9754      199.1411      167.0151      186.8929      165.4554      141.9852      163.4934      133.7440      127.6305      135.5113      131.3430      113.8704      104.9244       90.1486      117.8592       99.5702       84.2367       83.5134       81.4418       81.5559       85.2028       84.7078       87.1228       73.8992      101.9613       80.3500       79.3273       77.7089       73.5639       65.0844       63.6957       63.2499        0.0000        0.0000        0.0000        0.0000        0.0000        0.0000        0.0000        0.0000        0.0000        0.0000        0.0000        0.0000        0.0000        0.0000        0.0000        0.0000        0.0000        0.0000        0.0000        0.0000        0.0000        0.0000        0.0000        0.0000        0.0000        0.0000        0.0000        0.0000        0.0000        0.0000        0.0000        0.0000        0.0000        0.0000        0.0000        0.0000        0.0000        0.0000        0.0000        0.0000        0.0000        0.0000        0.0000        0.0000        0.0000        0.0000        0.0000        0.0000        0.0000        0.0000        0.0000        0.0000        0.0000        0.0000        0.0000        0.0000        0.0000
        0.0000        0.0000        0.0000        0.0000        0.0000        0.0000        0.0000        0.0000        0.0000        0.0000        0.0000        0.0000        0.0000        0.0000        0.0000        0.0000        0.0000        0.0000        0.0000        0.0000        0.0000        0.0000        0.0000        0.0000        0.0000        0.0000        0.0000        0.0000        0.0000        0.0000        0.0000        0.0000        0.0000        0.0000        0.0000        0.0000        0.0000        0.0000        0.0000        0.0000        0.0000        0.0000        0.0000        0.0000        0.0000        0.0000        0.0000        0.0000        0.0000        0.0000        0.0000        0.0000        0.0000        0.0000        0.0000        0.0000        0.0000        0.0000        0.0000        0.0000        0.0000        0.0000       15.2537        9.3135        0.0000        0.0000        0.0000        0.0000        0.0000        0.0000        0.0000        0.0000        0.0000        0.0000       11.2230       15.7302       13.8312       13.3238       13.5761       15.7350       10.6827        9.5051        7.7954        5.0800        0.0000        0.0000        0.0000        0.0000        0.0000        0.0000        0.0000        0.0000        0.0000        0.0000        0.0000        0.0000        0.0000        0.0000        0.0000        0.0000        0.0000       27.4732       29.7596        6.4909        9.0573        3.4776        2.4648        2.7821        0.7159        0.3316        0.2524        0.0459        0.0000        0.0144        0.0633        0.4937        0.7838        1.1794        1.7431        2.9034        3.4091        4.2609        5.3631        7.1385        8.3309        9.9622       11.2235       13.9474       15.6180       16.7652       20.2725       14.9891       15.5392       19.2175       27.2535       40.5617       34.9577       39.1971       46.1736       72.1930       79.0521       94.1427      107.0492       95.3053       89.3076       87.3217      100.7006      106.6713      101.9113      108.6228      109.2186      119.3661      129.3789      128.3685      132.7830      174.2540      175.0751      152.7810      164.6851      196.1204      183.9530      210.8776      176.8633      196.9239      182.0527      147.9844      165.2300      126.5203      115.3466      119.1663      126.7939      117.2602      111.9134       99.5546      122.1437      107.0333       92.6697       93.7875       98.5369       99.8185       98.3209       86.9393       89.4860      111.9723       91.2929       80.3242       85.3257       72.3709       69.9486       64.0542       58.4944        0.0000        0.0000        0.0000        0.0000        0.0000        0.0000        0.0000        0.0000        0.0000        0.0000        0.0000        0.0000        0.0000        0.0000        0.0000        0.0000        0.0000        0.0000        0.0000        0.0000        0.0000        0.0000        0.0000        0.0000        0.0000        0.0000        0.0000        0.0000        0.0000        0.0000        0.0000        0.0000        0.0000        0.0000        0.0000        0.0000        0.0000        0.0000        0.0000        0.0000        0.0000        0.0000        0.0000        0.0000        0.0000        0.0000        0.0000        0.0000        0.0000        0.0000        0.0000        0.0000        0.0000        0.0000        0.0000        0.0000        0.0000        0.0000
        0.0000        0.0000        0.0000        0.0000        0.0000        0.0000        0.0000        0.0000        0.0000        0.0000        0.0000        0.0000        0.0000        0.0000        0.0000        0.0000        0.0000        0.0000        0.0000        0.0000        0.0000        0.0000        0.0000        0.0000        0.0000        0.0000        0.0000        0.0000        0.0000        0.0000        0.0000        0.0000        0.0000        0.0000        0.0000        0.0000        0.0000        0.0000        0.0000        0.0000        0.0000        0.0000        0.0000        0.0000        0.0000        0.0000        0.0000        0.0000        0.0000        0.0000        0.0000        0.0000        0.0000        0.0000        0.0000        0.0000        0.0000        0.0000        0.0000        0.0000        0.0000        0.0000        0.0000        0.0000        0.0000        0.0000        0.0000        0.0000        0.0000        0.0000        0.0000        0.0000        0.0000        0.0000       19.3561       15.4601       13.8288       12.9501       13.1498       14.6375       11.1704       10.1204        7.3082        0.0000        0.0000        0.0000        0.0000        0.0000        0.0000        0.0000        0.0000        0.0000        0.0000        0.0000        0.0000        0.0000        0.0000        0.0000        0.0000        0.0000        0.0000       27.1946       40.2015        7.6567        5.4750        4.1147        3.1712        0.3751        0.2224        0.2324        0.2728        0.0935        0.0658        0.0520        0.0563        0.7209        1.1225        1.5969        2.2540        3.9169        4.1191        5.0835        6.4750        8.9529        8.4553        9.5976       11.2401       13.7085       15.8685       16.1715       16.8844       17.0029       18.3922       20.5917       26.0467       40.6934       39.3641       40.2929       50.1021       75.6972       84.7067       94.3822       98.3273      101.3207      101.8662      108.8500      108.9195      128.7047      134.6054      136.8015      152.6749      172.9695      157.9467      150.5357      151.9490      165.6579      166.0263      177.3260      193.8859      230.5683      206.3049      207.9356      197.9513      169.8450      167.1969      145.8801      128.1937      111.9486      116.6578      116.8817      123.6123      127.5620      113.9087      116.4936      115.9322      103.3959      102.0734      110.0360      112.2468      106.0184      103.0023      111.5795       95.4742       93.3311       84.4930       82.1257       83.6277       71.1328       65.3130       64.2416       57.3810        0.0000        0.0000        0.0000        0.0000        0.0000        0.0000        0.0000        0.0000        0.0000        0.0000        0.0000        0.0000        0.0000        0.0000        0.0000        0.0000        0.0000        0.0000        0.0000        0.0000        0.0000        0.0000        0.0000        0.0000        0.0000        0.0000        0.0000        0.0000        0.0000        0.0000        0.0000        0.0000        0.0000        0.0000        0.0000        0.0000        0.0000        0.0000        0.0000        0.0000        0.0000        0.0000        0.0000        0.0000        0.0000        0.0000        0.0000        0.0000        0.0000        0.0000        0.0000        0.0000        0.0000        0.0000        0.0000        0.0000        0.0000        0.0000
        0.0000        0.0000        0.0000        0.0000        0.0000        0.0000        0.0000        0.0000        0.0000        0.0000        0.0000        0.0000        0.0000        0.0000        0.0000        0.0000        0.0000        0.0000        0.0000        0.0000        0.0000        0.0000        0.0000        0.0000        0.0000        0.0000        0.0000        0.0000        0.0000        0.0000        0.0000        0.0000        0.0000        0.0000        0.0000        0.0000        0.0000        0.0000        0.0000        0.0000        0.0000        0.0000        0.0000        0.0000        0.0000        0.0000        0.0000        0.0000        0.0000        0.0000        0.0000        0.0000        0.0000        0.0000        0.0000        0.0000        0.0000        0.0000        0.0000        0.0000        0.0000        0.0000        0.0000        0.0000        0.0000        0.0000        0.0000        0.0000        0.0000        0.0000        0.0000        0.0000        0.0000        0.0000        0.0000        0.0000        0.0000        0.0000        0.0000        0.0000        0.0000        0.0000        0.0000        0.0000        0.0000        0.0000        0.0000        0.0000        0.0000        0.0000        0.0000        0.0000        0.0000        0.0000        0.0000        0.0000        0.0000        0.0000        0.0000        0.0000        0.0000       17.6573       15.5682        7.5217        6.0573        4.0113        2.9457        0.3175        0.1785        0.1061        0.0833        0.0265        0.0983        0.0751        0.1160        0.8193        1.1792        1.8234        2.4700        3.9853        4.6346        5.3592        6.4337        7.3865        8.3906        9.8932       11.0409       13.4076       14.9527       16.9069       16.9085       17.9100       20.3856       23.4414       27.7083       39.9380       42.0000       52.3456       61.9544       70.8506       76.2222       98.4573      105.3125      125.3322      122.5436      124.1989      117.9643      135.9757      146.5606      154.9926      169.9850      186.0580      184.5078      181.8891      164.8738      178.3166      167.7608      167.0733      168.9396      199.8210      197.0379      204.5987      197.0103      146.0569      157.6437      170.6125      142.5443      118.5250      122.4189      102.5364      116.2574      121.5468      109.7895      102.4720      105.5494      104.5520      107.2141      123.6872      116.1796      101.5151      100.6599      100.0670      103.7593      103.0065       88.1496       84.3638       91.7881       73.9198       70.0228       63.9955        0.0000        0.0000        0.0000        0.0000        0.0000        0.0000        0.0000        0.0000        0.0000        0.0000        0.0000        0.0000        0.0000        0.0000        0.0000        0.0000        0.0000        0.0000        0.0000        0.0000        0.0000        0.0000        0.0000        0.0000        0.0000        0.0000        0.0000        0.0000        0.0000        0.0000        0.0000        0.0000        0.0000        0.0000        0.0000        0.0000        0.0000        0.0000        0.0000        0.0000        0.0000        0.0000        0.0000        0.0000        0.0000        0.0000        0.0000        0.0000        0.0000        0.0000        0.0000        0.0000        0.0000        0.0000        0.0000        0.0000        0.0000        0.0000        0.0000
        0.0000        0.0000        0.0000        0.0000        0.0000        0.0000        0.0000        0.0000        0.0000        0.0000        0.0000        0.0000        0.0000        0.0000        0.0000        0.0000        0.0000        0.0000        0.0000        0.0000        0.0000        0.0000        0.0000        0.0000        0.0000        0.0000        0.0000        0.0000        0.0000        0.0000        0.0000        0.0000        0.0000        0.0000        0.0000        0.0000        0.0000        0.0000        0.0000        0.0000        0.0000        0.0000        0.0000        0.0000        0.0000        0.0000        0.0000        0.0000        0.0000        0.0000        0.0000        0.0000        0.0000        0.0000        0.0000        0.0000        0.0000        0.0000        0.0000        0.0000        0.0000        0.0000        0.0000        0.0000        0.0000        0.0000        0.0000        0.0000        0.0000        0.0000        0.0000        0.0000        0.0000        0.0000        0.0000        0.0000        0.0000        0.0000        0.0000        0.0000        0.0000        0.0000        0.0000        0.0000        0.0000        0.0000        0.0000        0.0000        0.0000        0.0000        0.0000        0.0000        0.0000        0.0000        0.0000        0.0000        0.0000        0.0000        0.0000        0.0000        0.0000       18.2376       11.3406        7.5129        6.0837        3.8515        2.8951        0.3207        0.1932        0.0885        0.0667        0.0371        0.0403        0.0765        0.0695        1.2483        1.5240        2.2124        3.1313        4.8909        5.2212        6.1613        7.3146        8.0991       11.3228       10.8298       11.7072       14.1439       16.7769       18.0998       18.3533       17.9008       19.2113       23.2816       29.2556       42.8568       54.5165       56.1773       64.6943       77.7707       82.1223      100.7160      114.3178      130.8200      128.8181      126.4484      137.4106      158.4622      158.8851      166.1222      158.4626      173.0435      175.1862      160.0572      168.9298      176.6592      156.2038      138.2982      159.7592      164.3588      195.6710      198.7856      197.8093      145.8345      150.2592      152.6139      137.3083      106.2855      101.9783      102.9671      105.1911      111.5052      110.2613      106.2181      107.7715      101.7204      104.3482      111.3813       99.0622       96.3505      101.3872      104.3812      102.2578       93.8811       87.1514       83.5382       86.2105       68.5127       87.9629       80.4063        0.0000        0.0000        0.0000        0.0000        0.0000        0.0000        0.0000        0.0000        0.0000        0.0000        0.0000        0.0000        0.0000        0.0000        0.0000        0.0000        0.0000        0.0000        0.0000        0.0000        0.0000        0.0000        0.0000        0.0000        0.0000        0.0000        0.0000        0.0000        0.0000        0.0000        0.0000        0.0000        0.0000        0.0000        0.0000        0.0000        0.0000        0.0000        0.0000        0.0000        0.0000        0.0000        0.0000        0.0000        0.0000        0.0000        0.0000        0.0000        0.0000        0.0000        0.0000        0.0000        0.0000        0.0000        0.0000        0.0000        0.0000        0.0000        0.0000
        0.0000        0.0000        0.0000        0.0000        0.0000        0.0000        0.0000        0.0000        0.0000        0.0000        0.0000        0.0000        0.0000        0.0000        0.0000        0.0000        0.0000        0.0000        0.0000        0.0000        0.0000        0.0000        0.0000        0.0000        0.0000        0.0000        0.0000        0.0000        0.0000        0.0000        0.0000        0.0000        0.0000        0.0000        0.0000        0.0000        0.0000        0.0000        0.0000        0.0000        0.0000        0.0000        0.0000        0.0000        0.0000        0.0000        0.0000        0.0000        0.0000        0.0000        0.0000        0.0000        0.0000        0.0000        0.0000        0.0000        0.0000        0.0000        0.0000        0.0000        0.0000        0.0000        0.0000        0.0000        0.0000        0.0000        0.0000        0.0000        0.0000        0.0000        0.0000        0.0000        0.0000        0.0000        0.0000        0.0000        0.0000        0.0000        0.0000        0.0000        0.0000        0.0000        0.0000        0.0000        0.0000        0.0000        0.0000        0.0000        0.0000        0.0000        0.0000        0.0000        0.0000        0.0000        0.0000        0.0000        0.0000        0.0000        0.0000        0.0000       14.9681       16.8483       10.0659        6.3058        4.8713        3.7852        2.9992        0.3294        0.2205        0.1381        0.1856        0.0480        0.0103        0.0998        0.0810        3.4956        2.5361        3.0914        5.4635        7.6472        8.5219        7.5090        8.7122        9.4712       13.3024       12.5120       15.7211       21.9312       20.9560       20.1582       21.7694       20.5649       21.0556       26.0305       31.9681       48.9251       55.1122       52.0286       64.8250       69.2285       85.3343       91.3593      109.3053      124.8917      138.1611      142.3892      150.3707      201.0887      186.5214      186.8899      189.0341      175.2846      174.2001      173.5210      171.9665      163.3351      156.7615      167.9409      156.3569      155.0138      179.7873      187.0994      184.5374      157.3333      149.2065      135.3808      124.2829       96.6254       99.5201      110.5329      101.6024      107.4240      105.2208      106.4005      100.0215       84.3592       98.8079       95.8696       88.3154       87.6294       91.7081       92.1844       87.4629       81.7480       76.8347       78.2155       80.9230       89.8567        0.0000        0.0000        0.0000        0.0000        0.0000        0.0000        0.0000        0.0000        0.0000        0.0000        0.0000        0.0000        0.0000      178.8000        0.0000        0.0000        0.0000      238.2000        0.0000        0.0000        0.0000        0.0000        0.0000        0.0000        0.0000        0.0000        0.0000        0.0000        0.0000        0.0000        0.0000        0.0000        0.0000        0.0000        0.0000        0.0000        0.0000        0.0000        0.0000        0.0000        0.0000        0.0000        0.0000        0.0000        0.0000        0.0000        0.0000        0.0000        0.0000        0.0000        0.0000        0.0000        0.0000        0.0000        0.0000        0.0000        0.0000        0.0000        0.0000        0.0000        0.0000
        0.0000        0.0000        0.0000        0.0000        0.0000        0.0000        0.0000        0.0000        0.0000        0.0000        0.0000        0.0000        0.0000        0.0000        0.0000        0.0000        0.0000        0.0000        0.0000        0.0000        0.0000        0.0000        0.0000        0.0000        0.0000        0.0000        0.0000        0.0000        0.0000        0.0000        0.0000        0.0000        0.0000        0.0000        0.0000        0.0000        0.0000        0.0000        0.0000        0.0000        0.0000        0.0000        0.0000        0.0000        0.0000        0.0000        0.0000        0.0000        0.0000        0.0000        0.0000        0.0000        0.0000        0.0000        0.0000        0.0000        0.0000        0.0000        0.0000        0.0000        0.0000        0.0000        0.0000        0.0000        0.0000        0.0000        0.0000        0.0000        0.0000        0.0000        0.0000        0.0000        0.0000        0.0000        0.0000        0.0000        0.0000        0.0000        0.0000        0.0000        0.0000        0.0000        0.0000        0.0000        0.0000        0.0000        0.0000        0.0000        0.0000        0.0000        0.0000        0.0000        0.0000        0.0000        0.0000        0.0000        0.0000        0.0000        0.0000        0.0000       10.8628        9.3675        8.8712        4.9064        3.7664        3.0866        9.7849       40.5225        1.7333        1.0829        1.1216        1.2718        1.9073        1.6546        2.3246        3.3779        4.4184        4.5427        5.4225       10.3972        9.7918       13.3695       15.2371       15.3133       18.2084       22.6692       22.0088       28.8198       26.5799       27.6898       27.4934       25.9300       29.3935       39.6078       36.8621       45.3909       49.1762       54.8168       68.0415       65.1612       80.1445      104.1375      100.9478      143.4212      143.3226      146.9481      161.2793      205.9905      210.4074      194.6031      203.4445      157.6231      147.3689      153.0452      152.2480      150.2562      149.1124      128.4948      126.3278      132.4284      135.5830      138.8700      134.9629      115.3369      101.4180       96.2162       91.3315       99.0382       98.9753       95.6199       89.2992       89.8879       89.0267       91.9967       79.3751       78.0062       83.7406       77.5343       77.6670       70.1826       67.3451       65.3224       64.4293       64.6812       71.8839       75.5323       81.4007      187.7843        0.0000        0.0000        0.0000        0.0000        0.0000        0.0000        0.0000        0.0000        0.0000        0.0000        0.0000        0.0000      187.8600      197.6100      246.5401        0.0000      282.6600      292.7100        0.0000        0.0000        0.0000        0.0000        0.0000        0.0000        0.0000        0.0000        0.0000        0.0000        0.0000        0.0000        0.0000        0.0000        0.0000        0.0000        0.0000        0.0000        0.0000        0.0000        0.0000        0.0000        0.0000        0.0000        0.0000        0.0000        0.0000        0.0000        0.0000        0.0000        0.0000        0.0000        0.0000        0.0000        0.0000        0.0000        0.0000        0.0000        0.0000        0.0000        0.0000        0.0000        0.0000
        0.0000        0.0000        0.0000        0.0000        0.0000        0.0000        0.0000        0.0000        0.0000        0.0000        0.0000        0.0000        0.0000        0.0000        0.0000        0.0000        0.0000        0.0000        0.0000        0.0000        0.0000        0.0000        0.0000        0.0000        0.0000        0.0000        0.0000        0.0000        0.0000        0.0000        0.0000        0.0000        0.0000        0.0000        0.0000        0.0000        0.0000        0.0000        0.0000        0.0000        0.0000        0.0000        0.0000        0.0000        0.0000        0.0000        0.0000        0.0000        0.0000        0.0000        0.0000        0.0000        0.0000        0.0000        0.0000        0.0000        0.0000        0.0000        0.0000        0.0000        0.0000        0.0000        0.0000        0.0000        0.0000        0.0000        0.0000        0.0000        0.0000        0.0000        0.0000        0.0000        0.0000        0.0000        0.0000        0.0000        0.0000        0.0000        0.0000        0.0000        0.0000        0.0000        0.0000        0.0000        0.0000        0.0000        0.0000        0.0000        0.0000        0.0000        0.0000        0.0000        0.0000        0.0000        0.0000        0.0000        0.0000        0.0000        0.0000       14.7288       10.0261        8.7108        7.6227        4.4184        3.5486        3.1399        7.5040       37.2043        3.3654        1.5083        1.5977        2.4423        4.9924        3.0785        2.8132        3.8102        4.2213        4.7496        5.8740        8.1914        9.5153       10.6049       13.1394       13.5375       16.6661       20.7983       23.0021       27.9328       21.1754       19.8703       19.5021       18.8159       23.1337       30.8724       35.9681       53.5019       54.6241       61.6931       78.9077       72.2449       88.7370      110.3719      110.0350      146.0477      161.4135      152.1971      156.8977      198.3749      226.1472      197.1185      212.6128      179.0057      182.3846      162.3144      154.1337      134.9489      136.4872      136.4662      125.4352      123.4864      136.7031      130.6334      130.5941      102.3128       90.6969       80.6543       81.7304       84.8428       88.6794       86.8846       82.5277       78.9196       79.3233       80.0797       82.5460       76.7052       72.5206       71.2885       69.4250       58.6247       64.5111       63.5835       62.2277       73.8666       78.9032       86.5359      101.1006      168.3094        0.0000        0.0000        0.0000        0.0000        0.0000        0.0000      120.2381       79.5000        0.0000        0.0000        0.0000        0.0000      209.0699      262.4100        0.0000        0.0000        0.0000        0.0000        0.0000        0.0000        0.0000        0.0000        0.0000        0.0000        0.0000        0.0000        0.0000        0.0000        0.0000        0.0000        0.0000        0.0000        0.0000        0.0000        0.0000        0.0000        0.0000        0.0000        0.0000        0.0000        0.0000        0.0000        0.0000        0.0000        0.0000        0.0000        0.0000        0.0000        0.0000        0.0000        0.0000        0.0000        0.0000        0.0000        0.0000        0.0000        0.0000        0.0000        0.0000        0.0000        0.0000
        0.0000        0.0000        0.0000        0.0000        0.0000        0.0000        0.0000        0.0000        0.0000        0.0000        0.0000        0.0000        0.0000        0.0000        0.0000        0.0000        0.0000        0.0000        0.0000        0.0000        0.0000        0.0000        0.0000        0.0000        0.0000        0.0000        0.0000        0.0000        0.0000        0.0000        0.0000        0.0000        0.0000        0.0000        0.0000        0.0000        0.0000        0.0000        0.0000        0.0000        0.0000        0.0000        0.0000        0.0000        0.0000        0.0000        0.0000        0.0000        0.0000        0.0000        0.0000        0.0000        0.0000        0.0000        0.0000        0.0000        0.0000        0.0000        0.0000        0.0000        0.0000        0.0000        0.0000        0.0000        0.0000        0.0000        0.0000        0.0000        0.0000        0.0000        0.0000        0.0000        0.0000        0.0000        0.0000        0.0000        0.0000        0.0000        0.0000        0.0000        0.0000        0.0000        0.0000        0.0000        0.0000        0.0000        0.0000        0.0000        0.0000        0.0000        0.0000        0.0000        0.0000        0.0000        0.0000        0.0000        0.0000        6.3276       16.8058        8.0482        8.5486        8.5301        7.5781        4.3261        3.5897        3.1738        2.8643        2.4981        2.3712        2.3482        2.4279        2.8424        3.9219        3.4521        4.4610        5.9909        5.2299        5.5710        6.2349        9.2951       10.8172       15.3556       14.9247       16.7471       19.7711       21.8540       22.1618       25.9121       23.3289       24.2281       27.0186       45.1202       38.5804       30.3150       52.5838       68.7888       69.1068       79.7865       85.8811       86.1381       94.8097      124.1635      132.4015      157.3455      152.7819      150.8519      169.4704      210.6477      223.4561      198.0058      193.7688      186.6136      178.0267      153.5546      133.6868      127.1627      121.4676      124.0353      119.9414      132.0877      130.2861      118.9202      114.4503       95.1770       80.1145       80.9448       85.4976       82.0819       82.3428       74.5677       75.1025       78.1218       84.8467       83.3106       84.8079       68.0750       63.3819       64.3276       68.1105       62.6597       75.2768       60.9741       58.1665       80.8446       83.8404       85.6181       83.9790        0.0000        0.0000        0.0000        0.0000        0.0000      109.5262      100.9596       97.5742       49.8000        0.0000        0.0000        0.0000        0.0000        0.0000        0.0000        0.0000        0.0000        0.0000        0.0000        0.0000        0.0000        0.0000        0.0000        0.0000        0.0000        0.0000        0.0000        0.0000        0.0000        0.0000        0.0000        0.0000        0.0000        0.0000        0.0000        0.0000        0.0000        0.0000        0.0000        0.0000        0.0000        0.0000        0.0000        0.0000        0.0000        0.0000        0.0000        0.0000        0.0000        0.0000        0.0000        0.0000        0.0000        0.0000        0.0000        0.0000        0.0000        0.0000        0.0000        0.0000        0.0000        0.0000
        0.0000        0.0000        0.0000        0.0000        0.0000        0.0000        0.0000        0.0000        0.0000        0.0000        0.0000        0.0000        0.0000        0.0000        0.0000        0.0000        0.0000        0.0000        0.0000        0.0000        0.0000        0.0000        0.0000        0.0000        0.0000        0.0000        0.0000        0.0000        0.0000        0.0000        0.0000        0.0000        0.0000        0.0000        0.0000        0.0000        0.0000        0.0000        0.0000        0.0000        0.0000        0.0000        0.0000        0.0000        0.0000        0.0000        0.0000        0.0000        0.0000        0.0000        0.0000        0.0000        0.0000        0.0000        0.0000        0.0000        0.0000        0.0000        0.0000        0.0000        0.0000        0.0000        0.0000        0.0000        0.0000        0.0000        0.0000        0.0000        0.0000        0.0000        0.0000        0.0000        0.0000        0.0000        0.0000        0.0000        0.0000        0.0000        0.0000        0.0000        0.0000        0.0000        0.0000        0.0000        0.0000        0.0000        0.0000        0.0000        0.0000        0.0000        0.0000        0.0000        0.0000        0.0000        0.0000        0.0000        0.0000        7.5383       12.1842        7.8603        8.6062        8.9117        8.0755        5.1958        4.1020        5.6040        3.8117        3.4336        3.9014        3.5466        3.7513        7.3165        6.0972        5.8043        5.6993        5.5166        5.6443        6.8463        7.9266       10.6331       12.3365       15.5868       17.6975       18.8746       21.6347       24.9720       24.9547       26.7379       29.2514       33.8378       29.9051       40.7439       55.3203       66.0096       73.7837       74.6217       87.9788      103.8443       96.5082      121.5749      111.5634      114.4088      138.4002      136.0173      146.7063      164.4361      176.5470      174.5414      197.7369      182.8554      171.2081      162.6550      139.3865      133.0929      129.6946      113.9565      118.3773      112.9341      106.0649      115.6016      108.4010      106.1812      101.5651       96.5770       81.3656       82.0570       88.6609       78.8909       78.1284       77.8011       78.7380       82.0906       89.1195       83.0452       77.3129       64.2462       62.8005       62.4463       70.0879       61.2577       56.8758       58.0909       63.2996       85.5360      101.4944       96.8367       92.0190        0.0000        0.0000        0.0000       57.6900       87.7195       91.8117       95.1529       89.2380       55.7700        0.0000        0.0000        0.0000        0.0000        0.0000        0.0000        0.0000        0.0000        0.0000        0.0000        0.0000        0.0000        0.0000        0.0000        0.0000        0.0000        0.0000        0.0000        0.0000        0.0000        0.0000        0.0000        0.0000        0.0000        0.0000        0.0000        0.0000        0.0000        0.0000        0.0000        0.0000        0.0000        0.0000        0.0000        0.0000        0.0000        0.0000        0.0000        0.0000        0.0000        0.0000        0.0000        0.0000        0.0000        0.0000        0.0000        0.0000        0.0000        0.0000        0.0000        0.0000        0.0000        0.0000
        0.0000        0.0000        0.0000        0.0000        0.0000        0.0000        0.0000        0.0000        0.0000        0.0000        0.0000        0.0000        0.0000        0.0000        0.0000        0.0000        0.0000        0.0000        0.0000        0.0000        0.0000        0.0000        0.0000        0.0000        0.0000        0.0000        0.0000        0.0000        0.0000        0.0000        0.0000        0.0000        0.0000        0.0000        0.0000        0.0000        0.0000        0.0000        0.0000        0.0000        0.0000        0.0000        0.0000        0.0000        0.0000        0.0000        0.0000        0.0000        0.0000        0.0000        0.0000        0.0000        0.0000        0.0000        0.0000        0.0000        0.0000        0.0000        0.0000        0.0000        0.0000        0.0000        0.0000        0.0000        0.0000        0.0000        0.0000        0.0000        0.0000        0.0000        0.0000        0.0000        0.0000        0.0000        0.0000        0.0000        0.0000        0.0000        0.0000        0.0000        0.0000        0.0000        0.0000        0.0000        0.0000        0.0000        0.0000        0.0000        0.0000        0.0000        0.0000        0.0000        0.0000        0.0000        0.0000        0.0000        4.7494       18.2632        9.4047        7.9315        9.0655        9.2772        9.2317        6.0014        5.1405        6.3821        9.1571       12.0930       11.3261        9.5283        8.9336        8.3160        7.4793        8.0825        7.8221        7.9378        9.2119       48.8138       15.1901       16.8745       22.2331       23.9563       28.3948       34.3815       32.8199       33.5627       33.5714       42.3519       49.3251       49.1956       58.5317       63.0089       73.3494       94.0033       77.4320       96.8337      129.6307      118.2535      141.1583      169.2290      160.3553      155.5964      146.9508      155.4950      159.3928      185.0609      183.5428      195.0385      178.7408      160.6119      151.2380      164.5917      159.6016      131.1690      120.8873      113.6625      107.5353      104.0902      108.3405      112.1928      114.7627      114.3453      112.4957      104.6605      105.5359       90.1354       87.5565       85.5337       89.4731       90.7502       88.9205       81.4246       76.8556       77.7090       80.1272       66.2920       64.7094       61.8316       82.1027       71.0258       82.7434       62.4871       61.0482      122.2853      141.2967       84.5882        0.0000        0.0000        0.0000        0.0000       81.2523       71.2533       78.1824       85.6193       89.5326       64.2900        0.0000        0.0000        0.0000        0.0000        0.0000        0.0000        0.0000        0.0000        0.0000        0.0000        0.0000        0.0000        0.0000        0.0000        0.0000        0.0000        0.0000        0.0000        0.0000        0.0000        0.0000        0.0000        0.0000        0.0000        0.0000        0.0000        0.0000        0.0000        0.0000        0.0000        0.0000        0.0000        0.0000        0.0000        0.0000        0.0000        0.0000        0.0000        0.0000        0.0000        0.0000        0.0000        0.0000        0.0000        0.0000        0.0000        0.0000        0.0000        0.0000        0.0000        0.0000        0.0000        0.0000
        0.0000        0.0000        0.0000        0.0000        0.0000        0.0000        0.0000        0.0000        0.0000        0.0000        0.0000        0.0000        0.0000        0.0000        0.0000        0.0000        0.0000        0.0000        0.0000        0.0000        0.0000        0.0000        0.0000        0.0000        0.0000        0.0000        0.0000        0.0000        0.0000        0.0000        0.0000        0.0000        0.0000        0.0000        0.0000        0.0000        0.0000        0.0000        0.0000        0.0000        0.0000        0.0000        0.0000        0.0000        0.0000        0.0000        0.0000        0.0000        0.0000        0.0000        0.0000        0.0000        0.0000        0.0000        0.0000        0.0000        0.0000        0.0000        0.0000        0.0000        0.0000        0.0000        0.0000        0.0000        0.0000        0.0000        0.0000        0.0000        0.0000        0.0000        0.0000        0.0000        0.0000        0.0000        0.0000        0.0000        0.0000        0.0000        0.0000        0.0000        0.0000        0.0000        0.0000        0.0000        0.0000        0.0000        0.0000        0.0000        0.0000        0.0000        0.0000        0.0000        0.0000        0.0000        0.0000        0.0000        5.7062        8.2733        6.5146        8.1687        9.3443       15.2689       13.0818        9.5345        5.7944        7.0267        7.4923        8.8458        9.1588       11.2491        9.5089        8.7492        8.9818        9.2681       10.2629       12.3596       11.8628       38.3943       52.6992       31.8586       41.3804       38.9718       40.0726       39.7756       35.7903       37.4868       42.3510       49.4139       56.2394       63.8491       74.4492       68.1644       70.4732       73.2504       85.5424      133.0368      128.9130      133.1700      157.2460      164.6649      159.1582      133.0842      137.6757      143.8185      151.1816      155.5518      150.7694      155.1960      141.8459      140.3127      118.7568      122.5561      127.8755      120.0911      100.9166      103.5972      100.8004      102.6724      105.2473      115.4969      112.1693      114.6749      106.7746      100.4469      101.0127       95.9267       97.2874       81.9838       86.1276       89.3588       92.9181       79.3927       77.9097       79.2945       84.0113       87.2560       73.3658       63.0097       77.9584       61.0054       58.7206       57.9856       64.2128        0.0000        0.0000        0.0000        0.0000        0.0000        0.0000       68.7661       56.7732       69.3878       73.3579       77.9499       82.2315        0.0000        0.0000        0.0000        0.0000        0.0000        0.0000        0.0000        0.0000        0.0000        0.0000        0.0000        0.0000        0.0000        0.0000        0.0000        0.0000        0.0000        0.0000        0.0000        0.0000        0.0000        0.0000        0.0000        0.0000        0.0000        0.0000        0.0000        0.0000        0.0000        0.0000        0.0000        0.0000        0.0000        0.0000        0.0000        0.0000        0.0000        0.0000        0.0000        0.0000        0.0000        0.0000        0.0000        0.0000        0.0000        0.0000        0.0000        0.0000        0.0000        0.0000        0.0000        0.0000        0.0000        0.0000
        0.0000        0.0000        0.0000        0.0000        0.0000        0.0000        0.0000        0.0000        0.0000        0.0000        0.0000        0.0000        0.0000        0.0000        0.0000        0.0000        0.0000        0.0000        0.0000        0.0000        0.0000        0.0000        0.0000        0.0000        0.0000        0.0000        0.0000        0.0000        0.0000        0.0000        0.0000        0.0000        0.0000        0.0000        0.0000        0.0000        0.0000        0.0000        0.0000        0.0000        0.0000        0.0000        0.0000        0.0000        0.0000        0.0000        0.0000        0.0000        0.0000        0.0000        0.0000        0.0000        0.0000        0.0000        0.0000        0.0000        0.0000        0.0000        0.0000        0.0000        0.0000        0.0000        0.0000        0.0000        0.0000        0.0000        0.0000        0.0000        0.0000        0.0000        0.0000        0.0000        0.0000        0.0000        0.0000        0.0000        0.0000        0.0000        0.0000        0.0000        0.0000        0.0000        0.0000        0.0000        0.0000        0.0000        0.0000        0.0000        0.0000        0.0000        0.0000        0.0000        0.0000        0.0000        0.0000        0.0000        6.9295        6.4594        6.7240        8.5109        9.6722       15.8767        9.4553        6.5048        6.6821        6.6744        8.0268        9.0809        9.8420       10.6768       11.3058       12.9380       12.7834       13.8348       13.3197       14.1125       16.4983       27.1152       46.0471       38.2370       32.4228       34.3111       33.4781       35.6519       39.2519       42.7816       48.0416       58.9664       68.2873       75.7323       87.4917       78.6399       79.3155       90.0513       99.7881      109.4464      123.0361      122.9708      123.5228      138.4084      132.5739      123.1865      121.9481      142.9017      133.0941      127.7700      121.3357      124.4294      150.0687      118.7984      105.3701      113.3576      104.5412       90.6365       91.3836       96.3316       94.9647       95.8277       93.6968      110.1938      105.7782      105.3581      100.5380       95.6171       91.1206       92.6799       94.5578       86.9058       91.4730       81.0568       76.1331       72.0334       69.1764       84.6164       91.6999       68.1455       67.8871       84.8714       66.0064       58.0424       61.5943       87.8003        0.0000        0.0000        0.0000        0.0000        0.0000        0.0000       62.2434       57.8592       59.3807       75.0099       79.7344       79.0017       82.1400        0.0000        0.0000        0.0000        0.0000        0.0000        0.0000        0.0000        0.0000        0.0000        0.0000        0.0000        0.0000        0.0000        0.0000        0.0000        0.0000        0.0000        0.0000        0.0000        0.0000        0.0000        0.0000        0.0000        0.0000        0.0000        0.0000        0.0000        0.0000        0.0000        0.0000        0.0000        0.0000        0.0000        0.0000        0.0000        0.0000        0.0000        0.0000        0.0000        0.0000        0.0000        0.0000        0.0000        0.0000        0.0000        0.0000        0.0000        0.0000        0.0000        0.0000        0.0000        0.0000        0.0000        0.0000
        0.0000        0.0000        0.0000        0.0000        0.0000        0.0000        0.0000        0.0000        0.0000        0.0000        0.0000        0.0000        0.0000        0.0000        0.0000        0.0000        0.0000        0.0000        0.0000        0.0000        0.0000        0.0000        0.0000        0.0000        0.0000        0.0000        0.0000        0.0000        0.0000        0.0000        0.0000        0.0000        0.0000        0.0000        0.0000        0.0000        0.0000        0.0000        0.0000        0.0000        0.0000        0.0000        0.0000        0.0000        0.0000        0.0000        0.0000        0.0000        0.0000        0.0000        0.0000        0.0000        0.0000        0.0000        0.0000        0.0000        0.0000        0.0000        0.0000        0.0000        0.0000        0.0000        0.0000        0.0000        0.0000        0.0000        0.0000        0.0000        0.0000        0.0000        0.0000        0.0000        0.0000        0.0000        0.0000        0.0000        0.0000        0.0000        0.0000        0.0000        0.0000        0.0000        0.0000        0.0000        0.0000        0.0000        0.0000        0.0000        0.0000        0.0000        0.0000        0.0000        0.0000        0.0000        0.0000        0.0000        0.0000        6.3457        6.5900       10.6127        9.7503        9.4319        8.9430        7.0027        7.3404       11.0124        8.0084       10.8965       11.4687       12.4687       13.7405       15.7363       15.6600       16.6601       15.3760       17.3795       17.6069       20.4623       28.2813       29.1614       33.4533       33.8755       38.9995       42.1791       45.2697       50.0412       53.7706       61.5638       64.1170       71.9682       91.8899       95.0246       82.7566       74.0537       88.6870      140.8273      117.3628       94.8012      114.8137      156.6108      128.2276      112.5216      118.4329      130.0572      103.8968      105.2611      121.1474      119.8234      105.8048      115.5248      105.1553       93.3655       92.0857       86.9879       90.5432       87.3882       87.5498       89.9798       90.2923       99.1466       96.8989       97.8013       98.4208       87.2622       81.0426       81.3561       88.8924       85.3891       77.7446       71.6146       97.5871       72.7279       72.0269       82.3892       72.0961       64.2797       66.9090       68.4338       66.8887       59.8692       69.0134        0.0000        0.0000        0.0000        0.0000        0.0000        0.0000        0.0000       62.3329       54.1397       54.3703       75.4872       79.6887       74.4161       81.7878        0.0000        0.0000        0.0000        0.0000        0.0000        0.0000        0.0000        0.0000        0.0000        0.0000        0.0000        0.0000        0.0000        0.0000        0.0000        0.0000        0.0000        0.0000        0.0000        0.0000        0.0000        0.0000        0.0000        0.0000        0.0000        0.0000        0.0000        0.0000        0.0000        0.0000        0.0000        0.0000        0.0000        0.0000        0.0000        0.0000        0.0000        0.0000        0.0000        0.0000        0.0000        0.0000        0.0000        0.0000        0.0000        0.0000        0.0000        0.0000        0.0000        0.0000        0.0000        0.0000        0.0000        0.0000
        0.0000        0.0000        0.0000        0.0000        0.0000        0.0000        0.0000        0.0000        0.0000        0.0000        0.0000        0.0000        0.0000        0.0000        0.0000        0.0000        0.0000        0.0000        0.0000        0.0000        0.0000        0.0000        0.0000        0.0000        0.0000        0.0000        0.0000        0.0000        0.0000        0.0000        0.0000        0.0000        0.0000        0.0000        0.0000        0.0000        0.0000        0.0000        0.0000        0.0000        0.0000        0.0000        0.0000        0.0000        0.0000        0.0000        0.0000        0.0000        0.0000        0.0000        0.0000        0.0000        0.0000        0.0000        0.0000        0.0000        0.0000        0.0000        0.0000        0.0000        0.0000        0.0000        0.0000        0.0000        0.0000        0.0000        0.0000        0.0000        0.0000        0.0000        0.0000        0.0000        0.0000        0.0000        0.0000        0.0000        0.0000        0.0000        0.0000        0.0000        0.0000        0.0000        0.0000        0.0000        0.0000        0.0000        0.0000        0.0000        0.0000        0.0000        0.0000        0.0000        0.0000        0.0000        0.0000        0.0000        6.6939        5.4845        6.0129        6.6050        0.0000        7.2693        8.5990       12.3209        8.0886        8.3339        8.7840       14.4287       13.3716       13.6023       15.2807       18.3024       20.7917       33.6527       31.3488       28.1455       26.3549       26.9374       31.3857       28.7890       46.0371       37.7458       50.5786       58.6141       70.6178       75.8544       74.9650       70.2473       79.7847       83.4584       94.8425       86.3030       83.0453       79.3249       80.1999       85.7653       90.9455       81.6957      103.6913      115.7662       97.9707       93.7120       86.5770       95.7961       96.8025       99.1282      106.1374      107.2193      111.9547      111.3397      108.8902       99.9849      102.5119       98.2566       89.9217       91.1255       89.5890       92.8121       88.8760       97.5475       95.6776       93.9103       89.3461       77.7973       88.8935       81.3413       77.1747       76.3506       84.1083       77.4027       70.7512       94.3835       91.6267      108.7305       98.8625       68.9967       77.1183       75.7077       68.7027        0.0000        0.0000        0.0000        0.0000        0.0000       75.1800       47.1600        0.0000       71.9226       69.5127       61.8239       69.3133       82.3465       84.4173       91.2303        0.0000        0.0000        0.0000        0.0000        0.0000        0.0000        0.0000        0.0000        0.0000        0.0000        0.0000        0.0000        0.0000        0.0000        0.0000        0.0000        0.0000        0.0000        0.0000        0.0000        0.0000        0.0000        0.0000        0.0000        0.0000        0.0000        0.0000        0.0000        0.0000        0.0000        0.0000        0.0000        0.0000        0.0000        0.0000        0.0000        0.0000        0.0000        0.0000        0.0000        0.0000        0.0000        0.0000        0.0000        0.0000        0.0000        0.0000        0.0000        0.0000        0.0000        0.0000        0.0000        0.0000        0.0000        0.0000
        0.0000        0.0000        0.0000        0.0000        0.0000        0.0000        0.0000        0.0000        0.0000        0.0000        0.0000        0.0000        0.0000        0.0000        0.0000        0.0000        0.0000        0.0000        0.0000        0.0000        0.0000        0.0000        0.0000        0.0000        0.0000        0.0000        0.0000        0.0000        0.0000        0.0000        0.0000        0.0000        0.0000        0.0000        0.0000        0.0000        0.0000        0.0000        0.0000        0.0000        0.0000        0.0000        0.0000        0.0000        0.0000        0.0000        0.0000        0.0000        0.0000        0.0000        0.0000        0.0000        0.0000        0.0000        0.0000        0.0000        0.0000        0.0000        0.0000        0.0000        0.0000        0.0000        0.0000        0.0000        0.0000        0.0000        0.0000        0.0000        0.0000        0.0000        0.0000        0.0000        0.0000        0.0000        0.0000        0.0000        0.0000        0.0000        0.0000        0.0000        0.0000        0.0000        0.0000        0.0000        0.0000        0.0000        0.0000        0.0000        0.0000        0.0000        0.0000        0.0000        0.0000        0.0000        0.0000        0.0000        0.0000        5.5849        0.0000        0.0000        0.0000        8.6977        7.4377        7.0323        6.1574       13.4800        8.6002       14.7949       15.5130       18.2265       21.3715       24.5302       29.4591       36.4876       25.9877       24.5042       26.2013       26.0101       29.2513       38.6990       46.5357       49.7043       60.2876       68.9773       77.1532       84.7331       74.7965       80.7435       83.8271       89.0246       82.9876       79.3761       77.1861       74.1835       78.9263       73.7887       77.1218       81.4611       85.3180       93.0838       76.2862       71.8476       73.7026       92.0534       94.6892      100.5700      104.1930       94.5878       91.8805       93.7012       90.6818       93.5144       94.5768       93.1997       93.4067       90.0153       92.1960       86.3722       79.4345       87.5791       88.2468       89.9529       85.2842       74.0561       77.3793       66.9658       63.3760       65.2824       76.6479       74.0879       62.0893       68.2351       71.4529       68.9622       86.5315       68.3147       71.5709       68.4656       60.3461        0.0000        0.0000        0.0000        0.0000        0.0000       51.4500       39.5100       53.9100       67.8627       68.5535       69.9847       75.5948       87.6840       91.9033      103.5282        0.0000        0.0000        0.0000        0.0000        0.0000        0.0000        0.0000        0.0000        0.0000        0.0000        0.0000        0.0000        0.0000        0.0000        0.0000        0.0000        0.0000        0.0000        0.0000        0.0000        0.0000        0.0000        0.0000        0.0000        0.0000        0.0000        0.0000        0.0000        0.0000        0.0000        0.0000        0.0000        0.0000        0.0000        0.0000        0.0000        0.0000        0.0000        0.0000        0.0000        0.0000        0.0000        0.0000        0.0000        0.0000        0.0000        0.0000        0.0000        0.0000        0.0000        0.0000        0.0000        0.0000        0.0000        0.0000
        0.0000        0.0000        0.0000        0.0000        0.0000        0.0000        0.0000        0.0000        0.0000        0.0000        0.0000        0.0000        0.0000        0.0000        0.0000        0.0000        0.0000        0.0000        0.0000        0.0000        0.0000        0.0000        0.0000        0.0000        0.0000        0.0000        0.0000        0.0000        0.0000        0.0000        0.0000        0.0000        0.0000        0.0000        0.0000        0.0000        0.0000        0.0000        0.0000        0.0000        0.0000        0.0000        0.0000        0.0000        0.0000        0.0000        0.0000        0.0000        0.0000        0.0000        0.0000        0.0000        0.0000        0.0000        0.0000        0.0000        0.0000        0.0000        0.0000        0.0000        0.0000        0.0000        0.0000        0.0000        0.0000        0.0000        0.0000        0.0000        0.0000        0.0000        0.0000        0.0000        0.0000        0.0000        0.0000        0.0000        0.0000        0.0000        0.0000        0.0000        0.0000        0.0000        0.0000        0.0000        0.0000        0.0000        0.0000        0.0000        0.0000        0.0000        0.0000        0.0000        0.0000        0.0000        0.0000        0.0000        0.0000        0.0000        0.0000        0.0000        0.0000        8.3479       11.3725       11.1496        9.2156       10.1414       12.4780       17.3389       18.8888       22.0464       24.4185       32.3164       28.3328       27.9196       29.5194       30.2888       35.0745       43.8784       39.8335       38.0743       50.3436       54.1338       55.5389       70.6517       76.5722       76.0504       78.1924       75.3015       73.3525       72.9947       72.2467       70.5591       71.3380       72.4995       70.7430       70.7638       69.6678       73.0313       83.7386       82.1736       70.8217       62.9944       69.1659       86.0101       87.7980       92.0728       90.1157       87.8379       89.5652       95.3829       89.0136       99.3927       94.4477       91.4850       98.6373       91.5456       89.5644       74.1650       70.4197       78.8962       78.9116       79.1066       76.6205       66.1389       61.3407       58.5168       61.5219       58.6988       64.4366       57.6280       53.4370       50.8322       75.7426       81.4187       81.7560       67.1318       67.4950        0.0000        0.0000        0.0000        0.0000        0.0000        0.0000       58.2600       61.8600       53.8200       56.0700       70.4087       78.8092       83.4808       84.0827       98.8503       87.7426       89.4850        0.0000        0.0000        0.0000        0.0000        0.0000        0.0000        0.0000        0.0000        0.0000        0.0000        0.0000        0.0000        0.0000        0.0000        0.0000        0.0000        0.0000        0.0000        0.0000        0.0000        0.0000        0.0000        0.0000        0.0000        0.0000        0.0000        0.0000        0.0000        0.0000        0.0000        0.0000        0.0000        0.0000        0.0000        0.0000        0.0000        0.0000        0.0000        0.0000        0.0000        0.0000        0.0000        0.0000        0.0000        0.0000        0.0000        0.0000        0.0000        0.0000        0.0000        0.0000        0.0000        0.0000        0.0000        0.0000
        0.0000        0.0000        0.0000        0.0000        0.0000        0.0000        0.0000        0.0000        0.0000        0.0000        0.0000        0.0000        0.0000        0.0000        0.0000        0.0000        0.0000        0.0000        0.0000        0.0000        0.0000        0.0000        0.0000        0.0000        0.0000        0.0000        0.0000        0.0000        0.0000        0.0000        0.0000        0.0000        0.0000        0.0000        0.0000        0.0000        0.0000        0.0000        0.0000        0.0000        0.0000        0.0000        0.0000        0.0000        0.0000        0.0000        0.0000        0.0000        0.0000        0.0000        0.0000        0.0000        0.0000        0.0000        0.0000        0.0000        0.0000        0.0000        0.0000        0.0000        0.0000        0.0000        0.0000        0.0000        0.0000        0.0000        0.0000        0.0000        0.0000        0.0000        0.0000        0.0000        0.0000        0.0000        0.0000        0.0000        0.0000        0.0000        0.0000        0.0000        0.0000        0.0000        0.0000        0.0000        0.0000        0.0000        0.0000        0.0000        0.0000        0.0000        0.0000        0.0000        0.0000        0.0000        0.0000        0.0000        0.0000        0.0000        0.0000        0.0000        0.0000        0.0000       13.3588       16.2425       17.8431       13.5492       15.9077       20.4156       22.6126       21.9704       27.7697       33.3695       29.2436       31.1218       32.6688       39.3376       54.0242       52.9112       50.7811       51.6588       49.3724       59.5555       85.4475       83.4840       82.2371       83.6806       73.7665       77.0889       72.0668       72.4539       67.0328       72.5366       71.0540       62.6916       62.8350       64.8225       64.0376       64.8067       67.9582       65.2252       67.6946       59.3614       59.8629       81.6007       80.2937       87.7531       88.8532       84.0628       93.1382       96.6086       91.2542       90.2974       93.9469       89.9774       85.8623       80.4468       70.8800       68.4107       65.8963       77.1885       76.0020       73.2343       66.7573       58.6150       59.4714       57.9383       58.3401       59.5004       51.7029       61.1048       52.0592       51.7434       66.5608       66.6006       58.5524       57.4529       66.6309        0.0000        0.0000        0.0000        0.0000        0.0000        0.0000        0.0000       83.9100       80.1300       65.6400       76.2427       81.8851       88.3532       85.7500       98.3619       89.1215       85.7376        0.0000        0.0000        0.0000        0.0000        0.0000        0.0000        0.0000        0.0000        0.0000        0.0000        0.0000        0.0000        0.0000        0.0000        0.0000        0.0000        0.0000        0.0000        0.0000        0.0000        0.0000        0.0000        0.0000        0.0000        0.0000        0.0000        0.0000        0.0000        0.0000        0.0000        0.0000        0.0000        0.0000        0.0000        0.0000        0.0000        0.0000        0.0000        0.0000        0.0000        0.0000        0.0000        0.0000        0.0000        0.0000        0.0000        0.0000        0.0000        0.0000        0.0000        0.0000        0.0000        0.0000        0.0000        0.0000
        0.0000        0.0000        0.0000        0.0000        0.0000        0.0000        0.0000        0.0000        0.0000        0.0000        0.0000        0.0000        0.0000        0.0000        0.0000        0.0000        0.0000        0.0000        0.0000        0.0000        0.0000        0.0000        0.0000        0.0000        0.0000        0.0000        0.0000        0.0000        0.0000        0.0000        0.0000        0.0000        0.0000        0.0000        0.0000        0.0000        0.0000        0.0000        0.0000        0.0000        0.0000        0.0000        0.0000        0.0000        0.0000        0.0000        0.0000        0.0000        0.0000        0.0000        0.0000        0.0000        0.0000        0.0000        0.0000        0.0000        0.0000        0.0000        0.0000        0.0000        0.0000        0.0000        0.0000        0.0000        0.0000        0.0000        0.0000        0.0000        0.0000        0.0000        0.0000        0.0000        0.0000        0.0000        0.0000        0.0000        0.0000        0.0000        0.0000        0.0000        0.0000        0.0000        0.0000        0.0000        0.0000        0.0000        0.0000        0.0000        0.0000        0.0000        0.0000        0.0000        0.0000        0.0000        0.0000        0.0000        0.0000        0.0000        0.0000        0.0000        0.0000        0.0000        0.0000       24.9574       29.3927       28.5629       31.1378       30.3181       26.7917       29.9891       36.7557       38.1633       42.9639       49.6183       52.6249       56.2557       65.3089       63.3687       69.3049       85.3383       99.6207      102.8552      109.5609       95.9662       99.3833       94.1383       90.2692        0.0000        0.0000       66.9193       67.2847       65.1244       60.1752       56.5031       58.7555       63.0732       58.8858       62.9947       62.3311       74.6403       77.8818       74.5007       66.8055       77.8167       82.9822       84.7838       86.3313       75.4651       72.0793       78.9581       77.9884       76.6981       76.3720       70.2169       72.9084       87.3920       75.9682       71.0933       67.7864       57.9141       64.7107       68.8284       53.4539       55.4197       53.9075       59.6359       59.5611       57.0162       41.7737       49.0493       49.7585       86.2265      103.1934       82.7471        0.0000        0.0000        0.0000        0.0000        0.0000        0.0000        0.0000        0.0000        0.0000        0.0000        0.0000        0.0000        0.0000       94.2678       85.5697       90.3284       86.6950       77.7567       73.0883        0.0000        0.0000        0.0000        0.0000        0.0000        0.0000        0.0000        0.0000        0.0000        0.0000        0.0000        0.0000        0.0000        0.0000        0.0000        0.0000        0.0000        0.0000        0.0000        0.0000        0.0000        0.0000        0.0000        0.0000        0.0000        0.0000        0.0000        0.0000        0.0000        0.0000        0.0000        0.0000        0.0000        0.0000        0.0000        0.0000        0.0000        0.0000        0.0000        0.0000        0.0000        0.0000        0.0000        0.0000        0.0000        0.0000        0.0000        0.0000        0.0000        0.0000        0.0000        0.0000        0.0000        0.0000        0.0000        0.0000
        0.0000        0.0000        0.0000        0.0000        0.0000        0.0000        0.0000        0.0000        0.0000        0.0000        0.0000        0.0000        0.0000        0.0000        0.0000        0.0000        0.0000        0.0000        0.0000        0.0000        0.0000        0.0000        0.0000        0.0000        0.0000        0.0000        0.0000        0.0000        0.0000        0.0000        0.0000        0.0000        0.0000        0.0000        0.0000        0.0000        0.0000        0.0000        0.0000        0.0000        0.0000        0.0000        0.0000        0.0000        0.0000        0.0000        0.0000        0.0000        0.0000        0.0000        0.0000        0.0000        0.0000        0.0000        0.0000        0.0000        0.0000        0.0000        0.0000        0.0000        0.0000        0.0000        0.0000        0.0000        0.0000        0.0000        0.0000        0.0000        0.0000        0.0000        0.0000        0.0000        0.0000        0.0000        0.0000        0.0000        0.0000        0.0000        0.0000        0.0000        0.0000        0.0000        0.0000        0.0000        0.0000        0.0000        0.0000        0.0000        0.0000        0.0000        0.0000        0.0000        0.0000        0.0000        0.0000        0.0000        0.0000        0.0000        0.0000        0.0000        0.0000        0.0000        0.0000       35.1374       36.5070       37.5582       40.2510       33.5286       33.6939       49.6951       46.6863       43.8980       50.6263       59.2787       64.2261       64.6454       73.6771       84.0072       85.0017      102.8876      120.1088      127.4819      116.6738      100.1743       99.0461       97.1647        0.0000        0.0000        0.0000        0.0000        0.0000        0.0000       54.7506       53.1027       55.1877       60.0657       57.8498       62.0394       63.2442       75.7531       78.9273       82.4431       73.1527       82.1422       81.8423       77.8014       74.4748       66.2269       65.0742       75.8268       76.3860       73.6177       80.4432       74.0503       71.7398       89.5252       75.0893       73.5229       66.6386       63.2142       67.6049       70.5834       58.3961       52.4461       49.9408       56.1032       58.2537       58.5074       51.0267       58.6681       73.0694       58.5684        0.0000        0.0000        0.0000        0.0000        0.0000        0.0000        0.0000        0.0000        0.0000        0.0000        0.0000        0.0000        0.0000        0.0000        0.0000       71.6924       70.7646       81.9476       67.9874       62.8376       58.4754       64.8010        0.0000        0.0000        0.0000        0.0000        0.0000        0.0000        0.0000        0.0000        0.0000        0.0000        0.0000        0.0000        0.0000        0.0000        0.0000        0.0000        0.0000        0.0000        0.0000        0.0000        0.0000        0.0000        0.0000        0.0000        0.0000        0.0000        0.0000        0.0000        0.0000        0.0000        0.0000        0.0000        0.0000        0.0000        0.0000        0.0000        0.0000        0.0000        0.0000        0.0000        0.0000        0.0000        0.0000        0.0000        0.0000        0.0000        0.0000        0.0000        0.0000        0.0000        0.0000        0.0000        0.0000        0.0000        0.0000
        0.0000        0.0000        0.0000        0.0000        0.0000        0.0000        0.0000        0.0000        0.0000        0.0000        0.0000        0.0000        0.0000        0.0000        0.0000        0.0000        0.0000        0.0000        0.0000        0.0000        0.0000        0.0000        0.0000        0.0000        0.0000        0.0000        0.0000        0.0000        0.0000        0.0000        0.0000        0.0000        0.0000        0.0000        0.0000        0.0000        0.0000        0.0000        0.0000        0.0000        0.0000        0.0000        0.0000        0.0000        0.0000        0.0000        0.0000        0.0000        0.0000        0.0000        0.0000        0.0000        0.0000        0.0000        0.0000        0.0000        0.0000        0.0000        0.0000        0.0000        0.0000        0.0000        0.0000        0.0000        0.0000        0.0000        0.0000        0.0000        0.0000        0.0000        0.0000        0.0000        0.0000        0.0000        0.0000        0.0000        0.0000        0.0000        0.0000        0.0000        0.0000        0.0000        0.0000        0.0000        0.0000        0.0000        0.0000        0.0000        0.0000        0.0000        0.0000        0.0000        0.0000        0.0000        0.0000        0.0000        0.0000        0.0000        0.0000        0.0000        0.0000        0.0000        0.0000       35.1169       39.0378       44.2832       41.7336       40.6888       35.3526       36.7022       37.6959       51.1819       61.9274       66.0462       73.4548       76.8095       74.4030        0.0000       87.2049      118.0203        0.0000        0.0000      122.3407      103.8468        0.0000        0.0000        0.0000        0.0000        0.0000        0.0000        0.0000        0.0000       57.2723       55.9833       57.1379       60.1256       63.8447       66.9888       66.9292       81.7256       74.6355       77.1516       72.3046       73.4389       79.2445       74.4426       75.3221       65.4768       70.9403       76.0292       72.3511       72.7004       71.2292       82.0662       67.5606      109.3420       82.9701       73.4340       71.6109       62.8763       81.4249       75.8239       64.4159       63.8509       51.0835       60.9028       64.3939        0.0000        0.0000        0.0000        0.0000        0.0000        0.0000        0.0000        0.0000        0.0000        0.0000        0.0000        0.0000        0.0000        0.0000        0.0000        0.0000        0.0000        0.0000        0.0000        0.0000       63.9195       63.0535       56.2952       58.8104       63.3603        0.0000        0.0000        0.0000        0.0000        0.0000        0.0000        0.0000        0.0000        0.0000        0.0000        0.0000        0.0000        0.0000        0.0000        0.0000        0.0000        0.0000        0.0000        0.0000        0.0000        0.0000        0.0000        0.0000        0.0000        0.0000        0.0000        0.0000        0.0000        0.0000        0.0000        0.0000        0.0000        0.0000        0.0000        0.0000        0.0000        0.0000        0.0000        0.0000        0.0000        0.0000        0.0000        0.0000        0.0000        0.0000        0.0000        0.0000        0.0000        0.0000        0.0000        0.0000        0.0000        0.0000        0.0000        0.0000        0.0000        0.0000
        0.0000        0.0000        0.0000        0.0000        0.0000        0.0000        0.0000        0.0000        0.0000        0.0000        0.0000        0.0000        0.0000        0.0000        0.0000        0.0000        0.0000        0.0000        0.0000        0.0000        0.0000        0.0000        0.0000        0.0000        0.0000        0.0000        0.0000        0.0000        0.0000        0.0000        0.0000        0.0000        0.0000        0.0000        0.0000        0.0000        0.0000        0.0000        0.0000        0.0000        0.0000        0.0000        0.0000        0.0000        0.0000        0.0000        0.0000        0.0000        0.0000        0.0000        0.0000        0.0000        0.0000        0.0000        0.0000        0.0000        0.0000        0.0000        0.0000        0.0000        0.0000        0.0000        0.0000        0.0000        0.0000        0.0000        0.0000        0.0000        0.0000        0.0000        0.0000        0.0000        0.0000        0.0000        0.0000        0.0000        0.0000        0.0000        0.0000        0.0000        0.0000        0.0000        0.0000        0.0000        0.0000        0.0000        0.0000        0.0000        0.0000        0.0000        0.0000        0.0000        0.0000        0.0000        0.0000        0.0000        0.0000        0.0000        0.0000        0.0000        0.0000        0.0000        0.0000       40.0115       48.0983       44.8215       41.6620       38.1053       37.3239       42.1897       43.5859       45.5778       59.4328       69.5375        0.0000        0.0000        0.0000        0.0000        0.0000        0.0000        0.0000        0.0000        0.0000        0.0000        0.0000        0.0000        0.0000        0.0000        0.0000        0.0000        0.0000        0.0000        0.0000       55.5566       60.1648       69.0063       64.3974       65.5300       68.3374       66.0568       61.6572       60.8773       66.9644       75.2490       74.0900       90.1172       84.8565       68.4254       70.0990       61.7840       61.3205       88.1978       77.5418       76.9289       60.0611       81.9978       78.9511       73.7639       73.2030       77.8343       84.4867       89.2135       75.0876       68.7319       54.4512       64.9080        0.0000        0.0000        0.0000        0.0000        0.0000        0.0000        0.0000        0.0000        0.0000        0.0000        0.0000        0.0000        0.0000        0.0000        0.0000        0.0000        0.0000        0.0000        0.0000        0.0000        0.0000        0.0000       72.0508       69.4763       71.0740        0.0000       68.4221       88.5823        0.0000        0.0000        0.0000        0.0000        0.0000        0.0000        0.0000        0.0000        0.0000        0.0000        0.0000        0.0000        0.0000        0.0000        0.0000        0.0000        0.0000        0.0000        0.0000        0.0000        0.0000        0.0000        0.0000        0.0000        0.0000        0.0000        0.0000        0.0000        0.0000        0.0000        0.0000        0.0000        0.0000        0.0000        0.0000        0.0000        0.0000        0.0000        0.0000        0.0000        0.0000        0.0000        0.0000        0.0000        0.0000        0.0000        0.0000        0.0000        0.0000        0.0000        0.0000        0.0000        0.0000        0.0000        0.0000
        0.0000        0.0000        0.0000        0.0000        0.0000        0.0000        0.0000        0.0000        0.0000        0.0000        0.0000        0.0000        0.0000        0.0000        0.0000        0.0000        0.0000        0.0000        0.0000        0.0000        0.0000        0.0000        0.0000        0.0000        0.0000        0.0000        0.0000        0.0000        0.0000        0.0000        0.0000        0.0000        0.0000        0.0000        0.0000        0.0000        0.0000        0.0000        0.0000        0.0000        0.0000        0.0000        0.0000        0.0000        0.0000        0.0000        0.0000        0.0000        0.0000        0.0000        0.0000        0.0000        0.0000        0.0000        0.0000        0.0000        0.0000        0.0000        0.0000        0.0000        0.0000        0.0000        0.0000        0.0000        0.0000        0.0000        0.0000        0.0000        0.0000        0.0000        0.0000        0.0000        0.0000        0.0000        0.0000        0.0000        0.0000        0.0000        0.0000        0.0000        0.0000        0.0000        0.0000        0.0000        0.0000        0.0000        0.0000        0.0000        0.0000        0.0000        0.0000        0.0000        0.0000        0.0000        0.0000        0.0000        0.0000        0.0000        0.0000        0.0000        0.0000        0.0000        0.0000        0.0000        0.0000       48.3118       40.0325       40.7487       45.4201       42.0014       43.4448       38.7837       50.5672       49.9405       49.9536        0.0000        0.0000        0.0000        0.0000        0.0000        0.0000        0.0000        0.0000        0.0000        0.0000        0.0000        0.0000        0.0000        0.0000        0.0000        0.0000        0.0000        0.0000       60.3067       63.0711       75.4557       82.0087       84.3514       82.7700       69.2158       67.8277       74.9717       77.2163       81.6378       86.8559       86.6268       84.8316       78.7551      104.6900       76.2792       77.0753       64.7089       63.4824       59.6788       66.0227       75.2679       89.1871      103.1578      109.2074      102.1919      117.6906       94.6124       64.4893       59.3100       78.7800        0.0000        0.0000        0.0000        0.0000        0.0000        0.0000        0.0000        0.0000        0.0000        0.0000        0.0000        0.0000        0.0000        0.0000        0.0000        0.0000        0.0000        0.0000        0.0000        0.0000        0.0000        0.0000        0.0000        0.0000       97.0693       93.4228        0.0000       96.1200      131.5500        0.0000        0.0000        0.0000        0.0000        0.0000        0.0000        0.0000        0.0000        0.0000        0.0000        0.0000        0.0000        0.0000        0.0000        0.0000        0.0000        0.0000        0.0000        0.0000        0.0000        0.0000        0.0000        0.0000        0.0000        0.0000        0.0000        0.0000        0.0000        0.0000        0.0000        0.0000        0.0000        0.0000        0.0000        0.0000        0.0000        0.0000        0.0000        0.0000        0.0000        0.0000        0.0000        0.0000        0.0000        0.0000        0.0000        0.0000        0.0000        0.0000        0.0000        0.0000        0.0000        0.0000        0.0000        0.0000
        0.0000        0.0000        0.0000        0.0000        0.0000        0.0000        0.0000        0.0000        0.0000        0.0000        0.0000        0.0000        0.0000        0.0000        0.0000        0.0000        0.0000        0.0000        0.0000        0.0000        0.0000        0.0000        0.0000        0.0000        0.0000        0.0000        0.0000        0.0000        0.0000        0.0000        0.0000        0.0000        0.0000        0.0000        0.0000        0.0000        0.0000        0.0000        0.0000        0.0000        0.0000        0.0000        0.0000        0.0000        0.0000        0.0000        0.0000        0.0000        0.0000        0.0000        0.0000        0.0000        0.0000        0.0000        0.0000        0.0000        0.0000        0.0000        0.0000        0.0000        0.0000        0.0000        0.0000        0.0000        0.0000        0.0000        0.0000        0.0000        0.0000        0.0000        0.0000        0.0000        0.0000        0.0000        0.0000        0.0000        0.0000        0.0000        0.0000        0.0000        0.0000        0.0000        0.0000        0.0000        0.0000        0.0000        0.0000        0.0000        0.0000        0.0000        0.0000        0.0000        0.0000        0.0000        0.0000        0.0000        0.0000        0.0000        0.0000        0.0000        0.0000        0.0000        0.0000        0.0000        0.0000        0.0000       49.6372       50.8999       46.6665       42.8361       51.1471       49.1863       45.6800       47.8855       59.5953        0.0000        0.0000        0.0000        0.0000        0.0000        0.0000        0.0000        0.0000        0.0000        0.0000        0.0000        0.0000        0.0000        0.0000        0.0000        0.0000        0.0000        0.0000        0.0000        0.0000       79.2299       83.3444       85.2239       86.7190       78.9077       77.0677       88.7174       88.3688       87.9116       88.8198       93.8903       89.8124       80.3959       76.8677       75.8352       71.7048       95.3660       65.9583       67.4639       77.1798      107.4074      143.3880      105.1111      105.3099       77.5884        0.0000        0.0000       75.5934        0.0000        0.0000        0.0000        0.0000        0.0000        0.0000        0.0000        0.0000        0.0000        0.0000        0.0000        0.0000        0.0000        0.0000        0.0000        0.0000        0.0000        0.0000        0.0000        0.0000        0.0000        0.0000        0.0000        0.0000        0.0000        0.0000      113.5795      114.4746        0.0000        0.0000        0.0000        0.0000        0.0000        0.0000        0.0000        0.0000        0.0000        0.0000        0.0000        0.0000        0.0000        0.0000        0.0000        0.0000        0.0000        0.0000        0.0000        0.0000        0.0000        0.0000        0.0000        0.0000        0.0000        0.0000        0.0000        0.0000        0.0000        0.0000        0.0000        0.0000        0.0000        0.0000        0.0000        0.0000        0.0000        0.0000        0.0000        0.0000        0.0000        0.0000        0.0000        0.0000        0.0000        0.0000        0.0000        0.0000        0.0000        0.0000        0.0000        0.0000        0.0000        0.0000        0.0000        0.0000        0.0000        0.0000
[truncated: 212,709 more chars]
