# Supplementary material for: Multidimensional evaluation of the TRMM 3B43V7 satellite-based precipitation product in mainland China from 1998–2016
Source: PeerJ. 2020 Feb 20;8:e8615. doi: 10.7717/peerj.8615 (PMC7036276; doi:10.7717/peerj.8615)
Supplement: Supplemental Information 2 [file peerj-08-8615-s002.zip › TRMM_3B43 data/TRMM 3B43 data-Year-Month/2003-01.txt]

ncols         249
nrows         175
xllcorner     73.250
yllcorner     6.500
cellsize      0.25000
        0.0000        0.0000        0.0000        0.0000        0.0000        0.0000        0.0000        0.0000        0.0000        0.0000        0.0000        0.0000        0.0000        0.0000        0.0000        0.0000        0.0000        0.0000        0.0000        0.0000        0.0000        0.0000        0.0000        0.0000        0.0000        0.0000        0.0000        0.0000        0.0000        0.0000        0.0000        0.0000        0.0000        0.0000        0.0000        0.0000        0.0000        0.0000        0.0000        0.0000        0.0000        0.0000        0.0000        0.0000        0.0000        0.0000        0.0000        0.0000        0.0000        0.0000        0.0000        0.0000        0.0000        0.0000        0.0000        0.0000        0.0000        0.0000        0.0000        0.0000        0.0000        0.0000        0.0000        0.0000        0.0000        0.0000        0.0000        0.0000        0.0000        0.0000        0.0000        0.0000        0.0000        0.0000        0.0000        0.0000        0.0000        0.0000        0.0000        0.0000        0.0000        0.0000        0.0000        0.0000        0.0000        0.0000        0.0000        0.0000        0.0000        0.0000        0.0000        0.0000        0.0000        0.0000        0.0000        0.0000        0.0000        0.0000        0.0000        0.0000        0.0000        0.0000        0.0000        0.0000        0.0000        0.0000        0.0000        0.0000        0.0000        0.0000        0.0000        0.0000        0.0000        0.0000        0.0000        0.0000        0.0000        0.0000        0.0000        0.0000        0.0000        0.0000        0.0000        0.0000        0.0000        0.0000        0.0000        0.0000        0.0000        0.0000        0.0000        0.0000        0.0000        0.0000        0.0000        0.0000        0.0000        0.0000        0.0000        0.0000        0.0000        0.0000        0.0000        0.0000        0.0000        0.0000        0.0000        0.0000        0.0000        0.0000        0.0000        0.0000        0.0000        0.0000        0.0000        0.0000        0.0000        0.0000        0.0000        0.0000        0.0000        0.0000        0.0000        0.0000        0.0000        0.0000        0.0000        0.0000        0.0000        0.0000        0.0000        0.0000        0.0000        7.6991        6.5966        4.2472        0.0000        0.0000        0.0000        3.4010        3.4891        3.3530        3.8133        5.6209        6.8194        7.6717        6.5999        5.9493        5.9256        5.5866        5.1721        4.7494        4.3459        3.8629        3.5779        3.9260        3.5112        3.1533        2.7923        2.3377        2.4710        2.5955        2.3636        2.4732        2.5867        2.6669        2.9498        2.8095        2.9521        3.0645        3.4628        4.0177        4.1027        4.2225        4.6298        4.3540        4.5135        4.9373        5.9913        0.0000        0.0000        0.0000        0.0000        0.0000        0.0000        0.0000        0.0000        0.0000        0.0000        0.0000        0.0000        0.0000        0.0000        0.0000        0.0000        0.0000        0.0000        0.0000        0.0000        0.0000        0.0000        0.0000        0.0000        0.0000        0.0000        0.0000        0.0000        0.0000        0.0000
        0.0000        0.0000        0.0000        0.0000        0.0000        0.0000        0.0000        0.0000        0.0000        0.0000        0.0000        0.0000        0.0000        0.0000        0.0000        0.0000        0.0000        0.0000        0.0000        0.0000        0.0000        0.0000        0.0000        0.0000        0.0000        0.0000        0.0000        0.0000        0.0000        0.0000        0.0000        0.0000        0.0000        0.0000        0.0000        0.0000        0.0000        0.0000        0.0000        0.0000        0.0000        0.0000        0.0000        0.0000        0.0000        0.0000        0.0000        0.0000        0.0000        0.0000        0.0000        0.0000        0.0000        0.0000        0.0000        0.0000        0.0000        0.0000        0.0000        0.0000        0.0000        0.0000        0.0000        0.0000        0.0000        0.0000        0.0000        0.0000        0.0000        0.0000        0.0000        0.0000        0.0000        0.0000        0.0000        0.0000        0.0000        0.0000        0.0000        0.0000        0.0000        0.0000        0.0000        0.0000        0.0000        0.0000        0.0000        0.0000        0.0000        0.0000        0.0000        0.0000        0.0000        0.0000        0.0000        0.0000        0.0000        0.0000        0.0000        0.0000        0.0000        0.0000        0.0000        0.0000        0.0000        0.0000        0.0000        0.0000        0.0000        0.0000        0.0000        0.0000        0.0000        0.0000        0.0000        0.0000        0.0000        0.0000        0.0000        0.0000        0.0000        0.0000        0.0000        0.0000        0.0000        0.0000        0.0000        0.0000        0.0000        0.0000        0.0000        0.0000        0.0000        0.0000        0.0000        0.0000        0.0000        0.0000        0.0000        0.0000        0.0000        0.0000        0.0000        0.0000        0.0000        0.0000        0.0000        0.0000        0.0000        0.0000        0.0000        0.0000        0.0000        0.0000        0.0000        0.0000        0.0000        0.0000        0.0000        0.0000        0.0000        0.0000        0.0000        0.0000        0.0000        0.0000        0.0000        0.0000        0.0000        0.0000        0.0000        0.0000        8.4225        7.7389        6.5325        3.6990        2.8354        2.3372        2.5923        3.4511        3.6921        4.1003        4.2408        5.2112        6.0694        6.4350        5.7861        6.3157        6.1037        5.2619        4.8510        4.7503        5.0510        4.3103        3.5725        4.7709        4.7558        4.9011        4.2000        4.2329        3.0979        2.6981        2.6756        2.4248        2.3109        2.2630        2.8174        2.7977        2.7350        2.9806        3.0469        3.4225        3.6887        3.6393        4.0423        3.8818        3.6870        3.9344        4.8860        7.2293        8.1928        8.9632        9.8326       10.9244       10.0318       10.0932        0.0000        0.0000        0.0000        0.0000        0.0000        0.0000        0.0000        0.0000        0.0000        0.0000        0.0000        0.0000        0.0000        0.0000        0.0000        0.0000        0.0000        0.0000        0.0000        0.0000        0.0000        0.0000        0.0000
        0.0000        0.0000        0.0000        0.0000        0.0000        0.0000        0.0000        0.0000        0.0000        0.0000        0.0000        0.0000        0.0000        0.0000        0.0000        0.0000        0.0000        0.0000        0.0000        0.0000        0.0000        0.0000        0.0000        0.0000        0.0000        0.0000        0.0000        0.0000        0.0000        0.0000        0.0000        0.0000        0.0000        0.0000        0.0000        0.0000        0.0000        0.0000        0.0000        0.0000        0.0000        0.0000        0.0000        0.0000        0.0000        0.0000        0.0000        0.0000        0.0000        0.0000        0.0000        0.0000        0.0000        0.0000        0.0000       27.5668        0.0000       21.1777       16.4174        0.0000        0.0000        0.0000        0.0000        0.0000        0.0000        0.0000        0.0000        0.0000        0.0000        0.0000        0.0000        0.0000        0.0000        0.0000        0.0000        0.0000        0.0000        0.0000        0.0000        0.0000        0.0000        0.0000        0.0000        0.0000        0.0000        0.0000        0.0000        0.0000        0.0000        0.0000        0.0000        0.0000        0.0000        0.0000        0.0000        0.0000        0.0000        0.0000        0.0000        0.0000        0.0000        0.0000        0.0000        0.0000        0.0000        0.0000        0.0000        0.0000        0.0000        0.0000        0.0000        0.0000        0.0000        0.0000        0.0000        0.0000        0.0000        0.0000        0.0000        0.0000        0.0000        0.0000        0.0000        0.0000        0.0000        0.0000        0.0000        0.0000        0.0000        0.0000        0.0000        0.0000        0.0000        0.0000        0.0000        0.0000        0.0000        0.0000        0.0000        0.0000        0.0000        0.0000        0.0000        0.0000        0.0000        0.0000        0.0000        0.0000        0.0000        0.0000        0.0000        0.0000        0.0000        0.0000        0.0000        0.0000        0.0000        0.0000        0.0000        0.0000        0.0000        0.0000        0.0000        0.0000        0.0000        0.0000        0.0000        0.0000        0.0000        0.0000        0.0000        7.9602        7.7364        7.0772        6.0069        3.5485        2.8273        2.4439        2.5724        3.4720        3.7908        4.0746        4.3092        5.6238        5.8621        5.7316        5.5297        5.7934        5.7317        5.5509        4.9409        5.1525        5.9482        5.0440        4.4269        5.0711        4.9976        4.7124        3.9175        3.7486        3.1505        3.0226        2.6397        2.3316        2.6102        2.7168        3.3180        2.7895        3.5607        3.9837        3.6787        3.4482        3.2831        3.3043        3.5499        3.3392        3.3514        3.3882        4.0472        6.3404        7.5151        7.6974        9.4699       13.2666       13.7289       10.7739       26.1780        0.0000        0.0000        0.0000        0.0000        0.0000        0.0000        0.0000        0.0000        0.0000        0.0000        0.0000        0.0000        0.0000        0.0000        0.0000        0.0000        0.0000        0.0000        0.0000        0.0000        0.0000        0.0000
        0.0000        0.0000        0.0000        0.0000        0.0000        0.0000        0.0000        0.0000        0.0000        0.0000        0.0000        0.0000        0.0000        0.0000        0.0000        0.0000        0.0000        0.0000        0.0000        0.0000        0.0000        0.0000        0.0000        0.0000        0.0000        0.0000        0.0000        0.0000        0.0000        0.0000        0.0000        0.0000        0.0000        0.0000        0.0000        0.0000        0.0000        0.0000        0.0000        0.0000        0.0000        0.0000        0.0000        0.0000        0.0000        0.0000        0.0000        0.0000        0.0000        0.0000        0.0000        0.0000        0.0000       42.9946       38.1674       32.8468       32.0139       27.2875       20.3655       10.5019        0.0000        0.0000        0.0000        0.0000        0.0000        0.0000        0.0000        0.0000        0.0000        0.0000        0.0000        0.0000        0.0000        0.0000        0.0000        0.0000        0.0000        0.0000        0.0000        0.0000        0.0000        0.0000        0.0000        0.0000        0.0000        0.0000        0.0000        0.0000        0.0000        0.0000        0.0000        0.0000        0.0000        0.0000        0.0000        0.0000        0.0000        0.0000        0.0000        0.0000        0.0000        0.0000        0.0000        0.0000        0.0000        0.0000        0.0000        0.0000        0.0000        0.0000        0.0000        0.0000        0.0000        0.0000        0.0000        0.0000        0.0000        0.0000        0.0000        0.0000        0.0000        0.0000        0.0000        0.0000        0.0000        0.0000        0.0000        0.0000        0.0000        0.0000        0.0000        0.0000        0.0000        0.0000        0.0000        0.0000        0.0000        0.0000        0.0000        0.0000        0.0000        0.0000        0.0000        0.0000        0.0000        0.0000        0.0000        0.0000        0.0000        0.0000        0.0000        0.0000        0.0000        0.0000        0.0000        0.0000        0.0000        0.0000        0.0000        0.0000        0.0000        0.0000        0.0000        0.0000        0.0000        0.0000        0.0000        0.0000        0.0000        0.0000        6.7561        6.6332        6.3268        5.7433        4.9751        2.8962        2.6079        2.4560        2.5082        3.1856        3.4569        3.9200        4.3558        5.6159        6.1713        7.0289        6.2498        6.9970        7.2553        5.6108        5.5842        5.8373        4.5105        4.2213        4.7537        4.8426        4.1843        3.7550        3.1163        2.1897        2.2345        2.4702        2.6105        2.6193        2.7732        2.8279        3.2509        2.6646        3.6039        4.0279        4.5824        3.6760        2.9457        3.0503        3.1611        3.2134        3.1169        3.2215        3.7926        5.6268        6.4838        7.1629        7.4491        7.6697        7.8402        8.2591       11.7940       13.7552       11.3339        0.0000        0.0000        0.0000        0.0000        0.0000        0.0000        0.0000        0.0000        0.0000        0.0000        0.0000        0.0000        0.0000        0.0000        0.0000        0.0000        0.0000        0.0000        0.0000        0.0000
        0.0000        0.0000        0.0000        0.0000        0.0000        0.0000        0.0000        0.0000        0.0000        0.0000        0.0000        0.0000        0.0000        0.0000        0.0000        0.0000        0.0000        0.0000        0.0000        0.0000        0.0000        0.0000        0.0000        0.0000        0.0000        0.0000        0.0000        0.0000        0.0000        0.0000        0.0000        0.0000        0.0000        0.0000        0.0000        0.0000        0.0000        0.0000        0.0000        0.0000        0.0000        0.0000        0.0000        0.0000        0.0000        0.0000        0.0000        0.0000        0.0000        0.0000        0.0000        0.0000        0.0000       47.6627       42.3010       41.8638       40.8463       35.8128       29.0331       19.2516        0.0000        0.0000        0.0000        0.0000        0.0000        0.0000        0.0000        0.0000        0.0000        0.0000        0.0000        0.0000        0.0000        0.0000        0.0000        0.0000        0.0000        0.0000        0.0000        0.0000        0.0000        0.0000        0.0000        0.0000        0.0000        0.0000        0.0000        0.0000        0.0000        0.0000        0.0000        0.0000        0.0000        0.0000        0.0000        0.0000        0.0000        0.0000        0.0000        0.0000        0.0000        0.0000        0.0000        0.0000        0.0000        0.0000        0.0000        0.0000        0.0000        0.0000        0.0000        0.0000        0.0000        0.0000        0.0000        0.0000        0.0000        0.0000        0.0000        0.0000        0.0000        0.0000        0.0000        0.0000        0.0000        0.0000        0.0000        0.0000        0.0000        0.0000        0.0000        0.0000        0.0000        0.0000        0.0000        0.0000        0.0000        0.0000        0.0000        0.0000        0.0000        0.0000        0.0000        0.0000        0.0000        0.0000        0.0000        0.0000        0.0000        0.0000        0.0000        0.0000        0.0000        0.0000        0.0000        0.0000        0.0000        0.0000        0.0000        0.0000        0.0000        0.0000        0.0000        0.0000        0.0000        0.0000        0.0000        0.0000        0.0000        0.0000        3.5161        3.9836        3.8988        3.7687        3.1696        3.3068        2.9803        2.9405        3.1652        3.4791        3.7938        4.2810        4.8206        5.4065        5.7225        5.9655        5.5530        5.5602        5.3665        5.1692        4.7165        5.4774        5.1134        4.5985        4.0809        4.4915        4.2899        3.8796        3.2932        2.4458        2.5140        2.6577        2.3900        2.5494        2.6187        2.6747        3.0696        3.0648        3.2699        3.4586        4.5120        5.6080        3.6089        3.9967        3.6947        3.2042        3.5459        3.4127        3.8593        5.7830        6.2250        6.4205        7.0126        6.6894        6.7112        7.4794        7.7306        9.2386       12.0671       10.3356       10.3034        0.0000        0.0000        0.0000        0.0000        0.0000        0.0000        0.0000        0.0000        0.0000        0.0000        0.0000        0.0000        0.0000        0.0000        0.0000        0.0000        0.0000        0.0000
        0.0000        0.0000        0.0000        0.0000        0.0000        0.0000        0.0000        0.0000        0.0000        0.0000        0.0000        0.0000        0.0000        0.0000        0.0000        0.0000        0.0000        0.0000        0.0000        0.0000        0.0000        0.0000        0.0000        0.0000        0.0000        0.0000        0.0000        0.0000        0.0000        0.0000        0.0000        0.0000        0.0000        0.0000        0.0000        0.0000        0.0000        0.0000        0.0000        0.0000        0.0000        0.0000        0.0000        0.0000        0.0000        0.0000        0.0000        0.0000        0.0000        0.0000       49.9319       54.0423       50.6580       47.8413       45.0141       46.9290       46.1063       41.4648       33.5363       23.6190       17.7255       12.9657        0.0000        0.0000        0.0000        0.0000        0.0000        0.0000        0.0000        0.0000        0.0000        0.0000        0.0000        0.0000        0.0000        0.0000        0.0000        0.0000        0.0000        0.0000        0.0000        0.0000        0.0000        0.0000        0.0000        0.0000        0.0000        0.0000        0.0000        0.0000        0.0000        0.0000        0.0000        0.0000        0.0000        0.0000        0.0000        0.0000        0.0000        0.0000        0.0000        0.0000        0.0000        0.0000        0.0000        0.0000        0.0000        0.0000        0.0000        0.0000        0.0000        0.0000        0.0000        0.0000        0.0000        0.0000        0.0000        0.0000        0.0000        0.0000        0.0000        0.0000        0.0000        0.0000        0.0000        0.0000        0.0000        0.0000        0.0000        0.0000        0.0000        0.0000        0.0000        0.0000        0.0000        0.0000        0.0000        0.0000        0.0000        0.0000        0.0000        0.0000        0.0000        0.0000        0.0000        0.0000        0.0000        0.0000        0.0000        0.0000        0.0000        0.0000        0.0000        0.0000        0.0000        0.0000        0.0000        0.0000        0.0000        0.0000        0.0000        0.0000        0.0000        0.0000        0.0000        0.0000        0.0000        0.0000        0.0000        2.3046        2.4072        2.8403        2.8226        2.8768        2.7809        3.3152        3.0765        3.0343        3.3421        4.0714        4.2385        4.4856        4.6098        4.3262        4.4792        4.7248        5.0437        5.2611        5.6053        5.1863        4.7536        4.5257        4.3918        3.6607        3.7361        4.5766        4.3998        3.9112        3.2603        2.4376        2.0750        2.1377        2.0757        2.1347        2.1531        2.6983        3.7059        4.0758        4.1823        4.0577        3.2713        3.4564        3.5373        4.2750        4.7720        3.3120        3.0691        3.2763        3.8383        4.9491        5.7533        6.1397        6.9900        6.6652        7.0548        7.3269        6.9603        7.6542        8.0348        8.8380        9.6066        0.0000        0.0000        0.0000        0.0000        0.0000        0.0000        0.0000        0.0000        0.0000        0.0000        0.0000        0.0000        0.0000        0.0000       34.2950       37.8934       37.3902        0.0000
        0.0000        0.0000        0.0000        0.0000        0.0000        0.0000        0.0000        0.0000        0.0000        0.0000        0.0000        0.0000        0.0000        0.0000        0.0000        0.0000        0.0000        0.0000        0.0000        0.0000        0.0000        0.0000        0.0000        0.0000        0.0000        0.0000        0.0000        0.0000        0.0000        0.0000        0.0000        0.0000        0.0000        0.0000        0.0000        0.0000        0.0000        0.0000        0.0000        0.0000        0.0000        0.0000        0.0000        0.0000        0.0000        0.0000        0.0000        0.0000       52.0582       49.4703       47.7956       48.3278       48.5406       45.5435       45.8021       48.0510       46.7235       45.0209       38.0478       28.1108       21.5338       16.4994       12.9132        0.0000        0.0000        0.0000        0.0000        0.0000        0.0000        0.0000        0.0000        0.0000        0.0000        0.0000        0.0000        0.0000        0.0000        0.0000        0.0000        0.0000        0.0000        0.0000        0.0000        0.0000        0.0000        0.0000        0.0000        0.0000        0.0000        0.0000        0.0000        0.0000        0.0000        0.0000        0.0000        0.0000        0.0000        0.0000        0.0000        0.0000        0.0000        0.0000        0.0000        0.0000        0.0000        0.0000        0.0000        0.0000        0.0000        0.0000        0.0000        0.0000        0.0000        0.0000        0.0000        0.0000        0.0000        0.0000        0.0000        0.0000        0.0000        0.0000        0.0000        0.0000        0.0000        0.0000        0.0000        0.0000        0.0000        0.0000        0.0000        0.0000        0.0000        0.0000        0.0000        0.0000        0.0000        0.0000        0.0000        0.0000        0.0000        0.0000        0.0000        0.0000        0.0000        0.0000        0.0000        0.0000        0.0000        0.0000        0.0000        0.0000        0.0000        0.0000        0.0000        0.0000        0.0000        0.0000        0.0000        0.0000        0.0000        0.0000        0.0000        0.0000        0.0000        0.0000        0.0000        0.0000        2.0401        2.3233        2.1574        2.9097        2.8406        2.5391        2.3640        2.9589        3.0810        3.3699        3.7994        4.3577        4.3980        4.3425        4.3542        5.1217        5.9993        4.8031        4.7111        5.9063        6.5514        5.2971        4.8569        4.6742        4.0212        3.5310        3.0598        4.2488        4.0659        3.7132        3.1699        2.4135        2.5736        2.3388        2.1180        2.2782        3.0950        3.7341        4.2946        4.1243        3.7730        3.7246        3.2300        3.0872        3.4688        4.5190        4.1834        3.4483        3.0270        3.2520        3.7995        4.9185        6.0040        6.7472        7.1828        6.5253        6.4718        7.0497        7.3471        8.3756        8.9026        9.7420       11.5369       11.7056        0.0000        0.0000        0.0000        0.0000        0.0000        0.0000        0.0000        0.0000        0.0000       32.5027       34.8785       32.4930       34.6263       37.1334       40.4053       38.7919       39.3101
        0.0000        0.0000        0.0000        0.0000        0.0000        0.0000        0.0000        0.0000        0.0000        0.0000        0.0000        0.0000        0.0000        0.0000        0.0000        0.0000        0.0000        0.0000        0.0000        0.0000        0.0000        0.0000        0.0000        0.0000        0.0000        0.0000        0.0000        0.0000        0.0000        0.0000        0.0000        0.0000        0.0000        0.0000        0.0000        0.0000        0.0000        0.0000        0.0000        0.0000        0.0000        0.0000        0.0000        0.0000        0.0000        0.0000        0.0000        0.0000       48.7658       44.1492       41.8151       42.5868       41.2928       40.2772       42.0973       45.6073       46.6366       45.4042       40.5136       30.3179       25.1863       20.7918       16.6674        4.9131        3.8149        4.6436        4.7383        0.0000        0.0000        0.0000        0.0000        0.0000        0.0000        0.0000        0.0000        0.0000        0.0000        0.0000        0.0000        0.0000        0.0000        0.0000        0.0000        0.0000        0.0000        0.0000        0.0000        0.0000        0.0000        0.0000        0.0000        0.0000        0.0000        0.0000        0.0000        0.0000        0.0000        0.0000        0.0000        0.0000        0.0000        0.0000        0.0000        0.0000        0.0000        0.0000        0.0000        0.0000        0.0000        0.0000        0.0000        0.0000        0.0000        0.0000        0.0000        0.0000        0.0000        0.0000        0.0000        0.0000        0.0000        0.0000        0.0000        0.0000        0.0000        0.0000        0.0000        0.0000        0.0000        0.0000        0.0000        0.0000        0.0000        0.0000        0.0000        0.0000        0.0000        0.0000        0.0000        0.0000        0.0000        0.0000        0.0000        0.0000        0.0000        0.0000        0.0000        0.0000        0.0000        0.0000        0.0000        0.0000        0.0000        0.0000        0.0000        0.0000        0.0000        0.0000        0.0000        0.0000        0.0000        0.0000        0.0000        0.0000        0.0000        0.0000        0.0000        0.0000        1.8323        2.0440        2.0861        2.3799        2.1738        2.2783        2.2495        2.7053        3.3034        4.0832        4.7578        5.2983        4.6226        4.2453        4.5615        4.9783        5.8050        6.0350        4.9401        4.9366        6.1238        5.1185        4.6980        3.7126        3.3863        3.0133        2.7729        3.9953        3.7218        3.6311        3.6028        3.2763        2.8255        2.2366        1.8052        2.0714        2.6666        3.2760        3.1653        2.8369        2.8062        2.7933        2.6561        2.6694        2.8287        3.2326        4.1066        3.7235        3.5161        3.0276        3.8662        5.5436        5.7696        6.8985        6.9948        6.2440        6.3010        7.5235        9.3137        8.8293        9.7910       10.1996       10.6523        0.0000        0.0000        0.0000        0.0000        0.0000        0.0000       18.7097       21.3548       24.6330       28.0575       32.6010       34.2990       36.1989       38.5994       37.7245       39.3704        0.0000        0.0000
        0.0000        0.0000        0.0000        0.0000        0.0000        0.0000        0.0000        0.0000        0.0000        0.0000        0.0000        0.0000        0.0000        0.0000        0.0000        0.0000        0.0000        0.0000        0.0000        0.0000        0.0000        0.0000        0.0000        0.0000        0.0000        0.0000        0.0000        0.0000        0.0000        0.0000        0.0000        0.0000        0.0000        0.0000        0.0000        0.0000        0.0000        0.0000        0.0000        0.0000        0.0000        0.0000        0.0000        0.0000        0.0000        0.0000        0.0000        0.0000       39.1607       35.3241       32.8784       28.0322       27.0763       28.4603       31.1665       41.1555       43.3199       42.9331       40.1535       42.0889       39.5529       36.9028       29.2368       23.9390       17.4481       13.0316       12.0220        9.8920        8.0970        0.0000        0.0000        0.0000        0.0000        0.0000        0.0000        0.0000        0.0000        0.0000        0.0000        0.0000        0.0000        0.0000        0.0000        0.0000        0.0000        0.0000        0.0000        0.0000        0.0000        0.0000        0.0000        0.0000        0.0000        0.0000        0.0000        0.0000        0.0000        0.0000        0.0000        0.0000        0.0000        0.0000        0.0000        0.0000        0.0000        0.0000        0.0000        0.0000        0.0000        0.0000        0.0000        0.0000        0.0000        0.0000        0.0000        0.0000        0.0000        0.0000        0.0000        0.0000        0.0000        0.0000        0.0000        0.0000        0.0000        0.0000        0.0000        0.0000        0.0000        0.0000        0.0000        0.0000        0.0000        0.0000        0.0000        0.0000        0.0000        0.0000        0.0000        0.0000        0.0000        0.0000        0.0000        0.0000        0.0000        0.0000        0.0000        0.0000        0.0000        0.0000        0.0000        0.0000        0.0000        0.0000        0.0000        0.0000        0.0000        0.0000        0.0000        0.0000        0.0000        0.0000        0.0000        0.0000        0.0000        0.0000        0.0000        0.0000        2.4138        2.6178        3.0439        3.6322        3.4234        3.3421        3.1277        3.3227        3.4189        3.4672        4.3163        5.1232        5.0507        5.8058        6.9460        5.3126        6.9158        6.8442        5.1427        5.3953        5.1579        5.0535        4.4373        3.0104        2.6093        2.5919        2.7039        3.3450        3.2863        3.4364        3.3299        3.4955        2.9192        2.2631        1.7118        2.1366        2.5185        2.7342        3.0376        2.9288        2.7884        2.7897        3.0332        2.7075        3.0807        3.2228        3.8489        5.8103        3.4270        3.8782        3.8769        5.3459        5.4059        6.4925        6.2412        5.2871        5.6708        6.4815        9.7243       10.1518       11.3492       10.7617       13.4905       11.4984       12.3409       15.2125       15.4652       14.5889       17.6612       18.7285       24.7405       29.0740       33.9675       39.7986       46.7240       42.3731       42.1580       42.7161       42.8006        0.0000        0.0000
        0.0000        0.0000        0.0000        0.0000        0.0000        0.0000        0.0000        0.0000        0.0000        0.0000        0.0000        0.0000        0.0000        0.0000        0.0000        0.0000        0.0000        0.0000        0.0000        0.0000        0.0000        0.0000        0.0000        0.0000        0.0000        0.0000        0.0000        0.0000        0.0000        0.0000        0.0000        0.0000        0.0000        0.0000        0.0000        0.0000        0.0000        0.0000        0.0000        0.0000        0.0000        0.0000        0.0000        0.0000        0.0000        0.0000        0.0000        0.0000       35.4843       30.3588       28.4140       24.6693       25.4151       28.9743       31.6717       41.6602       45.2929       45.7133       41.5423       47.1284       45.6618       42.8598       36.2699       28.0808       24.3871       18.9459       14.0190       12.6921       10.6997        9.2969        0.0000        0.0000        0.0000        0.0000        0.0000        0.0000        0.0000        0.0000        0.0000        0.0000        0.0000        0.0000        0.0000        0.0000        0.0000        0.0000        0.0000        0.0000        0.0000        0.0000        0.0000        0.0000        0.0000        0.0000        0.0000        0.0000        0.0000        0.0000        0.0000        0.0000        0.0000        0.0000        0.0000        0.0000        0.0000        0.0000        0.0000        0.0000        0.0000        0.0000        0.0000        0.0000        0.0000        0.0000        0.0000        0.0000        0.0000        0.0000        0.0000        0.0000        0.0000        0.0000        0.0000        0.0000        0.0000        0.0000        0.0000        0.0000        0.0000        0.0000        0.0000        0.0000        0.0000        0.0000        0.0000        0.0000        0.0000        0.0000        0.0000        0.0000        0.0000        0.0000        0.0000        0.0000        0.0000        0.0000        0.0000        0.0000        0.0000        0.0000        0.0000        0.0000        0.0000        0.0000        0.0000        0.0000        0.0000        0.0000        0.0000        0.0000        0.0000        0.0000        0.0000        0.0000        0.0000        0.0000        0.0000        0.0000        0.0000        2.6062        2.8456        3.5200        3.6326        3.5525        0.0000        4.1606        3.5076        3.6908        0.0000        0.0000        0.0000        5.8997        7.7682        6.9771        6.3282        5.8019        5.3078        5.3646        5.1057        4.8317        4.4506        2.9370        2.5583        2.5285        2.8539        3.6040        3.5869        3.3393        3.4979        3.8306        2.9591        2.6398        2.2633        2.2168        2.2614        2.5181        2.9166        3.0154        3.1006        3.4291        3.5649        3.1132        2.6971        2.8280        3.6524        4.5753        3.8932        2.4425        3.4705        4.3035        5.3885        6.6289        8.7198        6.5433        6.5089        6.1618       10.5888       11.3794       11.2770       13.4238       15.2628       12.0826       14.1438       14.2447       15.0992       13.1955       14.9878       18.1242       23.3896       30.8268       37.6076       45.3659       49.1654       41.7566       44.9117       46.0155       47.3833        0.0000        0.0000
        0.0000        0.0000        0.0000        0.0000        0.0000        0.0000        0.0000        0.0000        0.0000        0.0000        0.0000        0.0000        0.0000        0.0000        0.0000        0.0000        0.0000        0.0000        0.0000        0.0000        0.0000        0.0000        0.0000        0.0000        0.0000        0.0000        0.0000        0.0000        0.0000        0.0000        0.0000        0.0000        0.0000        0.0000        0.0000        0.0000        0.0000        0.0000       58.5918       46.9552       43.3657        0.0000        0.0000        0.0000        0.0000        0.0000        0.0000        0.0000       28.7673       26.5401       27.3340       26.4574       27.2457       32.5561       39.0603       50.9736       49.2670       44.6586       42.2018       47.8808       45.6157       42.3313       35.4770       30.7720       27.1956       23.2434       17.6264       14.8924       12.4966       10.6086        0.0000        0.0000        0.0000        0.0000        0.0000        0.0000        0.0000        0.0000        0.0000        0.0000        0.0000        0.0000        0.0000        0.0000        0.0000        0.0000        0.0000        0.0000        0.0000        0.0000        0.0000        0.0000        0.0000        0.0000        0.0000        0.0000        0.0000        0.0000        0.0000        0.0000        0.0000        0.0000        0.0000        0.0000        0.0000        0.0000        0.0000        0.0000        0.0000        0.0000        0.0000        0.0000        0.0000        0.0000        0.0000        0.0000        0.0000        0.0000        0.0000        0.0000        0.0000        0.0000        0.0000        0.0000        0.0000        0.0000        0.0000        0.0000        0.0000        0.0000        0.0000        0.0000        0.0000        0.0000        0.0000        0.0000        0.0000        0.0000        0.0000        0.0000        0.0000        0.0000        0.0000        0.0000        0.0000        0.0000        0.0000        0.0000        0.0000        0.0000        0.0000        0.0000        0.0000        0.0000        0.0000        0.0000        0.0000        0.0000        0.0000        0.0000        0.0000        0.0000        0.0000        0.0000        0.0000        0.0000        0.0000        0.0000        0.0000        0.0000        0.0000        0.0000        0.0000        0.0000        0.0000        0.0000        0.0000        0.0000        0.0000        0.0000        0.0000        0.0000        0.0000        7.3523        7.3212        8.6564        5.6409        5.3374        5.0194        4.6039        4.2889        3.3344        3.0334        2.9360        3.4143        3.9386        3.9378        3.8114        3.4702        3.6432        3.0596        2.5860        2.2490        2.4056        2.2941        2.1870        2.5485        2.8121        2.7606        2.9652        2.7968        2.3228        1.9090        2.2931        2.9275        3.5339        4.7782        4.5569        3.7515        3.6342        6.1235        7.8202        7.5336        6.5290        5.9459        6.1507        8.9987        9.3573       12.0179       14.4612       15.9783       11.8111       12.4868       12.4485       13.7365       12.5476       14.6632       18.3946       25.0902       30.9675       37.3613       41.2722       44.4826       41.2868       45.7181       49.1227        0.0000        0.0000        0.0000
        0.0000        0.0000        0.0000        0.0000        0.0000        0.0000        0.0000        0.0000        0.0000        0.0000        0.0000        0.0000        0.0000        0.0000        0.0000        0.0000        0.0000        0.0000        0.0000        0.0000        0.0000        0.0000        0.0000        0.0000        0.0000        0.0000        0.0000        0.0000        0.0000        0.0000        0.0000        0.0000        0.0000        0.0000        0.0000        0.0000        0.0000        0.0000       53.9238       44.2566       42.2565       41.1176       41.7053       48.0967       43.1470       38.1372       35.1532       30.2435       29.2816       26.5841       23.7743       24.0825       26.7950       29.8259       31.8440       40.6324       39.3591       40.0168       39.0424       40.7219       36.6585       35.4568       34.2902       31.9797       28.2755       24.6883       19.2001       16.1975       13.5774       11.5006        9.8998        6.8701        0.0000        0.0000        0.0000        0.0000        0.0000        0.0000        0.0000        0.0000        0.0000        0.0000        0.0000        0.0000        0.0000        0.0000        0.0000        0.0000        0.0000        0.0000        0.0000        0.0000        0.0000        0.0000        0.0000        0.0000        0.0000        0.0000        0.0000        0.0000        0.0000        0.0000        0.0000        0.0000        0.0000        0.0000        0.0000        0.0000        0.0000        0.0000        0.0000        0.0000        0.0000        0.0000        0.0000        0.0000        0.0000        0.0000        0.0000        0.0000        0.0000        0.0000        0.0000        0.0000        0.0000        0.0000        0.0000        0.0000        0.0000        0.0000        0.0000        0.0000        0.0000        0.0000        0.0000        0.0000        0.0000        0.0000        0.0000        0.0000        0.0000        0.0000        0.0000        0.0000        0.0000        0.0000        0.0000        0.0000        0.0000        0.0000        0.0000        0.0000        0.0000        0.0000        0.0000        0.0000        0.0000        0.0000        0.0000        0.0000        0.0000        0.0000        0.0000        0.0000        0.0000        0.0000        0.0000        0.0000        0.0000        0.0000        0.0000        0.0000        0.0000        0.0000        0.0000        0.0000        0.0000        0.0000        0.0000        0.0000        0.0000        0.0000        0.0000        0.0000        8.6869        9.6863        6.1229        5.5594        4.6407        4.2979        4.5467        3.8774        2.8786        2.9200        2.8339        3.4343        3.7650        3.9285        3.4260        3.4067        2.6781        1.9954        1.9203        2.0520        1.8321        1.7613        1.9091        2.1784        2.2075        2.1228        2.4269        2.1766        1.8777        2.3342        3.2997        4.6475        4.5815        5.1556        4.2450        4.9377        6.0071        7.1188        6.8291        5.9482        6.6193        6.3313        9.8534       11.1086       12.9397       15.6079       16.2710       12.3862       11.6261       11.6863       12.4796       11.7969       13.7347       18.9880       24.6352       30.5077       36.0579       39.8676       44.6687       41.6765       45.8260        0.0000        0.0000        0.0000        0.0000
        0.0000        0.0000        0.0000        0.0000        0.0000        0.0000        0.0000        0.0000        0.0000        0.0000        0.0000        0.0000        0.0000        0.0000        0.0000        0.0000        0.0000        0.0000        0.0000        0.0000        0.0000        0.0000        0.0000        0.0000        0.0000        0.0000        0.0000        0.0000        0.0000        0.0000        0.0000        0.0000        0.0000        0.0000        0.0000        0.0000        0.0000       62.2394       57.2530       55.9840       51.0266       45.6652       41.8627       41.3639       41.8477       37.0734       32.5071       34.9171       31.0245       20.7021       18.9308       32.4319       31.8944       28.1009       30.9175       41.2499       36.0684       27.3001       23.1925       29.8003       27.6691       27.3136       27.8349       31.1440       26.3296       25.2652       20.5169       18.4185       15.8853       12.6553       10.9423        8.0592        0.0000        0.0000        0.0000        0.0000        0.0000        0.0000        0.0000        0.0000        0.0000        0.0000        0.0000        0.0000        0.0000        0.0000        0.0000        0.0000        0.0000        0.0000        0.0000        0.0000        0.0000        0.0000        0.0000        0.0000        0.0000        0.0000        0.0000        0.0000        0.0000        0.0000        0.0000        0.0000        0.0000        0.0000        0.0000        0.0000        0.0000        0.0000        0.0000        0.0000        0.0000        0.0000        0.0000        0.0000        0.0000        0.0000        0.0000        0.0000        0.0000        0.0000        0.0000        0.0000        0.0000        0.0000        0.0000        0.0000        0.0000        0.0000        0.0000        0.0000        0.0000        0.0000        0.0000        0.0000        0.0000        0.0000        0.0000        0.0000        0.0000        0.0000        0.0000        0.0000        0.0000        0.0000        0.0000        0.0000        0.0000        0.0000        0.0000        0.0000        0.0000        0.0000        0.0000        0.0000        0.0000        0.0000        0.0000        0.0000        0.0000        0.0000        0.0000        0.0000        0.0000        0.0000        0.0000        0.0000        0.0000        0.0000        0.0000        0.0000        0.0000        0.0000        0.0000        0.0000        0.0000        0.0000        0.0000        3.7784        3.1052        3.3071        6.3631        6.3940        0.0000        8.2686        6.1052        3.8068        3.7735        3.6442        4.5197        4.8552        2.7660        2.8210        2.3741        2.8221        2.8762        3.2094        2.8311        3.4168        3.3108        2.6177        2.3445        1.6502        1.4211        1.4135        1.4647        1.3432        1.4841        1.5156        1.6840        2.7339        3.1802        3.7159        3.7704        3.5562        4.3010        5.3408        5.8247        8.2382        6.9475        6.8545        6.7167        5.2778        6.5568        6.0357        7.2000        9.7010        9.6338       11.8614       13.7865       12.0072       11.4941       12.0092       12.2700       12.6624       14.3215       18.5259       26.4086       29.0940       32.9797       36.8120       41.1551       42.8769       47.9681        0.0000        0.0000        0.0000        0.0000
        0.0000        0.0000        0.0000        0.0000        0.0000        0.0000        0.0000        0.0000        0.0000        0.0000        0.0000        0.0000        0.0000        0.0000        0.0000        0.0000        0.0000        0.0000        0.0000        0.0000        0.0000        0.0000        0.0000        0.0000        0.0000        0.0000        0.0000        0.0000        0.0000        0.0000        0.0000        0.0000        0.0000        0.0000        0.0000        0.0000        0.0000       59.2495       56.5708       53.9874       48.7067       43.6547       38.3765       26.5834       24.0057       19.9159       21.9719       18.6119       16.9490       22.0978       23.1457       32.9788       23.3122       17.4878       16.9236       24.9798       22.8591       20.2775       17.6880       25.1124       24.3414       24.9481       22.9301       27.8567       26.1702       25.3380       21.7255       19.0153       16.6493       13.5741       12.0274        8.3443        6.8964        0.0000        0.0000        0.0000        0.0000        0.0000        0.0000        0.0000        0.0000        0.0000        0.0000        0.0000        0.0000        0.0000        0.0000        0.0000        0.0000        0.0000        0.0000        0.0000        0.0000        0.0000        0.0000        0.0000        0.0000        0.0000        0.0000        0.0000        0.0000        0.0000        0.0000        0.0000        0.0000        0.0000        0.0000        0.0000        0.0000        0.0000        0.0000        0.0000        0.0000        0.0000        0.0000        0.0000        0.0000        0.0000        0.0000        0.0000        0.0000        0.0000        0.0000        0.0000        0.0000        0.0000        0.0000        0.0000        0.0000        0.0000        0.0000        0.0000        0.0000        0.0000        0.0000        0.0000        0.0000        0.0000        0.0000        0.0000        0.0000        0.0000        0.0000        0.0000        0.0000        0.0000        0.0000        0.0000        0.0000        0.0000        0.0000        0.0000        0.0000        0.0000        0.0000        0.0000        0.0000        0.0000        0.0000        0.0000        0.0000        0.0000        0.0000        0.0000        0.0000        0.0000        0.0000        0.0000        0.0000        0.0000        0.0000        0.0000        0.0000        0.0000        0.0000        3.0626        3.2291        3.5900        3.8073        3.1872        3.2827        3.4732        5.1589        6.6148        6.7814        9.5195        5.4832        3.9459        4.0589        4.0003        4.6324        5.9285        5.7031        3.8551        2.9116        3.1272        3.0783        2.8194        2.5227        2.9803        2.8157        2.7402        2.5137        1.6415        1.3530        1.2499        1.2558        1.1045        1.3992        1.5816        1.7698        2.7731        3.0604        3.4944        3.6695        3.9135        3.9660        4.3476        5.2427        5.9931        6.2199        7.6552        7.6149        5.6871        6.7006        6.2402        6.2279        7.5631        7.6847        8.5606       11.7773       13.7260       13.9591       12.7618       14.0816       15.1002       18.1659       18.3911       25.1355       27.4607       31.3889       35.5682       38.8908       40.8142        0.0000        0.0000        0.0000        0.0000        0.0000
        0.0000        0.0000        0.0000        0.0000        0.0000        0.0000        0.0000        0.0000        0.0000        0.0000        0.0000        0.0000        0.0000        0.0000        0.0000        0.0000        0.0000        0.0000        0.0000        0.0000        0.0000        0.0000        0.0000        0.0000        0.0000        0.0000        0.0000        0.0000        0.0000        0.0000        0.0000        0.0000        0.0000        0.0000        0.0000        0.0000       60.4864       52.4653       49.0342       47.2695       42.7435       38.0583       32.2406       21.2790       18.2226       15.0046       15.5749       14.3775       13.1619       12.3873       16.3599       25.0118       15.6464       13.9392       12.3289       17.3958       15.4863       15.3940       16.3198       22.7415       21.5356       20.7852       20.8545       26.5175       23.9600       23.4650       20.7791       17.4839       15.9973       12.9107       11.3554        8.1543        0.0000        0.0000        0.0000        0.0000        0.0000        0.0000        0.0000        0.0000        0.0000        0.0000        0.0000        0.0000        0.0000        0.0000        0.0000        0.0000        0.0000        0.0000        0.0000        0.0000        0.0000        0.0000        0.0000        0.0000        0.0000        0.0000        0.0000        0.0000        0.0000        0.0000        0.0000        0.0000        0.0000        0.0000        0.0000        0.0000        0.0000        0.0000        0.0000        0.0000        0.0000        0.0000        0.0000        0.0000        0.0000        0.0000        0.0000        0.0000        0.0000        0.0000        0.0000        0.0000        0.0000        0.0000        0.0000        0.0000        0.0000        0.0000        0.0000        0.0000        0.0000        0.0000        0.0000        0.0000        0.0000        0.0000        0.0000        0.0000        0.0000        0.0000        0.0000        0.0000        0.0000        0.0000        0.0000        0.0000        0.0000        0.0000        0.0000        0.0000        0.0000        0.0000        0.0000        0.0000        0.0000        0.0000        0.0000        0.0000        0.0000        0.0000        0.0000        0.0000        0.0000        0.0000        0.0000        0.0000        0.0000        0.0000        0.0000        0.0000        3.4920        3.3143        3.6737        3.6303        3.8065        3.7871        3.1827        3.0424        3.4750        3.8083        4.9584        6.0037        5.4437        5.4725        5.5655        3.5283        3.3000        2.9739        3.1585        4.5779        5.2988        4.6617        4.5041        3.3399        3.2043        3.2704        2.8424        3.0744        2.9544        2.7435        2.6195        2.1302        1.7186        1.3295        1.3446        1.2077        1.3171        2.0259        2.6341        3.0786        3.1030        3.4284        3.7254        4.4267        4.2284        4.3207        5.3198        5.7791        7.0377        8.2094        8.6874        5.7321        7.5551        6.3367        7.0485        8.1416        7.5985        9.1794       12.1871       12.6626       12.7389       12.8581       13.6314       12.3725       15.2238       18.4693       22.5802       26.0431       30.4958       33.7515       37.6084       40.4653        0.0000        0.0000        0.0000        0.0000        0.0000
        0.0000        0.0000        0.0000        0.0000        0.0000        0.0000        0.0000        0.0000        0.0000        0.0000        0.0000        0.0000        0.0000        0.0000        0.0000        0.0000        0.0000        0.0000        0.0000        0.0000        0.0000        0.0000        0.0000        0.0000        0.0000        0.0000        0.0000        0.0000        0.0000        0.0000        0.0000        0.0000        0.0000        0.0000        0.0000       60.0271       49.9821       41.1919       37.7275       36.5257       32.5309       29.1370       25.7708       18.0679       15.9609       14.0886       14.5586       14.9008       13.5504        9.4237       12.6398       18.3727       14.1161        8.4076        8.9974       11.4407       13.5252       12.9118       13.3696       16.5827       16.5996       18.2233       17.4223       18.9862       17.9485       20.7324       17.7956       14.8067       13.0288       11.4225       10.0533        7.2258        0.0000        0.0000        0.0000        0.0000        0.0000        0.0000        0.0000        0.0000        0.0000        0.0000        0.0000        0.0000        0.0000        0.0000        0.0000        0.0000        0.0000        0.0000        0.0000        0.0000        0.0000        0.0000        0.0000        0.0000        0.0000        0.0000        0.0000        0.0000        0.0000        0.0000        0.0000        0.0000        0.0000        0.0000        0.0000        0.0000        0.0000        0.0000        0.0000        0.0000        0.0000        0.0000        0.0000        0.0000        0.0000        0.0000        0.0000        0.0000        0.0000        0.0000        0.0000        0.0000        0.0000        0.0000        0.0000        0.0000        0.0000        0.0000        0.0000        0.0000        0.0000        0.0000        0.0000        0.0000        0.0000        0.0000        0.0000        0.0000        0.0000        0.0000        0.0000        0.0000        0.0000        0.0000        0.0000        0.0000        0.0000        0.0000        0.0000        0.0000        0.0000        0.0000        0.0000        0.0000        0.0000        0.0000        0.0000        0.0000        0.0000        0.0000        0.0000        0.0000        0.0000        0.0000        0.0000        0.0000        0.0000        0.0000        0.0000        3.4929        3.5464        3.6232        4.1575        3.1071        3.5300        3.6053        3.2764        3.0145        3.1419        3.4802        3.5552        4.3509        5.0938        4.9119        4.6463        2.8080        1.8738        1.4697        1.8419        3.3073        3.6733        2.7020        2.8548        3.0191        3.2526        2.6802        2.4222        2.8825        2.6753        2.6944        2.5367        1.9778        1.6809        1.6294        1.5559        1.5952        1.7620        1.9247        2.5146        3.1923        3.2353        3.3874        4.0241        4.1933        4.0960        4.2834        5.1558        5.7229        7.8438        8.7261        8.3559        6.4001        6.7194        7.0301        7.1346        8.6521        8.2052        9.8471       11.6241       11.9055       13.5098       14.1651       13.5106       12.2976       14.6511       19.0576       22.0953       27.1553       31.5853       34.8122       38.6894       40.5324        0.0000        0.0000        0.0000        0.0000        0.0000
        0.0000        0.0000        0.0000        0.0000        0.0000        0.0000        0.0000        0.0000        0.0000        0.0000        0.0000        0.0000        0.0000        0.0000        0.0000        0.0000        0.0000        0.0000        0.0000        0.0000        0.0000        0.0000        0.0000        0.0000        0.0000        0.0000        0.0000        0.0000        0.0000        0.0000        0.0000        0.0000        0.0000        0.0000        0.0000       34.8584       26.6010       20.0580       17.2512       23.3616       20.3587       20.6129       18.9195       15.9336       17.6053       20.2919       19.9459       17.8630       15.6922       19.7297       18.4133       17.7499       11.1311        8.9200        7.9364        7.9822        9.1437       17.2770       14.8501       17.6662       14.9458       17.2894       14.6426       14.1871       14.0996       17.1452       15.0917       12.7020       10.6392        9.2107        7.9688        7.1013        0.0000        0.0000        0.0000        0.0000        0.0000        0.0000        0.0000        0.0000        0.0000        0.0000        0.0000        0.0000        0.0000        0.0000        0.0000        0.0000        0.0000        0.0000        0.0000        0.0000        0.0000        0.0000        0.0000        0.0000        0.0000        0.0000        0.0000        0.0000        0.0000        0.0000        0.0000        0.0000        0.0000        0.0000        0.0000        0.0000        0.0000        0.0000        0.0000        0.0000        0.0000        0.0000        0.0000        0.0000        0.0000        0.0000        0.0000        0.0000        0.0000        0.0000        0.0000        0.0000        0.0000        0.0000        0.0000        0.0000        0.0000        0.0000        0.0000        0.0000        0.0000        0.0000        0.0000        0.0000        0.0000        0.0000        0.0000        0.0000        0.0000        0.0000        0.0000        0.0000        0.0000        0.0000        0.0000        0.0000        0.0000        0.0000        0.0000        0.0000        0.0000        0.0000        0.0000        0.0000        0.0000        0.0000        0.0000        0.0000        0.0000        0.0000        0.0000        0.0000        0.0000        0.0000        0.0000        0.0000        0.0000        0.0000        4.5239        3.8451        3.7594        4.1481        4.3780        3.8449        4.0526        3.8820        3.8688        2.7752        2.7690        2.8388        3.7375        3.2093        3.0334        2.9605        3.1641        1.6631        1.4712        1.1899        1.4599        3.1786        3.5716        3.6417        3.8996        3.5490        2.8122        2.5494        2.3741        2.6211        2.8426        2.4711        2.1293        2.0284        1.7837        1.7532        2.0375        2.5892        2.3194        2.7541        2.7984        3.2849        3.2441        3.5274        3.1657        3.7211        3.8908        4.3628        5.7377        5.6621        7.5408        8.0965        7.6063        6.1542        6.8970        7.1042        7.1398        6.7471        7.7728        9.2413       10.8816       12.1020       12.8307       12.7022       15.4805       18.1597       20.6736       22.6266       26.1923       29.0370       34.3724       38.1258       41.5396        0.0000        0.0000        0.0000        0.0000        0.0000        0.0000
        0.0000        0.0000        0.0000        0.0000        0.0000        0.0000        0.0000        0.0000        0.0000        0.0000        0.0000        0.0000        0.0000        0.0000        0.0000        0.0000        0.0000        0.0000        0.0000        0.0000        0.0000        0.0000        0.0000        0.0000        0.0000        0.0000        0.0000        0.0000        0.0000        0.0000        0.0000        0.0000        0.0000        0.0000        0.0000       23.0585       15.2384       11.6206       10.7955       13.9143       15.3358       16.0201       14.7864       14.0663       13.9129       15.3664       17.4161       17.2779       15.9538       15.1120       11.9252        9.2165        4.8372        5.1847        5.6902        4.5322        9.0932        9.9463        7.2961       13.8288       14.6825       11.4453       11.6787       10.9509        8.3914        9.2240        9.7865        8.7764        8.3502        7.0958        6.6436        0.0000        0.0000        0.0000        0.0000        0.0000        0.0000        0.0000        0.0000        0.0000        0.0000        0.0000        0.0000        0.0000        0.0000        0.0000        0.0000        0.0000        0.0000        0.0000        0.0000        0.0000        0.0000        0.0000        0.0000        0.0000        0.0000        0.0000        0.0000        0.0000        0.0000        0.0000        0.0000        0.0000        0.0000        0.0000        0.0000        0.0000        0.0000        0.0000        0.0000        0.0000        0.0000        0.0000        0.0000        0.0000        0.0000        0.0000        0.0000        0.0000        0.0000        0.0000        0.0000        0.0000        0.0000        0.0000        0.0000        0.0000        0.0000        0.0000        0.0000        0.0000        0.0000        0.0000        0.0000        0.0000        0.0000        0.0000        0.0000        0.0000        0.0000        0.0000        0.0000        0.0000        0.0000        0.0000        0.0000        0.0000        0.0000        0.0000        0.0000        0.0000        0.0000        0.0000        0.0000        0.0000        0.0000        0.0000        0.0000        0.0000        0.0000        0.0000        0.0000        0.0000        0.0000        4.5497        4.5419        0.0000        5.0024        4.8585        4.7111        3.4704        3.8110        3.9155        4.1859        3.3415        3.3461        3.4473        3.2241        2.6753        2.7044        2.8055        3.3036        2.7805        2.8213        2.6027        2.4235        2.0808        1.4665        1.7718        1.6254        3.0555        3.9161        3.7537        3.7505        3.0972        2.3760        2.1696        1.9833        1.8479        2.0064        1.8300        1.8815        1.9661        2.2860        2.2363        2.2511        2.5587        1.9632        2.7921        2.5167        2.4498        2.5496        2.7274        3.3916        4.1377        4.3008        4.7017        5.6253        7.2119        8.8099        7.6889        6.8224        5.7950        6.3901        7.4170        7.1133        7.0184       10.6319       10.2421       10.9284       10.8993       10.6095       12.7402       16.7024       20.8874       21.8527       24.4278       27.2821       30.8463       35.1515       38.3934        0.0000        0.0000        0.0000        0.0000        0.0000        0.0000        0.0000
        0.0000        0.0000        0.0000        0.0000        0.0000        0.0000        0.0000        0.0000        0.0000        0.0000        0.0000        0.0000        0.0000        0.0000        0.0000        0.0000        0.0000        0.0000        0.0000        0.0000        0.0000        0.0000        0.0000        0.0000        0.0000        0.0000        0.0000        0.0000        0.0000      107.9144       92.8255       59.4373       47.5847       37.8304       28.8649       12.2233        7.5186        6.6633        8.6152       13.1056       12.7257       11.9063       11.4334       11.7376        9.2055        8.8267       10.6868       18.5598       12.1146       10.3921        6.8894        5.0873        5.0257        6.4468        6.5303        8.0937        9.7523        9.9888        8.8586       11.0804       11.7740       12.0191       11.1438        9.4685        6.5278        7.0295        6.6385        6.3498        6.3380        5.4712        5.1054        5.1832        5.4164        0.0000        0.0000        0.0000        0.0000        0.0000        0.0000        0.0000        0.0000        0.0000        0.0000        0.0000        0.0000        0.0000        0.0000        0.0000        0.0000        0.0000        0.0000        0.0000        0.0000        0.0000        0.0000        0.0000        0.0000        0.0000        0.0000        0.0000        0.0000        0.0000        0.0000        0.0000        0.0000        0.0000        0.0000        0.0000        0.0000        0.0000        0.0000        0.0000        0.0000        0.0000        0.0000        0.0000        0.0000        0.0000        0.0000        0.0000        0.0000        0.0000        0.0000        0.0000        0.0000        0.0000        0.0000        0.0000        0.0000        0.0000        0.0000        0.0000        0.0000        0.0000        0.0000        0.0000        0.0000        0.0000        0.0000        0.0000        0.0000        0.0000        0.0000        0.0000        0.0000        0.0000        0.0000        0.0000        0.0000        0.0000        0.0000        0.0000        0.0000        0.0000        0.0000        0.0000        0.0000        0.0000        0.0000        0.0000        0.0000        0.0000        0.0000        0.0000        4.3326        4.1038        4.0709        4.5800        4.7496        4.7511        4.6165        4.0014        3.9622        3.8412        4.1383        3.8866        3.2235        3.1184        3.0579        2.5256        2.5526        2.4396        2.5159        2.1162        1.8410        1.7732        2.3636        2.4471        1.9281        1.8009        1.5384        2.2845        3.3494        2.6018        2.1708        2.6112        2.0510        1.8476        1.8208        2.1711        2.1009        1.9572        1.7952        1.9197        1.8176        2.1142        2.1127        2.5502        2.4141        2.9163        2.6763        2.6629        2.9104        3.5861        4.1885        4.8166        4.8532        5.7102        7.0055        7.6019        8.6603        8.2985        6.9276        6.3564        6.9417       10.0683       11.1085       10.0855        8.8022        9.6213        9.5856       10.0846       11.0283       15.0314       18.2946       19.6541       23.4994       25.5704       29.3085       33.9555       38.1356        0.0000        0.0000        0.0000        0.0000        0.0000        0.0000        0.0000        0.0000
        0.0000        0.0000        0.0000        0.0000        0.0000        0.0000        0.0000        0.0000        0.0000        0.0000        0.0000        0.0000        0.0000        0.0000        0.0000        0.0000        0.0000        0.0000        0.0000        0.0000        0.0000        0.0000        0.0000        0.0000        0.0000        0.0000       81.1990       87.6524       90.7832       87.5783       76.7242       49.7707       40.5664       30.4782       22.3578        9.1577        5.8654        5.1788        9.7026       12.4032       10.0657       11.7009       12.5720       11.5245       12.5054        8.7274        9.9672       13.2605        7.5212        4.8379        5.0370        5.8866        7.3964        7.0761        7.3904        9.0168        8.9190       11.7488       10.3740       16.9864       16.7144       12.0004       10.2870        7.3724        5.2911        5.4712        7.0746        5.5279        5.3241        5.6392        5.3368        4.8112        4.0899        4.3227        3.8848        2.6389        2.2305        1.5853        1.4533        0.5155        0.4678        0.4318        0.0000        0.0000        0.0000        0.0000        0.0000        0.0000        0.0000        0.0000        0.0000        0.0000        0.0000        0.0000        0.0000        0.0000        0.0000        0.0000        0.0000        0.0000        0.0000        0.0000        0.0000        0.0000        0.0000        0.0000        0.0000        0.0000        0.0000        0.0000        0.0000        0.0000        0.0000        0.0000        0.0000        0.0000        0.0000        0.0000        0.0000        0.0000        0.0000        0.0000        0.0000        0.0000        0.0000        0.0000        0.0000        0.0000        0.0000        0.0000        0.0000        0.0000        0.0000        0.0000        0.0000        0.0000        0.0000        0.0000        0.0000        0.0000        0.0000        0.0000        0.0000        0.0000        0.0000        0.0000        0.0000        0.0000        0.0000        0.0000        0.0000        0.0000        0.0000        1.9514        2.3634        3.0817        2.7804        2.4303        0.0000        0.0000        0.0000        0.0000        4.0727        4.0838        3.5149        3.2089        3.2255        3.7034        4.2174        4.2796        4.0851        3.6475        3.7474        3.5362        3.7875        3.8682        3.5804        3.1401        2.9365        2.3946        2.4349        2.1922        2.0958        1.9215        1.5388        1.5346        1.7524        2.4056        2.3500        1.9926        1.5716        1.8309        1.9142        1.4468        1.5197        1.7769        1.8308        1.8919        1.8310        2.2756        1.8525        1.6857        1.7872        2.0823        1.8623        2.1275        2.4204        2.7181        2.9091        3.0930        3.2140        3.1954        3.2645        3.7549        4.6362        5.8304        6.3426        6.7376        7.9123        8.0749        7.8348        7.8326        8.6360        9.2820       15.2199       14.4763       13.2783       10.5666       10.3894       10.8727       10.1696       10.4498       11.3606       14.1766       17.7247       21.0837       24.2161       27.2022       30.0360       35.5723       40.1169        0.0000        0.0000        0.0000        0.0000        0.0000        0.0000        0.0000        0.0000
        0.0000        0.0000        0.0000        0.0000        0.0000        0.0000        0.0000        0.0000        0.0000        0.0000        0.0000        0.0000        0.0000        0.0000        0.0000        0.0000        0.0000        0.0000        0.0000        0.0000        0.0000        0.0000        0.0000        0.0000        0.0000       67.7694       65.3588       47.3368       48.6258       45.6721       41.3963       39.5803       31.7537       25.2637       19.1535       12.4203        8.6361       12.6928       14.4917       14.6609       11.1105       14.0116       13.0938       20.2663       19.0523       15.9411       13.6473       15.2141        9.0490        8.2509       11.6588       15.4717       14.1905       18.1396       15.1387       18.6908       13.0100       13.1308       15.6177       14.3215       13.5446       10.6581        8.3019        7.2364        6.6590        6.5616        7.6849        9.3775       10.4017        9.8260        6.6024        4.8603        8.4388        7.5208        7.5610        6.7201        5.0954        3.4655        2.2440        0.7432        0.9223        0.6823        0.7427        0.3667        0.0000        0.0000        0.0000        0.0000        0.0000        0.0000        0.0000        0.0000        0.0000        0.0000        0.0000        0.0000        0.0000        0.0000        0.0000        0.0000        0.0000        0.0000        0.0000        0.0000        0.0000        0.0000        0.0000        0.0000        0.0000        0.0000        0.0000        0.0000        0.0000        0.0000        0.0000        0.0000        0.0000        0.0000        0.0000        0.0000        0.0000        0.0000        0.0000        0.0000        0.0000        0.0000        0.0000        0.0000        0.0000        0.0000        0.0000        0.0000        0.0000        0.0000        0.0000        0.0000        0.0000        0.0000        0.0000        0.0000        0.0000        0.0000        0.0000        0.0000        0.0000        0.0000        0.0000        0.0000        0.0000        0.0000        0.0000        0.0000        2.3827        2.5247        2.7474        2.4973        2.5778        2.6797        2.2640        1.8097        1.9205        2.4667        2.7376        2.0091        1.7283        1.8392        2.2964        2.9232        3.6006        3.7863        3.8390        3.4373        3.5153        3.8964        3.7828        4.0325        4.2015        4.0871        3.8910        2.9395        2.7880        2.7677        2.3838        0.8238        0.7877        1.0689        2.3068        3.0617        2.6568        2.0366        1.4911        1.2311        1.1457        1.1641        1.1148        0.9775        1.1442        0.9605        1.2499        1.0612        1.1210        1.2138        1.5322        2.1189        2.1134        2.1363        2.5608        3.4708        3.7937        4.1757        4.4828        5.0464        5.4347        5.8129        6.5909        7.2881        7.1922        7.5081        7.6612        6.7653        6.9391        7.4370        8.6256       11.4171       16.7204       16.2760       11.5748       10.7319       11.3324       12.0865       12.7392       11.9965       12.7295       14.7182        0.0000        0.0000       34.1452       38.3314       41.7345       40.9564        0.0000        0.0000        0.0000        0.0000        0.0000        0.0000        0.0000        0.0000        0.0000
        0.0000        0.0000        0.0000        0.0000        0.0000        0.0000        0.0000        0.0000        0.0000        0.0000        0.0000        0.0000        0.0000        0.0000        0.0000        0.0000        0.0000        0.0000        0.0000        0.0000        0.0000        0.0000        0.0000        0.0000        0.0000        0.0000       51.8486       35.5439       32.3305       29.6982       27.9358       24.5669       20.3367       18.6244       15.9262       15.4702       16.2474       12.1561       11.0477        8.2755       10.9265       15.2276       12.3859       16.4917       18.8952       12.9220       11.7094       15.5386       11.6910       11.6094       13.7689       18.0945       15.0797       13.2078       14.5182       13.7144       11.1100       12.9534       13.7329        9.9477        8.5645       10.8803       11.1030        9.5389        5.1094        6.4984        7.0187        8.7275       10.6888        8.0503        4.9138        4.9010        6.0816        4.8530        7.3564        5.7741        5.1069        3.6868        3.5321        1.7989        1.7663        3.1321        3.3142        1.4402        1.2358        0.9935        0.0000        0.0000        0.0000        0.0000        0.0000        0.0000        0.0000        0.0000        0.0000        0.0000        0.0000        0.0000        0.0000        0.0000        0.0000        0.0000        0.0000        0.0000        0.0000        0.0000        0.0000        0.0000        0.0000        0.0000        0.0000        0.0000        0.0000        0.0000        0.0000        0.0000        0.0000        0.0000        0.0000        0.0000        0.0000        0.0000        0.0000        0.0000        0.0000        0.0000        0.0000        0.0000        0.0000        0.0000        0.0000        0.0000        0.0000        0.0000        0.0000        0.0000        0.0000        0.0000        0.0000        0.0000        0.0000        0.0000        0.0000        0.0000        0.0000        0.0000        0.0000        0.0000        0.0000        0.0000        0.0000        0.0000        2.4422        2.3616        2.1868        2.0587        2.4683        2.3119        2.2418        1.7263        1.6611        1.7774        1.7284        1.7377        1.6063        1.7458        2.3270        2.8439        3.5901        3.5751        3.2004        3.2646        3.8621        4.0605        5.2586        4.0900        3.9340        3.9629        3.8205        2.8738        2.6242        2.3319        1.7003        1.2401        1.7350        1.8603        1.9764        1.5770        1.4742        1.4148        0.9829        1.5203        1.5291        1.4063        1.4308        0.5036        0.5183        0.6505        0.6757        0.8407        0.9422        0.9575        0.9971        1.6999        1.9749        2.3472        2.7688        3.8388        4.4484        4.7950        5.2610        5.2106        5.0468        5.4419        5.6858        7.0414        6.9906        6.9822        7.7054        6.8666        7.2078        8.8572       10.2515       12.0486       13.5745       15.1531       13.0183       11.8551       13.2407       14.6633       15.3016       13.6356       14.6785        0.0000        0.0000        0.0000        0.0000        0.0000        0.0000        0.0000        0.0000        0.0000        0.0000        0.0000        0.0000        0.0000        0.0000        0.0000        0.0000
        0.0000        0.0000        0.0000        0.0000        0.0000        0.0000        0.0000        0.0000        0.0000        0.0000        0.0000        0.0000        0.0000        0.0000        0.0000        0.0000        0.0000        0.0000        0.0000        0.0000        0.0000        0.0000        0.0000        0.0000        0.0000        0.0000        0.0000       27.0679       21.5667       20.0191       17.3661       17.8849       14.5336       12.3938       14.1942       19.6711       18.5713       15.6785        9.2649        8.2545        8.6374       13.8914       11.2346       11.3448       12.5074       12.0197        9.6868       14.1627       13.9266       11.8145       11.8534       15.8256       13.1311       13.4745       11.8777       17.5095       12.3796       10.5958        7.3768        8.4224        8.2571       10.1174        8.4716        8.4169        6.6871        5.5612        5.1697        7.9821        7.0921        5.7250        4.9159        5.6264        6.1111        7.0161        5.9136        3.7660        4.3771        4.2611        4.1152        3.0754        1.8488        1.3699        1.5171        0.6764        0.5725        0.6290        0.6787        0.6641        0.7607        0.9231        0.0000        0.0000        0.0000        0.0000        0.0000        0.0000        0.0000        0.0000        0.0000        0.0000        0.0000        0.0000        0.0000        0.0000        0.0000        0.0000        0.0000        0.0000        0.0000        0.0000        0.0000        0.0000        0.0000        0.0000        0.0000        0.0000        0.0000        0.0000        0.0000        0.0000        0.0000        0.0000        0.0000        0.0000        0.0000        0.0000        0.0000        0.0000        0.0000        0.0000        0.0000        0.0000        0.0000        0.0000        0.0000        0.0000        0.0000        0.0000        0.0000        0.0000        0.0000        0.0000        0.0000        0.0000        0.0000        0.0000        0.0000        0.0000        0.0000        0.0000        0.0000        1.9850        2.1471        1.7887        1.5758        1.5121        1.7890        2.1142        1.6246        1.6429        1.6700        1.6691        1.8520        2.3002        2.4110        2.7318        2.6384        2.8102        3.0328        2.9395        2.7304        3.3558        3.4974        3.4863        3.6445        4.1472        4.0776        4.0015        3.6446        2.8346        2.3408        2.1131        2.6644        2.0202        1.7816        1.6922        1.5644        1.1716        1.3307        1.4249        1.1372        1.0841        1.9655        1.6101        0.5162        0.5973        0.6300        0.6572        0.7264        0.7323        1.1474        1.0548        1.0063        1.6838        2.0178        2.4120        3.0593        4.6231        5.0411        5.4428        5.9926        5.4514        5.2680        5.4478        5.8205        6.5269        6.9918        7.2348        7.5124        7.2564        8.6333       10.7384       13.1034       11.9496       11.3225       11.5282       12.7601       13.8502       14.8273       17.1623       18.7112       16.8277       17.8430        0.0000        0.0000        0.0000        0.0000        0.0000        0.0000        0.0000        0.0000        0.0000        0.0000        0.0000        0.0000        0.0000        0.0000        0.0000        0.0000
        0.0000        0.0000        0.0000        0.0000        0.0000        0.0000        0.0000        0.0000        0.0000        0.0000        0.0000        0.0000        0.0000        0.0000        0.0000        0.0000        0.0000        0.0000        0.0000        0.0000        0.0000        0.0000        0.0000        0.0000        0.0000        0.0000        0.0000       23.2279       20.3126       17.8575       15.3752       14.0420       14.3157       13.1830       12.8609       17.9996       13.8108       10.3806       10.6657       13.8609       12.5259        8.3225        7.7422        9.5745        8.8645        9.3899        9.4898       13.8939       10.7685        8.5723        9.3998       10.6649        9.9911       10.5486        8.2806        8.9930        9.6108        7.8921        6.5290        7.5359        8.5173        7.9412        7.3312        9.5026        7.8755        7.0668        4.6348        4.8806        3.9447        3.8797        5.1229        4.9955        3.4925        4.9295        2.8059        2.8597        3.6572        3.7063        3.1374        1.8370        1.4833        1.3975        1.0360        0.5448        0.5549        0.7283        0.7251        0.6910        0.7092        0.6289        0.0000        0.0000        0.0000        0.0000        0.0000        0.0000        0.0000        0.0000        0.0000        0.0000        0.0000        0.0000        0.0000        0.0000        0.0000        0.0000        0.0000        0.0000        0.0000        0.0000        0.0000        0.0000        0.0000        0.0000        0.0000        0.0000        0.0000        0.0000        0.0000        0.0000        0.0000        0.0000        0.0000        0.0000        0.0000        0.0000        0.0000        0.0000        0.0000        0.0000        0.0000        0.0000        0.0000        0.0000        0.0000        0.0000        0.0000        0.0000        0.0000        0.0000        0.0000        0.0000        0.0000        0.0000        0.0000        0.0000        0.0000        0.0000        0.0000        0.0000        0.0000        0.0000        1.6958        1.6656        1.6191        1.4158        1.5828        1.6819        1.7972        1.7778        2.5911        2.6216        2.6599        2.1876        3.2663        3.1462        2.4524        2.9347        2.8685        2.6075        2.7671        3.7252        3.6867        3.7292        3.3802        3.2980        3.6544        3.7569        2.8414        1.9787        2.6513        2.4836        2.4243        1.8455        2.1080        2.0033        1.9607        1.7154        1.8734        1.9180        1.8416        1.9760        1.9780        2.2185        2.1249        1.2182        1.0481        0.7986        0.7346        0.7673        0.6377        0.7008        0.9642        2.1348        2.6667        2.8492        3.8248        5.0811        5.2572        6.1850        6.8281        6.1562        6.0388        6.1304        6.9805        7.0681        7.5899        8.0394        8.1374        8.1355        9.6224       11.1795       12.7162       11.8675       11.8132       11.7952       13.8754       16.3526       19.0560       21.3925       21.9230       19.9024       21.5075        0.0000        0.0000        0.0000        0.0000        0.0000        0.0000        0.0000        0.0000        0.0000        0.0000        0.0000        0.0000        0.0000        0.0000        0.0000        0.0000
        0.0000        0.0000        0.0000        0.0000        0.0000        0.0000        0.0000        0.0000        0.0000        0.0000        0.0000        0.0000        0.0000        0.0000        0.0000        0.0000        0.0000        0.0000        0.0000        0.0000        0.0000        0.0000        0.0000        0.0000        0.0000        0.0000        0.0000        0.0000       16.6497       15.0129       14.4733       19.5259       22.1831       18.8517       16.7460       24.4960       21.6580       15.8994       14.1776        9.1544       16.3397       12.9836        4.9406        5.6185        3.5969        8.0630       12.5896       13.7317       10.4518        7.6516        7.9055        9.9340        9.4322        9.1066        9.6391       13.5164       15.1850       10.5155        9.7167        8.7120       10.5870        8.6020        5.9156        4.8650        4.8497        4.5698        5.1624        3.2350        3.1762        3.9246        5.9225        5.0333        4.3403        3.2223        3.3463        3.8095        3.0963        2.7705        4.0597        5.5194        4.9205        2.9511        2.9957        3.0618        3.9155        4.9268        3.8575        2.9742        1.9927        2.4945        2.2621        0.0000        0.0000        0.0000        0.0000        0.0000        0.0000        0.0000        0.0000        0.0000        0.0000        0.0000        0.0000        0.0000        0.0000        0.0000        0.0000        0.0000        0.0000        0.0000        0.0000        0.0000        0.0000        0.0000        0.0000        0.0000        0.0000        0.0000        0.0000        0.0000        0.0000        0.0000        0.0000        0.0000        0.0000        0.0000        0.0000        0.0000        0.0000        0.0000        0.0000        0.0000        0.0000        0.0000        0.0000        0.0000        0.0000        0.0000        0.0000        0.0000        0.0000        0.0000        0.0000        0.0000        0.0000        0.0000        0.0000        0.0000        0.0000        0.0000        0.0000        0.0000        0.0000        1.4715        1.4349        1.3176        1.3260        1.4698        1.7616        2.9578        3.1715        3.8461        3.1641        2.4075        2.5213        2.7496        2.0675        2.5453        2.6104        2.5667        3.0097        3.1475        2.9366        2.8907        2.8639        1.9608        1.9690        1.7782        1.2982        1.2297        1.5644        1.3865        1.2498        1.3890        1.2928        1.4536        1.4082        1.7847        1.4418        1.2181        1.4022        1.0555        1.0473        1.0034        0.7221        0.8518        0.9432        0.8835        1.1048        1.0907        0.9628        1.1816        1.8567        2.7358        3.3696        4.1883        4.9932        5.9331        6.1708        7.1506        7.4656        7.0990        7.4275        8.1323        8.6918        7.0878        7.2680        7.8471        8.5511        8.3011        8.3388        9.6529       11.2153       10.9989       11.8724       13.6639       15.8701       19.4558       21.8436       23.9189       25.0295       25.1743       26.9720        0.0000        0.0000        0.0000        0.0000        0.0000        0.0000        0.0000        0.0000        0.0000        0.0000        0.0000        0.0000        0.0000        0.0000        0.0000        0.0000
        0.0000        0.0000        0.0000        0.0000        0.0000        0.0000        0.0000        0.0000        0.0000        0.0000        0.0000        0.0000        0.0000        0.0000        0.0000        0.0000        0.0000        0.0000        0.0000        0.0000        0.0000        0.0000        0.0000        0.0000        0.0000        0.0000        0.0000        0.0000       12.3046       11.7654       12.6862       17.9932       23.7664       20.3845       17.3987       15.5909       17.6533       16.1601        8.7521        5.9825        6.4951        5.7561        4.7676        3.9294        4.6894        4.9470        7.9561        8.0670        6.5849        5.3250        5.2769        5.9438        6.4148        7.8821        9.4538       14.8170       14.7448       11.5275       10.1926        8.0006        7.3412        5.2122        4.0935        3.1605        3.3864        4.2819        4.1016        2.8571        2.3108        3.8779        4.8311        7.1907        3.5973        7.2417        9.1756        5.0100        3.4147        5.9539        6.3575        5.2471        4.6464        4.4072        4.3441        2.8586        4.1462        4.3184        3.4974        1.5270        0.7845        1.5946        0.8340        0.0000        0.0000        0.0000        0.0000        0.0000        0.0000        0.0000        0.0000        0.0000        0.0000        0.0000        0.0000        0.0000        0.0000        0.0000        0.0000        0.0000        0.0000        0.0000        0.0000        0.0000        0.0000        0.0000        0.0000        0.0000        0.0000        0.0000        0.0000        0.0000        0.0000        0.0000        0.0000        0.0000        0.0000        0.0000        0.0000        0.0000        0.0000        0.0000        0.0000        0.0000        0.0000        0.0000        0.0000        0.0000        0.0000        0.0000        0.0000        0.0000        0.0000        0.0000        0.0000        0.0000        0.0000        0.0000        0.0000        0.0000        0.0000        0.0000        0.0000        1.9244        1.8736        1.4653        1.4873        1.5985        1.5372        1.3935        1.8566        3.4275        3.4687        3.3203        2.9760        2.4723        2.6192        3.4487        2.1691        3.1348        3.0566        3.1972        3.4507        3.1716        2.8855        2.6960        2.6751        1.7888        1.7675        1.0653        1.0841        1.3470        1.5603        1.4084        1.4987        1.2763        1.4156        0.8900        0.9209        1.0016        0.8105        0.8327        0.6417        0.6330        0.8354        0.5376        0.4968        0.5826        0.6706        0.9652        1.0874        1.2276        1.2265        1.5667        2.0746        3.5213        4.0938        4.8026        5.4802        6.3999        7.0215        7.4938        8.1756        7.8872        8.0227        8.6283        8.3521        7.0743        7.5369        8.1517       10.0223        8.5631        9.5263       10.4873       11.9137       11.8484       13.5546       16.3827       19.1212       22.5048       25.1149       26.8946       28.3008       29.0181       30.9472        0.0000        0.0000        0.0000        0.0000        0.0000        0.0000        0.0000        0.0000        0.0000        0.0000        0.0000        0.0000        0.0000        0.0000        0.0000        0.0000
        0.0000        0.0000        0.0000        0.0000        0.0000        0.0000        0.0000        0.0000        0.0000        0.0000        0.0000        0.0000        0.0000        0.0000        0.0000        0.0000        0.0000        0.0000        0.0000        0.0000        0.0000        0.0000        0.0000        0.0000        0.0000        0.0000        0.0000        0.0000       10.8717       11.3664       11.9017       17.0165       20.3740       17.7363       16.4589       14.2197       12.1074       14.6588        7.5741        4.0243        2.7727        3.5893        2.8317        7.9313        8.6223        7.0186        8.3821        6.9870        4.8826        4.1930        4.0399        4.4451        4.9164        5.9338        6.3278       10.1601       11.1012       10.6663        8.5239        5.9817        5.0414        3.8965        3.2406        2.5837        3.5701        3.0115        4.1339        2.1146        1.9077        2.3962        2.5738        3.1588        5.5381        7.8551        4.2948        2.9556        4.7620        5.3187        5.4130        5.9520        4.0478        2.5917        3.2386        3.1220        3.3573        5.6180        4.2557        2.7725        1.8558        3.2890        4.1083        2.9668        0.0000        0.0000        0.0000        0.0000        0.0000        0.0000        0.0000        0.0000        0.0000        0.0000        0.0000        0.0000        0.0000        0.0000        0.0000        0.0000        0.0000        0.0000        0.0000        0.0000        0.0000        0.0000        0.0000        0.0000        0.0000        0.0000        0.0000        0.0000        0.0000        0.0000        0.0000        0.0000        0.0000        0.0000        0.0000        0.0000        0.0000        0.0000        0.0000        0.0000        0.0000        0.0000        0.0000        0.0000        0.0000        0.0000        0.0000        0.0000        0.0000        0.0000        0.0000        0.0000        0.0000        0.0000        0.0000        0.0000        0.0000        0.0000        3.1328        2.4139        2.0470        1.8419        1.9002        1.6906        1.5681        1.6250        2.1128        4.0490        3.9064        3.6094        3.2721        2.5020        3.3496        3.1530        2.9310        3.4390        3.3426        3.4956        3.5553        3.5864        3.1021        2.7906        2.7293        2.2472        1.5452        1.2676        1.1491        1.5419        1.4298        1.4585        0.8358        1.0090        0.7859        0.6570        0.6530        0.7784        0.7445        0.7322        0.8682        0.5165        0.5740        0.5969        0.7412        0.9645        0.9249        1.0455        1.4940        1.5464        1.7310        2.1261        2.8498        4.4197        4.6504        5.3409        5.7462        6.2517        6.9134        7.7900        8.5484        8.2201        8.7081        8.6446        8.4748        7.2478        7.6470        8.1478        9.5130        8.4110        9.4627       11.5044       13.4196       14.0238       16.2137       18.3422       20.5297       24.9168       27.7370       29.9150       32.8531       34.6888       36.4867       38.2324        0.0000        0.0000        0.0000        0.0000        0.0000        0.0000        0.0000        0.0000        0.0000        0.0000        0.0000        0.0000        0.0000        0.0000        0.0000
        0.0000        0.0000        0.0000        0.0000        0.0000        0.0000        0.0000        0.0000        0.0000        0.0000        0.0000        0.0000        0.0000        0.0000        0.0000        0.0000        0.0000        0.0000        0.0000        0.0000        0.0000        0.0000        0.0000        0.0000        0.0000        0.0000        0.0000       13.4323       11.8636       10.6980       10.6080       15.8798       18.4706       18.6994       16.0749       18.0967       11.8908       10.0667        7.2815        5.4623        5.1803        4.0872        4.3405        8.0538       10.1092        8.6967        8.5818        6.3380        6.1675        4.3659        4.0154        4.6919        5.4778        5.5419        5.2034        6.8580        7.3049        7.9817        6.9876        5.9865        5.5222        3.9971        2.8690        2.1113        2.3245        1.3280        1.2695        1.5139        1.4581        1.5843        2.1506        3.4421        5.4723        3.8215        1.9631        2.2347        3.6022        3.1949        3.9265        3.2735        2.5213        2.6364        3.5807        2.9962        2.4695        2.8544        4.2551        4.1437        3.0689        3.6539        2.4813        1.1663        1.3287        0.0000        0.0000        0.0000        0.0000        0.0000        0.0000        0.0000        0.0000        0.0000        0.0000        0.0000        0.0000        0.0000        0.0000        0.0000        0.0000        0.0000        0.0000        0.0000        0.0000        0.0000        0.0000        0.0000        0.0000        0.0000        0.0000        0.0000        0.0000        0.0000        0.0000        0.0000        0.0000        0.0000        0.0000        0.0000        0.0000        0.0000        0.0000        0.0000        0.0000        0.0000        0.0000        0.0000        0.0000        0.0000        0.0000        0.0000        0.0000        0.0000        0.0000        0.0000        0.0000        0.0000        0.0000        0.0000        0.0000        3.5291        3.4656        2.6597        2.4175        2.1393        2.1005        1.8991        1.9199        2.1572        2.9771        4.1404        3.8792        4.0019        3.7815        3.9315        5.1197        5.5418        5.3158        4.1305        3.7755        4.3599        4.8775        3.7089        3.4375        2.9926        2.7597        2.0277        1.4700        1.4173        1.8793        1.6526        1.5443        1.5118        1.1139        1.2334        0.8313        0.6506        0.5182        0.7188        0.8093        0.8724        0.7333        0.8260        0.9794        1.1623        1.4062        1.9043        1.5478        1.4844        1.8714        1.8241        2.4300        2.8915        3.3108        4.7888        4.8161        5.0522        5.1287        6.4803        6.9497        7.6739        8.2436        8.2835        8.3618        8.8044        8.6161        7.4257        7.7402        8.6145       10.0009        8.6450        9.9965       11.3125       13.7697       14.8136       16.9727       20.6360       24.5899       28.4570       31.8868       35.1740       38.9883       41.0514       40.8117        0.0000        0.0000        0.0000        0.0000        0.0000        0.0000        0.0000        0.0000        0.0000        0.0000        0.0000        0.0000        0.0000        0.0000        0.0000        0.0000
        0.0000        0.0000        0.0000        0.0000        0.0000        0.0000        0.0000        0.0000        0.0000        0.0000        0.0000        0.0000        0.0000        0.0000        0.0000        0.0000        0.0000        0.0000        0.0000        0.0000        0.0000        0.0000        0.0000        0.0000        0.0000        0.0000        0.0000       19.4295       17.2605       15.6328       15.4872       15.2339       19.1289       21.3327       15.4141       14.1899       10.3428        8.3374        8.4123        8.1386        7.0121        5.4503        4.8906        9.9829       12.4988       11.4015       11.2880        5.8474        3.9937        3.6882        2.7521        2.9925        3.6752        2.7019        1.5686        2.6911        3.1519        3.1670        3.1320        3.7567        5.4939        4.5284        2.2782        3.4866        2.1577        0.8775        1.1753        0.8246        2.0319        2.4701        4.0003        6.1182        4.8688        4.4400        4.8005        2.9767        1.8992        2.4550        2.6506        3.4849        2.9491        3.0587        2.6371        2.2375        1.9887        2.5162        2.0231        2.9653        5.3376        5.9673        6.1464        2.4653        1.1768        0.3614        0.4528        0.5165        0.3349        1.5660        0.9011        0.2374        0.3987        0.0000        0.0000        0.0000        0.0000        0.0000        0.0000        1.4263        1.0559        1.0206        0.8376        0.0000        0.0000        0.0000        0.0000        0.0000        0.0000        0.0000        0.0000        0.0000        0.0000        0.0000        0.0000        0.0000        0.0000        0.0000        0.0000        0.0000        0.0000        0.0000        0.0000        0.0000        0.0000        0.0000        0.0000        0.0000        0.0000        0.0000        0.0000        0.0000        0.0000        0.0000        0.0000        0.0000        0.0000        0.0000        0.0000        5.0077        4.4456        3.9328        3.7181        3.7585        3.2750        3.1715        2.9825        2.8231        2.9665        3.2656        3.5585        3.4655        3.8127        4.0142        3.6138        3.4544        4.8572        5.6568        4.9679        3.3371        2.5842        2.5661        3.4766        3.4656        2.7943        2.0670        1.8985        1.2440        1.0366        1.0514        1.1744        1.6578        2.6734        2.0464        1.3718        1.1071        0.7763        0.5378        0.5148        0.6889        0.8042        0.8982        0.9060        0.8958        0.9476        1.1275        1.2930        1.4590        1.5527        1.5122        2.0381        3.0192        3.7412        4.0537        4.6273        5.2529        4.7196        4.5084        4.7565        5.2554        6.0790        6.5710        6.8643        8.0716        8.9931        9.0711        8.9538        8.2074        8.3906        8.6172        9.1255        7.2340        7.6760        8.8170       11.0534       15.7019       18.5159       22.4123       27.1059       33.2669       37.5812       40.8233       41.6354       43.2766       43.7934        0.0000        0.0000        0.0000        0.0000        0.0000        0.0000        0.0000        0.0000        0.0000        0.0000        0.0000        0.0000        0.0000        0.0000        0.0000        0.0000
        0.0000        0.0000        0.0000        0.0000        0.0000        0.0000        0.0000        0.0000        0.0000        0.0000        0.0000        0.0000        0.0000        0.0000        0.0000        0.0000        0.0000        0.0000        0.0000        0.0000        0.0000        0.0000        0.0000        0.0000        0.0000        0.0000       20.7382       27.0532       21.6011       18.6789       15.5896       13.6211       17.2603       18.3187       10.9499       11.8937        7.3457        6.0647        3.8257        4.5668        4.6743        3.1252        3.6907        6.2686        8.7027        8.3735        8.5162        3.2022        2.4729        3.0344        2.2636        2.1592        2.3884        1.8948        1.0988        1.4334        1.9254        2.3673        2.1045        2.7792        3.8163        2.5850        2.3234        2.2192        1.8276        0.6139        0.6651        1.1716        1.8488        1.9906        3.7573        4.8046        4.1918        3.1987        4.0913        2.7976        1.7211        1.6179        2.1918        3.3385        3.1288        2.3282        2.7212        2.4113        2.2816        2.3472        2.4541        2.6641        2.7751        2.0477        3.1873        2.1582        1.2474        0.3869        0.3304        0.2624        0.3282        0.9620        1.0662        0.1111        0.1212        0.1452        0.5764        1.9147        2.3496        1.3059        1.0547        0.7742        0.3770        0.5441        0.7559        0.1318        0.0430        0.0907        0.3320        0.0000        0.0000        0.0000        0.0000        0.0000        0.0000        0.0000        0.0000        0.0000        0.0000        0.0000        0.0000        0.0000        0.0000        0.0000        0.0000        0.0000        0.0000        0.0000        0.0000        0.0000        4.3111        3.9959        4.4438        4.0004        4.6128        4.2196        5.1067        5.7348        5.8476        6.2370        5.8866        5.3043        5.0675        4.2050        4.0047        4.0655        3.7057        4.1395        3.6691        3.3816        3.4979        3.6400        3.9794        4.0844        4.1549        4.3368        4.4896        4.2292        5.0722        5.9209        4.8194        2.9050        2.2663        2.6364        3.3130        2.8877        2.2817        1.9651        2.4217        1.1658        0.9856        0.6309        0.9349        3.4082        3.7701        2.2921        1.0069        0.5139        0.9259        0.8406        0.8108        1.2299        1.1827        0.8737        0.7271        0.8268        0.9314        1.0846        1.2256        1.4437        1.7673        1.8475        2.4333        3.6742        4.3144        4.8526        5.1196        5.2256        4.9364        4.6578        5.1071        5.1625        5.4990        6.1680        7.1318        8.7821        9.4062        8.9781        8.7212        8.2446        8.5898        8.9593        8.9589        6.8580        7.3749        9.4017       11.6873       16.6659       20.1343       24.6106       30.2335       37.7019       42.7857       45.3625       47.0657        0.0000        0.0000        0.0000        0.0000        0.0000        0.0000        0.0000        0.0000        0.0000        0.0000        0.0000        0.0000        0.0000        0.0000        0.0000        0.0000        0.0000        0.0000
        0.0000        0.0000        0.0000        0.0000        0.0000        0.0000        0.0000        0.0000        0.0000        0.0000        0.0000        0.0000        0.0000        0.0000        0.0000        0.0000        0.0000        0.0000        0.0000        0.0000        0.0000        0.0000        0.0000        0.0000        0.0000        0.0000       15.8319       21.4296       22.7827       21.1742       16.5548       17.2897       18.1327       14.2085        7.6234        6.9819        3.1048        2.4668        1.8382        3.3376        2.0218        1.2826        1.7963        3.8080        4.7085        3.8631        4.1074        1.8033        1.0732        1.9775        1.5323        1.1229        1.0941        0.7274        0.4277        0.4956        1.4343        2.0591        1.5801        1.3024        3.5796        3.2233        2.0437        0.8628        0.9336        1.0044        0.9545        1.8029        2.9642        2.8705        2.9564        3.8662        2.5797        1.6590        1.9257        1.5618        1.4564        1.6159        1.9823        2.0819        2.6000        2.7430        2.1804        1.5184        1.3695        1.2390        1.2332        0.8402        0.5179        0.5757        0.3324        0.9373        1.8819        0.9996        0.3156        0.1544        0.0919        0.6929        1.1542        0.4219        0.0584        0.0709        0.1513        0.1233        0.9230        1.2960        1.6023        0.2095        0.4275        0.3169        0.3380        0.0699        0.0535        0.0862        0.1072        0.6495        0.5134        0.8303        0.0000        0.0000        0.0000        0.0000        0.0000        0.0000        0.0000        0.0000        0.0000        0.0000        0.0000        0.0000        4.0728        4.6766        4.4305        4.2517        3.8139        4.1978        4.2211        3.8939        3.7085        3.5370        3.6489        3.9908        4.8531        5.2220        6.5597        6.7577        6.3813        5.7894        4.9031        4.1895        3.9679        4.1655        4.4859        5.6713        4.0564        3.7549        4.1356        4.4973        4.6572        4.6605        4.6111        4.2815        4.5684        4.8105        4.7321        5.0594        4.6568        3.2347        2.5868        2.5000        2.4539        2.2337        2.2357        2.2455        2.4021        1.0450        0.8501        0.8252        1.8981        4.4565        4.4407        1.5843        1.0519        0.8996        0.8721        0.8508        0.7119        0.7321        0.8498        0.8412        0.8378        0.8408        1.0190        1.2214        1.5068        1.8524        2.0044        2.4048        2.9868        4.3731        5.1291        5.2923        5.3941        5.3562        4.9021        4.8113        5.0323        4.8858        5.3895        6.0582        6.9608        8.1399        8.2862        8.4330        8.7257        8.3490        8.9659        9.1123        9.1878        7.2573        7.7569       10.2704       11.9346       17.8586       21.6249       26.3854       31.5571        0.0000       45.5355       48.2766       47.4796        0.0000        0.0000        0.0000        0.0000        0.0000        0.0000        0.0000        0.0000        0.0000        0.0000        0.0000        0.0000        0.0000        0.0000        0.0000        0.0000        0.0000        0.0000
        0.0000        0.0000        0.0000        0.0000        0.0000        0.0000        0.0000        0.0000        0.0000        0.0000        0.0000        0.0000        0.0000        0.0000        0.0000        0.0000        0.0000        0.0000        0.0000        0.0000        0.0000        0.0000        0.0000        0.0000        0.0000       11.2132        9.5946       16.2879       17.4541       12.4566       10.7740       10.1957       12.5073       11.2642        6.9240        4.6861        2.3571        4.7110        2.6945        1.9289        1.6179        1.8573        1.6474        5.4255        5.4732        3.6299        3.0111        1.0001        0.8212        0.5842        0.6300        0.6844        0.4756        0.3128        0.7995        1.0195        1.5607        2.1250        1.4160        1.2106        2.2962        2.1928        1.2849        0.8593        1.1320        2.2556        2.4784        1.8223        2.0206        2.3236        2.3041        1.8763        1.1004        0.8239        1.3064        1.2422        1.5809        1.8502        2.4031        2.1911        1.9403        1.5140        1.3072        1.2860        1.2560        1.1454        1.0104        0.2184        0.1547        0.2656        0.2273        0.1769        0.4660        0.8203        0.8866        0.0496        0.1723        0.4398        0.8632        0.5565        0.1789        0.1937        0.1373        0.0619        0.5535        0.7153        0.7830        0.4990        0.2429        0.1760        0.0790        0.0434        0.1311        0.1581        0.1525        0.3044        0.3622        0.5299        1.1469        2.6678        2.1799        0.0000        0.0000        0.0000        0.0000        0.0000        0.0000        0.0000        0.0000        2.8714        3.2387        3.9957        4.4056        3.3269        3.1840        3.6238        3.6920        3.6883        3.7893        4.0799        4.2467        3.8696        3.8525        4.7592        5.3899        6.0860        6.4258        5.1356        4.3062        3.9815        3.8573        4.2708        5.0511        5.3912        4.6342        4.1267        4.2693        4.5235        5.0067        4.2901        4.9309        4.3234        4.7475        5.1075        4.9968        4.5526        5.1294        3.8040        3.4318        3.2875        3.1075        2.6308        2.5336        2.3430        2.0915        1.3535        1.3866        1.0235        1.4945        1.9756        2.2885        0.9951        0.9443        0.9758        0.7796        0.8999        0.8077        0.8208        0.9601        0.9695        0.7662        0.9910        1.2455        1.5776        1.7743        2.1329        2.4064        3.0066        3.5462        5.1977        5.5486        5.9014        5.8903        5.7497        5.0700        4.9154        5.1818        5.2766        6.0873        6.0840        6.5671        8.2261        8.5640        9.3633        9.6561        8.6350        9.1248        9.9670       10.2194        8.3170        9.4592       12.4204       14.6893       19.4978       22.7515        0.0000        0.0000        0.0000        0.0000        0.0000        0.0000        0.0000        0.0000        0.0000        0.0000        0.0000        0.0000        0.0000        0.0000        0.0000        0.0000        0.0000        0.0000        0.0000        0.0000        0.0000        0.0000        0.0000        0.0000
        0.0000        0.0000        0.0000        0.0000        0.0000        0.0000        0.0000        0.0000        0.0000        0.0000        0.0000        0.0000        0.0000        0.0000        0.0000        0.0000        0.0000        0.0000        0.0000        0.0000        0.0000        0.0000        9.7838        9.0528       10.9686        9.4550        7.6270       10.4012        9.6473        8.5695        6.7100        7.9820       10.7534        9.9269        7.8749        8.2274        2.9585        3.9014        4.7171        4.7810        2.8294        3.7901        3.3364        8.2423        2.0612        1.8014        1.4662        0.4029        0.7613        0.6459        0.1426        0.1974        0.4466        1.0294        1.8464        2.3240        1.8804        1.6338        2.3934        2.3989        1.5627        1.9105        1.5657        2.2879        1.5776        2.8888        2.2261        1.8499        2.2263        2.2763        2.1613        1.3214        1.8594        1.9123        1.8551        1.7117        2.2506        3.1280        3.0349        3.0599        2.8628        2.7470        2.3005        1.8009        1.6188        1.4373        1.1984        0.7536        0.6214        0.4872        0.5992        0.3803        0.1744        0.2500        1.1208        0.8009        0.2372        0.3590        1.0284        0.5531        0.1126        0.3261        0.6621        0.0838        0.1626        0.5873        0.6003        0.6557        1.4720        1.0871        0.6876        0.2094        0.1700        0.1596        0.1593        0.2638        0.3263        1.2245        1.1719        1.1978        1.0073        0.5222        0.5518        1.0319        0.9982        0.8918        0.9118        2.4492        3.1261        3.2402        3.4951        3.5523        3.3690        3.2664        3.1103        2.3885        2.3108        3.0480        2.5750        2.7585        3.1395        2.6648        2.4281        3.6165        4.7836        5.5370        4.6587        4.2431        3.2728        3.2918        3.3153        4.3048        4.6997        4.5426        3.7927        3.1481        3.7649        3.9966        4.8663        4.2291        3.8213        4.1553        4.0342        4.9712        5.1933        5.3563        5.3854        5.8802        5.7820        5.4970        4.3819        2.2293        2.0310        1.6747        1.6390        1.3968        1.2637        1.1638        1.2390        1.5431        1.3966        1.2010        1.0368        1.2082        1.0774        1.0372        0.8545        0.5344        0.7481        0.6357        0.3622        1.0649        1.3429        1.8026        2.2086        2.8900        3.3912        4.1453        4.7053        6.3110        7.2852        7.5276        6.9216        5.5656        5.2982        4.9810        5.1965        4.4588        4.1867        4.1353        4.7254        6.4538        6.9653        7.8288        7.8737        8.5368        9.3935       10.2914       10.5489        9.8894       11.3953       12.3925       14.9812       18.4950        0.0000        0.0000        0.0000        0.0000        0.0000        0.0000        0.0000        0.0000        0.0000        0.0000        0.0000        0.0000        0.0000        0.0000        0.0000        0.0000        0.0000        0.0000        0.0000        0.0000        0.0000        0.0000        0.0000        0.0000        0.0000
        0.0000        0.0000        0.0000        0.0000        0.0000        0.0000        0.0000        0.0000        0.0000        0.0000        0.0000        0.0000        0.0000        0.0000        0.0000        0.0000        0.0000        0.0000        2.5686        3.4614        2.8520        5.0066        4.4541        4.6779        4.1673        5.3602        4.6926        4.9125        4.2532        3.4024        4.0314        5.8827        5.4230        5.7935        5.9798        6.6187        2.4585        2.6051        3.5116        4.0569        2.1707        1.1276        2.6144        3.5344        2.7954        0.6334        0.4239        0.1848        0.9696        0.8278        0.1535        0.2205        0.3490        0.8158        0.9844        1.7474        2.0126        2.0464        2.3354        1.8647        2.0512        2.9941        2.0806        1.6106        2.1986        2.2787        3.1417        2.0894        1.0933        0.4097        1.6329        2.0264        1.5612        1.8962        2.4190        2.1347        2.5331        3.1517        3.3218        2.8539        2.8245        3.0725        2.6164        1.9998        1.6075        1.3122        1.0883        0.6531        0.6757        0.7065        0.5115        0.2774        0.2453        0.2240        1.3285        0.9234        0.7477        1.0257        0.8298        0.6379        0.1919        0.5175        0.6934        0.5487        0.1677        0.2287        0.2146        0.2172        0.1749        0.2805        0.1102        0.1303        0.1249        0.1420        0.1552        0.2429        0.3903        0.7176        0.7078        0.8052        0.2705        0.2292        0.3398        0.5824        0.5744        0.5665        0.6542        2.2616        3.1346        3.7896        3.1879        2.9949        3.2094        3.0487        2.8471        1.9943        1.9521        2.2985        2.6104        2.2463        2.2858        3.0845        2.6084        3.1196        3.4157        5.0809        4.1673        3.1886        3.2356        3.1364        3.2654        4.2827        4.9979        4.2502        3.4086        3.5024        3.5160        3.7840        4.6017        3.9862        4.4338        4.4586        4.3885        5.2781        5.6936        6.0847        6.1785        7.5120        7.3330        6.4992        5.2242        2.4083        2.1094        1.8391        2.0215        1.3379        1.1917        1.1566        1.1143        1.9104        1.6830        1.3997        1.3187        1.3160        1.5806        1.8581        1.2907        0.9124        0.7341        0.7507        0.6928        1.3004        2.3027        2.5095        2.3624        3.4797        4.2407        4.8703        5.3954        7.4681        8.3642        8.1140        7.6762        6.1860        5.3732        4.9012        4.8571        3.9209        3.8049        3.8189        4.3024        6.0280        6.5326        7.0277        7.4748        8.1331        9.1355       10.2084       11.1356       10.8787       11.8072        0.0000        0.0000        0.0000        0.0000        0.0000        0.0000        0.0000        0.0000        0.0000        0.0000        0.0000        0.0000        0.0000        0.0000        0.0000        0.0000        0.0000        0.0000        0.0000        0.0000        0.0000        0.0000        0.0000        0.0000        0.0000        0.0000        0.0000        0.0000
        0.0000        0.0000        0.0000        0.0000        0.0000        0.0000        0.0000        0.0000        0.0000        0.0000        0.0000        0.0000        0.0000        0.0000        0.0000        2.3782        1.7654        1.1791        1.0547        1.6060        1.1225        2.2895        2.5057        2.1081        1.3188        2.3075        2.2495        2.7237        2.6523        2.5838        3.5756        5.3797        3.5885        4.0773        4.1949        3.9783        3.0619        2.8310        1.6635        1.8722        1.8654        3.3511        3.7180        8.1783        4.0586        1.9105        1.1572        0.1573        0.8101        1.0364        0.5691        0.5363        0.6900        1.7174        1.9101        1.9561        1.9966        0.9436        1.2017        2.3515        1.5700        1.5045        1.5150        1.2480        1.5244        2.3623        2.3736        1.9246        1.9803        1.2084        1.3103        1.1281        1.1965        1.7794        1.2360        1.5447        2.4126        2.5117        2.1191        2.0492        1.5913        1.7224        1.6152        1.4884        1.3853        1.1371        1.0465        0.8288        0.7279        0.5735        0.5977        0.5059        0.4439        0.4556        0.9807        0.7701        0.5300        1.2288        1.1455        0.9770        0.7979        0.7466        0.5615        0.3117        0.2815        0.2543        0.3167        0.3493        0.1969        0.2307        0.2224        0.1871        0.4543        0.6577        0.7827        0.5542        0.4604        0.4302        0.1986        0.1065        0.0767        0.1481        0.2637        0.2909        0.3298        0.4165        1.5115        2.4499        3.0891        3.5689        2.9546        2.6648        3.0963        2.9657        2.4613        1.9209        1.9908        2.3016        2.8945        2.0477        2.1510        2.3793        2.6568        2.8774        3.3701        3.4055        3.2443        3.1106        3.0210        3.5129        3.5641        4.6103        4.8224        3.7955        3.5904        4.3160        3.2507        4.1688        4.1507        4.0457        4.1775        3.8706        4.4458        5.7181        6.6227        6.5286        6.7060        7.8582        7.2347        6.6701        5.5202        2.8612        2.4072        2.5801        2.8953        1.3046        1.0341        1.1003        1.2795        2.4484        2.2809        2.4606        2.2723        2.3074        2.0050        2.0204        1.7515        1.7463        1.5096        1.7359        1.3574        2.2553        2.8482        2.7806        3.4856        4.8905        5.7694        5.8358        6.3230        8.0821        8.2600        7.8494        7.1287        5.7939        5.2012        4.6228        4.4780        3.6833        3.5217        3.8985        4.4053        5.7379        6.1101        6.3520        0.0000        8.0324        9.1389       10.2613       11.6466       12.4269       14.0575        0.0000        0.0000        0.0000        0.0000        0.0000        0.0000        0.0000        0.0000        0.0000        0.0000        0.0000        0.0000        0.0000        0.0000        0.0000        0.0000        0.0000        0.0000        0.0000        0.0000        0.0000        0.0000        0.0000        0.0000        0.0000        0.0000        0.0000        0.0000
        0.0000        0.0000        0.0000        0.0000        0.0000        0.0000        0.0000        0.0000        0.0000        0.0000        0.0000        0.0000        0.0000        2.1982        1.8909        1.6967        1.2487        0.9223        0.7476        0.6598        1.2165        1.9267        2.1596        1.4724        1.2591        1.7717        1.5043        2.2019        2.5827        3.6385        5.4678        4.1355        3.6157        2.6406        2.9193        2.2738        1.9699        1.2698        0.6837        1.2193        1.9007        2.5247        2.8800        6.2104        6.8761        2.9153        1.0817        0.9609        1.0382        0.4369        1.3175        1.3492        1.1674        1.1629        1.6919        1.0246        1.3171        1.5570        2.0838        1.3073        0.7791        0.7689        0.4681        0.8694        1.4751        1.7846        1.5566        0.8182        0.5544        0.7331        1.4831        2.7057        1.4786        1.2849        0.9639        1.3421        1.5038        1.6952        1.6707        1.8855        1.9347        2.9974        2.2423        1.6585        1.0401        0.9497        0.9841        0.6861        0.8350        0.8187        1.1896        0.7746        0.7082        0.9566        0.7521        0.5833        0.4786        0.4452        0.9126        1.6103        1.4802        1.1766        0.4511        0.3718        0.4699        0.9514        1.1298        0.5144        0.4806        0.5051        0.6519        1.0026        1.0041        1.2854        1.1693        0.6172        0.4434        0.3311        0.1262        0.0789        0.1451        0.1801        0.1834        0.2566        0.3760        1.1165        2.9785        3.6208        3.7271        3.0484        2.4816        2.1509        2.2451        2.3927        2.5625        2.1143        1.8151        2.1935        2.8830        1.2558        1.8836        2.2109        1.9226        2.9246        3.0227        3.2468        3.2976        3.6623        3.4004        4.0083        3.9563        4.2840        4.2991        4.5894        3.5593        3.8297        3.7377        3.3432        3.1336        3.3049        3.9007        3.8208        4.1825        5.5481        6.3379        6.6029        6.8092        7.4622        7.0231        6.7522        5.8670        3.4007        3.2372        3.2096        3.5095        1.9831        1.6565        1.6754        1.9231        2.9388        3.6524        4.1432        4.4378        4.1118        4.0267        3.2290        2.4939        1.6083        1.3293        1.4040        1.5640        2.6732        3.3130        4.0353        3.9136        5.5110        5.9572        5.4747        5.6369        7.0069        7.3810        7.3601        6.5944        5.3397        4.8194        4.5557        4.4715        3.9044        4.3329        4.5930        4.8997        6.9289        6.9688        0.0000        0.0000        0.0000        0.0000        0.0000        0.0000        0.0000        0.0000        0.0000        0.0000        0.0000        0.0000        0.0000        0.0000        0.0000        0.0000        0.0000        0.0000        0.0000        0.0000        0.0000        0.0000        0.0000        0.0000        0.0000        0.0000        0.0000        0.0000        0.0000        0.0000        0.0000        0.0000        0.0000        0.0000        0.0000        0.0000
        0.0000        0.0000        0.0000        0.0000        0.0000        0.0000        0.0000        0.0000        0.0000        5.1528        0.0000        0.0000        5.7199        4.2472        2.9687        3.0677        3.2132        2.6212        1.6805        1.1535        2.5173        2.3458        3.2343        4.5605        2.9702        2.4971        1.8967        2.0672        3.0913        4.2502        5.3017        3.5619        1.9627        1.9985        0.9616        0.7368        0.7695        0.5951        0.5232        0.6544        2.1086        3.7234        3.8892        2.7463        3.7657        1.3985        1.9766        0.4694        0.2044        0.9382        1.4450        0.9336        0.6674        1.2344        1.2815        0.8504        1.2643        1.6952        1.5256        1.4167        0.7414        0.5244        0.1742        0.4485        1.2410        1.5564        0.1902        0.7198        0.0765        0.4954        2.3736        3.3074        3.5409        2.5676        1.3440        0.7300        0.4459        0.6189        0.7540        0.8031        0.6095        0.5723        0.8651        1.3015        0.8411        0.4962        0.4702        0.6366        0.6758        0.8045        0.8807        1.2215        1.3348        1.4953        1.3999        1.3860        1.2442        1.1651        1.4011        1.1990        1.2060        1.1419        0.6796        0.4559        0.5488        0.4910        0.4490        0.5553        0.4993        0.4521        1.1127        1.1663        1.3868        1.1505        0.9601        0.7172        0.2583        0.3855        0.4561        0.3973        0.2749        0.2368        0.3714        0.2325        0.4263        1.2209        2.2861        1.7796        1.9194        1.4898        1.4119        1.2200        1.2304        1.4676        1.5764        1.0712        1.0314        1.1007        0.5102        1.0646        1.4152        1.6209        1.8547        2.5614        2.8427        2.5314        2.7367        3.1386        2.5380        2.4983        3.0162        3.8308        2.6256        3.3224        2.6097        2.9150        2.8468        2.7200        2.8289        3.3116        4.4603        4.6473        4.4988        5.8524        6.5388        6.8594        7.0876        6.3198        6.3171        6.4012        5.9729        5.9564        5.8195        5.5975        4.9685        4.3140        4.2290        4.4114        5.0584        5.8081        6.3520        6.5544        6.8498        6.8901        7.4310        5.6215        4.8461        3.0274        2.4428        2.1933        3.0444        4.0823        5.7503        3.8132        3.4421        4.9052        5.0498        5.0577        4.9275        4.5625        4.6554        4.5136        4.2614        4.2239        3.9364        3.7699        3.7003        4.2810        4.8101        5.2536        5.5000        5.3040        0.0000        0.0000        0.0000        0.0000        0.0000        0.0000        0.0000        0.0000        0.0000        0.0000        0.0000        0.0000        0.0000        0.0000        0.0000        0.0000        0.0000        0.0000        0.0000        0.0000        0.0000        0.0000        0.0000        0.0000        0.0000        0.0000        0.0000        0.0000        0.0000        0.0000        0.0000        0.0000        0.0000        0.0000        0.0000        0.0000        0.0000
        0.0000        0.0000        0.0000        0.0000        0.0000        2.3792        1.9955        3.8273        3.0594        3.1393        6.9433        4.4820        4.5998        4.6839        2.8765        3.0205        2.9353        3.0520        2.9544        1.8346        2.4902        1.3843        1.7405        4.5128        4.1428        3.1570        1.6696        2.8425        5.0813        3.9157        5.5265        3.0805        1.0064        0.8857        0.7251        0.6757        1.2132        2.1462        0.6477        1.2543        2.0098        3.2061        2.0642        2.3030        4.7198        5.4776        2.7215        1.1845        0.5469        0.2105        0.2937        0.2024        0.3190        0.5845        1.5238        1.6071        1.3464        1.7967        1.8260        1.4491        0.5436        0.2341        0.1807        0.1283        0.3977        0.4172        0.1106        0.2853        0.5915        0.3433        0.2504        3.8077        4.5618        5.0153        4.1555        2.6624        1.5160        0.5848        1.2367        0.6172        0.4480        0.3851        0.4364        0.4245        0.5708        1.0379        0.4681        0.7140        0.8017        0.9751        1.2160        1.5268        1.9716        2.8496        2.2122        1.7429        1.6481        1.6520        1.4803        1.6846        1.6942        1.9192        1.1381        0.5949        0.4775        0.4738        0.6948        1.5040        2.7212        2.0108        2.3558        1.5549        0.5658        0.3886        0.7043        0.9413        0.6045        0.8186        1.5074        1.2379        0.7864        0.9041        0.7457        0.3798        1.1305        1.6818        1.5302        1.1991        1.5241        1.2151        1.0417        0.8807        1.0188        1.3312        1.3823        1.0403        0.9625        0.8114        0.3313        0.8260        1.2017        1.7516        2.3412        3.1097        2.4924        2.0986        2.3565        2.0104        2.1972        2.9885        2.4133        4.0711        3.0026        2.7900        3.0083        2.3600        2.5760        2.6623        2.9106        3.9176        3.9524        4.3157        4.3678        5.9800        6.4988        7.0303        7.3575        6.6384        6.7263        7.1287        6.8665        7.1230        6.6062        6.1804        6.0611        5.4737        5.3596        5.6094        6.2283        7.7513        7.8731        7.9101        7.6853        8.0118        8.4836        7.3481        6.3862        3.7775        3.1049        3.6235        3.9170        5.6867        0.0000        0.0000        3.8260        4.9627        5.3698        5.5118        4.8941        4.1765        4.2086        4.4468        4.2481        3.9946        3.7618        3.8342        3.8390        3.9297        4.1955        4.2908        4.6008        0.0000        0.0000        0.0000        0.0000        0.0000        0.0000        0.0000        0.0000        0.0000        0.0000        0.0000        0.0000        0.0000        0.0000        0.0000        0.0000        0.0000        0.0000        0.0000        0.0000        0.0000        0.0000        0.0000        0.0000        0.0000        0.0000        0.0000        0.0000        0.0000        0.0000        0.0000        0.0000        0.0000        0.0000        0.0000        0.0000        0.0000        0.0000
        0.0000        0.0000        0.0000        0.0000        5.6060        4.7028        2.9147        3.4298        3.5980        5.9524        7.0011        4.8870        4.3461        5.0231        5.6629        4.3832        3.0033        2.6144        2.7223        2.1583        2.2563        1.3191        1.4524        2.9161        3.5836        2.9565        1.6591        1.7440        3.5702        1.6889        0.6548        1.7152        2.4485        2.1502        0.8177        0.9326        1.8997        2.1888        0.8606        0.8108        1.3588        2.6546        1.7660        6.4401        4.9997        6.2862        3.7452        1.1709        0.4951        0.2546        1.4768        0.5576        0.1443        0.7451        0.2016        0.7060        0.8600        1.4142        2.5417        1.6257        0.7158        0.1568        0.1429        0.1925        0.0945        0.0977        0.1036        0.1958        0.0283        0.0582        0.6652        1.5426        3.1074        4.5672        4.1441        3.6654        0.8349        2.1474        1.4102        0.5507        0.3226        0.3256        0.4286        0.4424        0.5594        0.4293        1.2826        1.2313        1.1706        1.9099        2.7906        2.8397        2.4613        2.3520        2.2002        2.5382        2.7122        2.8047        2.4338        2.0524        2.1984        2.6463        2.1327        2.0194        1.7307        2.2144        2.6838        3.7078        3.1555        2.5184        2.8011        1.3324        0.6400        0.8072        1.0923        1.5876        1.6136        1.1481        0.5813        0.9967        1.1846        1.1488        1.8320        1.9953        1.9760        2.1136        2.4244        2.3406        2.4875        1.3916        0.9531        0.8152        0.8706        0.6707        1.0773        1.0985        0.7626        0.5191        0.2433        0.7902        0.9981        1.9854        2.3362        2.4288        1.4900        2.0001        2.2286        1.7334        1.9172        2.6162        2.5166        3.1790        2.7855        2.3927        3.4415        2.4633        2.4270        2.8562        2.9079        3.3092        3.2248        3.5134        4.1104        5.5518        6.3568        7.3027        7.7308        6.8604        6.7832        6.0593        6.0531        6.6309        6.5762        6.5003        6.3560        5.9418        6.2250        6.5498        7.3270        9.4961        9.3326        9.2854        9.1406        9.5724        9.9314        9.5574        7.7491        5.8977        4.2763        4.7075        5.0466        0.0000        0.0000        0.0000        7.3870        5.6821        6.4181        6.1063        5.3026        4.6630        4.5669        4.7089        4.8022        3.8145        3.9424        4.9217        5.4847        5.5503        0.0000        0.0000        0.0000        0.0000        0.0000        0.0000        0.0000        0.0000        0.0000        0.0000        0.0000        0.0000        0.0000        0.0000        0.0000        0.0000        0.0000        0.0000        0.0000        0.0000        0.0000        0.0000        0.0000        0.0000        0.0000        0.0000        0.0000        0.0000        0.0000        0.0000        0.0000        0.0000        0.0000        0.0000        0.0000        0.0000        0.0000        0.0000        0.0000        0.0000        0.0000
        0.0000        0.0000        9.5778        8.5654        5.9695        4.5549        3.2756        3.0335        4.8208        6.9760        4.6615        4.1957        3.1726        3.2937        3.9649        4.2143        3.8216        2.6471        2.6704        2.0748        2.6121        1.5429        0.6811        2.0337        3.0633        1.6109        0.7413        1.4698        2.2326        1.6514        1.3624        1.7366        2.1284        0.4951        0.3048        1.0625        0.4198        0.6352        0.8326        2.7127        2.9075        2.6378        2.8418        4.8755        6.3088        6.4636        3.1848        1.7577        0.4149        0.2193        0.5762        0.4275        0.6755        1.3990        1.1740        0.8945        0.7615        0.5998        0.5617        0.4453        0.3166        0.1259        0.1012        0.0762        0.0799        0.1875        0.4195        1.9667        0.2662        0.0329        0.0377        0.0798        0.0410        0.2372        0.9692        1.4975        1.8878        4.3878        3.0386        0.3733        0.4450        0.6349        0.9407        0.8509        1.2940        2.0689        2.5830        3.1618        3.4671        3.7619        3.8323        3.4330        3.5937        3.1607        2.7588        2.6655        2.5677        2.5190        2.4167        2.2713        2.4664        2.5443        2.2796        2.5939        2.9656        2.8742        2.5360        2.3449        1.9420        1.6275        0.9190        0.4031        0.9013        1.3893        1.6736        1.7058        1.4370        1.2716        0.8569        0.6722        0.5393        0.4037        0.6006        1.9353        2.3756        3.2758        2.6099        2.5858        2.7313        1.8128        0.9489        1.0716        1.0857        1.4458        1.6641        1.3393        0.8292        0.9092        0.4136        1.2082        1.2219        1.3422        2.2434        1.6597        1.4334        1.6091        2.7492        2.5212        2.6103        2.4902        2.4678        3.9335        2.5151        2.5764        3.8653        2.6217        2.6066        3.4017        2.8208        2.7981        2.9521        3.2535        3.9510        5.0671        5.6400        6.3852        6.8512        6.2811        6.1438        5.8853        6.1524        6.7160        6.3987        6.3953        6.4131        6.2452        6.7960        8.0470        8.7751       10.5647       11.9834       11.9023       11.4530       11.0414       10.5670       10.5726        9.2074        6.4067        5.2210        4.7137        0.0000        0.0000        0.0000        9.2864        7.4701        7.3140        7.1450        6.6397        6.8008        6.0387        6.0079        6.1354        6.3571        5.4109        5.5997        6.6604        6.9182        0.0000        0.0000        0.0000        0.0000        0.0000        0.0000        0.0000        0.0000        0.0000        0.0000        0.0000        0.0000        0.0000        0.0000        0.0000        0.0000        0.0000        0.0000        0.0000        0.0000        0.0000        0.0000        0.0000        0.0000        0.0000        0.0000        0.0000        0.0000        0.0000        0.0000        0.0000        0.0000        0.0000        0.0000        0.0000        0.0000        0.0000        0.0000        0.0000        0.0000        0.0000        0.0000
        0.0000       10.2414        7.0387        9.9000        6.0819        3.9763        3.7546        5.7428        7.5242        9.4334        7.0472        4.6633        4.0388        3.7367        2.6556        1.2127        1.7968        2.1756        2.1653        1.5054        0.2075        0.1455        0.0808        0.8033        2.2980        0.4891        0.0552        0.2868        0.2834        0.3196        0.2818        0.7923        0.3420        1.0377        1.1753        0.9115        0.8867        1.1702        0.8286        1.5400        1.4318        0.8479        0.9620        0.2584        0.3945        0.2941        0.2587        0.2478        0.1212        0.6344        1.2831        0.9901        1.3184        1.6284        2.0512        1.4416        0.4870        0.1555        0.3090        0.2620        0.5358        0.1136        0.0584        0.0702        0.0789        0.0910        0.6037        0.8982        0.4181        0.3660        0.3755        0.3392        1.1621        1.2103        2.2177        1.7779        1.5832        1.3861        0.6402        0.4914        0.8379        0.9758        1.6800        1.2021        0.9441        1.3243        1.6225        2.5816        2.3559        2.1720        2.3768        2.9007        3.1196        2.7745        2.0210        2.2653        2.3282        2.4203        2.3840        2.3673        2.6130        2.1553        1.8439        1.6200        1.5230        1.3768        1.3122        0.8824        1.1926        1.3693        1.7368        1.1463        1.2393        1.7306        2.8802        1.7374        2.0283        1.8826        1.1953        0.4524        0.4298        0.6357        0.5451        0.6143        0.5880        0.7911        0.8945        1.3366        1.3764        1.2664        0.5736        0.5045        0.3543        0.4432        1.2605        1.9018        1.6558        1.6578        0.7158        1.0378        1.6446        1.7594        3.2662        1.1180        0.7721        1.2321        1.1186        2.1799        2.9955        3.5612        4.1319        6.0115        3.7997        3.2303        4.0682        2.9737        2.8177        2.7117        2.7324        2.5509        2.5964        2.8464        3.6163        3.3274        3.7016        4.6536        5.3017        6.4058        6.1670        6.1671        6.2652        6.0340        6.1986        6.5448        7.1253        6.9774        7.8730        9.8934       11.9570       13.0783       14.1070       15.8993       15.1391       12.6764       11.1745       11.1962        9.7518        2.7582        0.0000        0.0000        0.0000        0.0000        6.9217        7.3349        7.9236        8.5545        8.8533        8.9588        8.3393        6.7507        6.6156        5.1533        5.2281        3.2190        3.1846        3.6044        0.0000        0.0000        0.0000        0.0000        0.0000        0.0000        0.0000        0.0000        0.0000        0.0000        0.0000        0.0000        0.0000        0.0000        0.0000        0.0000        0.0000        0.0000        0.0000        0.0000        0.0000        0.0000        0.0000        0.0000        0.0000        0.0000        0.0000        0.0000        0.0000        0.0000        0.0000        0.0000        0.0000        0.0000        0.0000        0.0000        0.0000        0.0000        0.0000        0.0000        0.0000        0.0000        0.0000
        0.0000        2.5499        3.6590        8.1398        2.0700        1.1560        1.7084        4.3954        4.6726        4.7615        3.4456        2.8426        1.8641        1.7271        1.8597        0.9519        1.1836        0.9578        0.2401        0.3208        0.3829        0.2955        0.5437        0.8152        1.2932        0.1565        0.1662        0.0832        0.2278        1.2989        0.4082        0.5595        0.9498        0.5342        0.2242        0.1176        0.0896        0.0832        0.1620        0.2228        0.6404        0.6999        0.1373        0.0000        0.1684        0.0293        0.2948        0.7144        1.2646        2.4166        2.6396        1.1995        1.1435        2.1259        1.3799        1.1877        0.5867        0.3404        0.3735        0.4164        0.2799        0.1143        0.1269        0.2016        0.1786        0.1904        0.3593        0.3327        0.2952        0.2730        0.2594        1.1267        0.7887        0.4112        1.0752        0.7493        1.6527        1.3864        1.4454        1.4894        0.8132        0.7745        0.9183        0.9505        0.7703        1.0728        1.4541        1.4891        1.5925        1.6845        1.4790        2.6338        3.4841        2.9034        2.5141        2.6600        2.5071        2.5566        2.1094        1.7116        1.5204        1.3248        1.4677        1.4903        2.0532        1.3272        1.2514        0.9724        1.1049        1.4388        2.1169        1.3781        0.8743        1.2020        1.9053        1.8592        2.5760        1.6494        0.8958        0.3964        0.7198        0.6980        0.8755        0.7727        0.6362        0.9230        0.6836        0.8710        0.9740        1.3113        0.6744        0.2140        0.0460        0.1532        1.1333        2.2541        1.6037        0.5071        0.5030        0.8728        1.7918        1.0826        2.0411        1.6117        0.5952        0.6944        0.8570        1.2483        2.4974        4.3381        4.5386        5.3619        3.9288        3.4028        3.8550        3.8699        3.3932        2.8243        2.6800        2.4323        2.7385        2.9808        2.6938        2.4928        2.7375        3.9826        4.8853        5.8553        5.2291        5.1592        5.3192        5.9813        6.2473        6.5868        6.9461        6.7466        7.2148        8.5213        9.9906       12.4817       14.9152       16.6710       16.7714       14.2012       12.1471       11.3670        0.0000        0.0000        0.0000        0.0000        0.0000       11.0949        8.9802        8.5428        8.7320        9.0592        9.9035        9.9257        9.5211        6.9270        6.2128        5.8166        4.8346        2.3620        0.0000        0.0000        0.0000        0.0000        0.0000        0.0000        0.0000        0.0000        0.0000        0.0000        0.0000        0.0000        0.0000        0.0000        0.0000        0.0000        0.0000        0.0000        0.0000        0.0000        0.0000        0.0000        0.0000        0.0000        0.0000        0.0000        0.0000        0.0000        0.0000        0.0000        0.0000        0.0000        0.0000        0.0000        0.0000        0.0000        0.0000        0.0000        0.0000        0.0000        0.0000        0.0000        0.0000        0.0000        0.0000
        0.9182        1.0434        2.0390        5.2039        3.7058        2.0457        2.0515        4.3390        3.5976        3.5453        3.0492        2.3852        2.1949        1.9080        1.5154        0.9621        1.1730        0.8602        0.7226        0.6619        1.4311        1.3073        0.7885        0.4399        1.1256        2.1061        1.2305        2.6137        2.1149        1.4846        0.7137        0.4920        0.4323        0.5532        0.5463        0.0662        0.0545        0.0478        0.0438        0.2061        1.0869        1.0844        0.7428        0.8285        0.5465        0.5476        0.0000        0.6711        0.1828        1.9940        3.2357        1.9821        2.2292        1.9871        3.6965        1.5418        0.5998        0.5331        0.3522        0.4854        0.5057        0.7438        0.9701        1.0540        1.0841        0.7889        0.5936        0.4582        0.3814        0.5519        0.7225        1.2094        1.8120        1.5046        2.1089        1.9094        1.2945        1.7709        2.1292        2.0743        1.6762        1.1033        1.5403        1.2005        1.1938        1.3586        1.1811        1.6665        1.5403        1.2992        1.4929        2.6351        3.5943        2.5577        2.0287        2.4445        2.4639        2.1036        1.8273        1.7674        1.4258        1.4151        1.4062        1.3423        1.2998        1.3048        1.2361        1.1557        1.3935        1.2534        1.3042        0.6182        1.1411        0.9776        1.3518        0.9118        1.1512        1.5114        1.9613        0.9560        0.9931        0.9601        1.0734        0.9659        1.0981        0.7408        0.9263        1.2042        1.3489        1.4120        1.0213        0.1334        0.1415        0.2145        0.9776        2.0219        1.5137        0.6252        1.1161        0.7783        1.9923        1.3645        1.4833        1.8000        1.1483        0.7663        0.8642        1.2074        1.5729        1.9636        3.4222        4.4735        4.2956        3.8932        4.0418        3.9389        3.4101        2.9070        2.8642        2.5880        2.5241        2.9745        2.7926        2.4047        2.3600        2.6257        3.2520        4.0380        4.7157        4.8026        4.9522        5.6650        5.9698        6.2879        6.4364        6.1045        6.3553        7.2149        8.9533       11.6384       13.0089       14.3351       14.5352       15.1183       12.3185        0.0000        0.0000        0.0000        0.0000        0.0000        0.0000        7.4256        8.4210        8.7912       11.8797       10.8380       10.8593        9.9605        7.3915        6.3109        5.7247        0.0000        0.0000        0.0000        0.0000        0.0000        0.0000        0.0000        0.0000        0.0000        0.0000        0.0000        0.0000        0.0000        0.0000        0.0000        0.0000        0.0000        0.0000        0.0000        0.0000        0.0000        0.0000        0.0000        0.0000        0.0000        0.0000        0.0000        0.0000        0.0000        0.0000        0.0000        0.0000        0.0000        0.0000        0.0000        0.0000        0.0000        0.0000        0.0000        0.0000        0.0000        0.0000        0.0000        0.0000        0.0000        0.0000        0.0000        0.0000
        0.3694        0.4181        0.5128        2.3472        1.9600        1.1588        0.3250        1.8412        2.6942        2.3753        2.8225        3.8631        3.2201        3.8290        2.0995        1.5396        1.5570        1.2589        1.0060        0.5859        0.9402        0.5397        0.7330        0.9746        0.4020        0.2909        0.4260        0.8449        1.1121        0.6427        0.5087        0.9910        0.9864        0.9966        0.0663        0.0630        0.0442        0.0334        0.2170        0.8709        0.7556        0.7524        0.0817        0.0300        0.0000        0.1014        0.0676        0.0000        0.0000        0.3274        1.5168        2.4539        1.7787        2.4104        3.2414        1.4530        1.2082        1.0098        0.6569        0.9394        1.5670        1.9891        1.5141        2.1954        1.7046        2.0715        2.1496        2.1878        2.6907        2.3566        1.5565        1.1029        1.7314        2.1972        2.0119        1.4714        2.0186        1.6357        2.3824        1.2866        1.1638        2.0906        1.7277        0.9102        1.2534        1.1872        1.0584        1.6320        1.7551        2.4125        2.6706        3.0976        2.8502        2.4859        1.8386        2.2895        2.1340        1.7289        1.6286        1.8755        1.8287        1.5143        1.1244        1.0949        1.1875        1.3141        1.6128        1.1305        1.0894        1.4187        1.7112        1.8765        1.3676        1.2492        1.7545        1.5293        1.5791        1.7901        1.8368        1.2173        1.1990        3.0687        2.4427        0.7739        0.5982        0.7594        0.8032        1.1887        1.5268        1.7094        2.0705        0.5990        0.5355        0.9690        1.1603        2.0546        2.1132        0.4199        0.3409        0.5552        1.6518        0.8809        1.3412        1.6666        1.5405        1.1490        0.8611        1.3971        1.6696        2.1607        2.6410        4.6034        6.3146        5.7257        5.0072        3.9795        3.1088        2.8537        2.8008        2.5990        2.6635        3.1013        3.4955        2.7883        2.6869        2.6920        2.8638        3.7862        4.0582        4.1933        4.1224        4.7187        4.8576        4.7918        5.2240        5.0961        4.6187        5.8034        7.6153        9.8067       11.3085       12.3996       12.8518       11.6351        0.0000        0.0000        0.0000        0.0000        0.0000        0.0000        2.3700        8.1454        7.8664        8.2010       12.3647        9.3294        8.4417        8.1734        6.8739        5.8263        5.1921        0.0000        0.0000        0.0000        0.0000        0.0000        0.0000        0.0000        0.0000        0.0000        0.0000        0.0000        0.0000        0.0000        0.0000        0.0000        0.0000        0.0000        0.0000        0.0000        0.0000        0.0000        0.0000        0.0000        0.0000        0.0000        0.0000        0.0000        0.0000        0.0000        0.0000        0.0000        0.0000        0.0000        0.0000        0.0000        0.0000        0.0000        0.0000        0.0000        0.0000        0.0000        0.0000        0.0000        0.0000        0.0000        0.0000        0.0000        0.0000
        0.5168        1.1134        1.1205        0.3964        0.5700        0.7796        1.4944        1.6034        2.4005        2.9151        2.0897        1.8060        2.8814        3.4032        3.0708        0.5709        0.1087        0.1115        0.9474        1.0205        0.3954        0.2334        0.1453        0.7372        1.2936        0.8288        0.2111        0.3349        0.2034        0.2859        0.2229        0.2307        0.5034        0.1464        0.0248        0.0000        0.0770        0.0772        0.8863        0.9592        0.7476        0.4579        0.2862        0.0534        0.0229        0.0000        0.0000        0.3260        0.9838        1.4139        2.4213        1.2981        1.9556        3.5804        3.3851        2.5077        1.7627        1.1153        0.4793        0.6316        0.9891        1.4477        1.8545        1.6567        1.5620        1.1259        1.1143        1.9960        1.8769        0.8111        0.8281        1.6752        1.2341        1.2382        1.8619        3.1997        2.7286        1.8044        2.1233        1.5130        1.1980        1.1531        1.2693        1.1173        0.9174        0.8914        1.0294        2.1156        1.8868        2.1145        2.1118        1.7279        1.5464        1.3474        1.4043        0.9580        1.0095        0.5132        0.6013        0.7401        0.9160        0.5385        0.6245        1.3367        1.4409        1.4999        1.8242        1.3336        1.4051        1.4948        1.9227        2.0398        1.7142        2.1633        2.3978        1.7014        0.8996        0.5276        0.4046        0.9758        1.1519        0.6784        0.6961        0.5590        0.5910        0.6411        0.6398        1.2695        1.4441        1.9036        2.0200        1.1444        0.6885        0.8763        1.5304        1.2429        0.6257        0.5747        1.0748        1.3946        0.9508        1.4420        1.8880        1.4047        0.8770        0.6118        0.5807        1.7404        2.0342        2.9415        3.9966        5.9285        6.3027        5.8372        5.0500        2.8667        2.3541        2.1895        2.0569        2.1662        2.1421        2.1749        2.4177        3.2187        3.2980        3.1508        3.3863        3.5470        3.6406        3.9228        4.2156        2.1249        2.1177        2.1461        1.7995        1.8751        1.9601        4.0155        4.3125        7.6461        8.9209        9.4651        0.0000        0.0000        0.0000        0.0000        0.0000        0.0000        0.0000        0.0000        3.5400       10.2247        9.9608       10.7668        9.9182        3.2100        0.0000        3.2100        2.0400        1.3800        1.9200        0.0000        0.0000        0.0000        0.0000        0.0000        0.0000        0.0000        0.0000        0.0000        0.0000        0.0000        0.0000        0.0000        0.0000        0.0000        0.0000        0.0000        0.0000        0.0000        0.0000        0.0000        0.0000        0.0000        0.0000        0.0000        0.0000        0.0000        0.0000        0.0000        0.0000        0.0000        0.0000        0.0000        0.0000        0.0000        0.0000        0.0000        0.0000        0.0000        0.0000        0.0000        0.0000        0.0000        0.0000        0.0000        0.0000        0.0000        0.0000
        1.2082        0.8572        0.2096        0.3832        0.9874        0.9789        0.9202        1.2270        2.9046        1.4516        2.5030        2.4636        3.1029        2.1018        0.2892        0.4013        0.2919        0.9731        0.3524        0.3671        1.0658        0.9057        0.3868        0.5282        0.8032        0.9907        0.9008        1.0647        0.1229        0.2293        0.2337        0.0384        0.0396        0.1497        0.4943        0.7623        0.1239        0.2726        0.3594        0.4644        0.3160        0.1595        0.0658        0.0919        0.1761        0.0227        0.2592        2.1670        2.2372        3.2820        3.5438        2.5287        4.7956        5.0571        5.5897        2.2237        1.5028        1.6903        2.2308        1.9970        2.4656        2.8597        2.7151        1.9093        1.7507        1.7743        1.3727        1.9380        1.7885        2.0485        1.9679        1.9330        2.2960        2.1181        2.5936        2.8908        2.2749        2.3933        2.8889        1.9976        1.3025        0.6876        1.1854        1.0346        0.8835        0.8334        0.7954        1.4639        1.4193        1.9578        1.2396        1.1662        0.9512        0.9838        0.9371        1.1854        0.6655        0.5014        0.2241        0.4015        0.3290        0.4285        0.5631        1.1162        1.7302        1.5996        1.7119        1.6629        1.7609        1.7094        1.5911        1.6984        1.8281        2.3845        2.4755        2.1308        1.3605        1.1814        0.4956        0.7165        1.2521        1.1099        1.3293        0.6632        0.7243        0.7584        0.7722        1.7146        1.9440        2.2851        2.2721        1.2337        1.0826        0.8226        0.7544        0.8216        0.8339        0.7785        0.7042        0.9461        1.7327        2.2477        0.8301        0.2391        0.1628        0.2204        0.3677        1.9275        2.4722        2.7670        3.2212        5.3163        6.3157        6.3857        5.6915        3.5204        3.0925        2.8561        2.2600        2.1007        2.2377        2.4706        2.5722        3.0667        3.1746        3.2800        3.4456        3.2270        3.5628        3.3006        2.9897        1.4281        1.7162        1.2759        1.2505        1.2348        2.1527        3.6709        5.4113        0.0000        0.0000        0.0000        0.0000        0.0000        0.0000        0.0000        0.0000        0.0000        0.0000        0.0000        2.3400       10.6970       10.7368       11.1841        0.0000        0.0000        0.0000        0.0000        0.0000        0.0000        0.0000        0.0000        0.0000        0.0000        0.0000        0.0000        0.0000        0.0000        0.0000        0.0000        0.0000        0.0000        0.0000        0.0000        0.0000        0.0000        0.0000        0.0000        0.0000        0.0000        0.0000        0.0000        0.0000        0.0000        0.0000        0.0000        0.0000        0.0000        0.0000        0.0000        0.0000        0.0000        0.0000        0.0000        0.0000        0.0000        0.0000        0.0000        0.0000        0.0000        0.0000        0.0000        0.0000        0.0000        0.0000        0.0000        0.0000        0.0000        0.0000
        0.0000        0.0000        0.1084        0.4901        0.0000        1.5496        1.1737        1.4706        4.6613        3.2585        4.1939        2.3971        2.0184        1.3839        0.2885        0.6981        1.3252        0.7038        1.2444        1.5787        1.6983        1.4378        1.1148        1.7561        1.4799        0.8614        0.4033        0.4132        0.1716        0.7847        0.1609        0.4352        0.2080        1.3235        1.3125        0.2601        0.0000        0.1165        0.0389        0.0934        0.2970        0.4607        0.3711        0.4514        0.4712        0.2815        1.1043        4.0228        3.7394        5.1590        4.9888        5.4052        5.1871        5.3274        6.0252        2.5750        1.5818        2.0284        2.7665        3.1519        3.6741        4.3475        4.6324        2.5527        2.7911        2.2906        2.0852        3.5684        3.1925        3.0101        2.9535        3.8308        4.5046        4.0069        3.2124        2.8071        2.5396        2.9571        2.2675        2.1785        1.4119        1.2769        0.9813        0.8394        0.9356        1.5573        1.3892        1.1290        0.7390        1.0536        1.0895        0.9491        0.6707        0.7791        0.9894        0.9052        0.9702        0.5698        0.4062        0.3736        0.2065        0.3740        0.3288        0.8535        1.1472        1.6257        1.9636        1.4255        1.5170        1.4953        1.3343        1.5302        2.0695        2.4379        2.2406        1.5717        1.5808        0.8807        0.8788        0.6255        0.6848        0.8006        0.8177        0.5648        0.6010        0.7211        0.7413        1.1852        1.6596        1.8296        1.5870        1.0595        0.9518        0.9149        0.9148        1.0346        0.9758        0.8859        0.9450        0.8390        0.8221        1.1851        0.7548        0.2273        0.1878        0.2420        0.3922        1.9688        2.3172        2.5720        3.3473        5.4800        6.1741        6.2979        5.5608        4.1172        2.9165        2.4432        2.2590        2.6396        2.8442        2.6301        2.9153        3.0819        3.2033        3.0785        2.8992        2.9117        2.8475        2.7636        2.3358        1.1859        0.9248        0.9826        0.8462        0.9848        1.3874        3.9404        5.1428        7.0495        0.0000        0.0000        7.1065        0.0000        0.0000        0.0000        0.0000        0.0000        0.0000        1.7100        3.8100       10.9742        0.0000        0.0000        0.0000        0.0000        0.0000        0.0000        0.0000        0.0000        0.0000        0.0000        0.0000        0.0000        0.0000        0.0000        0.0000        0.0000        0.0000        0.0000        0.0000        0.0000        0.0000        0.0000        0.0000        0.0000        0.0000        0.0000        0.0000        0.0000        0.0000        0.0000        0.0000        0.0000        0.0000        0.0000        0.0000        0.0000        0.0000        0.0000        0.0000        0.0000        0.0000        0.0000        0.0000        0.0000        0.0000        0.0000        0.0000        0.0000        0.0000        0.0000        0.0000        0.0000        0.0000        0.0000        0.0000        0.0000        0.0000
        0.0000        0.0000        0.0000        0.0000        0.0000        0.9833        2.2480        4.8096        5.0660        6.6099        4.4730        2.2853        1.8019        0.7708        0.7729        0.5776        0.7879        1.9602        2.7469        1.7260        1.6021        1.6523        1.3338        1.2211        1.1022        0.2323        0.1994        0.2817        0.2425        0.1718        0.1806        0.4192        0.7711        0.8486        0.0843        0.0000        0.0000        0.0000        0.0773        0.4446        0.0000        0.1723        0.3462        0.0449        0.2988        0.4208        2.5749        5.1502        4.2884        5.8309        5.6660        7.6788        7.2945        5.3950        5.8265        3.4248        3.6495        2.9139        3.7163        4.7049        3.9431        3.6710        3.5212        2.5648        2.6232        2.7747        2.5275        2.7652        2.8807        3.0322        3.2945        4.1284        4.1299        3.4283        3.9005        3.0562        3.5941        3.4249        3.0748        2.5913        1.4191        0.9940        1.3751        1.2335        1.5210        1.6622        1.4460        1.2935        0.9721        1.0501        0.9016        0.7964        0.9329        1.4259        1.0449        0.8776        0.6227        0.5746        0.5152        0.4154        0.2911        0.3240        0.2223        0.6086        1.0056        1.5312        1.6638        1.8084        1.6161        1.5653        1.7962        1.3355        1.3403        1.2598        1.6186        1.3659        1.0408        0.5391        0.4497        0.7991        0.5496        0.2332        0.2549        0.3737        0.4097        0.4753        0.5463        0.7007        0.9638        1.1874        0.9861        0.8048        0.8637        0.9811        1.1370        1.2278        2.1299        2.0547        2.3160        1.2862        1.1966        1.1972        0.9568        0.3568        0.5092        0.7550        0.6616        2.3266        3.0304        2.6174        3.1494        5.2473        5.7734        6.2266        5.4381        3.2432        2.6563        2.7812        2.7946        2.8768        2.8013        2.8252        2.9562        2.8681        2.9641        2.8110        2.6469        2.3970        2.5328        2.8285        2.1948        0.9570        0.7683        1.2489        0.9697        1.1403        1.3442        1.7253        2.3497        6.1971        8.0376        7.8616        7.2027        2.7747        0.0000        0.0000        0.0000        0.0000        0.0600        1.0200        4.4400       11.6176        0.0000        0.0000        0.0000        0.0000        0.0000        0.0000        0.0000        0.0000        0.0000        0.0000        0.0000        0.0000        0.0000        0.0000        0.0000        0.0000        0.0000        0.0000        0.0000        0.0000        0.0000        0.0000        0.0000        0.0000        0.0000        0.0000        0.0000        0.0000        0.0000        0.0000        0.0000        0.0000        0.0000        0.0000        0.0000        0.0000        0.0000        0.0000        0.0000        0.0000        0.0000        0.0000        0.0000        0.0000        0.0000        0.0000        0.0000        0.0000        0.0000        0.0000        0.0000        0.0000        0.0000        0.0000        0.0000        0.0000        0.0000
        0.0000        0.0000        0.0000        0.0000        0.0000        2.2470        5.9224        6.7298       11.9408       13.2415        7.0565        1.4253        1.0884        1.6943        2.8490        0.7280        0.9036        2.1816        1.6157        1.4739        1.5264        1.7988        1.8512        2.0905        1.4297        0.9166        0.9496        0.2208        0.1633        0.2171        0.2272        0.0425        0.1007        0.0972        0.0323        0.0786        0.0474        0.5209        0.3853        0.5425        0.2975        0.5463        0.4388        0.1617        0.7685        2.0905        2.9062        5.5854        4.7221        5.0163        6.2851        6.3449        4.5714        2.5119        3.1867        4.1326        4.8347        4.0996        3.7873        4.0946        2.5763        1.8818        3.6842        1.9989        1.9681        2.5768        1.8739        1.2765        1.1559        1.4390        2.6723        1.8567        2.1549        2.2925        2.3178        2.6176        2.3105        2.5608        2.6135        1.0050        1.0572        1.2737        1.3662        1.0131        0.9613        0.8053        0.8030        0.9823        1.0938        1.0013        0.9133        0.5660        0.5358        0.5228        0.3404        0.9290        0.8626        0.4649        0.3319        0.3639        0.3477        0.1792        0.1326        0.0890        0.3322        0.4649        0.3971        0.8313        0.6976        0.7094        0.7064        0.7325        0.7688        0.7676        0.6379        0.3333        0.3720        0.4161        0.4476        1.4004        1.0968        0.7697        0.5248        0.2044        0.0734        0.0079        0.0086        0.1290        0.1238        0.8824        0.6225        0.5329        0.7960        0.9722        0.8157        1.2831        1.9016        1.8829        3.3361        2.4028        1.4475        1.3971        1.2902        0.9202        2.0907        2.3131        1.9553        2.8606        2.7187        3.5022        3.0084        3.3502        3.9871        4.1836        3.8815        3.8398        3.7886        3.8011        3.3753        3.4335        3.3665        3.1915        3.0676        1.9091        2.3127        2.5404        1.4152        1.6571        1.8197        1.5525        1.6228        1.1947        1.0695        1.3805        1.5820        2.5682        2.9276        3.5044        4.1057        4.4320        5.0745        5.4564        5.9508        6.4788        0.0000        0.0000        0.0000        9.4252        9.8984       10.9068       11.7289       11.4062       10.2671        0.0000        0.0000        0.0000        0.0000        0.0000        0.0000        0.0000        0.0000        0.0000        0.0000        0.0000        0.0000        0.0000        0.0000        0.0000        0.0000        0.0000        0.0000        0.0000        0.0000        0.0000        0.0000        0.0000        0.0000        0.0000        0.0000        0.0000        0.0000        0.0000        0.0000        0.0000        0.0000        0.0000        0.0000        0.0000        0.0000        0.0000        0.0000        0.0000        0.0000        0.0000        0.0000        0.0000        0.0000        0.0000        0.0000        0.0000        0.0000        0.0000        0.0000        0.0000        0.0000        0.0000        0.0000        0.0000        0.0000
        0.0000        0.0000        0.0000        0.0000        0.0000        8.5510        7.7244        9.9308       12.5923        6.0002        6.9058        2.0153        3.2440        2.9247        4.6479        4.3647        4.5923        3.0607        3.2879        2.0086        1.5236        1.7138        1.5304        1.6916        1.9054        1.9934        1.6828        2.0381        0.9064        0.8384        0.4501        0.1028        0.4907        0.2415        0.0373        0.7162        0.3247        0.6990        0.6828        0.5320        0.6201        0.6844        1.0545        1.7052        1.3922        1.7514        2.7525        4.6920        5.8889        5.1832        5.5717        7.1782        5.7023        5.3994        6.5451        5.7072        5.7171        5.4748        4.2579        2.0167        1.8928        3.9891        4.3384        2.6736        2.3311        1.6038        1.3457        0.9629        1.2181        1.5770        1.0412        2.0960        2.4461        1.8016        1.2100        1.3620        1.2232        1.9812        2.2123        1.3734        1.4778        1.3860        1.3105        1.2733        1.2847        0.8796        0.8373        1.1127        1.0377        1.0236        0.9204        0.8609        0.8878        0.6419        0.4752        0.5984        0.6631        0.8752        0.6981        0.6442        0.4263        0.1031        0.0157        0.1252        0.5076        0.6996        0.6106        0.4694        0.7620        0.4858        0.4498        0.5844        0.6048        0.5763        0.4666        0.2997        0.2926        0.4692        0.3969        0.7096        0.7266        0.5446        1.0780        1.4470        1.1029        0.2279        0.0408        0.0921        0.1021        1.4038        1.9027        0.5272        0.6461        0.7954        1.1796        1.5986        1.4995        1.6792        1.5631        1.7300        1.7348        1.6851        1.5730        1.4154        2.6652        3.3852        4.2154        3.3597        2.3747        3.1321        3.0587        3.0339        3.4409        3.4821        3.3278        3.8571        3.7670        3.6639        3.6440        4.1137        4.1273        3.7842        3.6300        2.9129        1.6718        1.2426        1.1387        1.3221        1.2849        1.2752        1.4298        1.0264        1.1382        1.2742        1.6289        2.6356        3.4021        3.7973        4.2070        4.3455        4.9060        5.3147        5.8106        6.3867        0.0000        0.0000        7.9021       12.2537       11.1957       15.0407       21.2234       13.3029       10.2995       10.4517        9.6303        7.5877        7.5475        7.0728        0.0000        0.0000        0.0000        0.0000        0.0000        0.0000        0.0000        0.0000        0.0000        0.0000        0.0000        0.0000        0.0000        0.0000        0.0000        0.0000        0.0000        0.0000        0.0000        0.0000        0.0000        0.0000        0.0000        0.0000        0.0000        0.0000        0.0000        0.0000        0.0000        0.0000        0.0000        0.0000        0.0000        0.0000        0.0000        0.0000        0.0000        0.0000        0.0000        0.0000        0.0000        0.0000        0.0000        0.0000        0.0000        0.0000        0.0000        0.0000        0.0000        0.0000        0.0000
        0.0000        0.0000        0.0000        0.0000        4.3108        3.4464        6.4016        7.6273        7.7549        5.2759        5.6475        3.5226        4.3999        2.9578        7.1310        4.9370        3.7807        2.9467        3.9972        2.6016        2.2111        1.3105        1.8787        2.3978        2.8384        3.6307        2.6810        3.8079        4.1718        2.5769        1.6396        1.4174        2.0823        0.7652        0.9720        2.1910        2.2459        3.5141        2.5941        2.2458        1.8506        2.6495        3.4382        3.1498        3.4102        4.0373        4.0817        6.9511        3.9376        3.4744        2.5016        3.4750        5.3410        7.3245        5.3325        4.6303        4.9819        4.5479        4.4217        3.9420        3.2056        4.5232        3.7091        1.5079        1.6229        2.0688        0.9207        1.9890        1.3323        0.9676        1.6655        1.9521        1.6002        0.8420        1.5980        1.6369        1.8214        1.6845        2.0752        1.8590        1.4535        1.2335        1.0667        0.9725        0.5004        0.7869        1.0950        1.1411        1.3682        1.1837        0.8497        1.0187        1.1635        1.1618        0.9133        1.3382        1.0058        0.9473        1.0690        1.2285        0.7425        0.3597        0.1236        0.2914        0.6468        0.5768        0.6327        0.7639        0.9004        0.8469        0.4184        0.6367        0.4603        0.4789        0.4608        0.2489        0.2715        0.2439        0.1887        0.2365        0.4203        0.7425        0.7787        0.5794        0.1931        0.5446        0.5300        2.4264        2.5068        0.5445        0.6035        1.1294        1.5878        1.6611        1.6629        1.8907        2.0348        1.9462        2.0576        2.6339        2.8123        3.1886        2.2012        3.0272        2.9425        2.7290        2.8074        3.8774        2.9913        3.3026        3.0147        3.0202        3.2337        3.2083        3.3793        3.8349        4.0507        4.0194        3.8942        4.2357        4.2564        4.0569        3.2008        1.6917        1.5394        1.2396        0.9852        1.1284        1.1667        1.2879        1.0799        1.1610        1.5374        1.6498        1.8226        2.9376        3.4193        3.8754        4.3531        4.3561        5.3974        5.5574        6.0639        6.6096        0.0000        7.2978        7.9039       12.6987       22.9435       22.1960       20.5727       14.4933       11.2238       10.3208       10.0617        8.6423        7.7047        7.1737        8.3198        0.0000        0.0000        0.0000        0.0000        0.0000        0.0000        0.0000        0.0000        0.0000        0.0000        0.0000        0.0000        0.0000        0.0000        0.0000        0.0000        0.0000        0.0000        0.0000        0.0000        0.0000        0.0000        0.0000        0.0000        0.0000        0.0000        0.0000        0.0000        0.0000        0.0000        0.0000        0.0000        0.0000        0.0000        0.0000        0.0000        0.0000        0.0000        0.0000        0.0000        0.0000        0.0000        0.0000        0.0000        0.0000        0.0000        0.0000        0.0000        0.0000        0.0000
        0.0000        0.0000        0.0000        0.0000        6.0439        3.7172       10.0395        4.3515        7.2183        7.7580        5.1061        3.5133        1.0654        3.6025        2.6097        3.6816        3.3532        3.2149        3.6022        2.0393        2.1104        2.0668        2.0397        2.6913        2.9036        2.9977        2.2295        2.4338        2.0417        2.3089        3.1484        4.3906        2.7325        3.0611        3.3620        3.4505        3.5017        4.4897        2.2815        3.9608        4.5795        5.7389        5.2303        4.8109        4.9068        4.3734        3.2614        5.6708        3.5984        3.4950        4.4557        3.0974        4.7736        4.6626        4.4116        4.1995        2.6296        3.1840        2.9743        4.7303        3.2073        2.6251        2.6281        1.5375        2.3893        2.4393        3.3251        2.7101        4.7744        3.9552        2.0443        1.9987        1.9016        2.3202        2.6678        2.3093        2.7619        2.4377        2.6237        1.7865        1.3392        1.1684        1.9912        1.7237        1.0028        1.0510        0.7584        1.4788        1.2933        0.6116        0.4637        0.5548        0.7419        1.1643        1.3302        1.8925        1.4880        1.1386        0.8112        0.8047        0.4733        0.3780        0.5127        0.6268        0.5176        1.0742        0.2443        0.3446        0.4805        0.3731        0.3251        0.2692        0.3534        0.5363        0.5667        0.3543        0.2158        0.2749        0.2010        0.3574        0.3062        0.5872        1.0831        1.6999        1.4592        1.1517        0.4989        1.0398        1.0139        0.7218        0.9691        1.7759        1.9293        1.7866        2.6372        3.2422        5.6456        4.3915        2.8420        2.9711        2.9626        3.4475        3.4554        3.5508        3.1547        2.6013        2.8147        3.4356        5.8805        3.4838        3.8531        3.2761        3.2638        3.4032        3.4496        4.3199        4.2715        4.4409        4.2167        4.1417        4.0025        3.5886        3.0334        2.1285        1.7804        1.1135        0.9479        1.0314        1.0272        0.9486        1.3342        1.2721        1.4945        1.6648        2.0591        3.4298        3.8247        4.3471        4.7879        5.1629        7.0322        6.8510        6.0606        8.2209        7.6307        8.1709        8.8183       17.9610       20.0631       14.7869       12.7530       11.2575       10.8428       10.1111       10.1945        8.2794        8.0616        7.2060        8.4047        0.0000        0.0000        0.0000        0.0000        0.0000        0.0000        0.0000        0.0000        0.0000        0.0000        0.0000        0.0000        0.0000        0.0000        0.0000        0.0000        0.0000        0.0000        0.0000        0.0000        0.0000        0.0000        0.0000        0.0000        0.0000        0.0000        0.0000        0.0000        0.0000        0.0000        0.0000        0.0000        0.0000        0.0000        0.0000        0.0000        0.0000        0.0000        0.0000        0.0000        0.0000        0.0000        0.0000        0.0000        0.0000        0.0000        0.0000        0.0000        0.0000        0.0000
        0.0000        0.0000        0.0000        0.0000        3.2060        3.5836        3.8159        2.0008        1.9707        1.7832        0.7656        2.7936        1.8370        1.8025        3.7036        7.1938        5.6933        7.5141        6.5853        3.0628        4.4756        6.0911        2.7718        2.5214        2.2844        1.5586        2.3119        2.4114        2.3888        2.5586        2.8439        3.8746        4.4377        5.9859        7.2523        6.4069        4.3058        4.8841        3.7819        7.1323        9.4163       11.6487        7.5365        4.8982        5.4818        4.7978        3.1791        2.3295        2.7280        3.7320        1.4480        2.1907        2.2024        2.9178        2.4898        2.0977        1.8442        2.9267        4.3808        4.0253        4.5369        3.3758        3.8352        2.1744        2.7370        4.6902        4.9660        4.5060        4.4681        6.9187        5.6851        4.8188        4.1433        3.4091        3.8473        2.4652        2.2805        2.2227        2.9317        1.8242        1.5471        2.2166        2.6705        1.9739        3.2149        2.1233        2.2961        1.1205        0.5637        1.1246        0.4878        2.1701        2.9456        1.0304        0.6763        1.0216        0.7912        0.5969        0.7421        0.7681        0.8208        0.6393        0.4662        0.4135        0.3337        0.1986        0.2828        0.5111        0.1490        0.2088        0.5865        0.4577        0.4334        0.4069        0.0925        0.2518        0.3213        0.2747        0.3364        0.5998        0.8105        0.8585        1.0856        2.0030        3.4673        2.1585        2.0345        2.8058        0.9921        1.5514        2.3244        2.0552        2.8724        2.5346        3.5293        4.3070        5.4831        5.2880        3.1001        2.8813        3.6697        3.1300        2.7963        2.5440        2.0904        2.2711        2.7176        3.5771        3.6074        4.1468        3.5266        3.5409        3.4182        3.4698        3.9181        4.2477        4.3927        4.6149        4.1168        3.8831        3.7417        3.6855        3.6978        1.9518        1.4662        1.6591        1.2512        0.7712        1.1437        0.7500        0.9131        1.6739        1.9269        2.2567        2.8617        3.4211        4.4287        5.2317        5.6123        6.0636        6.6168        6.2932        6.7632        6.5212        6.8134        8.3939       10.6778       11.7971       12.5004       11.1575       11.5132        9.7370        9.4549        9.1649        9.0407        7.1614        7.0650        6.3064        7.1853        0.0000        0.0000        0.0000        0.0000        0.0000        0.0000        0.0000        0.0000        0.0000        0.0000        0.0000        0.0000        0.0000        0.0000        0.0000        0.0000        0.0000        0.0000        0.0000        0.0000        0.0000        0.0000        0.0000        0.0000        0.0000        0.0000        0.0000        0.0000        0.0000        0.0000        0.0000        0.0000        0.0000        0.0000        0.0000        0.0000        0.0000        0.0000        0.0000        0.0000        0.0000        0.0000        0.0000        0.0000        0.0000        0.0000        0.0000        0.0000        0.0000        0.0000
        0.0000        0.0000        0.0000        0.0000        0.0000        0.0000        0.0000        0.0000        2.3299        1.3306        2.2519        3.2259        4.2719        5.5843        3.6932        3.8169        5.9852        7.2174        9.9928        3.4566        4.2087        7.4223        6.0379        3.2176        3.0172        2.9263        3.0225        3.8374        4.4884        3.7912        4.0820        5.9327        6.8524        4.4241        4.6561        5.4625        6.9298        6.8570        5.9776        8.9629        9.3628        6.3403        2.1452        2.8083        3.3610        4.1213        4.3270        4.1544        3.8599        3.7672        2.1455        2.9061        3.5522        3.5243        2.6340        2.2648        2.3913        4.0873        5.9379        4.9624        4.2535        3.6426        4.6618        4.8260        4.9131        3.1624        2.0004        3.9013        4.4611        3.6746        3.7870        4.7989        3.9068        4.1339        3.2920        1.9176        2.5658        2.0070        1.7415        1.4308        1.2637        1.0794        1.7896        1.5662        1.5556        1.4524        1.1759        0.8557        0.5586        0.7040        0.4432        1.2660        3.9307        1.2850        1.3713        0.3934        0.3734        0.6328        0.3212        0.3536        0.3794        0.3639        0.1410        0.1028        0.5203        0.3686        0.4551        1.1250        0.5761        1.1268        1.0671        0.1863        0.1193        0.5244        0.5237        0.3815        0.4521        0.8477        1.1086        0.6019        0.8730        1.1810        0.3431        2.2923        4.0210        0.9608        0.8001        1.9037        1.1000        2.6918        3.3055        2.9556        4.6398        2.8529        3.9012        6.1173        6.4717        6.6060        5.1680        3.3083        3.5725        3.3042        3.1387        2.1451        2.0487        2.1964        2.7331        3.8470        3.9038        3.7829        3.9035        4.0873        3.8457        4.0359        4.0205        4.3670        4.4745        4.4941        4.3452        4.1222        4.1646        4.1496        3.5167        2.1893        1.8810        1.7074        0.7545        0.9112        2.0292        1.1999        1.4190        1.9108        2.3215        2.7226        3.4834        4.2497        5.2531        6.0589        5.5615        5.7219        6.1687        6.5685        6.7131        7.3838        7.9930        9.1744       11.1899        9.7440       10.1329       10.5676       10.7118        9.1717        9.5094        8.9246        8.8887        7.1553        7.1573        0.0000        0.0000        0.0000        0.0000        0.0000        0.0000        0.0000        0.0000        0.0000        0.0000        0.0000        0.0000        0.0000        0.0000        0.0000        0.0000        0.0000        0.0000        0.0000        0.0000        0.0000        0.0000        0.0000        0.0000        0.0000        0.0000        0.0000        0.0000        0.0000        0.0000        0.0000        0.0000        0.0000        0.0000        0.0000        0.0000        0.0000        0.0000        0.0000        0.0000        0.0000        0.0000        0.0000        0.0000        0.0000        0.0000        0.0000        0.0000        0.0000        0.0000        0.0000        0.0000
        0.0000        0.0000        0.0000        0.0000        0.0000        0.0000        0.0000        0.0000        0.0000        0.0000        1.8499        3.4552        4.8732        8.6359        6.4292        2.8747        4.8853       10.6040       14.5366        7.7974        7.7887        6.9902        9.0202        7.3703        5.5174        4.6351        4.1237        5.0418        4.7169        4.2356        4.6083        9.2141        6.0643        6.5355        7.6508        7.3462        9.6601        8.6962        8.4066       10.0915        4.5375        3.3107        2.2275        2.9084        3.3324        4.1864        4.9929        5.0524        4.5488        5.2441        4.8491        5.3112        4.2636        4.1878        3.6945        3.0948        4.4705        5.3555        8.1744        6.6895        4.7638        4.3371        5.1152        4.6643        3.2146        4.7236        7.3855        5.3194        3.3712        2.5949        3.2952        3.9394        4.3098        5.1862        4.7546        3.0581        2.5727        2.9220        1.5738        0.9642        0.8371        0.9860        1.2578        1.3098        1.0564        1.4982        1.8666        1.5992        1.5806        1.3568        0.8125        0.2291        0.1464        0.1802        0.6044        1.0799        1.1344        0.1669        1.0122        0.7138        0.2064        0.1360        0.1020        0.0451        0.2750        0.2771        0.1915        0.3667        0.5865        0.2627        0.2671        0.6136        0.7863        1.2368        1.0762        0.9499        1.2485        1.5287        0.9131        1.2331        2.1047        1.8221        1.0741        0.6002        0.9662        1.8531        0.9335        1.2808        1.5966        2.6573        3.1779        3.6293        3.6711        3.2103        4.1015        5.5754        6.5273        7.3471        6.6237        5.3318        4.1840        4.1386        4.3595        3.9222        3.8489        3.2832        3.3337        4.4492        4.0461        4.4138        5.5037        4.9957        5.6651        4.4815        5.5045        5.1651        4.8077        4.8802        4.7145        4.6570        4.8790        3.6725        3.1649        1.7376        2.8701        2.4400        3.0025        3.1357        2.9100        2.5546        2.1899        2.8071        3.6486        4.2431        5.1820        4.7071        4.9487        5.7665        5.6560        6.5986        5.9188        8.0254        8.5667        9.8181        9.5699        8.7998        9.5742        9.4206       10.1704       10.5991       10.3568        9.0533        8.9343        8.7106        0.0000        0.0000        0.0000        0.0000        0.0000        0.0000        0.0000        0.0000        0.0000        0.0000        0.0000        0.0000        0.0000        0.0000        0.0000        0.0000        0.0000        0.0000        0.0000        0.0000        0.0000        0.0000        0.0000        0.0000        0.0000        0.0000        0.0000        0.0000        0.0000        0.0000        0.0000        0.0000        0.0000        0.0000        0.0000        0.0000        0.0000        0.0000        0.0000        0.0000        0.0000        0.0000        0.0000        0.0000        0.0000        0.0000        0.0000        0.0000        0.0000        0.0000        0.0000        0.0000        0.0000        0.0000        0.0000
        0.0000        0.0000        0.0000        0.0000        0.0000        0.0000        0.0000        0.0000        0.0000        0.0000        2.9696        4.1505        4.4006        7.9278       14.3062       13.7861       11.2637        8.3057        9.1336        5.5175        6.3977        5.7976        8.2761        7.9047        7.6132        6.8243        6.2432        7.0086        7.3140        5.2562        5.3396        8.6278        6.1992        9.0798       10.0517        8.3292        9.1671       10.2131        8.8411        9.4997        6.1610        4.3718        2.6028        2.7182        2.6476        2.2942        3.3488        3.9928        4.9092        5.1935        4.1906        2.6201        2.6193        3.9735        3.9090        5.4812        8.6315        5.7034        3.7945        5.6252        8.8915       10.3749        9.1887        6.1678        3.8755        3.1117        4.7560        4.5604        2.6058        2.1845        2.6030        2.4041        3.4612        4.8096        5.8672        4.1855        2.4479        2.8672        2.0596        1.2868        1.7471        1.1493        0.8216        0.4863        0.5143        0.7454        0.8816        1.9309        1.3168        0.6677        1.2812        1.3326        0.1785        0.7263        0.5017        0.3098        0.3883        0.4205        0.5950        0.2162        0.1704        0.2610        0.2780        0.0658        0.5306        0.2860        0.3918        0.6066        0.9778        0.5429        0.6044        0.6972        1.7019        1.1312        0.7332        1.3994        0.8232        0.7178        0.6944        1.0448        0.5711        0.6467        2.1180        3.0992        2.2990        3.3431        2.2876        3.0173        4.1157        4.9829        8.1922        4.9491        4.3589        5.1351        5.5439        6.1975        7.1176        7.3337        7.4011        6.6274        5.2494        6.0197        5.6468        4.7818        6.3194        3.5203        3.4214        5.1563        4.8284        4.4755        4.2684        4.9205        4.2549        4.4913        4.3771        4.9799        5.2166        5.0932        4.8455        4.7046        4.8119        4.0472        4.1540        3.4474        4.2301        3.6251        4.6967        3.4251        3.4652        3.0649        1.1405        2.7163        2.7372        3.4387        4.6903        4.5522        4.5658        4.5159        4.9612        6.1710        5.7893       10.1809        9.2187        9.4805        9.3909        8.7055        8.8257       12.1228        9.9491       10.2795       10.1834        8.9544        8.8181        0.0000        0.0000        0.0000        0.0000        0.0000        0.0000        0.0000        0.0000        0.0000        0.0000        0.0000        0.0000        0.0000        0.0000        0.0000        0.0000        0.0000        0.0000        0.0000        0.0000        0.0000        0.0000        0.0000        0.0000        0.0000        0.0000        0.0000        0.0000        0.0000        0.0000        0.0000        0.0000        0.0000        0.0000        0.0000        0.0000        0.0000        0.0000        0.0000        0.0000        0.0000        0.0000        0.0000        0.0000        0.0000        0.0000        0.0000        0.0000        0.0000        0.0000        0.0000        0.0000        0.0000        0.0000        0.0000        0.0000
        0.0000        0.0000        0.0000        0.0000        0.0000        0.0000        0.0000        0.0000        0.0000        0.0000        7.9566        9.0244        8.8165       19.1222       27.6478       17.3959       11.9228       10.1954        8.3812        3.6450        3.9413        4.3473        9.9484       10.6791       15.6582       15.1463       13.5190        8.2394        5.4377        3.1580        7.2000        7.8871        8.1710       11.1321        9.4166        8.7292        5.8960        4.6951        3.2388        2.3775        3.0287        3.7399        4.4647        5.0473        5.1470        1.8903        2.5909        3.9173        5.5117        5.9485        4.1473        3.9111        4.6841        6.1185        7.1115        6.9385        5.6749        4.6885        6.4306        5.6185        4.9175        6.3419        6.9278        6.4800        4.7356        3.7297        2.6606        0.8469        1.0760        1.6113        1.1163        1.2709        1.7903        3.1182        3.7225        3.2328        3.6167        3.5689        2.8230        2.3833        2.0040        2.2127        2.2224        1.5854        1.0046        0.5942        0.6834        0.5547        0.2928        0.3433        0.3020        0.1937        0.5313        1.1133        0.7929        0.2597        0.2379        0.1830        0.1882        0.3210        0.4188        0.3172        0.1881        0.0263        0.0229        0.0592        0.0964        0.0710        0.8702        1.4732        2.5299        1.4237        0.9548        0.0936        0.4518        0.8144        2.8411        2.5889        2.5240        2.6267        2.4071        3.5409        3.6969        2.6053        3.5810        2.7823        2.8280        5.3269        7.7012        6.1952        9.2652        6.9380        4.1262        3.9451        5.5103        6.6276        5.9257        6.7485        7.4292       10.2441        9.1480        9.9248        8.7324        7.4283        7.3200        6.4666        6.1635        6.3031        5.5617        5.2748        5.6347        5.6368        4.5695        4.7383        4.6690        5.7485        5.7342        5.7515        5.3301        4.9417        5.5873        5.4233        5.4207        6.0882        9.6245        8.1143        6.3922        6.8078        7.1415        6.4035        3.9873        3.0343        3.5487        4.4371        4.2163        3.9265        3.4536        5.5076        6.0742        5.6909        5.4143        6.4323        6.0340        6.8271        7.6846        8.1674        7.0697        7.5579        8.1813        8.4818        0.0000        0.0000        0.0000        0.0000        0.0000        0.0000        0.0000        0.0000        0.0000        0.0000        0.0000        0.0000        0.0000        0.0000        0.0000        0.0000        0.0000        0.0000        0.0000        0.0000        0.0000        0.0000        0.0000        0.0000        0.0000        0.0000        0.0000        0.0000        0.0000        0.0000        0.0000        0.0000        0.0000        0.0000        0.0000        0.0000        0.0000        0.0000        0.0000        0.0000        0.0000        0.0000        0.0000        0.0000        0.0000        0.0000        0.0000        0.0000        0.0000        0.0000        0.0000        0.0000        0.0000        0.0000        0.0000        0.0000        0.0000        0.0000        0.0000
        0.0000        0.0000        0.0000        0.0000        0.0000        0.0000        0.0000        0.0000        0.0000        0.0000        0.0000        7.2278        4.2125        2.9319       12.7061       17.3787       12.7985       10.1535        4.7742        1.1954        0.9695        4.8732        7.0209        7.4171        6.8122        6.0949        4.0172        2.1454        2.7920        5.7338        5.6026        3.9257        6.1834        5.8621        3.8694        4.3905        5.9441        3.9382        3.2940        4.4165        3.1375        2.5615        3.8183        5.5517        5.4863        5.4433        6.3112        5.1763        5.1645        5.8376        5.8613        6.2451        6.3272        5.9685        4.3563        4.1375        1.5366        2.2260        1.7606        2.0753        2.3122        4.6442        5.2064        6.1230        5.0460        3.4584        2.3133        0.7452        0.7239        1.2695        0.7291        1.2101        1.7474        1.8999        2.7842        2.8739        3.1185        3.3800        3.0944        2.9183        2.7134        2.4107        1.8902        1.4035        1.0197        0.9372        0.6385        0.6217        0.7195        0.8351        1.9942        1.8920        1.2277        0.7552        0.6508        0.9770        0.4239        0.5920        0.4480        0.4109        0.4513        0.2938        0.1714        0.0448        0.1447        0.3232        0.3034        0.1819        0.6270        0.2050        0.0695        0.0992        0.7321        1.0248        0.4912        1.2673        1.3696        1.7099        1.9306        1.3266        1.4048        1.9297        3.5589        4.1656        4.9205        1.7091        3.4613        6.6230       10.9573        6.9919        8.9785        9.9808        4.2834        4.1575        5.3127        5.5118        6.2218        7.4393        8.0267        9.0572        8.4563        8.8056        8.8575        8.7021        9.2578        9.2803        7.7042        7.7115        6.4072        6.1785        5.6962        5.5867        5.2001        5.8552        5.2373        5.7975        7.3260        6.5401        6.1800        5.2222        6.2513        5.1647        7.2419        7.4553       10.4922       12.4058       13.4676       11.8128        9.3376        6.3143        5.9424        4.2426        4.5141        4.0885        3.0944        3.8149        3.8856        4.2584        4.1936        4.3877        5.0969        5.9421        6.3155        9.0642       11.2288        9.6908        6.9035        7.6012        8.5518        0.0000        0.0000        0.0000        0.0000        0.0000        0.0000        0.0000        0.0000        0.0000        0.0000        0.0000        0.0000        0.0000        0.0000        0.0000        0.0000        0.0000        0.0000        0.0000        0.0000        0.0000        0.0000        0.0000        0.0000        0.0000        0.0000        0.0000        0.0000        0.0000        0.0000        0.0000        0.0000        0.0000        0.0000        0.0000        0.0000        0.0000        0.0000        0.0000        0.0000        0.0000        0.0000        0.0000        0.0000        0.0000        0.0000        0.0000        0.0000        0.0000        0.0000        0.0000        0.0000        0.0000        0.0000        0.0000        0.0000        0.0000        0.0000        0.0000        0.0000
        0.0000        0.0000        0.0000        0.0000        0.0000        0.0000        0.0000        0.0000        0.0000        0.0000        0.0000        0.0000        0.0000        0.0000        7.3055       11.1850        8.6477        4.1106        3.8373        2.6542        5.9157        6.3704        5.6380        5.1932        3.7390        1.4731        3.0952        3.3512        4.8697        5.9363        5.2424        6.7812        4.1947        2.2244        2.4941        3.6837        3.6366        3.9072        3.2229        2.9795        1.0946        1.0171        1.8539        3.5327        4.6467        5.7512        2.9818        2.0907        3.6606        4.0266        3.7007        5.0948        5.9103        5.7627        5.9630        3.3000        1.1184        0.5237        1.3776        1.0170        1.5599        2.6400        4.2109        5.4771        4.8764        4.0015        2.8325        2.3509        1.3447        1.7346        1.3532        1.6568        1.6804        1.6696        2.1892        2.4680        2.5078        3.7244        2.8637        3.6308        3.4079        3.0154        2.8635        2.9400        2.2886        1.6664        1.8143        1.7585        1.4901        1.5909        1.2543        0.9746        0.4170        1.2712        0.5063        0.3768        1.0363        0.9389        0.6967        1.3823        1.1467        0.6966        0.8708        0.4424        0.8534        1.0180        0.9500        1.3203        3.2345        0.5834        0.1003        0.5248        1.0568        0.2623        0.3371        1.6233        1.7644        2.0760        2.7958        1.8605        1.7971        2.6259        3.3219        4.3335        6.0500        5.0888        9.0342       12.8623       14.0439        9.8924       12.1097       12.2776        6.2427        4.6686        5.1771        5.6759        6.0580        6.8791        8.3442       10.9873       11.2491       10.0362        9.4011       10.0019        9.3598        8.5275        9.1095        7.9926        7.0877        6.4166        5.9267        6.0083        6.0267        5.7972        6.3328        7.2727        6.5338        7.2093        6.6039        4.5101        5.3556        6.6747        7.2919        8.6134       12.8329       11.6807       13.2247       12.5215       15.8520       11.1939       10.0576        4.1966        3.3908        3.0222        3.4038        6.8219        5.7358        5.0012        6.1657        7.8948        7.1187        6.6447        7.8728       14.5665        8.5501        6.8218        0.0000        0.0000        0.0000        0.0000        0.0000        0.0000        0.0000        0.0000        0.0000        0.0000        0.0000        0.0000        0.0000        0.0000        0.0000        0.0000        0.0000        0.0000        0.0000        0.0000        0.0000        0.0000        0.0000        0.0000        0.0000        0.0000        0.0000        0.0000        0.0000        0.0000        0.0000        0.0000        0.0000        0.0000        0.0000        0.0000        0.0000        0.0000        0.0000        0.0000        0.0000        0.0000        0.0000        0.0000        0.0000        0.0000        0.0000        0.0000        0.0000        0.0000        0.0000        0.0000        0.0000        0.0000        0.0000        0.0000        0.0000        0.0000        0.0000        0.0000        0.0000        0.0000        0.0000
        0.0000        0.0000        0.0000        0.0000        0.0000        0.0000        0.0000        0.0000        0.0000        0.0000        0.0000        0.0000        0.0000        0.0000        0.0000        0.0000        0.0000        0.0000        6.0474       13.7951       15.3910        9.4936        9.7689        4.0051        3.2499        4.0633        7.2071        5.7139        9.1707        8.0448        8.1773        7.3470        4.5175        3.9403        4.2483        5.6787        3.0350        2.8777        2.4583        2.1036        1.6844        2.7720        1.7037        2.0412        2.8367        3.8569        3.2481        4.7826        3.8439        3.9323        2.6572        1.9966        2.4974        3.9854        3.8734        4.0500        3.0408        1.7083        0.7418        0.3021        0.5381        1.2338        2.5140        2.6697        3.0028        3.6961        1.9172        0.9852        0.9447        3.0027        3.3199        2.1069        1.9662        1.4257        1.4700        1.6898        2.3396        2.7778        2.2393        2.4729        2.6855        2.7804        2.7336        3.0508        3.1802        2.2290        2.4866        1.8550        1.9686        2.6567        2.5188        2.0859        0.9021        0.7856        2.2911        2.0400        2.7270        3.2605        2.7077        1.6369        1.7299        1.7046        1.3161        0.6089        0.7593        1.4477        1.1862        2.4037        0.7436        0.2200        0.1404        0.1880        0.1430        0.1853        0.2989        1.6324        2.0828        2.5781        2.9856        2.4875        2.9209        2.0566        2.7783        3.9350        2.9894        3.5630        5.4380        7.4521       11.5050       10.6725       10.2364       12.1825       10.4799        6.1584        6.2234        6.1170        7.4102        7.6758        8.0209        9.7490       10.9408       10.1667       10.4516       10.6325       10.3112        9.8732        9.4329        9.2022        8.1480        7.1183        6.5100        6.8302        8.4698        5.5444        5.5693        6.7687        6.5701        6.5424        5.8955        6.1057        7.3333        7.0783        8.0699        7.5279        6.5754        9.9791        9.1616       10.4593       17.2986        9.4548        8.9429        4.8022        4.2073        4.4113        5.3251        6.8222        7.2580        6.6274        6.6078        6.9633        8.1651        8.8923        9.6566       12.6417        7.2375        9.0743        0.0000        0.0000        0.0000        0.0000        0.0000        0.0000        0.0000        0.0000        0.0000        0.0000        0.0000        0.0000        0.0000        0.0000        0.0000        0.0000        0.0000        0.0000        0.0000        0.0000        0.0000        0.0000        0.0000        0.0000        0.0000        0.0000        0.0000        0.0000        0.0000        0.0000        0.0000        0.0000        0.0000        0.0000        0.0000        0.0000        0.0000        0.0000        0.0000        0.0000        0.0000        0.0000        0.0000        0.0000        0.0000        0.0000        0.0000        0.0000        0.0000        0.0000        0.0000        0.0000        0.0000        0.0000        0.0000        0.0000        0.0000        0.0000        0.0000        0.0000        0.0000        0.0000        0.0000
        0.0000        0.0000        0.0000        0.0000        0.0000        0.0000        0.0000        0.0000        0.0000        0.0000        0.0000        0.0000        0.0000        0.0000        0.0000        0.0000        0.0000        0.0000        0.0000       29.0503       24.9711       31.5764       28.1162        6.5339        2.2822       12.6013       15.8212        9.4707       20.2317       19.1974       22.7486       20.0340       14.1790       11.8933        8.9919        8.7248        6.8294        5.8700        2.2467        3.0887        2.4508        4.1443        4.5394        7.1040        7.0620        6.8940        5.9880        6.6780        6.0900        5.2860        2.8620        1.6800        1.2420        1.7460        3.3240        4.4871        3.7577        5.2702        3.4111        1.8468        0.2683        0.7219        4.4265        5.2451        4.3578        2.8569        1.4828        1.5357        1.3841        1.9912        2.1974        1.4444        0.9671        1.0606        0.9264        1.4545        1.5158        1.8795        1.6364        1.5685        2.3993        2.1956        2.0149        2.1616        2.6217        1.8248        2.2819        2.8687        1.5712        1.6027        1.4038        1.4843        1.3932        2.0094        1.6473        2.6203        2.9222        3.2566        3.5609        1.7904        2.3971        2.3369        2.2485        2.7276        3.0709        2.9983        2.2925        2.1179        1.3776        0.9125        0.8047        0.5548        0.4790        0.6484        0.9492        1.7754        2.2543        2.7591        2.7180        2.7385        2.7548        2.3898        3.2705        3.2679        3.9490        3.7384        5.2116        8.3968       14.6497       15.5622       16.1487       10.7836       10.4320        7.9229        8.1339        7.3197        7.5952        8.2337        8.8206       10.7308       11.9626       11.3977       10.8778        9.8872       11.2106        9.6518        9.4499       12.5535       10.9253        8.0551       10.9437        9.9449        8.6133        6.2663        6.1050        7.7940        6.8695        7.5180       10.9973       17.2586       15.8346       12.9612        7.8571       10.7562        7.7803        6.8000        6.9554        9.7619       11.1119        9.6274       10.5148        9.5693        7.6851        8.6314       13.4730       13.9054       17.3442       18.2822        8.2076        8.6725        8.3955        9.1696        7.5401        7.1164        7.7188       10.5764        0.0000        0.0000        0.0000        0.0000        0.0000        0.0000        0.0000        0.0000        0.0000        0.0000        0.0000        0.0000        0.0000        0.0000        0.0000        0.0000        0.0000        0.0000        0.0000        0.0000        0.0000        0.0000        0.0000        0.0000        0.0000        0.0000        0.0000        0.0000        0.0000        0.0000        0.0000        0.0000        0.0000        0.0000        0.0000        0.0000        0.0000        0.0000        0.0000        0.0000        0.0000        0.0000        0.0000        0.0000        0.0000        0.0000        0.0000        0.0000        0.0000        0.0000        0.0000        0.0000        0.0000        0.0000        0.0000        0.0000        0.0000        0.0000        0.0000        0.0000        0.0000        0.0000        0.0000
        0.0000        0.0000        0.0000        0.0000        0.0000        0.0000        0.0000        0.0000        0.0000        0.0000        0.0000        0.0000        0.0000        0.0000        0.0000        0.0000        0.0000        0.0000        0.0000       24.9174       31.8470       28.6891       19.4941        3.6942       12.0064       12.9738       14.5041       13.1918       19.3817       20.4574       24.5638       22.5451       18.3552       10.3330        8.3304        4.9423        3.4122        0.1693        0.5706        1.5452        2.2651        2.8747        0.7343        2.8020        4.1520        5.4360        3.8280        2.6460        1.6980        1.2960        1.5840        1.7760        0.8040        0.6600        2.2680        3.7068        3.8049        3.9367        1.5524        1.6039        1.8219        1.6386        2.5461        3.1026        4.6355        3.6166        3.7604        3.3231        2.4999        2.7212        2.0584        1.4295        1.5743        1.3612        1.2193        1.4399        0.9720        1.0022        1.0751        2.1582        2.3995        1.7256        1.8196        2.7047        2.4799        1.9420        2.5159        2.1025        1.8271        1.4845        1.5033        1.7507        1.8796        2.5841        2.3961        2.7996        3.3982        3.1610        3.2886        3.2690        3.7355        3.2679        3.8265        4.5169        3.8828        3.3116        2.7656        2.2215        1.7578        1.4061        1.3453        0.7435        0.8831        0.8820        1.1611        2.1176        2.5433        3.2362        3.0957        3.0229        2.8695        2.7083        3.0058        3.8224        3.9737        5.3813        4.9119        9.2660       13.8007       12.1413       10.7481        9.1577        8.8868        8.8726        8.8612        7.8323        8.2191        9.0118        9.2090        9.8123       10.4377       10.8172       11.1812       10.3985       13.2301       14.0033       12.9600       14.2591       12.3938       14.3981       15.3217       19.0332       17.9074       10.8773        7.2521        8.2043        7.8861       10.0017       18.3500       11.8005        7.6967        8.8153        6.1675        6.2512        6.8487        7.7406        7.1575        8.5953       10.5821       14.1679       11.4850       12.5571       10.0809        7.6148       15.8276       21.4308       20.1826       15.3578        6.6497        7.8851        7.9284        8.8683        9.0970       14.1344       13.4199       14.2412       11.3276       18.6112        0.0000        0.0000        0.0000        0.0000        0.0000        0.0000        0.0000        0.0000        0.0000        0.0000        0.0000        0.0000        0.0000        0.0000        0.0000        0.0000        0.0000        0.0000        0.0000        0.0000        0.0000        0.0000        0.0000        0.0000        0.0000        0.0000        0.0000        0.0000        0.0000        0.0000        0.0000        0.0000        0.0000        0.0000        0.0000        0.0000        0.0000        0.0000        0.0000        0.0000        0.0000        0.0000        0.0000        0.0000        0.0000        0.0000        0.0000        0.0000        0.0000        0.0000        0.0000        0.0000        0.0000        0.0000        0.0000        0.0000        0.0000        0.0000        0.0000        0.0000        0.0000
        0.0000        0.0000        0.0000        0.0000        0.0000        0.0000        0.0000        0.0000        0.0000        0.0000        0.0000        0.0000        0.0000        0.0000        0.0000        0.0000        0.0000        0.0000        0.0000        0.0000       27.4978       26.2358       21.0151       11.7937       14.3622       23.3687       25.0231       22.4977       16.2402       17.6032       16.2937       11.8800        8.2828        9.3985        4.3263        3.7407        5.9967        3.3136        4.4534        5.5651        3.4325        1.1076        2.3604        3.0360        2.8560        1.1640        0.5100        1.9920        2.5140        3.4740        3.7200        1.9620        1.4580        0.5100        1.5480        1.7189        2.9087        2.3588        3.7868        2.2979        1.8547        2.4139        2.9734        2.9878        3.5859        3.7856        4.3133        3.3509        2.4659        2.8255        2.2268        1.0863        1.9632        1.5757        1.6907        1.8952        1.0373        0.9699        1.4754        1.8985        3.0062        2.3918        2.5962        3.3015        2.1813        2.2779        2.6466        3.1067        2.8654        1.3311        1.3443        2.0856        2.4806        2.3854        3.2855        3.7831        3.4870        4.0266        4.1778        3.3006        3.5682        4.0188        3.7419        4.2605        4.2227        3.9109        3.6120        2.4647        2.3920        2.6105        2.4219        2.0444        1.1298        1.1630        1.6052        2.5613        3.1845        4.1729        3.8339        4.4463        3.7894        2.8924        3.1054        3.9767        4.3387        4.6310        5.8330        7.8576       16.6430       23.5207       13.3638        9.0154        9.0497        9.0623        9.0638        7.9373        8.2340        8.2727        8.8293        9.6509       11.4723       13.9193       13.6595       15.2658       20.9928       23.3985       18.2922       15.2170       15.1902       22.2305       34.2185       40.0086       25.0020       14.7990        9.2660        9.9037       10.1316       12.9808       16.2414       11.8531        7.7979        6.5677        6.5450        5.8626        6.9601        6.1206        6.4356        8.6656       11.2186       11.5552       14.9392       11.3603        8.7139        9.2206       14.9822       18.7933       22.4770       18.6528        8.6805       10.4174        9.7313       10.8723       11.7397       34.5636       28.1786       17.2647       13.9349       21.1467       28.5502        0.0000        0.0000        0.0000        0.0000        0.0000        0.0000        0.0000        0.0000        0.0000        0.0000        0.0000        0.0000        0.0000        0.0000        0.0000        0.0000        0.0000        0.0000        0.0000        0.0000        0.0000        0.0000        0.0000        0.0000        0.0000        0.0000        0.0000        0.0000        0.0000        0.0000        0.0000        0.0000        0.0000        0.0000        0.0000        0.0000        0.0000        0.0000        0.0000        0.0000        0.0000        0.0000        0.0000        0.0000        0.0000        0.0000        0.0000        0.0000        0.0000        0.0000        0.0000        0.0000        0.0000        0.0000        0.0000        0.0000        0.0000        0.0000        0.0000        0.0000
        0.0000        0.0000        0.0000        0.0000        0.0000        0.0000        0.0000        0.0000        0.0000        0.0000        0.0000        0.0000        0.0000        0.0000        0.0000        0.0000        0.0000        0.0000        0.0000        0.0000        0.0000       25.6120       27.2882       27.3065       27.2669       25.4567       19.3205       12.3321        8.9278        7.1415        7.9164        8.3184        6.0664        3.7683        7.1454        6.9186        5.2698        3.4140        4.8324        5.9651        5.1668        1.8993        1.3762        0.4668        0.7800        0.9720        0.9480        0.8280        2.6160        3.1680        2.6700        0.9840        0.8040        1.1640        1.3440        0.9135        1.8786        3.4827        7.5199        6.0468        2.5123        2.9184        4.3636        4.2031        3.2112        3.6398        5.2222        4.8561        3.6089        2.4274        1.5864        1.7099        1.5777        2.0807        1.6262        1.3156        1.1243        1.2505        1.6506        1.8404        2.2261        3.0565        1.9500        2.4166        2.6569        4.0195        2.8521        2.6103        2.2331        1.4834        1.5509        2.1964        2.5867        3.0085        4.0433        3.9570        4.0943        4.2582        4.1982        3.5056        4.0011        4.6205        4.0585        4.4796        4.5425        4.1887        3.9146        3.6199        3.4970        3.7801        3.5108        2.9109        2.0663        1.7870        2.0705        3.5658        4.1196        5.1704        4.1995        4.4654        3.7216        3.4853        3.0484        3.0280        4.2579        4.8517        5.4879        6.4808       11.6258       10.6876       10.6271        9.0763        8.6545        8.4757        8.4668        7.3898        7.5405        7.7194        9.1830        9.4085       10.2055       11.7228       15.3499       25.6379       38.5143       27.1067       22.2518       23.6338       23.0756       41.4428       44.9559       52.2399       37.9632       20.5489       14.5555       26.1965       11.0645        8.6207       12.4197        6.8218        7.1357        6.9753        6.8744        7.6711        8.4688        6.4213        6.8369        9.2882       11.3889       11.4534       12.3920       11.7746        9.3760        9.2995       12.2456       17.3785       17.5331       11.1288        9.1013        9.1363       10.5634       12.5282       14.3901       27.3425       35.8186       48.0019       28.4386       21.2438       31.3976       26.5713        0.0000        0.0000        0.0000        0.0000        0.0000        0.0000        0.0000        0.0000        0.0000        0.0000        0.0000        0.0000        0.0000        0.0000        0.0000        0.0000        0.0000        0.0000        0.0000        0.0000        0.0000        0.0000        0.0000        0.0000        0.0000        0.0000        0.0000        0.0000        0.0000        0.0000        0.0000        0.0000        0.0000        0.0000        0.0000        0.0000        0.0000        0.0000        0.0000        0.0000        0.0000        0.0000        0.0000        0.0000        0.0000        0.0000        0.0000        0.0000        0.0000        0.0000        0.0000        0.0000        0.0000        0.0000        0.0000        0.0000        0.0000        0.0000        0.0000
        0.0000        0.0000        0.0000        0.0000        0.0000        0.0000        0.0000        0.0000        0.0000        0.0000        0.0000        0.0000        0.0000        0.0000        0.0000        0.0000        0.0000        0.0000        0.0000        0.0000        0.0000       37.8022       41.9231       23.6741       17.5845       22.6679       25.2650       19.1764       16.6321       13.0660       12.7693       10.7803        8.2668        7.9121        6.5687        8.9143        6.9893        4.8468        4.5370        5.3358        4.8476        2.1185        4.5757        3.7457        3.3440        3.0079        1.8430        2.1712        2.3056        0.5514        0.8509        0.4599        0.7247        0.7956        1.9495        3.8790        2.0476        3.7998        4.7120        4.3390        2.1942        3.3425        2.7315        2.3473        2.3780        4.5964        4.5743        4.4069        2.9469        2.3245        2.3047        2.2203        2.2073        2.3844        3.4700        1.8086        1.2828        1.2864        1.9029        1.9305        3.7868        2.7568        3.4684        2.1521        3.1442        2.4145        2.0201        1.8235        2.1218        1.3933        1.6238        2.1234        2.5653        3.6847        3.3418        3.8509        4.3675        5.0976        4.6448        5.1778        5.5731        4.9665        4.7433        4.7209        4.7549        4.0472        3.9564        3.8879        3.7937        3.5808        3.5863        3.7522        3.9253        4.2412        4.5314        5.1787        5.6701        6.0978        5.9697        5.6906        5.0867        4.8054        4.0630        2.5243        2.3443        2.5141        2.7181        3.9426        5.3173        6.3366        7.4013        7.4526        7.2761        7.7107        9.4054        8.7472        9.5481        8.7542        9.0472       12.7514       11.2569       13.8425       13.8378       22.6198       30.3322       21.6032       19.8372       34.1918       48.5635       84.3069       65.1149       65.0120       45.0381       21.5071       26.1209       27.1560       16.4965        6.0039        5.6751        6.3683        7.5684        9.7836        6.7318        8.0125        8.4750       12.5951       11.8857       15.8946       11.4055       13.3628       17.1951       12.6749       11.1641        9.5124       11.5673       15.5975       16.4456       14.6501       10.2285       13.6899       18.6675       24.1146       22.2513       24.4511       28.6224       31.1963       31.2045       25.6645       37.2640       31.2662        0.0000        0.0000        0.0000        0.0000        0.0000        0.0000        0.0000        0.0000        0.0000        0.0000        0.0000        0.0000        0.0000        0.0000        0.0000        0.0000        0.0000        0.0000        0.0000        0.0000        0.0000        0.0000        0.0000        0.0000        0.0000        0.0000        0.0000        0.0000        0.0000        0.0000        0.0000        0.0000        0.0000        0.0000        0.0000        0.0000        0.0000        0.0000        0.0000        0.0000        0.0000        0.0000        0.0000        0.0000        0.0000        0.0000        0.0000        0.0000        0.0000        0.0000        0.0000        0.0000        0.0000        0.0000        0.0000        0.0000        0.0000        0.0000        0.0000
        0.0000        0.0000        0.0000        0.0000        0.0000        0.0000        0.0000        0.0000        0.0000        0.0000        0.0000        0.0000        0.0000        0.0000        0.0000        0.0000        0.0000        0.0000        0.0000        0.0000        0.0000       25.3428       21.9963       11.6516        9.9304        8.8902       15.9014       10.8837       13.7149       10.7950        8.7519        9.2550        6.8015        5.2874        4.7302       11.4873       10.5469       11.9495        8.3862        9.4628        6.7599        5.9134        3.5702        1.8415        2.4559        3.9703        5.7676        5.9826        5.0301        4.6200        1.2286        0.9886        1.4376        2.3389        2.5054        1.9065        4.9170        4.0837        4.6393        3.3362        2.2678        2.0583        2.5672        2.8935        4.5901        4.5267        4.0037        3.9331        2.1766        2.3810        1.7860        2.4683        3.2605        2.9401        1.7751        1.2817        1.8457        1.5821        1.7231        1.9329        2.9881        4.8187        4.2914        3.3102        3.2531        2.5938        1.9806        1.3392        1.2850        1.6539        1.8304        2.2646        3.2908        3.6197        3.6864        4.6335        4.6963        4.9483        5.2698        5.6536        5.5571        5.1513        4.9256        4.8310        4.9842        5.9069        4.3591        4.3426        5.3773        4.9015        4.4558        4.5909        5.2629        5.5203        5.9686        6.6560        7.0329        7.2826        7.1880        6.0136        5.4397        5.5554        5.1204        2.5097        2.7577        2.8572        5.6710        3.8780        4.1464        5.3552        8.5522        5.7958        6.1742        8.0543        6.9041        7.2639        8.8132        8.3816        8.7133       11.7835       11.6267       11.4752       12.1374       16.0150       17.7971       20.5235       17.1831       18.2346       21.6135       24.4005       20.7664       17.8359       17.6907       23.5701       22.5133       22.5313       16.5985        9.1034       10.3903        9.4162        7.8843        6.2711        6.6420        7.4327       10.3769       10.8076       16.8924       14.1055       11.8433       15.3956       11.5485       12.1237        9.7398        9.2478       12.0671       17.5144       19.7338       19.1310       20.7457       21.5403       24.6015       31.0759       18.9919       32.8829       34.1655       41.1067       67.9635       40.3825       30.5100       32.3410        0.0000        0.0000        0.0000        0.0000        0.0000        0.0000        0.0000        0.0000        0.0000        0.0000        0.0000        0.0000        0.0000        0.0000        0.0000        0.0000        0.0000        0.0000        0.0000        0.0000        0.0000        0.0000        0.0000        0.0000        0.0000        0.0000        0.0000        0.0000        0.0000        0.0000        0.0000        0.0000        0.0000        0.0000        0.0000        0.0000        0.0000        0.0000        0.0000        0.0000        0.0000        0.0000        0.0000        0.0000        0.0000        0.0000        0.0000        0.0000        0.0000        0.0000        0.0000        0.0000        0.0000        0.0000        0.0000        0.0000        0.0000        0.0000        0.0000
        0.0000        0.0000        0.0000        0.0000        0.0000        0.0000        0.0000        0.0000        0.0000        0.0000        0.0000        0.0000        0.0000        0.0000        0.0000        0.0000        0.0000        0.0000        0.0000        0.0000        0.0000       12.9850       21.2326       12.8396       12.6474        7.4525       11.6145        8.5892        6.8853        7.9037        7.3839        5.8239        4.4025        2.9804        4.8079       11.6703       11.3842       11.0059        9.6550        5.5171        6.4458        6.2203        5.7722        4.9827        6.9218        6.9996        7.2562        5.0376        4.2741        4.3801        3.6333        1.4039        1.8875        1.9800        2.4546        1.9002        3.4917        3.9201        4.1017        2.6137        2.3691        2.3972        2.2052        3.3032        3.9821        4.2814        4.1837        4.4893        1.5099        1.6099        2.1852        2.2114        3.7786        2.4599        1.1094        1.2966        2.3392        1.1200        2.0295        2.5172        3.0129        4.0837        3.4500        3.0808        3.7133        2.9740        2.5581        1.7770        1.6302        1.8466        2.1344        2.7620        3.7397        3.7297        4.2665        4.4673        4.4810        4.7877        4.4651        5.0476        5.3242        4.7443        5.0904        4.8816        5.0280        4.8349        4.4805        4.4891        4.6300        4.7882        4.9428        4.9510        5.7944        5.7627        5.9507        6.4593        6.6696        7.7924        8.2214        7.7655        6.5084        5.1651        4.4781        2.1041        2.0030        1.7361        2.0549        6.7693        4.1524        5.5253        5.7670        4.3345        4.8924        5.2531        5.9384        5.8660        5.9616        6.6975        7.2718        8.9197        9.9831        9.7504        9.0588       11.2467       12.7636       10.9409       14.3446       15.9661       13.8553       10.9026       10.7956        7.9981        8.6670        8.0532        7.6297       10.4917       33.8031        9.4497        5.1122        5.8519        8.0059        6.8179        8.9977       10.5344       13.0884       16.4009       13.6416       16.7481       13.4135       12.9694       12.3013       11.4380       11.7825       10.7722       11.5045       12.0195       14.1634       16.7134       22.6093       26.9520       32.2034       23.9930       23.2883       26.9134       31.5514       34.1844       50.7185       35.0368       31.2428       33.1086       46.4606        0.0000        0.0000        0.0000        0.0000        0.0000        0.0000        0.0000        0.0000        0.0000        0.0000        0.0000        0.0000        0.0000        0.0000        0.0000        0.0000        0.0000        0.0000        0.0000        0.0000        0.0000        0.0000        0.0000        0.0000        0.0000        0.0000        0.0000        0.0000        0.0000        0.0000        0.0000        0.0000        0.0000        0.0000        0.0000        0.0000        0.0000        0.0000        0.0000        0.0000        0.0000        0.0000        0.0000        0.0000        0.0000        0.0000        0.0000        0.0000        0.0000        0.0000        0.0000        0.0000        0.0000        0.0000        0.0000        0.0000        0.0000        0.0000
        0.0000        0.0000        0.0000        0.0000        0.0000        0.0000        0.0000        0.0000        0.0000        0.0000        0.0000        0.0000        0.0000        0.0000        0.0000        0.0000        0.0000        0.0000        0.0000        0.0000        0.0000        0.0000       39.4053       18.9958       13.8834       16.2213        8.2018        6.8972        8.8145       10.2054        8.6455        7.2680        4.3549        3.9518        4.4882        7.8878        5.7956        7.6070        6.4844        3.6886        6.6938        3.9531        4.9022        4.8747        4.6586        6.0262        5.1925        4.2634        4.5322        6.5084        5.1774        3.4433        3.4049        2.7690        2.6219        2.5327        1.2192        0.8893        0.1976        0.3582        0.3111        0.7203        1.7490        2.2685        2.5358        4.2029        4.0525        1.9807        1.0195        0.9837        1.9190        3.2106        3.7228        2.3977        1.3005        2.0245        1.5830        1.1288        1.6267        2.4748        3.0153        4.5419        4.6865        3.6140        3.3691        3.3534        3.1563        2.7829        2.7893        2.8899        3.7547        4.2120        3.6958        3.3239        3.5516        3.5724        3.7993        3.8013        3.6878        4.2135        4.2089        4.0253        4.0413        3.7698        3.8016        3.8225        4.4471        4.2486        4.3489        4.4009        5.1613        5.5739        4.9194        6.1730        5.8061        5.6576        6.0540        5.8949        6.2627        6.4127        7.8352        6.4463        4.7110        3.0041        1.6542        1.4802        1.6857        4.3388        6.6147        2.6851        2.9207        3.6879        4.2728        4.6143        5.1121        5.3732        5.4251        5.6002        5.8149        7.0918        7.6316        7.9136        7.6516       10.9544       13.4209        9.1728        7.9002        9.1326        9.2220        8.0309        7.4387        6.8655        6.2654        6.5604        7.4143       14.0599       11.9959        5.8835        8.7988        8.6237        7.6365        8.2648        8.4406       20.6584       14.5390       13.0795       16.1547       15.1691       21.6315       21.6343       18.8167       13.3921       11.9005       13.5114       14.9418       15.2924       24.4449       33.6740       30.0279       27.7705       24.0470       31.7739       31.1551       32.4472       35.0128       37.8432       54.8465       45.3441       40.7074       42.2130       42.2124        0.0000        0.0000        0.0000        0.0000        0.0000        0.0000        0.0000        0.0000        0.0000        0.0000        0.0000        0.0000        0.0000        0.0000        0.0000        0.0000        0.0000        0.0000        0.0000        0.0000        0.0000        0.0000        0.0000        0.0000        0.0000        0.0000        0.0000        0.0000        0.0000        0.0000        0.0000        0.0000        0.0000        0.0000        0.0000        0.0000        0.0000        0.0000        0.0000        0.0000        0.0000        0.0000        0.0000        0.0000        0.0000        0.0000        0.0000        0.0000        0.0000        0.0000        0.0000        0.0000        0.0000        0.0000        0.0000        0.0000        0.0000        0.0000
        0.0000        0.0000        0.0000        0.0000        0.0000        0.0000        0.0000        0.0000        0.0000        0.0000        0.0000        0.0000        0.0000        0.0000        0.0000        0.0000        0.0000        0.0000        0.0000        0.0000        0.0000       60.8471       55.5308       38.1098       33.3291       22.2070       17.7642       21.6867       16.8589       17.6636       15.6730       11.3235       13.1981       18.5196       13.1558       16.0903       10.7943       17.6808       23.1111       13.8863       10.3921        7.0149        8.6455       10.1060        6.6928        6.2359        5.9912        3.8906        5.5498        8.0663        4.5225        2.2441        2.3725        2.4328        1.5868        0.7200        0.2333        0.0939        0.6968        0.5897        0.3504        0.7225        1.2797        1.0675        1.6457        1.9933        3.4514        3.1365        1.9573        1.6238        1.7275        2.6444        2.7184        2.6879        2.6546        2.8830        2.7814        2.8343        3.2433        4.5616        5.3487        5.7589        5.2619        4.7622        4.2143        3.6373        4.4400        4.1030        4.3163        4.7525        4.3390        3.2974        3.0910        2.6319        2.8462        2.8673        2.9953        2.8932        2.6940        2.6953        3.1871        3.0966        2.9241        2.9730        3.0501        3.0919        3.3578        4.4276        5.1153        4.6454        4.6575        7.5047        7.1918        6.5223        4.7425        5.0237        6.9878        6.7512        6.1943        5.2890        4.9431        4.3166        4.6893        4.1514        1.8719        1.5008        1.6073        7.0628        7.3303        5.0031        2.3802        2.5987        3.0597        3.8093        3.9303        4.8493        4.7567        4.6494        5.0367        5.1590        5.0889        5.0113        4.8586        5.4254        5.5741        6.0982        6.1857        6.8718        5.5488        5.3919        5.0389        4.5162        8.0357        4.1669        4.2773        6.6129        5.6927        5.2245        6.7553       16.0932       16.4239       17.6132       10.6400       17.7104       18.1213       16.1950       18.0386       18.1496       18.0738       18.5704       21.8302       15.8389       18.0256       19.8015       19.8920       34.6951       36.3302       32.5637       41.1150       56.6815       72.2479       72.0141       43.5231       43.3168       67.7784       69.4714       92.5275       50.2921       56.2626       56.8554       48.9935       40.8205        0.0000        0.0000        0.0000        0.0000        0.0000        0.0000        0.0000        0.0000        0.0000        0.0000        0.0000        0.0000        0.0000        0.0000        0.0000        0.0000        0.0000        0.0000        0.0000        0.0000        0.0000        0.0000        0.0000        0.0000        0.0000        0.0000        0.0000        0.0000        0.0000        0.0000        0.0000        0.0000        0.0000        0.0000        0.0000        0.0000        0.0000        0.0000        0.0000        0.0000        0.0000        0.0000        0.0000        0.0000        0.0000        0.0000        0.0000        0.0000        0.0000        0.0000        0.0000        0.0000        0.0000        0.0000        0.0000        0.0000        0.0000
        0.0000        0.0000        0.0000        0.0000        0.0000        0.0000        0.0000        0.0000        0.0000        0.0000        0.0000        0.0000        0.0000        0.0000        0.0000        0.0000        0.0000        0.0000        0.0000        0.0000       69.4812       61.8826       46.6534       27.1139       26.8226       20.9993       16.9026       24.9686       29.7844       20.1015       24.8566       16.2654        7.8049       12.4834       13.5666       20.3691       20.0480       32.2106       21.4999       13.9821        9.0949        6.6589        7.2319        8.5822        7.4877        9.1044        6.4409        4.2193        5.0282        6.7378        3.7404        2.0775        1.3399        0.8859        1.8567        0.5221        0.3468        0.2377        0.3867        0.5657        1.7224        1.1312        1.5726        1.2904        1.1921        1.4456        1.2086        1.3634        1.6352        2.2519        2.5698        2.6994        3.0435        3.1186        3.5579        3.7494        3.7087        3.7989        4.3652        5.3203        6.0653        6.2668        5.6797        5.4626        5.4273        5.5739        5.4069        5.2661        4.8751        4.5186        4.2140        3.3041        2.3457        2.0641        2.0834        2.3283        2.1382        2.1347        2.2865        2.3518        2.4224        2.4581        2.6229        2.9875        2.7243        3.1711        3.7020        4.2612        3.8605        4.7811        5.2860        6.0421        4.9089        5.0700        4.5255        6.1784        5.5568        5.9444        4.4554        4.3355        3.9027        3.9512        4.2699        3.6799        1.8650        1.4986        3.0673        6.8054        6.2468        5.4491        1.5564        2.0516        2.8612        3.0149        4.1187        4.8213        7.6622        5.5883        4.1362        3.8514        3.6533        3.6646        3.8283        3.9639        4.1137        4.2412        4.6737        6.6345        7.7336        4.7442        4.3587        4.4007        7.6110        5.4587        4.0785        4.8097        5.4150        5.5873        9.1433        9.7458       12.7884       12.9713       11.6777       12.1405       12.9250       18.0191       18.7057       20.3000       21.5616       22.4172       18.6210       16.4541       18.5927       19.3639       21.6397       17.2060       27.1500       29.4918       33.4325       71.8119       47.6062       61.2584       34.2960       70.9386       76.8533       92.5733       96.0642       59.1860       73.6531       61.2477       53.0880       47.8691       51.8532        0.0000        0.0000        0.0000        0.0000        0.0000        0.0000        0.0000        0.0000        0.0000        0.0000        0.0000        0.0000        0.0000        0.0000        0.0000        0.0000        0.0000        0.0000        0.0000        0.0000        0.0000        0.0000        0.0000        0.0000        0.0000        0.0000        0.0000        0.0000        0.0000        0.0000        0.0000        0.0000        0.0000        0.0000        0.0000        0.0000        0.0000        0.0000        0.0000        0.0000        0.0000        0.0000        0.0000        0.0000        0.0000        0.0000        0.0000        0.0000        0.0000        0.0000        0.0000        0.0000        0.0000        0.0000        0.0000        0.0000
        0.0000        0.0000        0.0000        0.0000        0.0000        0.0000        0.0000        0.0000        0.0000        0.0000        0.0000        0.0000        0.0000        0.0000        0.0000        0.0000        0.0000        0.0000        0.0000        0.0000       64.7583       57.8522       51.8641       33.4886       29.4148       21.0280       12.7522       20.1696       13.6757       22.0593       19.4516       13.3243       11.5357       11.0278       11.4332       20.2920       24.7728       30.3205       21.9666       11.9653        5.5203       11.9275       10.1295       11.4400       10.9317       16.3086        8.2461       10.4339        6.7633        6.2191        4.5971        4.3553        4.2365        3.6662        1.9687        0.5827        0.9168        1.0822        0.8106        0.5770        0.6222        0.3143        0.2696        1.0097        1.0091        1.4964        1.1905        2.0455        1.6139        2.6407        3.0304        2.9636        3.3654        4.4520        4.5906        5.1040        5.1264        5.7870        5.8990        7.5813        7.3313        8.4113        7.6391        5.9243        5.9362        6.2788        6.2971        5.8983        5.6942        4.7389        3.5510        2.5714        2.3281        1.7316        1.8300        1.9226        2.2634        2.0708        2.1398        2.1796        2.7319        2.7008        2.5286        2.4972        2.4972        2.6130        2.5501        3.8395        3.6920        4.8319        5.2785        5.6510        4.6607        3.8637        4.2514        7.6214        8.1751        4.0854        3.9720        3.5552        3.9679        4.3911        3.1501        2.2488        1.8085        1.4327        2.5564        5.1609        4.7458        3.2210        0.5501        1.6384        2.0737        2.4272        2.8028        3.4779        4.0380        4.6970        3.8484        3.5573        3.9574        3.3174        3.5003        3.6461        3.8139        4.0203        4.0904        4.3380        5.4538        7.9771        4.7670        3.9982        3.9331        4.0465        4.2951        4.9195        7.2199        7.8395       10.4283       10.6169       12.7454       12.0706       12.6948       15.7334       16.8576       17.9356       16.6089       20.6066       22.0776       24.1103       21.2875       24.0206       20.5397       20.4720       20.2957       19.9015       20.4044       21.7785       35.4163       50.6768       56.7812       49.5899       52.3639       56.7245       76.2898       72.2613       83.9937       55.4869       48.7597       49.7026       51.4497       42.4078       41.7454       44.4816        0.0000        0.0000        0.0000        0.0000        0.0000        0.0000        0.0000        0.0000        0.0000        0.0000        0.0000        0.0000        0.0000        0.0000        0.0000        0.0000        0.0000        0.0000        0.0000        0.0000        0.0000        0.0000        0.0000        0.0000        0.0000        0.0000        0.0000        0.0000        0.0000        0.0000        0.0000        0.0000        0.0000        0.0000        0.0000        0.0000        0.0000        0.0000        0.0000        0.0000        0.0000        0.0000        0.0000        0.0000        0.0000        0.0000        0.0000        0.0000        0.0000        0.0000        0.0000        0.0000        0.0000        0.0000        0.0000
        0.0000        0.0000        0.0000        0.0000        0.0000        0.0000        0.0000        0.0000        0.0000        0.0000        0.0000        0.0000        0.0000        0.0000        0.0000        0.0000        0.0000        0.0000        0.0000        0.0000       64.7886       67.9378       59.6802       36.8232       27.8688       20.9502       24.6093       26.9849       23.9231       11.8081       12.9578       14.1711        8.5900        8.3305       13.6359       20.9668       21.1409       14.2747        7.9668        7.0328        1.4372        3.3297        3.8659        6.8382        7.9902       16.0305       12.4388        7.3784        5.8329        4.3688        6.8989       10.2677        9.5422        7.8210        1.3874        2.7844        6.0371        5.3946        4.2529        3.8743        2.5858        0.9530        1.5660        1.1085        1.2667        1.3640        1.5493        1.3101        2.0120        3.4866        2.9355        3.6334        4.1953        4.0380        4.3665        5.3771        6.0356        6.4532        6.8318        7.4501        8.0848        8.8574        7.4719        6.0485        6.3287        6.7173        6.2059        5.3403        4.6196        3.7338        2.3818        1.8099        1.8396        1.5711        2.0559        2.0989        2.3258        2.3626        2.2802        2.9047        2.6585        2.7673        2.5901        2.3138        2.5506        2.9632        2.9306        3.1190        5.3864        3.9577        4.3326        7.2751        4.9429        5.7263        5.1994        4.4567        6.1878        3.5575        3.0319        3.6572        6.8889        5.0984        3.6224        2.5323        2.0963        1.7416        1.5504        6.3672        3.9448        0.4311        0.5637        1.6116        1.9108        2.2906        2.7211        3.4238        4.0166        4.0900        3.9288        3.6010        4.2526        4.8932        5.0427       13.2649        5.6936        4.3624        4.4220        4.7349        4.8820        5.4767        5.7701        4.5457        4.4904        4.5407        4.8182        5.3647        5.8169        7.2607        7.5688       10.3920       12.2823       14.0987       14.0385       16.0502       17.3335       16.3203       19.1707       20.8233       22.8824       24.4638       23.1610       20.3891       21.5093       28.0570       27.6052       33.8426       33.3382       36.5702       48.4081       49.3766       38.0206       40.7375       32.6123       47.0606       65.1769       64.6270       69.2911       64.8540       46.5235       46.4589       54.2503       42.9899       45.3243       44.7623       49.5126        0.0000        0.0000        0.0000        0.0000        0.0000        0.0000        0.0000        0.0000        0.0000        0.0000        0.0000        0.0000        0.0000        0.0000        0.0000        0.0000        0.0000        0.0000        0.0000        0.0000        0.0000        0.0000        0.0000        0.0000        0.0000        0.0000        0.0000        0.0000        0.0000        0.0000        0.0000        0.0000        0.0000        0.0000        0.0000        0.0000        0.0000        0.0000        0.0000        0.0000        0.0000        0.0000        0.0000        0.0000        0.0000        0.0000        0.0000        0.0000        0.0000        0.0000        0.0000        0.0000        0.0000        0.0000
        0.0000        0.0000        0.0000        0.0000        0.0000        0.0000        0.0000        0.0000        0.0000        0.0000        0.0000        0.0000        0.0000        0.0000        0.0000        0.0000        0.0000        0.0000        0.0000        0.0000        0.0000       84.9202       87.7442       84.6575       78.1430       66.2317       64.6458       58.6952       42.5480       41.5868       26.8782       17.5411       10.9000        4.9165        8.2530       10.6057       11.1331       15.4738       21.1293       13.9816        7.8520        6.8559       13.3309       20.2219       25.6913       24.8771       19.9615       14.9447       17.7021       13.2690       11.2509        6.5937        6.2120        5.5306        5.3707        6.7210        5.0902       10.0498        9.8224        6.1666        5.1380        6.4407        5.3504        3.5270        3.7396        2.3789        2.1148        1.6732        2.3608        3.5196        3.9090        4.4305        4.0175        4.5200        5.6536        5.8737        5.3074        5.0425        7.7149        6.9794        6.5856        7.4440        8.6337        8.3152        7.9378        7.6258        5.8791        4.3999        2.5440        2.2716        1.9970        1.7860        1.9614        1.7832        2.3125        3.9519        2.3637        2.3764        3.9550        4.9323        3.3196        4.7291        3.1341        2.2853        2.1674        1.9591        2.6826        2.5355        3.6806        2.6004        3.8205        2.6538        2.0401        3.2371        1.3151        2.4379        0.6053        2.9447        0.7079        6.8778        6.2617        6.1166        5.4785        3.5077        2.9257        2.4676        2.1647        2.3236        1.3564        1.3284        1.5421        1.4013        1.5706        1.8841        2.3597        3.5690        4.1623        4.3608        4.5617        4.0894        4.3208        4.6768       14.1976       50.2633       22.4102        8.3432        5.0735       11.9790        8.2007        5.7224        5.6766        6.7848        7.8010        6.1503        6.4160        7.5354        7.6853        7.3994       10.3854       12.8370       11.5887       11.9641       15.6189       13.8662       15.3718       17.9005       21.1610       24.8282       30.1323       31.1905       24.8182       24.0288       30.5888       41.4300       41.0854       42.3301       51.3294       47.8857       44.8620       46.6358       44.6558       41.1711       40.3834       38.5972       51.6247       49.4915       47.1041       48.8274       43.6580       43.3394       43.3240       45.2570       48.3608       46.5121       48.9805       18.6600        0.0000        0.0000        0.0000        0.0000        0.0000        0.0000        0.0000        0.0000        0.0000        0.0000        0.0000        0.0000        0.0000        0.0000        0.0000        0.0000        0.0000        0.0000        0.0000        0.0000        0.0000        0.0000        0.0000        0.0000        0.0000        0.0000        0.0000        0.0000        0.0000        0.0000        0.0000        0.0000        0.0000        0.0000        0.0000        0.0000        0.0000        0.0000        0.0000        0.0000        0.0000        0.0000        0.0000        0.0000        0.0000        0.0000        0.0000        0.0000        0.0000        0.0000        0.0000        0.0000        0.0000
        0.0000        0.0000        0.0000        0.0000        0.0000        0.0000        0.0000        0.0000        0.0000        0.0000        0.0000        0.0000        0.0000        0.0000        0.0000        0.0000        0.0000        0.0000        0.0000        0.0000        0.0000       85.7385       85.5766       91.5907       87.3977       77.3688       70.9195       63.4068       51.3920       43.6023       34.0172       14.0896        9.0692        5.1967        6.9162        9.7219       10.3073       16.3176       29.1200       13.3670        9.1249       13.0853       19.5476       22.7268       26.9363       25.3898       22.2288       15.1691       13.8115       11.4563       10.9292        4.1866        4.2729        3.3897        4.5877        6.9228        6.4230        3.0933        3.0003        3.1051        5.2078        6.3063        5.9415        3.5686        3.6097        3.1434        2.0808        1.1009        1.1414        1.7274        3.6272        4.6775        5.6176        6.7934        7.5562        7.0624        6.5332        5.7943        6.6761        7.5896        9.2882       10.3490        9.0672        8.3024        8.9299        6.7829        5.1630        4.0030        2.9813        3.5878        3.2158        2.5242        1.7313        2.1128        1.6061        2.7295        4.8769        4.5219        1.8732        3.6972        1.9866        1.3414        1.4987        2.4744        1.4639        0.9892        1.3470        2.6374        4.3753        2.2498        3.2783        5.3262        1.4047        2.1710        0.3862        2.9186        2.6244        0.0000        1.9307        5.9818        6.7845        8.7960        6.3436        3.9873        3.3272        2.8438        2.5315        1.9472        1.6726        1.5695        1.6624        1.4027        1.4778        1.7757        2.2167        3.4904        4.0560        4.3272        4.3208        4.2272        4.3356       20.0070       38.6721       15.4192        7.1714       14.7977       19.9690       43.3098       24.9136        8.3619        7.8581        9.6614        8.4776        8.5815        8.6988        6.9971        7.2081        8.9848       11.7546       11.3359       11.0293       13.4618       13.0535       19.3196       20.4134       24.5517       24.2808       33.6845       32.2607       34.8811       28.8624       33.1824       32.1613       36.8500       35.5824       43.5286       41.4772       41.2887       34.1232       35.1146       37.8900       37.6668       36.6034       34.6177       35.5873       34.1317       34.3200       41.4773       40.1525       41.7120       43.5443       43.9810       48.0329       51.0444       47.8066       22.5000        0.0000        0.0000        0.0000        0.0000        0.0000        0.0000        0.0000        0.0000        0.0000        0.0000        0.0000        0.0000        0.0000        0.0000        0.0000        0.0000        0.0000        0.0000        0.0000        0.0000        0.0000        0.0000        0.0000        0.0000        0.0000        0.0000        0.0000        0.0000        0.0000        0.0000        0.0000        0.0000        0.0000        0.0000        0.0000        0.0000        0.0000        0.0000        0.0000        0.0000        0.0000        0.0000        0.0000        0.0000        0.0000        0.0000        0.0000        0.0000        0.0000        0.0000        0.0000        0.0000        0.0000
        0.0000        0.0000        0.0000        0.0000        0.0000        0.0000        0.0000        0.0000        0.0000        0.0000        0.0000        0.0000        0.0000        0.0000        0.0000        0.0000        0.0000        0.0000        0.0000        0.0000        0.0000      101.3543       99.4480       97.0201       89.8185       81.9969       71.3951       65.9892       52.7731       48.2522       31.4438       13.5043        7.4356        4.7580        6.6557       10.1652       10.7534       18.1616       14.6262       12.7780       12.1920       13.1122       12.1095       20.8488       23.8131       24.3004       22.0855       17.1618       18.4097       17.4762       22.1797        7.1941        6.5529        5.6375        7.3288        9.5899        9.6418        5.9000        7.9495        4.4809        5.3888        5.9390        6.7223        3.2940        3.7604        2.1308        2.0485        1.1989        1.2674        2.4704        3.2609        5.8702        4.9619        7.1349        8.7295        7.4455        6.8330        6.5840        7.3655        7.9834        8.6057        9.8609       10.0791        8.6307        6.7394        5.3453        4.5150        5.0481        4.1785        3.6891        3.8360        3.0825        1.8979        1.2792        1.9217        3.5189        2.9764        3.4809        2.3176        2.2315        5.9429        1.5470        0.8301        1.0650        0.9149        1.0217        1.0142        1.9067        1.6880        2.5231        4.2151        2.2503        0.7453        0.9996        1.6517        3.5844        4.9420        1.2174        1.4495        5.5436        7.1689        7.1230        6.6462        4.2450        3.5616        3.1308        2.8635        2.2620        2.0251        1.9408        2.0018        1.6497        1.6994        1.9564        2.4257        4.2445        4.4424        4.7985        4.8133        4.7773        4.8395        5.5018        7.7419        8.4028        9.2699       14.0160       24.4683       49.0395       38.4879       11.2295       12.7425        8.8853       10.7182       12.4598       13.1748       11.5976        8.7003        9.7070       10.2901       13.0458       12.3505       13.6529       14.3709       19.7779       24.2065       31.9726       33.2224       33.3824       35.1070       29.2246       32.8585       35.0007       37.4566       40.6649       39.7149       38.0677       58.8798       46.2051       48.3392       37.5399       51.1829       39.3302       37.7243       34.1397       33.6386       32.6195       32.6533       32.9418       33.4175       34.4591       36.7968       43.5797       47.2512       50.4058       47.0215       19.3200        0.0000        0.0000        0.0000        0.0000        0.0000        0.0000        0.0000        0.0000        0.0000        0.0000        0.0000        0.0000        0.0000        0.0000        0.0000        0.0000        0.0000        0.0000        0.0000        0.0000        0.0000        0.0000        0.0000        0.0000        0.0000        0.0000        0.0000        0.0000        0.0000        0.0000        0.0000        0.0000        0.0000        0.0000        0.0000        0.0000        0.0000        0.0000        0.0000        0.0000        0.0000        0.0000        0.0000        0.0000        0.0000        0.0000        0.0000        0.0000        0.0000        0.0000        0.0000        0.0000        0.0000
        0.0000        0.0000        0.0000        0.0000        0.0000        0.0000        0.0000        0.0000        0.0000        0.0000        0.0000        0.0000        0.0000        0.0000        0.0000        0.0000        0.0000        0.0000        0.0000        0.0000        0.0000      102.8142      105.1872      107.0800       93.3828       83.1265       74.3663       63.3193       57.6681       45.3758       32.4874       18.7142       16.4586        8.2649        9.4528       13.1439       18.0507       14.4840       10.9777       10.1821        8.7079        8.8559        9.8075       22.3689       24.2516       23.3266       23.1679       18.3954       20.2068       18.3617       16.1102        9.8433       11.3032        9.4531       13.8866       10.9120       10.7249       10.8012       10.0655        7.3863        4.6818        5.4346        6.0661        5.1343        3.1405        1.4642        1.4202        1.0566        1.3949        3.0736        1.8378        3.2438        3.7786        5.7653        8.7995        6.4467        6.8755        6.9534        9.6513        8.5998       10.7422       11.5597       10.4827        7.2381        5.7404        4.6943        3.8499        3.6773        2.5308        2.4809        2.6101        1.6500        1.4955        1.0810        1.8232        1.9945        2.9504        2.3838        3.8236        2.4375        2.0952        0.2515        0.4878        0.5797        0.7200        1.1363        0.6160        0.7166        0.8234        2.3777        4.6055        4.4329        0.6745        2.6295        1.6336        8.1783        4.6091        6.0983        0.6463        4.9551        6.7805        6.7571        6.0728        4.1498        3.6554        3.3357        3.1649        2.6082        2.4544        2.4395        2.5568        2.1384        2.2331        2.5107        3.9051        4.5524        5.2184        5.6458        6.2542        6.1132        7.0320        8.5679        9.9474       11.5390       12.3535       14.5399       16.1104       17.7895       20.0889       17.5062       19.2715       14.0936       11.3866       10.1725       10.4971       10.7478       13.7141       10.8935       15.0033       17.4480       18.2195       17.1191       17.3736       21.5583       25.3209       28.7364       33.7239       34.5032       32.3252       30.0367       32.5173       41.8459       36.9722       40.1794       38.6647       38.7428       43.7434       48.9709       58.3141       57.7820       53.2024       48.7309       49.1671       37.5524       37.8456       36.0222       36.0860       44.1426       31.4956       32.7118       34.8082       42.7776       47.7118       51.5150       47.8515        0.0000        0.0000        0.0000        0.0000        0.0000        0.0000        0.0000        0.0000        0.0000        0.0000        0.0000        0.0000        0.0000        0.0000        0.0000        0.0000        0.0000        0.0000        0.0000        0.0000        0.0000        0.0000        0.0000        0.0000        0.0000        0.0000        0.0000        0.0000        0.0000        0.0000        0.0000        0.0000        0.0000        0.0000        0.0000        0.0000        0.0000        0.0000        0.0000        0.0000        0.0000        0.0000        0.0000        0.0000        0.0000        0.0000        0.0000        0.0000        0.0000        0.0000        0.0000        0.0000        0.0000        0.0000
        0.0000        0.0000        0.0000        0.0000        0.0000        0.0000        0.0000        0.0000        0.0000        0.0000        0.0000        0.0000        0.0000        0.0000        0.0000        0.0000        0.0000        0.0000        0.0000        0.0000        0.0000        0.0000      121.0058      117.1310      118.9925      114.2388      101.8274       78.1726       64.7636       52.1493       40.1500       19.4706       12.0775        9.3037       12.3860       24.3190       22.9012       23.6786       23.2862       22.6861       22.9809       27.6070       28.9644       29.4335       36.5976       32.7600       31.1253       26.0148       25.7370       21.1305       20.3174       11.9888       10.3778       12.3633       13.6067        8.8132        6.9810        5.8143        4.9631        3.4635        1.8310        2.2364        4.7278        4.0115        2.8270        2.1616        1.9338        1.8409        1.7438        3.3991        3.6856        4.1055        4.5531        4.7600        5.3976        7.2040        8.7277        9.5615       10.6472        9.3251       10.6319       11.6259        9.8028        5.8842        3.9571        3.3171        3.2402        3.9366        4.1852        4.6961        4.9396        4.2025        3.5169        5.3780        2.9838        0.7766        3.2351        3.9421        9.4236        3.3716        0.3809        3.5451        1.5975        0.6457        0.7380        0.4481        0.7467        0.7463        2.5364        1.6827        1.0446        1.7245        3.2325        4.4710        2.3406       17.5613       13.8534        6.4122        5.6183        4.2122        5.0108        5.2767        4.8167        3.7705        3.4516        3.2550        3.1797        3.1281        3.0698        3.7913        4.1118        4.8761        5.6307        5.6742        5.9330        5.6134        5.8682        6.7340        6.5384        7.7233       10.6163       12.3584       17.3377       21.1371       21.4315       21.9646       22.1035       26.1456       32.2436       34.0478       33.5113       22.2154       16.0159       12.7999       12.6335       11.3653       12.8267       17.6470       18.3098       22.5289       22.8329       21.2652       23.2275       24.0620       33.0517       36.1600       36.7690       37.0771       37.7462       38.4904       39.8435       43.4676       43.7143       50.8362       36.8882       40.8284       44.1066       48.4610       46.9439       50.5181       52.3908       50.0074       51.2700       48.1623       42.9229       42.2849       43.6497       49.4235       41.5644       42.6469       52.6904       45.7604       49.3395       48.7428       49.6814       44.8830       49.1354       57.0305       60.5264        0.0000        0.0000        0.0000        0.0000        0.0000        0.0000        0.0000        0.0000        0.0000        0.0000        0.0000        0.0000        0.0000        0.0000        0.0000        0.0000        0.0000        0.0000        0.0000        0.0000        0.0000        0.0000        0.0000        0.0000        0.0000        0.0000        0.0000        0.0000        0.0000        0.0000        0.0000        0.0000        0.0000        0.0000        0.0000        0.0000        0.0000        0.0000        0.0000        0.0000        0.0000        0.0000        0.0000        0.0000        0.0000        0.0000        0.0000        0.0000        0.0000        0.0000
        0.0000        0.0000        0.0000        0.0000        0.0000        0.0000        0.0000        0.0000        0.0000        0.0000        0.0000        0.0000        0.0000        0.0000        0.0000        0.0000        0.0000        0.0000        0.0000        0.0000        0.0000        0.0000        0.0000        0.0000        0.0000        0.0000      101.2788       82.8178       68.7256       53.3132       40.8124       19.5861       12.6942       10.4461       13.7372       25.3560       26.0180       28.1711       28.6830       27.9347       29.4434       30.7310       31.2055       30.4478       34.8057       34.3435       35.4253       31.1999       28.3215       23.4181       22.9289       14.7931       10.7754        8.2861        8.8358        4.8655        5.4381        5.7491        3.4318        2.2107        2.7381        3.5359        4.2875        4.5624        3.6973        2.6032        2.5687        3.7704        3.4846        2.7126        3.3184        4.8800        5.1442        5.1202        5.2515        7.1843        8.7334       10.6288       10.0560        8.6652        9.3603        8.6555        6.9257        5.1117        3.8161        3.1069        2.6746        2.5133        2.7146        2.4320        1.8359        2.5831        3.9527        3.9276        1.3058        0.7077        2.4042        3.9421       10.7016        3.9643        0.3447        3.9999        0.7790        0.8059        0.4318        0.3946        0.1690        0.7095        0.7245        1.1783        0.8388        5.1239        2.9058        6.6404        6.8447        7.4007        5.1465        2.0892        2.8167        4.0028        4.7298        4.9156        4.6262        3.7562        3.5721        3.4403        3.4527        3.4891        3.5041        4.3386        3.8782        5.6541        5.4989        4.8562        6.5461        6.1306        8.2982        7.3960        7.2994        9.4145       10.9872       11.3999       13.8183       24.1989       27.8754       25.8503       25.0749       32.7762       41.5995       37.2422       35.1744       26.8402       18.2498       12.6248       12.2737       12.8027       17.2346       22.7774       24.3034       25.1167       25.1317       24.4476       26.3680       30.0091       29.4689       35.3558       33.8571       33.8048       35.3715       33.9513       40.2748       40.7655       40.9785       43.7656       46.7403       42.2640       45.0805       46.4126       50.6356       52.6010       56.2692       65.4228       61.4399       57.4459       47.7114       38.7837       39.4869       38.4242       56.5221       53.3445       55.5284       49.3328       51.5874       52.6365       54.9988       45.1239       50.5204       54.2836       56.9924        0.0000        0.0000        0.0000        0.0000        0.0000        0.0000        0.0000        0.0000        0.0000        0.0000        0.0000        0.0000        0.0000        0.0000        0.0000        0.0000        0.0000        0.0000        0.0000        0.0000        0.0000        0.0000        0.0000        0.0000        0.0000        0.0000        0.0000        0.0000        0.0000        0.0000        0.0000        0.0000        0.0000        0.0000        0.0000        0.0000        0.0000        0.0000        0.0000        0.0000        0.0000        0.0000        0.0000        0.0000        0.0000        0.0000        0.0000        0.0000        0.0000        0.0000
        0.0000        0.0000        0.0000        0.0000        0.0000        0.0000        0.0000        0.0000        0.0000        0.0000        0.0000        0.0000        0.0000        0.0000        0.0000        0.0000        0.0000        0.0000        0.0000        0.0000        0.0000        0.0000        0.0000        0.0000        0.0000        0.0000        0.0000       79.7780       70.7189       57.8121       46.3699       23.8924       17.3986       14.0711       15.2596       26.8046       28.4225       29.7863       30.0110       30.5994       32.4111       32.9360       32.9917       30.7031       33.2591       33.2841       33.4043       25.9925       24.7129       20.5506       18.8420       10.3544        6.8348        6.0577        6.7248        5.2936        3.7219        2.6302        1.6570        1.7251        2.6603        4.1833        4.8595        5.1391        4.0652        2.9869        3.3071        4.0722        2.7775        2.1867        2.8576        4.0732        4.7739        6.0922        4.6720        6.9819        8.6023        9.6456       10.0898        9.1717        8.6118        7.5035        5.9918        4.5590        3.6588        3.0899        2.9960        3.2857        4.2841        2.5452        2.2856        1.9475        1.5266        2.0839        1.1880        1.3360        1.9109        3.0768        1.9095        1.1088        2.5435        6.7057        0.4747        0.9899        0.6095        0.5070        0.9230        0.5400        0.5856        0.6303        0.9392        2.0203        2.0170        5.1453        3.4833        2.2089        3.9995        2.0232        2.7514        3.8650        4.6702        4.9572        4.7942        4.0128        3.8761        3.9300        3.9787        4.1078        4.2335        4.4086        4.6972        5.4674        6.5557        5.7705        8.4266       12.0139       12.3212       12.8946       13.8474       17.6405       17.4267       18.4015       22.3043       37.8091       38.3738       39.1410       38.4997       35.3053       42.3822       35.4244       39.2097       34.8920       19.4089       14.6958       15.2661       15.5989       16.9489       27.3130       26.0966       31.7408       31.1545       29.1839       32.3278       30.9208       36.4477       35.4638       34.9724       36.1918       36.7837       45.0369       56.9663       45.3385       50.9112       57.6452       48.6392       43.9499       48.4981       51.9717       51.2560       55.7522       65.3575       66.1618       60.7711       65.4553       65.0533       51.9621       45.2108       49.4641       56.9157       53.9820       58.2953       49.8987       52.4084       56.1370       55.5269       44.5124       44.5736       48.1599       53.6664       64.8900        0.0000        0.0000        0.0000        0.0000        0.0000        0.0000        0.0000        0.0000        0.0000        0.0000        0.0000        0.0000        0.0000        0.0000        0.0000        0.0000        0.0000        0.0000        0.0000        0.0000        0.0000        0.0000        0.0000        0.0000        0.0000        0.0000        0.0000        0.0000        0.0000        0.0000        0.0000        0.0000        0.0000        0.0000        0.0000        0.0000        0.0000        0.0000        0.0000        0.0000        0.0000        0.0000        0.0000        0.0000        0.0000        0.0000        0.0000        0.0000        0.0000
        0.0000        0.0000        0.0000        0.0000        0.0000        0.0000        0.0000        0.0000        0.0000        0.0000        0.0000        0.0000        0.0000        0.0000        0.0000        0.0000        0.0000        0.0000        0.0000        0.0000        0.0000        0.0000        0.0000        0.0000        0.0000        0.0000        0.0000        0.0000        0.0000        0.0000       52.3252       30.5144       22.6483       18.7421       18.5856       31.1763       31.8367       29.7916       29.4389       29.8915       29.1626       30.2757       30.4375       28.4701       29.0738       28.0025       30.3372       22.8684       24.1985       19.6993       15.8164        8.2841        6.5032        5.8592        6.3097        5.2954        4.2036        2.4524        2.4174        1.8627        2.3332        2.8895        2.6077        3.1226        3.1323        2.7773        3.7711        3.3994        1.9414        1.4940        1.6526        3.1220        3.5160        4.0198        4.8101        7.2746        7.6125        7.2099        8.2247        7.3189        8.2282        5.5293        4.3978        3.3129        2.7302        2.5398        2.7573        4.7291        4.8577        3.6825        2.6598        2.6034        1.9683        1.7223        1.4241        0.3421        0.4029        0.3080        1.4744        2.7713        5.9908        2.1442        1.1472        0.5546        1.1792        0.3256        0.3612        0.3943        0.3367        0.5570        0.8507        2.7413        3.3260        3.2640        4.5667        4.1155        1.4823        1.8636        3.2348        6.2159        5.8291        5.2020        5.2057        4.4479        4.4526        4.5423        4.7196        4.9672        5.2004        5.8188        7.7921        8.6254        7.7801        6.8751        7.5179        8.1303       12.5413       15.2153       16.9672       21.5348       21.7890       29.0295       32.1281       44.8405       38.9096       33.2532       32.7437       31.0467       36.2952       33.2217       35.5449       28.7235       25.1911       21.8323       20.0813       21.0674       20.9857       29.0592       32.5644       39.2144       35.0774       38.3295       44.3713       44.6143       40.2522       38.6959       42.0883       40.5998       41.1528       52.1459       54.8025       51.0720       48.8629       48.0520       45.7783       45.4712       50.7900       55.0189       56.3228       60.8930       69.4680       69.4536       65.8334       70.9984       70.3341       55.7300       41.5681       45.3622       54.4749       54.1572       62.8875       52.0381       50.1828       52.3761       54.8660       40.2381       41.2791       46.1665       49.4220       54.3000        0.0000        0.0000        0.0000        0.0000        0.0000        0.0000        0.0000        0.0000        0.0000        0.0000        0.0000        0.0000        0.0000        0.0000        0.0000        0.0000        0.0000        0.0000        0.0000        0.0000        0.0000        0.0000        0.0000        0.0000        0.0000        0.0000        0.0000        0.0000        0.0000        0.0000        0.0000        0.0000        0.0000        0.0000        0.0000        0.0000        0.0000        0.0000        0.0000        0.0000        0.0000        0.0000        0.0000        0.0000        0.0000        0.0000        0.0000        0.0000        0.0000
        0.0000        0.0000        0.0000        0.0000        0.0000        0.0000        0.0000        0.0000        0.0000        0.0000        0.0000        0.0000        0.0000        0.0000        0.0000        0.0000        0.0000        0.0000        0.0000        0.0000        0.0000        0.0000        0.0000        0.0000        0.0000        0.0000        0.0000        0.0000        0.0000        0.0000        0.0000       47.3448       41.2005        0.0000        0.0000       28.0602       26.5477       25.3886       24.7069       21.8624       20.9447       20.4684       21.3322       26.0617       27.0613       26.9988       25.6381       23.2109       21.8218       18.8152       14.9938        9.5150        8.5221        8.9729        7.0591        3.9102        2.4057        2.5911        2.6852        2.9150        3.4307        4.2928        3.0591        1.4510        3.0414        3.0035        2.4731        3.0621        2.2924        1.4512        4.1003        6.1254        5.6220        3.7295        4.4276        5.3913        5.2824        4.1757        4.4846        4.2749        3.9232        5.2092        5.3960        2.9657        2.5091        4.4437       10.6842        5.7322        4.0210        4.5212        4.4374        8.0198        5.0020        4.0601        4.1300        6.2843        5.8110        1.8321        3.8794        2.4709        2.4950        1.7224        3.7968        2.9452        5.7846        4.5536        2.7605        1.4192        0.6555        1.2533        0.8535        2.7923        3.6557        3.1211        5.4324        2.7999        2.0031        2.0995        2.8546        5.4670        4.9570        5.4508        5.5231        4.9434        5.0932        5.2733        5.4860        5.6799        5.8932        6.1704        6.5599        6.5248        6.7008        7.2628       12.5158       17.1454       11.1817       10.9217       13.8564       28.8975       31.5045       33.2508       33.1916       29.7169       36.4468       36.5788       40.7911       31.8985       27.9562       43.8668       41.9628       30.5200       33.3400       28.1868       29.8815       37.1445       38.4296       36.5243       40.5738       54.4160       50.6744       57.7204       57.1025       55.9722       48.4783       46.6267       50.0406       45.0280       53.3724       59.8431       59.0246       57.2134       51.7073       58.6998       61.5643       48.5391       58.0484       63.2818       65.6343       66.8928       73.4384       75.6897       68.4907       78.6897       67.5199       64.4239       57.5724       55.9159       54.2845       59.4240       71.3393       54.7347       52.4437       49.6957       53.5641       44.4252       46.5366       50.6051        0.0000        0.0000        0.0000        0.0000        0.0000        0.0000        0.0000        0.0000        0.0000        0.0000        0.0000        0.0000        0.0000        0.0000        0.0000        0.0000        0.0000        0.0000        0.0000        0.0000        0.0000        0.0000        0.0000        0.0000        0.0000        0.0000        0.0000        0.0000        0.0000        0.0000        0.0000        0.0000        0.0000        0.0000        0.0000        0.0000        0.0000        0.0000        0.0000        0.0000        0.0000        0.0000        0.0000        0.0000        0.0000        0.0000        0.0000        0.0000        0.0000        0.0000        0.0000
        0.0000        0.0000        0.0000        0.0000        0.0000        0.0000        0.0000        0.0000        0.0000        0.0000        0.0000        0.0000        0.0000        0.0000        0.0000        0.0000        0.0000        0.0000        0.0000        0.0000        0.0000        0.0000        0.0000        0.0000        0.0000        0.0000        0.0000        0.0000        0.0000        0.0000        0.0000        0.0000        0.0000        0.0000        0.0000        0.0000        0.0000       25.3198       24.0631       20.4878       18.7369       17.9642       19.3601       23.6422       24.3095       24.6279       24.1043       22.4038       20.4506       19.3242       16.3077       11.8543       10.4837        8.8472        7.2617        3.6547        2.8772        3.1738        2.7533        3.9081        2.8793        1.9003        1.1149        1.5646        2.6847        2.4576        2.0720        2.4408        2.5268        2.2980        3.5522        3.9775        3.7219        2.7402        2.9363        5.0887        3.9769        2.5225        1.9707        1.8400        2.5661        3.4263        4.1516        7.1015        3.0122        1.7375        2.1751        5.9403        3.4899        5.9333        7.0535        8.6264        7.2582        9.1207       11.8794       12.3250       11.6686        6.4645        4.9918        6.6145        2.4127        0.3152        0.7371        2.5060        4.2931        1.6791        1.9947        1.4571        2.7649        1.1092        0.7675        8.5462        3.6757        4.3373        2.5348        0.9675        0.4991        1.9280        1.7694        6.8383        7.0875        5.7154        5.9821        5.3981        5.6059        5.8809        6.2915        6.4069        6.7620        7.1242        7.5803        7.8271        7.7281        8.2163        8.6716       11.7818       13.6717       15.1343       15.7655       29.4583       24.9627       41.9366       60.9249       52.3133       36.6184       40.6890       28.4010       47.0166       42.8947       31.7508       43.6946       32.2871       38.4785       33.7872       31.7813       42.5536       47.0650       46.5765       46.8902       59.6974       55.2793       53.6421       53.6554       51.7448       48.5345       54.4087       58.8219       50.3378       61.0803       60.6514       60.3009       60.9469       55.3446       70.6004       78.5002       64.0722       74.6633       71.2768       75.9094       72.4113       73.8989       79.5781       77.8659       78.6382       68.6123       72.5277       71.9142       57.8805       56.2746       56.9955       58.1400       50.5800       52.4157       52.8711       56.8239       58.5252       53.5608        0.0000        0.0000        0.0000        0.0000        0.0000        0.0000        0.0000        0.0000        0.0000        0.0000        0.0000        0.0000        0.0000        0.0000        0.0000        0.0000        0.0000        0.0000        0.0000        0.0000        0.0000        0.0000        0.0000        0.0000        0.0000        0.0000        0.0000        0.0000        0.0000        0.0000        0.0000        0.0000        0.0000        0.0000        0.0000        0.0000        0.0000        0.0000        0.0000        0.0000        0.0000        0.0000        0.0000        0.0000        0.0000        0.0000        0.0000        0.0000        0.0000        0.0000        0.0000        0.0000
        0.0000        0.0000        0.0000        0.0000        0.0000        0.0000        0.0000        0.0000        0.0000        0.0000        0.0000        0.0000        0.0000        0.0000        0.0000        0.0000        0.0000        0.0000        0.0000        0.0000        0.0000        0.0000        0.0000        0.0000        0.0000        0.0000        0.0000        0.0000        0.0000        0.0000        0.0000        0.0000        0.0000        0.0000        0.0000        0.0000        0.0000        0.0000        0.0000       20.1102       18.3299       17.5308       18.2130       22.0482       22.9478       23.4396       23.3587       22.2013       22.3720       20.5865       18.1174       14.2841       12.2987       11.1270        9.8344        5.6338        4.3821        3.7032        3.5581        2.2250        2.5833        1.4142        1.4082        0.8753        1.8725        2.1560        1.9715        2.3005        4.2987        1.9078        1.9201        2.4319        6.9657        1.7099        1.8030        1.4500        2.0152        2.5841        2.7713        4.1140        3.0370        5.2860        4.4548        2.6951        1.8561        6.3014        8.5072        6.9549        5.6752        7.2716       10.4467        6.6600        5.0088        6.7625       12.0427       12.7422       11.1081        6.3026        5.6855        8.0643        6.0426        1.2318        1.5590        0.8321        1.4217        0.7054        2.3982        1.6039        0.2508        0.2384        0.6116        4.1677        3.4638        3.5198        3.9118        2.6377        0.7121        1.7475        2.5414        4.8610        5.5521        5.9718        6.2793        5.9529        6.4233        6.7352        7.2479        7.5394        8.0407        8.4336        8.7599        8.4167        9.1218       10.7319       10.9384       12.8118       13.6080       13.0135       21.7283       32.1202       30.4253       37.8369       50.7681       49.9353       35.8398       33.4918       28.3192       36.0674       46.5765       41.5480       48.7020       41.3320       42.5853       31.0390       40.1958       49.9324       51.1162       61.1993       61.0061       72.9639       66.2429       68.3685       53.5608       54.2346       64.8133       59.1875       56.2798       53.6634       55.3865       47.9778       49.8734       55.4651       54.9377       57.4651       70.6387       65.4205       68.2502       75.4972       87.6921       83.8538       74.4459       86.1709       77.9929       79.6739       69.2416       67.1094       67.4046       73.7997       58.7129       57.1787       53.7588       52.1055       58.8750       54.4794       58.8712       55.8542       55.2676        0.0000        0.0000        0.0000        0.0000        0.0000        0.0000        0.0000        0.0000        0.0000        0.0000        0.0000        0.0000        0.0000        0.0000        0.0000        0.0000        0.0000        0.0000        0.0000        0.0000        0.0000        0.0000        0.0000        0.0000        0.0000        0.0000        0.0000        0.0000        0.0000        0.0000        0.0000        0.0000        0.0000        0.0000        0.0000        0.0000        0.0000        0.0000        0.0000        0.0000        0.0000        0.0000        0.0000        0.0000        0.0000        0.0000        0.0000        0.0000        0.0000        0.0000        0.0000        0.0000
        0.0000        0.0000        0.0000        0.0000        0.0000        0.0000        0.0000        0.0000        0.0000        0.0000        0.0000        0.0000        0.0000        0.0000        0.0000        0.0000        0.0000        0.0000        0.0000        0.0000        0.0000        0.0000        0.0000        0.0000        0.0000        0.0000        0.0000        0.0000        0.0000        0.0000        0.0000        0.0000        0.0000        0.0000        0.0000        0.0000        0.0000        0.0000        0.0000        0.0000       20.1834       19.1087       19.0481       22.5724       23.1661       23.6178       24.7961       24.0824       25.6692       24.3499       22.8631       17.9083       15.0948       14.9146       10.9875        7.8948        6.4832        4.9597        5.7648        2.8038        2.4083        2.0504        1.6318        1.6577        2.2176        1.7545        2.4536        5.1232        3.7435        2.5618        2.3877        1.9762        2.9989        0.5955        0.6294        0.9263        1.6904        1.1137        2.5722        2.2734        3.4200        3.2339        4.9855        6.2922       10.7509        6.1847        6.8359       10.0394       10.3446        7.9345        8.5818       10.7112       10.3088       10.3879        7.5357       10.2263        6.5990        8.1970        8.4425        3.8736        6.7657        5.8477        4.0296        0.1652        0.3625        1.5909        0.4133        1.1930        0.4701        0.4129        0.4795        3.0762        2.8273        6.5173        2.7971        2.5728        2.9560        1.4334        1.2912        4.3125        5.2779        7.4968        6.6710        6.2899        7.0003        7.8247        8.6031        9.1075        9.8077       10.2508       10.4905       10.2060       10.3020       13.6999       12.1317       12.6730       15.0075       16.5116       20.0238       32.0685       28.3762       27.4823       37.7266       46.2808       45.3974       42.0462       43.5142       42.3000       58.9365       59.9148       63.8817       51.1470       44.2314       42.3625       56.2604       82.3666       90.3355       74.9155       58.6174       65.4555       68.4192       69.8824       72.6685       81.7552       69.5050       55.0190       54.8827       55.8376       54.1400       51.4061       54.6343       69.0429       67.7530       62.8085       67.0203       62.8421       68.6410       88.7300       88.6725       78.6338       73.8165       70.7604       68.6892       61.1177       59.4071       58.6305       65.5124       70.8231       70.7621       62.3925       58.0589       54.1518       58.0811       58.6052       57.2249       53.6004        0.0000        0.0000        0.0000        0.0000        0.0000        0.0000        0.0000        0.0000        0.0000        0.0000        0.0000        0.0000        0.0000        0.0000        0.0000        0.0000        0.0000        0.0000        0.0000        0.0000        0.0000        0.0000        0.0000        0.0000        0.0000        0.0000        0.0000        0.0000        0.0000        0.0000        0.0000        0.0000        0.0000        0.0000        0.0000        0.0000        0.0000        0.0000        0.0000        0.0000        0.0000        0.0000        0.0000        0.0000        0.0000        0.0000        0.0000        0.0000        0.0000        0.0000        0.0000        0.0000        0.0000
        0.0000        0.0000        0.0000        0.0000        0.0000        0.0000        0.0000        0.0000        0.0000        0.0000        0.0000        0.0000        0.0000        0.0000        0.0000        0.0000        0.0000        0.0000        0.0000        0.0000        0.0000        0.0000        0.0000        0.0000        0.0000        0.0000        0.0000        0.0000        0.0000        0.0000        0.0000        0.0000        0.0000        0.0000        0.0000        0.0000        0.0000        0.0000        0.0000        0.0000        0.0000        0.0000        0.0000       19.6000       19.3185       20.0225       21.9882       33.6856       36.4347       36.0730       33.2515       29.0443       26.4189       23.5838       20.1387       13.9535       11.0981        9.5425        8.9152        7.1899        5.7725        5.5609        4.4012        4.4263        4.1713        3.8280        4.5008        4.9617        5.2320        5.1295        5.2216        6.0479        5.5897        5.6769        5.7661        2.7228        1.0099        1.2151        3.9232       15.0131        8.8680       11.0238       14.3939       26.3998       29.8439       24.2171       21.6169       28.9015       41.9581       23.4816       31.9992       30.6356       24.4608       20.9862       16.9781       14.0499       13.1177       14.3126       11.8674       11.8211       14.3058       15.4213       13.8185        2.2782        1.2482        1.2793        3.3651        1.5433        0.7205        0.7212        0.8439        1.2243        1.3117        1.3363        2.0209        3.4656        4.0488        2.7081        2.4976        3.3949        4.3598        5.6989        6.0243        7.9349        8.9937       10.2660       11.7236       13.4422       14.9241       15.4159       15.4249       12.0635       11.7033       13.3699       16.6996       17.4185       18.2387       26.0262       27.6636       45.7694       48.3900       40.6518       39.3892       41.3980       35.2699       47.5512       38.2391       48.6986       51.7263       44.6021       50.4921       62.1266       60.1528       58.6032       69.5314       96.6453      107.3884       82.1740       72.3578       75.1053       75.4346       88.4298       94.2903       74.0813       75.4294       73.9530       77.6817       69.2973       63.6305       65.8101       59.1273       75.8896       77.7415       91.4228       81.6068       79.8097       72.7337       84.1770       82.8699       81.8156       84.1002       77.5014       74.6238       61.3228       60.8042       61.4205       66.3189       71.8144       69.7162       70.2549       67.8612       54.5119       59.6589       60.6911       54.6702       38.5500        0.0000        0.0000        0.0000        0.0000        0.0000        0.0000        0.0000        0.0000        0.0000        0.0000        0.0000        0.0000        0.0000        0.0000        0.0000        0.0000        0.0000        0.0000        0.0000        0.0000        0.0000        0.0000        0.0000        0.0000        0.0000        0.0000        0.0000        0.0000        0.0000        0.0000        0.0000        0.0000        0.0000        0.0000        0.0000        0.0000        0.0000        0.0000        0.0000        0.0000        0.0000        0.0000        0.0000        0.0000        0.0000        0.0000        0.0000        0.0000        0.0000        0.0000        0.0000        0.0000        0.0000
        0.0000        0.0000        0.0000        0.0000        0.0000        0.0000        0.0000        0.0000        0.0000        0.0000        0.0000        0.0000        0.0000        0.0000        0.0000        0.0000        0.0000        0.0000        0.0000        0.0000        0.0000        0.0000        0.0000        0.0000        0.0000        0.0000        0.0000        0.0000        0.0000        0.0000        0.0000        0.0000        0.0000        0.0000        0.0000        0.0000        0.0000        0.0000        0.0000        0.0000        0.0000        0.0000        0.0000        0.0000       19.0354       20.1731       23.2553       36.7784       40.8018       41.3930       38.9087       34.3242       31.7885       28.5795       24.7119       16.8482       14.2819       12.1025       10.6220        9.1305        8.3612        6.9770        5.7041        4.8569        5.0461        4.8251        6.2416        7.2339        6.1534        5.5111        6.3269        6.6896        6.8781        6.8677        6.2439        3.9000        3.0884        1.5454        3.8579        9.2212       11.9100       14.4253       15.1039       22.2903       26.4539       27.5128       27.0069       42.8421       50.4205       31.8450       29.6087       28.1770       33.7841       26.6758       23.2596       17.2754       16.9570       16.7104       10.9038       12.5750       13.5981       16.0283       11.9316        3.3442        1.2190        2.2553        2.3453        1.1841        0.9398        1.0862        1.3716        1.1076        1.0979        1.3396        1.6510        3.1664        2.5720        2.3288        2.3519        6.7587        4.2873        4.9722        6.2647        8.4637       14.4561       12.4422       13.2760       15.3072       16.7237       17.2737       17.0201       13.2048       14.1306       15.2165       14.9724       20.1702       20.6366       19.6988       21.8778       40.9402       48.7352       46.8787       48.5960       34.5676       39.9737       53.9930       45.4066       48.3745       51.8420       54.1492       55.9956       55.0607       69.9659       76.1910       76.0798       79.2297       92.5099       95.8705       77.4103       71.1552       70.3356       71.3022       84.4665       79.3273       84.3632       93.6545      102.0843       77.4514       74.4965       70.7082       64.8454      102.4628      114.3837       92.3732       96.6774       82.2074       78.4003       77.2649       76.7013       80.6393       78.0317       75.2374       75.2033       67.4681       64.8084       65.1502       68.1593       76.0780       82.2138       76.1944       68.1487       53.1927       52.9981       58.0360       52.4004       47.1600        0.0000        0.0000        0.0000        0.0000        0.0000        0.0000        0.0000        0.0000        0.0000        0.0000        0.0000        0.0000        0.0000        0.0000        0.0000        0.0000        0.0000        0.0000        0.0000        0.0000        0.0000        0.0000        0.0000        0.0000        0.0000        0.0000        0.0000        0.0000        0.0000        0.0000        0.0000        0.0000        0.0000        0.0000        0.0000        0.0000        0.0000        0.0000        0.0000        0.0000        0.0000        0.0000        0.0000        0.0000        0.0000        0.0000        0.0000        0.0000        0.0000        0.0000        0.0000        0.0000        0.0000
        0.0000        0.0000        0.0000        0.0000        0.0000        0.0000        0.0000        0.0000        0.0000        0.0000        0.0000        0.0000        0.0000        0.0000        0.0000        0.0000        0.0000        0.0000        0.0000        0.0000        0.0000        0.0000        0.0000        0.0000        0.0000        0.0000        0.0000        0.0000        0.0000        0.0000        0.0000        0.0000        0.0000        0.0000        0.0000        0.0000        0.0000        0.0000        0.0000        0.0000        0.0000        0.0000        0.0000        0.0000        0.0000        0.0000       24.4659       38.2797       42.1498       42.7063       40.1022       35.8376       33.5580       30.6521       27.4956       19.5643       17.4993       15.0371       13.5847       13.1542       11.5418        9.8745        9.2972        9.0449        8.2290        6.6819        6.0276        6.3580        6.1173        6.1901        6.4130        7.0175        7.9077        9.0532        7.9005        6.0938        9.1354        5.5101        2.9870       13.9996       19.9509       12.4849       14.2097       25.0571       28.2115       30.0256       29.5028       34.6624       44.0319       46.2149       48.4594       39.1607       35.6189       24.9487       29.7113       20.8758       17.3246       13.7368       15.0860       16.8918       20.6588       31.9452       20.9347        4.9402        2.7558        2.7090        3.0229        2.7485        2.5790        2.0133        2.2881        1.9270        2.3921        1.5152        2.0957        2.0021        2.2160        2.2615        2.5360        6.3210        4.3012        4.9488        6.1381        9.5423       12.9776       14.1384       13.1453       15.2322       16.9559       17.6470       17.4048       14.1587       16.4866       17.9622       16.9328       20.3955       18.5857       18.9347       22.1583       24.3800       43.8414       49.2701       42.4318       42.1029       49.4922       58.7112       76.6112       48.3313       66.6950       75.0909       79.9519       78.5252       85.9404       72.8517       64.4076       65.7086       78.1910       81.9426       66.8463       71.9391       86.7286       78.4154       88.7153       80.9799       91.9868       92.6744       96.8631       82.0048       79.1699       84.6835       74.1536       78.0451       76.1176       83.7550       88.8328       81.7608       81.4105       73.9973       72.3015       75.4090       80.2180       81.7999       80.7795       78.2986       65.8888       67.3887       69.6740       73.0895       68.6114       68.5899       64.1179       60.8321       57.4034       58.5587       54.3076       48.4500        0.0000        0.0000        0.0000        0.0000        0.0000        0.0000        0.0000        0.0000        0.0000        0.0000        0.0000        0.0000        0.0000        0.0000        0.0000        0.0000        0.0000        0.0000        0.0000        0.0000        0.0000        0.0000        0.0000        0.0000        0.0000        0.0000        0.0000        0.0000        0.0000        0.0000        0.0000        0.0000        0.0000        0.0000        0.0000        0.0000        0.0000        0.0000        0.0000        0.0000        0.0000        0.0000        0.0000        0.0000        0.0000        0.0000        0.0000        0.0000        0.0000        0.0000        0.0000        0.0000        0.0000
        0.0000        0.0000        0.0000        0.0000        0.0000        0.0000        0.0000        0.0000        0.0000        0.0000        0.0000        0.0000        0.0000        0.0000        0.0000        0.0000        0.0000        0.0000        0.0000        0.0000        0.0000        0.0000        0.0000        0.0000        0.0000        0.0000        0.0000        0.0000        0.0000        0.0000        0.0000        0.0000        0.0000        0.0000        0.0000        0.0000        0.0000        0.0000        0.0000        0.0000        0.0000        0.0000        0.0000        0.0000        0.0000        0.0000        0.0000       37.9470       40.2000       40.0074       37.7632       33.7682       31.7739       29.7624       28.1385       21.1715       19.8605       18.6487       17.2876       14.4785       13.2557       12.1726       10.6915        8.0491        7.9750        6.9206        6.1307        7.4366        6.8011        6.5805        6.6831        7.5157        7.7011        6.5810        5.4657        1.0484        2.7545        1.0284        1.8032        6.9365        8.2529       10.9959       14.2386       25.8584       32.6510       30.5848       35.2314       28.2987       29.5882       34.7113       34.2771       28.9695       34.3412       29.3503       25.3637       22.9164       24.9655       17.8856       18.9362       22.2564       32.5748       29.4554       26.8306        8.4134        4.4371        3.7138        4.3317        4.6659        4.2757        3.9145        2.9693        2.9828        2.3322        1.8809        1.7272        2.1885        2.3760        2.4765        2.9035        5.5450        4.4800        7.0042        6.0100        8.5005       10.1812       11.8545       12.0544       13.9323       15.4305       16.2348       16.2968       13.2881       14.5900       22.7346       16.9610       21.8224       20.0103       20.1315       21.6157       37.1927       56.1337       52.5772       51.0761       56.6520       56.8004       68.3159       86.7090       73.1498       81.0072       84.2321       87.6053       82.9392       90.7319       80.4599       86.1307       89.8504       80.3162       69.2339       62.5993       72.9495       79.1396       88.6566       92.6183       96.3196       85.1171       88.2668       83.6590       80.7037       76.8078       76.8195       80.1547       74.3260       80.2852       83.4929       86.6988       82.8715       80.1337       77.2389       75.9205       77.3211       78.5541       78.4234       77.2932       70.8479       64.1174       67.0751       65.6342       67.5772       74.0818       70.4467       67.9702       64.8090       64.7297       59.1625       63.4494        0.0000        0.0000        0.0000        0.0000        0.0000        0.0000        0.0000        0.0000        0.0000        0.0000        0.0000        0.0000        0.0000        0.0000        0.0000        0.0000        0.0000        0.0000        0.0000        0.0000        0.0000        0.0000        0.0000        0.0000        0.0000        0.0000        0.0000        0.0000        0.0000        0.0000        0.0000        0.0000        0.0000        0.0000        0.0000        0.0000        0.0000        0.0000        0.0000        0.0000        0.0000        0.0000        0.0000        0.0000        0.0000        0.0000        0.0000        0.0000        0.0000        0.0000        0.0000        0.0000        0.0000        0.0000
        0.0000        0.0000        0.0000        0.0000        0.0000        0.0000        0.0000        0.0000        0.0000        0.0000        0.0000        0.0000        0.0000        0.0000        0.0000        0.0000        0.0000        0.0000        0.0000        0.0000        0.0000        0.0000        0.0000        0.0000        0.0000        0.0000        0.0000        0.0000        0.0000        0.0000        0.0000        0.0000        0.0000        0.0000        0.0000        0.0000        0.0000        0.0000        0.0000        0.0000        0.0000        0.0000        0.0000        0.0000        0.0000        0.0000        0.0000        0.0000        0.0000        0.0000       29.5151       25.5450       24.3903       23.7061       23.8647       30.0071       29.6737       29.1640       27.3115       26.3910       24.8140       22.7030       20.0258       16.1659       13.3735       11.8394        0.0000        0.0000        8.0449        7.6356        7.6027        8.4781        8.5505        7.8634        7.3847        3.1173        2.3533        3.9255        5.7311       12.1288       12.8608       16.1912       20.3726       19.6280       24.4476       22.8410       35.2638       24.7710       16.2627        0.0000        0.0000        0.0000        0.0000       29.0929       30.3039       31.7417       37.8584       30.5852        0.0000       45.2653       48.6858       33.9767       47.3840       18.9517       18.1719       17.8037       21.1387       12.6550       10.5954        8.8812        7.0702        4.6142        3.3076        4.1797        3.2041        3.0687        3.1994        4.1669        5.8137        9.0150        4.8153        6.0977        6.1714        7.0237        8.1382        9.8180       11.1907       10.6396       11.7512       12.4705       12.7944       12.2965       13.7971       20.7152       26.3130       20.1145       22.3535       24.0559       24.5983       42.5167       40.9898       45.7695       52.5726       64.0809       63.7304       73.6592       94.8627      108.6205      101.7370       85.1519       94.3537       83.8511       88.9501       92.2727       90.7334      110.1399       88.8036       80.2407       79.5398       81.2213       84.6131       97.0115       97.0256      103.7637       96.2823       99.8621      102.8311       86.3980       79.8520       82.0885       92.4770       93.2512       91.1245       91.5930       94.1524       88.3730       90.5200       91.6287       85.0487       81.5152       76.0519       72.7814       79.7300       73.5833       73.1939       70.8940       75.0236       72.2351       71.5933       76.5300       82.8793       93.2736       79.8919        0.0000        0.0000        0.0000        0.0000        0.0000        0.0000        0.0000        0.0000        0.0000        0.0000        0.0000        0.0000        0.0000        0.0000        0.0000        0.0000        0.0000        0.0000        0.0000        0.0000        0.0000        0.0000        0.0000        0.0000        0.0000        0.0000        0.0000        0.0000        0.0000        0.0000        0.0000        0.0000        0.0000        0.0000        0.0000        0.0000        0.0000        0.0000        0.0000        0.0000        0.0000        0.0000        0.0000        0.0000        0.0000        0.0000        0.0000        0.0000        0.0000        0.0000        0.0000        0.0000        0.0000        0.0000        0.0000        0.0000
        0.0000        0.0000        0.0000        0.0000        0.0000        0.0000        0.0000        0.0000        0.0000        0.0000        0.0000        0.0000        0.0000        0.0000        0.0000        0.0000        0.0000        0.0000        0.0000        0.0000        0.0000        0.0000        0.0000        0.0000        0.0000        0.0000        0.0000        0.0000        0.0000        0.0000        0.0000        0.0000        0.0000        0.0000        0.0000        0.0000        0.0000        0.0000        0.0000        0.0000        0.0000        0.0000        0.0000        0.0000        0.0000        0.0000        0.0000        0.0000        0.0000        0.0000        0.0000        0.0000        0.0000        0.0000        0.0000       31.7913       33.3398       33.4892        0.0000        0.0000        0.0000       27.8046       24.9920       19.4303       16.7689        0.0000        0.0000        0.0000        0.0000        0.0000        0.0000        0.0000        9.0417        8.5415        7.5374        4.6794        2.9270        3.4835        6.3266       14.3784       17.0489       20.6847       31.6113       21.6030       27.6485       26.1879       33.8968       20.7399        0.0000        0.0000        0.0000        0.0000        0.0000        0.0000       49.2935       25.5857        0.0000        0.0000        0.0000       61.7262       51.5535       50.3572       41.5912       24.7448       20.7863       24.8736       25.7692       16.2180       15.0951       12.6711        9.3668        6.0552        4.3868        5.7882        3.6597        4.1982        3.9731        7.1159        4.2272        4.6960        5.5093        5.4341        6.0614        7.1007        7.5442        8.3893        8.3332       10.7677       10.5899       11.2918       11.8374       13.6281       14.8562       16.8292       19.3478       20.7657       24.8219       27.1958       26.1725       29.0211       57.8284       53.8506       51.2133       63.8002       88.3440       84.5932       91.6952      102.8065      109.2767       98.2244       97.5181       94.2569       86.7789       83.3640       82.1481       90.5743       90.0647       68.3896       81.8998       88.0323       92.9194       83.9107       93.2209      113.3259      126.7389      114.9283       93.7609       86.0638       86.7065       83.1773       78.6671       77.1383       68.6408       93.6454      105.7663       98.6884       86.4252       89.7427       84.8345       81.0524       79.8237       75.4785       76.0682       73.4508       69.1576       69.6532       78.0843       75.2562       66.8595       73.7788       84.8786       94.5789       72.1298        0.0000        0.0000        0.0000        0.0000        0.0000        0.0000        0.0000        0.0000        0.0000        0.0000        0.0000        0.0000        0.0000        0.0000        0.0000        0.0000        0.0000        0.0000        0.0000        0.0000        0.0000        0.0000        0.0000        0.0000        0.0000        0.0000        0.0000        0.0000        0.0000        0.0000        0.0000        0.0000        0.0000        0.0000        0.0000        0.0000        0.0000        0.0000        0.0000        0.0000        0.0000        0.0000        0.0000        0.0000        0.0000        0.0000        0.0000        0.0000        0.0000        0.0000        0.0000        0.0000        0.0000        0.0000        0.0000        0.0000
        0.0000        0.0000        0.0000        0.0000        0.0000        0.0000        0.0000        0.0000        0.0000        0.0000        0.0000        0.0000        0.0000        0.0000        0.0000        0.0000        0.0000        0.0000        0.0000        0.0000        0.0000        0.0000        0.0000        0.0000        0.0000        0.0000        0.0000        0.0000        0.0000        0.0000        0.0000        0.0000        0.0000        0.0000        0.0000        0.0000        0.0000        0.0000        0.0000        0.0000        0.0000        0.0000        0.0000        0.0000        0.0000        0.0000        0.0000        0.0000        0.0000        0.0000        0.0000        0.0000        0.0000        0.0000        0.0000        0.0000        0.0000        0.0000        0.0000        0.0000        0.0000       27.6036       24.7190       19.2122       16.2428        0.0000        0.0000        0.0000        0.0000        0.0000        0.0000        0.0000        0.0000        8.5734        7.4714        3.3009        2.6022        3.5006        6.3400       24.1415       21.6378       22.5921       22.0447       21.8885       24.7670        0.0000        0.0000        0.0000        0.0000        0.0000        0.0000        0.0000        0.0000        0.0000        0.0000        0.0000        0.0000        0.0000        0.0000        0.0000       46.6687       57.3279       45.7526       26.3555       27.1404       26.7330       26.4891       21.5307       18.1928       13.9660       10.2335        6.9958        6.3868        6.5158        6.4654        7.0179        6.2985        5.0240        5.3133        5.4440        5.7062        5.9063        6.3495        6.2665        9.4182        9.3530       10.2572       11.9500       10.6706       12.1111       14.3297       17.2307       16.0213       13.9568       16.8436       22.9363       32.5136       32.3791       28.4224       60.0272       68.8791       57.4422       46.9337       64.5300       58.6070       75.0735       68.5928       89.0060      105.4016      108.3806      105.8477       83.3455       73.7247       71.8991       70.5284       82.6255       82.5635       75.9443       79.0467       95.6011       87.1743       99.3820       86.2156      102.7605      111.3709       98.9001       82.4261       89.5357       88.5522       84.1816       89.9431       79.6414       92.6251      100.7711       94.1977       94.5581       87.1230       90.6392       94.7506       82.4126       74.1223       73.3145       72.9441       71.8667       68.9557       66.3872       74.9126       74.8402       67.0312       70.1358       77.3718       64.3767        0.0000        0.0000        0.0000        0.0000        0.0000        0.0000        0.0000        0.0000        0.0000        0.0000        0.0000        0.0000        0.0000        0.0000        0.0000        0.0000        0.0000        0.0000        0.0000        0.0000        0.0000        0.0000        0.0000        0.0000        0.0000        0.0000        0.0000        0.0000        0.0000        0.0000        0.0000        0.0000        0.0000        0.0000        0.0000        0.0000        0.0000        0.0000        0.0000        0.0000        0.0000        0.0000        0.0000        0.0000        0.0000        0.0000        0.0000        0.0000        0.0000        0.0000        0.0000        0.0000        0.0000        0.0000        0.0000        0.0000        0.0000
        0.0000        0.0000        0.0000        0.0000        0.0000        0.0000        0.0000        0.0000        0.0000        0.0000        0.0000        0.0000        0.0000        0.0000        0.0000        0.0000        0.0000        0.0000        0.0000        0.0000        0.0000        0.0000        0.0000        0.0000        0.0000        0.0000        0.0000        0.0000        0.0000        0.0000        0.0000        0.0000        0.0000        0.0000        0.0000        0.0000        0.0000        0.0000        0.0000        0.0000        0.0000        0.0000        0.0000        0.0000        0.0000        0.0000        0.0000        0.0000        0.0000        0.0000        0.0000        0.0000        0.0000        0.0000        0.0000        0.0000        0.0000        0.0000        0.0000        0.0000        0.0000        0.0000       19.9369       15.5209        0.0000        0.0000        0.0000        0.0000        0.0000        0.0000        0.0000        0.0000        0.0000        0.0000        6.7971        3.0394        2.4096        3.1950        5.2387       13.3655       13.9920       15.6450       17.9918       17.0624        0.0000        0.0000        0.0000        0.0000        0.0000        0.0000        0.0000        0.0000        0.0000        0.0000        0.0000        0.0000        0.0000        0.0000        0.0000        0.0000        0.0000      100.9048       99.1742       44.6719       41.7118       34.1383       30.7406       33.0286       18.7647       13.1084       11.5752        7.6809        7.9771        9.0638        8.1267        6.1465        9.3115        6.8873        7.0795        8.7590        6.4184        6.8427        7.0822        6.8504        7.2039        8.0827        9.0233       10.5793       12.4410       12.6288       14.1995       14.9981       14.6919       26.0039       26.9320       25.9036       28.5303       29.1166       31.7639       41.6420       36.6072       36.0414       38.7510       58.7386       58.8456       68.7624       64.8950       99.2372       94.4066       89.8887       87.7745       83.1761       81.1003       74.4691       73.6440       96.2723       94.6825       85.2745       96.8333       99.2538       95.6276      101.4959       94.1058       87.8521       86.4228       90.2934       68.6130       88.3552       83.4846       87.4944       82.0010       77.6977       83.1696       86.4463       85.4808       88.3791       85.8823       91.5506       91.7738       83.2215       84.7862       78.2143       81.5750       76.6512       76.7934       71.5806       67.6432       68.7694       73.5777       73.6134       63.9902        0.0000        0.0000        0.0000        0.0000        0.0000        0.0000        0.0000        0.0000        0.0000        0.0000        0.0000        0.0000        0.0000        0.0000        0.0000        0.0000        0.0000        0.0000        0.0000        0.0000        0.0000        0.0000        0.0000        0.0000        0.0000        0.0000        0.0000        0.0000        0.0000        0.0000        0.0000        0.0000        0.0000        0.0000        0.0000        0.0000        0.0000        0.0000        0.0000        0.0000        0.0000        0.0000        0.0000        0.0000        0.0000        0.0000        0.0000        0.0000        0.0000        0.0000        0.0000        0.0000        0.0000        0.0000        0.0000        0.0000        0.0000        0.0000
        0.0000        0.0000        0.0000        0.0000        0.0000        0.0000        0.0000        0.0000        0.0000        0.0000        0.0000        0.0000        0.0000        0.0000        0.0000        0.0000        0.0000        0.0000        0.0000        0.0000        0.0000        0.0000        0.0000        0.0000        0.0000        0.0000        0.0000        0.0000        0.0000        0.0000        0.0000        0.0000        0.0000        0.0000        0.0000        0.0000        0.0000        0.0000        0.0000        0.0000        0.0000        0.0000        0.0000        0.0000        0.0000        0.0000        0.0000        0.0000        0.0000        0.0000        0.0000        0.0000        0.0000        0.0000        0.0000        0.0000        0.0000        0.0000        0.0000        0.0000        0.0000        0.0000        0.0000        0.0000        0.0000        0.0000        0.0000        0.0000        0.0000        0.0000        0.0000        0.0000        0.0000        0.0000        5.6561        4.9938        3.2591        2.5528        4.2134        6.4415        7.9312        9.0284       10.3915        0.0000        0.0000        0.0000        0.0000        0.0000        0.0000        0.0000        0.0000        0.0000        0.0000        0.0000        0.0000        0.0000        0.0000        0.0000        0.0000        0.0000        0.0000       76.7504      106.3886       48.4313       45.4704       41.8510       33.2272       23.1268       19.4859       16.1721       13.9272       11.1289        9.3156        8.0560        7.5910        8.0998        8.4837        8.7872        8.4628       10.1465        7.0648        7.2260        7.6828        8.1799        8.0063        8.5645        9.4387       11.2789       13.3036       15.4591       15.9389       17.3339       17.1661       20.6464       19.9681       24.9558       25.6755       28.6424       31.3110       37.5371       35.6572       41.2111       47.9540       58.6560       65.6153       67.8083       81.1938       88.0228       81.8973       82.9749       98.7372       98.7826       92.7252       86.7465       99.8875      117.3900      113.0555      111.3389      100.1543      112.9651      111.9206       85.5737       92.0974       98.7085      105.7532       93.3022       93.3790       90.5916       96.1856       96.5039       91.8035       79.2338       86.9423       89.1032       99.7228       99.8212       94.7166       98.9950      100.3259       90.5600       95.7648       96.5567       87.9154       81.8188       82.2559       73.1394       85.4142       85.8845       97.9165       82.5092       80.5482        0.0000        0.0000        0.0000        0.0000        0.0000        0.0000        0.0000        0.0000        0.0000        0.0000        0.0000        0.0000        0.0000        0.0000        0.0000        0.0000        0.0000        0.0000        0.0000        0.0000        0.0000        0.0000        0.0000        0.0000        0.0000        0.0000        0.0000        0.0000        0.0000        0.0000        0.0000        0.0000        0.0000        0.0000        0.0000        0.0000        0.0000        0.0000        0.0000        0.0000        0.0000        0.0000        0.0000        0.0000        0.0000        0.0000        0.0000        0.0000        0.0000        0.0000        0.0000        0.0000        0.0000        0.0000        0.0000        0.0000        0.0000        0.0000
        0.0000        0.0000        0.0000        0.0000        0.0000        0.0000        0.0000        0.0000        0.0000        0.0000        0.0000        0.0000        0.0000        0.0000        0.0000        0.0000        0.0000        0.0000        0.0000        0.0000        0.0000        0.0000        0.0000        0.0000        0.0000        0.0000        0.0000        0.0000        0.0000        0.0000        0.0000        0.0000        0.0000        0.0000        0.0000        0.0000        0.0000        0.0000        0.0000        0.0000        0.0000        0.0000        0.0000        0.0000        0.0000        0.0000        0.0000        0.0000        0.0000        0.0000        0.0000        0.0000        0.0000        0.0000        0.0000        0.0000        0.0000        0.0000        0.0000        0.0000        0.0000        0.0000        0.0000        0.0000        0.0000        0.0000        0.0000        0.0000        0.0000        0.0000        0.0000        0.0000        0.0000        0.0000        0.0000        0.0000        0.0000        0.0000        0.0000        0.0000        0.0000        0.0000        0.0000        0.0000        0.0000        0.0000        0.0000        0.0000        0.0000        0.0000        0.0000        0.0000        0.0000        0.0000        0.0000        0.0000        0.0000        0.0000        0.0000        0.0000        0.0000       65.0045       60.9483       42.7117       40.6834       34.5528       25.7921       21.1542       18.8032       16.8408       14.4041       12.0603       10.3306        8.6262        8.6460        9.3910        9.6763       10.6409        9.4401        8.5253        7.9622        8.0226        9.2796        8.9364        9.0869       10.1350       10.1442       12.7276       14.6722       18.2997       18.2114       21.4541       22.9562       22.9671       23.2916       30.5207       32.6593       35.6657       38.6988       40.3627       39.2526       41.5326       49.4897       69.7518       78.7656       81.1663       80.5955       93.0180       86.4952       91.0609       92.5225       83.2540       87.4472       87.7345       85.1066      109.0705      110.2199      112.2457       99.5951      106.2867       96.3743       92.1404      101.8439      110.5788      111.0639       98.2479       88.5291       85.0423       92.3686      109.9255       95.8073      108.8029      110.4342      105.0698      118.8998      105.1528       94.2637       82.5306       84.8764       84.7421       86.2823       87.0274       88.7438       84.6250       78.2666       68.8802       83.9070       85.6288       91.7034       75.8565        0.0000        0.0000        0.0000        0.0000        0.0000        0.0000        0.0000        0.0000        0.0000        0.0000        0.0000        0.0000        0.0000        0.0000        0.0000        0.0000        0.0000        0.0000        0.0000        0.0000        0.0000        0.0000        0.0000        0.0000        0.0000        0.0000        0.0000        0.0000        0.0000        0.0000        0.0000        0.0000        0.0000        0.0000        0.0000        0.0000        0.0000        0.0000        0.0000        0.0000        0.0000        0.0000        0.0000        0.0000        0.0000        0.0000        0.0000        0.0000        0.0000        0.0000        0.0000        0.0000        0.0000        0.0000        0.0000        0.0000        0.0000        0.0000        0.0000
        0.0000        0.0000        0.0000        0.0000        0.0000        0.0000        0.0000        0.0000        0.0000        0.0000        0.0000        0.0000        0.0000        0.0000        0.0000        0.0000        0.0000        0.0000        0.0000        0.0000        0.0000        0.0000        0.0000        0.0000        0.0000        0.0000        0.0000        0.0000        0.0000        0.0000        0.0000        0.0000        0.0000        0.0000        0.0000        0.0000        0.0000        0.0000        0.0000        0.0000        0.0000        0.0000        0.0000        0.0000        0.0000        0.0000        0.0000        0.0000        0.0000        0.0000        0.0000        0.0000        0.0000        0.0000        0.0000        0.0000        0.0000        0.0000        0.0000        0.0000        0.0000        0.0000        0.0000        0.0000        0.0000        0.0000        0.0000        0.0000        0.0000        0.0000        0.0000        0.0000        0.0000        0.0000        0.0000        0.0000        0.0000        0.0000        0.0000        0.0000        0.0000        0.0000        0.0000        0.0000        0.0000        0.0000        0.0000        0.0000        0.0000        0.0000        0.0000        0.0000        0.0000        0.0000        0.0000        0.0000        0.0000        0.0000        0.0000        0.0000        0.0000       52.8786       45.3192       30.4159       27.7084       26.2145       23.4000       21.1627       18.7560       16.8500       14.6995       13.5825        9.9795        8.9433        9.6155       10.9191       12.1827       12.4955       11.5447       13.8354       10.3450       10.7481       10.5900       10.2251       10.4598       11.1102       12.0853       16.0613       17.3251       21.4831       20.5098       22.8727       23.6231       26.7250       29.0242       37.3580       45.5541       47.8837       46.0714       49.4234       46.8855       49.0919       51.9263       66.1368       77.5780       71.7498       76.3197       91.5002       78.5482       81.6468       81.0848       81.7742       83.4826       79.7309       79.7428       94.8116       99.1255       93.8585       84.4371       88.6697       91.3616       92.0901      103.8793      106.1518      105.8396      101.3521      106.1416      100.0493       90.3350      108.4510      108.0677       93.3433       97.5669      103.7810      108.0007       88.5630       82.0165       74.2858       76.1641       78.3078       74.4037       77.5279       76.0613       76.2632       75.1292       74.0354       78.0336       76.3760       91.5924       84.7485        0.0000        0.0000        0.0000        0.0000        0.0000        0.0000        0.0000        0.0000        0.0000        0.0000        0.0000        0.0000        0.0000        0.0000        0.0000        0.0000        0.0000        0.0000        0.0000        0.0000        0.0000        0.0000        0.0000        0.0000        0.0000        0.0000        0.0000        0.0000        0.0000        0.0000        0.0000        0.0000        0.0000        0.0000        0.0000        0.0000        0.0000        0.0000        0.0000        0.0000        0.0000        0.0000        0.0000        0.0000        0.0000        0.0000        0.0000        0.0000        0.0000        0.0000        0.0000        0.0000        0.0000        0.0000        0.0000        0.0000        0.0000        0.0000        0.0000
        0.0000        0.0000        0.0000        0.0000        0.0000        0.0000        0.0000        0.0000        0.0000        0.0000        0.0000        0.0000        0.0000        0.0000        0.0000        0.0000        0.0000        0.0000        0.0000        0.0000        0.0000        0.0000        0.0000        0.0000        0.0000        0.0000        0.0000        0.0000        0.0000        0.0000        0.0000        0.0000        0.0000        0.0000        0.0000        0.0000        0.0000        0.0000        0.0000        0.0000        0.0000        0.0000        0.0000        0.0000        0.0000        0.0000        0.0000        0.0000        0.0000        0.0000        0.0000        0.0000        0.0000        0.0000        0.0000        0.0000        0.0000        0.0000        0.0000        0.0000        0.0000        0.0000        0.0000        0.0000        0.0000        0.0000        0.0000        0.0000        0.0000        0.0000        0.0000        0.0000        0.0000        0.0000        0.0000        0.0000        0.0000        0.0000        0.0000        0.0000        0.0000        0.0000        0.0000        0.0000        0.0000        0.0000        0.0000        0.0000        0.0000        0.0000        0.0000        0.0000        0.0000        0.0000        0.0000        0.0000        0.0000        0.0000        0.0000        0.0000       35.2507       44.9608       33.2118       26.4782       25.2940       23.2872       22.1276       20.1584       18.6373       16.6737       14.3620       14.0545        9.6611        9.3336       10.2237       12.2551       13.8889       16.2730       21.1453       19.7718       15.1586       12.6814       13.1548       12.9356       13.4783       14.5706       15.5260       21.0840       21.6432       25.1829       26.7402       35.2091       32.5963       39.8163       45.6133       44.6503       51.4203       50.1211       47.9342       55.5549       52.4898       50.8519       58.2867       74.8656       72.1284       74.5099       83.6390       69.9643       93.3445       88.9220       83.4532       95.0406       87.7773       81.3725       91.4533      100.7315       96.7834       92.0989       78.7563       83.0964       68.7278       88.9524       97.8665       91.8227       91.1782       89.4480      109.9276      106.5046       90.6734       95.1244      101.6239       81.8260       73.1144       67.0519       73.8289       68.8452       73.5127       73.0442       77.1887       76.9332       68.7843       72.1407       70.2741       70.2170       70.1850       72.0602       76.9680       74.8574        0.0000        0.0000        0.0000        0.0000        0.0000        0.0000        0.0000        0.0000        0.0000        0.0000        0.0000        0.0000        0.0000       86.4300        0.0000        0.0000        0.0000      118.9800        0.0000        0.0000        0.0000        0.0000        0.0000        0.0000        0.0000        0.0000        0.0000        0.0000        0.0000        0.0000        0.0000        0.0000        0.0000        0.0000        0.0000        0.0000        0.0000        0.0000        0.0000        0.0000        0.0000        0.0000        0.0000        0.0000        0.0000        0.0000        0.0000        0.0000        0.0000        0.0000        0.0000        0.0000        0.0000        0.0000        0.0000        0.0000        0.0000        0.0000        0.0000        0.0000        0.0000
        0.0000        0.0000        0.0000        0.0000        0.0000        0.0000        0.0000        0.0000        0.0000        0.0000        0.0000        0.0000        0.0000        0.0000        0.0000        0.0000        0.0000        0.0000        0.0000        0.0000        0.0000        0.0000        0.0000        0.0000        0.0000        0.0000        0.0000        0.0000        0.0000        0.0000        0.0000        0.0000        0.0000        0.0000        0.0000        0.0000        0.0000        0.0000        0.0000        0.0000        0.0000        0.0000        0.0000        0.0000        0.0000        0.0000        0.0000        0.0000        0.0000        0.0000        0.0000        0.0000        0.0000        0.0000        0.0000        0.0000        0.0000        0.0000        0.0000        0.0000        0.0000        0.0000        0.0000        0.0000        0.0000        0.0000        0.0000        0.0000        0.0000        0.0000        0.0000        0.0000        0.0000        0.0000        0.0000        0.0000        0.0000        0.0000        0.0000        0.0000        0.0000        0.0000        0.0000        0.0000        0.0000        0.0000        0.0000        0.0000        0.0000        0.0000        0.0000        0.0000        0.0000        0.0000        0.0000        0.0000        0.0000        0.0000        0.0000        0.0000       24.0510       24.8650       22.3474       25.1332       22.9801       20.1165       22.8146       78.2145       21.6988       19.7187       15.1047        9.3665        7.7791        9.1778        7.4825       16.3381       16.9708       20.3784       27.9280       20.4637       23.8719       20.0841       20.8116       22.7555       27.5585       29.3005       31.6256       36.4050       38.1947       35.5445       42.4552       55.7223       56.9521       56.9724       55.2345       51.8713       64.3239       56.9942       58.3952       70.6462       76.0383       79.4688       82.1779      104.2019       99.3397       93.1565       91.1408      114.1224      139.8195      139.8649      116.2897      112.7758      105.1776      102.5784      108.9156      118.7293      117.5945      111.9828       96.2052      100.3388       81.9084       93.9413      104.8805      103.1257      113.9098      120.2273      116.1563      141.6356      110.4765       92.7447       80.2888       66.6504       75.8430       71.1528       71.7007       61.9576       62.0721       59.7449       62.3650       61.5233       59.4245       60.7873       67.8458       74.4348       77.7688       78.3557       81.6296       81.2987        0.0000        0.0000        0.0000        0.0000        0.0000        0.0000        0.0000        0.0000        0.0000        0.0000        0.0000        0.0000       97.1400       76.7100       84.0300        0.0000       80.9400       87.0900        0.0000        0.0000        0.0000        0.0000        0.0000        0.0000        0.0000        0.0000        0.0000        0.0000        0.0000        0.0000        0.0000        0.0000        0.0000        0.0000        0.0000        0.0000        0.0000        0.0000        0.0000        0.0000        0.0000        0.0000        0.0000        0.0000        0.0000        0.0000        0.0000        0.0000        0.0000        0.0000        0.0000        0.0000        0.0000        0.0000        0.0000        0.0000        0.0000        0.0000        0.0000        0.0000        0.0000
        0.0000        0.0000        0.0000        0.0000        0.0000        0.0000        0.0000        0.0000        0.0000        0.0000        0.0000        0.0000        0.0000        0.0000        0.0000        0.0000        0.0000        0.0000        0.0000        0.0000        0.0000        0.0000        0.0000        0.0000        0.0000        0.0000        0.0000        0.0000        0.0000        0.0000        0.0000        0.0000        0.0000        0.0000        0.0000        0.0000        0.0000        0.0000        0.0000        0.0000        0.0000        0.0000        0.0000        0.0000        0.0000        0.0000        0.0000        0.0000        0.0000        0.0000        0.0000        0.0000        0.0000        0.0000        0.0000        0.0000        0.0000        0.0000        0.0000        0.0000        0.0000        0.0000        0.0000        0.0000        0.0000        0.0000        0.0000        0.0000        0.0000        0.0000        0.0000        0.0000        0.0000        0.0000        0.0000        0.0000        0.0000        0.0000        0.0000        0.0000        0.0000        0.0000        0.0000        0.0000        0.0000        0.0000        0.0000        0.0000        0.0000        0.0000        0.0000        0.0000        0.0000        0.0000        0.0000        0.0000        0.0000        0.0000        0.0000       18.3679       20.1354       22.1647       17.5366       16.7921       17.1761       17.6585       21.7185       82.7604       20.1192       18.3702       18.5059       11.4069       10.4745        5.4512        7.3264       15.9449       19.2488       23.0531       28.0271       25.9353       25.5551       27.2400       25.9944       24.2360       29.3275       30.0543       36.3791       52.0699       47.7759       40.5354       42.8517       56.2597       47.6782       45.7041       51.9837       66.6924       65.0769       66.3417       64.6273       77.2510       79.6645       83.1669       81.5251      100.6596      106.2374       96.1819       94.4261      122.8567      117.6127      109.3090      110.8763       92.8500       94.5845       96.2670       91.8942       93.6144      103.7670       94.4531      100.4249       90.1929       91.7137      103.7397      106.9347      101.5297      101.3218      104.2200      130.2180      130.9908       93.3226       89.5652       72.7264       60.2748       61.8278       63.0526       68.3405       62.4843       62.4886       55.0936       53.5343       57.1398       57.2490       63.0418       66.3939       75.0962       75.8925       79.4359       77.0277       88.0977        0.0000        0.0000        0.0000        0.0000        0.0000        0.0000      138.9790       84.1800        0.0000        0.0000        0.0000        0.0000      125.3700       88.5000        0.0000        0.0000        0.0000        0.0000        0.0000        0.0000        0.0000        0.0000        0.0000        0.0000        0.0000        0.0000        0.0000        0.0000        0.0000        0.0000        0.0000        0.0000        0.0000        0.0000        0.0000        0.0000        0.0000        0.0000        0.0000        0.0000        0.0000        0.0000        0.0000        0.0000        0.0000        0.0000        0.0000        0.0000        0.0000        0.0000        0.0000        0.0000        0.0000        0.0000        0.0000        0.0000        0.0000        0.0000        0.0000        0.0000        0.0000
        0.0000        0.0000        0.0000        0.0000        0.0000        0.0000        0.0000        0.0000        0.0000        0.0000        0.0000        0.0000        0.0000        0.0000        0.0000        0.0000        0.0000        0.0000        0.0000        0.0000        0.0000        0.0000        0.0000        0.0000        0.0000        0.0000        0.0000        0.0000        0.0000        0.0000        0.0000        0.0000        0.0000        0.0000        0.0000        0.0000        0.0000        0.0000        0.0000        0.0000        0.0000        0.0000        0.0000        0.0000        0.0000        0.0000        0.0000        0.0000        0.0000        0.0000        0.0000        0.0000        0.0000        0.0000        0.0000        0.0000        0.0000        0.0000        0.0000        0.0000        0.0000        0.0000        0.0000        0.0000        0.0000        0.0000        0.0000        0.0000        0.0000        0.0000        0.0000        0.0000        0.0000        0.0000        0.0000        0.0000        0.0000        0.0000        0.0000        0.0000        0.0000        0.0000        0.0000        0.0000        0.0000        0.0000        0.0000        0.0000        0.0000        0.0000        0.0000        0.0000        0.0000        0.0000        0.0000        0.0000        0.0000       13.0627       20.8967       16.6846       14.6176       18.5826       18.7915       16.8750       16.4005       16.3646       16.2737       18.6266       20.7750       18.1260       18.2063       10.1929        6.7587        6.4800        9.0675       18.5949       24.4240       28.2283       33.8718       31.0031       34.3328       38.7857       30.9230       29.1638       35.5067       34.6421       40.2410       54.2847       52.5690       46.4734       46.8695       63.7420       57.7647       58.2318       62.4454       72.0071       80.1239       69.3878       63.6211       66.6949       66.8154       78.9803       78.4974       99.2526      106.3849      108.2170      117.5264      117.6742      139.7255      123.6589      112.5356       88.9179       81.1494       87.9721       80.2673       91.8065      101.1726       85.2423       93.9104       98.0036      101.0874       90.2573       95.8434       91.0404       89.1498       93.4048       86.8405       98.1343       95.6978       78.0763       77.9371       67.8839       70.3162       62.6720       68.2993       63.3054       59.7431       50.5943       50.7138       48.4523       46.4407       53.9144       54.6092       67.4401       77.0018       82.0767       64.8002        0.0000        0.0000        0.0000        0.0000        0.0000       90.4049       91.0806       87.7066       44.2500        0.0000        0.0000        0.0000        0.0000        0.0000        0.0000        0.0000        0.0000        0.0000        0.0000        0.0000        0.0000        0.0000        0.0000        0.0000        0.0000        0.0000        0.0000        0.0000        0.0000        0.0000        0.0000        0.0000        0.0000        0.0000        0.0000        0.0000        0.0000        0.0000        0.0000        0.0000        0.0000        0.0000        0.0000        0.0000        0.0000        0.0000        0.0000        0.0000        0.0000        0.0000        0.0000        0.0000        0.0000        0.0000        0.0000        0.0000        0.0000        0.0000        0.0000        0.0000        0.0000        0.0000
        0.0000        0.0000        0.0000        0.0000        0.0000        0.0000        0.0000        0.0000        0.0000        0.0000        0.0000        0.0000        0.0000        0.0000        0.0000        0.0000        0.0000        0.0000        0.0000        0.0000        0.0000        0.0000        0.0000        0.0000        0.0000        0.0000        0.0000        0.0000        0.0000        0.0000        0.0000        0.0000        0.0000        0.0000        0.0000        0.0000        0.0000        0.0000        0.0000        0.0000        0.0000        0.0000        0.0000        0.0000        0.0000        0.0000        0.0000        0.0000        0.0000        0.0000        0.0000        0.0000        0.0000        0.0000        0.0000        0.0000        0.0000        0.0000        0.0000        0.0000        0.0000        0.0000        0.0000        0.0000        0.0000        0.0000        0.0000        0.0000        0.0000        0.0000        0.0000        0.0000        0.0000        0.0000        0.0000        0.0000        0.0000        0.0000        0.0000        0.0000        0.0000        0.0000        0.0000        0.0000        0.0000        0.0000        0.0000        0.0000        0.0000        0.0000        0.0000        0.0000        0.0000        0.0000        0.0000        0.0000        0.0000       13.0143       14.1726        8.4413       10.3070       14.5344       15.0521       14.0278       16.3105       16.7671       16.6972       20.4914       22.5920       18.6030       16.3143       10.2987        7.6441        8.8573       13.0352       24.6947       33.5366       35.9213       37.3048       36.2919       35.9968       38.0548       31.8176       35.4996       37.1084       39.8988       43.4254       53.5898       56.6065       54.5652       51.4268       71.9288       75.6923       68.2277       66.1770       75.1792       85.5060       71.6516       65.2611       70.5471       71.7288       78.8877       77.8440      100.6430      100.8387      106.5823      102.9562      119.1843      110.3735       80.2035      102.3231       93.3647      104.6382       93.1098       88.6871       89.0681       99.4581       74.2477       82.0218       74.5185       74.5626       64.1839       63.6629       79.4518       72.1157       76.4252       85.0611       90.5460       82.7036       77.4738       77.6663       72.5422       68.4548       65.9171       56.9366       60.6470       56.2231       55.0876       51.6777       50.9390       52.4599       57.9049       59.9196       69.6722       69.2148       71.2011       63.0118        0.0000        0.0000        0.0000        4.5900       67.8896       77.3991       84.1188       82.7989       28.1400        0.0000        0.0000        0.0000        0.0000        0.0000        0.0000        0.0000        0.0000        0.0000        0.0000        0.0000        0.0000        0.0000        0.0000        0.0000        0.0000        0.0000        0.0000        0.0000        0.0000        0.0000        0.0000        0.0000        0.0000        0.0000        0.0000        0.0000        0.0000        0.0000        0.0000        0.0000        0.0000        0.0000        0.0000        0.0000        0.0000        0.0000        0.0000        0.0000        0.0000        0.0000        0.0000        0.0000        0.0000        0.0000        0.0000        0.0000        0.0000        0.0000        0.0000        0.0000        0.0000        0.0000
        0.0000        0.0000        0.0000        0.0000        0.0000        0.0000        0.0000        0.0000        0.0000        0.0000        0.0000        0.0000        0.0000        0.0000        0.0000        0.0000        0.0000        0.0000        0.0000        0.0000        0.0000        0.0000        0.0000        0.0000        0.0000        0.0000        0.0000        0.0000        0.0000        0.0000        0.0000        0.0000        0.0000        0.0000        0.0000        0.0000        0.0000        0.0000        0.0000        0.0000        0.0000        0.0000        0.0000        0.0000        0.0000        0.0000        0.0000        0.0000        0.0000        0.0000        0.0000        0.0000        0.0000        0.0000        0.0000        0.0000        0.0000        0.0000        0.0000        0.0000        0.0000        0.0000        0.0000        0.0000        0.0000        0.0000        0.0000        0.0000        0.0000        0.0000        0.0000        0.0000        0.0000        0.0000        0.0000        0.0000        0.0000        0.0000        0.0000        0.0000        0.0000        0.0000        0.0000        0.0000        0.0000        0.0000        0.0000        0.0000        0.0000        0.0000        0.0000        0.0000        0.0000        0.0000        0.0000        0.0000       11.4521       21.8963       11.8303       11.8379       11.2503       10.7002       13.4427       18.9675       20.7616       21.6304       20.3295       19.6188       19.3578       15.9021       16.5291       14.7934       17.0989       20.5844       24.3279       35.5295       52.0993       74.0717       47.2010       46.7867       37.7190       32.8010       39.1760       55.5132       60.3522       73.0658       93.6623       82.6364       84.6981       89.7160       80.8510       66.3881       71.1406       67.8439       67.1483       80.8207       87.0320       78.1806       76.1463       84.5843       72.5894       80.4073       84.3197      108.9207       97.6276       92.6958       82.3774       93.2993       99.1465      111.2836      106.3538      102.4138      101.4642      104.4842      115.8504      103.0930       94.4952       91.5180       84.4843       79.2513       74.9361       76.3232       75.1463       70.2712       62.8789       63.6586       62.8399       78.2891       83.5408       85.4840       69.0228       67.2098       59.6949       57.0469       57.2321       62.4553       60.8776       60.0507       60.6064       57.2490       56.7336       56.5438       58.8255       64.2171       69.8028      101.7464        0.0000        0.0000        0.0000        0.0000       49.6499       61.3077       68.9195       74.7795       73.1216       38.2500        0.0000        0.0000        0.0000        0.0000        0.0000        0.0000        0.0000        0.0000        0.0000        0.0000        0.0000        0.0000        0.0000        0.0000        0.0000        0.0000        0.0000        0.0000        0.0000        0.0000        0.0000        0.0000        0.0000        0.0000        0.0000        0.0000        0.0000        0.0000        0.0000        0.0000        0.0000        0.0000        0.0000        0.0000        0.0000        0.0000        0.0000        0.0000        0.0000        0.0000        0.0000        0.0000        0.0000        0.0000        0.0000        0.0000        0.0000        0.0000        0.0000        0.0000        0.0000        0.0000        0.0000
        0.0000        0.0000        0.0000        0.0000        0.0000        0.0000        0.0000        0.0000        0.0000        0.0000        0.0000        0.0000        0.0000        0.0000        0.0000        0.0000        0.0000        0.0000        0.0000        0.0000        0.0000        0.0000        0.0000        0.0000        0.0000        0.0000        0.0000        0.0000        0.0000        0.0000        0.0000        0.0000        0.0000        0.0000        0.0000        0.0000        0.0000        0.0000        0.0000        0.0000        0.0000        0.0000        0.0000        0.0000        0.0000        0.0000        0.0000        0.0000        0.0000        0.0000        0.0000        0.0000        0.0000        0.0000        0.0000        0.0000        0.0000        0.0000        0.0000        0.0000        0.0000        0.0000        0.0000        0.0000        0.0000        0.0000        0.0000        0.0000        0.0000        0.0000        0.0000        0.0000        0.0000        0.0000        0.0000        0.0000        0.0000        0.0000        0.0000        0.0000        0.0000        0.0000        0.0000        0.0000        0.0000        0.0000        0.0000        0.0000        0.0000        0.0000        0.0000        0.0000        0.0000        0.0000        0.0000        0.0000        5.8247       12.3397        7.4884        8.4436       10.3721       11.3399       14.1301       15.7148       16.0202       21.5536       19.8511       15.8164       18.6548       20.1501       22.5906       19.3644       19.5603       28.4707       27.4799       39.1986       55.5128       84.2766       97.9806       53.2678       53.8968       45.5865       55.2058       68.3431       66.5040       81.7136       93.9983       89.6050       84.6830       80.8815       83.3290       71.5884       71.0103       67.6234       68.3257       82.5344       82.0577       71.7655       75.5608       96.1336       84.3678       84.2695       82.4345       80.0682       89.0482       84.0631       65.0093       85.6026      109.5582      103.9198       96.7878      104.4732      115.6812      122.9004      123.0540      119.5999       98.4716       88.8265       83.7827       87.4711       85.5321       82.5043       77.0166       75.0658       61.1330       60.3948       73.9895       82.9601       85.4220       90.0830       81.8229       67.1212       75.2458       58.4702       53.1238       55.9506       56.8996       55.8710       54.3207       58.1167       60.8591       53.6634       50.7093        0.0000        0.0000        0.0000        0.0000        0.0000        0.0000       27.0639       32.9181       47.5950       53.2729       62.3988       64.6153        0.0000        0.0000        0.0000        0.0000        0.0000        0.0000        0.0000        0.0000        0.0000        0.0000        0.0000        0.0000        0.0000        0.0000        0.0000        0.0000        0.0000        0.0000        0.0000        0.0000        0.0000        0.0000        0.0000        0.0000        0.0000        0.0000        0.0000        0.0000        0.0000        0.0000        0.0000        0.0000        0.0000        0.0000        0.0000        0.0000        0.0000        0.0000        0.0000        0.0000        0.0000        0.0000        0.0000        0.0000        0.0000        0.0000        0.0000        0.0000        0.0000        0.0000        0.0000        0.0000        0.0000        0.0000
        0.0000        0.0000        0.0000        0.0000        0.0000        0.0000        0.0000        0.0000        0.0000        0.0000        0.0000        0.0000        0.0000        0.0000        0.0000        0.0000        0.0000        0.0000        0.0000        0.0000        0.0000        0.0000        0.0000        0.0000        0.0000        0.0000        0.0000        0.0000        0.0000        0.0000        0.0000        0.0000        0.0000        0.0000        0.0000        0.0000        0.0000        0.0000        0.0000        0.0000        0.0000        0.0000        0.0000        0.0000        0.0000        0.0000        0.0000        0.0000        0.0000        0.0000        0.0000        0.0000        0.0000        0.0000        0.0000        0.0000        0.0000        0.0000        0.0000        0.0000        0.0000        0.0000        0.0000        0.0000        0.0000        0.0000        0.0000        0.0000        0.0000        0.0000        0.0000        0.0000        0.0000        0.0000        0.0000        0.0000        0.0000        0.0000        0.0000        0.0000        0.0000        0.0000        0.0000        0.0000        0.0000        0.0000        0.0000        0.0000        0.0000        0.0000        0.0000        0.0000        0.0000        0.0000        0.0000        0.0000       10.6926        7.7666        5.7475        7.1287        8.6758       18.3438       15.9607       18.3780       19.4184       17.9210       16.7780       21.1756       18.6887       22.5809       24.5652       31.5991       35.1972       33.2918       37.2617       45.3737       58.5885       67.3788       73.8377       50.3983       53.0826       55.9227       56.1878       63.6132       96.2652      101.6920       93.0608       92.0452       83.8832       84.0617       82.6546       68.3079       66.2356       66.8961       69.2863       79.5703       71.4100       69.8056       77.6679       83.7026       84.4545       86.6166       77.6573       71.4494       74.6772       71.9279       72.3472       78.7068       91.1964      104.2140      103.5006      101.5725      102.9905      111.2770      102.0411      101.4795       85.0159       76.7810       75.1859       69.1398       75.4295       77.7890       72.3691       67.5523       58.7842       57.0387       64.5174       68.0888       76.0603       79.3882       73.5372       66.2166       58.6235       59.5066       54.6708       49.1764       53.2306       52.4701       55.0139       68.7035       57.0695       53.8302        0.0000        0.0000        0.0000        0.0000        0.0000        0.0000       22.7886       20.7427       30.2806       48.2927       50.2101       53.5416       64.0583        0.0000        0.0000        0.0000        0.0000        0.0000        0.0000        0.0000        0.0000        0.0000        0.0000        0.0000        0.0000        0.0000        0.0000        0.0000        0.0000        0.0000        0.0000        0.0000        0.0000        0.0000        0.0000        0.0000        0.0000        0.0000        0.0000        0.0000        0.0000        0.0000        0.0000        0.0000        0.0000        0.0000        0.0000        0.0000        0.0000        0.0000        0.0000        0.0000        0.0000        0.0000        0.0000        0.0000        0.0000        0.0000        0.0000        0.0000        0.0000        0.0000        0.0000        0.0000        0.0000        0.0000        0.0000
        0.0000        0.0000        0.0000        0.0000        0.0000        0.0000        0.0000        0.0000        0.0000        0.0000        0.0000        0.0000        0.0000        0.0000        0.0000        0.0000        0.0000        0.0000        0.0000        0.0000        0.0000        0.0000        0.0000        0.0000        0.0000        0.0000        0.0000        0.0000        0.0000        0.0000        0.0000        0.0000        0.0000        0.0000        0.0000        0.0000        0.0000        0.0000        0.0000        0.0000        0.0000        0.0000        0.0000        0.0000        0.0000        0.0000        0.0000        0.0000        0.0000        0.0000        0.0000        0.0000        0.0000        0.0000        0.0000        0.0000        0.0000        0.0000        0.0000        0.0000        0.0000        0.0000        0.0000        0.0000        0.0000        0.0000        0.0000        0.0000        0.0000        0.0000        0.0000        0.0000        0.0000        0.0000        0.0000        0.0000        0.0000        0.0000        0.0000        0.0000        0.0000        0.0000        0.0000        0.0000        0.0000        0.0000        0.0000        0.0000        0.0000        0.0000        0.0000        0.0000        0.0000        0.0000        0.0000        0.0000        0.0000        4.7382        5.7721        7.5238       11.1394       13.6496       17.0816       16.1624       19.6746       25.7665       22.6513       29.8506       22.6152       18.2121       24.1330       35.4027       42.6850       45.6863       49.3082       52.0220       63.9321       64.6575       69.1492       67.6352       70.9899       64.7107       98.0999       88.8340       85.8499       94.7939       95.0990       88.5093       78.5594       68.9810       71.3631       64.8585       62.5439       63.3857       64.4700       70.2295       61.8501       63.5986       75.8982       84.9563       82.5351       75.4787       59.8714       70.3217       69.8015       74.1261       85.2405       89.1202      101.1126       98.8272       89.7389       91.2864       93.4807      103.3225       83.0685       83.0107       77.9054       65.0534       61.1138       64.1452       62.9392       67.4909       59.9551       68.1211       63.0660       66.2340       51.6350       58.0127       59.1040       73.1883       73.9421       64.0035       65.1187       55.3876       52.0481       52.5527       53.4399       47.3870       49.2846       56.0668       55.1791        0.0000        0.0000        0.0000        0.0000        0.0000        0.0000        0.0000       19.6220       21.9041       26.5500       46.9424       57.8773       61.3884       58.1187        0.0000        0.0000        0.0000        0.0000        0.0000        0.0000        0.0000        0.0000        0.0000        0.0000        0.0000        0.0000        0.0000        0.0000        0.0000        0.0000        0.0000        0.0000        0.0000        0.0000        0.0000        0.0000        0.0000        0.0000        0.0000        0.0000        0.0000        0.0000        0.0000        0.0000        0.0000        0.0000        0.0000        0.0000        0.0000        0.0000        0.0000        0.0000        0.0000        0.0000        0.0000        0.0000        0.0000        0.0000        0.0000        0.0000        0.0000        0.0000        0.0000        0.0000        0.0000        0.0000        0.0000        0.0000
        0.0000        0.0000        0.0000        0.0000        0.0000        0.0000        0.0000        0.0000        0.0000        0.0000        0.0000        0.0000        0.0000        0.0000        0.0000        0.0000        0.0000        0.0000        0.0000        0.0000        0.0000        0.0000        0.0000        0.0000        0.0000        0.0000        0.0000        0.0000        0.0000        0.0000        0.0000        0.0000        0.0000        0.0000        0.0000        0.0000        0.0000        0.0000        0.0000        0.0000        0.0000        0.0000        0.0000        0.0000        0.0000        0.0000        0.0000        0.0000        0.0000        0.0000        0.0000        0.0000        0.0000        0.0000        0.0000        0.0000        0.0000        0.0000        0.0000        0.0000        0.0000        0.0000        0.0000        0.0000        0.0000        0.0000        0.0000        0.0000        0.0000        0.0000        0.0000        0.0000        0.0000        0.0000        0.0000        0.0000        0.0000        0.0000        0.0000        0.0000        0.0000        0.0000        0.0000        0.0000        0.0000        0.0000        0.0000        0.0000        0.0000        0.0000        0.0000        0.0000        0.0000        0.0000        0.0000        0.0000        5.0422        5.0510        5.2054       14.8317        0.0000       12.8984       19.5904       34.4624       28.1893       29.6246       34.4579       28.6317       25.6763       24.5435       31.8748       38.5551       49.8154       69.7497       65.2257       83.2576       66.3291       86.7247      101.5568      121.6058      107.9726       96.7716       79.4096       92.9082       97.5384      103.8023      112.7533       75.0016       66.0463       59.8088       63.6987       72.1640       75.9515       72.9807       60.6909       67.4953       60.3504       64.8037       74.9872       80.9307       85.8042       78.7970       76.5674       77.2510       72.3310       65.9066       85.1169      102.0268       85.3316       80.3949       78.4308       62.2743       63.1464       85.9787       73.3579       60.9969       69.0766       55.8712       48.7050       52.4425       42.7211       49.3762       49.8857       49.3159      184.9526       75.9790       45.9179       48.6203       49.1624       53.5207       60.6287       58.9060       45.0238       45.0177       45.7962       40.5508       38.9383       40.4815       42.1844        0.0000        0.0000        0.0000        0.0000        0.0000       63.1200       19.1100        0.0000       28.7448       29.7028       35.8757       40.9940       51.0046       60.7255       68.6837        0.0000        0.0000        0.0000        0.0000        0.0000        0.0000        0.0000        0.0000        0.0000        0.0000        0.0000        0.0000        0.0000        0.0000        0.0000        0.0000        0.0000        0.0000        0.0000        0.0000        0.0000        0.0000        0.0000        0.0000        0.0000        0.0000        0.0000        0.0000        0.0000        0.0000        0.0000        0.0000        0.0000        0.0000        0.0000        0.0000        0.0000        0.0000        0.0000        0.0000        0.0000        0.0000        0.0000        0.0000        0.0000        0.0000        0.0000        0.0000        0.0000        0.0000        0.0000        0.0000        0.0000        0.0000        0.0000
        0.0000        0.0000        0.0000        0.0000        0.0000        0.0000        0.0000        0.0000        0.0000        0.0000        0.0000        0.0000        0.0000        0.0000        0.0000        0.0000        0.0000        0.0000        0.0000        0.0000        0.0000        0.0000        0.0000        0.0000        0.0000        0.0000        0.0000        0.0000        0.0000        0.0000        0.0000        0.0000        0.0000        0.0000        0.0000        0.0000        0.0000        0.0000        0.0000        0.0000        0.0000        0.0000        0.0000        0.0000        0.0000        0.0000        0.0000        0.0000        0.0000        0.0000        0.0000        0.0000        0.0000        0.0000        0.0000        0.0000        0.0000        0.0000        0.0000        0.0000        0.0000        0.0000        0.0000        0.0000        0.0000        0.0000        0.0000        0.0000        0.0000        0.0000        0.0000        0.0000        0.0000        0.0000        0.0000        0.0000        0.0000        0.0000        0.0000        0.0000        0.0000        0.0000        0.0000        0.0000        0.0000        0.0000        0.0000        0.0000        0.0000        0.0000        0.0000        0.0000        0.0000        0.0000        0.0000        0.0000        0.0000        5.1428        0.0000        0.0000        0.0000       16.7334       32.8398       29.6629       37.7753       42.6700       30.6835       29.8197       26.9038       29.4800       35.6324       44.1414       62.2219       98.6299       98.2604       81.6283       97.7380      115.6983      116.3051      120.1869      101.5231       89.9456       73.8503       87.2977       86.3372       77.1395       97.9553       58.6292       52.7788       51.9769       58.7860       68.5067       65.6760       62.6106       57.2000       55.8694       57.1803       58.8426       68.1693       71.4617       77.3279       85.2475       74.4130       71.4095       64.0589       62.1686       78.6419       69.7266       80.8590       65.0069       62.4090       63.0449       63.2044       62.4660       68.6085       50.3426       48.4758       46.9367       42.9787       40.8604       36.0751       39.6728       40.8998       40.8971      135.5753       65.9576       40.1516       41.3304       42.4093       44.6528       46.0661       36.9815       37.7146       39.5459       33.8372       33.6644       40.5044       36.2210       39.4766        0.0000        0.0000        0.0000        0.0000        0.0000       47.7300       13.4700        2.3100       31.2583       31.2161       34.6301       42.7755       50.6415       58.6338       69.0584        0.0000        0.0000        0.0000        0.0000        0.0000        0.0000        0.0000        0.0000        0.0000        0.0000        0.0000        0.0000        0.0000        0.0000        0.0000        0.0000        0.0000        0.0000        0.0000        0.0000        0.0000        0.0000        0.0000        0.0000        0.0000        0.0000        0.0000        0.0000        0.0000        0.0000        0.0000        0.0000        0.0000        0.0000        0.0000        0.0000        0.0000        0.0000        0.0000        0.0000        0.0000        0.0000        0.0000        0.0000        0.0000        0.0000        0.0000        0.0000        0.0000        0.0000        0.0000        0.0000        0.0000        0.0000        0.0000
        0.0000        0.0000        0.0000        0.0000        0.0000        0.0000        0.0000        0.0000        0.0000        0.0000        0.0000        0.0000        0.0000        0.0000        0.0000        0.0000        0.0000        0.0000        0.0000        0.0000        0.0000        0.0000        0.0000        0.0000        0.0000        0.0000        0.0000        0.0000        0.0000        0.0000        0.0000        0.0000        0.0000        0.0000        0.0000        0.0000        0.0000        0.0000        0.0000        0.0000        0.0000        0.0000        0.0000        0.0000        0.0000        0.0000        0.0000        0.0000        0.0000        0.0000        0.0000        0.0000        0.0000        0.0000        0.0000        0.0000        0.0000        0.0000        0.0000        0.0000        0.0000        0.0000        0.0000        0.0000        0.0000        0.0000        0.0000        0.0000        0.0000        0.0000        0.0000        0.0000        0.0000        0.0000        0.0000        0.0000        0.0000        0.0000        0.0000        0.0000        0.0000        0.0000        0.0000        0.0000        0.0000        0.0000        0.0000        0.0000        0.0000        0.0000        0.0000        0.0000        0.0000        0.0000        0.0000        0.0000        0.0000        0.0000        0.0000        0.0000        0.0000       27.2536       36.8119       32.8693       33.0978       36.5707       39.2240       31.5774       32.8443       36.9686       44.2476       63.4582       74.6142       92.8052       92.7608       86.9587       97.6029      115.5619      100.7516      107.4920      105.7068       81.9279       70.3303       84.0895       69.9761       59.1600       60.8352       47.3075       51.8583       49.0796       55.6843       53.8485       56.3462       54.0618       55.5833       54.6339       55.3902       58.5162       67.6824       75.0989       76.3547       76.5311       66.9787       50.2239       49.1243       57.0595       49.1466       61.2784       56.8681       60.4020       52.5414       50.7920       42.5772       54.0222       49.5765       44.6301       47.2060       37.5759       37.1478       36.3935       33.1850       33.7555       35.1655       43.0761       39.4310       37.7936       39.4620       37.0356       37.5899       38.7928       40.4830       27.7585       28.0184       28.9630       37.7656       31.7928       35.5494        0.0000        0.0000        0.0000        0.0000        0.0000        0.0000       48.1500       38.1900        9.7200        5.7000       33.7925       31.5735       36.5376       41.7022       46.5941       51.9754       67.6807        0.0000        0.0000        0.0000        0.0000        0.0000        0.0000        0.0000        0.0000        0.0000        0.0000        0.0000        0.0000        0.0000        0.0000        0.0000        0.0000        0.0000        0.0000        0.0000        0.0000        0.0000        0.0000        0.0000        0.0000        0.0000        0.0000        0.0000        0.0000        0.0000        0.0000        0.0000        0.0000        0.0000        0.0000        0.0000        0.0000        0.0000        0.0000        0.0000        0.0000        0.0000        0.0000        0.0000        0.0000        0.0000        0.0000        0.0000        0.0000        0.0000        0.0000        0.0000        0.0000        0.0000        0.0000        0.0000
        0.0000        0.0000        0.0000        0.0000        0.0000        0.0000        0.0000        0.0000        0.0000        0.0000        0.0000        0.0000        0.0000        0.0000        0.0000        0.0000        0.0000        0.0000        0.0000        0.0000        0.0000        0.0000        0.0000        0.0000        0.0000        0.0000        0.0000        0.0000        0.0000        0.0000        0.0000        0.0000        0.0000        0.0000        0.0000        0.0000        0.0000        0.0000        0.0000        0.0000        0.0000        0.0000        0.0000        0.0000        0.0000        0.0000        0.0000        0.0000        0.0000        0.0000        0.0000        0.0000        0.0000        0.0000        0.0000        0.0000        0.0000        0.0000        0.0000        0.0000        0.0000        0.0000        0.0000        0.0000        0.0000        0.0000        0.0000        0.0000        0.0000        0.0000        0.0000        0.0000        0.0000        0.0000        0.0000        0.0000        0.0000        0.0000        0.0000        0.0000        0.0000        0.0000        0.0000        0.0000        0.0000        0.0000        0.0000        0.0000        0.0000        0.0000        0.0000        0.0000        0.0000        0.0000        0.0000        0.0000        0.0000        0.0000        0.0000        0.0000        0.0000        0.0000       26.9827       28.6675       41.8905       41.0412       40.3454       38.6625       39.4652       41.9653       49.2403       71.9356       88.7943      111.0689       93.5010      108.5585      104.1682      103.4066      110.4253      109.8402       91.9658       83.6794       72.6503       76.2354       63.5422       54.1406       58.4542       49.8486       52.8866       46.1085       44.3236       46.8317       51.7002       51.9520       48.8537       56.3133       62.4950       64.9031       59.4029       59.4749       61.2521       61.0605       45.4171       42.5815       41.5498       40.6988       39.9321       69.1266       55.5834       71.7940       61.8778       48.4020       45.1860       45.0382       38.6870       36.7413       32.4844       33.1100       31.7173       32.2148       29.5046       28.2011       27.9552       31.0399       31.0322       30.6685       29.4113       27.3012       40.1720       33.8117       28.8381       24.4574       31.9101       31.4890       37.5928       36.2270       38.2584        0.0000        0.0000        0.0000        0.0000        0.0000        0.0000        0.0000       39.1500       15.8100        3.9300       31.8997       35.0661       34.3151       41.8968       42.5968       54.2650       67.9924        0.0000        0.0000        0.0000        0.0000        0.0000        0.0000        0.0000        0.0000        0.0000        0.0000        0.0000        0.0000        0.0000        0.0000        0.0000        0.0000        0.0000        0.0000        0.0000        0.0000        0.0000        0.0000        0.0000        0.0000        0.0000        0.0000        0.0000        0.0000        0.0000        0.0000        0.0000        0.0000        0.0000        0.0000        0.0000        0.0000        0.0000        0.0000        0.0000        0.0000        0.0000        0.0000        0.0000        0.0000        0.0000        0.0000        0.0000        0.0000        0.0000        0.0000        0.0000        0.0000        0.0000        0.0000        0.0000
        0.0000        0.0000        0.0000        0.0000        0.0000        0.0000        0.0000        0.0000        0.0000        0.0000        0.0000        0.0000        0.0000        0.0000        0.0000        0.0000        0.0000        0.0000        0.0000        0.0000        0.0000        0.0000        0.0000        0.0000        0.0000        0.0000        0.0000        0.0000        0.0000        0.0000        0.0000        0.0000        0.0000        0.0000        0.0000        0.0000        0.0000        0.0000        0.0000        0.0000        0.0000        0.0000        0.0000        0.0000        0.0000        0.0000        0.0000        0.0000        0.0000        0.0000        0.0000        0.0000        0.0000        0.0000        0.0000        0.0000        0.0000        0.0000        0.0000        0.0000        0.0000        0.0000        0.0000        0.0000        0.0000        0.0000        0.0000        0.0000        0.0000        0.0000        0.0000        0.0000        0.0000        0.0000        0.0000        0.0000        0.0000        0.0000        0.0000        0.0000        0.0000        0.0000        0.0000        0.0000        0.0000        0.0000        0.0000        0.0000        0.0000        0.0000        0.0000        0.0000        0.0000        0.0000        0.0000        0.0000        0.0000        0.0000        0.0000        0.0000        0.0000        0.0000        0.0000       45.0580       60.1719       51.2307       45.1166       47.4548       48.3723       62.4606       72.4663       90.4985      111.8431      129.6422      124.6012      128.7670      120.1244      115.4140      107.2393       97.2590       85.2282       81.1747       82.7329       78.1419       73.1225       64.0651       70.8423        0.0000        0.0000       39.7367       41.8530       51.1816       53.8893       61.3091       60.1059       64.6761       65.0091       65.8756       63.8405       67.7828       60.6201       48.4857       47.1138       46.7531       45.3259       44.0497       52.0104       45.6735       44.0912       47.4810       46.0868       42.0474       43.6325       43.1745       39.5272       25.7886       24.4620       23.9910       23.7158       23.7918       24.0299       24.5421       22.6954       18.9935       18.6094       18.3465       19.0334       21.7680       20.3089       21.7038       25.0247       20.5382       27.0122       25.9173        0.0000        0.0000        0.0000        0.0000        0.0000        0.0000        0.0000        0.0000        0.0000        0.0000        0.0000        0.0000        0.0000       28.3199       34.5148       28.6402       29.6251       39.7144       58.5034        0.0000        0.0000        0.0000        0.0000        0.0000        0.0000        0.0000        0.0000        0.0000        0.0000        0.0000        0.0000        0.0000        0.0000        0.0000        0.0000        0.0000        0.0000        0.0000        0.0000        0.0000        0.0000        0.0000        0.0000        0.0000        0.0000        0.0000        0.0000        0.0000        0.0000        0.0000        0.0000        0.0000        0.0000        0.0000        0.0000        0.0000        0.0000        0.0000        0.0000        0.0000        0.0000        0.0000        0.0000        0.0000        0.0000        0.0000        0.0000        0.0000        0.0000        0.0000        0.0000        0.0000        0.0000        0.0000        0.0000
        0.0000        0.0000        0.0000        0.0000        0.0000        0.0000        0.0000        0.0000        0.0000        0.0000        0.0000        0.0000        0.0000        0.0000        0.0000        0.0000        0.0000        0.0000        0.0000        0.0000        0.0000        0.0000        0.0000        0.0000        0.0000        0.0000        0.0000        0.0000        0.0000        0.0000        0.0000        0.0000        0.0000        0.0000        0.0000        0.0000        0.0000        0.0000        0.0000        0.0000        0.0000        0.0000        0.0000        0.0000        0.0000        0.0000        0.0000        0.0000        0.0000        0.0000        0.0000        0.0000        0.0000        0.0000        0.0000        0.0000        0.0000        0.0000        0.0000        0.0000        0.0000        0.0000        0.0000        0.0000        0.0000        0.0000        0.0000        0.0000        0.0000        0.0000        0.0000        0.0000        0.0000        0.0000        0.0000        0.0000        0.0000        0.0000        0.0000        0.0000        0.0000        0.0000        0.0000        0.0000        0.0000        0.0000        0.0000        0.0000        0.0000        0.0000        0.0000        0.0000        0.0000        0.0000        0.0000        0.0000        0.0000        0.0000        0.0000        0.0000        0.0000        0.0000        0.0000       59.2182       73.4815       52.2391       47.9494       50.2228       59.1526       75.5738       81.8373      113.8382      138.2797      148.1730      147.4876      143.2327      126.0543      122.3806      116.7521      112.6176      103.2297       92.3978       86.0395       83.1333       68.5335       63.0283        0.0000        0.0000        0.0000        0.0000        0.0000        0.0000       57.9595       62.1016       55.0841       53.1087       66.0084       51.9283       61.9958       55.8604       58.3422       44.7024       41.4205       58.2759       45.7573       49.1567       52.7733       44.0600       44.8222       45.1151       40.1300       34.5301       32.1029       33.4710       33.8384       24.2050       23.7909       21.5867       19.3437       18.7460       16.8428       17.4735       16.6934       16.6995       14.8402       15.0844       17.0630       17.6316       18.8433       21.4560       21.5720       21.2584        0.0000        0.0000        0.0000        0.0000        0.0000        0.0000        0.0000        0.0000        0.0000        0.0000        0.0000        0.0000        0.0000        0.0000        0.0000       33.5557       24.1375       21.6890       26.5618       53.5645       59.5197       93.6749        0.0000        0.0000        0.0000        0.0000        0.0000        0.0000        0.0000        0.0000        0.0000        0.0000        0.0000        0.0000        0.0000        0.0000        0.0000        0.0000        0.0000        0.0000        0.0000        0.0000        0.0000        0.0000        0.0000        0.0000        0.0000        0.0000        0.0000        0.0000        0.0000        0.0000        0.0000        0.0000        0.0000        0.0000        0.0000        0.0000        0.0000        0.0000        0.0000        0.0000        0.0000        0.0000        0.0000        0.0000        0.0000        0.0000        0.0000        0.0000        0.0000        0.0000        0.0000        0.0000        0.0000        0.0000        0.0000
        0.0000        0.0000        0.0000        0.0000        0.0000        0.0000        0.0000        0.0000        0.0000        0.0000        0.0000        0.0000        0.0000        0.0000        0.0000        0.0000        0.0000        0.0000        0.0000        0.0000        0.0000        0.0000        0.0000        0.0000        0.0000        0.0000        0.0000        0.0000        0.0000        0.0000        0.0000        0.0000        0.0000        0.0000        0.0000        0.0000        0.0000        0.0000        0.0000        0.0000        0.0000        0.0000        0.0000        0.0000        0.0000        0.0000        0.0000        0.0000        0.0000        0.0000        0.0000        0.0000        0.0000        0.0000        0.0000        0.0000        0.0000        0.0000        0.0000        0.0000        0.0000        0.0000        0.0000        0.0000        0.0000        0.0000        0.0000        0.0000        0.0000        0.0000        0.0000        0.0000        0.0000        0.0000        0.0000        0.0000        0.0000        0.0000        0.0000        0.0000        0.0000        0.0000        0.0000        0.0000        0.0000        0.0000        0.0000        0.0000        0.0000        0.0000        0.0000        0.0000        0.0000        0.0000        0.0000        0.0000        0.0000        0.0000        0.0000        0.0000        0.0000        0.0000        0.0000       72.8473       56.8799       45.7011       49.8555       57.5834       64.8323       69.7307       86.5630      109.4549      127.4938      152.9318      149.0137      160.0841      144.0318        0.0000      113.1161      101.6387        0.0000        0.0000       79.4276       81.5937        0.0000        0.0000        0.0000        0.0000        0.0000        0.0000        0.0000        0.0000       50.3192       50.8087       54.4217       57.5000       66.9543       64.8131       64.1007       56.2292       46.2655       41.9107       44.1328       55.4538       45.3722       51.7799       52.2511       44.9657       44.0824       40.0610       30.3157       30.2135       27.7561       26.5421       28.1610       21.5753       18.7165       18.5231       15.6099       19.0911       13.9165       13.6572       13.5411       13.0016       13.4314       15.0872       16.1868        0.0000        0.0000        0.0000        0.0000        0.0000        0.0000        0.0000        0.0000        0.0000        0.0000        0.0000        0.0000        0.0000        0.0000        0.0000        0.0000        0.0000        0.0000        0.0000        0.0000       22.1044       19.9499       21.0349       28.7152       41.1992        0.0000        0.0000        0.0000        0.0000        0.0000        0.0000        0.0000        0.0000        0.0000        0.0000        0.0000        0.0000        0.0000        0.0000        0.0000        0.0000        0.0000        0.0000        0.0000        0.0000        0.0000        0.0000        0.0000        0.0000        0.0000        0.0000        0.0000        0.0000        0.0000        0.0000        0.0000        0.0000        0.0000        0.0000        0.0000        0.0000        0.0000        0.0000        0.0000        0.0000        0.0000        0.0000        0.0000        0.0000        0.0000        0.0000        0.0000        0.0000        0.0000        0.0000        0.0000        0.0000        0.0000        0.0000        0.0000        0.0000        0.0000
        0.0000        0.0000        0.0000        0.0000        0.0000        0.0000        0.0000        0.0000        0.0000        0.0000        0.0000        0.0000        0.0000        0.0000        0.0000        0.0000        0.0000        0.0000        0.0000        0.0000        0.0000        0.0000        0.0000        0.0000        0.0000        0.0000        0.0000        0.0000        0.0000        0.0000        0.0000        0.0000        0.0000        0.0000        0.0000        0.0000        0.0000        0.0000        0.0000        0.0000        0.0000        0.0000        0.0000        0.0000        0.0000        0.0000        0.0000        0.0000        0.0000        0.0000        0.0000        0.0000        0.0000        0.0000        0.0000        0.0000        0.0000        0.0000        0.0000        0.0000        0.0000        0.0000        0.0000        0.0000        0.0000        0.0000        0.0000        0.0000        0.0000        0.0000        0.0000        0.0000        0.0000        0.0000        0.0000        0.0000        0.0000        0.0000        0.0000        0.0000        0.0000        0.0000        0.0000        0.0000        0.0000        0.0000        0.0000        0.0000        0.0000        0.0000        0.0000        0.0000        0.0000        0.0000        0.0000        0.0000        0.0000        0.0000        0.0000        0.0000        0.0000        0.0000        0.0000       56.6773       44.9612       44.1654       53.9623       64.5383       69.4646       69.0397       79.3377      102.9860      117.3900      127.9538        0.0000        0.0000        0.0000        0.0000        0.0000        0.0000        0.0000        0.0000        0.0000        0.0000        0.0000        0.0000        0.0000        0.0000        0.0000        0.0000        0.0000        0.0000        0.0000       52.5630       50.5883       47.1707       55.1316       50.9211       51.3812       51.7022       55.3043       44.5188       43.8419       47.4667       44.0988       49.7474       47.8144       43.9546       41.5289       37.9895       32.8303       32.2970       26.7269       25.3307       24.7920       20.4015       16.6696       15.1732       14.3726       13.8433       12.8393       12.5339       13.0730       12.3007       14.2892       16.1757        0.0000        0.0000        0.0000        0.0000        0.0000        0.0000        0.0000        0.0000        0.0000        0.0000        0.0000        0.0000        0.0000        0.0000        0.0000        0.0000        0.0000        0.0000        0.0000        0.0000        0.0000        0.0000       23.4885       22.3999       25.9169        0.0000       52.8061       96.7049        0.0000        0.0000        0.0000        0.0000        0.0000        0.0000        0.0000        0.0000        0.0000        0.0000        0.0000        0.0000        0.0000        0.0000        0.0000        0.0000        0.0000        0.0000        0.0000        0.0000        0.0000        0.0000        0.0000        0.0000        0.0000        0.0000        0.0000        0.0000        0.0000        0.0000        0.0000        0.0000        0.0000        0.0000        0.0000        0.0000        0.0000        0.0000        0.0000        0.0000        0.0000        0.0000        0.0000        0.0000        0.0000        0.0000        0.0000        0.0000        0.0000        0.0000        0.0000        0.0000        0.0000        0.0000        0.0000
        0.0000        0.0000        0.0000        0.0000        0.0000        0.0000        0.0000        0.0000        0.0000        0.0000        0.0000        0.0000        0.0000        0.0000        0.0000        0.0000        0.0000        0.0000        0.0000        0.0000        0.0000        0.0000        0.0000        0.0000        0.0000        0.0000        0.0000        0.0000        0.0000        0.0000        0.0000        0.0000        0.0000        0.0000        0.0000        0.0000        0.0000        0.0000        0.0000        0.0000        0.0000        0.0000        0.0000        0.0000        0.0000        0.0000        0.0000        0.0000        0.0000        0.0000        0.0000        0.0000        0.0000        0.0000        0.0000        0.0000        0.0000        0.0000        0.0000        0.0000        0.0000        0.0000        0.0000        0.0000        0.0000        0.0000        0.0000        0.0000        0.0000        0.0000        0.0000        0.0000        0.0000        0.0000        0.0000        0.0000        0.0000        0.0000        0.0000        0.0000        0.0000        0.0000        0.0000        0.0000        0.0000        0.0000        0.0000        0.0000        0.0000        0.0000        0.0000        0.0000        0.0000        0.0000        0.0000        0.0000        0.0000        0.0000        0.0000        0.0000        0.0000        0.0000        0.0000        0.0000        0.0000       59.2815       70.6027       78.9515       85.3414       78.3512       92.6862       88.0307       87.7626       94.4516       92.9888        0.0000        0.0000        0.0000        0.0000        0.0000        0.0000        0.0000        0.0000        0.0000        0.0000        0.0000        0.0000        0.0000        0.0000        0.0000        0.0000        0.0000        0.0000       45.5133       43.1305       49.6320       55.5310       51.4311       51.1146       52.4773       55.2725       52.2292       49.2501       46.6046       45.3196       43.9480       38.6939       39.9818       32.1966       28.5434       26.3674       21.2666       20.4723       18.6405       22.1114       19.1285       15.0408       12.3726       11.6351       11.9415       11.7733       11.3890       11.5348        9.2400       16.1700        0.0000        0.0000        0.0000        0.0000        0.0000        0.0000        0.0000        0.0000        0.0000        0.0000        0.0000        0.0000        0.0000        0.0000        0.0000        0.0000        0.0000        0.0000        0.0000        0.0000        0.0000        0.0000        0.0000        0.0000       35.7188       45.9279        0.0000       66.7800      150.0300        0.0000        0.0000        0.0000        0.0000        0.0000        0.0000        0.0000        0.0000        0.0000        0.0000        0.0000        0.0000        0.0000        0.0000        0.0000        0.0000        0.0000        0.0000        0.0000        0.0000        0.0000        0.0000        0.0000        0.0000        0.0000        0.0000        0.0000        0.0000        0.0000        0.0000        0.0000        0.0000        0.0000        0.0000        0.0000        0.0000        0.0000        0.0000        0.0000        0.0000        0.0000        0.0000        0.0000        0.0000        0.0000        0.0000        0.0000        0.0000        0.0000        0.0000        0.0000        0.0000        0.0000        0.0000        0.0000
        0.0000        0.0000        0.0000        0.0000        0.0000        0.0000        0.0000        0.0000        0.0000        0.0000        0.0000        0.0000        0.0000        0.0000        0.0000        0.0000        0.0000        0.0000        0.0000        0.0000        0.0000        0.0000        0.0000        0.0000        0.0000        0.0000        0.0000        0.0000        0.0000        0.0000        0.0000        0.0000        0.0000        0.0000        0.0000        0.0000        0.0000        0.0000        0.0000        0.0000        0.0000        0.0000        0.0000        0.0000        0.0000        0.0000        0.0000        0.0000        0.0000        0.0000        0.0000        0.0000        0.0000        0.0000        0.0000        0.0000        0.0000        0.0000        0.0000        0.0000        0.0000        0.0000        0.0000        0.0000        0.0000        0.0000        0.0000        0.0000        0.0000        0.0000        0.0000        0.0000        0.0000        0.0000        0.0000        0.0000        0.0000        0.0000        0.0000        0.0000        0.0000        0.0000        0.0000        0.0000        0.0000        0.0000        0.0000        0.0000        0.0000        0.0000        0.0000        0.0000        0.0000        0.0000        0.0000        0.0000        0.0000        0.0000        0.0000        0.0000        0.0000        0.0000        0.0000        0.0000        0.0000        0.0000       80.8330       81.5071       87.7048       91.2433       86.6959       74.0150       75.4013       68.1857       71.8266        0.0000        0.0000        0.0000        0.0000        0.0000        0.0000        0.0000        0.0000        0.0000        0.0000        0.0000        0.0000        0.0000        0.0000        0.0000        0.0000        0.0000        0.0000        0.0000        0.0000       48.1411       53.5986       52.5716       50.2625       49.0985       55.6265       58.8052       50.1601       49.1661       43.9940       39.7321       42.3490       34.4119       28.3989       24.0847       21.9374       19.3826       18.0986       16.2442       17.1045       13.4744       28.9486       11.4581       10.9034       10.5790        0.0000        0.0000       12.1649        0.0000        0.0000        0.0000        0.0000        0.0000        0.0000        0.0000        0.0000        0.0000        0.0000        0.0000        0.0000        0.0000        0.0000        0.0000        0.0000        0.0000        0.0000        0.0000        0.0000        0.0000        0.0000        0.0000        0.0000        0.0000        0.0000       53.5787       48.5887        0.0000        0.0000        0.0000        0.0000        0.0000        0.0000        0.0000        0.0000        0.0000        0.0000        0.0000        0.0000        0.0000        0.0000        0.0000        0.0000        0.0000        0.0000        0.0000        0.0000        0.0000        0.0000        0.0000        0.0000        0.0000        0.0000        0.0000        0.0000        0.0000        0.0000        0.0000        0.0000        0.0000        0.0000        0.0000        0.0000        0.0000        0.0000        0.0000        0.0000        0.0000        0.0000        0.0000        0.0000        0.0000        0.0000        0.0000        0.0000        0.0000        0.0000        0.0000        0.0000        0.0000        0.0000        0.0000        0.0000        0.0000        0.0000
[truncated: 212,709 more chars]
