# Supplementary material for: Multidimensional evaluation of the TRMM 3B43V7 satellite-based precipitation product in mainland China from 1998–2016
Source: PeerJ. 2020 Feb 20;8:e8615. doi: 10.7717/peerj.8615 (PMC7036276; doi:10.7717/peerj.8615)
Supplement: Supplemental Information 2 [file peerj-08-8615-s002.zip › TRMM_3B43 data/TRMM 3B43 data-Year-Month/2003-02.txt]

ncols         249
nrows         175
xllcorner     73.250
yllcorner     6.500
cellsize      0.25000
        0.0000        0.0000        0.0000        0.0000        0.0000        0.0000        0.0000        0.0000        0.0000        0.0000        0.0000        0.0000        0.0000        0.0000        0.0000        0.0000        0.0000        0.0000        0.0000        0.0000        0.0000        0.0000        0.0000        0.0000        0.0000        0.0000        0.0000        0.0000        0.0000        0.0000        0.0000        0.0000        0.0000        0.0000        0.0000        0.0000        0.0000        0.0000        0.0000        0.0000        0.0000        0.0000        0.0000        0.0000        0.0000        0.0000        0.0000        0.0000        0.0000        0.0000        0.0000        0.0000        0.0000        0.0000        0.0000        0.0000        0.0000        0.0000        0.0000        0.0000        0.0000        0.0000        0.0000        0.0000        0.0000        0.0000        0.0000        0.0000        0.0000        0.0000        0.0000        0.0000        0.0000        0.0000        0.0000        0.0000        0.0000        0.0000        0.0000        0.0000        0.0000        0.0000        0.0000        0.0000        0.0000        0.0000        0.0000        0.0000        0.0000        0.0000        0.0000        0.0000        0.0000        0.0000        0.0000        0.0000        0.0000        0.0000        0.0000        0.0000        0.0000        0.0000        0.0000        0.0000        0.0000        0.0000        0.0000        0.0000        0.0000        0.0000        0.0000        0.0000        0.0000        0.0000        0.0000        0.0000        0.0000        0.0000        0.0000        0.0000        0.0000        0.0000        0.0000        0.0000        0.0000        0.0000        0.0000        0.0000        0.0000        0.0000        0.0000        0.0000        0.0000        0.0000        0.0000        0.0000        0.0000        0.0000        0.0000        0.0000        0.0000        0.0000        0.0000        0.0000        0.0000        0.0000        0.0000        0.0000        0.0000        0.0000        0.0000        0.0000        0.0000        0.0000        0.0000        0.0000        0.0000        0.0000        0.0000        0.0000        0.0000        0.0000        0.0000        0.0000        0.0000        0.0000        0.0000        0.0000        0.0000        0.0000        0.0000        0.0000        0.0000        5.6138        5.0824        4.7466        0.0000        0.0000        0.0000        5.4813        5.7183        5.5432        5.4024        5.6929        7.0808        7.9501        6.5845        5.9275        5.2677        4.9466        4.6891        4.1900        4.1102        4.2427        4.0346        3.9715        3.5747        3.0377        2.9257        3.2333        2.6571        2.4167        2.3833        1.7577        1.5590        1.3960        1.3576        1.2143        1.0932        1.1297        1.9178        2.1398        2.1219        1.8985        2.2245        2.5058        2.5692        2.7723        3.1244        0.0000        0.0000        0.0000        0.0000        0.0000        0.0000        0.0000        0.0000        0.0000        0.0000        0.0000        0.0000        0.0000        0.0000        0.0000        0.0000        0.0000        0.0000        0.0000        0.0000        0.0000        0.0000        0.0000        0.0000        0.0000        0.0000        0.0000        0.0000        0.0000        0.0000
        0.0000        0.0000        0.0000        0.0000        0.0000        0.0000        0.0000        0.0000        0.0000        0.0000        0.0000        0.0000        0.0000        0.0000        0.0000        0.0000        0.0000        0.0000        0.0000        0.0000        0.0000        0.0000        0.0000        0.0000        0.0000        0.0000        0.0000        0.0000        0.0000        0.0000        0.0000        0.0000        0.0000        0.0000        0.0000        0.0000        0.0000        0.0000        0.0000        0.0000        0.0000        0.0000        0.0000        0.0000        0.0000        0.0000        0.0000        0.0000        0.0000        0.0000        0.0000        0.0000        0.0000        0.0000        0.0000        0.0000        0.0000        0.0000        0.0000        0.0000        0.0000        0.0000        0.0000        0.0000        0.0000        0.0000        0.0000        0.0000        0.0000        0.0000        0.0000        0.0000        0.0000        0.0000        0.0000        0.0000        0.0000        0.0000        0.0000        0.0000        0.0000        0.0000        0.0000        0.0000        0.0000        0.0000        0.0000        0.0000        0.0000        0.0000        0.0000        0.0000        0.0000        0.0000        0.0000        0.0000        0.0000        0.0000        0.0000        0.0000        0.0000        0.0000        0.0000        0.0000        0.0000        0.0000        0.0000        0.0000        0.0000        0.0000        0.0000        0.0000        0.0000        0.0000        0.0000        0.0000        0.0000        0.0000        0.0000        0.0000        0.0000        0.0000        0.0000        0.0000        0.0000        0.0000        0.0000        0.0000        0.0000        0.0000        0.0000        0.0000        0.0000        0.0000        0.0000        0.0000        0.0000        0.0000        0.0000        0.0000        0.0000        0.0000        0.0000        0.0000        0.0000        0.0000        0.0000        0.0000        0.0000        0.0000        0.0000        0.0000        0.0000        0.0000        0.0000        0.0000        0.0000        0.0000        0.0000        0.0000        0.0000        0.0000        0.0000        0.0000        0.0000        0.0000        0.0000        0.0000        0.0000        0.0000        0.0000        0.0000        6.4254        6.4796        6.0454        5.3326        5.3585        5.4213        5.5354        5.9366        5.8353        5.9273        5.8187        6.3826        7.9809        8.0301        6.0541        5.7650        5.5676        5.1075        4.5846        4.2753        3.7487        3.0698        2.9665        3.0020        2.9388        3.1236        2.4205        2.4080        2.5544        2.2000        2.1589        1.2732        0.9812        0.9864        1.0662        1.1554        0.9355        0.8705        1.2424        1.6359        1.7594        1.8816        2.0869        2.2883        2.5644        2.9032        3.2690        3.9667        4.6335        4.6911        4.2083        3.8863        3.6093        2.9588        0.0000        0.0000        0.0000        0.0000        0.0000        0.0000        0.0000        0.0000        0.0000        0.0000        0.0000        0.0000        0.0000        0.0000        0.0000        0.0000        0.0000        0.0000        0.0000        0.0000        0.0000        0.0000        0.0000
        0.0000        0.0000        0.0000        0.0000        0.0000        0.0000        0.0000        0.0000        0.0000        0.0000        0.0000        0.0000        0.0000        0.0000        0.0000        0.0000        0.0000        0.0000        0.0000        0.0000        0.0000        0.0000        0.0000        0.0000        0.0000        0.0000        0.0000        0.0000        0.0000        0.0000        0.0000        0.0000        0.0000        0.0000        0.0000        0.0000        0.0000        0.0000        0.0000        0.0000        0.0000        0.0000        0.0000        0.0000        0.0000        0.0000        0.0000        0.0000        0.0000        0.0000        0.0000        0.0000        0.0000        0.0000        0.0000       16.8929        0.0000       13.7964       11.5764        0.0000        0.0000        0.0000        0.0000        0.0000        0.0000        0.0000        0.0000        0.0000        0.0000        0.0000        0.0000        0.0000        0.0000        0.0000        0.0000        0.0000        0.0000        0.0000        0.0000        0.0000        0.0000        0.0000        0.0000        0.0000        0.0000        0.0000        0.0000        0.0000        0.0000        0.0000        0.0000        0.0000        0.0000        0.0000        0.0000        0.0000        0.0000        0.0000        0.0000        0.0000        0.0000        0.0000        0.0000        0.0000        0.0000        0.0000        0.0000        0.0000        0.0000        0.0000        0.0000        0.0000        0.0000        0.0000        0.0000        0.0000        0.0000        0.0000        0.0000        0.0000        0.0000        0.0000        0.0000        0.0000        0.0000        0.0000        0.0000        0.0000        0.0000        0.0000        0.0000        0.0000        0.0000        0.0000        0.0000        0.0000        0.0000        0.0000        0.0000        0.0000        0.0000        0.0000        0.0000        0.0000        0.0000        0.0000        0.0000        0.0000        0.0000        0.0000        0.0000        0.0000        0.0000        0.0000        0.0000        0.0000        0.0000        0.0000        0.0000        0.0000        0.0000        0.0000        0.0000        0.0000        0.0000        0.0000        0.0000        0.0000        0.0000        0.0000        0.0000        7.5545        6.9756        6.9992        7.6017        7.4012        6.0772        6.1932        6.5060        6.8921        7.1916        6.9821        6.4901        6.3724        7.9428        8.1665        7.2724        6.5118        5.9404        5.6757        5.0904        5.9250        5.1203        3.3643        2.1958        2.4815        2.6163        2.2966        1.9088        2.1003        1.8648        1.8185        1.8189        1.0863        0.9320        0.8271        1.0708        1.0641        0.8692        1.0324        1.2054        1.5795        1.7775        2.0656        2.2894        2.5395        2.7832        3.1265        3.4567        4.1281        4.4912        4.8331        4.7147        3.9838        4.7295        4.4127        6.1481        0.0000        0.0000        0.0000        0.0000        0.0000        0.0000        0.0000        0.0000        0.0000        0.0000        0.0000        0.0000        0.0000        0.0000        0.0000        0.0000        0.0000        0.0000        0.0000        0.0000        0.0000        0.0000
        0.0000        0.0000        0.0000        0.0000        0.0000        0.0000        0.0000        0.0000        0.0000        0.0000        0.0000        0.0000        0.0000        0.0000        0.0000        0.0000        0.0000        0.0000        0.0000        0.0000        0.0000        0.0000        0.0000        0.0000        0.0000        0.0000        0.0000        0.0000        0.0000        0.0000        0.0000        0.0000        0.0000        0.0000        0.0000        0.0000        0.0000        0.0000        0.0000        0.0000        0.0000        0.0000        0.0000        0.0000        0.0000        0.0000        0.0000        0.0000        0.0000        0.0000        0.0000        0.0000        0.0000       19.4674       18.8234       16.8348       14.7582       12.7835       10.2566        5.3801        0.0000        0.0000        0.0000        0.0000        0.0000        0.0000        0.0000        0.0000        0.0000        0.0000        0.0000        0.0000        0.0000        0.0000        0.0000        0.0000        0.0000        0.0000        0.0000        0.0000        0.0000        0.0000        0.0000        0.0000        0.0000        0.0000        0.0000        0.0000        0.0000        0.0000        0.0000        0.0000        0.0000        0.0000        0.0000        0.0000        0.0000        0.0000        0.0000        0.0000        0.0000        0.0000        0.0000        0.0000        0.0000        0.0000        0.0000        0.0000        0.0000        0.0000        0.0000        0.0000        0.0000        0.0000        0.0000        0.0000        0.0000        0.0000        0.0000        0.0000        0.0000        0.0000        0.0000        0.0000        0.0000        0.0000        0.0000        0.0000        0.0000        0.0000        0.0000        0.0000        0.0000        0.0000        0.0000        0.0000        0.0000        0.0000        0.0000        0.0000        0.0000        0.0000        0.0000        0.0000        0.0000        0.0000        0.0000        0.0000        0.0000        0.0000        0.0000        0.0000        0.0000        0.0000        0.0000        0.0000        0.0000        0.0000        0.0000        0.0000        0.0000        0.0000        0.0000        0.0000        0.0000        0.0000        0.0000        0.0000        0.0000        0.0000        8.5454        9.3413        8.3764        7.8209        7.4831        7.3726        8.0040        7.0379        7.0914        7.6990        7.5205        7.8145        8.4481        8.4019        8.4381        9.0006        9.0912        8.7563        7.6813        6.4119        5.2063        6.1971        4.7776        4.3388        2.9796        2.2265        1.7800        1.5454        1.0884        1.5357        1.3647        0.9571        0.9378        1.3362        1.4634        1.3162        1.1402        0.9854        0.8661        0.9954        1.1911        1.4504        1.7669        2.1568        2.4032        2.7401        2.9263        3.1154        3.3306        4.0143        4.4710        4.7682        4.5985        4.2952        3.8689        4.6720        5.8573        7.2839        5.8305        0.0000        0.0000        0.0000        0.0000        0.0000        0.0000        0.0000        0.0000        0.0000        0.0000        0.0000        0.0000        0.0000        0.0000        0.0000        0.0000        0.0000        0.0000        0.0000        0.0000
        0.0000        0.0000        0.0000        0.0000        0.0000        0.0000        0.0000        0.0000        0.0000        0.0000        0.0000        0.0000        0.0000        0.0000        0.0000        0.0000        0.0000        0.0000        0.0000        0.0000        0.0000        0.0000        0.0000        0.0000        0.0000        0.0000        0.0000        0.0000        0.0000        0.0000        0.0000        0.0000        0.0000        0.0000        0.0000        0.0000        0.0000        0.0000        0.0000        0.0000        0.0000        0.0000        0.0000        0.0000        0.0000        0.0000        0.0000        0.0000        0.0000        0.0000        0.0000        0.0000        0.0000       13.7502       13.5741       14.7422       13.1694       11.0725        8.7566        5.4705        0.0000        0.0000        0.0000        0.0000        0.0000        0.0000        0.0000        0.0000        0.0000        0.0000        0.0000        0.0000        0.0000        0.0000        0.0000        0.0000        0.0000        0.0000        0.0000        0.0000        0.0000        0.0000        0.0000        0.0000        0.0000        0.0000        0.0000        0.0000        0.0000        0.0000        0.0000        0.0000        0.0000        0.0000        0.0000        0.0000        0.0000        0.0000        0.0000        0.0000        0.0000        0.0000        0.0000        0.0000        0.0000        0.0000        0.0000        0.0000        0.0000        0.0000        0.0000        0.0000        0.0000        0.0000        0.0000        0.0000        0.0000        0.0000        0.0000        0.0000        0.0000        0.0000        0.0000        0.0000        0.0000        0.0000        0.0000        0.0000        0.0000        0.0000        0.0000        0.0000        0.0000        0.0000        0.0000        0.0000        0.0000        0.0000        0.0000        0.0000        0.0000        0.0000        0.0000        0.0000        0.0000        0.0000        0.0000        0.0000        0.0000        0.0000        0.0000        0.0000        0.0000        0.0000        0.0000        0.0000        0.0000        0.0000        0.0000        0.0000        0.0000        0.0000        0.0000        0.0000        0.0000        0.0000        0.0000        0.0000        0.0000        0.0000        9.2032        8.2159        7.8452        7.3386        7.2467        9.0100        8.3381        9.1243        8.8729        8.6927        8.6179        8.2676        8.2627        8.7318        9.1925        8.9131        8.9122        9.5350        7.6259        6.2800        4.9357        3.6366        2.6645        3.0506        3.0452        2.0012        1.9053        1.4233        1.2080        1.6796        1.4688        1.7693        2.1410        1.8508        1.5633        1.7020        1.7904        1.7489        1.2979        1.2888        1.2643        1.3511        1.8223        2.5963        2.8463        2.8909        3.0577        3.1278        2.9215        3.5094        4.0007        4.3999        4.1891        4.3551        4.4119        4.8234        5.2020        7.9778        9.1987        8.4778        7.9605        0.0000        0.0000        0.0000        0.0000        0.0000        0.0000        0.0000        0.0000        0.0000        0.0000        0.0000        0.0000        0.0000        0.0000        0.0000        0.0000        0.0000        0.0000
        0.0000        0.0000        0.0000        0.0000        0.0000        0.0000        0.0000        0.0000        0.0000        0.0000        0.0000        0.0000        0.0000        0.0000        0.0000        0.0000        0.0000        0.0000        0.0000        0.0000        0.0000        0.0000        0.0000        0.0000        0.0000        0.0000        0.0000        0.0000        0.0000        0.0000        0.0000        0.0000        0.0000        0.0000        0.0000        0.0000        0.0000        0.0000        0.0000        0.0000        0.0000        0.0000        0.0000        0.0000        0.0000        0.0000        0.0000        0.0000        0.0000        0.0000       12.3383       11.8235       12.2669       11.5614       11.3167       12.4379       11.6184        9.6654        7.8567        4.9519        3.7170        3.1601        0.0000        0.0000        0.0000        0.0000        0.0000        0.0000        0.0000        0.0000        0.0000        0.0000        0.0000        0.0000        0.0000        0.0000        0.0000        0.0000        0.0000        0.0000        0.0000        0.0000        0.0000        0.0000        0.0000        0.0000        0.0000        0.0000        0.0000        0.0000        0.0000        0.0000        0.0000        0.0000        0.0000        0.0000        0.0000        0.0000        0.0000        0.0000        0.0000        0.0000        0.0000        0.0000        0.0000        0.0000        0.0000        0.0000        0.0000        0.0000        0.0000        0.0000        0.0000        0.0000        0.0000        0.0000        0.0000        0.0000        0.0000        0.0000        0.0000        0.0000        0.0000        0.0000        0.0000        0.0000        0.0000        0.0000        0.0000        0.0000        0.0000        0.0000        0.0000        0.0000        0.0000        0.0000        0.0000        0.0000        0.0000        0.0000        0.0000        0.0000        0.0000        0.0000        0.0000        0.0000        0.0000        0.0000        0.0000        0.0000        0.0000        0.0000        0.0000        0.0000        0.0000        0.0000        0.0000        0.0000        0.0000        0.0000        0.0000        0.0000        0.0000        0.0000        0.0000        0.0000        0.0000        0.0000        0.0000       10.3614        9.8167        8.8257        8.8480        8.2623        7.9524       10.2288       11.6409       11.1583       10.1730        9.9211        9.6776        9.5816        8.9639        8.6906        8.9959        9.1168        8.7959        9.3956        8.4169        5.7292        4.5233        3.5656        2.9282        2.7549        2.5300        1.6945        1.6879        1.3716        1.1531        1.4780        1.0623        1.6153        1.9908        1.3790        1.1085        1.2261        1.5542        1.4164        1.3340        1.2725        1.2141        1.4272        1.7600        2.4081        2.6319        2.9050        2.9183        2.9139        2.9182        3.2753        3.6394        4.0354        4.1282        3.9337        4.2238        5.7174        5.9708        7.5421        8.1268        8.4489        8.1139        0.0000        0.0000        0.0000        0.0000        0.0000        0.0000        0.0000        0.0000        0.0000        0.0000        0.0000        0.0000        0.0000        0.0000       11.7891       11.9829       12.6940        0.0000
        0.0000        0.0000        0.0000        0.0000        0.0000        0.0000        0.0000        0.0000        0.0000        0.0000        0.0000        0.0000        0.0000        0.0000        0.0000        0.0000        0.0000        0.0000        0.0000        0.0000        0.0000        0.0000        0.0000        0.0000        0.0000        0.0000        0.0000        0.0000        0.0000        0.0000        0.0000        0.0000        0.0000        0.0000        0.0000        0.0000        0.0000        0.0000        0.0000        0.0000        0.0000        0.0000        0.0000        0.0000        0.0000        0.0000        0.0000        0.0000       11.4696       11.0692       10.7030       10.3216        9.7605        9.8192        9.7700       10.5980        9.9077        8.7556        6.9451        4.4322        3.7388        3.4578        3.6039        0.0000        0.0000        0.0000        0.0000        0.0000        0.0000        0.0000        0.0000        0.0000        0.0000        0.0000        0.0000        0.0000        0.0000        0.0000        0.0000        0.0000        0.0000        0.0000        0.0000        0.0000        0.0000        0.0000        0.0000        0.0000        0.0000        0.0000        0.0000        0.0000        0.0000        0.0000        0.0000        0.0000        0.0000        0.0000        0.0000        0.0000        0.0000        0.0000        0.0000        0.0000        0.0000        0.0000        0.0000        0.0000        0.0000        0.0000        0.0000        0.0000        0.0000        0.0000        0.0000        0.0000        0.0000        0.0000        0.0000        0.0000        0.0000        0.0000        0.0000        0.0000        0.0000        0.0000        0.0000        0.0000        0.0000        0.0000        0.0000        0.0000        0.0000        0.0000        0.0000        0.0000        0.0000        0.0000        0.0000        0.0000        0.0000        0.0000        0.0000        0.0000        0.0000        0.0000        0.0000        0.0000        0.0000        0.0000        0.0000        0.0000        0.0000        0.0000        0.0000        0.0000        0.0000        0.0000        0.0000        0.0000        0.0000        0.0000        0.0000        0.0000        0.0000        0.0000        0.0000        0.0000       11.1224       10.8385       10.4878        8.6087        7.6775        8.0737        8.1419       10.6968       11.8207       13.3098       12.2789       10.6917       10.2216       10.2378       10.1443       10.2539       10.1575        9.2733        8.8289        9.2257        9.0641        6.5661        4.5619        3.5392        4.3650        4.1473        3.6572        1.3961        0.7946        0.5674        0.7495        1.5307        2.0257        2.3908        1.5755        1.0351        1.0116        1.1805        1.5024        1.1811        1.0891        1.0602        1.5727        1.6009        1.6742        1.7620        2.4089        3.0354        3.0858        3.1795        3.0144        3.4356        3.4076        3.6460        3.8864        4.1120        4.2581        5.8620        6.4569        8.0523        8.4201        8.3520        8.0576        8.0563        0.0000        0.0000        0.0000        0.0000        0.0000        0.0000        0.0000        0.0000        0.0000        8.7856        9.9939       10.4022       11.4502       11.8155       11.5617       12.6359       14.2716
        0.0000        0.0000        0.0000        0.0000        0.0000        0.0000        0.0000        0.0000        0.0000        0.0000        0.0000        0.0000        0.0000        0.0000        0.0000        0.0000        0.0000        0.0000        0.0000        0.0000        0.0000        0.0000        0.0000        0.0000        0.0000        0.0000        0.0000        0.0000        0.0000        0.0000        0.0000        0.0000        0.0000        0.0000        0.0000        0.0000        0.0000        0.0000        0.0000        0.0000        0.0000        0.0000        0.0000        0.0000        0.0000        0.0000        0.0000        0.0000       11.3077       10.9800       10.2258       10.0000        8.9807        8.3505        7.8869        8.7330        8.5119        7.5346        6.7974        5.1015        4.2925        3.9684        3.7217        2.1947        1.8058        2.3273        2.3625        0.0000        0.0000        0.0000        0.0000        0.0000        0.0000        0.0000        0.0000        0.0000        0.0000        0.0000        0.0000        0.0000        0.0000        0.0000        0.0000        0.0000        0.0000        0.0000        0.0000        0.0000        0.0000        0.0000        0.0000        0.0000        0.0000        0.0000        0.0000        0.0000        0.0000        0.0000        0.0000        0.0000        0.0000        0.0000        0.0000        0.0000        0.0000        0.0000        0.0000        0.0000        0.0000        0.0000        0.0000        0.0000        0.0000        0.0000        0.0000        0.0000        0.0000        0.0000        0.0000        0.0000        0.0000        0.0000        0.0000        0.0000        0.0000        0.0000        0.0000        0.0000        0.0000        0.0000        0.0000        0.0000        0.0000        0.0000        0.0000        0.0000        0.0000        0.0000        0.0000        0.0000        0.0000        0.0000        0.0000        0.0000        0.0000        0.0000        0.0000        0.0000        0.0000        0.0000        0.0000        0.0000        0.0000        0.0000        0.0000        0.0000        0.0000        0.0000        0.0000        0.0000        0.0000        0.0000        0.0000        0.0000        0.0000        0.0000        0.0000        0.0000       12.0915       11.3265       11.8828        9.7084        8.5214        7.9171        8.4686       11.5655       11.6287       13.1607       12.5136       12.4354       11.6871       11.0045       10.5611       10.3263       11.6813       11.3607        9.8115        8.8435        8.9920        8.4236        6.4299        4.1586        4.2456        3.5150        2.6607        1.1722        0.5899        0.4339        0.5814        0.7830        1.4779        1.4248        0.8685        0.8863        0.9133        1.2036        1.3816        1.1728        1.3167        1.4075        1.7188        1.6064        1.7687        2.0901        2.2332        2.6456        2.9222        3.0949        3.1932        3.2868        3.5130        4.2830        4.6787        4.8035        4.5782        5.5688        6.4529        7.8012        8.1132        8.2826        8.0955        0.0000        0.0000        0.0000        0.0000        0.0000        0.0000        4.2570        4.1919        5.6401        6.4052        8.3194        9.3950       10.1405       10.4665       11.2167       11.1467        0.0000        0.0000
        0.0000        0.0000        0.0000        0.0000        0.0000        0.0000        0.0000        0.0000        0.0000        0.0000        0.0000        0.0000        0.0000        0.0000        0.0000        0.0000        0.0000        0.0000        0.0000        0.0000        0.0000        0.0000        0.0000        0.0000        0.0000        0.0000        0.0000        0.0000        0.0000        0.0000        0.0000        0.0000        0.0000        0.0000        0.0000        0.0000        0.0000        0.0000        0.0000        0.0000        0.0000        0.0000        0.0000        0.0000        0.0000        0.0000        0.0000        0.0000       12.0054       11.3005       11.1501        9.5186        8.2614        7.6688        6.9526        5.3761        5.8161        5.9115        5.2929        7.5629        6.4789        5.4935        5.0572        4.4505        4.2701        4.1324        4.4253        3.9810        4.0487        0.0000        0.0000        0.0000        0.0000        0.0000        0.0000        0.0000        0.0000        0.0000        0.0000        0.0000        0.0000        0.0000        0.0000        0.0000        0.0000        0.0000        0.0000        0.0000        0.0000        0.0000        0.0000        0.0000        0.0000        0.0000        0.0000        0.0000        0.0000        0.0000        0.0000        0.0000        0.0000        0.0000        0.0000        0.0000        0.0000        0.0000        0.0000        0.0000        0.0000        0.0000        0.0000        0.0000        0.0000        0.0000        0.0000        0.0000        0.0000        0.0000        0.0000        0.0000        0.0000        0.0000        0.0000        0.0000        0.0000        0.0000        0.0000        0.0000        0.0000        0.0000        0.0000        0.0000        0.0000        0.0000        0.0000        0.0000        0.0000        0.0000        0.0000        0.0000        0.0000        0.0000        0.0000        0.0000        0.0000        0.0000        0.0000        0.0000        0.0000        0.0000        0.0000        0.0000        0.0000        0.0000        0.0000        0.0000        0.0000        0.0000        0.0000        0.0000        0.0000        0.0000        0.0000        0.0000        0.0000        0.0000        0.0000        0.0000       12.3047       13.9298       12.2486       12.0102       11.2868       10.5173       10.3222       11.9321       12.3894       12.7598       12.6905       11.8635       12.1728       12.2141       11.5154       10.8123       10.9683       11.1511       10.2507       11.2593       10.0745        9.4638        8.6888        8.6581        6.8333        4.5836        2.7837        1.5410        0.8602        0.5228        0.7490        0.9376        1.5443        1.3276        1.3325        1.2353        1.3628        1.4075        1.4437        1.4668        1.9160        2.1300        2.1851        2.2130        2.3943        2.8983        3.2418        3.2793        3.0739        3.0449        3.5719        3.9802        3.9428        4.6331        5.5344        6.0159        6.1387        6.4367        7.1866        7.8451        8.3359        8.4855        8.0010        7.8202        7.8223        7.9136        7.0866        5.8528        5.5110        5.5826        5.5460        5.3718        5.3736        6.3520        7.9548        9.4381        9.8110       12.4233       12.5092        0.0000        0.0000
        0.0000        0.0000        0.0000        0.0000        0.0000        0.0000        0.0000        0.0000        0.0000        0.0000        0.0000        0.0000        0.0000        0.0000        0.0000        0.0000        0.0000        0.0000        0.0000        0.0000        0.0000        0.0000        0.0000        0.0000        0.0000        0.0000        0.0000        0.0000        0.0000        0.0000        0.0000        0.0000        0.0000        0.0000        0.0000        0.0000        0.0000        0.0000        0.0000        0.0000        0.0000        0.0000        0.0000        0.0000        0.0000        0.0000        0.0000        0.0000       10.7407       10.8005        9.8512        8.6313        8.3834        8.4940        7.4950        6.9958        6.5173        5.3286        4.3856        5.8876        6.2732        5.5669        5.1313        5.2894        4.8679        4.6234        4.3912        4.3304        4.4630        5.1047        0.0000        0.0000        0.0000        0.0000        0.0000        0.0000        0.0000        0.0000        0.0000        0.0000        0.0000        0.0000        0.0000        0.0000        0.0000        0.0000        0.0000        0.0000        0.0000        0.0000        0.0000        0.0000        0.0000        0.0000        0.0000        0.0000        0.0000        0.0000        0.0000        0.0000        0.0000        0.0000        0.0000        0.0000        0.0000        0.0000        0.0000        0.0000        0.0000        0.0000        0.0000        0.0000        0.0000        0.0000        0.0000        0.0000        0.0000        0.0000        0.0000        0.0000        0.0000        0.0000        0.0000        0.0000        0.0000        0.0000        0.0000        0.0000        0.0000        0.0000        0.0000        0.0000        0.0000        0.0000        0.0000        0.0000        0.0000        0.0000        0.0000        0.0000        0.0000        0.0000        0.0000        0.0000        0.0000        0.0000        0.0000        0.0000        0.0000        0.0000        0.0000        0.0000        0.0000        0.0000        0.0000        0.0000        0.0000        0.0000        0.0000        0.0000        0.0000        0.0000        0.0000        0.0000        0.0000        0.0000        0.0000        0.0000        0.0000       15.1541       13.8616       13.6519       12.6543       11.1795        0.0000       12.7866       13.0929       14.4270        0.0000        0.0000        0.0000       13.4661       13.7670       12.8348       11.5828       11.1445       10.7225       12.4041       11.0363        9.9467        9.6173       10.4276        7.1103        4.3858        2.7667        1.8180        1.1541        0.8798        0.6535        1.0819        1.2695        1.1748        1.2630        1.2826        1.1971        1.2369        1.5154        1.6879        1.7571        1.9554        2.1132        2.1838        2.2895        2.9030        3.0739        2.9216        3.5465        4.0139        4.2250        3.9430        3.8152        4.4812        4.7239        5.4132        5.4474        6.0309        6.7031        7.6269        8.2011        8.3371        7.9071        8.0202        8.1559        8.4150        7.5331        6.3019        5.4852        5.5680        5.6395        5.1763        5.3215        5.6339        6.0920        7.8363        8.5441        9.4091        9.9585        0.0000        0.0000
        0.0000        0.0000        0.0000        0.0000        0.0000        0.0000        0.0000        0.0000        0.0000        0.0000        0.0000        0.0000        0.0000        0.0000        0.0000        0.0000        0.0000        0.0000        0.0000        0.0000        0.0000        0.0000        0.0000        0.0000        0.0000        0.0000        0.0000        0.0000        0.0000        0.0000        0.0000        0.0000        0.0000        0.0000        0.0000        0.0000        0.0000        0.0000       18.3111       12.9639       11.2207        0.0000        0.0000        0.0000        0.0000        0.0000        0.0000        0.0000        9.9430        9.9040        9.9014        9.1182        7.8115        6.9832        7.5255        4.8702        5.3859        4.2413        3.1876        5.5164        5.3919        5.3954        5.5422        5.7716        5.4900        5.3014        5.0071        5.1428        5.5283        5.8018        0.0000        0.0000        0.0000        0.0000        0.0000        0.0000        0.0000        0.0000        0.0000        0.0000        0.0000        0.0000        0.0000        0.0000        0.0000        0.0000        0.0000        0.0000        0.0000        0.0000        0.0000        0.0000        0.0000        0.0000        0.0000        0.0000        0.0000        0.0000        0.0000        0.0000        0.0000        0.0000        0.0000        0.0000        0.0000        0.0000        0.0000        0.0000        0.0000        0.0000        0.0000        0.0000        0.0000        0.0000        0.0000        0.0000        0.0000        0.0000        0.0000        0.0000        0.0000        0.0000        0.0000        0.0000        0.0000        0.0000        0.0000        0.0000        0.0000        0.0000        0.0000        0.0000        0.0000        0.0000        0.0000        0.0000        0.0000        0.0000        0.0000        0.0000        0.0000        0.0000        0.0000        0.0000        0.0000        0.0000        0.0000        0.0000        0.0000        0.0000        0.0000        0.0000        0.0000        0.0000        0.0000        0.0000        0.0000        0.0000        0.0000        0.0000        0.0000        0.0000        0.0000        0.0000        0.0000        0.0000        0.0000        0.0000        0.0000        0.0000        0.0000        0.0000        0.0000        0.0000        0.0000        0.0000        0.0000        0.0000        0.0000        0.0000        0.0000        0.0000        0.0000       15.2570       13.7090       12.1639       10.9097       12.1548       11.2772        9.8528        8.3432        6.7400        5.2912        4.3908        3.1213        1.9725        1.1859        0.7652        0.8312        1.4410        1.0503        0.9319        0.9743        1.0409        1.0786        1.1854        1.4170        1.6582        1.8630        2.0734        2.1001        2.0364        2.2521        2.5457        3.1496        3.6871        3.6234        3.6335        3.9464        4.3251        4.2317        4.4972        5.6412        5.9275        5.4131        5.2015        5.6893        6.6028        7.3398        7.9874        7.8844        8.1814        8.6116        8.5451        7.8400        6.3812        5.8998        5.4398        5.0012        4.4356        4.9228        5.4744        5.3972        6.8219        7.4326        8.1245        0.0000        0.0000        0.0000
        0.0000        0.0000        0.0000        0.0000        0.0000        0.0000        0.0000        0.0000        0.0000        0.0000        0.0000        0.0000        0.0000        0.0000        0.0000        0.0000        0.0000        0.0000        0.0000        0.0000        0.0000        0.0000        0.0000        0.0000        0.0000        0.0000        0.0000        0.0000        0.0000        0.0000        0.0000        0.0000        0.0000        0.0000        0.0000        0.0000        0.0000        0.0000       17.5608       12.5978       11.2065       11.6906       12.1898       15.1266       13.6580       11.9846       11.2241        9.8941        9.4544        9.0990        8.9030        8.7152        8.3613        8.2089        7.2301        4.8224        3.1104        3.2321        3.1772        5.5834        6.0412        6.0564        6.3381        6.5359        6.1998        5.8598        5.8977        6.2306        6.5376        6.1238        5.6429        5.0203        0.0000        0.0000        0.0000        0.0000        0.0000        0.0000        0.0000        0.0000        0.0000        0.0000        0.0000        0.0000        0.0000        0.0000        0.0000        0.0000        0.0000        0.0000        0.0000        0.0000        0.0000        0.0000        0.0000        0.0000        0.0000        0.0000        0.0000        0.0000        0.0000        0.0000        0.0000        0.0000        0.0000        0.0000        0.0000        0.0000        0.0000        0.0000        0.0000        0.0000        0.0000        0.0000        0.0000        0.0000        0.0000        0.0000        0.0000        0.0000        0.0000        0.0000        0.0000        0.0000        0.0000        0.0000        0.0000        0.0000        0.0000        0.0000        0.0000        0.0000        0.0000        0.0000        0.0000        0.0000        0.0000        0.0000        0.0000        0.0000        0.0000        0.0000        0.0000        0.0000        0.0000        0.0000        0.0000        0.0000        0.0000        0.0000        0.0000        0.0000        0.0000        0.0000        0.0000        0.0000        0.0000        0.0000        0.0000        0.0000        0.0000        0.0000        0.0000        0.0000        0.0000        0.0000        0.0000        0.0000        0.0000        0.0000        0.0000        0.0000        0.0000        0.0000        0.0000        0.0000        0.0000        0.0000        0.0000        0.0000        0.0000        0.0000        0.0000        0.0000       14.4582       13.7258       12.1631       12.0389       11.2213        9.2676        7.9132        4.9372        4.3114        4.9157        4.6874        2.2133        1.3484        0.8956        0.8011        1.3258        0.9816        0.7659        0.7781        0.9688        1.0613        1.1704        1.2947        1.5791        1.7133        1.8748        1.8924        2.0334        2.2971        2.8655        3.4028        3.6021        3.6708        3.7021        3.5434        3.0604        3.3054        4.2858        5.1886        6.5374        5.7439        4.7703        4.6576        5.8002        6.3807        6.8113        6.9323        6.9735        7.0063        7.6363        7.4105        6.1150        5.4011        4.9853        4.5120        3.6367        3.8958        4.4764        4.7264        5.5688        6.0928        0.0000        0.0000        0.0000        0.0000
        0.0000        0.0000        0.0000        0.0000        0.0000        0.0000        0.0000        0.0000        0.0000        0.0000        0.0000        0.0000        0.0000        0.0000        0.0000        0.0000        0.0000        0.0000        0.0000        0.0000        0.0000        0.0000        0.0000        0.0000        0.0000        0.0000        0.0000        0.0000        0.0000        0.0000        0.0000        0.0000        0.0000        0.0000        0.0000        0.0000        0.0000       26.7992       24.4163       21.2512       18.6364       16.8901       16.1447       13.6256       13.1562       11.4428       10.1730       11.2944       11.3168        9.7393        9.0437        9.5606       11.4823       10.7663       11.2443        8.9118        7.2677        7.3908        7.4181        6.5625        6.5770        6.5342        6.5371        7.0201        7.3047        7.5515        7.6523        7.9750        7.7015        7.2668        6.6982        5.4154        0.0000        0.0000        0.0000        0.0000        0.0000        0.0000        0.0000        0.0000        0.0000        0.0000        0.0000        0.0000        0.0000        0.0000        0.0000        0.0000        0.0000        0.0000        0.0000        0.0000        0.0000        0.0000        0.0000        0.0000        0.0000        0.0000        0.0000        0.0000        0.0000        0.0000        0.0000        0.0000        0.0000        0.0000        0.0000        0.0000        0.0000        0.0000        0.0000        0.0000        0.0000        0.0000        0.0000        0.0000        0.0000        0.0000        0.0000        0.0000        0.0000        0.0000        0.0000        0.0000        0.0000        0.0000        0.0000        0.0000        0.0000        0.0000        0.0000        0.0000        0.0000        0.0000        0.0000        0.0000        0.0000        0.0000        0.0000        0.0000        0.0000        0.0000        0.0000        0.0000        0.0000        0.0000        0.0000        0.0000        0.0000        0.0000        0.0000        0.0000        0.0000        0.0000        0.0000        0.0000        0.0000        0.0000        0.0000        0.0000        0.0000        0.0000        0.0000        0.0000        0.0000        0.0000        0.0000        0.0000        0.0000        0.0000        0.0000        0.0000        0.0000        0.0000        0.0000        0.0000        0.0000        0.0000        0.0000       10.4714       11.1761       11.7639       12.2671       13.6201        0.0000       14.3814       13.5378       10.5724        7.6516        6.9120        6.1877        3.1844        2.7084        2.3426        3.0022        2.7481        1.6998        1.4184        1.0694        1.5534        1.3499        0.9128        0.7726        1.0856        1.2370        1.3792        1.4837        1.5026        1.6540        1.7702        2.2449        2.0282        2.6126        3.0145        3.5037        3.5064        3.4350        3.6726        3.8431        4.3132        4.4146        4.6323        4.6288        5.0225        5.4643        5.8252        5.6478        5.9013        5.9707        5.9565        6.0358        6.6194        6.7724        7.1190        6.6780        5.9650        5.6564        5.2892        5.1362        4.0644        3.3712        4.2940        4.2867        4.3939        3.6998        0.0000        0.0000        0.0000        0.0000
        0.0000        0.0000        0.0000        0.0000        0.0000        0.0000        0.0000        0.0000        0.0000        0.0000        0.0000        0.0000        0.0000        0.0000        0.0000        0.0000        0.0000        0.0000        0.0000        0.0000        0.0000        0.0000        0.0000        0.0000        0.0000        0.0000        0.0000        0.0000        0.0000        0.0000        0.0000        0.0000        0.0000        0.0000        0.0000        0.0000        0.0000       29.9831       27.7292       24.4953       21.7324       19.0689       17.1027       13.5166       13.0375       11.3056        9.3376        8.3825        8.2871        8.6603        8.6554        8.7280       11.0815       11.9566       10.1448        8.5310        7.8128        7.8895        6.7574        6.6999        6.4530        5.8880        6.2933        8.1649        9.2463        9.6577        9.7525        9.3883        9.7841        8.7918        8.2704        7.1670        5.6485        0.0000        0.0000        0.0000        0.0000        0.0000        0.0000        0.0000        0.0000        0.0000        0.0000        0.0000        0.0000        0.0000        0.0000        0.0000        0.0000        0.0000        0.0000        0.0000        0.0000        0.0000        0.0000        0.0000        0.0000        0.0000        0.0000        0.0000        0.0000        0.0000        0.0000        0.0000        0.0000        0.0000        0.0000        0.0000        0.0000        0.0000        0.0000        0.0000        0.0000        0.0000        0.0000        0.0000        0.0000        0.0000        0.0000        0.0000        0.0000        0.0000        0.0000        0.0000        0.0000        0.0000        0.0000        0.0000        0.0000        0.0000        0.0000        0.0000        0.0000        0.0000        0.0000        0.0000        0.0000        0.0000        0.0000        0.0000        0.0000        0.0000        0.0000        0.0000        0.0000        0.0000        0.0000        0.0000        0.0000        0.0000        0.0000        0.0000        0.0000        0.0000        0.0000        0.0000        0.0000        0.0000        0.0000        0.0000        0.0000        0.0000        0.0000        0.0000        0.0000        0.0000        0.0000        0.0000        0.0000        0.0000        0.0000        0.0000        0.0000        0.0000        0.0000        8.4557        7.4991        7.7915        8.2646       10.1129       11.1295       11.4872       11.8721       12.7488       13.3752       13.9171       12.8584       11.5968        7.0298        6.0270        5.2885        3.0977        2.8613        1.9674        1.8727        2.1904        1.6736        1.3458        0.8954        1.4122        1.6789        1.6683        1.3141        1.2373        1.2847        1.3622        1.6239        1.7180        2.1048        1.9806        2.1803        2.1693        2.2314        2.3675        2.9125        3.0460        3.1688        3.5812        3.9401        4.4156        4.7113        4.8329        5.0026        5.4697        4.7928        4.7481        4.8700        6.2354        6.5302        6.0208        5.3549        6.2000        7.0111        6.8185        6.6636        6.0399        5.3245        4.9490        5.2403        4.0941        3.4483        3.6321        4.0342        3.1557        0.0000        0.0000        0.0000        0.0000        0.0000
        0.0000        0.0000        0.0000        0.0000        0.0000        0.0000        0.0000        0.0000        0.0000        0.0000        0.0000        0.0000        0.0000        0.0000        0.0000        0.0000        0.0000        0.0000        0.0000        0.0000        0.0000        0.0000        0.0000        0.0000        0.0000        0.0000        0.0000        0.0000        0.0000        0.0000        0.0000        0.0000        0.0000        0.0000        0.0000        0.0000       31.0337       28.6347       26.8495       23.9841       21.1281       18.8362       16.9434       14.0924       13.0481       10.5647        9.4406        8.5218        8.2001        8.1550        8.9597        9.2828       10.7807       11.4310       10.5926        8.7151        7.3234        6.8633        6.5817        6.2158        6.7551        6.3889        7.3284       10.2227       10.9664       12.1957       11.7566       11.7442       11.2365       10.3499        9.0294        7.1305        0.0000        0.0000        0.0000        0.0000        0.0000        0.0000        0.0000        0.0000        0.0000        0.0000        0.0000        0.0000        0.0000        0.0000        0.0000        0.0000        0.0000        0.0000        0.0000        0.0000        0.0000        0.0000        0.0000        0.0000        0.0000        0.0000        0.0000        0.0000        0.0000        0.0000        0.0000        0.0000        0.0000        0.0000        0.0000        0.0000        0.0000        0.0000        0.0000        0.0000        0.0000        0.0000        0.0000        0.0000        0.0000        0.0000        0.0000        0.0000        0.0000        0.0000        0.0000        0.0000        0.0000        0.0000        0.0000        0.0000        0.0000        0.0000        0.0000        0.0000        0.0000        0.0000        0.0000        0.0000        0.0000        0.0000        0.0000        0.0000        0.0000        0.0000        0.0000        0.0000        0.0000        0.0000        0.0000        0.0000        0.0000        0.0000        0.0000        0.0000        0.0000        0.0000        0.0000        0.0000        0.0000        0.0000        0.0000        0.0000        0.0000        0.0000        0.0000        0.0000        0.0000        0.0000        0.0000        0.0000        0.0000        0.0000        0.0000        0.0000        6.1590        6.6516        7.5111        7.5223        6.8365        6.9081        7.5637        9.2058        9.2406        9.8435        9.7337       10.5691       11.1195       10.9172       10.7404        8.9847        7.1568        6.3672        5.2918        3.4899        2.6775        1.8134        1.2307        1.6734        1.3939        0.8469        0.8007        1.2216        1.1678        1.6969        1.8688        1.6779        1.7180        1.5694        1.7879        1.8576        1.9000        2.0956        2.0372        2.0737        2.0867        2.0886        2.4469        2.7810        3.1110        3.4883        3.8898        4.3481        4.5981        4.8515        5.4079        5.5840        4.7439        4.5151        4.1953        4.6003        4.8799        4.8613        4.5796        6.0290        6.5443        6.5041        6.0260        5.2154        5.2491        4.9526        4.9687        3.7284        3.5912        3.6725        3.9623        3.3115        0.0000        0.0000        0.0000        0.0000        0.0000
        0.0000        0.0000        0.0000        0.0000        0.0000        0.0000        0.0000        0.0000        0.0000        0.0000        0.0000        0.0000        0.0000        0.0000        0.0000        0.0000        0.0000        0.0000        0.0000        0.0000        0.0000        0.0000        0.0000        0.0000        0.0000        0.0000        0.0000        0.0000        0.0000        0.0000        0.0000        0.0000        0.0000        0.0000        0.0000       28.6861       25.5423       23.9759       22.8561       20.7022       18.9881       17.4712       16.0196       13.4868       11.7264        9.9400        9.1624        9.0652        7.9127        7.9515        8.4064        8.6742       10.2441       10.9617        9.8374        8.5169        6.3446        6.2036        6.5052        6.9794        7.3489        7.6015        8.6214       10.6915       11.8881       12.3814       12.8951       12.6587       11.8071       10.2104        9.2033        7.9096        0.0000        0.0000        0.0000        0.0000        0.0000        0.0000        0.0000        0.0000        0.0000        0.0000        0.0000        0.0000        0.0000        0.0000        0.0000        0.0000        0.0000        0.0000        0.0000        0.0000        0.0000        0.0000        0.0000        0.0000        0.0000        0.0000        0.0000        0.0000        0.0000        0.0000        0.0000        0.0000        0.0000        0.0000        0.0000        0.0000        0.0000        0.0000        0.0000        0.0000        0.0000        0.0000        0.0000        0.0000        0.0000        0.0000        0.0000        0.0000        0.0000        0.0000        0.0000        0.0000        0.0000        0.0000        0.0000        0.0000        0.0000        0.0000        0.0000        0.0000        0.0000        0.0000        0.0000        0.0000        0.0000        0.0000        0.0000        0.0000        0.0000        0.0000        0.0000        0.0000        0.0000        0.0000        0.0000        0.0000        0.0000        0.0000        0.0000        0.0000        0.0000        0.0000        0.0000        0.0000        0.0000        0.0000        0.0000        0.0000        0.0000        0.0000        0.0000        0.0000        0.0000        0.0000        0.0000        0.0000        0.0000        0.0000        0.0000        6.0006        5.6953        5.8648        6.4934        6.0497        6.0522        6.5638        7.5715        8.0987        8.1429        8.5291        8.0467        8.8438        8.9949        8.6678        7.9138        6.5607        6.7997        7.9898        5.6661        4.2912        2.7522        1.6918        1.7472        1.4506        1.0814        1.0338        0.8139        1.0623        1.1549        1.2714        1.3218        2.1914        1.9797        1.8810        1.7474        2.0390        1.8744        1.8854        1.8312        1.7628        1.7298        1.8491        2.4012        2.8171        3.3166        3.6719        4.0576        4.5254        5.5216        5.6307        5.5586        5.4382        4.2861        3.8691        3.6637        3.6318        3.2384        3.2317        4.8483        5.0956        5.5321        5.7465        5.0699        4.3078        4.0833        3.8606        3.8567        3.2693        3.2567        3.2288        3.8122        3.5116        0.0000        0.0000        0.0000        0.0000        0.0000
        0.0000        0.0000        0.0000        0.0000        0.0000        0.0000        0.0000        0.0000        0.0000        0.0000        0.0000        0.0000        0.0000        0.0000        0.0000        0.0000        0.0000        0.0000        0.0000        0.0000        0.0000        0.0000        0.0000        0.0000        0.0000        0.0000        0.0000        0.0000        0.0000        0.0000        0.0000        0.0000        0.0000        0.0000        0.0000       11.6410       10.8082       10.1150       10.3187       15.4794       15.0786       13.9153       13.2635       12.3292       11.8904       10.2731        8.4068        7.2162        7.3732        7.3625        6.7523        8.5365        8.4325       10.7576        9.8771        8.7909        7.8669        7.7151        9.2456        8.9006       10.0042        9.6709       10.4377       11.0592       11.9866       12.5024       12.9985       12.6738       12.1231       11.6320       10.7757        9.6014        0.0000        0.0000        0.0000        0.0000        0.0000        0.0000        0.0000        0.0000        0.0000        0.0000        0.0000        0.0000        0.0000        0.0000        0.0000        0.0000        0.0000        0.0000        0.0000        0.0000        0.0000        0.0000        0.0000        0.0000        0.0000        0.0000        0.0000        0.0000        0.0000        0.0000        0.0000        0.0000        0.0000        0.0000        0.0000        0.0000        0.0000        0.0000        0.0000        0.0000        0.0000        0.0000        0.0000        0.0000        0.0000        0.0000        0.0000        0.0000        0.0000        0.0000        0.0000        0.0000        0.0000        0.0000        0.0000        0.0000        0.0000        0.0000        0.0000        0.0000        0.0000        0.0000        0.0000        0.0000        0.0000        0.0000        0.0000        0.0000        0.0000        0.0000        0.0000        0.0000        0.0000        0.0000        0.0000        0.0000        0.0000        0.0000        0.0000        0.0000        0.0000        0.0000        0.0000        0.0000        0.0000        0.0000        0.0000        0.0000        0.0000        0.0000        0.0000        0.0000        0.0000        0.0000        0.0000        0.0000        0.0000        0.0000        6.8740        6.0027        6.1529        6.6818        5.9885        5.3056        5.0820        6.7117        7.3146        6.8161        6.7712        5.7154        5.2507        5.1828        5.1631        4.7970        4.3048        3.2625        4.3360        5.1517        4.1522        3.1129        1.9855        1.7793        1.4882        1.2383        0.6470        0.4949        0.2999        0.6925        0.6988        0.9083        1.6474        1.7163        1.6846        1.9603        1.8294        1.8056        1.7084        1.7173        1.8775        1.5718        1.4785        1.5699        2.2586        3.4976        3.9115        4.4810        5.4058        7.1627        7.6749        7.1583        6.1747        4.3143        3.6215        2.7403        2.4045        0.7819        1.2521        1.4355        1.5275        1.9590        2.1156        1.9798        1.9218        1.9555        1.7229        1.9045        2.0935        3.3224        3.7920        4.0094        4.5072        0.0000        0.0000        0.0000        0.0000        0.0000        0.0000
        0.0000        0.0000        0.0000        0.0000        0.0000        0.0000        0.0000        0.0000        0.0000        0.0000        0.0000        0.0000        0.0000        0.0000        0.0000        0.0000        0.0000        0.0000        0.0000        0.0000        0.0000        0.0000        0.0000        0.0000        0.0000        0.0000        0.0000        0.0000        0.0000        0.0000        0.0000        0.0000        0.0000        0.0000        0.0000       10.5384        9.6241        9.0106        9.6164       14.3242       13.4713       12.4456       11.6417       10.8568        9.9673        9.2201        7.9030        7.1635        5.9886        6.2806        7.1643        7.7562        8.3598        9.8268        9.5073        9.6464        9.7732        8.9305       10.0565        9.8744       11.3456       10.8054       11.2943       11.5692       12.3541       12.9448       13.8979       12.8765       12.7213       12.5179       11.8773        0.0000        0.0000        0.0000        0.0000        0.0000        0.0000        0.0000        0.0000        0.0000        0.0000        0.0000        0.0000        0.0000        0.0000        0.0000        0.0000        0.0000        0.0000        0.0000        0.0000        0.0000        0.0000        0.0000        0.0000        0.0000        0.0000        0.0000        0.0000        0.0000        0.0000        0.0000        0.0000        0.0000        0.0000        0.0000        0.0000        0.0000        0.0000        0.0000        0.0000        0.0000        0.0000        0.0000        0.0000        0.0000        0.0000        0.0000        0.0000        0.0000        0.0000        0.0000        0.0000        0.0000        0.0000        0.0000        0.0000        0.0000        0.0000        0.0000        0.0000        0.0000        0.0000        0.0000        0.0000        0.0000        0.0000        0.0000        0.0000        0.0000        0.0000        0.0000        0.0000        0.0000        0.0000        0.0000        0.0000        0.0000        0.0000        0.0000        0.0000        0.0000        0.0000        0.0000        0.0000        0.0000        0.0000        0.0000        0.0000        0.0000        0.0000        0.0000        0.0000        0.0000        0.0000        7.6044        7.0205        0.0000        6.3578        6.3018        5.9392        5.6209        5.5112        4.8200        4.5152        4.2735        4.8475        5.4483        5.3675        6.0461        5.1516        4.3340        4.0921        3.8108        3.5206        3.5708        3.4984        3.2137        5.9003        5.2464        4.0232        2.6495        1.5887        1.0577        1.0614        0.5954        0.3363        0.1886        0.2203        0.4694        0.5673        0.8583        1.8809        1.4000        1.5410        1.5744        1.5455        1.5577        1.5233        1.6365        2.0119        1.5245        1.4740        1.6233        2.2502        3.7041        4.4771        4.7911        5.6203        7.1529        7.7067        7.1339        5.7579        3.8490        3.4972        2.2993        2.4144        1.4503        1.6511        1.8780        1.3640        1.2389        0.9857        0.9177        0.9345        1.0632        1.1020        1.2872        1.2995        2.0818        3.0281        3.5917        0.0000        0.0000        0.0000        0.0000        0.0000        0.0000        0.0000
        0.0000        0.0000        0.0000        0.0000        0.0000        0.0000        0.0000        0.0000        0.0000        0.0000        0.0000        0.0000        0.0000        0.0000        0.0000        0.0000        0.0000        0.0000        0.0000        0.0000        0.0000        0.0000        0.0000        0.0000        0.0000        0.0000        0.0000        0.0000        0.0000       47.9330       42.2096       27.1406       23.2498       19.6640       16.5311       10.5811        9.4541        8.5740        8.9763       12.2916       11.1768       10.3531       10.0039       10.2630        8.7584        7.2191        7.0791        6.3727        6.4391        6.9463        6.7144        7.6377        9.1360       10.2513       11.6849       13.0344       10.7903       10.5960        9.1593        9.6359        9.7504       10.4464        9.8751       11.3348       12.0863       12.7232       12.4429       12.4592       12.3945       12.4326       11.8790       10.2920        9.9138        0.0000        0.0000        0.0000        0.0000        0.0000        0.0000        0.0000        0.0000        0.0000        0.0000        0.0000        0.0000        0.0000        0.0000        0.0000        0.0000        0.0000        0.0000        0.0000        0.0000        0.0000        0.0000        0.0000        0.0000        0.0000        0.0000        0.0000        0.0000        0.0000        0.0000        0.0000        0.0000        0.0000        0.0000        0.0000        0.0000        0.0000        0.0000        0.0000        0.0000        0.0000        0.0000        0.0000        0.0000        0.0000        0.0000        0.0000        0.0000        0.0000        0.0000        0.0000        0.0000        0.0000        0.0000        0.0000        0.0000        0.0000        0.0000        0.0000        0.0000        0.0000        0.0000        0.0000        0.0000        0.0000        0.0000        0.0000        0.0000        0.0000        0.0000        0.0000        0.0000        0.0000        0.0000        0.0000        0.0000        0.0000        0.0000        0.0000        0.0000        0.0000        0.0000        0.0000        0.0000        0.0000        0.0000        0.0000        0.0000        0.0000        0.0000        0.0000        7.3075        6.5633        5.5380        5.8664        6.0998        5.7720        5.4303        5.0996        4.1164        3.7047        4.2489        4.8574        5.0068        5.5493        5.2822        5.0248        4.3606        3.9516        3.2789        2.9615        2.8379        2.7746        3.1760        4.9369        5.9861        5.0377        3.1385        3.0800        1.8435        1.2565        1.8886        0.3106        0.2383        0.1483        0.1283        0.3882        0.5339        0.4968        0.9957        1.2123        1.2204        1.3902        1.3868        1.3201        1.3158        1.5994        1.7421        1.6122        1.8628        1.8371        2.1715        4.0373        4.7831        5.0560        5.4476        6.6982        7.3455        6.9604        5.5704        3.2241        2.2188        1.9569        1.7955        0.9366        1.2283        1.1352        0.7738        0.8194        0.6896        0.6220        0.7883        0.9625        1.0901        1.2276        1.2653        1.8043        1.7491        0.0000        0.0000        0.0000        0.0000        0.0000        0.0000        0.0000        0.0000
        0.0000        0.0000        0.0000        0.0000        0.0000        0.0000        0.0000        0.0000        0.0000        0.0000        0.0000        0.0000        0.0000        0.0000        0.0000        0.0000        0.0000        0.0000        0.0000        0.0000        0.0000        0.0000        0.0000        0.0000        0.0000        0.0000       52.4935       48.6654       46.7953       44.4745       41.9973       28.2564       25.1637       22.5971       19.5774       11.2448        8.9429        8.3307        8.5278       11.9709       11.3701       11.1348        9.6124        8.0168        7.6295        7.2211        8.1210        7.8024        7.8975        8.5803        9.5476       11.0508       10.7925       10.4141       10.2657        9.8357       11.8042        9.5840        8.8615        8.5912        9.4457        9.0535        8.6241        9.3147       10.2862       10.7473       11.0168       11.5238       11.7687       11.5453       10.9113        9.5780        9.1964        8.5428        8.1189        6.4944        5.5488        5.0260        4.7931        4.7374        4.5472        3.9007        0.0000        0.0000        0.0000        0.0000        0.0000        0.0000        0.0000        0.0000        0.0000        0.0000        0.0000        0.0000        0.0000        0.0000        0.0000        0.0000        0.0000        0.0000        0.0000        0.0000        0.0000        0.0000        0.0000        0.0000        0.0000        0.0000        0.0000        0.0000        0.0000        0.0000        0.0000        0.0000        0.0000        0.0000        0.0000        0.0000        0.0000        0.0000        0.0000        0.0000        0.0000        0.0000        0.0000        0.0000        0.0000        0.0000        0.0000        0.0000        0.0000        0.0000        0.0000        0.0000        0.0000        0.0000        0.0000        0.0000        0.0000        0.0000        0.0000        0.0000        0.0000        0.0000        0.0000        0.0000        0.0000        0.0000        0.0000        0.0000        0.0000        0.0000        0.0000        7.5732        7.6142        7.1871        6.2197        6.4354        0.0000        0.0000        0.0000        0.0000        6.1146        7.6156        6.6056        5.5954        4.6839        4.5579        5.0977        4.8613        4.6831        4.2550        3.6923        3.4269        4.0593        4.8643        5.9871        6.1917        4.6221        4.1161        4.2601        3.5208        3.4244        3.0410        3.0918        3.2714        4.0928        4.8646        4.5752        3.1410        2.4963        2.5755        2.0653        1.4557        2.7148        0.3144        0.1275        0.1495        0.4204        0.4349        0.4232        0.6111        0.6712        1.1878        1.4580        1.4993        1.6301        1.2483        1.3566        1.5108        1.8836        1.5185        1.5113        1.6928        2.0687        4.2208        4.9845        5.3995        5.2596        5.8700        6.2300        6.1051        5.1507        3.1598        2.1717        1.7744        1.8603        0.7163        0.7230        0.5175        0.3151        0.6130        0.5363        0.5831        1.0524        1.4532        1.7189        1.4471        1.2656        1.3398        1.0754        0.0000        0.0000        0.0000        0.0000        0.0000        0.0000        0.0000        0.0000
        0.0000        0.0000        0.0000        0.0000        0.0000        0.0000        0.0000        0.0000        0.0000        0.0000        0.0000        0.0000        0.0000        0.0000        0.0000        0.0000        0.0000        0.0000        0.0000        0.0000        0.0000        0.0000        0.0000        0.0000        0.0000       46.9497       44.7548       32.7818       30.3679       28.9214       28.3719       32.8342       31.3574       28.7419       24.5726       18.1142       15.6303       12.8054       11.5205       11.6273       10.4646        9.4508        9.3038        9.5457        8.1495        8.3386        8.6770        9.9251        9.3941       10.1207        9.7977       11.0456        9.6394        9.4214        8.8416        9.3066        8.5451        6.8612        6.4435        6.7766        6.9004        6.9514        7.2482        7.3375        7.8408        7.8334        7.9893        9.0541        9.7189        9.6228        9.2429        8.7106        8.5105        8.0229        7.4189        6.0718        5.3373        5.3895        4.9060        4.4296        3.6941        2.9209        3.0758        1.2503        0.0000        0.0000        0.0000        0.0000        0.0000        0.0000        0.0000        0.0000        0.0000        0.0000        0.0000        0.0000        0.0000        0.0000        0.0000        0.0000        0.0000        0.0000        0.0000        0.0000        0.0000        0.0000        0.0000        0.0000        0.0000        0.0000        0.0000        0.0000        0.0000        0.0000        0.0000        0.0000        0.0000        0.0000        0.0000        0.0000        0.0000        0.0000        0.0000        0.0000        0.0000        0.0000        0.0000        0.0000        0.0000        0.0000        0.0000        0.0000        0.0000        0.0000        0.0000        0.0000        0.0000        0.0000        0.0000        0.0000        0.0000        0.0000        0.0000        0.0000        0.0000        0.0000        0.0000        0.0000        0.0000        0.0000        0.0000        0.0000        6.8008        6.8811        6.7061        8.3864        7.6920        7.4894        6.9853        6.0973        5.1652        4.9240        5.6386        6.8641        5.3167        5.1929        4.2564        3.2509        3.1803        3.5049        3.4606        4.5505        4.1027        3.8240        3.7720        4.6908        5.3334        6.1728        5.4486        4.0858        3.8963        3.2294        2.7631        1.5058        1.6542        1.7291        1.9371        2.9411        2.1064        2.0215        0.7760        0.8119        1.0063        0.5900        0.2710        0.4016        0.3878        0.5449        1.1601        0.2520        0.2238        0.4527        0.5163        0.6807        0.7757        1.0495        0.9836        1.2694        1.3818        1.5544        1.8185        1.7082        1.8782        2.4257        3.0614        5.4774        6.7622        7.4193        6.6127        5.1929        5.2536        4.7330        4.3983        2.0550        1.4755        1.0228        0.6440        0.0980        0.1526        0.3494        0.1975        0.3901        0.5276        0.6656        0.0000        0.0000        4.0143        3.9571        3.0770        0.1205        0.0000        0.0000        0.0000        0.0000        0.0000        0.0000        0.0000        0.0000        0.0000
        0.0000        0.0000        0.0000        0.0000        0.0000        0.0000        0.0000        0.0000        0.0000        0.0000        0.0000        0.0000        0.0000        0.0000        0.0000        0.0000        0.0000        0.0000        0.0000        0.0000        0.0000        0.0000        0.0000        0.0000        0.0000        0.0000       41.5724       31.0587       27.5439       26.6090       26.8951       32.9639       33.2461       31.0540       27.8594       21.6163       18.1209       14.2562       13.1897       11.4751       10.4200       10.5334       10.3736       10.9557        9.7883        9.1241        9.6284        9.9355       10.2272       10.2967       11.2190       11.1480        9.5541        8.6870        8.4885        7.1002        6.4098        5.6886        5.7735        6.4030        6.5547        7.1443        6.7174        6.4697        6.6923        6.6969        7.0919        8.0718        9.0923        8.9931        8.5032        8.1808        7.9583        7.7595        7.2048        5.7393        6.2083        5.3953        5.9184        4.7366        4.6833        4.3987        4.5848        1.6531        1.6742        1.9844        0.0000        0.0000        0.0000        0.0000        0.0000        0.0000        0.0000        0.0000        0.0000        0.0000        0.0000        0.0000        0.0000        0.0000        0.0000        0.0000        0.0000        0.0000        0.0000        0.0000        0.0000        0.0000        0.0000        0.0000        0.0000        0.0000        0.0000        0.0000        0.0000        0.0000        0.0000        0.0000        0.0000        0.0000        0.0000        0.0000        0.0000        0.0000        0.0000        0.0000        0.0000        0.0000        0.0000        0.0000        0.0000        0.0000        0.0000        0.0000        0.0000        0.0000        0.0000        0.0000        0.0000        0.0000        0.0000        0.0000        0.0000        0.0000        0.0000        0.0000        0.0000        0.0000        0.0000        0.0000        0.0000        0.0000        6.0272        5.5749        5.5584        7.0397        7.5913        7.0069        6.1528        5.3668        4.9203        4.8407        4.8482        5.5328        4.7570        5.4588        4.1617        2.9645        2.2398        2.3067        2.6909        3.7766        3.8379        3.3718        3.7717        4.3669        4.7326        5.0643        4.6791        3.6691        3.4563        2.9137        2.2369        1.0179        1.0725        1.5540        1.6203        2.0798        1.1133        1.1625        0.9701        0.9919        0.7541        2.8093        0.3290        0.8199        0.4291        0.3965        0.5372        0.4860        0.3370        0.3961        0.5779        0.5165        0.6181        1.0052        1.2264        1.8201        1.8370        1.9076        2.0661        1.8792        2.1491        2.5155        3.2447        5.9348        7.0116        7.2757        6.6109        5.0250        4.7425        4.3110        5.0102        1.7647        1.5427        1.3909        0.6751        0.5159        0.3568        0.4512        0.3028        0.3853        0.4957        0.0000        0.0000        0.0000        0.0000        0.0000        0.0000        0.0000        0.0000        0.0000        0.0000        0.0000        0.0000        0.0000        0.0000        0.0000        0.0000
        0.0000        0.0000        0.0000        0.0000        0.0000        0.0000        0.0000        0.0000        0.0000        0.0000        0.0000        0.0000        0.0000        0.0000        0.0000        0.0000        0.0000        0.0000        0.0000        0.0000        0.0000        0.0000        0.0000        0.0000        0.0000        0.0000        0.0000       30.1692       27.6398       26.4671       27.9812       34.2028       35.3787       34.3115       29.8690       21.7715       17.4744       14.2157       14.3633       13.4845       11.7765        9.9654        9.9362       10.6177        9.7816       10.2865       10.0954       12.3705       12.3837       10.8128        9.8471        8.5680        8.0475        8.2078        7.2330        5.6986        5.3375        4.8320        4.8184        5.8922        6.6880        6.9145        6.8540        6.5287        5.8861        6.4588        6.6607        7.7601        7.9277        7.9195        7.9769        7.8654        7.2214        7.6176        6.9765        5.9296        5.1826        5.3436        5.0726        5.0085        5.2216        4.9461        5.2338        5.4656        4.7252        1.4403        1.4487        1.1844        1.1321        0.8671        0.0000        0.0000        0.0000        0.0000        0.0000        0.0000        0.0000        0.0000        0.0000        0.0000        0.0000        0.0000        0.0000        0.0000        0.0000        0.0000        0.0000        0.0000        0.0000        0.0000        0.0000        0.0000        0.0000        0.0000        0.0000        0.0000        0.0000        0.0000        0.0000        0.0000        0.0000        0.0000        0.0000        0.0000        0.0000        0.0000        0.0000        0.0000        0.0000        0.0000        0.0000        0.0000        0.0000        0.0000        0.0000        0.0000        0.0000        0.0000        0.0000        0.0000        0.0000        0.0000        0.0000        0.0000        0.0000        0.0000        0.0000        0.0000        0.0000        0.0000        0.0000        5.1579        5.0670        5.4387        5.2724        6.9996        6.8902        6.3636        5.6377        5.0013        4.8900        4.9242        4.9633        4.9763        4.6464        3.7895        3.4586        2.1347        1.7113        1.9508        2.0653        3.7177        3.8698        3.4266        3.2059        3.9569        3.8557        3.9429        3.7095        2.7951        2.8594        2.5429        2.0358        0.9211        1.1320        1.4211        1.9390        1.9487        1.3442        1.6820        1.3985        1.6260        4.3303        0.2766        0.2572        0.6300        0.2451        0.1883        0.1735        0.1662        0.0882        0.1689        0.5324        0.7162        0.8364        0.7265        1.2621        1.8241        1.9525        2.1848        2.1344        2.2301        2.2925        2.6135        3.5095        5.9371        6.7381        6.9702        6.2490        4.9394        5.0913        4.9248        4.6350        1.3609        0.7652        1.4287        1.5518        1.0272        0.9133        0.6532        0.3167        0.4335        0.4015        0.0000        0.0000        0.0000        0.0000        0.0000        0.0000        0.0000        0.0000        0.0000        0.0000        0.0000        0.0000        0.0000        0.0000        0.0000        0.0000
        0.0000        0.0000        0.0000        0.0000        0.0000        0.0000        0.0000        0.0000        0.0000        0.0000        0.0000        0.0000        0.0000        0.0000        0.0000        0.0000        0.0000        0.0000        0.0000        0.0000        0.0000        0.0000        0.0000        0.0000        0.0000        0.0000        0.0000       30.2711       28.0292       27.4239       28.6995       35.9789       37.2510       35.1794       30.5926       22.0563       19.3209       17.6086       16.1480       15.3980       12.8943       10.0255        9.3830       10.2840       10.2778       10.3186       10.9980       12.4736       13.4928       13.3246       10.9842        8.6072        8.1742        8.4335        7.0583        5.7086        6.1394        5.3104        5.9095        6.1741        6.3718        6.6017        6.4169        5.6672        5.6814        6.1662        6.4982        7.4419        6.6152        6.5041        6.2179        7.1434        5.0784        6.1796        5.7192        4.8792        4.8772        5.3965        5.0130        5.3772        5.7473        5.4322        5.1214        4.8622        4.7046        1.3728        1.1111        0.8400        0.5843        0.4340        0.0000        0.0000        0.0000        0.0000        0.0000        0.0000        0.0000        0.0000        0.0000        0.0000        0.0000        0.0000        0.0000        0.0000        0.0000        0.0000        0.0000        0.0000        0.0000        0.0000        0.0000        0.0000        0.0000        0.0000        0.0000        0.0000        0.0000        0.0000        0.0000        0.0000        0.0000        0.0000        0.0000        0.0000        0.0000        0.0000        0.0000        0.0000        0.0000        0.0000        0.0000        0.0000        0.0000        0.0000        0.0000        0.0000        0.0000        0.0000        0.0000        0.0000        0.0000        0.0000        0.0000        0.0000        0.0000        0.0000        0.0000        0.0000        0.0000        0.0000        0.0000        0.0000        6.2001        5.3799        5.0740        7.4913        8.1373        6.2734        5.2982        4.8451        4.2563        3.8861        3.5698        4.0359        4.0283        3.2073        2.5095        1.6943        1.4355        1.3697        1.4868        2.1386        2.7019        3.0096        2.8605        3.2864        3.0737        2.9419        2.7740        2.2236        2.2511        1.9570        1.4268        0.7818        1.1126        1.3644        1.4805        0.4395        0.2661        0.1814        0.1121        0.9842        1.1916        0.0637        0.0186        0.0000        0.0654        0.0983        0.1691        0.1889        0.2927        0.2370        0.3191        0.8794        1.0160        1.1841        1.4887        2.0116        2.3624        2.3961        2.4390        2.6643        2.7933        2.7027        3.1366        4.8117        5.7072        5.7880        5.4358        4.3507        4.3268        4.0324        3.6494        0.4742        0.5058        1.3007        1.4311        1.0382        0.7041        0.4788        0.6937        0.7307        0.6860        0.0000        0.0000        0.0000        0.0000        0.0000        0.0000        0.0000        0.0000        0.0000        0.0000        0.0000        0.0000        0.0000        0.0000        0.0000        0.0000
        0.0000        0.0000        0.0000        0.0000        0.0000        0.0000        0.0000        0.0000        0.0000        0.0000        0.0000        0.0000        0.0000        0.0000        0.0000        0.0000        0.0000        0.0000        0.0000        0.0000        0.0000        0.0000        0.0000        0.0000        0.0000        0.0000        0.0000        0.0000       31.3497       30.6983       31.8386       37.9910       39.6349       38.0378       34.3775       27.2006       24.9798       22.0203       21.0338       13.2949       11.3010        9.1251        7.9324        9.0622       10.5000       11.6238        9.2978       10.0434       12.7716       11.6038        8.5355        7.8861        7.1738        6.7127        6.6466        7.9759        8.5677        8.1991        8.1393        6.3585        5.9820        5.6515        5.9966        6.0542        6.2868        6.3931        6.8734        6.1633        4.9278        4.4469        3.9080        2.6554        2.9137        2.5481        2.6738        3.7014        3.7377        3.6608        4.0247        4.5842        4.6504        5.1925        5.0444        4.9935        4.2412        2.5350        2.0636        0.9331        0.5282        0.3377        0.2828        0.0000        0.0000        0.0000        0.0000        0.0000        0.0000        0.0000        0.0000        0.0000        0.0000        0.0000        0.0000        0.0000        0.0000        0.0000        0.0000        0.0000        0.0000        0.0000        0.0000        0.0000        0.0000        0.0000        0.0000        0.0000        0.0000        0.0000        0.0000        0.0000        0.0000        0.0000        0.0000        0.0000        0.0000        0.0000        0.0000        0.0000        0.0000        0.0000        0.0000        0.0000        0.0000        0.0000        0.0000        0.0000        0.0000        0.0000        0.0000        0.0000        0.0000        0.0000        0.0000        0.0000        0.0000        0.0000        0.0000        0.0000        0.0000        0.0000        0.0000        0.0000        0.0000        5.7236        5.5192        6.1710        7.0989        5.7564        4.9188        4.8591        4.5650        3.9107        3.3617        2.0411        1.8726        2.0697        2.0288        1.6854        1.7765        1.5738        1.1603        2.0342        2.3876        2.9336        2.7697        1.6092        1.5376        1.2981        1.4528        1.0402        0.8295        0.9046        1.1379        1.5195        1.8942        1.1164        0.7221        0.3797        0.3429        0.1192        0.2224        0.3925        0.1872        0.0807        0.0986        0.1525        0.1294        0.1185        0.2687        0.3707        0.4058        0.3514        0.3424        0.6068        0.8102        0.6334        0.6175        2.1588        2.5593        2.7936        2.9811        2.5694        2.6638        2.9391        2.8358        2.9314        3.4889        4.3095        3.9121        2.7958        2.1424        1.8984        1.8741        2.8376        2.5148        2.0608        1.5219        0.0659        0.0713        0.1182        0.1802        0.2265        0.3219        0.0000        0.0000        0.0000        0.0000        0.0000        0.0000        0.0000        0.0000        0.0000        0.0000        0.0000        0.0000        0.0000        0.0000        0.0000        0.0000
        0.0000        0.0000        0.0000        0.0000        0.0000        0.0000        0.0000        0.0000        0.0000        0.0000        0.0000        0.0000        0.0000        0.0000        0.0000        0.0000        0.0000        0.0000        0.0000        0.0000        0.0000        0.0000        0.0000        0.0000        0.0000        0.0000        0.0000        0.0000       32.7416       32.5934       33.8590       40.6705       42.6085       42.5016       38.4103       30.2325       28.3834       23.7481       21.1776       12.9751       10.3071        9.1694        9.4878       12.8251       11.6091       11.7066       10.1078       10.0486        9.3384        8.6265        9.2060        8.8397        7.5439        7.0051        6.8961        8.5227        9.4425        9.1802        9.2527        7.0399        6.5210        6.0688        5.5123        5.8882        6.3940        6.3937        6.5920        4.6336        3.9496        3.1943        2.5913        2.1453        1.7851        2.0913        2.2698        2.9375        3.3260        3.8144        4.3852        4.4648        4.4524        4.7468        4.5366        5.1343        4.1713        2.5194        2.2471        1.0831        0.4581        0.4300        0.4019        0.0000        0.0000        0.0000        0.0000        0.0000        0.0000        0.0000        0.0000        0.0000        0.0000        0.0000        0.0000        0.0000        0.0000        0.0000        0.0000        0.0000        0.0000        0.0000        0.0000        0.0000        0.0000        0.0000        0.0000        0.0000        0.0000        0.0000        0.0000        0.0000        0.0000        0.0000        0.0000        0.0000        0.0000        0.0000        0.0000        0.0000        0.0000        0.0000        0.0000        0.0000        0.0000        0.0000        0.0000        0.0000        0.0000        0.0000        0.0000        0.0000        0.0000        0.0000        0.0000        0.0000        0.0000        0.0000        0.0000        0.0000        0.0000        0.0000        0.0000        7.0955        6.6871        5.9181        5.4338        6.4438        7.7928        6.5553        5.1335        4.6926        4.2690        4.1010        3.3867        2.3022        1.9176        1.7182        2.3276        2.4468        1.8909        1.7914        1.3906        1.5702        2.1619        2.0018        2.3006        1.4540        1.0257        0.8925        0.7529        0.4423        0.3624        0.8954        0.9991        0.9930        0.3708        0.5070        0.3613        0.1516        0.0999        0.1821        0.2874        0.2772        0.0617        0.8832        1.4160        0.4497        0.7437        0.8780        0.7839        0.5208        0.5051        0.4862        0.6349        0.8653        1.0549        1.2518        0.7140        2.2561        2.8403        3.1820        2.9398        2.9983        3.0290        3.1563        3.3168        3.5525        3.8980        4.4102        3.9592        2.8803        2.1892        2.1082        2.1687        3.2668        3.2801        2.9075        2.1628        0.0640        0.0728        0.0387        0.0227        0.1976        0.2658        0.0000        0.0000        0.0000        0.0000        0.0000        0.0000        0.0000        0.0000        0.0000        0.0000        0.0000        0.0000        0.0000        0.0000        0.0000        0.0000
        0.0000        0.0000        0.0000        0.0000        0.0000        0.0000        0.0000        0.0000        0.0000        0.0000        0.0000        0.0000        0.0000        0.0000        0.0000        0.0000        0.0000        0.0000        0.0000        0.0000        0.0000        0.0000        0.0000        0.0000        0.0000        0.0000        0.0000        0.0000       32.9666       31.9467       32.5510       39.0836       40.9939       41.9138       37.9067       29.4943       27.4848       24.0476       21.4356       14.9624       11.5846       10.4854        9.8872       13.0667       11.9401       10.8773       10.5359       10.4811        9.2281        7.1715        6.5551        7.2196        8.1624        6.4901        7.3648        9.5760        9.1898        7.9619        8.2523        6.3397        6.0204        5.9376        5.9756        5.8674        6.1838        6.6958        5.3688        4.2489        3.2905        2.8217        2.6681        1.5872        0.3483        0.3969        2.0614        3.0072        3.7074        3.4857        3.7545        4.1076        4.5558        4.9346        4.9662        4.4068        4.4218        2.6127        2.3573        0.8659        0.4746        0.4546        0.6572        1.6058        0.0000        0.0000        0.0000        0.0000        0.0000        0.0000        0.0000        0.0000        0.0000        0.0000        0.0000        0.0000        0.0000        0.0000        0.0000        0.0000        0.0000        0.0000        0.0000        0.0000        0.0000        0.0000        0.0000        0.0000        0.0000        0.0000        0.0000        0.0000        0.0000        0.0000        0.0000        0.0000        0.0000        0.0000        0.0000        0.0000        0.0000        0.0000        0.0000        0.0000        0.0000        0.0000        0.0000        0.0000        0.0000        0.0000        0.0000        0.0000        0.0000        0.0000        0.0000        0.0000        0.0000        0.0000        0.0000        0.0000        0.0000        0.0000        5.8128        6.0803        5.9908        5.7161        5.3743        6.5333        6.9325        5.9567        4.6637        4.2028        4.0286        3.6428        2.9195        2.1501        2.7827        3.4637        2.8981        1.9697        2.1379        2.2838        1.7822        2.0999        1.5263        1.1717        1.2807        1.0808        0.9477        1.0323        0.9364        0.6034        0.9587        0.7184        1.4002        0.4886        0.4035        1.1786        0.2814        0.2309        0.2801        0.9064        3.5573        0.2162        0.2721        0.5842        0.7403        0.9033        0.8661        0.8120        0.8300        0.8996        1.0391        0.9402        0.8415        0.9352        0.8700        1.1325        0.7194        2.0311        2.4919        2.9192        2.9065        2.5148        2.6586        2.8653        3.1410        3.2332        3.4723        3.8048        3.6771        3.4580        2.6395        2.2272        1.8332        3.2007        3.6165        3.4213        2.6593        0.0469        0.0327        0.0125        0.0119        0.0000        0.2079        0.2342        0.0000        0.0000        0.0000        0.0000        0.0000        0.0000        0.0000        0.0000        0.0000        0.0000        0.0000        0.0000        0.0000        0.0000        0.0000
        0.0000        0.0000        0.0000        0.0000        0.0000        0.0000        0.0000        0.0000        0.0000        0.0000        0.0000        0.0000        0.0000        0.0000        0.0000        0.0000        0.0000        0.0000        0.0000        0.0000        0.0000        0.0000        0.0000        0.0000        0.0000        0.0000        0.0000       31.4140       29.5137       27.8984       28.3634       35.6779       37.6920       36.8357       32.8991       28.0334       25.9922       26.3376       24.1271       16.5409       12.5130       10.4427        9.6033       14.2391       11.9761       10.5491       10.3276        9.7734       10.4135        8.1803        7.8422        8.6441        9.2821        8.8828        8.3976        8.1665        8.3431        7.4488        4.6474        4.1309        3.9677        6.0414        6.1372        5.6405        6.0209        6.0509        5.3913        4.3817        3.2365        3.0964        2.9283        2.1942        0.4636        0.1861        0.4349        1.5710        2.1145        3.1912        3.5792        3.7982        4.4578        4.6677        3.7950        3.6328        3.5517        2.9602        3.0865        2.2230        1.6107        0.8712        0.8320        1.4875        1.7358        0.0000        0.0000        0.0000        0.0000        0.0000        0.0000        0.0000        0.0000        0.0000        0.0000        0.0000        0.0000        0.0000        0.0000        0.0000        0.0000        0.0000        0.0000        0.0000        0.0000        0.0000        0.0000        0.0000        0.0000        0.0000        0.0000        0.0000        0.0000        0.0000        0.0000        0.0000        0.0000        0.0000        0.0000        0.0000        0.0000        0.0000        0.0000        0.0000        0.0000        0.0000        0.0000        0.0000        0.0000        0.0000        0.0000        0.0000        0.0000        0.0000        0.0000        0.0000        0.0000        0.0000        0.0000        0.0000        0.0000        5.2658        5.7174        5.9373        5.6402        5.4384        5.0415        5.2592        5.0075        4.6195        3.7366        3.6205        3.5372        3.7056        3.2401        2.5920        2.4501        3.0567        3.3685        3.0185        2.8843        2.5536        2.1019        2.7416        2.0138        1.7108        1.6831        1.4131        1.1553        1.1127        1.1893        0.9569        1.7139        1.4236        1.8040        0.8043        0.6466        0.9038        0.3498        0.2248        0.1050        0.2053        0.3419        0.3958        0.6824        0.9211        0.8573        1.0638        0.9408        1.1047        1.0687        0.9125        0.9157        0.8266        0.6267        0.8751        0.7788        1.0946        0.8615        1.8482        2.3050        2.6282        2.8168        2.5227        2.5464        2.8672        3.2405        3.4447        4.0962        4.4049        3.8558        2.9329        2.1923        1.6361        1.7647        3.2158        3.6015        3.7151        3.3249        0.0497        0.0418        0.0369        0.0352        0.0304        0.0889        0.0000        0.0000        0.0000        0.0000        0.0000        0.0000        0.0000        0.0000        0.0000        0.0000        0.0000        0.0000        0.0000        0.0000        0.0000        0.0000
        0.0000        0.0000        0.0000        0.0000        0.0000        0.0000        0.0000        0.0000        0.0000        0.0000        0.0000        0.0000        0.0000        0.0000        0.0000        0.0000        0.0000        0.0000        0.0000        0.0000        0.0000        0.0000        0.0000        0.0000        0.0000        0.0000        0.0000       27.3543       23.9418       22.9351       24.9118       25.0045       25.1842       23.3383       21.3741       18.5407       17.7929       19.2390       18.3293       16.7230       14.6698       12.9982       11.1438       15.2431       12.1179       11.4247       10.9083        8.3604        7.8277        7.1652        6.1783        7.8018        7.2812        7.3379        8.0157        6.4869        6.3270        6.3388        4.0978        3.8444        4.0951        4.0068        3.9051        3.6489        4.0940        4.1535        3.7439        3.5941        2.9605        2.6452        2.3094        1.3365        1.2129        0.5702        0.6317        1.4024        1.8799        2.2793        2.6454        2.5100        2.4811        2.7146        2.7439        2.6632        2.8079        2.6877        2.7477        2.6672        1.9433        1.3721        1.3572        1.3832        1.1790        0.8703        0.7894        1.0378        0.6513        0.6070        0.6170        0.5675        0.9869        0.0000        0.0000        0.0000        0.0000        0.0000        0.0000        0.9968        0.8026        0.7513        0.8155        0.0000        0.0000        0.0000        0.0000        0.0000        0.0000        0.0000        0.0000        0.0000        0.0000        0.0000        0.0000        0.0000        0.0000        0.0000        0.0000        0.0000        0.0000        0.0000        0.0000        0.0000        0.0000        0.0000        0.0000        0.0000        0.0000        0.0000        0.0000        0.0000        0.0000        0.0000        0.0000        0.0000        0.0000        0.0000        0.0000        3.7961        4.3998        5.6337        5.1267        4.7882        5.0459        4.7988        4.2655        3.2293        3.1047        3.1179        2.8907        2.2574        1.9106        1.5153        1.5653        1.7332        1.5693        2.7045        2.8503        2.0706        1.9813        1.7670        1.6975        2.1727        2.1281        1.8090        1.5278        1.5916        1.4919        1.5353        1.2866        0.9574        1.0795        0.9548        1.1091        0.7646        0.2737        0.2678        0.0937        0.2410        0.2985        0.3953        0.6160        0.6642        0.8570        0.9211        0.8783        0.7137        0.7809        0.7401        0.7891        1.0368        1.2689        1.1752        1.0617        0.7189        0.5957        1.0703        1.7268        1.6425        1.8629        2.2154        2.3283        2.8037        3.2679        3.5864        3.7297        4.0344        4.2586        3.8585        3.2297        1.7430        1.6410        1.4132        1.5622        2.6232        2.9872        3.1191        3.0426        3.3754        3.2664        3.1412        3.0309        3.0782        3.1937        0.0000        0.0000        0.0000        0.0000        0.0000        0.0000        0.0000        0.0000        0.0000        0.0000        0.0000        0.0000        0.0000        0.0000        0.0000        0.0000
        0.0000        0.0000        0.0000        0.0000        0.0000        0.0000        0.0000        0.0000        0.0000        0.0000        0.0000        0.0000        0.0000        0.0000        0.0000        0.0000        0.0000        0.0000        0.0000        0.0000        0.0000        0.0000        0.0000        0.0000        0.0000        0.0000       26.9179       26.7697       23.2521       21.7812       22.6125       22.1986       21.3257       20.4674       20.4432       20.3175       21.0624       18.5562       16.6794       15.3662       12.6373       12.0778       13.0567       16.4866       14.9907       10.5950        8.7164        7.4997        6.4223        5.6669        5.6536        6.9813        6.1761        5.3941        6.6652        5.6585        6.1194        5.7897        3.9290        3.6007        3.7266        3.9917        4.3692        3.9041        3.8071        3.6786        3.4408        3.2212        2.8326        2.6202        2.4050        1.4587        1.2938        0.8856        1.2392        1.7875        2.3607        2.4476        2.6105        2.5309        2.4645        2.5451        2.7326        2.9289        3.1349        3.4683        3.2118        3.0252        2.3703        1.8483        1.6223        1.4807        0.9461        0.9452        0.7965        0.7772        0.6276        0.5949        0.5498        0.5400        0.7695        0.3958        0.4014        1.0164        0.9160        1.3034        0.5175        0.5292        0.8679        1.1913        0.9914        0.9674        0.7911        1.4513        0.8818        0.0000        0.0000        0.0000        0.0000        0.0000        0.0000        0.0000        0.0000        0.0000        0.0000        0.0000        0.0000        0.0000        0.0000        0.0000        0.0000        0.0000        0.0000        0.0000        0.0000        0.0000        2.6835        3.3339        4.1235        2.8426        2.3558        2.1483        2.8632        3.2307        3.2760        3.3827        3.6874        4.3346        5.3180        6.9229        7.2346        4.8863        4.7527        4.5015        3.8843        2.7793        2.3225        2.1503        2.0480        1.8308        2.1515        2.5597        1.6249        1.7612        1.8080        1.8086        2.2275        2.1357        2.0741        2.0999        1.9328        1.9595        1.7734        1.8328        1.7573        1.6989        1.6096        1.4075        1.1256        0.7282        0.5421        0.2675        0.2475        0.0580        0.0186        0.7644        0.0907        0.2356        0.4948        0.6429        0.7599        0.9372        1.0370        1.0168        0.9881        0.7825        0.8422        0.6708        0.6231        1.0751        1.3904        1.4034        1.2269        0.9047        0.6875        1.0035        1.7905        1.7746        1.9357        2.4702        2.8039        3.2651        3.8516        3.8586        3.8400        4.0686        4.1928        4.0725        3.4325        1.5934        1.4544        1.4178        1.4960        2.5857        3.0092        3.2970        3.4639        4.1841        4.3847        4.6442        4.5672        0.0000        0.0000        0.0000        0.0000        0.0000        0.0000        0.0000        0.0000        0.0000        0.0000        0.0000        0.0000        0.0000        0.0000        0.0000        0.0000        0.0000        0.0000
        0.0000        0.0000        0.0000        0.0000        0.0000        0.0000        0.0000        0.0000        0.0000        0.0000        0.0000        0.0000        0.0000        0.0000        0.0000        0.0000        0.0000        0.0000        0.0000        0.0000        0.0000        0.0000        0.0000        0.0000        0.0000        0.0000       24.1262       22.5242       20.6926       20.9892       19.8016       19.0188       19.3748       19.7862       19.8959       21.2831       21.3854       20.5551       16.1572       14.2158       10.7359        8.7216        8.4748       10.3674        9.9363        8.8148        6.9208        5.7420        5.2898        5.4151        4.8064        5.7556        5.1340        4.9153        5.6839        5.1543        5.3292        4.3472        4.3040        4.1918        4.3855        4.8986        4.7844        3.7094        3.8609        4.2605        4.1928        3.5196        2.9739        2.3321        1.6919        1.2615        1.6747        1.5791        1.9070        2.0414        2.4397        2.8248        3.3634        2.8476        3.2099        3.1507        3.8874        4.0788        4.0866        3.5747        2.5100        1.9659        1.6856        3.3079        3.7309        2.1737        1.3660        1.0114        0.8360        0.9435        0.7279        0.5145        0.4370        0.5117        0.3583        0.5790        1.2260        1.3954        1.0826        0.4276        0.2163        0.4384        0.4303        0.5145        0.4934        0.6265        0.6426        0.7217        0.6231        0.4925        0.8311        0.3633        0.0000        0.0000        0.0000        0.0000        0.0000        0.0000        0.0000        0.0000        0.0000        0.0000        0.0000        0.0000        1.5847        1.3755        1.4949        1.6429        1.6629        2.1843        2.6885        2.5372        2.8449        3.6951        3.2784        3.3542        2.6067        3.1070        3.3502        3.5680        4.1213        4.5940        4.7591        5.0131        6.2077        5.7527        5.2562        4.4601        3.9275        2.5629        2.2466        2.2713        1.9005        1.6721        1.6619        1.8214        2.8845        4.6412        4.0559        3.2312        2.2428        2.3641        2.1532        2.0082        1.9026        2.0409        2.0867        2.0457        1.9531        1.8452        1.6641        1.4378        1.1016        0.6155        0.5432        0.3059        0.1668        0.0000        0.0177        0.0000        0.0532        0.2396        0.4944        0.7778        0.9352        0.8626        1.1019        1.2681        1.3835        1.1690        1.0473        0.9934        0.9716        1.8285        1.9214        1.8389        1.7081        1.0686        0.8800        1.0916        1.7835        2.0676        1.9767        2.1313        2.9015        3.4565        3.9091        4.0410        4.2171        4.3477        4.8019        4.4461        4.1115        1.9280        1.4207        1.5470        2.2013        2.9273        3.3518        3.6414        3.8502        0.0000        5.0612        5.3467        5.3340        0.0000        0.0000        0.0000        0.0000        0.0000        0.0000        0.0000        0.0000        0.0000        0.0000        0.0000        0.0000        0.0000        0.0000        0.0000        0.0000        0.0000        0.0000
        0.0000        0.0000        0.0000        0.0000        0.0000        0.0000        0.0000        0.0000        0.0000        0.0000        0.0000        0.0000        0.0000        0.0000        0.0000        0.0000        0.0000        0.0000        0.0000        0.0000        0.0000        0.0000        0.0000        0.0000        0.0000       21.8284       20.2102       21.1608       21.1576       19.3628       17.9095       19.1793       19.4733       19.5311       19.5907       23.1136       19.6256       19.2434       15.3047       14.3183       11.0092        8.8378        7.9593        7.5262        7.4988        6.6464        5.6419        5.7374        5.7141        5.3549        5.1774        5.1953        5.5508        5.0710        4.3336        4.3235        3.7701        3.6742        4.1126        4.6235        4.9414        5.0624        4.5661        4.6511        4.4991        4.3093        4.0519        3.4988        2.7719        2.5882        2.9874        3.1159        2.4428        1.8965        2.1424        2.4455        3.0057        3.1154        4.3301        4.1883        4.4440        4.7869        4.4279        3.8873        3.3180        2.7364        2.2549        1.5466        1.7547        2.4233        2.4447        2.0346        1.7304        1.4194        1.2274        1.1948        0.9423        0.8718        0.7921        1.4294        1.4435        0.7840        0.4156        0.4925        0.1182        0.0378        0.1469        0.2936        0.3224        0.3419        0.3134        0.4581        0.8654        0.4580        0.4241        0.4370        0.5368        0.3021        0.3151        0.3061        0.3562        0.0000        0.0000        0.0000        0.0000        0.0000        0.0000        0.0000        0.0000        1.3994        1.5691        1.3824        1.5385        1.7195        1.7357        2.8686        2.3956        2.0227        2.1541        3.3168        2.4223        2.6418        3.0257        3.9772        3.7785        3.8987        4.4221        5.2788        5.6812        5.5538        5.1484        5.5099        5.8494        5.1210        4.5404        3.3435        2.9145        3.1732        2.7894        2.4558        2.5699        2.6360        1.9684        2.2231        3.4086        4.2971        3.6357        2.7824        2.3659        2.0455        1.9089        1.8781        2.0012        1.8876        1.7430        1.6516        1.6334        1.3994        1.1354        0.8732        0.5501        0.3027        0.1197        0.1329        0.1215        0.1481        0.1771        0.5321        0.9608        0.9549        1.0553        1.2178        1.5963        1.9420        2.0942        1.3791        1.4729        1.4196        1.5578        2.3210        2.2969        2.6102        2.6002        1.4234        1.2789        1.5511        2.0156        2.6201        2.5177        2.9000        3.1031        3.6358        3.8893        4.0950        4.4465        4.2864        4.6076        4.5381        4.3377        2.3638        1.9569        2.1873        2.4565        3.4489        3.6198        0.0000        0.0000        0.0000        0.0000        0.0000        0.0000        0.0000        0.0000        0.0000        0.0000        0.0000        0.0000        0.0000        0.0000        0.0000        0.0000        0.0000        0.0000        0.0000        0.0000        0.0000        0.0000        0.0000        0.0000
        0.0000        0.0000        0.0000        0.0000        0.0000        0.0000        0.0000        0.0000        0.0000        0.0000        0.0000        0.0000        0.0000        0.0000        0.0000        0.0000        0.0000        0.0000        0.0000        0.0000        0.0000        0.0000       18.0796       16.9318       16.2566       14.7014       14.4082       19.1855       17.7673       15.1291       15.2011       17.5717       17.7582       16.8344       16.3791       19.3347       16.4913       14.9361       12.7434       13.6683       12.1235        9.4379        6.4773        6.8570        5.6589        5.8025        4.7243        6.6760        5.8955        6.0383        5.9247        5.5712        5.4846        5.2232        4.9683        4.2623        3.7561        3.8741        4.1998        4.1090        3.7689        3.8806        3.5956        3.6190        4.2686        4.1708        4.1442        3.8519        4.1128        3.6088        3.4096        2.5716        2.6490        3.1515        3.9150        3.2999        2.9368        2.9567        3.9416        3.5188        3.5519        3.6118        3.2357        3.5463        2.6609        2.2958        2.1331        2.3996        2.2585        2.2231        2.5882        1.9309        1.6186        1.1202        0.9359        0.9838        0.7513        0.9199        1.0900        1.8364        0.7701        0.5230        0.4534        0.0536        0.0432        0.0403        0.0435        0.1238        0.1321        0.1722        0.2611        0.6600        1.2876        0.3972        0.4560        0.7849        0.3249        0.1909        0.6651        1.0459        0.5276        0.4737        0.4529        0.3938        0.5912        1.0553        1.6763        2.2671        1.7108        1.5469        1.6630        1.8040        2.1843        2.0530        2.1779        2.6543        2.3381        2.5579        2.2317        2.1507        3.9841        3.4666        2.1283        3.1790        3.5832        3.9404        5.6098        6.4496        6.4788        6.4892        5.6812        5.5116        5.8235        5.8187        5.6359        5.4529        5.2555        4.5753        4.2286        4.2177        3.2529        2.4656        2.2551        2.3322        2.2607        2.6687        2.9313        3.1409        2.8816        2.4964        2.1901        1.3992        1.4940        1.4983        1.4386        1.5362        1.3843        1.2893        1.1118        1.1957        0.9328        0.4657        0.2255        0.0567        0.1473        0.2000        0.4498        1.0614        0.7935        1.1950        1.6530        1.6686        1.8472        1.9842        2.1276        2.3359        2.2462        2.1173        2.3043        2.7118        3.1162        3.4540        3.3461        3.1687        3.1574        3.4899        3.6642        2.6712        2.6873        2.7827        2.7695        3.1557        3.2651        3.5242        3.7332        4.3569        4.6138        4.7870        4.6056        4.3992        4.4015        4.3698        4.6884        3.8328        0.0000        0.0000        0.0000        0.0000        0.0000        0.0000        0.0000        0.0000        0.0000        0.0000        0.0000        0.0000        0.0000        0.0000        0.0000        0.0000        0.0000        0.0000        0.0000        0.0000        0.0000        0.0000        0.0000        0.0000        0.0000
        0.0000        0.0000        0.0000        0.0000        0.0000        0.0000        0.0000        0.0000        0.0000        0.0000        0.0000        0.0000        0.0000        0.0000        0.0000        0.0000        0.0000        0.0000       15.7634       14.1922       13.9517       13.9703       12.3798       12.9193       12.4265       11.2656       11.2221       14.3246       14.5133       13.5218       14.3736       15.4593       16.6640       16.3927       14.0546       15.6492       10.8704       10.3282        8.6696        7.3334        7.1216        5.6892        5.7817        4.5892        7.4860        6.5847        6.8245        6.2906        4.9570        4.3943        4.2171        4.7258        4.5023        5.2419        4.8546        3.9601        4.0279        3.5985        3.4968        3.3641        3.5965        4.0015        3.6862        4.2401        4.0431        4.0666        3.9467        3.8119        3.3693        3.3668        2.9635        2.5696        3.8308        4.5870        4.5337        3.8690        3.3630        3.5980        3.3967        3.4209        2.6162        2.4392        2.2932        2.0788        1.8601        1.7440        1.4577        1.1594        1.2599        0.9826        0.9503        0.7528        0.8418        0.8075        0.9823        1.1511        1.3294        1.1616        0.8024        0.9332        0.7669        0.5909        0.4540        0.0517        0.0396        0.0336        0.0340        0.1227        0.1568        0.1276        0.1665        0.2685        0.1978        0.2737        0.3539        0.3063        0.3092        0.2024        0.6334        1.1374        1.3285        0.9480        1.0524        1.5902        0.8267        1.6023        2.6709        3.1399        2.8416        1.7294        1.7978        2.6006        2.8488        2.2584        2.3147        2.0036        2.0877        2.1729        2.5182        2.2003        4.3593        4.3182        4.0559        3.2325        3.4232        3.3278        3.8437        4.7856        6.1177        7.3829        7.6467        6.9799        7.5358        8.9515        7.7351        7.4232        5.7716        4.5368        4.2297        4.1585        3.2377        2.6434        2.5273        2.2965        2.0865        2.4672        2.2339        2.8420        2.8870        2.6645        2.4917        1.6839        1.5460        1.3831        1.3033        1.5365        1.5333        1.2782        1.0741        1.3923        1.1842        0.5283        0.2947        0.2492        0.4574        0.3580        0.5241        0.6699        0.8364        1.1529        1.9114        1.8508        2.1369        2.3870        2.2490        2.2689        2.5801        2.8147        2.8233        3.4394        3.7636        3.7785        3.8747        4.4463        4.5172        4.3389        3.8584        2.8382        2.7616        2.8132        2.8030        3.1389        3.1329        3.5942        3.6569        4.4276        4.6620        4.8607        5.0863        5.4436        5.4617        0.0000        0.0000        0.0000        0.0000        0.0000        0.0000        0.0000        0.0000        0.0000        0.0000        0.0000        0.0000        0.0000        0.0000        0.0000        0.0000        0.0000        0.0000        0.0000        0.0000        0.0000        0.0000        0.0000        0.0000        0.0000        0.0000        0.0000        0.0000
        0.0000        0.0000        0.0000        0.0000        0.0000        0.0000        0.0000        0.0000        0.0000        0.0000        0.0000        0.0000        0.0000        0.0000        0.0000       12.7547       13.0114       14.1462       13.5262       12.9492       11.7602       11.0376       10.8223        9.1335        8.6351        8.9714        9.7324       12.3072       11.5700       11.4959       12.4365       13.5532       13.6298       12.6367        9.6423       10.5743        8.5181        7.4858        7.8262        6.6569        7.0276        6.6410        7.2906        6.4149        6.2368        2.0408        1.3481        4.0496        3.9089        3.8400        3.5588        4.3436        4.1122        5.2000        4.9552        4.6194        4.3404        4.0220        4.0789        3.8522        3.9241        4.1609        3.5282        3.7082        3.7689        4.4634        4.6487        5.0553        4.6491        3.9898        4.6295        5.8815        4.1187        4.8442        6.5112        4.9046        2.8439        2.3226        2.3264        2.4156        2.3224        2.2866        2.2124        2.2198        2.0887        1.7080        1.4321        1.0671        1.2500        1.5755        1.1367        1.2037        1.0807        1.1084        1.0730        1.3424        1.5447        0.9984        0.7383        0.8579        0.7647        0.5508        0.4754        0.2957        0.1546        0.0802        0.0865        0.2131        0.1863        0.2321        0.2234        0.1713        0.8692        0.5824        1.3129        1.1917        0.8482        1.0806        1.3509        1.0553        1.1991        1.5427        0.5549        2.1142        2.3651        0.7169        1.6474        1.1832        1.4231        1.5199        1.9324        2.7904        2.7873        2.6848        1.8977        1.6475        1.9356        1.8816        1.9340        2.9274        3.3070        4.5258        4.2060        3.0519        3.1141        3.5018        4.1085        5.1058        6.7447        7.2824       10.6371        9.8287        9.6112        9.2165        8.4779        6.5686        7.3819        5.7184        5.0009        4.9784        3.8336        3.0420        2.6397        2.4198        2.2429        2.2150        2.2967        3.0183        2.9130        2.8766        2.9104        1.8738        1.5964        1.5724        1.4779        1.6531        1.4893        1.2514        1.0436        1.0210        0.9309        0.5851        0.5062        0.5117        0.3654        0.5059        0.5162        1.0198        1.2074        1.7986        2.0688        1.9356        2.2208        2.1204        2.2679        2.7274        3.5985        3.9248        3.9669        4.4913        4.9187        5.2664        5.1893        5.4742        5.4360        5.5465        5.2227        3.7965        3.2411        2.7792        3.1524        3.0127        2.9998        2.9486        0.0000        5.0263        5.5028        5.6727        5.7710        5.6953        5.6466        0.0000        0.0000        0.0000        0.0000        0.0000        0.0000        0.0000        0.0000        0.0000        0.0000        0.0000        0.0000        0.0000        0.0000        0.0000        0.0000        0.0000        0.0000        0.0000        0.0000        0.0000        0.0000        0.0000        0.0000        0.0000        0.0000        0.0000        0.0000
        0.0000        0.0000        0.0000        0.0000        0.0000        0.0000        0.0000        0.0000        0.0000        0.0000        0.0000        0.0000        0.0000       14.8435       16.4203       12.6092       13.0179       12.9073       11.5007       11.0712       11.8258       11.7118       11.2845        9.9125        8.4576        8.1844        7.5175        9.7469        9.3326        8.4456        7.6662        8.5544        8.1704        9.0302        8.2803        8.4836        8.1608        7.1290        6.0480        4.4372        4.2528        4.5154        3.7985        1.8966        2.2831        1.6966        1.1861        3.9250        3.5505        3.2794        3.3699        3.5194        3.7718        4.1494        3.9858        3.5549        3.3338        2.9710        3.3137        3.3639        3.6546        3.6330        3.2192        3.7528        4.8921        6.0136        6.7474        5.9212        5.2648        3.9549        4.8542        4.6534        4.1884        3.9835        3.8107        2.4011        2.0005        2.6253        2.7391        2.6125        2.9348        2.8197        2.5807        2.3590        1.8528        1.4356        1.3705        1.4645        0.6748        0.7577        1.3023        1.1081        1.4194        1.5109        1.7313        2.1968        2.0121        1.5407        1.3228        1.4632        1.1867        1.2209        1.0424        1.1352        1.4821        0.8200        0.1400        1.1704        0.7759        0.2580        0.3827        0.3858        0.6775        1.0075        1.2606        0.8061        1.4094        0.7838        0.7771        0.6805        0.4502        0.2925        0.8399        1.6090        1.2315        0.5345        1.5152        1.0130        1.0879        1.2885        1.5823        2.0217        2.4348        2.3947        1.9413        1.7922        2.3233        2.1354        2.4115        2.3163        2.5010        2.6776        2.3626        2.9570        3.2453        3.6543        4.2418        5.5798        6.8357        8.6976        8.5386        8.8322        9.2876        8.2620        7.9346        8.7822        8.8895        7.3029        5.6668        6.0532        4.3515        3.6807        2.9586        2.8657        2.5556        2.7568        2.3357        2.7910        2.7328        2.7403        2.8427        2.3248        2.7360        2.4998        1.9202        2.2359        2.0577        1.6646        1.4084        1.5763        1.4190        0.8670        0.7423        0.5421        0.7613        0.4721        0.6706        1.2479        1.6910        2.7829        3.0663        2.1359        2.0799        2.5281        3.0059        3.4272        4.0994        4.2732        4.3745        5.6247        6.2036        6.4117        6.2226        6.2700        6.3046        5.8641        5.1480        3.8316        3.4152        3.3591        3.4686        3.0822        3.4273        0.0000        0.0000        0.0000        0.0000        0.0000        0.0000        0.0000        0.0000        0.0000        0.0000        0.0000        0.0000        0.0000        0.0000        0.0000        0.0000        0.0000        0.0000        0.0000        0.0000        0.0000        0.0000        0.0000        0.0000        0.0000        0.0000        0.0000        0.0000        0.0000        0.0000        0.0000        0.0000        0.0000        0.0000        0.0000        0.0000
        0.0000        0.0000        0.0000        0.0000        0.0000        0.0000        0.0000        0.0000        0.0000       10.7079        0.0000        0.0000       14.0897       13.2425       15.4366       10.2356        9.4633        8.6102        8.5821        7.3044        7.4747        7.4867        7.8660        7.0012        8.3125        5.8848        4.1413        6.4574        3.8255        4.2683        3.1559        3.8869        3.7861        3.6190        5.3594        7.1369        6.5977        7.2572        6.2069        4.8472        4.0903        3.7289        3.5495        1.3911        1.1635        1.2628        1.8272        3.2540        2.5756        2.1769        2.2089        2.2731        2.0297        1.8310        2.9830        2.9509        2.9529        2.4530        1.9354        2.2624        1.5111        1.4893        2.8611        4.9458        4.8996        5.1640        5.4950        6.7210        5.4667        5.2405        4.5933        4.9842        4.5393        4.9015        5.8538        3.6765        5.1985        5.5489        4.8224        4.1998        5.3627        4.9176        2.9633        1.1124        0.9882        1.7970        1.3860        0.2938        0.3049        0.5226        0.5290        0.5346        0.7824        0.9756        1.9927        1.9754        1.8169        1.8430        1.6715        1.4898        1.6061        1.3705        1.2874        1.4442        1.5177        1.2413        0.5416        0.5492        0.8040        0.6909        0.6271        0.8281        0.5796        0.5149        0.4032        0.3548        0.5727        0.2510        0.3462        0.2495        0.3035        1.0953        1.4208        1.4359        0.6097        0.3806        0.3611        0.8860        0.7698        1.2975        1.1396        1.3575        1.3510        1.2902        1.3153        1.1973        1.1084        1.1510        1.5322        1.7427        2.0818        2.5745        2.9417        3.4066        3.7526        5.3126        5.2071        5.3406        6.1044        6.1877        5.9318        6.4219        6.9738        7.6411        7.0324        7.5441        8.6498        7.6797        6.6210        6.2628        5.0763        3.6299        3.0345        3.3621        3.2407        2.7950        2.5752        2.1371        2.2660        2.0930        2.2048        3.0484        2.8630        2.6786        2.4076        2.3294        1.8441        1.7488        1.9143        1.9872        1.0881        0.8746        0.5937        0.5097        0.6194        1.3898        1.7052        4.2713        5.2249        4.3912        2.4188        2.7850        2.2099        2.8903        3.7333        5.4633        6.4844        7.2728        7.6830        7.1502        6.3088        6.0237        5.7723        6.4912        7.1129        6.8228        6.5381        5.8278        5.4047        4.8620        4.4858        3.1873        0.0000        0.0000        0.0000        0.0000        0.0000        0.0000        0.0000        0.0000        0.0000        0.0000        0.0000        0.0000        0.0000        0.0000        0.0000        0.0000        0.0000        0.0000        0.0000        0.0000        0.0000        0.0000        0.0000        0.0000        0.0000        0.0000        0.0000        0.0000        0.0000        0.0000        0.0000        0.0000        0.0000        0.0000        0.0000        0.0000        0.0000
        0.0000        0.0000        0.0000        0.0000        0.0000       29.0251       23.4214       16.6934       12.3751        8.8228       10.5978       11.8485       12.3696       14.3449       13.6895        7.7824        7.5965        7.5996        7.8215        6.7450        6.0056        5.7133        5.0834        5.2408        4.4552        2.1796        2.6933        4.2149        5.1295        4.7706        3.5706        2.9471        2.4365        2.4693        4.8301        7.2453        6.3517        4.9162        5.1172        3.5202        3.1112        2.9015        2.9136        2.1977        2.4693        3.2354        3.5909        3.8990        2.4910        2.0646        1.7202        1.8879        1.9106        1.5615        3.2395        2.8972        2.6955        2.6574        2.4244        2.1900        2.2914        2.4341        2.7421        4.4758        5.1502        5.0291        4.4676        4.8184        5.0313        5.1325        6.3771        6.2533        5.6042        6.3828        5.5981        6.1342        7.0066        7.8605        6.8788        4.8153        4.1135        3.3888        2.5144        1.5257        2.1376        2.3959        1.5199        0.5274        0.7451        2.1320        0.7344        0.4553        0.4795        0.5868        0.7858        0.7340        0.7401        0.7419        0.6472        0.6112        0.6701        1.5353        1.5983        2.9201        3.8564        2.5134        1.1141        0.9083        1.4855        0.9568        0.8723        0.8964        0.7194        0.6295        0.4904        0.7467        1.2448        0.6919        0.2636        0.2291        0.4110        1.0035        1.2542        1.0496        0.4829        0.6861        0.6673        1.0297        1.4869        0.8161        1.4202        1.3487        2.0547        2.2128        2.2754        1.3577        1.2407        1.0445        1.4107        3.0403        3.8104        2.9905        3.2970        5.0370        5.7182        6.6206        6.5901        6.2450        5.4015        5.7079        5.9571        6.4280        7.8509        7.7060        6.8647        6.4608        6.6309        6.1948        5.8916        5.0176        3.9682        3.5630        3.1043        3.5605        3.2736        3.2637        2.7598        2.4287        2.8227        2.1421        2.2747        3.0913        2.9081        2.4497        2.5492        2.1636        2.0118        1.7085        1.4147        1.3451        0.9579        0.9432        1.5527        1.5147        1.6470        2.8053        3.0907        3.5603        4.3144        1.2321        1.8930        2.4164        0.0000        0.0000        4.2680        7.7029        9.1859        9.4849        9.8756        8.2655        7.7795        6.5782        6.5208        7.6724        7.7840        7.7355        7.0444        6.4493        5.9979        5.2933        5.1061        0.0000        0.0000        0.0000        0.0000        0.0000        0.0000        0.0000        0.0000        0.0000        0.0000        0.0000        0.0000        0.0000        0.0000        0.0000        0.0000        0.0000        0.0000        0.0000        0.0000        0.0000        0.0000        0.0000        0.0000        0.0000        0.0000        0.0000        0.0000        0.0000        0.0000        0.0000        0.0000        0.0000        0.0000        0.0000        0.0000        0.0000        0.0000
        0.0000        0.0000        0.0000        0.0000       35.6959       30.4686       24.5707       15.2679       13.5985        8.7447        9.9074       10.0493       11.6384       11.6747       11.7299        7.3075        6.2452        6.5849        7.0602        5.9082        6.8204        5.4908        5.1281        4.1769        2.6545        2.8012        2.7732        5.1215        5.4432        3.6203        3.3286        2.6070        3.0853        3.9975        3.2081        4.0269        3.9985        4.5806        3.8730        3.4882        3.4505        2.3845        2.2235        2.6808        4.1817        3.9205        2.8978        4.9132        3.7914        3.1135        2.8374        1.8844        1.3675        1.1647        1.4768        1.3405        1.9647        2.4656        2.7736        3.1137        2.9919        3.1640        2.5023        3.0474        4.3956        5.7711        5.1759        5.2162        5.9948        5.8378        5.5669        4.6163        2.0478        2.6903        3.7016        4.1924        4.6777        4.2442        1.8248        1.5637        2.2693        3.2084        2.3922        2.0340        2.5216        1.5005        0.5205        0.2973        2.0492        1.5926        0.9539        0.5305        0.4937        0.4797        0.5178        0.6991        0.7395        0.7254        0.7308        0.6313        0.3984        0.4151        0.6023        2.0003        2.5597        1.5530        1.0791        1.6593        1.3017        1.3224        0.9934        1.0194        0.8696        0.9189        0.7275        0.9645        1.1566        0.9633        0.4475        0.8173        2.2797        2.0389        0.8007        0.9693        0.9120        0.3804        1.8681        2.7985        1.9526        1.6380        0.7531        0.7844        0.9980        2.7835        1.9880        1.6097        1.9707        2.0662        2.8837        5.4128        5.4539        3.7938        4.8643        5.7461        6.1624        5.2140        4.4932        5.1599        5.5525        5.2097        5.3284        6.1301        8.2526        7.7623        6.2326        5.7142        5.6606        5.9205        5.3150        4.6256        4.2167        4.4310        3.6853        3.9158        3.8360        3.2855        3.1538        3.2929        3.7455        2.9371        3.1165        2.8428        2.6687        2.2735        2.1542        2.2748        2.1992        1.9642        1.7604        1.2945        1.3091        1.3744        2.1333        3.8478        2.7932        2.4080        2.4726        6.5116        2.1307        1.0963        1.2540        0.0000        0.0000        0.0000        8.2675        7.0598        8.1597        8.2735        8.4322        6.7433        7.4144        7.0008        7.0736        8.1820        9.0086        8.8296        7.8949        7.4042        0.0000        0.0000        0.0000        0.0000        0.0000        0.0000        0.0000        0.0000        0.0000        0.0000        0.0000        0.0000        0.0000        0.0000        0.0000        0.0000        0.0000        0.0000        0.0000        0.0000        0.0000        0.0000        0.0000        0.0000        0.0000        0.0000        0.0000        0.0000        0.0000        0.0000        0.0000        0.0000        0.0000        0.0000        0.0000        0.0000        0.0000        0.0000        0.0000        0.0000        0.0000
        0.0000        0.0000       47.4401       35.3279       31.0748       30.5124       32.0929       15.1946       11.4920        7.8979       12.8721        9.9898       12.1754       11.7574       11.3554        6.2486        5.9417        6.5117        6.5233        5.2954        4.9986        3.7541        3.3935        1.7802        1.9376        3.0226        3.5645        6.1084        5.4474        4.9802        4.2491        2.8868        3.1388        3.2791        3.5480        3.5104        2.9165        3.1902        3.4297        4.2368        3.9643        4.4743        5.5663        4.5803        3.0090        4.7785        5.1089        4.5792        3.5135        3.6216        3.5295        3.1057        2.1957        1.5279        1.0745        0.7003        0.7552        1.1836        2.8608        3.3584        3.8566        4.1874        3.0746        4.4022        3.1879        1.6927        1.4227        2.8576        4.0667        3.9554        3.2018        1.1524        0.7418        0.7555        0.9917        1.3392        2.5563        2.8748        2.6156        1.9954        2.6991        1.9298        0.9258        2.0127        1.2203        0.7152        1.5013        2.6089        1.5758        0.6667        0.5552        0.6623        0.5337        0.5647        0.5704        0.7467        0.7762        0.7622        0.7488        0.5043        0.4729        0.4884        0.7852        0.7845        1.0099        1.1636        1.2840        3.7121        3.0106        1.8407        1.6647        1.8278        1.5123        1.3588        1.0331        0.7228        0.7934        0.6979        0.6619        0.9243        1.5166        1.1990        0.9391        1.5961        0.8963        0.4920        1.0120        1.1876        1.0885        0.4491        0.5206        0.6849        0.9267        0.8086        2.1004        2.9888        3.4150        3.7327        3.7441        6.5049        5.1719        5.8344        6.6266        7.8789        5.7156        4.9276        4.9235        5.0957        5.3271        4.9708        5.0296        6.1668        7.5964        7.0794        6.0136        5.2998        4.9330        4.9358        5.1744        5.1382        4.3613        4.0896        3.9442        4.9928        4.1970        3.5495        3.8674        3.8650        3.3923        2.5704        2.1424        2.4578        2.3734        2.2783        2.1214        2.4969        2.3541        2.3650        2.3245        2.4265        2.8230        3.0244        3.0623        3.1731        2.4923        1.3387        1.2545        1.4524        1.4333        1.8907        0.0000        0.0000        0.0000       10.1343        6.9808        5.5642        5.4423        6.5517        7.4869        6.4165        7.5574        8.2845        7.7997        8.4311        8.4047        8.2404        8.5605        0.0000        0.0000        0.0000        0.0000        0.0000        0.0000        0.0000        0.0000        0.0000        0.0000        0.0000        0.0000        0.0000        0.0000        0.0000        0.0000        0.0000        0.0000        0.0000        0.0000        0.0000        0.0000        0.0000        0.0000        0.0000        0.0000        0.0000        0.0000        0.0000        0.0000        0.0000        0.0000        0.0000        0.0000        0.0000        0.0000        0.0000        0.0000        0.0000        0.0000        0.0000        0.0000
        0.0000       29.1876       26.1405       27.8040       27.1847       25.8588       23.2989        9.2272        6.3520        5.6450        9.3484        7.3293       10.3416       11.0873        7.1829        5.0216        5.1936        6.5402        6.6134        8.3487        6.2300        6.2807        3.4772        2.7157        3.5958        4.6600        3.9162        5.4356        6.4398        6.1435        5.1783        2.8757        2.3806        3.1010        3.5142        2.0478        1.4462        2.7089        1.3097        1.3798        1.9031        6.0966        5.7684        3.9798        4.1106        3.6935        4.0815        5.0222        5.1833        4.8404        3.6083        1.9886        3.3750        3.4440        2.7896        1.5397        1.2777        0.7154        0.5520        0.9473        1.8350        1.7930        2.8963        3.4875        3.3071        2.2204        3.0915        3.4010        3.8657        2.1993        3.1499        2.9488        3.2400        2.2180        1.7627        0.9633        1.5804        1.5001        0.7120        0.6767        0.6033        0.2438        0.4276        0.5635        1.1628        0.7337        1.2210        1.9721        1.1961        1.1397        1.1732        0.8286        1.0792        1.4053        1.3983        0.9848        0.7227        0.6618        0.6277        0.4867        0.6018        0.4954        0.5803        0.9089        1.2857        1.6456        1.8013        2.1698        2.4177        2.2801        1.5749        1.3324        1.2498        1.1512        1.0982        1.0886        0.7909        0.7512        1.8408        0.9842        0.8422        0.9713        1.7223        1.2629        1.0911        0.8138        0.5952        0.3765        0.7394        1.1271        1.1910        0.6831        0.5368        2.6090        1.9252        2.2609        3.8479        5.2556        5.9850        6.0031        6.7766        7.4670        7.2477        8.5955        7.5109        6.4055        5.6768        5.2224        4.6964        4.6253        5.7394        7.0739        5.8665        5.1019        4.3224        4.2303        4.1512        4.4842        4.4911        5.9753        6.6372        6.5117        5.7998        4.7841        4.0554        4.4281        4.4119        3.8526        3.0397        2.7554        2.1243        2.3454        2.1172        2.1168        2.1765        2.6723        3.5352        3.6036        4.0732        4.5922        4.9088        3.3561        3.6912        4.5781        4.8604        2.8990        2.3646        1.7450        0.0000        0.0000        0.0000        0.0000        8.3724        6.3912        5.7871        3.8472        7.0395        3.8680        3.9985        3.0691        4.0241        3.8873        3.8072        5.1602        5.4722        5.8043        0.0000        0.0000        0.0000        0.0000        0.0000        0.0000        0.0000        0.0000        0.0000        0.0000        0.0000        0.0000        0.0000        0.0000        0.0000        0.0000        0.0000        0.0000        0.0000        0.0000        0.0000        0.0000        0.0000        0.0000        0.0000        0.0000        0.0000        0.0000        0.0000        0.0000        0.0000        0.0000        0.0000        0.0000        0.0000        0.0000        0.0000        0.0000        0.0000        0.0000        0.0000        0.0000        0.0000
        0.0000       25.1547       19.1454       18.7235       20.3470       19.3711       15.7747        5.6515        4.9538        8.6660       12.5556        9.2697       10.3964        5.8346        3.2331        3.1113        5.2809        4.1028        3.2942        4.5616        3.8695        4.7260        3.2706        3.1350        2.9475        2.9384        2.5279        4.6275        5.6543        5.8224        2.7763        1.9942        3.9906        6.3380        5.8628        3.2889        1.8047        1.5741        1.3162        1.2645        4.3972        5.6576        6.1457        3.8215        2.4756        5.1356        4.4729        5.2667        6.1112        5.7047        5.2681        1.6117        2.8327        3.8533        3.9759        2.7118        1.6832        1.3850        0.6389        0.5025        0.7200        1.4099        2.7894        1.9621        2.3292        4.0205        4.4308        3.4978        1.7696        1.7364        4.2668        4.0917        4.5188        3.6322        3.2683        1.8101        1.3212        2.0194        0.7479        0.6887        1.1936        0.4290        0.4144        0.7038        0.3396        0.8696        1.6429        2.4691        1.1018        1.4129        1.6625        1.6838        0.8661        1.0522        0.6756        0.8109        0.8001        0.5224        0.5480        0.5619        0.6168        0.5885        0.7334        1.1409        1.4027        1.6605        1.8995        2.1470        2.0773        1.8662        1.8069        1.5755        1.5154        1.4940        1.4376        1.5952        1.3423        1.3374        1.2893        0.9741        0.9035        0.9634        3.2765        2.1465        1.4700        4.8666        1.5360        0.2674        0.3123        0.8218        0.6802        0.5420        1.9335        2.1597        1.8326        2.6568        3.7575        5.3947        7.0885        7.7544        7.8005        8.9530        8.7512       10.0828        9.5313        9.7049        7.6117        6.1056        5.2158        5.3793        6.1926        6.9685        5.4665        4.1845        3.7105        3.9881        4.2319        4.8882        4.9624        6.9683        7.4716        7.3728        6.4728        5.6596        5.5571        5.3106        3.6795        2.7335        2.1203        1.7708        1.9351        2.0379        2.1554        2.5402        2.6721        2.4842        2.6233        2.7355        3.9082        3.8884        3.6971        3.3304        3.2929        4.7801        5.7065        5.1603        0.0000        0.0000        0.0000        0.0000        0.0000        9.7190        9.1271        6.6811        4.5994        5.3836        3.5210        3.4276        2.5498        2.2259        3.5387        3.3314        3.7534        4.4336        0.0000        0.0000        0.0000        0.0000        0.0000        0.0000        0.0000        0.0000        0.0000        0.0000        0.0000        0.0000        0.0000        0.0000        0.0000        0.0000        0.0000        0.0000        0.0000        0.0000        0.0000        0.0000        0.0000        0.0000        0.0000        0.0000        0.0000        0.0000        0.0000        0.0000        0.0000        0.0000        0.0000        0.0000        0.0000        0.0000        0.0000        0.0000        0.0000        0.0000        0.0000        0.0000        0.0000        0.0000        0.0000
       19.8566       16.2514       14.7630       16.2192       16.5444       11.4202        6.5907        2.9967        4.1347       11.6961       15.7310        8.8191        6.2193        2.8809        3.7365        4.2575        3.7431        2.0594        3.0833        3.3468        4.3758        3.7331        3.5470        2.6832        1.8147        1.7714        2.3839        4.9247        5.3048        2.7772        1.5297        3.0187        4.4136        5.3941        2.2560        2.1377        2.5970        1.5754        3.8547        5.1107        5.6781        6.6594        5.4740        1.7014        2.0738        5.3985        4.9321        5.1944        5.1956        5.6314        8.6606        5.2207        3.2840        3.3948        1.5966        2.6114        1.7435        0.4166        0.5788        4.1184        4.9691        2.0747        5.3834        3.2361        4.2532        5.2700        5.0876        5.4109        5.7063        4.2042        5.9179        4.7947        5.0163        3.9185        3.0220        2.2762        3.8823        3.2647        2.4456        1.5698        2.0861        1.3488        0.6363        0.4945        0.3832        1.4105        1.8673        3.2378        3.6669        2.5456        2.3259        2.4133        2.9467        0.9600        1.1025        1.3445        1.7874        1.6029        1.9659        1.6981        0.6956        0.8029        1.5399        2.4188        2.2188        1.8397        2.0963        2.4034        3.0584        2.2499        1.9381        1.6759        1.6818        1.5958        1.7680        2.2076        1.6791        1.0926        0.9536        1.1255        1.1192        1.0735        1.0992        1.9090        1.3142        1.7458        1.3037        1.7363        2.1474        0.8292        0.8028        0.6034        0.5348        2.0486        2.7739        2.9130        2.5041        2.9748        3.6177        5.8975       12.2399        6.1050        7.6294        9.7476       11.0673        8.8282        8.2295        6.3182        6.3566        6.4426        6.3580        5.8135        4.4384        3.7740        3.7698        4.2104        4.4573        4.8006        5.5227        7.8609        8.9056        8.4976        7.7631        6.5677        5.1100        3.9135        3.0493        2.5123        2.0911        1.6731        1.6670        2.7162        2.0974        2.4361        2.2774        2.3741        2.5276        2.7448        3.0376        3.2470        3.2436        3.3560        3.1534        2.9772        3.8070        0.0000        0.0000        0.0000        0.0000        0.0000        0.0000        9.6348        7.6385        6.6500        5.3967        6.0343        5.2428        5.1435        3.1114        2.5932        3.1914        0.0000        0.0000        0.0000        0.0000        0.0000        0.0000        0.0000        0.0000        0.0000        0.0000        0.0000        0.0000        0.0000        0.0000        0.0000        0.0000        0.0000        0.0000        0.0000        0.0000        0.0000        0.0000        0.0000        0.0000        0.0000        0.0000        0.0000        0.0000        0.0000        0.0000        0.0000        0.0000        0.0000        0.0000        0.0000        0.0000        0.0000        0.0000        0.0000        0.0000        0.0000        0.0000        0.0000        0.0000        0.0000        0.0000        0.0000        0.0000
       14.4942       12.3302       11.4375       15.3561       13.0647        8.0553        6.2896        6.6963        8.1082       14.4079       16.7502        4.6572        4.2372        5.1556        3.8927        3.1457        2.2781        2.3848        3.4218        3.3286        2.8814        2.3458        2.3096        2.5169        1.8721        3.0934        4.7317        4.8586        2.4173        1.9581        1.7971        2.2225        3.5450        2.6051        1.6948        1.0646        1.1582        2.0757        5.1342        5.7236        3.2734        1.0999        0.4229        1.3706        3.5487        4.2643        3.6073        0.3132        1.6713        3.2823        7.8478        5.4615        4.9583        3.2288        3.4158        2.5085        2.9045        3.4204        3.3164        2.2182        2.9932        3.1863        5.2346        5.9746        3.9671        4.8576        4.9813        4.5527        4.7828        8.0262        4.9715        5.3819        4.2604        2.4824        2.3237        3.1088        4.0746        3.1804        1.7410        2.6402        3.0671        4.1723        3.5284        1.1563        1.5764        2.0656        2.5597        3.3163        4.7225        1.8846        1.5797        1.6513        1.6219        2.8142        1.9724        1.8373        2.9840        3.1129        2.8238        2.4809        2.0047        1.3001        1.2591        1.7919        3.0280        3.0936        2.8899        2.1999        2.6445        2.5823        2.3767        2.8110        2.1080        2.2235        2.0384        1.7174        1.6355        2.8111        1.4827        1.4834        1.5851        7.7698        5.4480        3.5263        2.6665        3.0778        3.2097        5.4276        5.5367        3.7195        3.1573        1.7658        1.2442        0.8140        1.5587        1.4862        1.8102        2.6306        3.2966        3.6570        6.6974        6.6362        4.2584        4.1785        5.9431        6.5624        7.1995        6.7181        7.6334        7.4128        6.1276        5.5159        5.0596        5.5455        5.2712        5.2776        4.8916        5.4474        6.5481        7.8192        9.3932        8.9267        6.6280        5.1699        4.8068        4.2929        3.5259        2.3574        1.8277        1.5520        1.4750        1.7033        2.0783        2.1685        2.0287        2.0239        2.1212        2.8797        3.2626        3.3271        3.8373        4.1020        4.4842        4.9028        0.0000        0.0000        0.0000        0.0000        0.0000        0.0000       10.6200       10.6918        9.2097        9.0611        9.0252        6.2165        6.2300        3.9563        4.9180        3.0705        3.3962        0.0000        0.0000        0.0000        0.0000        0.0000        0.0000        0.0000        0.0000        0.0000        0.0000        0.0000        0.0000        0.0000        0.0000        0.0000        0.0000        0.0000        0.0000        0.0000        0.0000        0.0000        0.0000        0.0000        0.0000        0.0000        0.0000        0.0000        0.0000        0.0000        0.0000        0.0000        0.0000        0.0000        0.0000        0.0000        0.0000        0.0000        0.0000        0.0000        0.0000        0.0000        0.0000        0.0000        0.0000        0.0000        0.0000        0.0000        0.0000
       16.8363       24.7463       21.9257       14.3170        8.1865        3.4173        9.0168        9.2376       10.0891       16.3183       15.6119        8.4751        6.6831        4.8355        3.3793        3.0738        2.2499        2.3197        2.1295        1.1072        1.2859        0.9402        0.7795        1.1606        1.6206        3.1446        3.2576        2.8220        1.5043        2.5954        2.4633        2.0598        4.0806        3.6070        0.9958        1.4771        1.2848        1.2727        1.4888        1.6560        4.1512        3.4860        0.7207        1.6275        3.5398        2.8342        4.4398        0.4997        3.3892        2.9188        5.8994        4.1152        5.0595        6.3062        8.9254        6.4477        6.3050        7.7866        5.3206        3.7713        1.8009        1.6482        4.5335        3.4315        3.8107        3.6167        2.1204        3.5512        5.4014        6.1956        5.0640        4.6532        4.3483        4.4084        2.6578        2.3465        1.7220        1.7317        1.1410        0.7882        3.1874        3.2911        2.8996        1.5343        1.2726        2.9222        2.8814        4.1812        2.7581        2.0487        2.2751        2.1693        2.4699        2.8402        3.2619        3.7041        4.2650        4.3503        4.2669        3.1958        2.9880        2.2690        2.2212        2.4376        2.4591        3.7534        4.8881        3.3787        3.1560        2.7473        2.7674        3.3467        3.3906        3.3130        2.9407        2.0946        2.4271        1.9976        1.5085        1.3613        1.4028        1.5780        1.8813        3.4170        3.7095        4.2607        3.3367        3.1631        3.2937        3.5773        3.8628        1.7708        1.1116        1.2292        0.4390        1.0079        1.4899        1.8382        2.2967        3.1627        3.9836        5.0077        3.6233        3.4011        4.4767        5.3040        5.3350        5.7003        5.2579        7.1067        5.4802        6.1246        6.8536        6.8303        6.4320        6.7390        6.4580        7.5044        7.8202        9.5109        9.0043        8.6135        7.3612        5.0534        4.3457        3.7792        4.0822        3.0231        1.7908        1.3528        1.2054        1.1975        1.8223        1.9164        0.5997        0.7528        0.8223        1.5533        2.5825        4.7971        5.2642        5.5312        0.0000        0.0000        0.0000        0.0000        0.0000        0.0000        0.0000        0.0000       10.2300        7.8643        8.4702        9.0605        8.1572        9.2700        0.0000       11.4900       12.7800       15.8700       17.6400        0.0000        0.0000        0.0000        0.0000        0.0000        0.0000        0.0000        0.0000        0.0000        0.0000        0.0000        0.0000        0.0000        0.0000        0.0000        0.0000        0.0000        0.0000        0.0000        0.0000        0.0000        0.0000        0.0000        0.0000        0.0000        0.0000        0.0000        0.0000        0.0000        0.0000        0.0000        0.0000        0.0000        0.0000        0.0000        0.0000        0.0000        0.0000        0.0000        0.0000        0.0000        0.0000        0.0000        0.0000        0.0000        0.0000        0.0000        0.0000
       21.4534       36.7792       30.5572       13.0304        4.3655        6.9974       11.9181       13.9745       18.9030       20.6656       17.8329        8.8166       10.6442        5.1462        4.8103        3.3167        2.1996        0.6693        0.6471        0.5945        0.6284        0.5645        0.5750        0.5042        0.5119        0.5250        1.0288        1.4413        3.3586        3.6775        4.3029        4.7003        5.6355        3.0238        1.3097        1.1416        1.7616        0.8071        4.5204        5.3423        5.2984        4.5250        3.5001        2.2390        1.8848        0.2031        3.3999        0.7244        3.1426        2.4012        6.8757        2.7366        6.5612       11.6880       14.2057       12.2548        7.8765        6.6665        4.2024        3.4264        1.4347        0.9504        3.4806        2.1535        2.2900        1.7766        1.9622        2.9179        4.0225        3.5214        4.4637        4.1937        5.7826        5.5161        3.5754        3.9286        1.5352        2.0273        1.5505        1.4866        2.3927        3.1293        3.8353        2.6142        2.2516        3.3390        3.5337        6.3525        6.1829        5.6917        5.8829        4.2630        3.7573        4.0946        4.8663        4.6768        5.2238        5.4336        3.9851        4.3032        2.6874        2.7625        2.5386        2.7885        2.6258        2.7949        4.0004        4.1615        4.0347        2.9606        3.1466        3.5555        3.5505        3.5363        3.2309        2.2493        1.9848        1.7458        1.6489        1.6270        1.8873        2.2425        2.5007        3.1270        4.8919        5.4197        5.1351        4.2097        4.3224        4.9725        3.6849        2.3265        1.2086        2.4613        0.5895        2.7128        2.3090        2.0437        2.5983        3.6106        4.4045        3.1454        3.3473        2.7647        4.0687        5.0152        4.1690        4.8982        4.8644        4.7495        5.2639        5.8968        7.1181        7.0828        6.9166        8.5925        7.7507       10.6051        8.3758        8.1783        8.7670        8.5342        7.5278        5.3318        4.3458        3.6512        3.0372        2.3779        2.6085        1.3700        2.2319        1.2142        0.8140        2.1534        0.3261        0.5283        1.0300        1.2664        2.0199        0.0000        0.0000        0.0000        0.0000        0.0000        0.0000        0.0000        0.0000        0.0000        0.0000        0.0000       13.6200       12.1635       11.4945        9.3806        0.0000        0.0000        0.0000        0.0000        0.0000        0.0000        0.0000        0.0000        0.0000        0.0000        0.0000        0.0000        0.0000        0.0000        0.0000        0.0000        0.0000        0.0000        0.0000        0.0000        0.0000        0.0000        0.0000        0.0000        0.0000        0.0000        0.0000        0.0000        0.0000        0.0000        0.0000        0.0000        0.0000        0.0000        0.0000        0.0000        0.0000        0.0000        0.0000        0.0000        0.0000        0.0000        0.0000        0.0000        0.0000        0.0000        0.0000        0.0000        0.0000        0.0000        0.0000        0.0000        0.0000        0.0000        0.0000
        0.0000        0.0000       27.8053        6.6661        0.0000       10.5340       19.5834       19.3598       31.1615       26.0939       22.5766       14.2457       12.5607        6.0981        5.7407        4.4779        1.9056        0.6368        0.6014        0.5618        0.5065        0.4933        0.5241        0.5417        0.4740        0.5352        0.8765        3.3580        4.1116        4.7131        5.6255        6.3756        8.3334        5.0333        4.1065        3.7557        2.5356        1.4693        0.7318        2.8258        2.7974        4.5399        4.2220        2.7802        0.8293        0.9499        1.2268        1.3289        4.0759        8.4328        7.5072        6.2297        6.9151        8.9087        9.7245        8.0823        8.8300        7.0654        5.2593        4.2221        4.1637        3.6821        2.3160        1.8456        2.3682        2.6640        2.1087        1.9836        2.8721        3.3315        6.4891        5.5144        4.6439        3.3437        3.1650        2.3945        1.8805        1.4550        0.6537        1.1925        2.7087        2.8516        3.1349        2.8985        2.3538        2.5671        3.2015        5.4321        5.3573        5.0602        4.5427        5.0437        5.0851        4.5029        5.1017        4.6618        4.7839        5.6023        4.8978        3.9645        3.5202        3.0981        3.2979        3.6612        3.3099        3.0163        2.9729        2.5554        3.4150        3.2219        2.7793        3.3849        3.5604        3.5224        3.2977        3.1139        3.5091        2.4063        2.1009        1.8026        1.6510        1.6179        1.6819        1.9262        2.0714        3.4287        2.5857        2.3788        3.0269        3.8737        2.8999        1.8991        2.7924        1.5193        0.9108        3.0592        2.7072        2.4977        2.9538        4.0842        3.7278        2.9152        3.1188        2.8393        4.5006        4.6093        3.6780        4.5201        5.3342        4.7240        5.4465        6.1616        6.4428        6.6562        6.9338        8.3214        8.2672        7.9301        7.2485        8.3356        8.6128        8.1021        7.1939        5.0119        4.2666        3.6066        3.0701        2.2095        1.7229        1.6752        1.1969        0.4570        0.7235        0.3554        0.3270        0.7063        0.7027        1.8725        2.2645        4.6557        0.0000        0.0000        8.8376        0.0000        0.0000        0.0000        0.0000        0.0000        0.0000       31.5900       30.1500       19.0026        0.0000        0.0000        0.0000        0.0000        0.0000        0.0000        0.0000        0.0000        0.0000        0.0000        0.0000        0.0000        0.0000        0.0000        0.0000        0.0000        0.0000        0.0000        0.0000        0.0000        0.0000        0.0000        0.0000        0.0000        0.0000        0.0000        0.0000        0.0000        0.0000        0.0000        0.0000        0.0000        0.0000        0.0000        0.0000        0.0000        0.0000        0.0000        0.0000        0.0000        0.0000        0.0000        0.0000        0.0000        0.0000        0.0000        0.0000        0.0000        0.0000        0.0000        0.0000        0.0000        0.0000        0.0000        0.0000        0.0000        0.0000
        0.0000        0.0000        0.0000        0.0000        0.0000       20.4573       30.1199       27.7705       37.3415       30.9363       25.2921       17.0671       19.2208       10.2552        5.6399        3.9197        1.7799        0.8478        1.1769        0.7685        0.5492        0.7282        1.0298        0.7867        0.8530        0.7703        1.1310        2.3215        3.7219        3.1448        1.6219        3.0206        4.3074        1.6099        3.9341        2.2801        1.4616        1.1143        0.7043        2.3874        1.9799        0.5481        1.2678        1.6376        1.0135        0.5566        1.8480        2.1632        3.7105        8.1127        6.8804        4.2781        8.8081       11.8912       15.7854        9.1770        6.0826        3.8386        2.0510        2.4835        3.2356        5.6726        5.0634        2.3771        3.2735        2.8211        2.6374        2.1395        3.2216        3.6609        4.9869        5.7562        4.5032        3.8200        4.4205        3.8461        1.8608        1.6063        0.6929        1.9727        3.2910        4.0984        3.4527        2.4422        2.2061        2.6840        3.4012        3.1390        2.8568        3.2393        4.7458        4.3336        4.4256        3.4284        3.3619        4.2596        3.7929        4.3462        6.0911        4.8045        3.5629        3.2393        3.1450        3.5725        3.8208        3.8243        3.5294        2.0328        2.1056        2.5524        2.5781        3.0269        3.3112        3.7033        3.5202        3.5168        3.7351        3.7783        3.3784        2.6791        1.9989        1.4989        1.4748        1.7344        1.5260        1.3901        1.2798        1.1737        2.4615        3.7033        3.5858        2.0439        1.5918        0.2916        0.7442        2.4468        2.6575        2.4329        3.0992        3.3032        3.1396        2.8345        2.9327        2.4517        2.6403        2.9462        3.0143        5.3422        5.9430        5.3956        5.3507        6.0611        7.0148        6.8420        7.6466        9.2914        7.5862        7.2618        6.9163        7.8504        7.9142        7.3669        6.7019        4.8310        3.9830        3.4117        2.8488        2.1875        1.6771        2.2726        1.4428        0.8840        0.5567        2.3388        1.2553        0.8576        1.0678        1.4745        2.4082        5.0323        6.2096        7.7338       10.6085       15.3589        0.0000        0.0000        0.0000        0.0000       37.0200       27.4800       24.0600       19.7828        0.0000        0.0000        0.0000        0.0000        0.0000        0.0000        0.0000        0.0000        0.0000        0.0000        0.0000        0.0000        0.0000        0.0000        0.0000        0.0000        0.0000        0.0000        0.0000        0.0000        0.0000        0.0000        0.0000        0.0000        0.0000        0.0000        0.0000        0.0000        0.0000        0.0000        0.0000        0.0000        0.0000        0.0000        0.0000        0.0000        0.0000        0.0000        0.0000        0.0000        0.0000        0.0000        0.0000        0.0000        0.0000        0.0000        0.0000        0.0000        0.0000        0.0000        0.0000        0.0000        0.0000        0.0000        0.0000        0.0000        0.0000
        0.0000        0.0000        0.0000        0.0000        0.0000       28.6775       34.6618       56.6204       62.6216       50.1698       35.9247       40.0927       34.9017       19.5457       11.8736        4.2308        1.1301        1.7142        1.9397        1.3758        2.2171        3.5863        2.4423        0.9674        0.8493        0.7035        0.8493        3.7364        1.5219        0.5549        0.9801        2.8487        1.6527        1.7069        1.1913        3.1171        2.4748        2.1203        2.3854        1.5911        1.3169        1.1813        1.7657        3.9844        3.0460        1.6388        0.9994        2.0779        5.2514        9.0876       12.0094        9.6737        8.8280       14.2090       12.3812        9.3583        8.2950        3.5972        3.6547        1.8583        4.5646        6.5128        7.3483        5.7012        6.2643        4.3350        3.8128        1.2547        1.2470        1.5785        3.0587        3.8411        4.3083        2.6539        3.0102        2.3221        1.8492        2.1399        1.3149        0.9736        2.4581        3.7258        3.7404        1.9285        2.1626        2.5671        2.4727        2.2205        2.9433        4.3536        3.7935        3.7624        3.8592        3.2635        3.3576        3.7629        4.0281        3.9653        3.6099        3.3321        3.6962        2.8784        3.0269        1.9455        1.8191        1.5796        2.0618        0.8914        0.9119        0.9664        1.4435        2.7350        2.9668        3.7042        3.5233        4.1758        4.9443        5.3758        4.5462        3.1407        2.5619        3.2240        2.6380        1.5063        1.3136        1.1880        1.1260        0.9951        1.3083        1.9514        1.2145        0.7398        0.6374        0.6425        0.6655        0.7639        0.7075        0.7642        0.8800        1.9333        1.9834        2.2345        2.2645        2.3347        2.6750        2.9033        2.9272        4.2621        5.1283        4.8560        5.0734        5.6044        6.3271        7.1053        9.0207        8.9550        8.0562        7.5868        6.6379        6.3129        5.1190        4.7957        4.6515        3.8666        3.0706        2.7894        2.3911        2.3069        2.2786        1.7075        3.0363        1.2850        1.4083        2.3149        1.0682        1.8652        2.4409        3.1071        4.0644        5.1363        6.1079        7.0899       11.8499       13.1811        0.0000        0.0000        0.0000       15.2470       14.7769       15.5059       16.6993       20.7303       20.9198        0.0000        0.0000        0.0000        0.0000        0.0000        0.0000        0.0000        0.0000        0.0000        0.0000        0.0000        0.0000        0.0000        0.0000        0.0000        0.0000        0.0000        0.0000        0.0000        0.0000        0.0000        0.0000        0.0000        0.0000        0.0000        0.0000        0.0000        0.0000        0.0000        0.0000        0.0000        0.0000        0.0000        0.0000        0.0000        0.0000        0.0000        0.0000        0.0000        0.0000        0.0000        0.0000        0.0000        0.0000        0.0000        0.0000        0.0000        0.0000        0.0000        0.0000        0.0000        0.0000        0.0000        0.0000        0.0000        0.0000
        0.0000        0.0000        0.0000        0.0000        0.0000       38.1492       55.2422       75.7699       67.1940       32.4357       66.5013       49.5307       39.0678       21.2413       13.7823       10.3001        6.2976        6.1790        6.6193        8.0200        4.0244        2.7867        1.6272        1.9630        1.2895        0.9873        1.3337        0.4631        1.9890        0.5546        0.4636        1.1541        0.2220        0.1710        0.3603        1.6581        5.0437        4.8474        3.7198        2.8699        2.3893        2.0033        2.3031        1.1769        2.8907        4.6897        6.1172        5.8816        7.3189        9.8185       10.6607       12.7445        8.3334       10.9194       14.3208       14.6032        9.8350        7.8836        4.4411        4.9471        3.8205        4.4144        9.6196        5.3904        5.6862        7.0934        5.4252        2.2338        2.2249        3.2638        3.3490        3.3416        3.7381        4.7253        4.8686        4.3930        4.4136        4.5788        2.6701        2.7225        2.9717        3.9559        2.4940        1.6917        1.6529        1.7537        1.9329        2.6567        3.3616        3.8892        3.8258        3.7973        4.9989        3.9529        3.5310        4.1842        4.3463        4.4859        3.9728        3.3260        2.9269        2.8485        2.3828        1.3138        1.5726        1.1603        1.5892        0.6540        0.6212        0.6569        0.8628        2.0360        2.3579        2.7592        3.0127        3.7521        4.4768        5.5901        4.6459        3.8925        4.1081        3.1684        2.8618        1.7146        1.3643        1.1744        1.1538        1.0576        1.0409        1.6833        2.1326        0.9175        0.8325        0.7882        0.8088        0.6317        0.5859        0.6706        0.8493        1.6601        1.7091        1.9027        2.2052        2.6184        2.9083        2.8754        3.9759        4.3600        4.8397        5.2519        5.3459        6.0493        6.9406        8.3901        8.0669        8.1953        8.0717        7.4854        6.2519        7.0793        7.2451        4.8337        4.3273        3.3830        3.4173        2.6966        2.3470        2.2909        3.9139        3.7437        4.4140        3.7875        4.5099        2.9680        2.6172        4.4657        3.0418        3.6646        4.5905        5.7343        6.7065        7.7267       10.9841       12.4542        0.0000        0.0000       14.8631       14.8777       14.6103       15.9298       18.0191       21.2786       22.6105       24.6109       25.7228       24.2061       26.8834       26.3474        0.0000        0.0000        0.0000        0.0000        0.0000        0.0000        0.0000        0.0000        0.0000        0.0000        0.0000        0.0000        0.0000        0.0000        0.0000        0.0000        0.0000        0.0000        0.0000        0.0000        0.0000        0.0000        0.0000        0.0000        0.0000        0.0000        0.0000        0.0000        0.0000        0.0000        0.0000        0.0000        0.0000        0.0000        0.0000        0.0000        0.0000        0.0000        0.0000        0.0000        0.0000        0.0000        0.0000        0.0000        0.0000        0.0000        0.0000        0.0000        0.0000        0.0000        0.0000
        0.0000        0.0000        0.0000        0.0000       33.1207       41.5601       79.3533       84.7214       57.2613       51.5048       82.4953       42.7564       24.8133       13.2203       15.5696       17.7193       13.3420       17.3029       19.9372       19.6968       11.7060        6.6796        3.9651        3.6450        2.9922        5.7546        4.9289        3.2207        3.6331        3.4338        3.5769        3.9385        1.5236        0.2972        0.6203        3.2462        5.7749        6.5251        3.1267        3.9815        3.5323        4.1827        4.3189        6.2936       10.1366       11.6189       12.9011       15.4484       12.8130       10.3334        9.7719        8.1110        6.2898        4.3490        2.9552        7.4365        5.0815        4.0086        4.2330        3.7801        4.5630        5.0118        6.0620        5.5231        9.1118        9.8625       12.7954        6.6595        5.4913        3.1088        4.1433        2.8639        3.6572        3.6909        3.1679        6.0037        7.4558        5.5794        4.4499        4.6214        4.7855        4.0310        3.0328        1.6435        2.6103        2.2273        2.5793        2.4823        2.9750        3.7461        4.1081        4.4310        3.6833        5.4737        4.0951        4.4715        4.3926        4.1975        3.7803        3.1572        2.7185        2.4472        1.8925        1.0952        1.4114        0.2845        0.3377        0.3701        0.3490        0.4264        0.6264        1.4364        1.9387        2.2455        2.6220        3.5213        4.0576        4.1351        3.7794        3.1007        3.3490        3.5074        3.2859        1.7504        1.3150        1.1017        1.2277        1.5371        1.5828        1.1658        1.0885        1.1090        1.0393        0.9915        0.9569        0.9384        0.7883        2.3473        0.9956        1.5355        2.3546        3.0730        3.5802        4.3552        6.0833        5.2238        4.0836        6.2979        5.6436        5.2320        6.0724        7.1778        6.8042        8.1871       10.7493        9.9763        9.7861       10.0564        6.2038        7.2466        5.3873        4.9567        4.2687        4.2040        4.0525        3.4037        2.6564        3.0500        3.4357        3.5486        4.9107        6.3035        9.6419        7.4165        2.6649        3.4034        3.8944        4.9827        6.1190        6.5691        7.5953        9.2756       10.7515       12.3700        0.0000       13.8480       16.4013       15.4328       15.6775       19.0817       19.9390       23.5880       24.0889       25.6369       26.5314       24.7844       23.7425       22.8891       29.2922        0.0000        0.0000        0.0000        0.0000        0.0000        0.0000        0.0000        0.0000        0.0000        0.0000        0.0000        0.0000        0.0000        0.0000        0.0000        0.0000        0.0000        0.0000        0.0000        0.0000        0.0000        0.0000        0.0000        0.0000        0.0000        0.0000        0.0000        0.0000        0.0000        0.0000        0.0000        0.0000        0.0000        0.0000        0.0000        0.0000        0.0000        0.0000        0.0000        0.0000        0.0000        0.0000        0.0000        0.0000        0.0000        0.0000        0.0000        0.0000        0.0000        0.0000
        0.0000        0.0000        0.0000        0.0000       31.3037       58.3982       90.4901       79.1872       59.4485       88.4988       80.6738       27.0951       12.2052       12.7790       17.6606       13.8773       18.5444       27.2349       23.0682       18.8436       14.7577        9.3059        4.0338        5.6545        8.6647        7.0250        3.3118        3.4142        3.7048        3.8402        3.2610        3.6364        5.1718        5.5152        8.1396       10.4282        8.6636        7.0263        3.6617        4.0018        3.7568        6.4829        5.6485        9.8611       10.8504       10.3056       12.7503       16.8349       12.6008       14.0658        9.9742        4.3695        3.8023        3.9056        7.0171       12.2146       11.8050        9.4202        8.0416        5.5767        7.8932        9.1246        8.5715        6.4967       12.3007       13.2469       17.6227       14.1933        8.6714        3.8026        4.2278        4.3356        4.0304        3.4366        2.9859        3.6508        8.5814        3.3274        4.0338        4.9770        5.2297        4.7769        3.8849        3.1018        2.4062        2.0080        2.4394        3.9770        3.8381        3.7395        3.7629        4.1617        4.8017        3.7112        3.5494        4.0297        4.1002        4.0270        3.5687        2.9376        2.5715        2.2264        1.7934        0.7516        0.3534        0.1914        0.5156        0.3258        0.4245        0.3168        0.4091        1.1595        1.4479        1.7617        2.3106        3.0564        3.2787        3.2043        3.2586        2.9174        2.6356        2.9252        2.8409        1.3937        1.3662        1.3226        1.2659        1.2543        1.3457        1.4469        1.4594        1.3994        1.2955        1.2621        1.2103        1.1321        3.0847        2.5725        3.6104        3.9420        4.8340        4.2723        3.5988        8.0296       12.6941        7.2430        3.7991        5.4818        7.7339        6.3956        8.6432       10.2865        7.6932       10.9394       12.6908       10.0605        8.8696        7.9100        9.9956       12.5508       11.3912        6.3012        4.9802        8.5499        5.3882        5.0481        5.7340        5.7463        5.6429        5.9851        4.2675        3.4816        3.3890        3.5136        4.9902        6.7740        6.7049        7.8561        8.5310        8.4371        9.5897       10.6073       11.5195       12.8458       13.9029       16.0772       16.3220       16.4373       19.2540       18.1832       19.0567       23.4717       24.3577       25.7460       27.0506       26.6717       25.1529       25.2096       30.2924        0.0000        0.0000        0.0000        0.0000        0.0000        0.0000        0.0000        0.0000        0.0000        0.0000        0.0000        0.0000        0.0000        0.0000        0.0000        0.0000        0.0000        0.0000        0.0000        0.0000        0.0000        0.0000        0.0000        0.0000        0.0000        0.0000        0.0000        0.0000        0.0000        0.0000        0.0000        0.0000        0.0000        0.0000        0.0000        0.0000        0.0000        0.0000        0.0000        0.0000        0.0000        0.0000        0.0000        0.0000        0.0000        0.0000        0.0000        0.0000        0.0000        0.0000
        0.0000        0.0000        0.0000        0.0000       34.3344       45.4968       58.0371       43.2052       46.9566       51.0017       36.2650       28.1469       21.9423       24.9500       20.5214       30.9697       57.1673       59.6423       37.7557       20.5253       13.2214       11.3295       10.2800       13.4435       10.0865        5.2352        4.0038        8.5207        6.0680        6.0151        2.3044        7.1190        9.8931       11.0190       11.5927       13.0729       13.9075        9.1642        3.7968        5.7085        8.5911        9.1558       11.8455       19.0665       17.3564       15.6335       17.4472       17.7346        8.7692        4.9049        5.6399        2.8760        3.3542        3.5842        6.1947       11.0955       12.5240       14.2954       10.5160        8.5909       11.9114       11.1156        7.4599        7.1680        7.3315       19.7881       19.0405       22.2162       12.1697        7.7762        9.8180        7.6625        6.0031        5.0997        7.3768        5.6569        5.5240        2.2604        6.1487        4.4646        3.2611        5.9948        5.6017        3.1816        2.9508        3.2157        3.5230        2.8551        4.2905        3.1817        2.3716        2.8496        3.6114        3.1540        3.5219        4.4113        3.3836        3.4788        3.3373        2.8669        3.5126        2.2776        1.8297        0.4182        0.2740        0.8694        1.4515        0.5404        0.1475        0.1356        0.3031        0.2456        0.3846        0.7714        0.4650        1.7999        1.9222        2.0341        2.0753        1.5376        1.5893        1.4913        1.1993        0.5432        0.4073        0.4074        0.5231        1.5346        1.8012        1.9108        1.8530        1.8990        4.2574        6.4121        3.3725        1.4132        1.6072        1.9215        2.0747        4.3854        5.8926        5.0937        5.6374        5.9040        4.8044        3.3152        2.7395        6.5038       10.5953       11.3284        9.9107        7.8688        5.7280        6.8084        8.7937        6.8982        6.4041        7.7186        8.1277       11.4701        8.0270        5.8810        5.3313        8.0919        8.9758       10.0495        8.2485        7.8831        6.7601        4.6981        3.5477        4.2934        5.4707        6.5499        7.2437        7.8188        8.7613        9.5574       10.1314        9.0210        9.3225       10.1466       11.5878       13.6422       15.0804       17.0962       17.6421       21.1533       22.4352       22.9513       23.4027       22.1982       24.7660       26.5330       27.7363       26.2505       26.8955       31.0540       41.1483        0.0000        0.0000        0.0000        0.0000        0.0000        0.0000        0.0000        0.0000        0.0000        0.0000        0.0000        0.0000        0.0000        0.0000        0.0000        0.0000        0.0000        0.0000        0.0000        0.0000        0.0000        0.0000        0.0000        0.0000        0.0000        0.0000        0.0000        0.0000        0.0000        0.0000        0.0000        0.0000        0.0000        0.0000        0.0000        0.0000        0.0000        0.0000        0.0000        0.0000        0.0000        0.0000        0.0000        0.0000        0.0000        0.0000        0.0000        0.0000        0.0000        0.0000
        0.0000        0.0000        0.0000        0.0000        0.0000        0.0000        0.0000        0.0000       49.1173       45.7379       32.2107       23.5675       25.8167       22.1518       23.5009       60.0099       73.5597       44.7986       29.0195       19.6187       17.4880       14.8732       14.6430       13.8358        5.4055        3.4237        4.7982        9.0329       11.2213        7.3351        7.2748       12.2513       16.7794       11.9501       12.3702       15.8503       18.3648       18.2867       15.5510       12.9704        9.6283        6.0010        3.6234        9.9853        7.5027        8.9215       17.3310       12.9064        8.7497        6.0511        3.8479        4.3300        4.8169        5.6203        8.4405       16.1255       12.8126       10.8603        9.0491        6.6970        7.0046        8.1400        7.6105        4.5616        5.6024        9.8495       14.6720       16.6553        9.8470       17.4596       16.4679       11.9229        9.0444        7.3531        9.0267        5.0820        4.1799        2.7869        6.3007        4.9591        3.9422        3.6849        4.1713        3.1953        2.1612        2.0187        1.8013        4.0651        4.5651        2.4292        1.8383        2.6287        4.2184        3.4050        3.6070        4.2075        4.1143        3.5520        4.4669        3.7606        2.8154        2.5009        2.2211        0.6826        0.5022        0.3880        0.9374        0.5263        0.8069        0.7449        0.4783        0.0175        0.0426        0.1061        0.5228        1.2039        1.6543        1.9911        3.2832        1.5859        1.1353        1.0250        0.8035        0.4677        0.3104        0.3409        0.5016        1.5910        2.0210        2.2101        2.1667        2.3092        2.2599        2.3335        2.3450        1.8798        2.0532        2.2594        2.5043        5.9070        6.6421        5.8174        3.4889        3.0286        2.8473        2.1813        2.1222        5.2887        9.5347        9.5418        7.6234       12.1552        6.3713        4.9696        7.2072        5.1623        5.0558        7.3857        5.7714        6.0218        5.6493        5.7291        7.5233        9.6255        7.5450        6.8908        9.1678        7.9495        4.3168        5.0812        8.9432        6.9196        6.8455        9.4197        9.6916        9.8857        8.4157       10.0015        9.5992        9.6965        9.8785       10.9416       12.4923       16.1128       17.1739       18.5432       21.6957       22.8281       24.6634       25.1229       24.8796       23.4460       24.9460       23.9727       24.8366       28.6137       28.7077        0.0000        0.0000        0.0000        0.0000        0.0000        0.0000        0.0000        0.0000        0.0000        0.0000        0.0000        0.0000        0.0000        0.0000        0.0000        0.0000        0.0000        0.0000        0.0000        0.0000        0.0000        0.0000        0.0000        0.0000        0.0000        0.0000        0.0000        0.0000        0.0000        0.0000        0.0000        0.0000        0.0000        0.0000        0.0000        0.0000        0.0000        0.0000        0.0000        0.0000        0.0000        0.0000        0.0000        0.0000        0.0000        0.0000        0.0000        0.0000        0.0000        0.0000        0.0000        0.0000
        0.0000        0.0000        0.0000        0.0000        0.0000        0.0000        0.0000        0.0000        0.0000        0.0000       29.9082       26.2173       22.6506       16.5713       36.3107       85.2195       55.0072       29.5298       35.0631       20.4445       12.3522       13.9824       10.4402        6.1793        5.2400        5.8189        4.7282       11.9715       12.7665       10.3533       10.0138       20.6486       18.7772       15.3160       12.7981       16.9777       19.0692       16.7863       15.0002       12.9674        3.4355        2.9661        7.0541       12.7871       17.1369       10.9326        8.9031       11.8239       14.0509       10.7603        6.5221        9.9930        8.7195        8.6712       11.5447       10.5156       14.8139       10.5439       12.5079        9.9283        8.6104        8.1308        6.7364        4.0601        9.2201       14.9454       19.0835       16.2754       16.0398       12.7854        9.1380        5.7365        3.8868        6.0625        4.9603        3.2372        2.1519        2.6968        3.6382        6.1784        3.8854        3.1233        2.6668        3.4645        2.1808        1.8777        2.1691        3.3103        2.9120        2.5113        2.4618        2.2504        1.4166        1.9695        2.3830        3.1473        3.0830        3.4076        3.9272        3.9893        3.9749        3.2563        3.0279        1.3236        1.3959        1.0379        0.5171        0.1485        0.1408        0.4091        1.6971        0.0514        0.0455        0.0514        0.4873        1.5059        3.7046        4.0794        2.2188        1.2288        1.1460        0.9964        0.8343        0.4380        0.3350        0.3974        0.6203        1.8651        2.3677        2.5799        2.5209        2.5410        2.5373        2.5699        2.6339        2.2616        2.3219        2.7241        3.0880        4.2985        3.3235        3.1159        3.2951        2.4426        2.6630        2.6678        2.7242        5.9059        6.6099        6.8673        6.6984        8.7874        6.8543        5.7527        5.9049        5.9131        7.4453        5.9761        5.7618        6.6868        6.5831        6.6839        7.1117        7.8973        8.7198        6.6953        5.9737        7.4097        6.5971        6.4892        6.9856        8.5718        9.6108        8.5841        9.0980       10.0736       12.3448       12.6116       14.0153       13.2875       15.9717       17.6801       18.6956       21.9476       23.5536       23.2438       24.0909       25.7742       27.7448       26.6329       28.6866       25.9261       29.9486       28.7193        0.0000        0.0000        0.0000        0.0000        0.0000        0.0000        0.0000        0.0000        0.0000        0.0000        0.0000        0.0000        0.0000        0.0000        0.0000        0.0000        0.0000        0.0000        0.0000        0.0000        0.0000        0.0000        0.0000        0.0000        0.0000        0.0000        0.0000        0.0000        0.0000        0.0000        0.0000        0.0000        0.0000        0.0000        0.0000        0.0000        0.0000        0.0000        0.0000        0.0000        0.0000        0.0000        0.0000        0.0000        0.0000        0.0000        0.0000        0.0000        0.0000        0.0000        0.0000        0.0000        0.0000        0.0000        0.0000
        0.0000        0.0000        0.0000        0.0000        0.0000        0.0000        0.0000        0.0000        0.0000        0.0000       35.3291       30.8474       23.9797       23.4467       57.7605       66.3176       27.0197       37.1098       20.9879       12.3866       11.4990       10.4287        9.1183        4.1667        5.9819        6.8781        8.2031       14.9462       11.2366        9.3894        8.5329       18.4245       13.6661       10.9540       14.7846       18.1631       11.7806       11.5374       13.9614        8.9421       10.6114       10.9775       12.3958       19.2087       21.9653       17.9609       11.4482       12.3557       20.7670       20.3290       14.7463       14.6539        9.2227        8.6711       10.1378       14.7003       17.6854       18.6485       13.0756       14.7219        9.9701        7.6185        7.4369        6.3295       10.5013       19.9572       19.4899       15.7467       13.5765       11.1743       11.6526        7.2746        5.5547        4.3796        5.7620        4.6149        4.5556        4.3954        5.5882        6.3981        5.1924        6.2670        5.4020        4.1633        1.8828        2.1089        2.3312        2.7469        1.7730        2.7949        3.7008        3.0201        2.5641        2.0559        1.9523        2.3048        2.3005        2.9336        3.3880        2.9543        3.0540        2.5671        2.0921        1.0923        1.3978        1.5778        0.5916        0.0776        0.0000        0.0298        0.1032        0.4352        0.8817        1.0746        2.0622        1.2979        1.7774        2.0710        2.0172        1.5809        1.3713        1.2606        1.0895        0.6432        0.6362        0.6865        0.9273        2.2406        2.7071        2.8714        2.7888        2.7277        2.6881        2.7625        2.9363        2.6584        2.8098        3.0441        3.3984        4.0383        3.8784        4.0688        4.3183        3.1609        3.6987        3.7350        3.7051        7.9703        8.5646        8.3173        8.9105        9.9453        9.3992        8.1832       16.1120       13.3077       15.5506        8.7914        8.0977       11.1840       16.9495       10.1641        9.1873       10.6305        9.5144        9.3664        7.6951        6.3696        5.3562        5.5739        5.2307       11.6161        9.1783       10.9261       12.7261       13.7951       14.7982       13.7028       15.4607       15.4833       21.1026       26.5331       26.5838       26.2900       26.5569       26.5330       29.1414       29.2698       30.7297       30.2662       29.7599       29.1798       32.0009        0.0000        0.0000        0.0000        0.0000        0.0000        0.0000        0.0000        0.0000        0.0000        0.0000        0.0000        0.0000        0.0000        0.0000        0.0000        0.0000        0.0000        0.0000        0.0000        0.0000        0.0000        0.0000        0.0000        0.0000        0.0000        0.0000        0.0000        0.0000        0.0000        0.0000        0.0000        0.0000        0.0000        0.0000        0.0000        0.0000        0.0000        0.0000        0.0000        0.0000        0.0000        0.0000        0.0000        0.0000        0.0000        0.0000        0.0000        0.0000        0.0000        0.0000        0.0000        0.0000        0.0000        0.0000        0.0000        0.0000
        0.0000        0.0000        0.0000        0.0000        0.0000        0.0000        0.0000        0.0000        0.0000        0.0000       32.8142       40.4059       42.3136       45.7201       45.1433       48.0980       50.6750       30.7212       17.8155       20.7969       17.4034       18.9034       14.5245       13.0297       21.0643       44.6367       29.8503       21.9628       22.3454       19.0195       20.9110       19.9379       17.2660       17.6725       17.7188       22.3880       22.4322       22.5339       20.2822       21.8313       20.4056       19.0707       12.3724       15.6256       23.0867       19.4734       17.1117       16.6975        9.9608       13.1363       10.5613        6.6251        5.8219        4.8377        2.9998        7.9870       14.5981       13.3330       14.6822       13.1498        7.0426       10.6771        7.3024        7.4743       13.3813       14.5595       11.8576       12.6503       12.6776       10.8135        7.5854        5.9281        6.4827        5.4395        6.8190        4.6198        5.2461        4.8460        6.1868        7.4076        6.4136        4.4189        3.6101        3.1607        2.0783        2.1594        2.7267        2.8513        2.7700        2.1343        1.4163        0.5358        0.7744        0.8380        0.4247        1.3941        1.6676        1.8658        1.9675        2.1489        2.0428        2.0970        2.1801        1.0486        0.6250        0.9359        0.7595        0.0124        0.0467        0.3431        0.6276        1.0353        2.2161        1.2900        0.0432        2.0179        2.8443        3.2088        3.0792        2.1254        2.0732        1.9300        1.7643        1.4968        1.4255        1.7545        1.7669        2.4144        3.6573        3.0690        2.8268        2.5039        2.3987        2.4920        2.7216        3.4220        3.6186        3.9331        4.4823        5.2846        5.5465        6.0228        6.4888        6.9874        7.8974        8.0653        9.2858       11.6849       12.2153       12.1517       15.1751       13.8674       11.6832       12.5108       17.2324       21.7603       15.9686       10.3174       10.9851       25.5475       33.9736       12.7924       11.6117       11.3436       11.1420        9.1299        8.4005        7.1376        4.7680        4.6121        5.4595       15.9985       16.1511       15.6824       26.1324       17.9558       15.7562       17.9897       22.3861       22.8621       29.0907       32.8179       29.7209       30.1585       31.4521       34.2735       31.8412       30.8735       29.3445       31.2344        0.0000        0.0000        0.0000        0.0000        0.0000        0.0000        0.0000        0.0000        0.0000        0.0000        0.0000        0.0000        0.0000        0.0000        0.0000        0.0000        0.0000        0.0000        0.0000        0.0000        0.0000        0.0000        0.0000        0.0000        0.0000        0.0000        0.0000        0.0000        0.0000        0.0000        0.0000        0.0000        0.0000        0.0000        0.0000        0.0000        0.0000        0.0000        0.0000        0.0000        0.0000        0.0000        0.0000        0.0000        0.0000        0.0000        0.0000        0.0000        0.0000        0.0000        0.0000        0.0000        0.0000        0.0000        0.0000        0.0000        0.0000        0.0000        0.0000
        0.0000        0.0000        0.0000        0.0000        0.0000        0.0000        0.0000        0.0000        0.0000        0.0000        0.0000       25.8918       36.2886       36.0970       43.1602       78.4732       56.3429       25.3630       11.3154       20.3231       12.3137        8.8060       12.3279        8.7264       11.9441       21.6950       16.3113       12.9011       12.5661       14.1079       18.1261       11.2467        9.5786       10.6121        9.4448       16.1769       23.5677       21.9748       18.5290       21.7709       26.9991       19.1429       15.7219       16.8293       18.1203       13.5215       10.3511       13.3230       10.5918        6.8037        7.5918        8.0557        5.7946        4.5132        4.7914        5.7650       14.2380       15.3218       16.2497       10.7081       12.7106        4.7333        5.4973        5.4071        7.7296        9.7353        8.0136        6.4927        8.9387        6.0601        7.0628        4.0058        3.6804        3.9667        5.4977        5.4299        4.8453        4.1783        6.0061        5.7646        5.2751        5.4370        4.0072        3.6999        2.5105        1.7547        2.0568        2.3724        1.3009        1.1243        1.3277        0.6491        0.3746        1.3242        2.3064        1.9814        1.9278        2.2476        2.7275        2.2483        2.0678        1.9651        1.7078        0.5595        0.9501        0.7868        0.8285        0.0565        0.1846        0.6173        2.1488        1.1915        1.2847        0.7992        0.0000        2.3254        3.2182        3.6469        3.5424        2.4775        2.4135        2.2675        4.4009        2.8734        2.3982        1.8406        2.0991        2.7731        3.2655        3.2078        3.0487        2.6147        2.5392        2.6661        2.9900        3.7492        4.0868        4.8074        5.1740        6.0311        6.6424        7.0657        7.6000        7.8870        8.8554        9.7296       10.7190       13.2746       13.8756       14.2045       13.0878       14.2846       15.9847       15.7389       16.0009       13.0062       11.8239       11.5286       11.6445       20.1925       16.5549       11.2083       10.7993       11.2609       11.1833       11.6776       13.0030        8.0425        8.4878       10.8296       16.5455        8.9705       10.5019       19.1541       16.5038       19.5400       20.4908       25.9830       27.6273       29.3421       25.5675       32.0252       29.5249       31.1269       33.4012       35.1348       33.9631       35.1165       33.0411        0.0000        0.0000        0.0000        0.0000        0.0000        0.0000        0.0000        0.0000        0.0000        0.0000        0.0000        0.0000        0.0000        0.0000        0.0000        0.0000        0.0000        0.0000        0.0000        0.0000        0.0000        0.0000        0.0000        0.0000        0.0000        0.0000        0.0000        0.0000        0.0000        0.0000        0.0000        0.0000        0.0000        0.0000        0.0000        0.0000        0.0000        0.0000        0.0000        0.0000        0.0000        0.0000        0.0000        0.0000        0.0000        0.0000        0.0000        0.0000        0.0000        0.0000        0.0000        0.0000        0.0000        0.0000        0.0000        0.0000        0.0000        0.0000        0.0000        0.0000
        0.0000        0.0000        0.0000        0.0000        0.0000        0.0000        0.0000        0.0000        0.0000        0.0000        0.0000        0.0000        0.0000        0.0000       25.2686       39.6671       37.7025       20.1188       22.2473       17.7043       18.0574       12.4483        4.1608        6.7966        3.3819        6.7324       10.2219        7.6722       10.2383        9.8290       17.3197       11.7616        6.5132       10.2051        9.0383       12.7364        9.8905        8.2435        8.5342       14.4210       17.4828       14.8794       15.1680       15.2013       11.3834       12.0505       13.6571       11.3379       13.8090        9.6921       10.2924        8.5059       13.6397        6.7748        5.7916        6.4696        8.8906       15.3330       14.4209        6.8132        5.2353        3.6158        3.2946        5.9886       11.3916       10.2709        8.8347        5.5301        8.2897        7.4106        6.0117        3.2108        2.8790        4.5878        4.8088        3.7100        3.1955        5.1338        6.5101        5.4847        4.9410        4.3032        3.5804        2.7423        3.4334        3.4211        2.3362        2.6200        2.4490        1.7210        1.4235        0.7351        2.8261        2.2621        1.7552        1.8374        2.2103        2.1897        2.4042        2.8405        3.1115        3.1197        2.4488        1.1341        0.9738        0.6166        0.6923        0.6772        0.8265        1.0864        0.2231        0.0107        0.0176        0.0000        0.0222        2.6740        3.6410        4.2181        4.1165        2.8322        2.7809        4.1218        2.8269        2.4141        2.2455        2.2238        2.7766        3.3110        3.5144        3.4877        3.3189        2.9704        2.7350        2.8568        3.2049        4.0554        4.4417        5.1526        5.7665        7.9894        8.0981        8.1898        9.0376       11.3761        9.6863       10.2683       11.1416       14.5453       16.2506       15.0900       15.1879       17.3601       18.8568       17.5682       15.8117       15.4899       19.1316       13.5118       13.2215       12.6867       12.8767       12.6690       13.4672       12.9225       13.3119       14.2463       15.4617       11.9202       12.3690       15.1837       20.4631       15.5776       18.1614       25.0263       26.7083       41.1070       38.0968       21.5573       20.9611       27.1764       30.3878       29.4147       30.7838       34.4007       34.8870       33.8867        0.0000        0.0000        0.0000        0.0000        0.0000        0.0000        0.0000        0.0000        0.0000        0.0000        0.0000        0.0000        0.0000        0.0000        0.0000        0.0000        0.0000        0.0000        0.0000        0.0000        0.0000        0.0000        0.0000        0.0000        0.0000        0.0000        0.0000        0.0000        0.0000        0.0000        0.0000        0.0000        0.0000        0.0000        0.0000        0.0000        0.0000        0.0000        0.0000        0.0000        0.0000        0.0000        0.0000        0.0000        0.0000        0.0000        0.0000        0.0000        0.0000        0.0000        0.0000        0.0000        0.0000        0.0000        0.0000        0.0000        0.0000        0.0000        0.0000        0.0000        0.0000        0.0000        0.0000
        0.0000        0.0000        0.0000        0.0000        0.0000        0.0000        0.0000        0.0000        0.0000        0.0000        0.0000        0.0000        0.0000        0.0000        0.0000        0.0000        0.0000        0.0000       26.0130       19.0045        7.8767        8.9943        5.1609        5.6874        7.2576        5.5754        1.5828        2.9863        3.0056        3.2709       15.5939       19.7213       21.4928       16.6141       11.8599       11.2362        8.4407        7.3617        5.3003        4.6365        4.9264        3.7756        3.9009        8.0476        6.9359        9.7146       14.0763       15.3829       13.1940       19.6853       17.1073       12.4047        9.8819        7.7746        8.6853        7.8220        6.3957       14.1310       18.8750       13.9106       11.4308        6.9705        6.0636        6.0326        9.1831        9.8709        9.2060        3.3033        4.8847        6.6900        7.2506        5.4835        4.6022        3.4648        3.4987        3.8576        4.9450        6.4725        6.2645        5.5542        4.4122        3.4306        2.4748        3.0415        3.0268        2.8845        2.7083        2.8550        3.7166        3.1659        2.0156        2.4652        2.8211        2.4843        2.0585        2.0338        2.7500        3.3705        2.9437        3.7796        4.0488        3.6542        3.3280        1.3423        1.3321        0.9165        1.4446        0.8853        0.9319        0.9804        2.1998        0.0481        0.0817        0.0911        0.1471        3.2911        4.4648        4.6771        4.6823        3.1831        3.2109        3.2516        3.4644        3.2972        2.6700        2.5054        3.1715        3.7006        3.8974        3.8128        3.6457        3.2705        3.0802        3.0898        4.2849        4.5131        4.8331        5.1379        6.3501       10.1905        9.6117        9.3941        9.7670       13.8054       10.6000       12.9166       15.4518       15.5247       16.3192       17.0105       16.4658       16.5695       20.9481       18.4249       16.9462       14.9417       14.4544       14.5605       15.2527       19.6725       15.5376       14.2973       15.1411       16.3596       17.2522       17.3686       15.7769       11.5428       16.5034       20.9761       25.5290       19.1279       22.2668       28.8361       25.8410       25.8180       25.5208       30.3486       33.8860       31.1218       33.6387       31.9061       32.7599       34.7474       38.0058       40.6105        0.0000        0.0000        0.0000        0.0000        0.0000        0.0000        0.0000        0.0000        0.0000        0.0000        0.0000        0.0000        0.0000        0.0000        0.0000        0.0000        0.0000        0.0000        0.0000        0.0000        0.0000        0.0000        0.0000        0.0000        0.0000        0.0000        0.0000        0.0000        0.0000        0.0000        0.0000        0.0000        0.0000        0.0000        0.0000        0.0000        0.0000        0.0000        0.0000        0.0000        0.0000        0.0000        0.0000        0.0000        0.0000        0.0000        0.0000        0.0000        0.0000        0.0000        0.0000        0.0000        0.0000        0.0000        0.0000        0.0000        0.0000        0.0000        0.0000        0.0000        0.0000        0.0000        0.0000
        0.0000        0.0000        0.0000        0.0000        0.0000        0.0000        0.0000        0.0000        0.0000        0.0000        0.0000        0.0000        0.0000        0.0000        0.0000        0.0000        0.0000        0.0000        0.0000       41.2868       47.6438       32.1387       15.1960        8.2355        8.8227        5.1205        4.6985       25.3286       11.6690       18.1810       30.4661       30.9188       29.7202       27.7308       20.6401       14.9801       12.5345        7.7684        7.7378       10.0339        6.2775        3.6222        3.6851       11.5380       10.6020       15.3420       17.6580       19.8720       22.2600       19.4160       21.8580       13.7400       12.5820       12.9060       10.2240       10.3369       10.4096       23.3661       26.2060       20.0164       14.4692       10.9892       11.2797       10.4904        9.5387       10.7875       10.7853        8.9899        5.7263       10.3877       12.2120        5.8378        3.5145        4.3916        5.2456        3.6119        4.5879        4.2273        5.1813        4.4383        3.2735        2.3916        2.4334        2.7272        2.5262        2.4454        2.7825        3.0665        2.9281        2.5425        4.9622        3.4700        3.5508        3.6883        3.9976        3.2101        3.7823        4.0772        5.3329        3.4925        3.4041        3.5937        3.3868        4.3716        4.3350        3.9447        3.3667        2.4303        2.5567        2.1824        2.0915        1.6216        0.4904        0.8031        1.6053        3.9708        3.9092        4.3045        5.2074        4.3475        4.5523        4.2619        3.8536        6.4778        3.3857        3.3248        3.6381        4.3815        4.6511        4.6374        4.4595       10.4247        5.2545        3.7671        5.8997        3.8828        4.0134        5.6823        7.2844       20.3844       17.8103       11.4959       11.9982        9.5100       11.2168       17.7038       13.8055       16.8886       18.4602       14.8840       19.5214       20.4875       22.8518       23.2596       18.0177       19.1409       19.1309       20.4200       18.7200       23.6772       20.1832       20.0414       21.4835       22.0955       24.0810       23.0445       22.5796       22.2790       22.6647       24.2583       25.5505       29.0482       33.3930       37.9983       35.9594       29.2977       38.0262       45.6736       54.1479       48.8961       53.4436       39.2047       42.2884       45.4275       41.9654       56.9449        0.0000        0.0000        0.0000        0.0000        0.0000        0.0000        0.0000        0.0000        0.0000        0.0000        0.0000        0.0000        0.0000        0.0000        0.0000        0.0000        0.0000        0.0000        0.0000        0.0000        0.0000        0.0000        0.0000        0.0000        0.0000        0.0000        0.0000        0.0000        0.0000        0.0000        0.0000        0.0000        0.0000        0.0000        0.0000        0.0000        0.0000        0.0000        0.0000        0.0000        0.0000        0.0000        0.0000        0.0000        0.0000        0.0000        0.0000        0.0000        0.0000        0.0000        0.0000        0.0000        0.0000        0.0000        0.0000        0.0000        0.0000        0.0000        0.0000        0.0000        0.0000        0.0000        0.0000
        0.0000        0.0000        0.0000        0.0000        0.0000        0.0000        0.0000        0.0000        0.0000        0.0000        0.0000        0.0000        0.0000        0.0000        0.0000        0.0000        0.0000        0.0000        0.0000       51.6014       32.1198       18.1679       10.9095       14.8966        7.4756        4.5819        3.5395       16.7080       10.8470       20.6461       34.0762       38.9382       34.6224       24.6212       18.9702       14.2104       15.7261        8.5542        7.6239        6.3351        3.9052        5.4190        7.0687        5.9340       12.3780       12.4800       16.0260       14.9100       17.3220       15.5280       16.8420       15.5340       16.6320       19.9920       16.5540       16.8595       19.5592       20.9439       17.1300        8.9163       10.8000       11.7251       15.3825       14.8386       18.4479       19.6619       17.8289        7.8524        8.1719        7.2792        9.8265        4.4787        3.7375        4.6528        5.4381        2.4035        3.7972        4.7733        4.9583        3.4982        3.5039        2.6098        2.8284        2.5528        2.7998        2.5232        2.2139        2.2466        2.3393        2.9746        2.8052        3.4934        3.2020        3.1732        3.9713        3.7851        3.6580        4.0796        4.4030        3.9932        4.4610        4.5894        5.0196        6.0091        6.3107        5.2348        4.4586        4.5422        2.4746        1.9970        1.8079        1.4687        1.5299        1.3072        1.7644        3.2616        4.0559        5.2186        6.3253        4.7757        4.9142        4.6136        4.3513        3.8454        3.7536        3.6507        3.9862        4.8447        5.1271        5.4880        7.2014        4.7271        4.0636        3.9825        4.0455        3.6957        3.8064        4.5649        5.9172       13.6444       13.3461       14.6187       13.2313       13.9431       17.5858       17.1582       14.1666       15.4875       14.7288       19.6303       21.4674       26.2889       24.6765       28.7638       28.3436       28.6111       25.8065       22.3876       20.6266       19.4565       20.7619       20.5306       21.1587       26.3179       31.0380       23.6740       25.7332       34.8626       34.4226       37.0494       33.0141       34.2921       29.6849       34.7187       43.2998       49.5797       45.3787       44.9585       57.9986       44.8936       45.3849       40.6174       38.6631       41.7300       43.3470       54.1727       53.9661       44.6176        0.0000        0.0000        0.0000        0.0000        0.0000        0.0000        0.0000        0.0000        0.0000        0.0000        0.0000        0.0000        0.0000        0.0000        0.0000        0.0000        0.0000        0.0000        0.0000        0.0000        0.0000        0.0000        0.0000        0.0000        0.0000        0.0000        0.0000        0.0000        0.0000        0.0000        0.0000        0.0000        0.0000        0.0000        0.0000        0.0000        0.0000        0.0000        0.0000        0.0000        0.0000        0.0000        0.0000        0.0000        0.0000        0.0000        0.0000        0.0000        0.0000        0.0000        0.0000        0.0000        0.0000        0.0000        0.0000        0.0000        0.0000        0.0000        0.0000        0.0000        0.0000
        0.0000        0.0000        0.0000        0.0000        0.0000        0.0000        0.0000        0.0000        0.0000        0.0000        0.0000        0.0000        0.0000        0.0000        0.0000        0.0000        0.0000        0.0000        0.0000        0.0000       23.7491       18.2168       17.9316       29.1781       23.1335       16.6874       15.1341        9.8872        5.2034       11.3206       44.6244       42.2810       37.7113       32.2554       26.7673        9.6039        8.1168        5.2374        4.9628        4.5503        2.7099        2.5024        3.7936        5.1960        7.1640       11.1420       13.9380       10.5660       14.4060       24.3120       25.5120       17.1420       19.9020       22.4520       18.7740       14.3350       14.7429       11.2226        9.3980        5.2092       10.6601        7.1045        9.5042        9.0801       11.8383       10.7098        8.7875        9.8029        4.2020        4.5258        3.8848        2.9597        4.1346        4.9245        8.1861        4.6220        3.0135        4.3531        3.8210        4.3962        4.4558        4.1187        3.3063        3.2097        2.5529        2.8712        2.2700        2.4450        2.3078        3.1883        3.9779        3.9429        3.5652        3.7562        4.3357        3.8892        4.1745        5.0399        6.2693        5.9251        5.1931        5.2936        5.5221        6.7423        7.0121        8.1764        7.1258        5.5577        3.2465        2.6014        2.4833        2.2279        1.5062        2.5551        2.2280        3.7502        4.8444        5.8500        5.7328        5.2407        5.1026        5.1203        4.7858        4.3056        3.9726        4.0092        4.3252        5.2349        5.4873        5.4579        5.1940        4.5872        4.4606        4.3801        4.4314        3.9183        3.9961        4.7808        6.3199       14.4169       14.8978       15.6945       15.2893       22.7528       16.4042       15.2600       15.2101       15.2022       15.7282       24.8925       25.7618       26.6228       28.1599       29.3084       30.2474       30.9256       26.2491       24.6970       20.5036       24.4038       28.8283       30.3332       27.2294       34.5793       37.9713       37.1630       38.5104       36.3673       32.9156       35.2875       37.7273       35.1638       30.4753       36.2145       42.5116       58.0104       47.8716       32.7708       37.0872       34.7542       43.1970       35.1964       39.3856       62.8113       43.1820       47.5152       48.0587       41.9885       46.8671        0.0000        0.0000        0.0000        0.0000        0.0000        0.0000        0.0000        0.0000        0.0000        0.0000        0.0000        0.0000        0.0000        0.0000        0.0000        0.0000        0.0000        0.0000        0.0000        0.0000        0.0000        0.0000        0.0000        0.0000        0.0000        0.0000        0.0000        0.0000        0.0000        0.0000        0.0000        0.0000        0.0000        0.0000        0.0000        0.0000        0.0000        0.0000        0.0000        0.0000        0.0000        0.0000        0.0000        0.0000        0.0000        0.0000        0.0000        0.0000        0.0000        0.0000        0.0000        0.0000        0.0000        0.0000        0.0000        0.0000        0.0000        0.0000        0.0000        0.0000
        0.0000        0.0000        0.0000        0.0000        0.0000        0.0000        0.0000        0.0000        0.0000        0.0000        0.0000        0.0000        0.0000        0.0000        0.0000        0.0000        0.0000        0.0000        0.0000        0.0000        0.0000       12.6469       19.8807       30.9398       32.7769       26.2264       19.2911       18.5809       16.7808       20.9162       25.5918       25.7325       25.0910       34.8002       27.2441        8.2763        5.8197        2.9062        3.3210        4.2963        4.3860        2.4310        5.1167        5.1360        4.2540        4.5000        6.6780        9.6240       16.6500       23.8620       26.1780       16.4400       19.1100       23.7000       16.1880       14.8815       21.3185       23.0215       19.0709        7.7853        3.9380        5.4796       12.2582       13.5442       11.4762       12.6559        9.3707       10.5006        7.9684        7.0710        7.3352        3.7918        4.6918        6.2346        7.5568        5.6070        3.6201        3.9073        3.9916        5.0595        4.1821        4.0380        3.9378        5.2147        5.2671        4.2341        5.0596        4.4253        3.5722        3.8934        3.6566        3.9605        5.8648        4.8980        5.1672        5.0291        5.9907        6.3299        6.8575        6.9722        6.5583        6.4262        7.0646        9.0823        8.0180        8.6161        8.0216        6.0833        4.3073        3.0956        2.9778        2.0679        1.7231        1.6641        2.0764        4.2849        4.9605        6.1692        5.9229        5.5543        6.0992        6.6056        5.7029        4.6633        4.3332        4.2940        4.5638        5.5906        5.7787        5.6966        5.6175        5.2955        4.9833        4.9733        5.1568        4.4517        4.7871        5.3464        6.7760       13.6800       16.7064       14.9907       19.0564       24.6563       24.5885       24.9638       15.3870       21.0076       30.4430       32.9552       28.9112       27.5284       25.2809       26.1662       25.9251       26.2661       23.9337       23.7982       21.9085       24.6557       28.3984       28.3011       25.0829       30.9385       31.3498       31.0592       33.5341       35.0598       35.1194       33.7789       36.6432       39.2192       41.0975       39.9323       43.4088       57.7058       60.1703       40.1939       37.2930       35.3891       34.3944       39.8455       42.1081       48.9901       53.6419       59.2108       55.5759       44.4128       43.2209       42.4728        0.0000        0.0000        0.0000        0.0000        0.0000        0.0000        0.0000        0.0000        0.0000        0.0000        0.0000        0.0000        0.0000        0.0000        0.0000        0.0000        0.0000        0.0000        0.0000        0.0000        0.0000        0.0000        0.0000        0.0000        0.0000        0.0000        0.0000        0.0000        0.0000        0.0000        0.0000        0.0000        0.0000        0.0000        0.0000        0.0000        0.0000        0.0000        0.0000        0.0000        0.0000        0.0000        0.0000        0.0000        0.0000        0.0000        0.0000        0.0000        0.0000        0.0000        0.0000        0.0000        0.0000        0.0000        0.0000        0.0000        0.0000        0.0000        0.0000
        0.0000        0.0000        0.0000        0.0000        0.0000        0.0000        0.0000        0.0000        0.0000        0.0000        0.0000        0.0000        0.0000        0.0000        0.0000        0.0000        0.0000        0.0000        0.0000        0.0000        0.0000       10.2162       19.6735       35.7116       25.3544       33.4698       34.0818       34.3348       27.1475       15.1190       19.6153       30.3773       26.8030       28.1174       26.8601       27.5502       21.1477       11.1416        8.0554        6.5820       17.5445       18.6488       19.8964       14.2219       10.4503       14.7060       17.0160       19.0232       19.9674       24.8299       24.8491       16.0187       15.1811       16.1854       15.7870       11.6742       16.6304       19.8279       14.8699       11.3327       11.9184       11.4520       11.8203       12.0968       11.8122        6.5582        3.0988        9.0111       10.3102        9.7324        8.2709        5.5394        6.6364        7.2005        7.2959        7.0816        6.2966        8.8487        8.9077        9.1542        8.2492        9.1508        6.7979        6.8405        6.1200        6.2909        6.8246        5.1419        4.3352        4.2646        6.1128        5.1109        6.4634        6.7404        5.3992        6.0068        6.3991        7.5184        8.6540        8.8205        9.3072        9.6413        8.9065        8.5194        8.2589        8.7341        7.3588        6.2339        5.3329        4.4291        4.5580        4.3088        4.8713        4.3036        5.4824        6.6718        6.0643        6.6711        7.3554        8.0366        7.8799        7.7724        7.6846        6.1000        5.3600        5.0871        5.3516        5.9006        5.9687        5.7394        5.9052        5.9562        5.8689        5.8050        6.2588        6.2835        9.6034       12.2890        8.9773       19.5761       19.3878       16.9133       16.1578       19.5429       29.4688       20.5226       20.0378       25.3123       28.3754       30.2630       32.2251       34.6672       33.8977       28.2568       27.8212       26.3248       27.5286       25.9720       25.4938       32.4858       37.0494       32.3822       36.1605       36.9580       32.6714       31.9966       35.3572       36.1037       35.4610       37.6102       42.1299       51.8651       48.7905       43.0820       47.0792       70.1795       77.2250       66.9616       54.2373       47.9314       44.1718       55.6690       55.7778       56.2336       49.4514       51.2444       54.5857       42.2934       43.4287       43.5082        0.0000        0.0000        0.0000        0.0000        0.0000        0.0000        0.0000        0.0000        0.0000        0.0000        0.0000        0.0000        0.0000        0.0000        0.0000        0.0000        0.0000        0.0000        0.0000        0.0000        0.0000        0.0000        0.0000        0.0000        0.0000        0.0000        0.0000        0.0000        0.0000        0.0000        0.0000        0.0000        0.0000        0.0000        0.0000        0.0000        0.0000        0.0000        0.0000        0.0000        0.0000        0.0000        0.0000        0.0000        0.0000        0.0000        0.0000        0.0000        0.0000        0.0000        0.0000        0.0000        0.0000        0.0000        0.0000        0.0000        0.0000        0.0000        0.0000
        0.0000        0.0000        0.0000        0.0000        0.0000        0.0000        0.0000        0.0000        0.0000        0.0000        0.0000        0.0000        0.0000        0.0000        0.0000        0.0000        0.0000        0.0000        0.0000        0.0000        0.0000        7.5781       16.2243       26.0005       23.7456       23.9745       26.7294       27.6916       15.4316       16.5453       19.4228       25.2131       18.2103       27.3411       26.6426       25.1280       21.1364        7.6551        8.2644       19.6146       22.4421       22.0670       19.9493       13.7602       12.0231       11.8860       13.4722       10.3551       12.0180       16.2848       12.0552        8.5007        9.0177        9.9620        5.3127        6.5524        6.8716        9.7141        8.4810        5.0812        5.9077        3.6218        3.9568        6.4738        5.8712        5.7630        7.7898        6.4208        3.5562        7.0898        8.9151        7.6052        7.6179        7.1464        6.8214        5.7440        6.2509        5.7825        7.8713        8.5416        7.4340        7.4087        7.6633        5.8568        6.1585        5.3445        6.4228        5.4880        5.6191        5.2016        5.6424        6.8105        5.3604        5.3869        5.9845        6.8618        7.9930        9.2862       10.2256        9.3202        9.2486        8.2560        7.7578        7.4254        7.4395        7.0182        7.1035        5.8345        5.7017        6.0904        6.0283        4.7241        4.8613        6.0278        6.5217        7.0298        8.2321        8.1870        7.3761        8.7280        8.8985        9.2670        8.6423       12.7488        8.7146        5.8002        5.7903        6.0980        6.1690        6.1307        6.2146        6.1750        6.3587        6.7924        7.1858        6.8688        6.9582        8.6339       13.5787       18.5449       18.6708       16.4477       17.3216       17.6768       20.5900       22.8130       23.7875       27.6423       28.4682       31.4584       27.0300       31.9521       32.2527       29.1924       28.5492       26.6940       27.7486       27.1950       28.9326       44.0140       34.9771       33.3969       35.4482       35.9060       36.7390       37.5022       36.1156       39.1058       46.0774       44.2331       46.9974       56.5603       66.0889       60.1377       59.6703       88.4492       79.6519       87.7944       78.9147       72.5537       56.4744       47.2362       52.3005       47.4319       41.1385       48.0543       44.4250       42.4953       44.7302       48.9511        0.0000        0.0000        0.0000        0.0000        0.0000        0.0000        0.0000        0.0000        0.0000        0.0000        0.0000        0.0000        0.0000        0.0000        0.0000        0.0000        0.0000        0.0000        0.0000        0.0000        0.0000        0.0000        0.0000        0.0000        0.0000        0.0000        0.0000        0.0000        0.0000        0.0000        0.0000        0.0000        0.0000        0.0000        0.0000        0.0000        0.0000        0.0000        0.0000        0.0000        0.0000        0.0000        0.0000        0.0000        0.0000        0.0000        0.0000        0.0000        0.0000        0.0000        0.0000        0.0000        0.0000        0.0000        0.0000        0.0000        0.0000        0.0000        0.0000
        0.0000        0.0000        0.0000        0.0000        0.0000        0.0000        0.0000        0.0000        0.0000        0.0000        0.0000        0.0000        0.0000        0.0000        0.0000        0.0000        0.0000        0.0000        0.0000        0.0000        0.0000       28.4834       23.6809       19.1236       16.4286       15.4158       23.1202       19.3772       20.1007       17.8378       30.0192       16.3293       22.1251       32.6900       25.1967       28.5863       15.5438        3.0859        9.3077        5.7955       19.5758       22.0244        7.9572       11.7893       12.3565       11.8227        7.8632        5.7403       10.6161        9.9011        7.1184        3.3826        3.7876        8.1042        2.7657        5.3118        5.5286        5.8515        6.1849        2.2886        2.9746        1.6270        1.4820        3.5095        3.7486        5.2748        4.4843        3.6752        3.8567       10.1659       15.5323       10.6016        9.9311        7.4750        6.6955        5.6149        4.5458        4.2315        8.1273        8.2675        5.5776        5.9914        6.6375        6.6548        6.4846        8.1170       10.8246        8.9027        6.4519        5.5688        5.6545        6.9969        6.1235        6.1264        7.5852        9.0753        9.3298        7.9239        8.4667        8.3472        7.6451        8.1770        7.8749        6.6319        6.9555        7.3863        7.6816        5.8299        5.4855        5.4400        6.1490        6.2730        5.3913        5.1380        5.4357        6.1136        8.2486       10.1016        8.3407        9.2656       11.7369       13.1518       10.1900        7.1215        6.1549        5.6518        5.6442        6.1123        6.1570        6.6020        6.5922        7.1855        7.4662        6.7987        6.8773        8.5625        9.9035       10.2756       13.7826       14.1349       19.5431       17.1294       17.6479       19.1775       18.3808       17.6465       19.5066       22.4831       26.9495       31.7494       28.0046       31.3620       28.4520       30.5538       30.8895       28.7350       35.7068       30.2244       27.1572       30.7685       33.5618       31.4103       39.5705       39.7170       41.2615       39.9826       41.6218       46.4399       44.4505       45.7143       46.6068       61.8455       61.4900       61.2337       66.4398       72.5039       69.7010       78.9975       73.0758       78.1348       64.7374       58.1909       73.2432       57.7827       42.0707       46.2336       43.7994       45.3001       43.4604       46.3884       48.7604        0.0000        0.0000        0.0000        0.0000        0.0000        0.0000        0.0000        0.0000        0.0000        0.0000        0.0000        0.0000        0.0000        0.0000        0.0000        0.0000        0.0000        0.0000        0.0000        0.0000        0.0000        0.0000        0.0000        0.0000        0.0000        0.0000        0.0000        0.0000        0.0000        0.0000        0.0000        0.0000        0.0000        0.0000        0.0000        0.0000        0.0000        0.0000        0.0000        0.0000        0.0000        0.0000        0.0000        0.0000        0.0000        0.0000        0.0000        0.0000        0.0000        0.0000        0.0000        0.0000        0.0000        0.0000        0.0000        0.0000        0.0000        0.0000
        0.0000        0.0000        0.0000        0.0000        0.0000        0.0000        0.0000        0.0000        0.0000        0.0000        0.0000        0.0000        0.0000        0.0000        0.0000        0.0000        0.0000        0.0000        0.0000        0.0000        0.0000        0.0000       20.3288       16.5400       14.1941       19.4563       30.4192       20.4668       14.6396       13.8842       11.8996       14.4588       32.8389       28.3119       25.5030       31.7281       20.5802        8.1837        9.2667        7.0003        6.4667       10.4654        8.1746        6.0797        5.6144        7.2915        7.1752        5.1900        3.9512        7.3454        7.6261        3.4983        3.7852        3.4132        4.1966        6.2866        8.5506        4.5303        4.9276        1.7668        4.1306        5.1035        1.7855        2.2388        3.3365        3.0415        6.5242        6.6681        6.5365       10.0750       13.1250        8.6077        8.7089        8.6441        7.7636        4.0852        3.4699        5.0606        6.4000        3.2820        4.5077        6.9680        6.5659        5.9583        7.7172        9.3133       11.3325       10.1009       10.7879        8.2433        7.6180        7.5115        5.9999        5.2505        6.6910        7.6133        7.8244        7.4042        7.5719        6.7267        7.4843        7.0029        6.5887        7.1186        6.3455        5.7808        6.0095        5.0401        5.4060        4.8911        5.1337        5.1905        5.2730        4.9565        5.7151        6.1186        6.8406        7.7643        8.6397       10.4747       13.9787       14.1326       10.7954        7.9409        6.3607        6.7070        5.6361        5.8608        5.6691        5.4819        5.9002        7.0393        7.8691        7.9442        7.1778        7.8061        8.6102       10.3733       11.6481       15.7960       16.3112       16.9922       18.9955       22.3384       21.7435       18.4461       19.3428       25.9713       30.9700       25.9705       28.9022       31.5172       30.5489       29.9093       28.9946       30.0421       32.6326       30.0409       30.8032       34.9753       35.0398       32.1868       36.8494       41.0200       44.0571       41.6967       47.1841       47.0714       52.0995       51.7505       50.1218       52.4712       56.4817       61.6944       58.9005       66.7639       97.2624      101.6337       89.9971       83.7895       73.1344       71.4375       62.5790       62.8154       44.0679       56.6936       43.3006       41.7419       43.4716       42.1030       45.7776        0.0000        0.0000        0.0000        0.0000        0.0000        0.0000        0.0000        0.0000        0.0000        0.0000        0.0000        0.0000        0.0000        0.0000        0.0000        0.0000        0.0000        0.0000        0.0000        0.0000        0.0000        0.0000        0.0000        0.0000        0.0000        0.0000        0.0000        0.0000        0.0000        0.0000        0.0000        0.0000        0.0000        0.0000        0.0000        0.0000        0.0000        0.0000        0.0000        0.0000        0.0000        0.0000        0.0000        0.0000        0.0000        0.0000        0.0000        0.0000        0.0000        0.0000        0.0000        0.0000        0.0000        0.0000        0.0000        0.0000        0.0000        0.0000
        0.0000        0.0000        0.0000        0.0000        0.0000        0.0000        0.0000        0.0000        0.0000        0.0000        0.0000        0.0000        0.0000        0.0000        0.0000        0.0000        0.0000        0.0000        0.0000        0.0000        0.0000       40.5850       31.7341       30.5100       15.4407       17.5839       28.0583       37.2696       19.8810       12.5361       15.9113       33.5673       42.1649       25.0681       16.7869       20.5068       19.8603       16.3737       15.3452       12.2757       12.3395       11.8148        8.6758       12.5288       18.4992       15.4272       12.2954        7.2622        7.8147        6.6959       10.5299        7.8056        8.3526        7.0236       13.8375       10.9676        6.9941        7.2100        8.5041        9.7356        8.2298        8.4158       13.3497        6.6231        5.3756        6.9847        6.1951        9.2419        8.2265        6.6217       12.6393        9.7473        6.6568        9.1201        6.7707        3.6003        2.4078        2.5554        4.0668        3.8887        4.1355        5.5066        8.0648        9.8000        9.7552        9.2163       10.7947       11.8490       12.3716       11.9583       10.2038        7.9235        8.1586        7.6524        7.6903        8.4229        6.5721        7.3088        7.3275        5.8780        7.1963        5.9423        3.8073        4.8387        4.6718        4.5785        5.7136        5.7087        6.3390        5.5049        5.5758        3.8997        4.3769        4.3379        5.7345        7.2969        9.6126        9.7289       11.6406       14.1763       15.6324       15.2201       13.4429        9.2903        6.6572        5.2519        7.1009        7.4708        4.5965        3.9379        5.3229        6.1667        6.5343        6.4774        7.2390        9.8338       11.4358       14.5471       20.2520       18.0875       18.3217       18.1580       18.7022       25.2140       22.8700       28.3208       23.0364       30.7833       23.5552       21.4377       24.1768       24.6667       25.0342       25.1681       28.9326       38.1092       32.1898       29.0811       28.2984       37.6188       39.8027       42.8487       45.2534       48.3977       53.1917       48.9973       54.3584       57.8840       65.8779       64.9538       66.5856       70.3681       67.7591       75.0126       66.6757       75.5257       99.8114       87.9702       93.0829       87.1627       73.3302       66.4520       61.9251       51.0059       48.9418       68.0473       49.6578       47.3980       46.9344       49.3142       51.0864       59.3967        0.0000        0.0000        0.0000        0.0000        0.0000        0.0000        0.0000        0.0000        0.0000        0.0000        0.0000        0.0000        0.0000        0.0000        0.0000        0.0000        0.0000        0.0000        0.0000        0.0000        0.0000        0.0000        0.0000        0.0000        0.0000        0.0000        0.0000        0.0000        0.0000        0.0000        0.0000        0.0000        0.0000        0.0000        0.0000        0.0000        0.0000        0.0000        0.0000        0.0000        0.0000        0.0000        0.0000        0.0000        0.0000        0.0000        0.0000        0.0000        0.0000        0.0000        0.0000        0.0000        0.0000        0.0000        0.0000        0.0000        0.0000
        0.0000        0.0000        0.0000        0.0000        0.0000        0.0000        0.0000        0.0000        0.0000        0.0000        0.0000        0.0000        0.0000        0.0000        0.0000        0.0000        0.0000        0.0000        0.0000        0.0000       77.1219       58.9399       39.3727       25.8443       16.1773       10.2585       16.3139       27.5685       22.8253       22.5944       25.2397       33.0535       20.5343       18.7105        4.2722       15.4807       13.6281       13.5658       26.5075       12.9623       11.4048       14.5624       17.3683       17.1182       19.8321       24.5599       20.0235        7.9109        8.7688        8.3115        7.7982        8.5663        7.1280        5.9863        7.3238       10.0727        9.0813        5.5329        9.4093       12.1828       19.4078       16.1425       18.8513       10.2827        7.0099        8.3100       11.9464        9.9809        8.7535        4.7247        5.3113        4.0575        4.7661        6.5011        6.3856        4.4167        3.2064        3.1628        4.3808        4.3883        4.1378        6.2634        6.7064        7.6927        8.9468        8.2321        8.1094       10.0097        9.9535       10.7953       10.7828        7.2103        7.2083        7.4934        6.9396        7.6637        5.9665        5.8833        5.5392        4.3700        6.2104        4.5784        3.7655        3.8654        4.2336        5.4035        6.7535        5.1258        5.3998        6.6957        4.1728        3.1630        3.2385        3.6939        4.3034        6.0638        7.8216       13.8155       14.1065       15.1176       17.1296       16.7744       14.1336        8.3400        6.4008        5.2035        6.7792        7.7142        4.0601        3.7708        4.7199        5.3760        5.8797        6.5573        8.3743       13.1465       12.1477       15.5289       12.9612       15.6784       16.8391       17.9050       19.4770       25.3745       22.2233       22.8838       27.4926       19.3559       16.8526       17.4258       19.0036       28.4579       31.8575       30.3937       35.8657       39.5370       38.4264       36.0198       32.2451       39.0867       43.6482       45.7231       48.6310       50.4198       57.3843       60.9462       60.0078       68.9447       73.4645       74.9747       71.8589       70.0132       59.7638       61.7545       67.6253       69.5454       73.5815       71.7843       72.7209       74.2515       72.8785       70.4315       58.3605       56.7223       60.9951       55.4152       51.4700       48.1514       50.6011       53.5181       52.2190       52.1653       55.0220        0.0000        0.0000        0.0000        0.0000        0.0000        0.0000        0.0000        0.0000        0.0000        0.0000        0.0000        0.0000        0.0000        0.0000        0.0000        0.0000        0.0000        0.0000        0.0000        0.0000        0.0000        0.0000        0.0000        0.0000        0.0000        0.0000        0.0000        0.0000        0.0000        0.0000        0.0000        0.0000        0.0000        0.0000        0.0000        0.0000        0.0000        0.0000        0.0000        0.0000        0.0000        0.0000        0.0000        0.0000        0.0000        0.0000        0.0000        0.0000        0.0000        0.0000        0.0000        0.0000        0.0000        0.0000        0.0000        0.0000
        0.0000        0.0000        0.0000        0.0000        0.0000        0.0000        0.0000        0.0000        0.0000        0.0000        0.0000        0.0000        0.0000        0.0000        0.0000        0.0000        0.0000        0.0000        0.0000        0.0000       94.4962       85.6987       53.6505       48.2691       24.6112       13.3024       11.3258       17.9567       12.7694       15.5292       17.9727       19.0752       16.3256       16.4447       16.6957       22.4502       24.2659       34.8785       42.0546       37.3796       34.5575       32.9030       27.9822       21.8430       25.3861       38.3623       17.4771       13.1715       11.1615       10.9500       11.6402       11.3668        9.0341        4.8561        7.1311       11.3769       10.4726       10.3694       14.1219       17.3068       13.8256       14.3030       16.9122        9.0514        7.4372        8.1777        7.3297        5.6062        7.4344        6.0917        4.9479        3.8819        4.6020        4.5634        5.6199        3.5813        4.2127        4.7866        6.3715        5.6088        5.4217        5.3518        6.8251        7.9328        9.1517        8.7075        9.0895        9.3351       10.2660        9.7275        9.1020        7.2871        5.6560        5.4937        4.4408        4.4118        5.9085        5.8630        4.8321        2.7397        2.5897        2.6841        2.5668        3.1795        3.7187        3.3209        3.7468        7.6966        4.2656        4.9635        3.3365        2.8791        3.6245        4.0673        4.0291        6.5154        9.8683        9.1326        9.6839       16.2232       18.0113       17.1578       14.0958        7.7171        7.6866        4.5818        4.3871        3.4444        3.6595        3.7028        4.2793        6.2327        6.6206        7.9821       13.7869       15.6563       14.8046       13.6295       12.8593       16.2574       19.4267       19.8252       25.7594       28.4547       17.3517       17.2521       18.3694       20.2519       16.8080       18.3746       19.8924       31.2865       29.4847       29.8680       32.2342       40.0109       45.4064       46.9999       51.4452       49.3402       48.1945       52.9815       59.0532       58.8807       72.8518       72.2950       72.3175       75.4455       65.7034       68.5058       72.9999       70.7096       59.1032       78.7380       66.3141       66.2822       61.0073       63.6916       70.2436       68.1311       71.7482       61.3032       60.0407       55.2234       56.3432       60.1108       58.7593       53.4148       53.7078       58.2352       58.5110       52.3738       54.1745       50.8457        0.0000        0.0000        0.0000        0.0000        0.0000        0.0000        0.0000        0.0000        0.0000        0.0000        0.0000        0.0000        0.0000        0.0000        0.0000        0.0000        0.0000        0.0000        0.0000        0.0000        0.0000        0.0000        0.0000        0.0000        0.0000        0.0000        0.0000        0.0000        0.0000        0.0000        0.0000        0.0000        0.0000        0.0000        0.0000        0.0000        0.0000        0.0000        0.0000        0.0000        0.0000        0.0000        0.0000        0.0000        0.0000        0.0000        0.0000        0.0000        0.0000        0.0000        0.0000        0.0000        0.0000        0.0000        0.0000
        0.0000        0.0000        0.0000        0.0000        0.0000        0.0000        0.0000        0.0000        0.0000        0.0000        0.0000        0.0000        0.0000        0.0000        0.0000        0.0000        0.0000        0.0000        0.0000        0.0000       86.6556       81.7570       71.8683       52.7423       31.7226       25.3179       21.8446       21.2987       22.1743       27.8653       20.1699       30.6622       26.5278       18.2226       12.1959       20.0103       36.8266       58.3821       53.5365       55.0294       48.5758       45.6423       40.9069       28.8360       35.1622       33.3368       30.3606       26.6468       21.1780       20.4003       27.7644       18.0046        8.8258        3.3089        8.0323        8.1810        4.8416       10.3572       10.7853        8.6336       10.0713        9.3269        7.4148        3.1577        3.4657        5.2643        3.8559        4.9605        3.8668        3.3128        2.7382        3.1640        2.5636        2.8146        3.8498        3.2890        5.0902        5.1974        5.1669        4.2548        5.1857        6.7326        8.7748        6.9346        7.6451        7.5707        7.8840        7.7434        9.3457        8.0840        8.0188        7.3120        5.5065        4.9166        4.2790        4.4615        4.3201        3.7803        3.1298        3.6330        2.7633        2.1127        2.3870        3.2931        3.0524        3.3767        2.7389        3.0394        3.4583        2.8507        3.0055        3.0707        2.4619        3.1596        4.9663        5.2540        7.8205        6.9242        8.7410       13.6929       16.5798       15.7255       12.9293        7.1120        5.6255        6.5568        3.9234        4.0330        4.1003        4.4455        5.4817        8.4839       10.0199       11.8322        9.8775       10.4844       10.6182       10.9927       11.6720       14.8637       17.5107       16.7572       18.8630       21.9119       21.4687       18.1370       18.0885       20.0856       19.3153       20.4121       19.8462       28.8246       31.6897       34.8172       38.4403       51.6977       62.2006       68.1284       65.0297       59.9431       61.3471       62.2720       54.9903       57.7021       70.5628       75.6606       69.4560       76.3131       71.3543       74.3563       69.3703       64.3471       66.8613       70.6462       68.2182       77.9259       74.8334       69.2993       72.1005       73.9214       73.5247       73.6719       71.6502       56.7217       58.1471       60.9424       56.5419       56.4694       60.5689       55.1778       56.1984       56.8413       52.5910       49.6941       52.6284        0.0000        0.0000        0.0000        0.0000        0.0000        0.0000        0.0000        0.0000        0.0000        0.0000        0.0000        0.0000        0.0000        0.0000        0.0000        0.0000        0.0000        0.0000        0.0000        0.0000        0.0000        0.0000        0.0000        0.0000        0.0000        0.0000        0.0000        0.0000        0.0000        0.0000        0.0000        0.0000        0.0000        0.0000        0.0000        0.0000        0.0000        0.0000        0.0000        0.0000        0.0000        0.0000        0.0000        0.0000        0.0000        0.0000        0.0000        0.0000        0.0000        0.0000        0.0000        0.0000        0.0000        0.0000
        0.0000        0.0000        0.0000        0.0000        0.0000        0.0000        0.0000        0.0000        0.0000        0.0000        0.0000        0.0000        0.0000        0.0000        0.0000        0.0000        0.0000        0.0000        0.0000        0.0000        0.0000       91.6342       80.0601       96.0316       78.9486       70.4860       69.8308       65.9197       58.0827       59.9365       45.9853       29.9230       23.4846       22.7922       23.1881       34.0424       48.8455       48.3023       52.9078       53.2326       55.8361       50.6772       41.6541       43.5005       44.4488       48.5729       44.5836       35.9574       33.1898       29.5196       26.7400       18.4713        5.9409        5.2576        5.1490        8.6158        8.1155        4.8463        4.8510        5.7186        4.9102        2.9448        2.4826        1.3726        2.6437        2.9783        2.9216        2.4608        1.8245        2.9485        2.4370        1.5786        3.1930        2.6436        3.6191        3.9249        4.9860        4.1156        8.2930        8.5502        8.9220        7.8778        8.5729        7.4978        9.5879       11.6276        9.8529        7.9672       10.4493        9.2192        8.5779        9.1525        8.5784        5.8641        4.9221        7.8889        5.1840        4.2669        5.5905        7.8149        6.6971        7.6119        7.7225        3.7247        3.2655        3.1976        2.9697        1.1311        2.3281        2.1395        1.9947        2.1303        2.4366        3.5892        5.6431        4.4887        3.0920        3.4196        6.8586       16.7719       15.4723       15.0166       11.4526        5.5527        9.2634        6.4293        4.3625        4.3889        3.7086        3.7535        6.2751        8.2356        8.1729        6.8170        7.1447        9.3871       10.2491       10.9418       11.7890       14.7348       15.1529       14.6855       16.4784       46.4353       22.1563       15.5772       19.2434       25.1770       22.4643       21.3941       22.9456       31.4689       35.9060       42.2307       43.0136       58.0796       78.4917       80.5509       75.4772       63.3682       72.9213       71.8592       68.7986       70.0513       73.6324       68.8523       67.3926       76.2934       78.1440       79.7424       82.3209       79.3268       71.4499       66.0323       73.9850       67.4295       71.2246       69.2778       64.1421       73.8609       73.6743       76.1215       72.3013       70.7023       71.5917       66.8963       68.6366       61.4864       66.7723       65.1905       67.8026       61.0945       58.1758       56.7102       54.0162       30.3600        0.0000        0.0000        0.0000        0.0000        0.0000        0.0000        0.0000        0.0000        0.0000        0.0000        0.0000        0.0000        0.0000        0.0000        0.0000        0.0000        0.0000        0.0000        0.0000        0.0000        0.0000        0.0000        0.0000        0.0000        0.0000        0.0000        0.0000        0.0000        0.0000        0.0000        0.0000        0.0000        0.0000        0.0000        0.0000        0.0000        0.0000        0.0000        0.0000        0.0000        0.0000        0.0000        0.0000        0.0000        0.0000        0.0000        0.0000        0.0000        0.0000        0.0000        0.0000        0.0000        0.0000
        0.0000        0.0000        0.0000        0.0000        0.0000        0.0000        0.0000        0.0000        0.0000        0.0000        0.0000        0.0000        0.0000        0.0000        0.0000        0.0000        0.0000        0.0000        0.0000        0.0000        0.0000       95.9926       86.9084      109.3694      102.7426       96.8530       90.2701       87.9853       81.6184       75.6207       59.0799       39.1074       30.1864       24.1358       31.9707       48.1790       50.8127       54.8106       61.2412       53.0903       63.5215       50.0464       47.3518       47.7179       50.7381       44.9835       43.8412       40.8257       34.9754       25.1428       19.2374       11.5450        8.3237        6.4397       10.2767        8.0789       10.3921        4.7113        4.6386        6.2162        6.2202        4.6236        4.7691        3.1996        3.0430        2.9037        3.1751        2.5832        3.2111        4.1542        2.9109        5.1404        3.2103        1.9616        2.7650        3.1905        2.6373        3.8368        5.4942        7.7125        8.5043        9.5196        9.2373        6.7621        6.3533        8.8847        6.9994        7.1270        6.7915        6.6618        7.7256        7.9027        7.6558        5.5864        4.0037        3.9282        4.6535        5.1534        4.7578        6.6338       10.2077        7.2667        5.0614        2.0307        1.6830        0.8497        1.4750        2.0355        1.9372        1.6279        3.0144        2.5501        2.5288        3.6943        3.8904        4.2474        4.6069        5.7304        4.7585       16.9747       13.7327       16.3309       18.3402        6.2341        5.9068        3.9073        2.6397        3.7552        3.6184        4.7484        4.0497        3.3931        4.0446        6.1874        9.0642       10.5729       11.2705       11.0295       10.7346       12.8667       13.0795       18.0169       38.8441       24.8799       16.6832       18.5562       21.5159       26.2229       28.2310       27.7568       30.0212       34.2973       36.7952       39.9212       46.5392       64.6960       64.0758       66.2757       73.2401       78.2837       78.6942       68.3176       75.4971       67.6891       66.9085       72.0859       79.1437       89.6855       93.6677       90.5765       94.5826       92.2474       85.3493       78.7323       82.7615       78.7124       79.7492       76.1500       68.4661       71.9520       70.6580       87.2744       94.4174       93.1754       83.9919       91.6960       73.9378       66.3886       62.3527       66.4089       73.3118       66.5670       60.9365       60.0273       58.6250       40.4700        0.0000        0.0000        0.0000        0.0000        0.0000        0.0000        0.0000        0.0000        0.0000        0.0000        0.0000        0.0000        0.0000        0.0000        0.0000        0.0000        0.0000        0.0000        0.0000        0.0000        0.0000        0.0000        0.0000        0.0000        0.0000        0.0000        0.0000        0.0000        0.0000        0.0000        0.0000        0.0000        0.0000        0.0000        0.0000        0.0000        0.0000        0.0000        0.0000        0.0000        0.0000        0.0000        0.0000        0.0000        0.0000        0.0000        0.0000        0.0000        0.0000        0.0000        0.0000        0.0000        0.0000
        0.0000        0.0000        0.0000        0.0000        0.0000        0.0000        0.0000        0.0000        0.0000        0.0000        0.0000        0.0000        0.0000        0.0000        0.0000        0.0000        0.0000        0.0000        0.0000        0.0000        0.0000      112.4930       93.6166      113.6457      116.8033      111.7886      103.1315       92.3356       92.0206       85.1742       71.7197       50.5250       39.3788       34.3563       33.6318       50.3254       57.9530       61.0770       59.5550       54.5055       56.9695       55.5154       43.1691       41.6333       40.9972       43.5111       42.3110       34.1582       32.0591       25.5032       23.8269       15.5474        8.9921        3.0684        3.9469       11.0182        7.2734        5.4775        6.5283        7.3719        4.0494        2.7194        3.5587        6.1558        3.3923        5.5111        6.1635        8.1319        6.4293        7.8370        7.9247        5.6409        3.7547        2.2427        2.5209        4.6895        5.8515        7.0734        8.0988        9.2827        9.8730        9.2485        8.6323        6.5739        6.7740        6.9895        7.4330        8.2225        7.5741        6.7319        6.6907        6.6215        6.2396        5.2814        5.6134        4.7397        6.3826        8.8336        6.2080        6.0167        5.9577        2.8117        1.7337        1.3271        0.9783        0.7196        1.8657        1.4057        1.3270        0.9982        1.7410        1.9507        2.4274        2.9490        3.2591        5.1285        2.7728        4.4464        4.1615       13.9400       11.3493       13.6455       21.4150        3.9108        2.7830        2.3797        2.4959        3.3304        3.4969        3.4623        3.5115        3.4979        5.6755        8.1515        6.3021        9.8567       11.1260        8.3737       10.0221       11.7400       14.3052       18.8714       17.1791       21.4874       20.8670       21.1340       25.9114       40.4960       39.1709       35.2266       39.5787       49.1950       51.0240       53.5460       57.7754       60.8196       64.7990       66.5552       73.2303       82.9906       79.3072       67.1331       72.4952       77.3700       65.5654       84.9197       97.0083       98.8443      106.7606      105.3881       99.7028      100.9832       93.6456       86.9346       93.4748       80.6118       85.2781       81.0444       75.5075       73.3392       87.7063      116.8085       95.3011       90.5370       91.9323      100.7533       83.2238       86.7364       68.7287       79.7927       70.6771       66.9609       72.3134       74.0868       73.4987       58.3800        0.0000        0.0000        0.0000        0.0000        0.0000        0.0000        0.0000        0.0000        0.0000        0.0000        0.0000        0.0000        0.0000        0.0000        0.0000        0.0000        0.0000        0.0000        0.0000        0.0000        0.0000        0.0000        0.0000        0.0000        0.0000        0.0000        0.0000        0.0000        0.0000        0.0000        0.0000        0.0000        0.0000        0.0000        0.0000        0.0000        0.0000        0.0000        0.0000        0.0000        0.0000        0.0000        0.0000        0.0000        0.0000        0.0000        0.0000        0.0000        0.0000        0.0000        0.0000        0.0000        0.0000
        0.0000        0.0000        0.0000        0.0000        0.0000        0.0000        0.0000        0.0000        0.0000        0.0000        0.0000        0.0000        0.0000        0.0000        0.0000        0.0000        0.0000        0.0000        0.0000        0.0000        0.0000      112.0269      115.7328      130.9010      128.6585      122.1293      111.9975      103.3890      100.3896       95.6238       80.3628       54.0483       43.3931       42.6499       38.4812       53.6487       52.5487       54.7637       56.4987       52.0278       49.1904       47.9028       37.2451       38.6604       41.3039       43.9580       39.7292       35.7325       30.7904       27.2298       21.8356       10.1982        6.7498        3.0037        6.2457        6.8125        5.8655        5.9693        9.4613       10.3882        9.9430        3.9799        6.1803       11.9164        8.3123       10.4672        7.2813        8.9125       10.3255        9.9251        6.0733        5.9844        5.7459        6.2624        6.3702        5.2632        6.8673        5.3954        7.3825        8.4188        8.6922        9.1759        9.4598        7.8421        7.2839        9.1263        9.4414       10.1037        9.3439        7.7983        6.9991        6.5631        6.8807        7.5581        7.1705        6.1850        6.5123        7.2742        7.5265        5.0839        6.0749        4.1975        2.1312        1.0172        0.9930        0.7267        0.5624        0.2700        0.4243        0.5558        0.9478        2.4465        2.5529        3.1805        2.6050        4.8408        1.6984        4.8517        3.7161        7.8638        9.3672        9.6300        7.8825        3.5115        2.6816        2.3902        2.7151        3.6187        3.8899        4.6060        4.8099        5.3829        7.5650        8.2559        5.5618        6.9458        7.7165        8.6777       10.0789       12.4706       14.4039       19.8980       19.7162       30.1882       24.3132       28.6489       32.1568       39.3124       51.3337       44.1064       49.6958       61.7553       56.3234       66.1238       61.2890       57.7465       56.2266       61.5390       67.6508       73.7468       67.3599       67.2632       78.5302       80.9361       88.0703       87.0631       91.3360      104.6373      106.5002      105.7722      100.3782      101.4577       92.6115       89.4734      106.1814       98.5996       98.8381       93.8842       83.1051       88.7430       93.3052       97.2609      101.0900       90.4302      101.5496       99.2373       96.8599       83.5722       83.9161       88.9919       90.9766       84.7561       79.7375       76.3117       82.1507        0.0000        0.0000        0.0000        0.0000        0.0000        0.0000        0.0000        0.0000        0.0000        0.0000        0.0000        0.0000        0.0000        0.0000        0.0000        0.0000        0.0000        0.0000        0.0000        0.0000        0.0000        0.0000        0.0000        0.0000        0.0000        0.0000        0.0000        0.0000        0.0000        0.0000        0.0000        0.0000        0.0000        0.0000        0.0000        0.0000        0.0000        0.0000        0.0000        0.0000        0.0000        0.0000        0.0000        0.0000        0.0000        0.0000        0.0000        0.0000        0.0000        0.0000        0.0000        0.0000        0.0000        0.0000
        0.0000        0.0000        0.0000        0.0000        0.0000        0.0000        0.0000        0.0000        0.0000        0.0000        0.0000        0.0000        0.0000        0.0000        0.0000        0.0000        0.0000        0.0000        0.0000        0.0000        0.0000        0.0000      103.3824      135.9210      148.3915      153.8546      149.8151      150.3533      147.4976      135.0456      114.6587       74.8895       58.9989       52.5150       53.2550       66.2470       67.5395       67.4098       65.5512       59.2716       55.1872       52.9063       53.1712       49.4423       49.3225       50.1387       45.8746       36.8603       32.2760       34.1758       31.6280       19.2426        9.3037       12.4753       13.6460       11.0640       10.7235        6.6677        6.9177        7.6798        7.2754        6.5586        9.4196        9.3611        9.0729        9.8494        8.7553       11.3684       11.8414       11.4871        8.6235        5.6617        6.7393        8.1933       10.0470       10.2297       13.8515       13.2731       15.2570       13.6676       13.9522       16.3206       15.5828       18.3122       18.6010       19.1353       16.8421       18.8614       17.6895       20.7557       24.2890       24.7600       20.0043       15.5892       14.2450       10.4935       10.6236       16.4245       13.4769        9.1041        7.9419        6.8384        5.6127        4.1789        2.6261        1.0850        1.6788        1.3773        1.7382        1.1257        1.6803        3.3273        4.5967        5.1701        4.4182        7.5340        7.3894        3.4039        2.2728        6.4084       10.1786       11.7191        7.3230        3.6922        2.9843        5.6768        6.2264        5.7075        5.8341        7.8916       11.0709       11.1587        8.7350        9.1553        9.5625        7.3755        8.4722        9.6679       10.7641       13.2415       16.5678       22.3859       26.5148       46.1749       34.9463       35.9999       55.5790       84.5661       80.1964       64.5259       69.1484       73.5643       62.8139       62.5266       63.8223       69.2713       69.0348       72.1413       75.7465      100.1110      102.1276       90.2269      102.8407      104.3091      103.1818      100.6860      103.2286      101.2352      112.8132      132.5905      143.6855      144.9371      174.7235      132.0268      142.5943      151.5497      137.1517      131.0760      114.7231      119.3088      122.3576      125.3235      126.7271      124.6131      157.7957      124.8731      116.1506      123.4778      117.1382      123.3386      116.0373       88.2827       87.8538       90.3336       96.4250       84.7732       95.1234       99.6356      110.2887        0.0000        0.0000        0.0000        0.0000        0.0000        0.0000        0.0000        0.0000        0.0000        0.0000        0.0000        0.0000        0.0000        0.0000        0.0000        0.0000        0.0000        0.0000        0.0000        0.0000        0.0000        0.0000        0.0000        0.0000        0.0000        0.0000        0.0000        0.0000        0.0000        0.0000        0.0000        0.0000        0.0000        0.0000        0.0000        0.0000        0.0000        0.0000        0.0000        0.0000        0.0000        0.0000        0.0000        0.0000        0.0000        0.0000        0.0000        0.0000        0.0000        0.0000
        0.0000        0.0000        0.0000        0.0000        0.0000        0.0000        0.0000        0.0000        0.0000        0.0000        0.0000        0.0000        0.0000        0.0000        0.0000        0.0000        0.0000        0.0000        0.0000        0.0000        0.0000        0.0000        0.0000        0.0000        0.0000        0.0000      157.2293      161.7274      160.1694      148.9142      127.3918       84.6570       68.5354       60.0352       59.7748       72.9826       73.0510       72.1845       68.8536       61.5178       58.1635       56.5580       54.3283       50.4363       48.3083       49.8447       43.4920       41.6683       36.7646       33.6023       37.8301       18.3167       12.9969       13.4119       16.9313        8.9754       13.0887       10.3754        6.9997        8.1984        7.9726        9.9593       11.6985        9.7542        9.7706       10.1447       10.1169       15.1644       16.0100       10.6559        8.3482        9.3348        8.2202        9.7630        6.9692        7.3584        9.5330        9.0151        9.4165        9.6859       11.6636       15.2247       17.2997       20.1406       18.4347       16.5936       16.3347       20.1650       17.2466       15.5900       16.9212       16.1418       13.5601       10.2511        6.4666        8.0006       12.5889       11.2874       11.5688        7.0178        6.9127        6.5698        5.8264        4.1403        3.4035        1.4868        1.1750        0.9882        0.8848        1.0753        1.7162        4.2492        5.4279        7.7496        5.6705        3.9294        1.3073        0.5275        0.8548        4.9378        5.2306        4.6186        4.1724        3.1502        2.7878        4.5657        5.9176        9.6154       14.4458       13.4801        9.6769        9.1815        9.3399       10.5078       11.0136        9.9166        9.7842       11.1357       11.4412       11.8632       16.4900       23.3233       28.3963       43.1631       47.2751       57.8715       65.1156       70.4292       71.4874       72.5515       75.1594       80.5524       78.4314       72.4020       68.4268       78.1074       70.9820       78.0802       81.5468       93.2709      104.3867      101.7804       97.8264       92.3399      100.0029      106.4237      112.1560      113.2594      128.9652      126.3358      142.5275      127.5129      134.7215      137.2214      135.4087      161.2228      174.9667      167.9766      154.1970      152.6236      156.2540      175.6765      162.6250      163.9207      153.8660      137.8663      131.5005      118.9988      113.0235      119.6790      132.1438       95.6345      100.4784       94.2566      107.2068       93.8102       99.0614       98.1773       99.6592        0.0000        0.0000        0.0000        0.0000        0.0000        0.0000        0.0000        0.0000        0.0000        0.0000        0.0000        0.0000        0.0000        0.0000        0.0000        0.0000        0.0000        0.0000        0.0000        0.0000        0.0000        0.0000        0.0000        0.0000        0.0000        0.0000        0.0000        0.0000        0.0000        0.0000        0.0000        0.0000        0.0000        0.0000        0.0000        0.0000        0.0000        0.0000        0.0000        0.0000        0.0000        0.0000        0.0000        0.0000        0.0000        0.0000        0.0000        0.0000        0.0000        0.0000
        0.0000        0.0000        0.0000        0.0000        0.0000        0.0000        0.0000        0.0000        0.0000        0.0000        0.0000        0.0000        0.0000        0.0000        0.0000        0.0000        0.0000        0.0000        0.0000        0.0000        0.0000        0.0000        0.0000        0.0000        0.0000        0.0000        0.0000      156.4960      163.7002      157.2168      137.4205       93.4460       78.7272       68.9486       65.3729       77.8535       75.2322       71.8224       68.4894       60.1698       58.2717       55.9688       53.2763       46.5718       46.2672       43.2610       41.3175       35.5123       37.0246       35.1078       34.3293       18.4779       14.2243       16.4031       21.5275       10.5602       10.9150       12.5601       11.3790        5.7170        8.3585       11.0707       10.2727        7.7271        7.3533        8.2118        7.9283       10.9815       10.0038        8.3575        9.0040        9.1903        8.5148        6.8532        7.7321       12.2873        9.1859        8.0378       10.0243       12.6379       14.8130       15.7503       14.9438       13.9478       15.4618       13.6477       13.3206       17.3669       15.0919       15.2229       13.8334       12.8410       15.2551        8.7245        7.4604        7.2709        8.0651        9.4512        9.2695        6.6603        7.3482        6.3882        5.1813        6.5620        4.4698        1.3320        1.6538        1.8570        0.9219        1.0223        1.9197        5.1450        6.0911        7.5423        4.8378        3.5311        0.5132        0.4812        0.6813        3.1530        5.7879        8.8551        7.8080        2.7727        5.3203        2.8324        3.5999        5.6218        8.4000       10.8827        9.0382       10.3634       10.3878        7.7803        8.5595        8.0608        8.7503        9.8896       12.0488       16.5110       21.9342       26.0785       30.5107       45.2887       45.0340       54.0649       59.8244       69.8652       70.6253       74.5138       77.2488       83.5194       83.9946       88.7065       89.2638       91.1867       81.4003       77.0695       77.9852      101.5755      105.6538       99.6767      103.3092       99.0809      136.4431      178.9733      143.8024      135.0074      139.6532      131.4793      142.5578      139.6282      169.3892      185.0358      176.7090      176.0779      168.0693      188.1714      181.9072      192.8404      182.1904      193.3123      188.2559      165.4972      153.7051      148.8033      126.2975      122.9209      142.1490      133.7803      144.9225      106.7930       93.5159       97.1601      112.0312       95.5905       87.9984       89.8168       91.2194       88.7100        0.0000        0.0000        0.0000        0.0000        0.0000        0.0000        0.0000        0.0000        0.0000        0.0000        0.0000        0.0000        0.0000        0.0000        0.0000        0.0000        0.0000        0.0000        0.0000        0.0000        0.0000        0.0000        0.0000        0.0000        0.0000        0.0000        0.0000        0.0000        0.0000        0.0000        0.0000        0.0000        0.0000        0.0000        0.0000        0.0000        0.0000        0.0000        0.0000        0.0000        0.0000        0.0000        0.0000        0.0000        0.0000        0.0000        0.0000        0.0000        0.0000
        0.0000        0.0000        0.0000        0.0000        0.0000        0.0000        0.0000        0.0000        0.0000        0.0000        0.0000        0.0000        0.0000        0.0000        0.0000        0.0000        0.0000        0.0000        0.0000        0.0000        0.0000        0.0000        0.0000        0.0000        0.0000        0.0000        0.0000        0.0000        0.0000        0.0000      139.7870      101.0182       87.6366       77.4582       69.5970       78.9887       70.7627       64.8163       61.1242       54.4891       53.3743       50.6048       48.0695       43.4960       43.9605       42.0996       39.5260       32.0117       31.5699       30.5149       27.3540        9.3604       12.4690       20.7626       11.4475       12.7841       10.6569       11.4739       13.6224       10.6770        8.6580        9.4069        8.5293        6.4301        5.5977        5.7346        5.2733        7.1886        7.1148        6.2170        7.2620        6.8608        9.4609        7.8632        7.9427       12.5513        8.9075        8.4214        9.7412        8.2810        9.5098       12.8941       12.4888       11.0807       11.8166       10.7820       10.1023       12.7709       14.2289       14.4322       13.3824       11.5785       11.7468       10.1503       10.1123        5.5351        5.1965        7.3054        6.4630        6.1608        5.1448        4.4639        5.3484        6.4095        5.8169        2.6128        1.0021        1.5517        2.2427        1.0594        1.5358        4.4311        6.0316        6.1699        3.8329        3.3342        0.9695        0.4827        0.6693        3.8691        4.3123        3.6743        3.3884        2.6043        2.3665        2.6093        3.3421        5.2919        6.1087        6.5749        7.0668        6.8121        7.2662        7.9911        8.9500        8.5674        9.8662       11.7142       16.0285       23.9054       34.5303       35.8828       31.5571       40.8829       55.4019       71.9840       62.2479       67.1591       80.5874       76.7066       94.3274       85.3648       91.7026       93.3831       85.2532      102.1889       95.4058      114.7947      116.4373      122.6362      106.9034      104.7191      118.3804      128.9927      151.4959      155.9851      153.1498      159.4871      150.0274      141.5740      138.2956      161.1995      197.8020      191.3237      182.9783      190.6399      198.6755      201.0341      206.9282      217.6984      213.0703      205.6286      201.8351      190.9501      165.8538      152.3095      128.2046      108.2706      115.1337      124.4119      124.6726       88.9296       85.0189       95.5749       97.6378       80.3951       84.2938       87.1405       85.9819       79.9800        0.0000        0.0000        0.0000        0.0000        0.0000        0.0000        0.0000        0.0000        0.0000        0.0000        0.0000        0.0000        0.0000        0.0000        0.0000        0.0000        0.0000        0.0000        0.0000        0.0000        0.0000        0.0000        0.0000        0.0000        0.0000        0.0000        0.0000        0.0000        0.0000        0.0000        0.0000        0.0000        0.0000        0.0000        0.0000        0.0000        0.0000        0.0000        0.0000        0.0000        0.0000        0.0000        0.0000        0.0000        0.0000        0.0000        0.0000        0.0000        0.0000
        0.0000        0.0000        0.0000        0.0000        0.0000        0.0000        0.0000        0.0000        0.0000        0.0000        0.0000        0.0000        0.0000        0.0000        0.0000        0.0000        0.0000        0.0000        0.0000        0.0000        0.0000        0.0000        0.0000        0.0000        0.0000        0.0000        0.0000        0.0000        0.0000        0.0000        0.0000      128.2768      118.5823        0.0000        0.0000       54.3834       45.4253       39.8063       37.6895       41.0232       39.3746       38.1415       37.7038       39.6878       39.5046       39.4500       39.2016       45.4494       45.9349       40.5138       30.7305       11.7836        8.6315        8.6254        6.9594        7.4254        6.6050       11.7623       12.5620        7.8362        6.7190        7.6305        6.3675        7.5973        5.8528        6.9883        7.7017       11.4814        7.4288        7.5211        5.8432       11.7722        6.4338        8.2229        8.7995       14.5087        9.3633        7.1905        6.5829        8.0635       11.9161        9.9804       10.3735       15.5333       14.7195       10.8287       11.1707       14.7226       16.6836       11.3962       11.7969       18.4890        9.0307        7.8770        5.6074        8.3955        8.6007        7.9337       10.4887        8.5061        9.8721        9.8253       10.7399       12.3580       10.5786        7.2196        1.5216        0.9427        0.6982        0.8872        1.0423        3.2329        6.8340        7.2661        3.2222        7.6673        4.5864        2.1265        2.1381        7.0965        3.8571        4.0740        3.6979        1.8016        1.6364        1.8044        2.3513        3.7016        4.2336        4.6711        5.1199        5.4729        5.9050        6.7334        7.4957        9.3857       11.0126       12.9885       16.3363       21.9463       29.0395       33.5792       41.8170       52.7486       66.1134       79.9908       80.1095       93.3070      128.9415      100.2051       80.7382       90.3553       95.4405       98.7760      108.5560      165.6199      147.7505      127.4213      120.3163      165.3620      185.6415      181.0034      165.7266      159.2424      159.1110      159.3037      147.9498      151.0111      151.4888      169.7364      205.7669      233.9941      212.8519      214.6656      212.4827      212.8907      228.9075      279.4319      276.0988      242.5898      247.9464      212.4397      199.2386      186.0930      170.7946      157.1964      128.1871      108.8628      105.2143      101.2809      102.9452       88.1013       89.2849       90.0516       97.9196       87.4913       87.5155       81.9639        0.0000        0.0000        0.0000        0.0000        0.0000        0.0000        0.0000        0.0000        0.0000        0.0000        0.0000        0.0000        0.0000        0.0000        0.0000        0.0000        0.0000        0.0000        0.0000        0.0000        0.0000        0.0000        0.0000        0.0000        0.0000        0.0000        0.0000        0.0000        0.0000        0.0000        0.0000        0.0000        0.0000        0.0000        0.0000        0.0000        0.0000        0.0000        0.0000        0.0000        0.0000        0.0000        0.0000        0.0000        0.0000        0.0000        0.0000        0.0000        0.0000        0.0000        0.0000
        0.0000        0.0000        0.0000        0.0000        0.0000        0.0000        0.0000        0.0000        0.0000        0.0000        0.0000        0.0000        0.0000        0.0000        0.0000        0.0000        0.0000        0.0000        0.0000        0.0000        0.0000        0.0000        0.0000        0.0000        0.0000        0.0000        0.0000        0.0000        0.0000        0.0000        0.0000        0.0000        0.0000        0.0000        0.0000        0.0000        0.0000       33.9006       32.4313       35.9992       35.0131       33.8695       34.1470       36.2348       36.8696       37.5290       39.1649       46.8696       48.8978       45.9506       35.8523       12.3527        8.0369        5.4320        5.1292        3.2065        8.3227        8.4204        7.9317        7.3983        6.1801        6.8461        5.3634        5.9219        4.2602        4.7661        6.7350        8.1374        8.3224        6.3244        1.6555        6.6415       16.5871       21.9768       15.6774        8.1025        7.5791        3.4625        5.2216        5.6006        6.1854        6.1209        7.1284        9.8534        6.3605        4.3584        5.1740       12.1508        9.5182        9.9455        8.7853        5.7726        9.1076       10.6226        7.6325       10.7388        7.4488        4.6721        4.5425        4.4529        4.0922        5.3524        9.9961        5.9091        8.8738        5.0667        4.8514        1.4199        1.5416        0.8253        1.1745        6.4578        5.5643        7.5419        4.2159        3.8548        4.4366        3.3573        0.9349        4.9074        3.6501        3.9301        3.5085        1.6486        1.4179        1.5376        2.0477        3.3181        3.9462        4.4957        5.0181        5.4444        5.9525        6.7486        7.8279       11.5720       13.3813       16.6300       18.4499       24.5565       31.2097       36.5760       48.4866       57.0699       66.6239       88.7986       87.4340       97.6500      114.1305      101.2624       95.6380      118.7676      111.3093      106.3847      116.7115      159.0937      164.9244      133.3779      139.7926      189.9299      171.4745      156.3820      146.7516      147.0876      141.2749      144.2296      173.2359      170.5499      169.6981      183.9688      205.5466      236.7021      200.5028      182.4385      195.3229      256.8189      245.1903      263.3249      259.1095      234.4231      235.2192      233.3355      254.9604      173.8331      161.2174      129.9310      123.7940      121.2688      109.9784       96.1163      106.1855       91.7515       88.0482       90.9317       91.0821       74.3709       73.4997        0.0000        0.0000        0.0000        0.0000        0.0000        0.0000        0.0000        0.0000        0.0000        0.0000        0.0000        0.0000        0.0000        0.0000        0.0000        0.0000        0.0000        0.0000        0.0000        0.0000        0.0000        0.0000        0.0000        0.0000        0.0000        0.0000        0.0000        0.0000        0.0000        0.0000        0.0000        0.0000        0.0000        0.0000        0.0000        0.0000        0.0000        0.0000        0.0000        0.0000        0.0000        0.0000        0.0000        0.0000        0.0000        0.0000        0.0000        0.0000        0.0000        0.0000        0.0000        0.0000
        0.0000        0.0000        0.0000        0.0000        0.0000        0.0000        0.0000        0.0000        0.0000        0.0000        0.0000        0.0000        0.0000        0.0000        0.0000        0.0000        0.0000        0.0000        0.0000        0.0000        0.0000        0.0000        0.0000        0.0000        0.0000        0.0000        0.0000        0.0000        0.0000        0.0000        0.0000        0.0000        0.0000        0.0000        0.0000        0.0000        0.0000        0.0000        0.0000       35.2016       34.0845       33.6047       34.0573       36.7823       37.6413       38.8972       41.8091       51.0563       54.5088       52.0823       41.7526       16.2220       10.8084        7.7497        5.8738        0.2726        2.8379        3.9958        5.0864        1.9424        2.2528        2.1814        1.3716        2.3535        1.8662        3.4835        4.5085        4.2023        6.8546        2.7950        2.8397        3.3253        8.7137        4.9327        6.4481        5.1904        8.4714        9.6463       11.6274        9.5783        6.3770        6.9223        8.2116        7.4541        4.8828        7.5169       10.5361       12.7244       12.7850       14.2329       12.5995        8.9472       12.1054        8.9241        9.6779        9.6651        8.4488        5.9318        5.0130        5.1533        4.6578        4.1631        8.1865        4.0830        4.4295        1.8996        2.1862        1.4830        1.0383        1.0286        1.0980        2.5587        3.0921        4.2427        2.5284        1.1272        2.4303        2.7596        1.3584        2.7275        3.4456        3.7529        3.5009        1.7374        1.5994        1.7870        2.3028        3.7526        4.4098        4.9563        5.3890        5.7196        6.1425        7.1115        8.7981       14.5874       17.7324       29.7649       27.5970       28.3978       32.1860       38.3137       62.7678       61.7462       72.6634       95.5299      109.5309       90.9656      111.7466      105.4829      119.5311      113.7234      106.2991      103.4708      110.7194      136.0574      121.8195      155.6500      190.3250      180.1893      200.1799      213.9359      169.9371      161.4323      164.9830      159.7601      193.5579      166.7305      214.1980      196.3696      183.1121      219.5397      177.7629      165.3899      182.5380      206.1251      231.8199      249.6815      266.0484      229.9229      230.7758      224.0873      171.0956      156.1482      140.9130      128.8417      130.3828      124.1977       98.5710       93.6840      114.3906       87.3483       87.8020       80.1144       79.9228       73.5578       71.2045        0.0000        0.0000        0.0000        0.0000        0.0000        0.0000        0.0000        0.0000        0.0000        0.0000        0.0000        0.0000        0.0000        0.0000        0.0000        0.0000        0.0000        0.0000        0.0000        0.0000        0.0000        0.0000        0.0000        0.0000        0.0000        0.0000        0.0000        0.0000        0.0000        0.0000        0.0000        0.0000        0.0000        0.0000        0.0000        0.0000        0.0000        0.0000        0.0000        0.0000        0.0000        0.0000        0.0000        0.0000        0.0000        0.0000        0.0000        0.0000        0.0000        0.0000        0.0000        0.0000
        0.0000        0.0000        0.0000        0.0000        0.0000        0.0000        0.0000        0.0000        0.0000        0.0000        0.0000        0.0000        0.0000        0.0000        0.0000        0.0000        0.0000        0.0000        0.0000        0.0000        0.0000        0.0000        0.0000        0.0000        0.0000        0.0000        0.0000        0.0000        0.0000        0.0000        0.0000        0.0000        0.0000        0.0000        0.0000        0.0000        0.0000        0.0000        0.0000        0.0000       38.3715       37.7042       38.2413       41.3229       41.5018       43.3008       47.1137       58.2449       62.0024       59.2482       49.5526       20.8522       15.4006       12.0661        9.9953        0.5025        0.7507        1.6295        0.9077        2.0752        0.9801        1.6522        2.0790        2.5013        2.6222        3.3195        2.9642        5.1940        5.3972        4.0755        3.3607        4.3870        3.3553        3.5885        4.8371        4.9497        5.6383        3.4604        6.3377        6.4654        7.2130        7.1847        9.8374       10.8740       14.7293       10.9923       11.3115       15.7090       19.5670       17.5010       19.0051       10.8456       11.8388       10.1474       10.4504       10.4818        8.4667        8.1280        7.8979        8.0321        7.6130       10.5099       11.0823        6.4034        4.7387        4.6953        3.4060        1.9069        1.7513        1.2401        1.1439        2.7430        2.7298        2.6084        2.0752        1.1407        0.4042        0.4622        0.1816        2.5692        3.1846        3.5095        3.6237        2.0048        2.0635        2.3999        2.9999        4.7923        5.5779        6.0522        6.2310        6.4206        6.9269        7.8318       12.8234       20.5532       34.0661       40.6902       41.0238       31.9215       34.0259       51.2469       72.7587       87.9613       80.2262       86.2622      126.9742      101.6692       90.7470       98.5640      100.2639      103.9027      105.9942       99.0025      107.7634      122.7791      156.5294      170.4791      192.1524      190.5538      170.0085      182.9222      177.7443      183.5889      180.5498      188.4803      222.5830      214.0126      211.7689      200.7301      199.1481      223.1001      204.6411      179.7288      177.6057      203.8342      216.3128      218.4296      234.9733      200.1215      179.3933      186.7827      146.8164      131.4489      121.0620      124.1806      133.9394      135.9043      101.3088      101.8661      115.0138       79.2852       74.2304       75.0362       77.3189       70.9172        0.0000        0.0000        0.0000        0.0000        0.0000        0.0000        0.0000        0.0000        0.0000        0.0000        0.0000        0.0000        0.0000        0.0000        0.0000        0.0000        0.0000        0.0000        0.0000        0.0000        0.0000        0.0000        0.0000        0.0000        0.0000        0.0000        0.0000        0.0000        0.0000        0.0000        0.0000        0.0000        0.0000        0.0000        0.0000        0.0000        0.0000        0.0000        0.0000        0.0000        0.0000        0.0000        0.0000        0.0000        0.0000        0.0000        0.0000        0.0000        0.0000        0.0000        0.0000        0.0000        0.0000
        0.0000        0.0000        0.0000        0.0000        0.0000        0.0000        0.0000        0.0000        0.0000        0.0000        0.0000        0.0000        0.0000        0.0000        0.0000        0.0000        0.0000        0.0000        0.0000        0.0000        0.0000        0.0000        0.0000        0.0000        0.0000        0.0000        0.0000        0.0000        0.0000        0.0000        0.0000        0.0000        0.0000        0.0000        0.0000        0.0000        0.0000        0.0000        0.0000        0.0000        0.0000        0.0000        0.0000       50.7475       51.1536       54.0550       59.1957       77.0447       83.1729       80.5362       69.3313       50.2717       40.5635       33.3275       28.5971       18.5609       15.1986       13.7786       12.6742       13.5232       13.3717       11.8932       10.4825        9.4895        9.0126       10.3412       11.2015       12.2640       11.8259       10.9364       11.8427       14.3533       14.1829       12.0428        9.7355        4.8327        4.3258        5.4070        7.7683       28.2559       21.9159       18.4139       22.6097       36.7473       44.8454       41.8686       44.4619       60.8290       66.1260       49.6880       41.8146       42.0646       39.5771       36.3628       31.6133       26.4070       20.7900       19.1945       20.3562       19.4848       21.3753       20.3400       18.2000        8.8487        6.4554        5.7166        5.3095        5.3479        3.7281        3.2237        2.9064        3.9794        3.3514        4.9850        2.0430        2.0831        2.0188        2.4500        2.5262        3.3919        2.4874        2.0931        2.4046        3.9254        4.3651        5.2050        6.3692        8.1279        9.3430        9.9216        9.8408        7.1219        7.1080        8.6104       12.8988       27.7903       40.7727       42.8901       37.3392       41.3416       36.6143       36.2061       63.2694       63.0737       82.3719      113.7798       87.2504       93.6559       93.0637       97.0661      107.1899      119.4002      125.1227      113.9433      130.7974      170.4139      201.1069      245.1383      198.7018      168.2215      168.3234      161.7704      185.9849      169.3370      183.5780      180.3877      200.2147      186.9160      191.9539      163.6003      146.5020      186.6555      183.6826      154.0339      148.4512      191.6973      216.0244      224.3433      205.4944      200.9389      188.4029      181.8621      157.2542      138.6993      127.0147      128.8289      125.2834      100.4537       85.5387       80.6623       78.5574       73.4559       74.4727       73.4416       71.0531       44.1000        0.0000        0.0000        0.0000        0.0000        0.0000        0.0000        0.0000        0.0000        0.0000        0.0000        0.0000        0.0000        0.0000        0.0000        0.0000        0.0000        0.0000        0.0000        0.0000        0.0000        0.0000        0.0000        0.0000        0.0000        0.0000        0.0000        0.0000        0.0000        0.0000        0.0000        0.0000        0.0000        0.0000        0.0000        0.0000        0.0000        0.0000        0.0000        0.0000        0.0000        0.0000        0.0000        0.0000        0.0000        0.0000        0.0000        0.0000        0.0000        0.0000        0.0000        0.0000        0.0000        0.0000
        0.0000        0.0000        0.0000        0.0000        0.0000        0.0000        0.0000        0.0000        0.0000        0.0000        0.0000        0.0000        0.0000        0.0000        0.0000        0.0000        0.0000        0.0000        0.0000        0.0000        0.0000        0.0000        0.0000        0.0000        0.0000        0.0000        0.0000        0.0000        0.0000        0.0000        0.0000        0.0000        0.0000        0.0000        0.0000        0.0000        0.0000        0.0000        0.0000        0.0000        0.0000        0.0000        0.0000        0.0000       56.3239       60.0616       65.5422       86.0750       92.9507       91.2800       80.3585       60.0391       50.6606       43.1307       37.3853       25.0382       20.8965       18.0044       17.4999       17.7975       17.6147       16.9865       14.9204       11.6465       10.7107       12.0672       15.1455       14.4941       14.0534       13.3106       13.2541       14.6915       15.4100       13.4913       11.2890        3.3263        2.9935        3.6990        7.2055       13.7475       12.3821       19.6908       25.0911       45.3381       53.1161       54.9201       55.1523       71.6122       65.7599       56.1235       57.0996       45.3872       49.4966       52.0080       49.3509       34.4426       34.6352       27.7896       26.4676       24.7777       27.2036       24.4828       21.8274       11.3562        8.0141        5.8937        5.5713        5.1083        4.3102        2.8202        2.5203        1.6707        1.9271        1.1051        2.0959        2.2401        2.3309        2.6196        3.2871        2.2786        2.0073        1.9991        2.4842        4.3793        5.1748        6.2281        7.5539        9.5369       10.9193       11.3823       10.9915        7.6949        9.4608       11.6777       17.2231       29.0189       30.8350       28.6602       22.8206       26.1905       32.9352       52.8422       36.3694       46.6643       60.3240       89.2105       84.8749       77.9381       69.8043       89.8300      108.7510      117.7803      126.5569      107.2869      117.9084      137.4932      193.6246      194.0643      134.3793      125.7204      150.7179      180.4535      169.6272      157.0044      174.1324      175.9382      194.3107      166.8810      171.6370      158.3599      148.2949      238.0025      227.5177      146.8929      140.4347      176.1771      203.5660      199.5542      213.4178      202.2917      178.1570      182.3229      188.1961      148.8381      123.2964      118.7266      110.7049       80.7696       78.6268       77.9163       78.4113       69.9316       73.0915       74.9429       69.8910       66.3300        0.0000        0.0000        0.0000        0.0000        0.0000        0.0000        0.0000        0.0000        0.0000        0.0000        0.0000        0.0000        0.0000        0.0000        0.0000        0.0000        0.0000        0.0000        0.0000        0.0000        0.0000        0.0000        0.0000        0.0000        0.0000        0.0000        0.0000        0.0000        0.0000        0.0000        0.0000        0.0000        0.0000        0.0000        0.0000        0.0000        0.0000        0.0000        0.0000        0.0000        0.0000        0.0000        0.0000        0.0000        0.0000        0.0000        0.0000        0.0000        0.0000        0.0000        0.0000        0.0000        0.0000
        0.0000        0.0000        0.0000        0.0000        0.0000        0.0000        0.0000        0.0000        0.0000        0.0000        0.0000        0.0000        0.0000        0.0000        0.0000        0.0000        0.0000        0.0000        0.0000        0.0000        0.0000        0.0000        0.0000        0.0000        0.0000        0.0000        0.0000        0.0000        0.0000        0.0000        0.0000        0.0000        0.0000        0.0000        0.0000        0.0000        0.0000        0.0000        0.0000        0.0000        0.0000        0.0000        0.0000        0.0000        0.0000        0.0000       67.8120       88.6643       95.6838       94.3417       84.5273       64.6998       56.6192       50.3137       45.1865       31.5862       27.3133       25.1032       24.9111       27.2503       26.4060       24.5571       23.6796       16.9138       14.4530       13.9364       15.2727       16.7446       16.1894       15.6707       16.1316       17.2261       17.4592       16.5573       13.3481        2.5497        2.3649        2.5941        3.8516       14.3005       16.4574       19.0272       25.9311       48.6192       60.0377       66.9109       60.8843       70.3068       72.0334       73.3645       76.5753       69.5089       66.1312       59.3458       48.0529       39.3226       39.9782       33.3065       36.3666       32.4180       34.0358       32.6965       28.2430       15.5134       12.1725        8.0772        7.1204        6.1699        5.1084        3.2152        2.4071        1.3687        1.4516        1.8043        0.9693        1.8992        3.4493        3.5062        2.6326        2.2220        2.4305        2.0825        2.6539        4.6207        5.4251        6.5025        7.8205        9.8134       11.1902       11.5833       11.1768        8.0611       11.4940       13.0251       11.1938       14.4913       15.1033       17.5925       23.3047       23.4857       27.0741       38.3252       32.8392       46.7553       57.8624       85.7820       75.1451       80.1553       78.7692       89.6715      119.3671      123.0584      122.5621      119.0509      114.7799      110.3076      107.8516      119.9105      109.6518      114.0635      128.5534      153.4972      162.0796      175.9696      174.4999      154.7970      167.1713      150.7809      150.5774      143.0806      135.0122      172.1643      156.9400      164.4248      142.6627      178.3617      182.6164      203.4281      218.5043      203.8144      183.8392      190.2307      181.3126      125.2858      111.3592      113.8597      105.5429       80.8566       76.6477       79.0113       80.7712       66.6563       68.7447       83.3407       78.8796       75.7800        0.0000        0.0000        0.0000        0.0000        0.0000        0.0000        0.0000        0.0000        0.0000        0.0000        0.0000        0.0000        0.0000        0.0000        0.0000        0.0000        0.0000        0.0000        0.0000        0.0000        0.0000        0.0000        0.0000        0.0000        0.0000        0.0000        0.0000        0.0000        0.0000        0.0000        0.0000        0.0000        0.0000        0.0000        0.0000        0.0000        0.0000        0.0000        0.0000        0.0000        0.0000        0.0000        0.0000        0.0000        0.0000        0.0000        0.0000        0.0000        0.0000        0.0000        0.0000        0.0000        0.0000
        0.0000        0.0000        0.0000        0.0000        0.0000        0.0000        0.0000        0.0000        0.0000        0.0000        0.0000        0.0000        0.0000        0.0000        0.0000        0.0000        0.0000        0.0000        0.0000        0.0000        0.0000        0.0000        0.0000        0.0000        0.0000        0.0000        0.0000        0.0000        0.0000        0.0000        0.0000        0.0000        0.0000        0.0000        0.0000        0.0000        0.0000        0.0000        0.0000        0.0000        0.0000        0.0000        0.0000        0.0000        0.0000        0.0000        0.0000       84.4559       89.4953       88.5952       81.5938       64.6479       58.7155       54.6556       52.2056       38.7880       36.6045       35.5825       35.3697       37.2667       37.2826       34.9566       30.7309       23.4914       20.2992       17.0550       15.6619       18.8983       17.4014       17.3073       18.6791       20.3672       21.8716       21.6902       17.7576        3.7447        3.8266        3.8553        5.4849       15.2194       17.2259       21.7856       27.8163       51.4893       58.9255       67.1094       70.1846       80.5628       96.6655       90.6359      100.8769       62.1449       53.8785       45.1814       52.1549       35.0245       33.5744       35.8799       41.7864       38.0167       42.1303       39.7451       35.8137       20.2773       15.1643       11.9712        9.7648        8.2881        5.7349        3.3128        2.3879        1.7567        0.7370        0.6740        1.2960        1.7957        2.7173        3.1079        2.9696        2.4743        2.3311        2.5406        2.8493        4.6510        5.1844        6.0292        7.1901        8.9730       10.1833       10.5575       10.2854        6.8729        6.8867        7.8208        8.1651       11.7772       11.4540       18.4681       22.1374       27.0529       25.2711       26.1597       32.6778       47.5811       66.5179       87.7842       72.9614       87.9010       75.4670       81.9910       90.1897      116.5079      120.6703      115.5286       94.5756       93.2364       91.1864       93.1508       94.7223       98.2172      122.9057      151.1792      165.0130      145.3797      147.1242      149.7841      137.9580      125.8112      127.9125      128.4513      128.6442      137.8095      144.5496      148.3264      168.9329      184.1652      191.2034      186.6979      175.5615      158.4380      152.9722      154.6149      130.3997       98.5140       97.9146      102.7258       94.5728       80.7919       87.5895       81.3450       76.5334       79.2000       96.6280       85.5823       80.9991        0.0000        0.0000        0.0000        0.0000        0.0000        0.0000        0.0000        0.0000        0.0000        0.0000        0.0000        0.0000        0.0000        0.0000        0.0000        0.0000        0.0000        0.0000        0.0000        0.0000        0.0000        0.0000        0.0000        0.0000        0.0000        0.0000        0.0000        0.0000        0.0000        0.0000        0.0000        0.0000        0.0000        0.0000        0.0000        0.0000        0.0000        0.0000        0.0000        0.0000        0.0000        0.0000        0.0000        0.0000        0.0000        0.0000        0.0000        0.0000        0.0000        0.0000        0.0000        0.0000        0.0000        0.0000
        0.0000        0.0000        0.0000        0.0000        0.0000        0.0000        0.0000        0.0000        0.0000        0.0000        0.0000        0.0000        0.0000        0.0000        0.0000        0.0000        0.0000        0.0000        0.0000        0.0000        0.0000        0.0000        0.0000        0.0000        0.0000        0.0000        0.0000        0.0000        0.0000        0.0000        0.0000        0.0000        0.0000        0.0000        0.0000        0.0000        0.0000        0.0000        0.0000        0.0000        0.0000        0.0000        0.0000        0.0000        0.0000        0.0000        0.0000        0.0000        0.0000        0.0000       70.2545       67.1597       63.6152       61.9191       61.8184       68.1183       68.0882       69.1509       68.9662       68.9396       69.2324       64.9550       56.7189       40.2602       33.9355       29.3180        0.0000        0.0000       17.0865       16.5873       17.7524       25.0222       27.1504       27.4141       24.6443       20.2663       15.9133       18.5255       24.9128       38.7062       31.2257       37.8674       45.7000       42.6018       53.5971       73.8869       63.2617       84.5734       86.3089        0.0000        0.0000        0.0000        0.0000       79.3278       74.4359       41.2945       60.2707       74.3212        0.0000       88.6151       92.1088       76.1158       64.5898       36.2652       32.3398       29.4358       24.0901        8.3672        6.0386        3.9457        2.0956        0.2832        0.2126        0.7054        0.2774        1.4544        2.0928        2.3696        2.7013        4.1346        4.8762        4.8116        5.0934        4.0340        4.2208        4.7588        5.7169        7.6507        8.5363        8.8379        8.3631        5.6042        5.6606        6.2579        6.2035        9.0668        9.4572       11.3201       14.3330       25.3227       22.7144       34.9825       40.0199       53.0134       68.8172       76.4724       73.2129       80.9087       78.3719       89.0886       95.5490       84.4077       96.8919       93.9632       77.8919       87.9329       86.0717       74.7903       70.4425       87.8026      125.7159      151.7319      149.1615      140.9967      145.8389      117.2887      144.0336      110.4268      105.8545      112.1539      118.5141      118.6495      116.2696      131.0150      145.5316      164.6769      167.7612      153.6495      140.3100      127.3156      124.6057      128.4176      115.7938      101.5798       93.1804       93.7363       92.9207       87.1324       86.8091       76.7574       89.1815       89.4164       83.6028        0.0000        0.0000        0.0000        0.0000        0.0000        0.0000        0.0000        0.0000        0.0000        0.0000        0.0000        0.0000        0.0000        0.0000        0.0000        0.0000        0.0000        0.0000        0.0000        0.0000        0.0000        0.0000        0.0000        0.0000        0.0000        0.0000        0.0000        0.0000        0.0000        0.0000        0.0000        0.0000        0.0000        0.0000        0.0000        0.0000        0.0000        0.0000        0.0000        0.0000        0.0000        0.0000        0.0000        0.0000        0.0000        0.0000        0.0000        0.0000        0.0000        0.0000        0.0000        0.0000        0.0000        0.0000        0.0000        0.0000
        0.0000        0.0000        0.0000        0.0000        0.0000        0.0000        0.0000        0.0000        0.0000        0.0000        0.0000        0.0000        0.0000        0.0000        0.0000        0.0000        0.0000        0.0000        0.0000        0.0000        0.0000        0.0000        0.0000        0.0000        0.0000        0.0000        0.0000        0.0000        0.0000        0.0000        0.0000        0.0000        0.0000        0.0000        0.0000        0.0000        0.0000        0.0000        0.0000        0.0000        0.0000        0.0000        0.0000        0.0000        0.0000        0.0000        0.0000        0.0000        0.0000        0.0000        0.0000        0.0000        0.0000        0.0000        0.0000       78.6260       81.9469       84.1473        0.0000        0.0000        0.0000       79.5903       70.6269       50.2603       41.6728        0.0000        0.0000        0.0000        0.0000        0.0000        0.0000        0.0000       30.3530       30.3363       28.2365       23.1103       19.3904       20.6877       27.2590       34.1382       37.6516       46.5990       57.0320       51.6050       66.4760       57.4132       45.9662       52.8543        0.0000        0.0000        0.0000        0.0000        0.0000        0.0000      102.6953       48.4668        0.0000        0.0000        0.0000       75.2887       82.5018       84.6266       74.8680       44.9162       38.6123       32.6049       23.7700        8.7816        5.6274        4.3673        2.8845        0.3442        0.2516        0.3118        0.3730        3.0011        2.9649        4.6648        3.2555        4.4196        5.1385        5.4917        5.4498        4.4586        4.0119        4.3482        7.5129        7.6722        8.0866        7.7574        7.3019        4.6846        4.9975        4.8012        5.5311        7.3358        8.4983        9.8261       13.3171       16.2509       17.7955       20.5734       31.2205       50.0345       63.1325       66.5404       68.5025       78.7050       73.2701       77.2576       84.0722       78.1167       89.6908       88.7405       81.7789       81.1917       70.1780       71.7368       69.6822       95.0133      116.7084      142.4631      149.8396      136.9121      122.1137      109.1814       97.2244       91.1722      105.6324      117.7622      113.3133      104.8056      109.5336      124.4953      134.4393      142.8963      144.9610      142.8640      128.9883      111.7407      105.6429      104.7845      104.7615       95.5235       94.0579       92.4875       94.7062       82.9819       84.9118       83.1563       88.8266       90.2267       95.2784        0.0000        0.0000        0.0000        0.0000        0.0000        0.0000        0.0000        0.0000        0.0000        0.0000        0.0000        0.0000        0.0000        0.0000        0.0000        0.0000        0.0000        0.0000        0.0000        0.0000        0.0000        0.0000        0.0000        0.0000        0.0000        0.0000        0.0000        0.0000        0.0000        0.0000        0.0000        0.0000        0.0000        0.0000        0.0000        0.0000        0.0000        0.0000        0.0000        0.0000        0.0000        0.0000        0.0000        0.0000        0.0000        0.0000        0.0000        0.0000        0.0000        0.0000        0.0000        0.0000        0.0000        0.0000        0.0000        0.0000
        0.0000        0.0000        0.0000        0.0000        0.0000        0.0000        0.0000        0.0000        0.0000        0.0000        0.0000        0.0000        0.0000        0.0000        0.0000        0.0000        0.0000        0.0000        0.0000        0.0000        0.0000        0.0000        0.0000        0.0000        0.0000        0.0000        0.0000        0.0000        0.0000        0.0000        0.0000        0.0000        0.0000        0.0000        0.0000        0.0000        0.0000        0.0000        0.0000        0.0000        0.0000        0.0000        0.0000        0.0000        0.0000        0.0000        0.0000        0.0000        0.0000        0.0000        0.0000        0.0000        0.0000        0.0000        0.0000        0.0000        0.0000        0.0000        0.0000        0.0000        0.0000       85.4819       76.0370       53.6933       45.1139        0.0000        0.0000        0.0000        0.0000        0.0000        0.0000        0.0000        0.0000       35.0557       32.6749       24.0337       21.5837       22.7252       29.7973       65.3834       51.3076       47.3376       47.6342       40.8368       47.1102        0.0000        0.0000        0.0000        0.0000        0.0000        0.0000        0.0000        0.0000        0.0000        0.0000        0.0000        0.0000        0.0000        0.0000        0.0000       83.7434      100.8747       94.0543       48.0984       39.3594       28.6872       22.7976       11.0693        5.9531        3.4479        2.6551        0.0201        0.1873        0.2774        0.0612        1.2777        2.2384        2.9619        3.3331        4.7105        5.5831        5.8153        5.5224        3.9292        3.8081        3.9530        4.9553        5.9879       11.2230       11.0421        8.5484        4.5923        4.5585        4.2515        4.8072        6.6528        7.4685       10.9372       11.4824       11.8242       13.5542       19.6475       24.5020       40.8402       68.2584       71.1177       76.8528       86.2338       79.5472       79.2601       83.7225       74.3755       70.3759       62.3206       64.2909       64.5582       65.2598       70.1619       75.2591      116.8323      124.6027      144.4823      126.5387      107.8785       91.6975       86.7592       81.9484       79.6114       87.4608       87.8633       85.2417       84.0653       92.4420       95.0419      105.4785      123.3131      125.6204      111.1008      111.5211      101.3584      102.5810      102.2229       96.4208       89.2912       90.6935       81.3964       84.4733       87.7017       89.0828       90.0373       84.1814       72.9275        0.0000        0.0000        0.0000        0.0000        0.0000        0.0000        0.0000        0.0000        0.0000        0.0000        0.0000        0.0000        0.0000        0.0000        0.0000        0.0000        0.0000        0.0000        0.0000        0.0000        0.0000        0.0000        0.0000        0.0000        0.0000        0.0000        0.0000        0.0000        0.0000        0.0000        0.0000        0.0000        0.0000        0.0000        0.0000        0.0000        0.0000        0.0000        0.0000        0.0000        0.0000        0.0000        0.0000        0.0000        0.0000        0.0000        0.0000        0.0000        0.0000        0.0000        0.0000        0.0000        0.0000        0.0000        0.0000        0.0000        0.0000
        0.0000        0.0000        0.0000        0.0000        0.0000        0.0000        0.0000        0.0000        0.0000        0.0000        0.0000        0.0000        0.0000        0.0000        0.0000        0.0000        0.0000        0.0000        0.0000        0.0000        0.0000        0.0000        0.0000        0.0000        0.0000        0.0000        0.0000        0.0000        0.0000        0.0000        0.0000        0.0000        0.0000        0.0000        0.0000        0.0000        0.0000        0.0000        0.0000        0.0000        0.0000        0.0000        0.0000        0.0000        0.0000        0.0000        0.0000        0.0000        0.0000        0.0000        0.0000        0.0000        0.0000        0.0000        0.0000        0.0000        0.0000        0.0000        0.0000        0.0000        0.0000        0.0000       73.2116       52.6684        0.0000        0.0000        0.0000        0.0000        0.0000        0.0000        0.0000        0.0000        0.0000        0.0000       36.5553       27.1926       24.1713       24.5059       29.8729       37.9957       42.1587       45.5281       46.1915       39.7234        0.0000        0.0000        0.0000        0.0000        0.0000        0.0000        0.0000        0.0000        0.0000        0.0000        0.0000        0.0000        0.0000        0.0000        0.0000        0.0000        0.0000      125.6310      129.2083       46.8850       36.7243       30.4559       24.3638       13.9265        6.2594        3.5499        2.7586        0.0309        0.0111        0.0000        0.3180        2.1663        2.0904        2.3847        3.1193        5.0736        5.4454        6.0470        5.4767        3.8009        3.4921        3.6056        4.0531        5.2648        9.5921        9.8593       13.7630        4.1374        3.9237        3.9505        4.6260        6.6814        7.8219       11.7818       11.4225       13.1128       12.4306       15.7757       23.6570       37.8263       57.8860       68.0094       63.9929       83.1162       76.3435       68.9303       73.2251       61.2605       57.8784       66.6153       66.4087       66.9273       69.4946       83.9927       88.8036       96.5783      107.9762       90.4459       80.4254       62.0409       75.0791       86.4122       61.4070       71.6245       69.3848       71.9859       68.3133       83.5734       90.1711       94.4738       98.9677      110.5015      115.6227      101.4051       94.6456       98.8806       98.0951      100.2177       85.3263       80.5545       82.1450       78.8779       84.4055       78.8146       81.4916       75.9732       74.7076        0.0000        0.0000        0.0000        0.0000        0.0000        0.0000        0.0000        0.0000        0.0000        0.0000        0.0000        0.0000        0.0000        0.0000        0.0000        0.0000        0.0000        0.0000        0.0000        0.0000        0.0000        0.0000        0.0000        0.0000        0.0000        0.0000        0.0000        0.0000        0.0000        0.0000        0.0000        0.0000        0.0000        0.0000        0.0000        0.0000        0.0000        0.0000        0.0000        0.0000        0.0000        0.0000        0.0000        0.0000        0.0000        0.0000        0.0000        0.0000        0.0000        0.0000        0.0000        0.0000        0.0000        0.0000        0.0000        0.0000        0.0000        0.0000
        0.0000        0.0000        0.0000        0.0000        0.0000        0.0000        0.0000        0.0000        0.0000        0.0000        0.0000        0.0000        0.0000        0.0000        0.0000        0.0000        0.0000        0.0000        0.0000        0.0000        0.0000        0.0000        0.0000        0.0000        0.0000        0.0000        0.0000        0.0000        0.0000        0.0000        0.0000        0.0000        0.0000        0.0000        0.0000        0.0000        0.0000        0.0000        0.0000        0.0000        0.0000        0.0000        0.0000        0.0000        0.0000        0.0000        0.0000        0.0000        0.0000        0.0000        0.0000        0.0000        0.0000        0.0000        0.0000        0.0000        0.0000        0.0000        0.0000        0.0000        0.0000        0.0000        0.0000        0.0000        0.0000        0.0000        0.0000        0.0000        0.0000        0.0000        0.0000        0.0000        0.0000        0.0000       52.6356       34.9845       29.5336       29.3577       32.6763       34.7303       39.8104       35.2249       43.5902        0.0000        0.0000        0.0000        0.0000        0.0000        0.0000        0.0000        0.0000        0.0000        0.0000        0.0000        0.0000        0.0000        0.0000        0.0000        0.0000        0.0000        0.0000      134.1761      130.6891       53.9080       45.0400       37.3976       28.8545       13.7639        7.6516        4.4990        3.3262        0.1978        0.8240        1.7959        0.2941        1.2565        1.8037        2.5318        3.3270        4.5183        5.5049        5.6538        5.0104       10.1494        3.2161        3.9650        3.4279        4.5583        5.2252        7.6792        4.6371        5.3351        5.2178        5.0368        5.5684        8.4126       11.9066       10.8053       11.2500       10.8094       11.2311       17.0320       24.0780       42.5051       50.0884       50.9115       66.5936       70.8890       62.7372       70.5375       75.5165       85.8911      102.3734       99.5892       97.1397       71.9228       70.7373       70.9118       79.0390       72.0338       65.1142       60.9796       66.8184       50.3192       55.6942       63.2808       51.2349       59.2045       53.5738       55.9422       58.8611       64.5338       64.7235       71.6018       73.5610       96.3743       94.3026       90.5776       89.3657       83.3922       81.5222       78.0197       69.0670       61.0610       64.2313       60.9165       63.2454       65.9139       68.5801       85.2048       85.6846        0.0000        0.0000        0.0000        0.0000        0.0000        0.0000        0.0000        0.0000        0.0000        0.0000        0.0000        0.0000        0.0000        0.0000        0.0000        0.0000        0.0000        0.0000        0.0000        0.0000        0.0000        0.0000        0.0000        0.0000        0.0000        0.0000        0.0000        0.0000        0.0000        0.0000        0.0000        0.0000        0.0000        0.0000        0.0000        0.0000        0.0000        0.0000        0.0000        0.0000        0.0000        0.0000        0.0000        0.0000        0.0000        0.0000        0.0000        0.0000        0.0000        0.0000        0.0000        0.0000        0.0000        0.0000        0.0000        0.0000        0.0000        0.0000
        0.0000        0.0000        0.0000        0.0000        0.0000        0.0000        0.0000        0.0000        0.0000        0.0000        0.0000        0.0000        0.0000        0.0000        0.0000        0.0000        0.0000        0.0000        0.0000        0.0000        0.0000        0.0000        0.0000        0.0000        0.0000        0.0000        0.0000        0.0000        0.0000        0.0000        0.0000        0.0000        0.0000        0.0000        0.0000        0.0000        0.0000        0.0000        0.0000        0.0000        0.0000        0.0000        0.0000        0.0000        0.0000        0.0000        0.0000        0.0000        0.0000        0.0000        0.0000        0.0000        0.0000        0.0000        0.0000        0.0000        0.0000        0.0000        0.0000        0.0000        0.0000        0.0000        0.0000        0.0000        0.0000        0.0000        0.0000        0.0000        0.0000        0.0000        0.0000        0.0000        0.0000        0.0000        0.0000        0.0000        0.0000        0.0000        0.0000        0.0000        0.0000        0.0000        0.0000        0.0000        0.0000        0.0000        0.0000        0.0000        0.0000        0.0000        0.0000        0.0000        0.0000        0.0000        0.0000        0.0000        0.0000        0.0000        0.0000        0.0000        0.0000      115.9907      101.8884       49.9353       44.6121       37.5901       29.3716       14.0605        8.7849        6.1502        5.3919        1.8902        2.4439        1.0916        0.4938        1.3641        4.1619        4.9209        3.2532        4.3342        5.2378        5.7943        4.8312        3.4344        3.8861        4.7146        4.9383        4.8034        4.0152        4.6230        3.9222        4.8337        4.9863        4.8166        6.7426        9.7195        9.4103        9.5467        9.7394       14.1984       14.1794       18.8820       24.6443       32.4866       41.7823       51.0123       59.0483       65.7782       72.9125       77.1317       87.7347      104.9220      116.7746      113.6211       99.0820       60.0340       66.7987       74.6298       71.3765       55.9112       59.6977       60.3234       60.7657       45.5138       48.4694       50.7404       42.1921       47.1272       51.9171       52.5671       53.3600       58.7327       67.2969       65.4809       74.6390       85.4127       86.0609       88.4337       84.2914       69.1810       71.7309       69.3223       65.8357       60.4689       60.9763       55.9493       65.3276       62.1074       67.5093       75.8544        0.0000        0.0000        0.0000        0.0000        0.0000        0.0000        0.0000        0.0000        0.0000        0.0000        0.0000        0.0000        0.0000        0.0000        0.0000        0.0000        0.0000        0.0000        0.0000        0.0000        0.0000        0.0000        0.0000        0.0000        0.0000        0.0000        0.0000        0.0000        0.0000        0.0000        0.0000        0.0000        0.0000        0.0000        0.0000        0.0000        0.0000        0.0000        0.0000        0.0000        0.0000        0.0000        0.0000        0.0000        0.0000        0.0000        0.0000        0.0000        0.0000        0.0000        0.0000        0.0000        0.0000        0.0000        0.0000        0.0000        0.0000        0.0000        0.0000
        0.0000        0.0000        0.0000        0.0000        0.0000        0.0000        0.0000        0.0000        0.0000        0.0000        0.0000        0.0000        0.0000        0.0000        0.0000        0.0000        0.0000        0.0000        0.0000        0.0000        0.0000        0.0000        0.0000        0.0000        0.0000        0.0000        0.0000        0.0000        0.0000        0.0000        0.0000        0.0000        0.0000        0.0000        0.0000        0.0000        0.0000        0.0000        0.0000        0.0000        0.0000        0.0000        0.0000        0.0000        0.0000        0.0000        0.0000        0.0000        0.0000        0.0000        0.0000        0.0000        0.0000        0.0000        0.0000        0.0000        0.0000        0.0000        0.0000        0.0000        0.0000        0.0000        0.0000        0.0000        0.0000        0.0000        0.0000        0.0000        0.0000        0.0000        0.0000        0.0000        0.0000        0.0000        0.0000        0.0000        0.0000        0.0000        0.0000        0.0000        0.0000        0.0000        0.0000        0.0000        0.0000        0.0000        0.0000        0.0000        0.0000        0.0000        0.0000        0.0000        0.0000        0.0000        0.0000        0.0000        0.0000        0.0000        0.0000        0.0000        0.0000       96.2610       65.3877       45.1334       41.2847       35.8813       28.5205       14.0492       10.8286        8.2195        9.0732        3.7312        2.6765        0.7473        0.9970        2.4911        2.2688        3.0978        3.1806        4.9451        5.1200        5.0722        5.3624        5.9552        8.9863        4.2200        3.5674        3.2501        3.2092        3.5805        3.5796        3.6704        3.9695        4.5342        5.4212        9.1879        7.7952       12.0015       15.6778       20.5366       20.0815       24.2090       31.4205       39.8231       50.5395       58.8316       66.3676       82.9836       79.2590       93.7133       93.7228      121.9021      112.6032      110.3983       92.8976       66.7474       60.4428       64.5815       64.1069       64.5839       57.3815       43.3653       49.2686       49.8449       42.4362       39.8946       40.8364       48.8047       54.5771       42.6307       45.5322       50.1028       58.1118       60.0980       62.6817       66.4571       70.8278       87.6788       84.3636       63.9318       56.7455       55.3712       57.8695       51.5692       45.5681       47.3491       54.7556       60.8859       67.2277       75.8457        0.0000        0.0000        0.0000        0.0000        0.0000        0.0000        0.0000        0.0000        0.0000        0.0000        0.0000        0.0000        0.0000        0.0000        0.0000        0.0000        0.0000        0.0000        0.0000        0.0000        0.0000        0.0000        0.0000        0.0000        0.0000        0.0000        0.0000        0.0000        0.0000        0.0000        0.0000        0.0000        0.0000        0.0000        0.0000        0.0000        0.0000        0.0000        0.0000        0.0000        0.0000        0.0000        0.0000        0.0000        0.0000        0.0000        0.0000        0.0000        0.0000        0.0000        0.0000        0.0000        0.0000        0.0000        0.0000        0.0000        0.0000        0.0000        0.0000
        0.0000        0.0000        0.0000        0.0000        0.0000        0.0000        0.0000        0.0000        0.0000        0.0000        0.0000        0.0000        0.0000        0.0000        0.0000        0.0000        0.0000        0.0000        0.0000        0.0000        0.0000        0.0000        0.0000        0.0000        0.0000        0.0000        0.0000        0.0000        0.0000        0.0000        0.0000        0.0000        0.0000        0.0000        0.0000        0.0000        0.0000        0.0000        0.0000        0.0000        0.0000        0.0000        0.0000        0.0000        0.0000        0.0000        0.0000        0.0000        0.0000        0.0000        0.0000        0.0000        0.0000        0.0000        0.0000        0.0000        0.0000        0.0000        0.0000        0.0000        0.0000        0.0000        0.0000        0.0000        0.0000        0.0000        0.0000        0.0000        0.0000        0.0000        0.0000        0.0000        0.0000        0.0000        0.0000        0.0000        0.0000        0.0000        0.0000        0.0000        0.0000        0.0000        0.0000        0.0000        0.0000        0.0000        0.0000        0.0000        0.0000        0.0000        0.0000        0.0000        0.0000        0.0000        0.0000        0.0000        0.0000        0.0000        0.0000        0.0000       83.1272       81.1730       53.5188       41.9915       38.4204       33.6700       28.2075       13.9087       10.3308       11.1381       12.3855        5.0510        2.5891        4.0159        2.5001        2.7712        3.6405        3.6644        6.2477        6.3936        7.0474        5.2325        4.8049        3.2120        3.0621        4.3802        2.8275        3.0374        3.0591        3.9263        4.1278        3.9671        4.1430        5.1441        5.8485       11.2302       16.8104       20.0497       21.7803       23.0813       26.1902       24.9268       25.9639       34.2751       40.9152       74.7941       94.5172      108.1982       86.1099       78.9029       82.0228       96.1498      109.5792      100.9015       90.5296       73.6785       65.3632       63.6346       57.7016       52.1952       44.0204       41.9904       56.0910       52.5765       46.6768       41.6763       38.4685       40.8797       40.0875       43.4784       40.7469       45.6641       56.6705       60.2792       61.8607       69.1058       79.6000       74.2578       65.6455       50.4011       46.7309       44.9399       43.5744       36.8541       36.1355       39.3849       47.0141       54.8661        0.0000        0.0000        0.0000        0.0000        0.0000        0.0000        0.0000        0.0000        0.0000        0.0000        0.0000        0.0000        0.0000       96.2700        0.0000        0.0000        0.0000      100.2000        0.0000        0.0000        0.0000        0.0000        0.0000        0.0000        0.0000        0.0000        0.0000        0.0000        0.0000        0.0000        0.0000        0.0000        0.0000        0.0000        0.0000        0.0000        0.0000        0.0000        0.0000        0.0000        0.0000        0.0000        0.0000        0.0000        0.0000        0.0000        0.0000        0.0000        0.0000        0.0000        0.0000        0.0000        0.0000        0.0000        0.0000        0.0000        0.0000        0.0000        0.0000        0.0000        0.0000
        0.0000        0.0000        0.0000        0.0000        0.0000        0.0000        0.0000        0.0000        0.0000        0.0000        0.0000        0.0000        0.0000        0.0000        0.0000        0.0000        0.0000        0.0000        0.0000        0.0000        0.0000        0.0000        0.0000        0.0000        0.0000        0.0000        0.0000        0.0000        0.0000        0.0000        0.0000        0.0000        0.0000        0.0000        0.0000        0.0000        0.0000        0.0000        0.0000        0.0000        0.0000        0.0000        0.0000        0.0000        0.0000        0.0000        0.0000        0.0000        0.0000        0.0000        0.0000        0.0000        0.0000        0.0000        0.0000        0.0000        0.0000        0.0000        0.0000        0.0000        0.0000        0.0000        0.0000        0.0000        0.0000        0.0000        0.0000        0.0000        0.0000        0.0000        0.0000        0.0000        0.0000        0.0000        0.0000        0.0000        0.0000        0.0000        0.0000        0.0000        0.0000        0.0000        0.0000        0.0000        0.0000        0.0000        0.0000        0.0000        0.0000        0.0000        0.0000        0.0000        0.0000        0.0000        0.0000        0.0000        0.0000        0.0000        0.0000        0.0000       57.9496       54.8634       48.8994       37.3614       35.0195       31.1998       30.2424       48.9463       22.4311       21.1988       17.8594       11.1917        8.8404        9.8222        9.5369        4.2627        4.2403        4.5602        4.7220        5.0700        5.3112        5.0142        5.0291        3.6443        3.3709        3.5916        3.1939        4.0089        3.8987        5.7652        5.8055       24.9708        6.4848       11.7147       16.1347       17.9289       23.0885       28.8179       28.9151       34.2904       36.1814       23.5894       28.9231       45.3373       53.3224       74.9629       85.5122       98.4877       80.9341       81.5643       77.2145       77.2575       91.1009       80.9296       76.0563       50.0902       51.1577       52.9067       52.1010       40.0775       34.2959       36.3994       45.0364       46.2374       38.5580       34.0558       30.4431       37.3255       37.5776       34.3122       40.6676       45.2818       46.7874       41.9339       48.4618       57.7702       62.4309       55.1302       47.4212       33.3431       30.6430       31.3192       30.6444       23.1969       22.6748       24.6064       29.0579       24.8742        0.0000        0.0000        0.0000        0.0000        0.0000        0.0000        0.0000        0.0000        0.0000        0.0000        0.0000        0.0000      118.8300      120.5100      108.5700        0.0000      120.2100      104.3400        0.0000        0.0000        0.0000        0.0000        0.0000        0.0000        0.0000        0.0000        0.0000        0.0000        0.0000        0.0000        0.0000        0.0000        0.0000        0.0000        0.0000        0.0000        0.0000        0.0000        0.0000        0.0000        0.0000        0.0000        0.0000        0.0000        0.0000        0.0000        0.0000        0.0000        0.0000        0.0000        0.0000        0.0000        0.0000        0.0000        0.0000        0.0000        0.0000        0.0000        0.0000        0.0000        0.0000
        0.0000        0.0000        0.0000        0.0000        0.0000        0.0000        0.0000        0.0000        0.0000        0.0000        0.0000        0.0000        0.0000        0.0000        0.0000        0.0000        0.0000        0.0000        0.0000        0.0000        0.0000        0.0000        0.0000        0.0000        0.0000        0.0000        0.0000        0.0000        0.0000        0.0000        0.0000        0.0000        0.0000        0.0000        0.0000        0.0000        0.0000        0.0000        0.0000        0.0000        0.0000        0.0000        0.0000        0.0000        0.0000        0.0000        0.0000        0.0000        0.0000        0.0000        0.0000        0.0000        0.0000        0.0000        0.0000        0.0000        0.0000        0.0000        0.0000        0.0000        0.0000        0.0000        0.0000        0.0000        0.0000        0.0000        0.0000        0.0000        0.0000        0.0000        0.0000        0.0000        0.0000        0.0000        0.0000        0.0000        0.0000        0.0000        0.0000        0.0000        0.0000        0.0000        0.0000        0.0000        0.0000        0.0000        0.0000        0.0000        0.0000        0.0000        0.0000        0.0000        0.0000        0.0000        0.0000        0.0000        0.0000        0.0000        0.0000       63.7759       60.7335       59.5121       50.4807       36.5965       34.3311       31.9738       29.4834       47.0380       25.5732       21.1858       22.7981       14.4580       12.1337       10.2399        7.7776        5.3015        6.6955        7.9995        5.6258        5.5805        5.5421        6.3857        6.1049        4.0674        3.6558        3.6689        3.5871        3.9372        3.2063        4.1095        5.4967       12.5534       13.7801       15.1439       17.1949       19.5817       23.4595       22.2388       27.7527       31.3211       23.6826       27.0535       42.6630       58.0153       79.6815       89.1924       88.2481      105.0386       93.8532       87.2818       76.8270       76.9465       80.9725       62.5145       65.7304       47.0928       52.3162       48.4838       40.5406       36.3597       34.9691       32.6875       40.7534       31.4497       28.0347       29.8319       29.9414       36.1546       39.6462       42.0267       40.7897       39.7101       33.2335       36.0913       40.0368       42.6297       45.9833       42.8718       37.4049       26.6889       22.6324       22.9545       24.2219       17.9401       16.9092       26.8538       31.5000       51.7273        0.0000        0.0000        0.0000        0.0000        0.0000        0.0000       85.8656       40.7100        0.0000        0.0000        0.0000        0.0000       96.3900      107.5200        0.0000        0.0000        0.0000        0.0000        0.0000        0.0000        0.0000        0.0000        0.0000        0.0000        0.0000        0.0000        0.0000        0.0000        0.0000        0.0000        0.0000        0.0000        0.0000        0.0000        0.0000        0.0000        0.0000        0.0000        0.0000        0.0000        0.0000        0.0000        0.0000        0.0000        0.0000        0.0000        0.0000        0.0000        0.0000        0.0000        0.0000        0.0000        0.0000        0.0000        0.0000        0.0000        0.0000        0.0000        0.0000        0.0000        0.0000
        0.0000        0.0000        0.0000        0.0000        0.0000        0.0000        0.0000        0.0000        0.0000        0.0000        0.0000        0.0000        0.0000        0.0000        0.0000        0.0000        0.0000        0.0000        0.0000        0.0000        0.0000        0.0000        0.0000        0.0000        0.0000        0.0000        0.0000        0.0000        0.0000        0.0000        0.0000        0.0000        0.0000        0.0000        0.0000        0.0000        0.0000        0.0000        0.0000        0.0000        0.0000        0.0000        0.0000        0.0000        0.0000        0.0000        0.0000        0.0000        0.0000        0.0000        0.0000        0.0000        0.0000        0.0000        0.0000        0.0000        0.0000        0.0000        0.0000        0.0000        0.0000        0.0000        0.0000        0.0000        0.0000        0.0000        0.0000        0.0000        0.0000        0.0000        0.0000        0.0000        0.0000        0.0000        0.0000        0.0000        0.0000        0.0000        0.0000        0.0000        0.0000        0.0000        0.0000        0.0000        0.0000        0.0000        0.0000        0.0000        0.0000        0.0000        0.0000        0.0000        0.0000        0.0000        0.0000        0.0000        0.0000       28.9391       35.1218       50.1017       61.6830       62.7890       54.6546       33.5549       33.1153       33.3135       28.9880       25.7128       30.8823       26.8493       22.2561       13.7612        9.5692        5.9247        5.3323        6.9817        7.6137        8.6493        5.6272        5.5563        5.5041        5.5591        6.0891        4.6762        4.6377        4.1187        3.9177        2.6869        2.5587        2.8761        6.1947       13.8610       13.5995       10.6242       13.0726       25.2039       26.9268       20.3139       19.0007       23.2655       28.3806       50.7179       71.4223       70.2204       81.9120       78.5536       79.8476       79.4837       74.1456       70.7023       69.3371       76.3275       75.5680       71.8744       60.5059       45.1865       44.9583       38.1199       43.3591       32.9932       34.4799       30.8124       33.6834       28.0591       23.8218       22.8459       23.8133       33.6674       34.9378       40.7988       33.6045       28.8719       27.8950       31.7387       30.8582       37.3428       39.5736       37.8683       36.8028       23.4164       16.8723       14.6337       14.2979       12.0329       19.6554       26.5538       21.8255        0.0000        0.0000        0.0000        0.0000        0.0000       66.4474       66.4691       61.7175       13.7700        0.0000        0.0000        0.0000        0.0000        0.0000        0.0000        0.0000        0.0000        0.0000        0.0000        0.0000        0.0000        0.0000        0.0000        0.0000        0.0000        0.0000        0.0000        0.0000        0.0000        0.0000        0.0000        0.0000        0.0000        0.0000        0.0000        0.0000        0.0000        0.0000        0.0000        0.0000        0.0000        0.0000        0.0000        0.0000        0.0000        0.0000        0.0000        0.0000        0.0000        0.0000        0.0000        0.0000        0.0000        0.0000        0.0000        0.0000        0.0000        0.0000        0.0000        0.0000        0.0000        0.0000
        0.0000        0.0000        0.0000        0.0000        0.0000        0.0000        0.0000        0.0000        0.0000        0.0000        0.0000        0.0000        0.0000        0.0000        0.0000        0.0000        0.0000        0.0000        0.0000        0.0000        0.0000        0.0000        0.0000        0.0000        0.0000        0.0000        0.0000        0.0000        0.0000        0.0000        0.0000        0.0000        0.0000        0.0000        0.0000        0.0000        0.0000        0.0000        0.0000        0.0000        0.0000        0.0000        0.0000        0.0000        0.0000        0.0000        0.0000        0.0000        0.0000        0.0000        0.0000        0.0000        0.0000        0.0000        0.0000        0.0000        0.0000        0.0000        0.0000        0.0000        0.0000        0.0000        0.0000        0.0000        0.0000        0.0000        0.0000        0.0000        0.0000        0.0000        0.0000        0.0000        0.0000        0.0000        0.0000        0.0000        0.0000        0.0000        0.0000        0.0000        0.0000        0.0000        0.0000        0.0000        0.0000        0.0000        0.0000        0.0000        0.0000        0.0000        0.0000        0.0000        0.0000        0.0000        0.0000        0.0000        0.0000       26.5423       28.0124       40.3690       55.6633       50.2160       45.3863       34.2721       36.8650       35.2328       33.4693       26.2906       28.8220       25.4310       20.0648       10.9572        8.9586        7.4552        7.2723        6.8905        6.6474        6.6152        5.7789        5.8980        5.7866        6.1466        5.9360        5.0732        5.3283        5.5318        5.3783        3.8467        4.0328        6.0457        8.9249       11.0365        8.6090        6.8408       11.3349       19.2747       16.9952       16.6772       26.2731       31.6065       33.1531       44.0402       55.6718       63.2811       71.3280       73.0327       67.0043       58.1589       56.9138       61.3196       59.9896       70.8667       65.9460       69.1164       58.2424       46.3371       40.0006       43.4567       43.3638       33.3981       29.5094       28.0303       31.3280       22.8046       21.7255       21.7207       20.4222       26.3472       29.3550       32.3567       30.1520       23.8583       28.0506       30.2410       29.1767       33.4567       33.2040       30.4598       24.9904       17.5408       16.3218       11.5414       13.1547       14.3040       13.7654       17.2652       30.4295        0.0000        0.0000        0.0000       17.7000       51.9139       54.8947       55.7496       55.7597        9.6300        0.0000        0.0000        0.0000        0.0000        0.0000        0.0000        0.0000        0.0000        0.0000        0.0000        0.0000        0.0000        0.0000        0.0000        0.0000        0.0000        0.0000        0.0000        0.0000        0.0000        0.0000        0.0000        0.0000        0.0000        0.0000        0.0000        0.0000        0.0000        0.0000        0.0000        0.0000        0.0000        0.0000        0.0000        0.0000        0.0000        0.0000        0.0000        0.0000        0.0000        0.0000        0.0000        0.0000        0.0000        0.0000        0.0000        0.0000        0.0000        0.0000        0.0000        0.0000        0.0000        0.0000
        0.0000        0.0000        0.0000        0.0000        0.0000        0.0000        0.0000        0.0000        0.0000        0.0000        0.0000        0.0000        0.0000        0.0000        0.0000        0.0000        0.0000        0.0000        0.0000        0.0000        0.0000        0.0000        0.0000        0.0000        0.0000        0.0000        0.0000        0.0000        0.0000        0.0000        0.0000        0.0000        0.0000        0.0000        0.0000        0.0000        0.0000        0.0000        0.0000        0.0000        0.0000        0.0000        0.0000        0.0000        0.0000        0.0000        0.0000        0.0000        0.0000        0.0000        0.0000        0.0000        0.0000        0.0000        0.0000        0.0000        0.0000        0.0000        0.0000        0.0000        0.0000        0.0000        0.0000        0.0000        0.0000        0.0000        0.0000        0.0000        0.0000        0.0000        0.0000        0.0000        0.0000        0.0000        0.0000        0.0000        0.0000        0.0000        0.0000        0.0000        0.0000        0.0000        0.0000        0.0000        0.0000        0.0000        0.0000        0.0000        0.0000        0.0000        0.0000        0.0000        0.0000        0.0000        0.0000        0.0000       35.9107       44.3891       35.8467       37.2979       41.2524       42.7946       41.4628       36.9320       33.8073       32.3840       27.0351       23.6548       24.2271       22.1184       21.3097       15.3915       12.1752       10.0463        9.8737        7.7914       12.1040       28.2132        6.3799        4.5829        5.0076        7.4130        4.5926        7.4572        8.6475        8.8548       10.4335       11.0943       10.5914       11.5252       10.2303       10.4395       10.4613        8.2552       12.0265       19.0693       22.8257       30.6366       54.7206       52.1438       37.1682       40.7319       39.3019       38.3122       52.6038       50.6492       50.7797       48.3474       43.9500       44.5607       48.4428       58.5995       56.0186       51.8449       50.0351       45.9181       43.1289       42.5790       42.0312       35.3994       35.2962       29.5148       26.5367       19.5678       19.0357       18.3743       19.2419       22.2836       23.7123       26.8238       27.3812       29.4932       32.7028       29.4240       32.5311       31.8893       26.8231       25.5390       21.8051       14.6006        3.5746        1.6846        1.7705       19.8031       23.2816       29.2493        0.0000        0.0000        0.0000        0.0000       26.6635       30.7784       33.5392       35.5980       37.8779       24.0900        0.0000        0.0000        0.0000        0.0000        0.0000        0.0000        0.0000        0.0000        0.0000        0.0000        0.0000        0.0000        0.0000        0.0000        0.0000        0.0000        0.0000        0.0000        0.0000        0.0000        0.0000        0.0000        0.0000        0.0000        0.0000        0.0000        0.0000        0.0000        0.0000        0.0000        0.0000        0.0000        0.0000        0.0000        0.0000        0.0000        0.0000        0.0000        0.0000        0.0000        0.0000        0.0000        0.0000        0.0000        0.0000        0.0000        0.0000        0.0000        0.0000        0.0000        0.0000        0.0000        0.0000
        0.0000        0.0000        0.0000        0.0000        0.0000        0.0000        0.0000        0.0000        0.0000        0.0000        0.0000        0.0000        0.0000        0.0000        0.0000        0.0000        0.0000        0.0000        0.0000        0.0000        0.0000        0.0000        0.0000        0.0000        0.0000        0.0000        0.0000        0.0000        0.0000        0.0000        0.0000        0.0000        0.0000        0.0000        0.0000        0.0000        0.0000        0.0000        0.0000        0.0000        0.0000        0.0000        0.0000        0.0000        0.0000        0.0000        0.0000        0.0000        0.0000        0.0000        0.0000        0.0000        0.0000        0.0000        0.0000        0.0000        0.0000        0.0000        0.0000        0.0000        0.0000        0.0000        0.0000        0.0000        0.0000        0.0000        0.0000        0.0000        0.0000        0.0000        0.0000        0.0000        0.0000        0.0000        0.0000        0.0000        0.0000        0.0000        0.0000        0.0000        0.0000        0.0000        0.0000        0.0000        0.0000        0.0000        0.0000        0.0000        0.0000        0.0000        0.0000        0.0000        0.0000        0.0000        0.0000        0.0000       36.5814       39.2669       38.6982       39.2869       42.1838       46.2542       45.5840       33.2225       31.3528       30.2838       27.7952       21.3371       21.4703       22.1857       24.1445       15.2982       12.9693       11.6347       11.3379        9.7217        8.9702       17.1668       13.2639        4.3998        4.0521        5.9582        5.6686        8.1680        8.9492       12.1084       16.9577       19.8913       13.1102       14.8346       13.9035       12.7085       11.0651       12.1019       20.0602       22.0130       34.0700       32.9053       39.6658       33.5363       28.0637       31.3915       35.8723       32.5402       34.5982       38.1922       45.0509       42.1688       40.2451       38.2314       41.1670       48.4740       47.9620       48.5882       52.1736       48.6595       41.7940       40.6236       40.3729       31.4610       26.8780       24.5129       23.6355       16.2675       15.9805       16.6742       16.8936       20.9783       22.9625       23.2774       26.4518       30.8287       26.8993       28.5288       26.9982       22.5322       19.7371       15.9570       10.0493        0.2865        1.0672        1.2918        4.4843        0.0000        0.0000        0.0000        0.0000        0.0000        0.0000       21.4899       17.8814       23.7929       25.8048       28.2286       41.6447        0.0000        0.0000        0.0000        0.0000        0.0000        0.0000        0.0000        0.0000        0.0000        0.0000        0.0000        0.0000        0.0000        0.0000        0.0000        0.0000        0.0000        0.0000        0.0000        0.0000        0.0000        0.0000        0.0000        0.0000        0.0000        0.0000        0.0000        0.0000        0.0000        0.0000        0.0000        0.0000        0.0000        0.0000        0.0000        0.0000        0.0000        0.0000        0.0000        0.0000        0.0000        0.0000        0.0000        0.0000        0.0000        0.0000        0.0000        0.0000        0.0000        0.0000        0.0000        0.0000        0.0000        0.0000
        0.0000        0.0000        0.0000        0.0000        0.0000        0.0000        0.0000        0.0000        0.0000        0.0000        0.0000        0.0000        0.0000        0.0000        0.0000        0.0000        0.0000        0.0000        0.0000        0.0000        0.0000        0.0000        0.0000        0.0000        0.0000        0.0000        0.0000        0.0000        0.0000        0.0000        0.0000        0.0000        0.0000        0.0000        0.0000        0.0000        0.0000        0.0000        0.0000        0.0000        0.0000        0.0000        0.0000        0.0000        0.0000        0.0000        0.0000        0.0000        0.0000        0.0000        0.0000        0.0000        0.0000        0.0000        0.0000        0.0000        0.0000        0.0000        0.0000        0.0000        0.0000        0.0000        0.0000        0.0000        0.0000        0.0000        0.0000        0.0000        0.0000        0.0000        0.0000        0.0000        0.0000        0.0000        0.0000        0.0000        0.0000        0.0000        0.0000        0.0000        0.0000        0.0000        0.0000        0.0000        0.0000        0.0000        0.0000        0.0000        0.0000        0.0000        0.0000        0.0000        0.0000        0.0000        0.0000        0.0000       48.0905       37.4629       34.2102       38.5181       42.3892       48.2121       41.3762       30.9891       27.9341       26.9103       24.3699       22.0356       19.5523       18.8226       19.2604       18.0864       13.2881       11.2496       10.8114        9.7819        7.5486        9.6204        9.0306        4.5331        6.9649        5.1479        5.3726        9.5985       11.7258       13.4084       13.7270       18.6551       22.3298       19.2882       13.9439       11.5586       18.9135       20.5249       26.3959       25.6222       37.5917       30.8545       25.7437       24.9596       27.1990       28.7213       28.4442       30.6308       33.3370       35.8649       36.8881       33.4773       35.1000       35.3547       35.7093       38.1284       47.4721       45.6128       37.1702       35.6977       33.7236       32.6590       30.0495       23.6200       22.8227       22.1355       21.3064       15.8761       14.0654       14.7091       15.4068       20.7711       21.1836       24.1635       26.9889       24.5603       23.4974       24.3912       22.8059       15.4483       12.3512        9.6478        7.5319        1.0332        0.7942        9.7507        0.0000        0.0000        0.0000        0.0000        0.0000        0.0000       16.9017       15.9837       16.8451       21.5958       23.3071       26.9582       43.1804        0.0000        0.0000        0.0000        0.0000        0.0000        0.0000        0.0000        0.0000        0.0000        0.0000        0.0000        0.0000        0.0000        0.0000        0.0000        0.0000        0.0000        0.0000        0.0000        0.0000        0.0000        0.0000        0.0000        0.0000        0.0000        0.0000        0.0000        0.0000        0.0000        0.0000        0.0000        0.0000        0.0000        0.0000        0.0000        0.0000        0.0000        0.0000        0.0000        0.0000        0.0000        0.0000        0.0000        0.0000        0.0000        0.0000        0.0000        0.0000        0.0000        0.0000        0.0000        0.0000        0.0000        0.0000
        0.0000        0.0000        0.0000        0.0000        0.0000        0.0000        0.0000        0.0000        0.0000        0.0000        0.0000        0.0000        0.0000        0.0000        0.0000        0.0000        0.0000        0.0000        0.0000        0.0000        0.0000        0.0000        0.0000        0.0000        0.0000        0.0000        0.0000        0.0000        0.0000        0.0000        0.0000        0.0000        0.0000        0.0000        0.0000        0.0000        0.0000        0.0000        0.0000        0.0000        0.0000        0.0000        0.0000        0.0000        0.0000        0.0000        0.0000        0.0000        0.0000        0.0000        0.0000        0.0000        0.0000        0.0000        0.0000        0.0000        0.0000        0.0000        0.0000        0.0000        0.0000        0.0000        0.0000        0.0000        0.0000        0.0000        0.0000        0.0000        0.0000        0.0000        0.0000        0.0000        0.0000        0.0000        0.0000        0.0000        0.0000        0.0000        0.0000        0.0000        0.0000        0.0000        0.0000        0.0000        0.0000        0.0000        0.0000        0.0000        0.0000        0.0000        0.0000        0.0000        0.0000        0.0000        0.0000        0.0000        0.0000       27.8082       29.9650       34.6263       37.2747       38.4877       37.7841       28.2244       25.3018       25.9402       22.6078       20.5713       19.3912       19.2623       21.0426       15.7793       14.0460       11.1808        9.7023        8.4031        7.3762        7.0222        6.6999        5.4247        6.9195        5.9583        5.8044        9.3186       12.6861       14.1671       17.0815       23.2925       22.7280       15.9123       18.3098       22.9885       19.2221       18.6968       27.8187       20.8592       20.4171       26.2619       23.4408       23.7372       25.9733       27.4990       27.3762       30.4901       30.5613       31.9015       35.4831       34.1049       34.1605       32.9100       27.6319       36.8146       35.7792       21.3261       32.2790       27.0564       27.1725       23.3516       23.8858       23.6465       19.0631       17.0198       17.0216       14.3531       13.2920       13.5438       16.6608       22.6562       20.6979       21.5912       20.5083       22.6629       20.4713       18.0158       17.2045       13.3510        9.1907        8.1380        6.0268        1.5000        2.3258        0.0000        0.0000        0.0000        0.0000        0.0000        0.0000        0.0000       16.6998       15.1753       17.3087       22.6421       24.6035       34.5619       47.8899        0.0000        0.0000        0.0000        0.0000        0.0000        0.0000        0.0000        0.0000        0.0000        0.0000        0.0000        0.0000        0.0000        0.0000        0.0000        0.0000        0.0000        0.0000        0.0000        0.0000        0.0000        0.0000        0.0000        0.0000        0.0000        0.0000        0.0000        0.0000        0.0000        0.0000        0.0000        0.0000        0.0000        0.0000        0.0000        0.0000        0.0000        0.0000        0.0000        0.0000        0.0000        0.0000        0.0000        0.0000        0.0000        0.0000        0.0000        0.0000        0.0000        0.0000        0.0000        0.0000        0.0000        0.0000
        0.0000        0.0000        0.0000        0.0000        0.0000        0.0000        0.0000        0.0000        0.0000        0.0000        0.0000        0.0000        0.0000        0.0000        0.0000        0.0000        0.0000        0.0000        0.0000        0.0000        0.0000        0.0000        0.0000        0.0000        0.0000        0.0000        0.0000        0.0000        0.0000        0.0000        0.0000        0.0000        0.0000        0.0000        0.0000        0.0000        0.0000        0.0000        0.0000        0.0000        0.0000        0.0000        0.0000        0.0000        0.0000        0.0000        0.0000        0.0000        0.0000        0.0000        0.0000        0.0000        0.0000        0.0000        0.0000        0.0000        0.0000        0.0000        0.0000        0.0000        0.0000        0.0000        0.0000        0.0000        0.0000        0.0000        0.0000        0.0000        0.0000        0.0000        0.0000        0.0000        0.0000        0.0000        0.0000        0.0000        0.0000        0.0000        0.0000        0.0000        0.0000        0.0000        0.0000        0.0000        0.0000        0.0000        0.0000        0.0000        0.0000        0.0000        0.0000        0.0000        0.0000        0.0000        0.0000        0.0000       32.6475       33.7290       32.7514       27.7585        0.0000       32.0659       26.8803       26.2331       24.0194       25.0120       24.1332       22.0963       20.7758       19.9687       17.4193       13.3496       11.0593       11.4071        9.6723        6.5235        5.8288        5.0901        6.3975        9.9629        9.3169        9.1183        8.2383       14.8828       13.9112       14.8756       21.1946       16.3419       14.5658       11.9818       12.8647       14.0888       14.0671       14.5714       16.5350       16.3368       17.1681       19.5461       19.4231       19.1191       21.5628       24.0569       28.9155       27.5273       25.9307       28.7841       30.4564       32.1825       31.3218       25.3160       23.9669       20.3228       17.9417       19.3775       17.1044       25.0615       27.0544       27.9958       24.0857       10.5673       10.5707       11.4948        8.8549       11.9305       20.2947       12.8681       11.5457       19.3950       17.6912       16.1255       15.4811       14.9982       12.3172       11.0745       10.6156        0.1929        0.0301        2.9095       11.0707        0.0000        0.0000        0.0000        0.0000        0.0000       22.0200       17.5800        0.0000       27.7029       25.4340       26.0935       29.3573       35.8751       39.2961       49.4595        0.0000        0.0000        0.0000        0.0000        0.0000        0.0000        0.0000        0.0000        0.0000        0.0000        0.0000        0.0000        0.0000        0.0000        0.0000        0.0000        0.0000        0.0000        0.0000        0.0000        0.0000        0.0000        0.0000        0.0000        0.0000        0.0000        0.0000        0.0000        0.0000        0.0000        0.0000        0.0000        0.0000        0.0000        0.0000        0.0000        0.0000        0.0000        0.0000        0.0000        0.0000        0.0000        0.0000        0.0000        0.0000        0.0000        0.0000        0.0000        0.0000        0.0000        0.0000        0.0000        0.0000        0.0000        0.0000
        0.0000        0.0000        0.0000        0.0000        0.0000        0.0000        0.0000        0.0000        0.0000        0.0000        0.0000        0.0000        0.0000        0.0000        0.0000        0.0000        0.0000        0.0000        0.0000        0.0000        0.0000        0.0000        0.0000        0.0000        0.0000        0.0000        0.0000        0.0000        0.0000        0.0000        0.0000        0.0000        0.0000        0.0000        0.0000        0.0000        0.0000        0.0000        0.0000        0.0000        0.0000        0.0000        0.0000        0.0000        0.0000        0.0000        0.0000        0.0000        0.0000        0.0000        0.0000        0.0000        0.0000        0.0000        0.0000        0.0000        0.0000        0.0000        0.0000        0.0000        0.0000        0.0000        0.0000        0.0000        0.0000        0.0000        0.0000        0.0000        0.0000        0.0000        0.0000        0.0000        0.0000        0.0000        0.0000        0.0000        0.0000        0.0000        0.0000        0.0000        0.0000        0.0000        0.0000        0.0000        0.0000        0.0000        0.0000        0.0000        0.0000        0.0000        0.0000        0.0000        0.0000        0.0000        0.0000        0.0000        0.0000       37.4446        0.0000        0.0000        0.0000       29.7234       24.7355       22.0013       21.7991       24.8891       24.1697       21.0865       20.1778       18.9060       17.5512       14.8745       13.9860       11.2324       10.0159        6.5126        7.0373        7.4507        7.5260       11.5808        5.2845        6.8647       10.9407       15.3579       16.9021       16.6071       18.0100       11.3593       11.0095       12.2020       13.2317       12.9149       13.6368       14.6257       15.8022       18.7214       20.1236       22.0439       25.2751       24.1904       26.4975       28.2377       36.4124       30.6174       27.7016       22.8907       27.6792       27.7818       22.7086       24.7316       18.9716       15.8489       13.8541       12.9645        9.2670       17.5796       19.1842       17.3538       14.0018        8.3877        6.1002        8.9104        6.8397        7.6416        9.9102        8.0465        9.5343       14.7935       13.7060       18.4491       19.3929       14.6729       10.8420        5.9212        4.4311        3.5287       16.8561        8.2265        3.5293        0.0000        0.0000        0.0000        0.0000        0.0000       35.0100       19.0500        7.1100       27.1108       27.4879       28.4978       31.1375       36.1659       43.7913       50.2340        0.0000        0.0000        0.0000        0.0000        0.0000        0.0000        0.0000        0.0000        0.0000        0.0000        0.0000        0.0000        0.0000        0.0000        0.0000        0.0000        0.0000        0.0000        0.0000        0.0000        0.0000        0.0000        0.0000        0.0000        0.0000        0.0000        0.0000        0.0000        0.0000        0.0000        0.0000        0.0000        0.0000        0.0000        0.0000        0.0000        0.0000        0.0000        0.0000        0.0000        0.0000        0.0000        0.0000        0.0000        0.0000        0.0000        0.0000        0.0000        0.0000        0.0000        0.0000        0.0000        0.0000        0.0000        0.0000
        0.0000        0.0000        0.0000        0.0000        0.0000        0.0000        0.0000        0.0000        0.0000        0.0000        0.0000        0.0000        0.0000        0.0000        0.0000        0.0000        0.0000        0.0000        0.0000        0.0000        0.0000        0.0000        0.0000        0.0000        0.0000        0.0000        0.0000        0.0000        0.0000        0.0000        0.0000        0.0000        0.0000        0.0000        0.0000        0.0000        0.0000        0.0000        0.0000        0.0000        0.0000        0.0000        0.0000        0.0000        0.0000        0.0000        0.0000        0.0000        0.0000        0.0000        0.0000        0.0000        0.0000        0.0000        0.0000        0.0000        0.0000        0.0000        0.0000        0.0000        0.0000        0.0000        0.0000        0.0000        0.0000        0.0000        0.0000        0.0000        0.0000        0.0000        0.0000        0.0000        0.0000        0.0000        0.0000        0.0000        0.0000        0.0000        0.0000        0.0000        0.0000        0.0000        0.0000        0.0000        0.0000        0.0000        0.0000        0.0000        0.0000        0.0000        0.0000        0.0000        0.0000        0.0000        0.0000        0.0000        0.0000        0.0000        0.0000        0.0000        0.0000       28.0519       23.8656       20.9679       20.9379       22.3153       20.6580       20.1229       19.0193       22.0396       24.0362       16.5783       12.8019       12.0211       11.5068        9.5770       12.6374       13.8334       10.2117        8.7230        6.6085       16.3353       14.5746       18.0947       16.3346       17.7273       18.8779       13.0608       12.8406       13.9478       13.2731       15.1841       16.3701       19.9454       25.3785       23.9387       23.7740       31.9997       29.3090       28.2299       27.3723       26.7514       35.4459       26.5353       21.8266       21.5636       20.3452       18.0266       17.8444       16.7979       13.8698       14.1177       10.0890        8.7729       11.0245       20.0353       13.6554       11.4355       11.6920        6.3792        4.3010        4.7147        4.6702        6.0204        6.2889        7.0802        8.7408       14.7274       18.0296       17.9202       10.1702        9.7153       10.6880       16.0056       16.3833        8.7350        5.4297        0.0000        0.0000        0.0000        0.0000        0.0000        0.0000       26.5800       16.9200        3.3600        3.3900       26.0069       26.9261       26.7133       29.1164       34.9256       41.4389       45.6626        0.0000        0.0000        0.0000        0.0000        0.0000        0.0000        0.0000        0.0000        0.0000        0.0000        0.0000        0.0000        0.0000        0.0000        0.0000        0.0000        0.0000        0.0000        0.0000        0.0000        0.0000        0.0000        0.0000        0.0000        0.0000        0.0000        0.0000        0.0000        0.0000        0.0000        0.0000        0.0000        0.0000        0.0000        0.0000        0.0000        0.0000        0.0000        0.0000        0.0000        0.0000        0.0000        0.0000        0.0000        0.0000        0.0000        0.0000        0.0000        0.0000        0.0000        0.0000        0.0000        0.0000        0.0000        0.0000
        0.0000        0.0000        0.0000        0.0000        0.0000        0.0000        0.0000        0.0000        0.0000        0.0000        0.0000        0.0000        0.0000        0.0000        0.0000        0.0000        0.0000        0.0000        0.0000        0.0000        0.0000        0.0000        0.0000        0.0000        0.0000        0.0000        0.0000        0.0000        0.0000        0.0000        0.0000        0.0000        0.0000        0.0000        0.0000        0.0000        0.0000        0.0000        0.0000        0.0000        0.0000        0.0000        0.0000        0.0000        0.0000        0.0000        0.0000        0.0000        0.0000        0.0000        0.0000        0.0000        0.0000        0.0000        0.0000        0.0000        0.0000        0.0000        0.0000        0.0000        0.0000        0.0000        0.0000        0.0000        0.0000        0.0000        0.0000        0.0000        0.0000        0.0000        0.0000        0.0000        0.0000        0.0000        0.0000        0.0000        0.0000        0.0000        0.0000        0.0000        0.0000        0.0000        0.0000        0.0000        0.0000        0.0000        0.0000        0.0000        0.0000        0.0000        0.0000        0.0000        0.0000        0.0000        0.0000        0.0000        0.0000        0.0000        0.0000        0.0000        0.0000        0.0000       26.9030       23.1570       20.7676       20.8397       19.4935       20.1477       23.0930       24.5880       23.4439       18.4381       14.1627       15.7203       12.4593       11.2217       10.3969       10.6677        9.9446        9.5114       14.3607       19.9209       15.8119       18.6675       17.0442       20.6704       19.2445       17.8467       22.0077       18.6204       20.1224       21.4460       20.6367       24.0405       24.5745       31.8809       26.3692       24.9829       25.7879       23.4036       18.8219       20.1675       19.5153       22.4159       20.5851       19.4710       18.6760       17.3871       18.3015       15.7465       11.9690       10.0466       10.5156        8.1919        6.9600       15.5458       12.5952        9.9504        8.3598        4.6557        3.9734        3.1842        3.0798        4.6078        5.0633        5.7272        8.0489       13.3897       16.9840        9.9448        8.6623        5.2276        4.5574       12.4658        6.9179        1.4525        4.1144        0.0000        0.0000        0.0000        0.0000        0.0000        0.0000        0.0000       11.4300       16.0800        8.5800       21.0423       19.8452       21.1023       23.6132       30.4874       34.6462       39.2948        0.0000        0.0000        0.0000        0.0000        0.0000        0.0000        0.0000        0.0000        0.0000        0.0000        0.0000        0.0000        0.0000        0.0000        0.0000        0.0000        0.0000        0.0000        0.0000        0.0000        0.0000        0.0000        0.0000        0.0000        0.0000        0.0000        0.0000        0.0000        0.0000        0.0000        0.0000        0.0000        0.0000        0.0000        0.0000        0.0000        0.0000        0.0000        0.0000        0.0000        0.0000        0.0000        0.0000        0.0000        0.0000        0.0000        0.0000        0.0000        0.0000        0.0000        0.0000        0.0000        0.0000        0.0000        0.0000
        0.0000        0.0000        0.0000        0.0000        0.0000        0.0000        0.0000        0.0000        0.0000        0.0000        0.0000        0.0000        0.0000        0.0000        0.0000        0.0000        0.0000        0.0000        0.0000        0.0000        0.0000        0.0000        0.0000        0.0000        0.0000        0.0000        0.0000        0.0000        0.0000        0.0000        0.0000        0.0000        0.0000        0.0000        0.0000        0.0000        0.0000        0.0000        0.0000        0.0000        0.0000        0.0000        0.0000        0.0000        0.0000        0.0000        0.0000        0.0000        0.0000        0.0000        0.0000        0.0000        0.0000        0.0000        0.0000        0.0000        0.0000        0.0000        0.0000        0.0000        0.0000        0.0000        0.0000        0.0000        0.0000        0.0000        0.0000        0.0000        0.0000        0.0000        0.0000        0.0000        0.0000        0.0000        0.0000        0.0000        0.0000        0.0000        0.0000        0.0000        0.0000        0.0000        0.0000        0.0000        0.0000        0.0000        0.0000        0.0000        0.0000        0.0000        0.0000        0.0000        0.0000        0.0000        0.0000        0.0000        0.0000        0.0000        0.0000        0.0000        0.0000        0.0000        0.0000       23.2801       20.8012       19.4537       19.2532       21.1037       26.8279       21.4532       21.1560       24.6568       23.4599       22.4052       22.0667       21.2439       19.7615       20.1105       21.9099       19.7680       28.3262       24.1420       21.7414       23.4075       25.6335       26.9827       34.2354        0.0000        0.0000       30.5974       30.1001       33.9555       32.8637       36.4811       41.8382       40.2054       25.7503       24.6366       22.1027       23.7213       21.1360       25.7203       26.8344       28.5811       23.9724       22.5437       20.9596       18.8182       17.1279       14.0067       11.2054        7.8205        5.9814        5.3044        5.8083        8.3854        9.0714        8.5866        7.2194        4.6519        4.0303        4.6337        3.1279        3.5491        4.0591        4.8395        5.8732        7.8896        8.3204        8.2583        8.0831        4.4209        3.7181        3.4268        0.0000        0.0000        0.0000        0.0000        0.0000        0.0000        0.0000        0.0000        0.0000        0.0000        0.0000        0.0000        0.0000        8.8970        8.0235        8.6011       10.1096       20.2622       24.3960        0.0000        0.0000        0.0000        0.0000        0.0000        0.0000        0.0000        0.0000        0.0000        0.0000        0.0000        0.0000        0.0000        0.0000        0.0000        0.0000        0.0000        0.0000        0.0000        0.0000        0.0000        0.0000        0.0000        0.0000        0.0000        0.0000        0.0000        0.0000        0.0000        0.0000        0.0000        0.0000        0.0000        0.0000        0.0000        0.0000        0.0000        0.0000        0.0000        0.0000        0.0000        0.0000        0.0000        0.0000        0.0000        0.0000        0.0000        0.0000        0.0000        0.0000        0.0000        0.0000        0.0000        0.0000        0.0000        0.0000
        0.0000        0.0000        0.0000        0.0000        0.0000        0.0000        0.0000        0.0000        0.0000        0.0000        0.0000        0.0000        0.0000        0.0000        0.0000        0.0000        0.0000        0.0000        0.0000        0.0000        0.0000        0.0000        0.0000        0.0000        0.0000        0.0000        0.0000        0.0000        0.0000        0.0000        0.0000        0.0000        0.0000        0.0000        0.0000        0.0000        0.0000        0.0000        0.0000        0.0000        0.0000        0.0000        0.0000        0.0000        0.0000        0.0000        0.0000        0.0000        0.0000        0.0000        0.0000        0.0000        0.0000        0.0000        0.0000        0.0000        0.0000        0.0000        0.0000        0.0000        0.0000        0.0000        0.0000        0.0000        0.0000        0.0000        0.0000        0.0000        0.0000        0.0000        0.0000        0.0000        0.0000        0.0000        0.0000        0.0000        0.0000        0.0000        0.0000        0.0000        0.0000        0.0000        0.0000        0.0000        0.0000        0.0000        0.0000        0.0000        0.0000        0.0000        0.0000        0.0000        0.0000        0.0000        0.0000        0.0000        0.0000        0.0000        0.0000        0.0000        0.0000        0.0000        0.0000       22.7106       21.9118       17.9628       18.5572       19.4046       19.3842       20.1606       21.4522       26.2827       26.6553       26.5449       26.0592       26.5393       24.7780       24.4501       25.8250       24.2919       36.8135       34.6675       27.0820       28.7872       29.6886       28.4654        0.0000        0.0000        0.0000        0.0000        0.0000        0.0000       39.7154       41.4474       42.0324       37.3637       27.7053       23.3416       21.1147       21.9628       22.4926       21.8151       27.0114       30.9313       24.8314       22.8751       21.4714       17.9201       14.5219       12.3587        9.9478        6.7917        5.0768        4.4862        6.3151        8.2075        8.0701        7.6292        6.1278        4.4671        5.3440        4.2777        2.6869        3.0900        3.2454        3.8358        4.5856        9.6344       10.8337       11.2625        8.0227        6.8925        0.0000        0.0000        0.0000        0.0000        0.0000        0.0000        0.0000        0.0000        0.0000        0.0000        0.0000        0.0000        0.0000        0.0000        0.0000        8.0645        5.9125        5.8552        7.2745       18.3081       23.0907       45.4042        0.0000        0.0000        0.0000        0.0000        0.0000        0.0000        0.0000        0.0000        0.0000        0.0000        0.0000        0.0000        0.0000        0.0000        0.0000        0.0000        0.0000        0.0000        0.0000        0.0000        0.0000        0.0000        0.0000        0.0000        0.0000        0.0000        0.0000        0.0000        0.0000        0.0000        0.0000        0.0000        0.0000        0.0000        0.0000        0.0000        0.0000        0.0000        0.0000        0.0000        0.0000        0.0000        0.0000        0.0000        0.0000        0.0000        0.0000        0.0000        0.0000        0.0000        0.0000        0.0000        0.0000        0.0000        0.0000
        0.0000        0.0000        0.0000        0.0000        0.0000        0.0000        0.0000        0.0000        0.0000        0.0000        0.0000        0.0000        0.0000        0.0000        0.0000        0.0000        0.0000        0.0000        0.0000        0.0000        0.0000        0.0000        0.0000        0.0000        0.0000        0.0000        0.0000        0.0000        0.0000        0.0000        0.0000        0.0000        0.0000        0.0000        0.0000        0.0000        0.0000        0.0000        0.0000        0.0000        0.0000        0.0000        0.0000        0.0000        0.0000        0.0000        0.0000        0.0000        0.0000        0.0000        0.0000        0.0000        0.0000        0.0000        0.0000        0.0000        0.0000        0.0000        0.0000        0.0000        0.0000        0.0000        0.0000        0.0000        0.0000        0.0000        0.0000        0.0000        0.0000        0.0000        0.0000        0.0000        0.0000        0.0000        0.0000        0.0000        0.0000        0.0000        0.0000        0.0000        0.0000        0.0000        0.0000        0.0000        0.0000        0.0000        0.0000        0.0000        0.0000        0.0000        0.0000        0.0000        0.0000        0.0000        0.0000        0.0000        0.0000        0.0000        0.0000        0.0000        0.0000        0.0000        0.0000       25.3517       19.9747       19.7194       19.8521       22.1945       22.8393       24.3249       24.6791       29.2437       30.0648       29.8137       27.9530       27.2200       27.3934        0.0000       28.4828       27.7718        0.0000        0.0000       26.8746       28.2299        0.0000        0.0000        0.0000        0.0000        0.0000        0.0000        0.0000        0.0000       41.0462       39.6907       38.5120       29.9668       27.9257       25.4579       25.7533       25.4253       29.3383       26.5169       24.0344       23.3548       22.1452       21.6119       19.5405       14.9051       12.4341       10.2741        8.5786        5.7783        4.3231        3.8414        4.4997        7.6376        6.4990        6.2831        5.5753        4.7450        3.5288        3.9146        3.5453        3.4175        5.6814        5.0380        4.6869        0.0000        0.0000        0.0000        0.0000        0.0000        0.0000        0.0000        0.0000        0.0000        0.0000        0.0000        0.0000        0.0000        0.0000        0.0000        0.0000        0.0000        0.0000        0.0000        0.0000        5.4471        4.8133        5.0916        7.0925       14.8265        0.0000        0.0000        0.0000        0.0000        0.0000        0.0000        0.0000        0.0000        0.0000        0.0000        0.0000        0.0000        0.0000        0.0000        0.0000        0.0000        0.0000        0.0000        0.0000        0.0000        0.0000        0.0000        0.0000        0.0000        0.0000        0.0000        0.0000        0.0000        0.0000        0.0000        0.0000        0.0000        0.0000        0.0000        0.0000        0.0000        0.0000        0.0000        0.0000        0.0000        0.0000        0.0000        0.0000        0.0000        0.0000        0.0000        0.0000        0.0000        0.0000        0.0000        0.0000        0.0000        0.0000        0.0000        0.0000        0.0000        0.0000
        0.0000        0.0000        0.0000        0.0000        0.0000        0.0000        0.0000        0.0000        0.0000        0.0000        0.0000        0.0000        0.0000        0.0000        0.0000        0.0000        0.0000        0.0000        0.0000        0.0000        0.0000        0.0000        0.0000        0.0000        0.0000        0.0000        0.0000        0.0000        0.0000        0.0000        0.0000        0.0000        0.0000        0.0000        0.0000        0.0000        0.0000        0.0000        0.0000        0.0000        0.0000        0.0000        0.0000        0.0000        0.0000        0.0000        0.0000        0.0000        0.0000        0.0000        0.0000        0.0000        0.0000        0.0000        0.0000        0.0000        0.0000        0.0000        0.0000        0.0000        0.0000        0.0000        0.0000        0.0000        0.0000        0.0000        0.0000        0.0000        0.0000        0.0000        0.0000        0.0000        0.0000        0.0000        0.0000        0.0000        0.0000        0.0000        0.0000        0.0000        0.0000        0.0000        0.0000        0.0000        0.0000        0.0000        0.0000        0.0000        0.0000        0.0000        0.0000        0.0000        0.0000        0.0000        0.0000        0.0000        0.0000        0.0000        0.0000        0.0000        0.0000        0.0000        0.0000       27.2588       24.6304       24.9936       26.2713       29.4765       26.4920       28.3052       28.2197       32.7475       32.0635       31.5645        0.0000        0.0000        0.0000        0.0000        0.0000        0.0000        0.0000        0.0000        0.0000        0.0000        0.0000        0.0000        0.0000        0.0000        0.0000        0.0000        0.0000        0.0000        0.0000       36.5648       35.8209       24.2199       27.5286       28.2493       29.4161       32.8471       36.4307       22.5297       18.7102       21.2833       20.5707       17.8681       15.9426       12.3314       10.3312       11.8492        7.0932        5.8054        3.4547        2.9871        3.4845        5.2070        5.8126        5.9396        6.5686        4.2541        3.7931        3.6933        6.0578        8.2924        4.4440        3.8794        0.0000        0.0000        0.0000        0.0000        0.0000        0.0000        0.0000        0.0000        0.0000        0.0000        0.0000        0.0000        0.0000        0.0000        0.0000        0.0000        0.0000        0.0000        0.0000        0.0000        0.0000        0.0000       12.1740        5.3629        7.5027        0.0000       13.3997       44.1656        0.0000        0.0000        0.0000        0.0000        0.0000        0.0000        0.0000        0.0000        0.0000        0.0000        0.0000        0.0000        0.0000        0.0000        0.0000        0.0000        0.0000        0.0000        0.0000        0.0000        0.0000        0.0000        0.0000        0.0000        0.0000        0.0000        0.0000        0.0000        0.0000        0.0000        0.0000        0.0000        0.0000        0.0000        0.0000        0.0000        0.0000        0.0000        0.0000        0.0000        0.0000        0.0000        0.0000        0.0000        0.0000        0.0000        0.0000        0.0000        0.0000        0.0000        0.0000        0.0000        0.0000        0.0000        0.0000
        0.0000        0.0000        0.0000        0.0000        0.0000        0.0000        0.0000        0.0000        0.0000        0.0000        0.0000        0.0000        0.0000        0.0000        0.0000        0.0000        0.0000        0.0000        0.0000        0.0000        0.0000        0.0000        0.0000        0.0000        0.0000        0.0000        0.0000        0.0000        0.0000        0.0000        0.0000        0.0000        0.0000        0.0000        0.0000        0.0000        0.0000        0.0000        0.0000        0.0000        0.0000        0.0000        0.0000        0.0000        0.0000        0.0000        0.0000        0.0000        0.0000        0.0000        0.0000        0.0000        0.0000        0.0000        0.0000        0.0000        0.0000        0.0000        0.0000        0.0000        0.0000        0.0000        0.0000        0.0000        0.0000        0.0000        0.0000        0.0000        0.0000        0.0000        0.0000        0.0000        0.0000        0.0000        0.0000        0.0000        0.0000        0.0000        0.0000        0.0000        0.0000        0.0000        0.0000        0.0000        0.0000        0.0000        0.0000        0.0000        0.0000        0.0000        0.0000        0.0000        0.0000        0.0000        0.0000        0.0000        0.0000        0.0000        0.0000        0.0000        0.0000        0.0000        0.0000        0.0000        0.0000       37.2935       46.0315       37.5271       37.8460       35.7684       35.6674       36.1432       37.1012       35.1303       33.0098        0.0000        0.0000        0.0000        0.0000        0.0000        0.0000        0.0000        0.0000        0.0000        0.0000        0.0000        0.0000        0.0000        0.0000        0.0000        0.0000        0.0000        0.0000       24.4471       25.5193       28.0851       31.2327       27.5715       27.2789       28.5352       26.4294       24.8717       20.6141       19.1753       18.1745       14.2553       11.8725        8.6343        7.1035        5.7588        6.4342        2.2235        1.0081        0.9301        1.2548        3.9056        4.5759        5.9148        6.0095        8.1626        8.5964        7.0400        6.3421        5.2500        4.1400        0.0000        0.0000        0.0000        0.0000        0.0000        0.0000        0.0000        0.0000        0.0000        0.0000        0.0000        0.0000        0.0000        0.0000        0.0000        0.0000        0.0000        0.0000        0.0000        0.0000        0.0000        0.0000        0.0000        0.0000       16.0438       17.0246        0.0000       20.3100       37.8900        0.0000        0.0000        0.0000        0.0000        0.0000        0.0000        0.0000        0.0000        0.0000        0.0000        0.0000        0.0000        0.0000        0.0000        0.0000        0.0000        0.0000        0.0000        0.0000        0.0000        0.0000        0.0000        0.0000        0.0000        0.0000        0.0000        0.0000        0.0000        0.0000        0.0000        0.0000        0.0000        0.0000        0.0000        0.0000        0.0000        0.0000        0.0000        0.0000        0.0000        0.0000        0.0000        0.0000        0.0000        0.0000        0.0000        0.0000        0.0000        0.0000        0.0000        0.0000        0.0000        0.0000        0.0000        0.0000
        0.0000        0.0000        0.0000        0.0000        0.0000        0.0000        0.0000        0.0000        0.0000        0.0000        0.0000        0.0000        0.0000        0.0000        0.0000        0.0000        0.0000        0.0000        0.0000        0.0000        0.0000        0.0000        0.0000        0.0000        0.0000        0.0000        0.0000        0.0000        0.0000        0.0000        0.0000        0.0000        0.0000        0.0000        0.0000        0.0000        0.0000        0.0000        0.0000        0.0000        0.0000        0.0000        0.0000        0.0000        0.0000        0.0000        0.0000        0.0000        0.0000        0.0000        0.0000        0.0000        0.0000        0.0000        0.0000        0.0000        0.0000        0.0000        0.0000        0.0000        0.0000        0.0000        0.0000        0.0000        0.0000        0.0000        0.0000        0.0000        0.0000        0.0000        0.0000        0.0000        0.0000        0.0000        0.0000        0.0000        0.0000        0.0000        0.0000        0.0000        0.0000        0.0000        0.0000        0.0000        0.0000        0.0000        0.0000        0.0000        0.0000        0.0000        0.0000        0.0000        0.0000        0.0000        0.0000        0.0000        0.0000        0.0000        0.0000        0.0000        0.0000        0.0000        0.0000        0.0000        0.0000        0.0000       45.4127       41.8815       39.3276       34.6605       40.0846       35.5856       37.8053       36.9962       33.0535        0.0000        0.0000        0.0000        0.0000        0.0000        0.0000        0.0000        0.0000        0.0000        0.0000        0.0000        0.0000        0.0000        0.0000        0.0000        0.0000        0.0000        0.0000        0.0000        0.0000       28.2082       28.9549       23.8880       24.1042       25.8436       22.3646       21.7294       19.4419       16.0030       13.8311       11.2308        9.5740        7.0080        5.5445        4.3138        3.4265        1.0094        0.6465        0.6193        1.4820        5.5741        7.2026        8.4116        8.2813        6.4477        0.0000        0.0000        6.8961        0.0000        0.0000        0.0000        0.0000        0.0000        0.0000        0.0000        0.0000        0.0000        0.0000        0.0000        0.0000        0.0000        0.0000        0.0000        0.0000        0.0000        0.0000        0.0000        0.0000        0.0000        0.0000        0.0000        0.0000        0.0000        0.0000       19.3714       20.6783        0.0000        0.0000        0.0000        0.0000        0.0000        0.0000        0.0000        0.0000        0.0000        0.0000        0.0000        0.0000        0.0000        0.0000        0.0000        0.0000        0.0000        0.0000        0.0000        0.0000        0.0000        0.0000        0.0000        0.0000        0.0000        0.0000        0.0000        0.0000        0.0000        0.0000        0.0000        0.0000        0.0000        0.0000        0.0000        0.0000        0.0000        0.0000        0.0000        0.0000        0.0000        0.0000        0.0000        0.0000        0.0000        0.0000        0.0000        0.0000        0.0000        0.0000        0.0000        0.0000        0.0000        0.0000        0.0000        0.0000        0.0000        0.0000
[truncated: 212,709 more chars]
