# Supplementary material for: Multidimensional evaluation of the TRMM 3B43V7 satellite-based precipitation product in mainland China from 1998–2016
Source: PeerJ. 2020 Feb 20;8:e8615. doi: 10.7717/peerj.8615 (PMC7036276; doi:10.7717/peerj.8615)
Supplement: Supplemental Information 2 [file peerj-08-8615-s002.zip › TRMM_3B43 data/TRMM 3B43 data-Year-Month/2003-03.txt]

ncols         249
nrows         175
xllcorner     73.250
yllcorner     6.500
cellsize      0.25000
        0.0000        0.0000        0.0000        0.0000        0.0000        0.0000        0.0000        0.0000        0.0000        0.0000        0.0000        0.0000        0.0000        0.0000        0.0000        0.0000        0.0000        0.0000        0.0000        0.0000        0.0000        0.0000        0.0000        0.0000        0.0000        0.0000        0.0000        0.0000        0.0000        0.0000        0.0000        0.0000        0.0000        0.0000        0.0000        0.0000        0.0000        0.0000        0.0000        0.0000        0.0000        0.0000        0.0000        0.0000        0.0000        0.0000        0.0000        0.0000        0.0000        0.0000        0.0000        0.0000        0.0000        0.0000        0.0000        0.0000        0.0000        0.0000        0.0000        0.0000        0.0000        0.0000        0.0000        0.0000        0.0000        0.0000        0.0000        0.0000        0.0000        0.0000        0.0000        0.0000        0.0000        0.0000        0.0000        0.0000        0.0000        0.0000        0.0000        0.0000        0.0000        0.0000        0.0000        0.0000        0.0000        0.0000        0.0000        0.0000        0.0000        0.0000        0.0000        0.0000        0.0000        0.0000        0.0000        0.0000        0.0000        0.0000        0.0000        0.0000        0.0000        0.0000        0.0000        0.0000        0.0000        0.0000        0.0000        0.0000        0.0000        0.0000        0.0000        0.0000        0.0000        0.0000        0.0000        0.0000        0.0000        0.0000        0.0000        0.0000        0.0000        0.0000        0.0000        0.0000        0.0000        0.0000        0.0000        0.0000        0.0000        0.0000        0.0000        0.0000        0.0000        0.0000        0.0000        0.0000        0.0000        0.0000        0.0000        0.0000        0.0000        0.0000        0.0000        0.0000        0.0000        0.0000        0.0000        0.0000        0.0000        0.0000        0.0000        0.0000        0.0000        0.0000        0.0000        0.0000        0.0000        0.0000        0.0000        0.0000        0.0000        0.0000        0.0000        0.0000        0.0000        0.0000        0.0000        0.0000        0.0000        0.0000        0.0000        0.0000        0.0000        7.1723        6.9194        6.2711        0.0000        0.0000        0.0000        7.7703        7.9893        7.7573        7.3654        6.3782        6.2043        5.6380        4.8442        3.9104        3.3819        3.1527        3.0768        2.8463        2.4632        2.5108        2.7571        2.9439        3.0572        2.4662        2.3177        2.3576        2.0569        1.3448        1.7805        1.9056        2.0840        2.2316        2.2616        2.1345        2.2879        2.3200        2.8460        2.0883        2.0258        2.0986        2.1038        1.7018        2.4086        1.8555        1.6154        0.0000        0.0000        0.0000        0.0000        0.0000        0.0000        0.0000        0.0000        0.0000        0.0000        0.0000        0.0000        0.0000        0.0000        0.0000        0.0000        0.0000        0.0000        0.0000        0.0000        0.0000        0.0000        0.0000        0.0000        0.0000        0.0000        0.0000        0.0000        0.0000        0.0000
        0.0000        0.0000        0.0000        0.0000        0.0000        0.0000        0.0000        0.0000        0.0000        0.0000        0.0000        0.0000        0.0000        0.0000        0.0000        0.0000        0.0000        0.0000        0.0000        0.0000        0.0000        0.0000        0.0000        0.0000        0.0000        0.0000        0.0000        0.0000        0.0000        0.0000        0.0000        0.0000        0.0000        0.0000        0.0000        0.0000        0.0000        0.0000        0.0000        0.0000        0.0000        0.0000        0.0000        0.0000        0.0000        0.0000        0.0000        0.0000        0.0000        0.0000        0.0000        0.0000        0.0000        0.0000        0.0000        0.0000        0.0000        0.0000        0.0000        0.0000        0.0000        0.0000        0.0000        0.0000        0.0000        0.0000        0.0000        0.0000        0.0000        0.0000        0.0000        0.0000        0.0000        0.0000        0.0000        0.0000        0.0000        0.0000        0.0000        0.0000        0.0000        0.0000        0.0000        0.0000        0.0000        0.0000        0.0000        0.0000        0.0000        0.0000        0.0000        0.0000        0.0000        0.0000        0.0000        0.0000        0.0000        0.0000        0.0000        0.0000        0.0000        0.0000        0.0000        0.0000        0.0000        0.0000        0.0000        0.0000        0.0000        0.0000        0.0000        0.0000        0.0000        0.0000        0.0000        0.0000        0.0000        0.0000        0.0000        0.0000        0.0000        0.0000        0.0000        0.0000        0.0000        0.0000        0.0000        0.0000        0.0000        0.0000        0.0000        0.0000        0.0000        0.0000        0.0000        0.0000        0.0000        0.0000        0.0000        0.0000        0.0000        0.0000        0.0000        0.0000        0.0000        0.0000        0.0000        0.0000        0.0000        0.0000        0.0000        0.0000        0.0000        0.0000        0.0000        0.0000        0.0000        0.0000        0.0000        0.0000        0.0000        0.0000        0.0000        0.0000        0.0000        0.0000        0.0000        0.0000        0.0000        0.0000        0.0000        0.0000        7.9973        8.2900        9.3436       10.0867        9.0199        7.4558        7.5148        8.6132        8.4258        8.7005        8.5909        5.9508        5.1030        4.7321        4.9668        4.1135        3.4836        3.3197        3.0117        2.8390        2.6201        3.3871        2.9275        2.6501        3.0285        2.9821        2.5328        2.5503        1.9411        1.5975        2.5214        3.1957        2.3051        3.1685        2.9263        3.1933        2.6745        2.6629        2.8385        2.2736        2.6456        1.9274        2.2487        1.5334        1.5646        2.2339        1.3814        2.1646        2.6849        2.3486        2.0493        1.2648        1.5190        1.8627        0.0000        0.0000        0.0000        0.0000        0.0000        0.0000        0.0000        0.0000        0.0000        0.0000        0.0000        0.0000        0.0000        0.0000        0.0000        0.0000        0.0000        0.0000        0.0000        0.0000        0.0000        0.0000        0.0000
        0.0000        0.0000        0.0000        0.0000        0.0000        0.0000        0.0000        0.0000        0.0000        0.0000        0.0000        0.0000        0.0000        0.0000        0.0000        0.0000        0.0000        0.0000        0.0000        0.0000        0.0000        0.0000        0.0000        0.0000        0.0000        0.0000        0.0000        0.0000        0.0000        0.0000        0.0000        0.0000        0.0000        0.0000        0.0000        0.0000        0.0000        0.0000        0.0000        0.0000        0.0000        0.0000        0.0000        0.0000        0.0000        0.0000        0.0000        0.0000        0.0000        0.0000        0.0000        0.0000        0.0000        0.0000        0.0000       10.7297        0.0000        7.2193        5.4987        0.0000        0.0000        0.0000        0.0000        0.0000        0.0000        0.0000        0.0000        0.0000        0.0000        0.0000        0.0000        0.0000        0.0000        0.0000        0.0000        0.0000        0.0000        0.0000        0.0000        0.0000        0.0000        0.0000        0.0000        0.0000        0.0000        0.0000        0.0000        0.0000        0.0000        0.0000        0.0000        0.0000        0.0000        0.0000        0.0000        0.0000        0.0000        0.0000        0.0000        0.0000        0.0000        0.0000        0.0000        0.0000        0.0000        0.0000        0.0000        0.0000        0.0000        0.0000        0.0000        0.0000        0.0000        0.0000        0.0000        0.0000        0.0000        0.0000        0.0000        0.0000        0.0000        0.0000        0.0000        0.0000        0.0000        0.0000        0.0000        0.0000        0.0000        0.0000        0.0000        0.0000        0.0000        0.0000        0.0000        0.0000        0.0000        0.0000        0.0000        0.0000        0.0000        0.0000        0.0000        0.0000        0.0000        0.0000        0.0000        0.0000        0.0000        0.0000        0.0000        0.0000        0.0000        0.0000        0.0000        0.0000        0.0000        0.0000        0.0000        0.0000        0.0000        0.0000        0.0000        0.0000        0.0000        0.0000        0.0000        0.0000        0.0000        0.0000        0.0000        8.0940        8.2470        8.9754       11.4688       16.1089       15.6292       12.6556        8.8464        8.0262        8.0107        8.3097        8.6902        6.7382        4.6235        4.5377        4.1219        3.6388        3.4413        2.9867        2.8065        2.5601        3.0337        3.2600        3.4634        3.0274        2.9898        2.1526        1.8991        1.3890        1.5791        1.5717        2.9652        3.3537        2.7452        2.6002        4.1452        5.3397        4.0154        6.1214        3.5159        3.7163        2.6100        3.8681        3.0602        2.4962        2.1323        2.0325        1.9509        2.3909        2.5980        2.3825        2.0536        2.1744        1.1927        1.1028        1.0931        0.0000        0.0000        0.0000        0.0000        0.0000        0.0000        0.0000        0.0000        0.0000        0.0000        0.0000        0.0000        0.0000        0.0000        0.0000        0.0000        0.0000        0.0000        0.0000        0.0000        0.0000        0.0000
        0.0000        0.0000        0.0000        0.0000        0.0000        0.0000        0.0000        0.0000        0.0000        0.0000        0.0000        0.0000        0.0000        0.0000        0.0000        0.0000        0.0000        0.0000        0.0000        0.0000        0.0000        0.0000        0.0000        0.0000        0.0000        0.0000        0.0000        0.0000        0.0000        0.0000        0.0000        0.0000        0.0000        0.0000        0.0000        0.0000        0.0000        0.0000        0.0000        0.0000        0.0000        0.0000        0.0000        0.0000        0.0000        0.0000        0.0000        0.0000        0.0000        0.0000        0.0000        0.0000        0.0000       15.8810       14.0864       10.7719        9.2512        9.1498        5.6000        1.2356        0.0000        0.0000        0.0000        0.0000        0.0000        0.0000        0.0000        0.0000        0.0000        0.0000        0.0000        0.0000        0.0000        0.0000        0.0000        0.0000        0.0000        0.0000        0.0000        0.0000        0.0000        0.0000        0.0000        0.0000        0.0000        0.0000        0.0000        0.0000        0.0000        0.0000        0.0000        0.0000        0.0000        0.0000        0.0000        0.0000        0.0000        0.0000        0.0000        0.0000        0.0000        0.0000        0.0000        0.0000        0.0000        0.0000        0.0000        0.0000        0.0000        0.0000        0.0000        0.0000        0.0000        0.0000        0.0000        0.0000        0.0000        0.0000        0.0000        0.0000        0.0000        0.0000        0.0000        0.0000        0.0000        0.0000        0.0000        0.0000        0.0000        0.0000        0.0000        0.0000        0.0000        0.0000        0.0000        0.0000        0.0000        0.0000        0.0000        0.0000        0.0000        0.0000        0.0000        0.0000        0.0000        0.0000        0.0000        0.0000        0.0000        0.0000        0.0000        0.0000        0.0000        0.0000        0.0000        0.0000        0.0000        0.0000        0.0000        0.0000        0.0000        0.0000        0.0000        0.0000        0.0000        0.0000        0.0000        0.0000        0.0000        0.0000        9.1770        8.9003       10.6550       13.8833       17.0600       18.3087       17.8579       20.6698       17.7720       11.9031        7.9211        6.4722        6.1385        5.6777        4.6221        4.4049        4.3536        3.9292        3.7301        3.3630        3.1223        2.6513        2.9179        3.2585        4.7894        3.1352        2.5695        1.9322        1.3105        0.7552        1.0500        2.1455        1.1161        3.4419        3.1724        3.3625        5.0278        5.9033        7.4890        5.6440        4.8219        3.7875        4.5892        4.6402        4.7487        3.8293        3.0719        3.0891        2.7124        3.4777        3.2141        2.5911        2.2481        1.1194        0.6730        0.6723        0.5706        0.6559        0.5964        0.0000        0.0000        0.0000        0.0000        0.0000        0.0000        0.0000        0.0000        0.0000        0.0000        0.0000        0.0000        0.0000        0.0000        0.0000        0.0000        0.0000        0.0000        0.0000        0.0000
        0.0000        0.0000        0.0000        0.0000        0.0000        0.0000        0.0000        0.0000        0.0000        0.0000        0.0000        0.0000        0.0000        0.0000        0.0000        0.0000        0.0000        0.0000        0.0000        0.0000        0.0000        0.0000        0.0000        0.0000        0.0000        0.0000        0.0000        0.0000        0.0000        0.0000        0.0000        0.0000        0.0000        0.0000        0.0000        0.0000        0.0000        0.0000        0.0000        0.0000        0.0000        0.0000        0.0000        0.0000        0.0000        0.0000        0.0000        0.0000        0.0000        0.0000        0.0000        0.0000        0.0000       27.6528       16.2372       16.6751       15.9595       11.9788        6.6150        3.4003        0.0000        0.0000        0.0000        0.0000        0.0000        0.0000        0.0000        0.0000        0.0000        0.0000        0.0000        0.0000        0.0000        0.0000        0.0000        0.0000        0.0000        0.0000        0.0000        0.0000        0.0000        0.0000        0.0000        0.0000        0.0000        0.0000        0.0000        0.0000        0.0000        0.0000        0.0000        0.0000        0.0000        0.0000        0.0000        0.0000        0.0000        0.0000        0.0000        0.0000        0.0000        0.0000        0.0000        0.0000        0.0000        0.0000        0.0000        0.0000        0.0000        0.0000        0.0000        0.0000        0.0000        0.0000        0.0000        0.0000        0.0000        0.0000        0.0000        0.0000        0.0000        0.0000        0.0000        0.0000        0.0000        0.0000        0.0000        0.0000        0.0000        0.0000        0.0000        0.0000        0.0000        0.0000        0.0000        0.0000        0.0000        0.0000        0.0000        0.0000        0.0000        0.0000        0.0000        0.0000        0.0000        0.0000        0.0000        0.0000        0.0000        0.0000        0.0000        0.0000        0.0000        0.0000        0.0000        0.0000        0.0000        0.0000        0.0000        0.0000        0.0000        0.0000        0.0000        0.0000        0.0000        0.0000        0.0000        0.0000        0.0000        0.0000        9.7605       12.8967       18.3034       18.0386       16.5112       15.1736       15.3715        9.3317        6.1435        5.0966        4.9179        4.6778        4.7862        4.7403        4.5960        4.0074        3.6995        3.8001        3.5971        3.3793        3.3755        3.4633        4.3331        4.0681        3.6041        2.8744        1.7972        1.3222        1.1616        0.4938        1.0502        1.5220        1.4042        3.9705        6.9556        4.4653        6.5550        9.0181        8.2880        7.3115        8.5655        7.1276        9.4695        9.0727        8.3804        6.8495        5.8871        5.0024        5.2258        4.5389        3.8606        3.3744        2.6694        0.0333        0.0340        0.4265        0.4189        0.5176        2.1529        0.6993        0.8499        0.0000        0.0000        0.0000        0.0000        0.0000        0.0000        0.0000        0.0000        0.0000        0.0000        0.0000        0.0000        0.0000        0.0000        0.0000        0.0000        0.0000        0.0000
        0.0000        0.0000        0.0000        0.0000        0.0000        0.0000        0.0000        0.0000        0.0000        0.0000        0.0000        0.0000        0.0000        0.0000        0.0000        0.0000        0.0000        0.0000        0.0000        0.0000        0.0000        0.0000        0.0000        0.0000        0.0000        0.0000        0.0000        0.0000        0.0000        0.0000        0.0000        0.0000        0.0000        0.0000        0.0000        0.0000        0.0000        0.0000        0.0000        0.0000        0.0000        0.0000        0.0000        0.0000        0.0000        0.0000        0.0000        0.0000        0.0000        0.0000       12.6913       24.7919       30.9734       22.1997       12.8032       11.3040        9.9888        8.3993        6.3978        3.4621        2.2359        1.4913        0.0000        0.0000        0.0000        0.0000        0.0000        0.0000        0.0000        0.0000        0.0000        0.0000        0.0000        0.0000        0.0000        0.0000        0.0000        0.0000        0.0000        0.0000        0.0000        0.0000        0.0000        0.0000        0.0000        0.0000        0.0000        0.0000        0.0000        0.0000        0.0000        0.0000        0.0000        0.0000        0.0000        0.0000        0.0000        0.0000        0.0000        0.0000        0.0000        0.0000        0.0000        0.0000        0.0000        0.0000        0.0000        0.0000        0.0000        0.0000        0.0000        0.0000        0.0000        0.0000        0.0000        0.0000        0.0000        0.0000        0.0000        0.0000        0.0000        0.0000        0.0000        0.0000        0.0000        0.0000        0.0000        0.0000        0.0000        0.0000        0.0000        0.0000        0.0000        0.0000        0.0000        0.0000        0.0000        0.0000        0.0000        0.0000        0.0000        0.0000        0.0000        0.0000        0.0000        0.0000        0.0000        0.0000        0.0000        0.0000        0.0000        0.0000        0.0000        0.0000        0.0000        0.0000        0.0000        0.0000        0.0000        0.0000        0.0000        0.0000        0.0000        0.0000        0.0000        0.0000        0.0000        0.0000        0.0000       10.7565       11.9893       14.5800       12.1258        9.3300        8.2309        8.6342        9.3133        7.6615        6.6422        4.8792        4.5069        4.3562        4.5489        4.8079        4.9307        4.9133        5.1517        4.5623        4.0215        3.7589        4.0296        3.8076        4.6048        3.9318        3.3663        3.4896        2.6944        1.7381        1.4053        2.1640        3.8171        2.5303        1.8027        7.3532       10.4131        5.5344        8.6687        7.4170        9.5121       11.6066       13.0501        9.1016        9.8027       10.6862       11.6684        8.5340        7.4648        6.3366        5.5661        5.2643        4.6117        4.8157        3.3854        0.0502        0.4551        0.7122        1.3059        2.2089        2.4929        3.6653        3.3237        0.0000        0.0000        0.0000        0.0000        0.0000        0.0000        0.0000        0.0000        0.0000        0.0000        0.0000        0.0000        0.0000        0.0000        3.7501        4.4324        4.6694        0.0000
        0.0000        0.0000        0.0000        0.0000        0.0000        0.0000        0.0000        0.0000        0.0000        0.0000        0.0000        0.0000        0.0000        0.0000        0.0000        0.0000        0.0000        0.0000        0.0000        0.0000        0.0000        0.0000        0.0000        0.0000        0.0000        0.0000        0.0000        0.0000        0.0000        0.0000        0.0000        0.0000        0.0000        0.0000        0.0000        0.0000        0.0000        0.0000        0.0000        0.0000        0.0000        0.0000        0.0000        0.0000        0.0000        0.0000        0.0000        0.0000       11.1381       10.0910       13.2731       24.3266       24.3850       14.4100       11.5382       10.1879        8.8721        7.4549        5.7900        3.3268        2.2893        1.5439        1.2660        0.0000        0.0000        0.0000        0.0000        0.0000        0.0000        0.0000        0.0000        0.0000        0.0000        0.0000        0.0000        0.0000        0.0000        0.0000        0.0000        0.0000        0.0000        0.0000        0.0000        0.0000        0.0000        0.0000        0.0000        0.0000        0.0000        0.0000        0.0000        0.0000        0.0000        0.0000        0.0000        0.0000        0.0000        0.0000        0.0000        0.0000        0.0000        0.0000        0.0000        0.0000        0.0000        0.0000        0.0000        0.0000        0.0000        0.0000        0.0000        0.0000        0.0000        0.0000        0.0000        0.0000        0.0000        0.0000        0.0000        0.0000        0.0000        0.0000        0.0000        0.0000        0.0000        0.0000        0.0000        0.0000        0.0000        0.0000        0.0000        0.0000        0.0000        0.0000        0.0000        0.0000        0.0000        0.0000        0.0000        0.0000        0.0000        0.0000        0.0000        0.0000        0.0000        0.0000        0.0000        0.0000        0.0000        0.0000        0.0000        0.0000        0.0000        0.0000        0.0000        0.0000        0.0000        0.0000        0.0000        0.0000        0.0000        0.0000        0.0000        0.0000        0.0000        0.0000        0.0000        0.0000       11.4205       11.0529       10.2764        8.8136        7.5460        6.8965        7.4047        8.1384        7.9216        7.8923        6.9211        5.6413        5.3486        4.8786        4.5380        4.1723        4.4387        4.5086        4.1171        4.9614        4.1818        3.4224        3.2966        4.5359        4.4555        4.0674        5.4000        4.2885        3.6046        2.4483        2.6929        3.3167        3.5392        2.1314        3.5600        4.5604        5.5557        5.9948        7.6892        9.7873       12.7686       12.0968       10.0938       10.6367       10.8539       12.5560       13.1036       11.0587        9.7883        8.5077        7.4109        6.1896        5.5905        4.9265        3.8979        1.0804        3.3319        0.8018        1.4625        2.7681        3.2897        9.3027        6.4957        3.9494        0.0000        0.0000        0.0000        0.0000        0.0000        0.0000        0.0000        0.0000        0.0000        0.6542        2.6669        4.9532        4.1734        4.6871        5.4060        4.9893        5.1902
        0.0000        0.0000        0.0000        0.0000        0.0000        0.0000        0.0000        0.0000        0.0000        0.0000        0.0000        0.0000        0.0000        0.0000        0.0000        0.0000        0.0000        0.0000        0.0000        0.0000        0.0000        0.0000        0.0000        0.0000        0.0000        0.0000        0.0000        0.0000        0.0000        0.0000        0.0000        0.0000        0.0000        0.0000        0.0000        0.0000        0.0000        0.0000        0.0000        0.0000        0.0000        0.0000        0.0000        0.0000        0.0000        0.0000        0.0000        0.0000       10.8257        9.3722       11.0482       12.9542       12.2228       11.5307       10.3885        8.4539        6.9746        5.9868        4.8454        2.8652        2.0763        1.4970        1.1960        1.0942        0.8290        0.7476        1.3434        0.0000        0.0000        0.0000        0.0000        0.0000        0.0000        0.0000        0.0000        0.0000        0.0000        0.0000        0.0000        0.0000        0.0000        0.0000        0.0000        0.0000        0.0000        0.0000        0.0000        0.0000        0.0000        0.0000        0.0000        0.0000        0.0000        0.0000        0.0000        0.0000        0.0000        0.0000        0.0000        0.0000        0.0000        0.0000        0.0000        0.0000        0.0000        0.0000        0.0000        0.0000        0.0000        0.0000        0.0000        0.0000        0.0000        0.0000        0.0000        0.0000        0.0000        0.0000        0.0000        0.0000        0.0000        0.0000        0.0000        0.0000        0.0000        0.0000        0.0000        0.0000        0.0000        0.0000        0.0000        0.0000        0.0000        0.0000        0.0000        0.0000        0.0000        0.0000        0.0000        0.0000        0.0000        0.0000        0.0000        0.0000        0.0000        0.0000        0.0000        0.0000        0.0000        0.0000        0.0000        0.0000        0.0000        0.0000        0.0000        0.0000        0.0000        0.0000        0.0000        0.0000        0.0000        0.0000        0.0000        0.0000        0.0000        0.0000        0.0000        0.0000       11.3317       10.6385       10.4706        9.5446        7.3238        6.4056        5.8548        6.2416        6.3267        6.4559        6.6869        6.8045        5.9991        5.8760        6.7682        5.8351        5.1830        4.3564        3.8351        5.2136        4.7870        4.3593        4.1723        4.9644        4.4607        4.2088        4.0230        3.7494        5.0169        4.6918        4.4444        7.0859        6.1821        2.8825        2.0242        4.1087        4.7227        5.8089        7.9598       12.3010       11.6437       16.5809       11.4218       11.7228       12.5687       14.2170       15.2989       14.0937       12.6354       12.4557       10.0900        9.2095        7.5127        6.3329        6.0895        3.7533        4.3579        2.4421        2.4296        4.7984        3.1601        2.1472        1.3382        0.0000        0.0000        0.0000        0.0000        0.0000        0.0000        1.0399        0.5421        0.8945        0.4518        0.2955        0.9702        2.8962        3.1759        4.4034        5.4480        0.0000        0.0000
        0.0000        0.0000        0.0000        0.0000        0.0000        0.0000        0.0000        0.0000        0.0000        0.0000        0.0000        0.0000        0.0000        0.0000        0.0000        0.0000        0.0000        0.0000        0.0000        0.0000        0.0000        0.0000        0.0000        0.0000        0.0000        0.0000        0.0000        0.0000        0.0000        0.0000        0.0000        0.0000        0.0000        0.0000        0.0000        0.0000        0.0000        0.0000        0.0000        0.0000        0.0000        0.0000        0.0000        0.0000        0.0000        0.0000        0.0000        0.0000       12.2205       11.0662        9.4290        8.2998        8.4506        8.0092        7.5143        4.5796        3.2246        2.5749        2.2268        3.0504        2.3835        1.8910        1.7082        1.3008        0.8601        1.1379        1.7302        1.8096        1.9034        0.0000        0.0000        0.0000        0.0000        0.0000        0.0000        0.0000        0.0000        0.0000        0.0000        0.0000        0.0000        0.0000        0.0000        0.0000        0.0000        0.0000        0.0000        0.0000        0.0000        0.0000        0.0000        0.0000        0.0000        0.0000        0.0000        0.0000        0.0000        0.0000        0.0000        0.0000        0.0000        0.0000        0.0000        0.0000        0.0000        0.0000        0.0000        0.0000        0.0000        0.0000        0.0000        0.0000        0.0000        0.0000        0.0000        0.0000        0.0000        0.0000        0.0000        0.0000        0.0000        0.0000        0.0000        0.0000        0.0000        0.0000        0.0000        0.0000        0.0000        0.0000        0.0000        0.0000        0.0000        0.0000        0.0000        0.0000        0.0000        0.0000        0.0000        0.0000        0.0000        0.0000        0.0000        0.0000        0.0000        0.0000        0.0000        0.0000        0.0000        0.0000        0.0000        0.0000        0.0000        0.0000        0.0000        0.0000        0.0000        0.0000        0.0000        0.0000        0.0000        0.0000        0.0000        0.0000        0.0000        0.0000        0.0000        0.0000        7.0845        6.8876        6.4755        5.5534        5.1007        4.6909        4.9732        4.5759        4.4083        4.2698        4.7138        4.0449        3.6566        3.4861        3.4503        4.0575        4.1970        4.1625        3.8938        4.3672        4.1554        4.0239        3.6469        3.4495        3.6246        3.0651        2.5682        2.5466        4.0647        4.6112        4.9853        7.4858        3.1905        4.0348        2.6764        1.5637        1.6618        5.1602        6.2617       11.1792       11.7486       13.6286       13.4969       12.2560       12.4970       13.1227       14.9078       16.3433       17.0690       15.0245       11.6555        7.6632        6.1907        6.0502        7.8992        8.2558        9.4600       11.3879        3.5909        3.1479        2.5242        1.1283        1.3330        2.3058        3.1918        2.9049        2.8920        4.3573        3.6580        2.7756        2.0585        1.3520        0.8119        0.6295        0.5913        2.4501        3.0651        3.8187        4.0480        0.0000        0.0000
        0.0000        0.0000        0.0000        0.0000        0.0000        0.0000        0.0000        0.0000        0.0000        0.0000        0.0000        0.0000        0.0000        0.0000        0.0000        0.0000        0.0000        0.0000        0.0000        0.0000        0.0000        0.0000        0.0000        0.0000        0.0000        0.0000        0.0000        0.0000        0.0000        0.0000        0.0000        0.0000        0.0000        0.0000        0.0000        0.0000        0.0000        0.0000        0.0000        0.0000        0.0000        0.0000        0.0000        0.0000        0.0000        0.0000        0.0000        0.0000       19.1792       11.4985        8.3495        7.1405        6.6692        6.2984        5.2689        3.6450        2.6889        2.3769        1.5554        2.5069        2.0845        1.9170        1.5894        1.2382        1.1746        1.4419        1.2712        1.4238        1.6628        2.4862        0.0000        0.0000        0.0000        0.0000        0.0000        0.0000        0.0000        0.0000        0.0000        0.0000        0.0000        0.0000        0.0000        0.0000        0.0000        0.0000        0.0000        0.0000        0.0000        0.0000        0.0000        0.0000        0.0000        0.0000        0.0000        0.0000        0.0000        0.0000        0.0000        0.0000        0.0000        0.0000        0.0000        0.0000        0.0000        0.0000        0.0000        0.0000        0.0000        0.0000        0.0000        0.0000        0.0000        0.0000        0.0000        0.0000        0.0000        0.0000        0.0000        0.0000        0.0000        0.0000        0.0000        0.0000        0.0000        0.0000        0.0000        0.0000        0.0000        0.0000        0.0000        0.0000        0.0000        0.0000        0.0000        0.0000        0.0000        0.0000        0.0000        0.0000        0.0000        0.0000        0.0000        0.0000        0.0000        0.0000        0.0000        0.0000        0.0000        0.0000        0.0000        0.0000        0.0000        0.0000        0.0000        0.0000        0.0000        0.0000        0.0000        0.0000        0.0000        0.0000        0.0000        0.0000        0.0000        0.0000        0.0000        0.0000        0.0000        6.3482        5.9175        5.3693        5.2755        5.2536        0.0000        4.6018        4.9416        4.6310        0.0000        0.0000        0.0000        3.7176        3.7632        4.2589        4.6786        4.3595        4.3944        4.4395        3.9849        3.7882        2.9287        1.6954        1.9617        2.3621        3.6286        5.5202        4.6222        5.9230        2.7243        3.5461        3.4439        3.9262        0.8761        0.6803        0.9150        2.2984        3.8493        8.0217       10.2787       12.3819       13.7577       13.5574       13.2439       14.0133       14.5633       15.6837       16.5369       15.6092       14.0412        9.3919        7.8595        7.5987        7.3201        6.8977        6.9159        8.4588        3.9726        2.9720        1.8235        2.0000        3.6739        4.5938        4.5279        5.9472        5.2515        5.0712        4.2622        3.2853        2.7840        1.0252        0.6020        0.8039        0.8925        2.8515        3.3981        4.3372        4.0358        0.0000        0.0000
        0.0000        0.0000        0.0000        0.0000        0.0000        0.0000        0.0000        0.0000        0.0000        0.0000        0.0000        0.0000        0.0000        0.0000        0.0000        0.0000        0.0000        0.0000        0.0000        0.0000        0.0000        0.0000        0.0000        0.0000        0.0000        0.0000        0.0000        0.0000        0.0000        0.0000        0.0000        0.0000        0.0000        0.0000        0.0000        0.0000        0.0000        0.0000       23.3431       22.0728       20.5567        0.0000        0.0000        0.0000        0.0000        0.0000        0.0000        0.0000        9.8666        8.0688        7.2253        6.0892        5.4327        4.6903        3.7666        5.0049        5.1192        1.8947        1.2135        2.1080        1.8899        2.0884        1.5611        0.9282        1.2518        1.1906        1.0494        1.3078        1.5730        2.1112        0.0000        0.0000        0.0000        0.0000        0.0000        0.0000        0.0000        0.0000        0.0000        0.0000        0.0000        0.0000        0.0000        0.0000        0.0000        0.0000        0.0000        0.0000        0.0000        0.0000        0.0000        0.0000        0.0000        0.0000        0.0000        0.0000        0.0000        0.0000        0.0000        0.0000        0.0000        0.0000        0.0000        0.0000        0.0000        0.0000        0.0000        0.0000        0.0000        0.0000        0.0000        0.0000        0.0000        0.0000        0.0000        0.0000        0.0000        0.0000        0.0000        0.0000        0.0000        0.0000        0.0000        0.0000        0.0000        0.0000        0.0000        0.0000        0.0000        0.0000        0.0000        0.0000        0.0000        0.0000        0.0000        0.0000        0.0000        0.0000        0.0000        0.0000        0.0000        0.0000        0.0000        0.0000        0.0000        0.0000        0.0000        0.0000        0.0000        0.0000        0.0000        0.0000        0.0000        0.0000        0.0000        0.0000        0.0000        0.0000        0.0000        0.0000        0.0000        0.0000        0.0000        0.0000        0.0000        0.0000        0.0000        0.0000        0.0000        0.0000        0.0000        0.0000        0.0000        0.0000        0.0000        0.0000        0.0000        0.0000        0.0000        0.0000        0.0000        0.0000        0.0000        3.7971        4.0058        4.0768        4.2909        4.6123        3.6876        3.5544        3.0072        2.1090        1.9667        2.5936        2.5363        5.1319        7.8817        9.7488        8.8489        6.0889        4.9357        4.7405        1.1232        1.4444        1.1820        2.0520        4.1404        9.1386       10.6369       10.8812       13.8635       13.3775       14.8128       15.6015       14.3744       16.2782       16.6338       15.2879       13.8531       10.4829        8.5216        9.5882        8.9128        8.7422        9.3375       14.9127       16.8687        9.4818        2.6390        1.8287        2.7250        5.9053        7.1720        8.0887        8.4174        5.5915        4.8972        4.4199        3.8059        1.4561        0.9750        1.1978        1.2489        4.0394        4.6479        4.7880        0.0000        0.0000        0.0000
        0.0000        0.0000        0.0000        0.0000        0.0000        0.0000        0.0000        0.0000        0.0000        0.0000        0.0000        0.0000        0.0000        0.0000        0.0000        0.0000        0.0000        0.0000        0.0000        0.0000        0.0000        0.0000        0.0000        0.0000        0.0000        0.0000        0.0000        0.0000        0.0000        0.0000        0.0000        0.0000        0.0000        0.0000        0.0000        0.0000        0.0000        0.0000       22.2540       22.5503       21.4608       19.0339       17.3965       16.5115       14.8549       13.0545       11.3188        8.9664        7.4045        6.7013        6.4451        5.3195        4.7002        3.9282        3.2966        9.2444        4.1031        1.4325        0.9681        1.6467        1.8900        1.9451        1.4609        0.8291        0.8070        0.8098        0.9400        1.3865        1.3027        1.6846        2.0200        2.8931        0.0000        0.0000        0.0000        0.0000        0.0000        0.0000        0.0000        0.0000        0.0000        0.0000        0.0000        0.0000        0.0000        0.0000        0.0000        0.0000        0.0000        0.0000        0.0000        0.0000        0.0000        0.0000        0.0000        0.0000        0.0000        0.0000        0.0000        0.0000        0.0000        0.0000        0.0000        0.0000        0.0000        0.0000        0.0000        0.0000        0.0000        0.0000        0.0000        0.0000        0.0000        0.0000        0.0000        0.0000        0.0000        0.0000        0.0000        0.0000        0.0000        0.0000        0.0000        0.0000        0.0000        0.0000        0.0000        0.0000        0.0000        0.0000        0.0000        0.0000        0.0000        0.0000        0.0000        0.0000        0.0000        0.0000        0.0000        0.0000        0.0000        0.0000        0.0000        0.0000        0.0000        0.0000        0.0000        0.0000        0.0000        0.0000        0.0000        0.0000        0.0000        0.0000        0.0000        0.0000        0.0000        0.0000        0.0000        0.0000        0.0000        0.0000        0.0000        0.0000        0.0000        0.0000        0.0000        0.0000        0.0000        0.0000        0.0000        0.0000        0.0000        0.0000        0.0000        0.0000        0.0000        0.0000        0.0000        0.0000        0.0000        0.0000        0.0000        0.0000        5.4435        4.9251        5.0887        4.6582        4.5322        4.5430        4.6318        4.8249        7.1629        7.5309       13.2265        8.5718       11.0469        9.2262        7.7220        6.2491        5.8807        5.3703        3.3794        2.9275        2.4703        2.5912        3.5629       10.3008       14.3246       13.5481       12.2254       12.9345       12.2930       13.3873       13.4060       14.9644       15.4352       13.3332       13.4524       11.2290        8.9751        8.4974        8.0525        9.5417       12.0193       14.4179       14.1149        4.1810        2.4889        2.0025        2.5894        5.7079        7.0412        8.3757        8.7267        6.7350        6.9805        6.9864        6.0868        2.5154        2.0390        1.9549        1.9000        6.0719        6.3046        0.0000        0.0000        0.0000        0.0000
        0.0000        0.0000        0.0000        0.0000        0.0000        0.0000        0.0000        0.0000        0.0000        0.0000        0.0000        0.0000        0.0000        0.0000        0.0000        0.0000        0.0000        0.0000        0.0000        0.0000        0.0000        0.0000        0.0000        0.0000        0.0000        0.0000        0.0000        0.0000        0.0000        0.0000        0.0000        0.0000        0.0000        0.0000        0.0000        0.0000        0.0000       25.2036       25.1758       22.6142       19.9692       18.2123       17.6776       15.8789       13.2507       12.2281        8.4249        4.4673        3.6031        3.2795        3.1162        2.8548        2.7785        2.5285        2.3156        2.9042        8.9905        2.3584        1.1648        1.2638        0.8096        0.8688        0.4129        0.5925        0.6031        0.5951        1.1143        1.1932        1.0391        1.1347        0.6991        0.6370        0.0000        0.0000        0.0000        0.0000        0.0000        0.0000        0.0000        0.0000        0.0000        0.0000        0.0000        0.0000        0.0000        0.0000        0.0000        0.0000        0.0000        0.0000        0.0000        0.0000        0.0000        0.0000        0.0000        0.0000        0.0000        0.0000        0.0000        0.0000        0.0000        0.0000        0.0000        0.0000        0.0000        0.0000        0.0000        0.0000        0.0000        0.0000        0.0000        0.0000        0.0000        0.0000        0.0000        0.0000        0.0000        0.0000        0.0000        0.0000        0.0000        0.0000        0.0000        0.0000        0.0000        0.0000        0.0000        0.0000        0.0000        0.0000        0.0000        0.0000        0.0000        0.0000        0.0000        0.0000        0.0000        0.0000        0.0000        0.0000        0.0000        0.0000        0.0000        0.0000        0.0000        0.0000        0.0000        0.0000        0.0000        0.0000        0.0000        0.0000        0.0000        0.0000        0.0000        0.0000        0.0000        0.0000        0.0000        0.0000        0.0000        0.0000        0.0000        0.0000        0.0000        0.0000        0.0000        0.0000        0.0000        0.0000        0.0000        0.0000        0.0000        0.0000        0.0000        0.0000        0.0000        0.0000        0.0000        4.9017        4.3345        4.0575        3.7909        3.9540        0.0000        3.2835        3.3771        2.1404        1.2363        1.3269        1.6580        4.1020        7.4688        6.5617       12.0777       12.8725       11.1570       10.6223        9.0542       10.0420        9.2430        7.3506        7.2000        8.9308        4.9919        4.2892        5.7707        5.0388        5.5265        7.0465        8.9810       11.8189       11.6601       12.4565       12.3093       15.1749       16.5077       16.2103       16.4845       14.7361       13.2690       11.6240       10.6599       12.0754        9.3970        8.7743        7.5803        5.2704        4.1863        3.8904        4.4717        5.9461        6.6042        7.0047        9.0254        9.2818        8.8366        9.1785        9.7985       10.5911        9.0660        8.5010        7.6492        6.3337        5.3843        0.0000        0.0000        0.0000        0.0000
        0.0000        0.0000        0.0000        0.0000        0.0000        0.0000        0.0000        0.0000        0.0000        0.0000        0.0000        0.0000        0.0000        0.0000        0.0000        0.0000        0.0000        0.0000        0.0000        0.0000        0.0000        0.0000        0.0000        0.0000        0.0000        0.0000        0.0000        0.0000        0.0000        0.0000        0.0000        0.0000        0.0000        0.0000        0.0000        0.0000        0.0000       24.7031       23.2012       21.6634       20.6283       18.3175       15.8962       13.0291       10.8182        8.8457        7.3962        4.3406        3.3887        2.6980        2.3230        2.2125        2.1477        2.1644        2.0412        3.6680        6.6342        2.5823        1.8274        0.4795        0.4639        0.3255        0.1760        0.4935        0.8070        0.6087        0.6195        0.4719        0.4345        0.3637        0.4176        1.1453        0.7372        0.0000        0.0000        0.0000        0.0000        0.0000        0.0000        0.0000        0.0000        0.0000        0.0000        0.0000        0.0000        0.0000        0.0000        0.0000        0.0000        0.0000        0.0000        0.0000        0.0000        0.0000        0.0000        0.0000        0.0000        0.0000        0.0000        0.0000        0.0000        0.0000        0.0000        0.0000        0.0000        0.0000        0.0000        0.0000        0.0000        0.0000        0.0000        0.0000        0.0000        0.0000        0.0000        0.0000        0.0000        0.0000        0.0000        0.0000        0.0000        0.0000        0.0000        0.0000        0.0000        0.0000        0.0000        0.0000        0.0000        0.0000        0.0000        0.0000        0.0000        0.0000        0.0000        0.0000        0.0000        0.0000        0.0000        0.0000        0.0000        0.0000        0.0000        0.0000        0.0000        0.0000        0.0000        0.0000        0.0000        0.0000        0.0000        0.0000        0.0000        0.0000        0.0000        0.0000        0.0000        0.0000        0.0000        0.0000        0.0000        0.0000        0.0000        0.0000        0.0000        0.0000        0.0000        0.0000        0.0000        0.0000        0.0000        0.0000        0.0000        0.0000        0.0000        8.8567        8.0594        6.8930        6.0607        4.9340        4.5990        4.1214        3.8378        3.9708        4.0838        4.5680        4.4483        2.3553        1.9243        1.3320        1.5834        4.3255        6.0520        6.1431        8.1769       10.3697       11.4406        9.7309        9.2354        9.8029        9.4413        9.2411        7.9637       21.1778        9.2147        6.0741       11.9877        7.7334        7.9345        5.9759        8.8187       10.4076       10.1354       10.6718       11.5072       14.6652       17.0389       15.4431       15.7156       16.0303       16.4379       14.1920       10.9408       12.2695       10.7295       11.1201        9.8214        8.6485        5.3487        5.1855        5.6953        6.7484        8.5516        9.2495        8.9531       10.8877       11.6549       10.8613       10.6836       11.7602       12.0463       10.7292        9.8522        6.7558        0.0000        0.0000        0.0000        0.0000        0.0000
        0.0000        0.0000        0.0000        0.0000        0.0000        0.0000        0.0000        0.0000        0.0000        0.0000        0.0000        0.0000        0.0000        0.0000        0.0000        0.0000        0.0000        0.0000        0.0000        0.0000        0.0000        0.0000        0.0000        0.0000        0.0000        0.0000        0.0000        0.0000        0.0000        0.0000        0.0000        0.0000        0.0000        0.0000        0.0000        0.0000       26.2616       24.3175       22.5157       22.6694       18.7108       15.7233       14.1630       11.0644        9.4749        8.3640        7.3770        4.5499        2.7023        1.9263        1.7369        2.0022        1.9249        1.8714        1.7979        1.6924        2.0672        2.2512        1.6381        0.3054        0.2512        1.4668        0.8034        0.7612        0.7237        0.7072        0.7595        0.7160        0.6563        0.4833        0.3251        0.5075        0.0000        0.0000        0.0000        0.0000        0.0000        0.0000        0.0000        0.0000        0.0000        0.0000        0.0000        0.0000        0.0000        0.0000        0.0000        0.0000        0.0000        0.0000        0.0000        0.0000        0.0000        0.0000        0.0000        0.0000        0.0000        0.0000        0.0000        0.0000        0.0000        0.0000        0.0000        0.0000        0.0000        0.0000        0.0000        0.0000        0.0000        0.0000        0.0000        0.0000        0.0000        0.0000        0.0000        0.0000        0.0000        0.0000        0.0000        0.0000        0.0000        0.0000        0.0000        0.0000        0.0000        0.0000        0.0000        0.0000        0.0000        0.0000        0.0000        0.0000        0.0000        0.0000        0.0000        0.0000        0.0000        0.0000        0.0000        0.0000        0.0000        0.0000        0.0000        0.0000        0.0000        0.0000        0.0000        0.0000        0.0000        0.0000        0.0000        0.0000        0.0000        0.0000        0.0000        0.0000        0.0000        0.0000        0.0000        0.0000        0.0000        0.0000        0.0000        0.0000        0.0000        0.0000        0.0000        0.0000        0.0000        0.0000        0.0000        0.0000        7.0845        8.0765        8.9867        9.4878        8.3618        7.7770        7.2557        6.0108        5.3827        5.0650        4.5570        5.3955        5.7020        6.3054        4.9969        3.0013        1.9261        1.3694        2.0839        4.6508        6.3840        5.3022        5.0456       10.3174       10.7599       10.3134        9.4444        9.6666        9.3641       10.0454        9.5953       15.7714       16.8597        5.7490       11.0533       10.6081        6.7093        5.4914        7.2523        9.5087       11.7739       11.0341       10.1261       12.9321       15.9321       14.3853       14.1284       15.2154       13.5876       12.6609       11.9326       12.5553       11.3447       10.2536        8.9745        7.2900        5.2621        5.7046        5.2967        6.9865        8.2965        9.4932        9.2870       10.3832       12.1548       12.9228       13.4387       12.7322       13.7295       13.4378       11.7920        8.3716        0.0000        0.0000        0.0000        0.0000        0.0000
        0.0000        0.0000        0.0000        0.0000        0.0000        0.0000        0.0000        0.0000        0.0000        0.0000        0.0000        0.0000        0.0000        0.0000        0.0000        0.0000        0.0000        0.0000        0.0000        0.0000        0.0000        0.0000        0.0000        0.0000        0.0000        0.0000        0.0000        0.0000        0.0000        0.0000        0.0000        0.0000        0.0000        0.0000        0.0000       25.6382       25.2754       21.1402       16.8020       15.1648       14.1657       13.4321       12.0071        9.5394        8.4243        8.5469        7.6062        3.9892        2.6050        2.1231        1.8729        1.9480        2.1891        2.1987        1.9260        1.2985        1.6781        1.6839        1.8450        1.7976        2.3585        1.8924        1.5571        1.7385        1.3230        1.4370        3.8267        1.1065        0.9424        0.7594        0.4935        0.3787        0.0000        0.0000        0.0000        0.0000        0.0000        0.0000        0.0000        0.0000        0.0000        0.0000        0.0000        0.0000        0.0000        0.0000        0.0000        0.0000        0.0000        0.0000        0.0000        0.0000        0.0000        0.0000        0.0000        0.0000        0.0000        0.0000        0.0000        0.0000        0.0000        0.0000        0.0000        0.0000        0.0000        0.0000        0.0000        0.0000        0.0000        0.0000        0.0000        0.0000        0.0000        0.0000        0.0000        0.0000        0.0000        0.0000        0.0000        0.0000        0.0000        0.0000        0.0000        0.0000        0.0000        0.0000        0.0000        0.0000        0.0000        0.0000        0.0000        0.0000        0.0000        0.0000        0.0000        0.0000        0.0000        0.0000        0.0000        0.0000        0.0000        0.0000        0.0000        0.0000        0.0000        0.0000        0.0000        0.0000        0.0000        0.0000        0.0000        0.0000        0.0000        0.0000        0.0000        0.0000        0.0000        0.0000        0.0000        0.0000        0.0000        0.0000        0.0000        0.0000        0.0000        0.0000        0.0000        0.0000        0.0000        0.0000        0.0000        8.1581        8.1110        8.5951       10.8635       10.7467       10.3210       10.3931       10.7429        8.3830        7.0662        6.6127        6.8427        5.8336        6.1153        5.2723        4.5151        2.5828        2.1634        1.5909        3.6909        5.9107       11.5349        6.5462        4.3548        9.4056        9.9007        9.3050        8.9591        9.0461       10.3091       10.7859       10.8178       21.5075       28.7632       11.9210        5.4495        6.8292        5.3222        6.2811        6.4543        8.4100        9.5047        9.5426        9.7006       11.0037       11.6732       13.4764       13.5483       11.7221       11.7456       11.7010       10.8512       12.6573       12.0263       10.4213        8.6746        6.0269        5.3668        4.8815        4.5306        7.3150        7.4563        6.9718        8.2962        9.9218       12.5262       13.7229       15.0081       13.8694       14.6132       15.4244       15.0650       11.5244        0.0000        0.0000        0.0000        0.0000        0.0000
        0.0000        0.0000        0.0000        0.0000        0.0000        0.0000        0.0000        0.0000        0.0000        0.0000        0.0000        0.0000        0.0000        0.0000        0.0000        0.0000        0.0000        0.0000        0.0000        0.0000        0.0000        0.0000        0.0000        0.0000        0.0000        0.0000        0.0000        0.0000        0.0000        0.0000        0.0000        0.0000        0.0000        0.0000        0.0000        9.4770        8.7410        8.5838        7.9880       11.5232        9.9554        9.4703        8.6915        8.1015        7.1125        7.1509        6.8329        4.8669        3.9143        4.8695       10.7000        6.0014       13.3916        3.1576        3.0281        3.6624        2.3275        2.2967        2.5473        2.2253        2.5573        1.0996        1.0115        2.3677        1.9000        1.6474        1.5494        1.6226        1.4725        1.8643        1.2188        1.3520        0.0000        0.0000        0.0000        0.0000        0.0000        0.0000        0.0000        0.0000        0.0000        0.0000        0.0000        0.0000        0.0000        0.0000        0.0000        0.0000        0.0000        0.0000        0.0000        0.0000        0.0000        0.0000        0.0000        0.0000        0.0000        0.0000        0.0000        0.0000        0.0000        0.0000        0.0000        0.0000        0.0000        0.0000        0.0000        0.0000        0.0000        0.0000        0.0000        0.0000        0.0000        0.0000        0.0000        0.0000        0.0000        0.0000        0.0000        0.0000        0.0000        0.0000        0.0000        0.0000        0.0000        0.0000        0.0000        0.0000        0.0000        0.0000        0.0000        0.0000        0.0000        0.0000        0.0000        0.0000        0.0000        0.0000        0.0000        0.0000        0.0000        0.0000        0.0000        0.0000        0.0000        0.0000        0.0000        0.0000        0.0000        0.0000        0.0000        0.0000        0.0000        0.0000        0.0000        0.0000        0.0000        0.0000        0.0000        0.0000        0.0000        0.0000        0.0000        0.0000        0.0000        0.0000        0.0000        0.0000        0.0000        0.0000        8.5708        8.4798        8.8965       10.2127       11.0308       11.0171       12.7103       11.1884        8.8881        6.4137        5.6848        5.5173        4.9085        4.0892        3.6938        3.4820        3.2055        3.4843        3.3222        3.7547       10.0760        9.7463        7.3461        5.8916        5.1959        7.5369        7.7876        7.4169        7.5568        7.8745        9.2028        9.2030       15.1835        8.5516        5.8351       12.4686        5.0934        6.0597        6.0638        8.4721        6.9352        8.2710        8.6403        7.8406        8.3826        8.4586        8.1584        8.6832        8.0492        8.6136        8.8015       10.6177       10.5004       11.7329       11.4573        9.6367        8.5231        4.1647        3.1563        3.0036        3.1294        3.2698        3.3371        3.8986        4.7577        9.2463       11.4102       12.3387       13.0745       15.0169       16.1449       16.3781       15.9767        0.0000        0.0000        0.0000        0.0000        0.0000        0.0000
        0.0000        0.0000        0.0000        0.0000        0.0000        0.0000        0.0000        0.0000        0.0000        0.0000        0.0000        0.0000        0.0000        0.0000        0.0000        0.0000        0.0000        0.0000        0.0000        0.0000        0.0000        0.0000        0.0000        0.0000        0.0000        0.0000        0.0000        0.0000        0.0000        0.0000        0.0000        0.0000        0.0000        0.0000        0.0000        7.1358        5.8540        5.1400        5.5444        7.8533        7.9372        8.0062        7.8032        5.7788        5.6448        5.4446        5.4541        4.1444        3.2596        4.0472        4.3006        4.3799        3.6196        3.5439        3.8549        2.6847        0.9714        0.7738        0.6209        2.7476        2.9871        1.1507        1.1020        1.8092        1.7418        1.6963        1.6192        1.8081        1.7177        1.5948        1.4335        0.0000        0.0000        0.0000        0.0000        0.0000        0.0000        0.0000        0.0000        0.0000        0.0000        0.0000        0.0000        0.0000        0.0000        0.0000        0.0000        0.0000        0.0000        0.0000        0.0000        0.0000        0.0000        0.0000        0.0000        0.0000        0.0000        0.0000        0.0000        0.0000        0.0000        0.0000        0.0000        0.0000        0.0000        0.0000        0.0000        0.0000        0.0000        0.0000        0.0000        0.0000        0.0000        0.0000        0.0000        0.0000        0.0000        0.0000        0.0000        0.0000        0.0000        0.0000        0.0000        0.0000        0.0000        0.0000        0.0000        0.0000        0.0000        0.0000        0.0000        0.0000        0.0000        0.0000        0.0000        0.0000        0.0000        0.0000        0.0000        0.0000        0.0000        0.0000        0.0000        0.0000        0.0000        0.0000        0.0000        0.0000        0.0000        0.0000        0.0000        0.0000        0.0000        0.0000        0.0000        0.0000        0.0000        0.0000        0.0000        0.0000        0.0000        0.0000        0.0000        0.0000        0.0000        8.7706        8.7394        0.0000        8.4389        8.7164        8.9023        9.3901        9.6846        9.7501        9.6935        9.2654        9.7103       10.3519        9.0698        8.0808        7.4113        6.6335        6.5442        5.6855        4.8007        4.4873        4.2468        5.2093        5.2282        6.0935        6.5639        5.3257        4.9085        4.9085        5.1317        7.1553        7.3806        7.1950        7.4895        8.3763        8.8974       11.3461       26.7886        8.6202        7.3573        5.9958        6.5615        5.4168        7.8240        7.9969        9.2290        6.3772        7.3619        7.1914        7.7145        7.1044        7.7244        6.8812        7.1094        8.2008        8.0554        8.1168       10.0572       11.5453       11.0536        9.4891        8.2914        7.1844        4.1805        3.8296        4.7223        3.7493        3.2219        3.6153        5.1527        9.7566       12.4146       14.0067       14.3490       16.2033       17.6293       18.3683        0.0000        0.0000        0.0000        0.0000        0.0000        0.0000        0.0000
        0.0000        0.0000        0.0000        0.0000        0.0000        0.0000        0.0000        0.0000        0.0000        0.0000        0.0000        0.0000        0.0000        0.0000        0.0000        0.0000        0.0000        0.0000        0.0000        0.0000        0.0000        0.0000        0.0000        0.0000        0.0000        0.0000        0.0000        0.0000        0.0000       37.6938       32.2243       20.7806       16.5658       13.6897       11.1924        6.2598        5.0396        3.3959        3.7602        6.1857        6.5735        6.5067        5.9500        4.8179        4.3465        4.0109        3.6553        3.3370        3.5668        3.5964        3.2156        3.5853        4.2599        3.9021        3.2205        3.1187        0.8499        0.6658        0.7462        1.5338        2.0402        1.6315        2.6107        1.9208        1.9705        2.5466        1.9784        2.2775        5.5082        5.5128        1.9259        1.9720        1.4575        0.0000        0.0000        0.0000        0.0000        0.0000        0.0000        0.0000        0.0000        0.0000        0.0000        0.0000        0.0000        0.0000        0.0000        0.0000        0.0000        0.0000        0.0000        0.0000        0.0000        0.0000        0.0000        0.0000        0.0000        0.0000        0.0000        0.0000        0.0000        0.0000        0.0000        0.0000        0.0000        0.0000        0.0000        0.0000        0.0000        0.0000        0.0000        0.0000        0.0000        0.0000        0.0000        0.0000        0.0000        0.0000        0.0000        0.0000        0.0000        0.0000        0.0000        0.0000        0.0000        0.0000        0.0000        0.0000        0.0000        0.0000        0.0000        0.0000        0.0000        0.0000        0.0000        0.0000        0.0000        0.0000        0.0000        0.0000        0.0000        0.0000        0.0000        0.0000        0.0000        0.0000        0.0000        0.0000        0.0000        0.0000        0.0000        0.0000        0.0000        0.0000        0.0000        0.0000        0.0000        0.0000        0.0000        0.0000        0.0000        0.0000        0.0000        0.0000       10.1672       10.3496        9.8714        9.2984        9.2239        8.7968        9.3196        9.9826       10.2799       10.2935       10.2893        9.2688       14.0623       10.8188        9.2482        8.7253        8.9218        8.9035        9.8828        8.2408        6.4265        6.5667        5.1929        6.3446        5.9595        5.5032        5.4637        6.5824        6.3152        5.4605        9.0872        7.6075        7.2161        6.8720        6.6623        7.0766        6.8556        8.7069       14.4910       51.7865       32.0953       10.2809        7.4387        7.5539        5.6652        6.0765        6.9265        7.3747        7.0847        6.7032        6.6358        5.8141        5.6914        7.1285        7.0868        8.8819        8.3767        7.6404        9.8210       10.2309        9.2904        8.5808       10.8012        4.3598        2.7886        2.2023        2.6182        2.9210        3.1475        3.7333        5.0462        9.6717       13.6748       14.0843       16.1632       18.7274       18.7728        0.0000        0.0000        0.0000        0.0000        0.0000        0.0000        0.0000        0.0000
        0.0000        0.0000        0.0000        0.0000        0.0000        0.0000        0.0000        0.0000        0.0000        0.0000        0.0000        0.0000        0.0000        0.0000        0.0000        0.0000        0.0000        0.0000        0.0000        0.0000        0.0000        0.0000        0.0000        0.0000        0.0000        0.0000       37.7771       36.0224       34.4848       30.6051       26.4841       17.5113       14.4477       12.0243       10.3222        6.0270        5.0804        3.6653        3.7688        8.3853        8.3774        6.3235        5.9289        5.1514        4.8184        4.8039        4.4380        3.9859        3.6461        3.5990        3.5502        4.1752        4.3488        4.1830        3.7213        1.4548        1.0444        0.8692        0.9608        2.0049        2.3904        2.3976        2.2911        2.7265        2.4314        2.4609        2.5715        2.7876        2.7294        3.9207        6.8757        1.9699        1.5349        1.4000        2.4989        2.5142        1.9082        2.0349        2.8397        3.4052        3.0068        2.7696        0.0000        0.0000        0.0000        0.0000        0.0000        0.0000        0.0000        0.0000        0.0000        0.0000        0.0000        0.0000        0.0000        0.0000        0.0000        0.0000        0.0000        0.0000        0.0000        0.0000        0.0000        0.0000        0.0000        0.0000        0.0000        0.0000        0.0000        0.0000        0.0000        0.0000        0.0000        0.0000        0.0000        0.0000        0.0000        0.0000        0.0000        0.0000        0.0000        0.0000        0.0000        0.0000        0.0000        0.0000        0.0000        0.0000        0.0000        0.0000        0.0000        0.0000        0.0000        0.0000        0.0000        0.0000        0.0000        0.0000        0.0000        0.0000        0.0000        0.0000        0.0000        0.0000        0.0000        0.0000        0.0000        0.0000        0.0000        0.0000        0.0000        0.0000        0.0000        3.1991        3.3025        3.9702        5.5003        6.8681        0.0000        0.0000        0.0000        0.0000        8.4331        9.6462       11.7090       11.6504       10.3144        9.8685        9.0616        8.4317        8.2784        9.4863        9.9788        9.9488       11.0640       10.6828        8.9105        8.7237        7.8992        8.1914        8.2982        8.6553        8.2089        9.5045        8.8154        8.7870        7.4925        9.0438        8.7257        8.2342        6.6370        7.9060        7.1249        6.5125       10.1981        6.4108        6.6535        6.4709        5.8998        6.0790        6.0232        7.0473        6.9231       46.6919       28.8426       10.8767        6.8104        4.9464        4.6830        5.9971        6.2337        6.2777        7.9603        8.1100        6.7741       10.4491        6.8962        6.4907        6.7575        8.3092        8.2664        8.0996        8.2190        8.0917        6.7544        6.9857        6.3459        3.5384        2.8083        2.6671        3.2942        3.5592        3.5655        3.8948        4.9786       10.8552       15.0783       15.9813       17.3181       19.4080       19.7001        0.0000        0.0000        0.0000        0.0000        0.0000        0.0000        0.0000        0.0000
        0.0000        0.0000        0.0000        0.0000        0.0000        0.0000        0.0000        0.0000        0.0000        0.0000        0.0000        0.0000        0.0000        0.0000        0.0000        0.0000        0.0000        0.0000        0.0000        0.0000        0.0000        0.0000        0.0000        0.0000        0.0000       37.1412       33.5550       18.4595       16.3687       14.3934       12.8577       14.0900       12.4621       11.8871       10.5113       10.7035        9.8384        9.8122        7.2760        6.8736        7.2475        7.0798        6.8822        6.5327        6.5472        6.5978        6.4511        6.6003        6.3811        6.2561        6.1784        4.6333        4.6704        4.4240        3.8421        2.4773        1.9890        1.7352        1.7097        6.3375        3.8795        3.9871        4.8430        3.9342        3.4011        3.1953        2.9827        3.1927        3.0339        2.9528        2.4834        1.7124        1.4481        1.3576        1.6214        1.7324        1.9796        2.1961        2.4595        0.7878        1.0832        1.6365        1.3835        1.2782        0.0000        0.0000        0.0000        0.0000        0.0000        0.0000        0.0000        0.0000        0.0000        0.0000        0.0000        0.0000        0.0000        0.0000        0.0000        0.0000        0.0000        0.0000        0.0000        0.0000        0.0000        0.0000        0.0000        0.0000        0.0000        0.0000        0.0000        0.0000        0.0000        0.0000        0.0000        0.0000        0.0000        0.0000        0.0000        0.0000        0.0000        0.0000        0.0000        0.0000        0.0000        0.0000        0.0000        0.0000        0.0000        0.0000        0.0000        0.0000        0.0000        0.0000        0.0000        0.0000        0.0000        0.0000        0.0000        0.0000        0.0000        0.0000        0.0000        0.0000        0.0000        0.0000        0.0000        0.0000        0.0000        0.0000        0.0000        0.0000        4.6166        4.6816        5.3629        5.5877        6.2168        6.8896        6.3559        6.9272        7.6337        8.9524       10.7503        8.4066        8.8586        9.7293        8.0177        6.2475        6.0180        6.0892        5.9941        6.5595        6.6885        6.8006        7.1637        8.5028        6.3434        5.3231        5.0527        4.6637        5.0431        4.1198        4.1499        5.0246        3.6883        3.7347        3.9035        5.9644        6.8076        6.9431        6.2434        6.6358        5.6699        5.4208        5.3454        4.8452        4.5914        4.7381       11.3712        5.8194        5.7056       16.0189       13.5383        5.1500        4.4408        4.4968        6.2086        8.8186        5.8115        5.4897        5.6917        5.6594        5.9779        6.6829        7.0143        6.4206        6.3169        6.2911        6.4491        6.2025        6.2534        6.0863        6.3953        5.6623        5.2767        5.6872        4.3958        5.0053        4.1537        5.3413        5.4853        4.7859        4.9939        6.2875        0.0000        0.0000       18.7249       21.5416       22.0282       18.2593        0.0000        0.0000        0.0000        0.0000        0.0000        0.0000        0.0000        0.0000        0.0000
        0.0000        0.0000        0.0000        0.0000        0.0000        0.0000        0.0000        0.0000        0.0000        0.0000        0.0000        0.0000        0.0000        0.0000        0.0000        0.0000        0.0000        0.0000        0.0000        0.0000        0.0000        0.0000        0.0000        0.0000        0.0000        0.0000       30.0962       15.4606       12.3359       10.5388        9.7799       13.1667       11.7470       10.9578       10.0779        8.9866        9.5022        7.5407        7.6542        7.6198        7.4228        7.1629        7.4452        7.1949        7.4044        7.4495        7.3415        8.0092        7.7056        7.5442        7.2874        5.3667        5.2573        4.9070        4.3936        3.3980        3.7500        2.3844        2.0481        3.5307        4.0164        4.1102        6.1028        5.1178        4.2344        3.7789        3.3534        3.5855        3.4249        3.1882        2.9068        2.0834        1.6800        1.5883        2.0785        2.8978        3.2698        3.4429        3.6684        1.3412        1.3759        1.3843        1.5206        1.2300        1.2069        1.2003        0.0000        0.0000        0.0000        0.0000        0.0000        0.0000        0.0000        0.0000        0.0000        0.0000        0.0000        0.0000        0.0000        0.0000        0.0000        0.0000        0.0000        0.0000        0.0000        0.0000        0.0000        0.0000        0.0000        0.0000        0.0000        0.0000        0.0000        0.0000        0.0000        0.0000        0.0000        0.0000        0.0000        0.0000        0.0000        0.0000        0.0000        0.0000        0.0000        0.0000        0.0000        0.0000        0.0000        0.0000        0.0000        0.0000        0.0000        0.0000        0.0000        0.0000        0.0000        0.0000        0.0000        0.0000        0.0000        0.0000        0.0000        0.0000        0.0000        0.0000        0.0000        0.0000        0.0000        0.0000        0.0000        0.0000        5.5747        6.1971        6.5755        6.9125        8.3032        8.6510        7.6117        9.1366        9.4458        9.2763        8.8166        9.4092        8.9591        8.8560       10.1692        6.0548        6.5714        5.7829        5.6807        6.7340        6.7365        6.5630        5.7589        5.5339        5.1756        4.5871        4.6580        8.3107        5.0897        4.2360        3.9621        3.7719        3.3528        3.4469        3.8633        5.7603        6.2809        6.0635        6.1263        7.3272        6.3138       19.0887        5.5988        5.6559        5.3413        5.0466        5.1210        6.1691        5.6472        7.2120        5.3937        5.6390        5.1481        5.0487        5.5027        6.0699        6.0714        6.7635        6.2356        6.7213        5.9587        6.9412        8.5659        7.5514        7.1315        6.7940        6.6030        8.2472        6.0701        6.3431        7.0896        6.3234        4.9226        4.5482        3.8392        4.5049        4.6655        7.0277        7.6977        5.3136        5.6897        0.0000        0.0000        0.0000        0.0000        0.0000        0.0000        0.0000        0.0000        0.0000        0.0000        0.0000        0.0000        0.0000        0.0000        0.0000        0.0000
        0.0000        0.0000        0.0000        0.0000        0.0000        0.0000        0.0000        0.0000        0.0000        0.0000        0.0000        0.0000        0.0000        0.0000        0.0000        0.0000        0.0000        0.0000        0.0000        0.0000        0.0000        0.0000        0.0000        0.0000        0.0000        0.0000        0.0000       13.5426       10.5805        8.6987        8.3001       10.2793       10.2067       10.1126        9.4897        9.8166        8.9744        9.7115        8.1262        7.3040        7.7718        7.0446        7.7965        7.9089        7.8948        7.9305        7.6079        8.3873        8.1218        7.9136        7.6073        5.5559        5.3746        5.0159        4.4351        3.1167        2.8914        2.6269        3.0444        4.4643        4.7871        6.3656        5.4192        4.6169        4.2488        4.0958        3.5621        3.8140        3.4754        3.1918        2.9512        2.2816        2.2323        2.5483        3.3865        5.0442        6.1057        6.4213        5.1174        3.0088        2.6378        2.4017        2.1327        2.0060        2.0991        2.2465        1.8921        1.6920        3.7009        6.4985        0.0000        0.0000        0.0000        0.0000        0.0000        0.0000        0.0000        0.0000        0.0000        0.0000        0.0000        0.0000        0.0000        0.0000        0.0000        0.0000        0.0000        0.0000        0.0000        0.0000        0.0000        0.0000        0.0000        0.0000        0.0000        0.0000        0.0000        0.0000        0.0000        0.0000        0.0000        0.0000        0.0000        0.0000        0.0000        0.0000        0.0000        0.0000        0.0000        0.0000        0.0000        0.0000        0.0000        0.0000        0.0000        0.0000        0.0000        0.0000        0.0000        0.0000        0.0000        0.0000        0.0000        0.0000        0.0000        0.0000        0.0000        0.0000        0.0000        0.0000        0.0000        5.5721        6.3053        6.8244        7.9830        8.3750        8.2337        8.2592        8.5300        9.4804       10.0564        9.7519       11.0903       10.4007        9.8801        9.4521        9.2393        6.9186        6.9485        6.5518        7.2094        8.3531        8.4554        9.7268        8.1502        6.7417        5.7765        5.0881        4.7210        9.0675        4.4296        4.3410        3.8052        5.1721        4.1268        3.7265        4.3495        5.8794        6.1531        7.0973        6.4081       11.4897       27.4044        7.0974        6.1120        6.0725        6.1195        5.7022        5.4096        7.2759        6.2185        6.3973        6.1482        6.7515        7.4363       11.8260       13.5576        6.4454        7.0802        5.5486        6.9955        5.6547        5.1894        6.1304        8.4529        7.6960        6.9350        6.9861        7.9021        9.8741        7.9121        8.0903        8.4148        6.9286        7.7773        7.1222        5.7013        4.2657        4.2027        5.1258        5.9688        5.1603        5.7214        0.0000        0.0000        0.0000        0.0000        0.0000        0.0000        0.0000        0.0000        0.0000        0.0000        0.0000        0.0000        0.0000        0.0000        0.0000        0.0000
        0.0000        0.0000        0.0000        0.0000        0.0000        0.0000        0.0000        0.0000        0.0000        0.0000        0.0000        0.0000        0.0000        0.0000        0.0000        0.0000        0.0000        0.0000        0.0000        0.0000        0.0000        0.0000        0.0000        0.0000        0.0000        0.0000        0.0000       13.0820       10.4185        9.2054        9.4699       10.5886       10.3531        9.9081       11.2347       10.1058       12.0372       12.4428        8.3005        8.5512       14.6988        8.0153       11.2652       15.0464       15.2674       17.6737       17.4232       18.4553       15.9042       11.2326        7.6928        5.2739        5.0820        4.7592        4.3579        3.0586        2.7074        2.4344        4.0746        7.0484        5.2315        5.5330        7.1178        6.6216        3.3902        3.3906        3.0906        3.4136        3.3240        3.1807        2.6888        2.0063        2.4361        3.1982        4.5405        7.8125        6.8032        6.6233        5.7208        4.2608        2.9672        1.9023        1.9658        1.3562        1.4776        1.5383        3.1987        2.6983        4.6843        6.3004        0.0000        0.0000        0.0000        0.0000        0.0000        0.0000        0.0000        0.0000        0.0000        0.0000        0.0000        0.0000        0.0000        0.0000        0.0000        0.0000        0.0000        0.0000        0.0000        0.0000        0.0000        0.0000        0.0000        0.0000        0.0000        0.0000        0.0000        0.0000        0.0000        0.0000        0.0000        0.0000        0.0000        0.0000        0.0000        0.0000        0.0000        0.0000        0.0000        0.0000        0.0000        0.0000        0.0000        0.0000        0.0000        0.0000        0.0000        0.0000        0.0000        0.0000        0.0000        0.0000        0.0000        0.0000        0.0000        0.0000        0.0000        0.0000        0.0000        0.0000        0.0000        0.0000        6.7167        8.2156        8.6966        8.4274        8.6654        8.8337        8.7983        9.8820       11.6542       11.4371        9.2766       10.2149        9.7232        9.1185        9.0996        8.3901        6.9782        8.0912        8.9751        9.7130        9.9773       12.5238       11.2080        9.6443        7.5696        6.4553        6.2536        6.9078        5.8183        5.1970        5.1107        5.1061        5.2466        5.0347        4.4853        6.1978        5.9525        6.4821        6.2824       10.0999       11.9784        7.1658        6.8385        7.1489        7.2257        7.3223        8.1607        8.6663        9.0445        6.9466        8.7208        9.7896       10.0859        8.6644       10.6453        6.4829        7.4047        6.8700        6.4257        5.8618        5.7714        5.8822        7.6371        8.6395        8.9948        8.3597       11.0021        8.5831        8.7224        8.4402        9.5672       11.6526        7.8401        9.3045        7.4077        4.3269        4.1658        4.4428        4.5297        5.2634        6.3903        0.0000        0.0000        0.0000        0.0000        0.0000        0.0000        0.0000        0.0000        0.0000        0.0000        0.0000        0.0000        0.0000        0.0000        0.0000        0.0000
        0.0000        0.0000        0.0000        0.0000        0.0000        0.0000        0.0000        0.0000        0.0000        0.0000        0.0000        0.0000        0.0000        0.0000        0.0000        0.0000        0.0000        0.0000        0.0000        0.0000        0.0000        0.0000        0.0000        0.0000        0.0000        0.0000        0.0000        0.0000       14.4754       13.0552       12.7796       15.1335       13.7177       12.1906       11.4054       13.9554       16.7436       14.6751       13.8052        7.1784        6.9724        8.6765        6.6220        6.8070       19.9884       22.9576       25.1493       18.4751       14.9580        8.0011        7.8192        5.6772        6.5160        7.6154        6.2959        6.6135        5.3164        5.0112        6.2457        5.6012        8.0575        4.5269        2.0349        2.8651        2.5731        2.7963        2.6569        2.9812        3.5005        4.3205        3.4245        1.7359        2.3230        2.2044        2.2598        3.7861        3.9024        3.7879        3.6731        2.8241        2.8695        2.6595        2.3676        2.1237        2.0195        1.9895        2.3276        1.9101        2.6412        3.3705        3.8737        0.0000        0.0000        0.0000        0.0000        0.0000        0.0000        0.0000        0.0000        0.0000        0.0000        0.0000        0.0000        0.0000        0.0000        0.0000        0.0000        0.0000        0.0000        0.0000        0.0000        0.0000        0.0000        0.0000        0.0000        0.0000        0.0000        0.0000        0.0000        0.0000        0.0000        0.0000        0.0000        0.0000        0.0000        0.0000        0.0000        0.0000        0.0000        0.0000        0.0000        0.0000        0.0000        0.0000        0.0000        0.0000        0.0000        0.0000        0.0000        0.0000        0.0000        0.0000        0.0000        0.0000        0.0000        0.0000        0.0000        0.0000        0.0000        0.0000        0.0000        0.0000        0.0000        8.9238        9.4646        8.4554        8.9765        8.9169       11.3429       10.0415       11.3050        9.7100       10.5105        8.8806        8.7754        8.0595        7.8681        7.9740        8.7744        9.6465        8.3621        9.8225        9.9333       10.3208       11.5965        8.7441        7.5766        6.2009        5.8867        6.2698        6.3108        5.4758        5.3924        6.4632        4.9429        4.7023        4.7742        5.0444        4.6249        4.7094        5.2062        5.7706        5.6225        5.5179        5.3205        5.5115        5.6410        6.9361        5.8933        7.6177        8.4791        7.9017        8.7788       12.5869       12.6460       11.8107       10.3776       10.1484        9.2019        7.6677        6.5271        6.4995        6.3512        5.3292        7.5302        8.8974        8.9902        9.0640        8.8783       10.0620        8.3209        7.5186        9.6279        7.3224        6.5280        6.3259        5.4587        3.3736        1.1887        0.4618        0.3101        4.3151        5.0630        0.0000        0.0000        0.0000        0.0000        0.0000        0.0000        0.0000        0.0000        0.0000        0.0000        0.0000        0.0000        0.0000        0.0000        0.0000        0.0000
        0.0000        0.0000        0.0000        0.0000        0.0000        0.0000        0.0000        0.0000        0.0000        0.0000        0.0000        0.0000        0.0000        0.0000        0.0000        0.0000        0.0000        0.0000        0.0000        0.0000        0.0000        0.0000        0.0000        0.0000        0.0000        0.0000        0.0000        0.0000       14.7286       13.3569       13.2882       17.0308       13.7036       15.6704       12.0912       11.6857       13.1306       12.3248       11.3641        6.8935        5.8446        5.1496        5.9347        6.1588        7.2780       18.7846       18.7471       17.1216       12.1149        6.5177        7.5719        6.5827        5.9454        6.9162        7.3725        6.2604        6.7035        6.2901        5.3855        1.8270        1.3999        0.5364        0.7299        1.9065        3.2949        3.7637        3.4105        3.7620        3.2399        3.2194        2.6951        1.9062        1.7957        1.9892        4.0757        4.4157        5.1149        5.0784        4.0413        4.2467        3.7907        4.2037        2.8015        2.0918        2.4057        2.5246        3.2614        2.2849        3.2758        4.3616        4.8431        0.0000        0.0000        0.0000        0.0000        0.0000        0.0000        0.0000        0.0000        0.0000        0.0000        0.0000        0.0000        0.0000        0.0000        0.0000        0.0000        0.0000        0.0000        0.0000        0.0000        0.0000        0.0000        0.0000        0.0000        0.0000        0.0000        0.0000        0.0000        0.0000        0.0000        0.0000        0.0000        0.0000        0.0000        0.0000        0.0000        0.0000        0.0000        0.0000        0.0000        0.0000        0.0000        0.0000        0.0000        0.0000        0.0000        0.0000        0.0000        0.0000        0.0000        0.0000        0.0000        0.0000        0.0000        0.0000        0.0000        0.0000        0.0000        0.0000        0.0000        7.6998        9.6441       10.2557       10.5010       10.2063       12.0753        9.4438        9.3638        9.9852       10.3075        9.8499        9.0543        9.2546       11.2038       10.1225        8.2620        6.9369        7.5979       10.2056       11.3252        9.2393        5.8687        6.2100        6.9029        6.9625        8.2059        6.1579        6.6501        6.6842        6.2281        6.4974        6.4242        5.9940        6.0992        6.1148        4.6062        6.1606        6.0213        5.0639        4.5482        4.6230        7.4322        8.4614        9.5176        4.4765        4.5576        5.8083        7.2538        8.4337       10.5004       11.7343       13.3543       17.1964       17.4434       15.8036       14.0748       12.2473       11.8676        8.7416        8.2433       10.8314        8.9120        7.8196       12.0501       12.3916       10.5320       10.3538        9.4874        9.9666        9.4041        7.9295        7.6552        7.9421        7.4181        5.9615        5.9465        3.4264        2.6832        2.2592        2.1772        4.8393        5.5432        0.0000        0.0000        0.0000        0.0000        0.0000        0.0000        0.0000        0.0000        0.0000        0.0000        0.0000        0.0000        0.0000        0.0000        0.0000        0.0000
        0.0000        0.0000        0.0000        0.0000        0.0000        0.0000        0.0000        0.0000        0.0000        0.0000        0.0000        0.0000        0.0000        0.0000        0.0000        0.0000        0.0000        0.0000        0.0000        0.0000        0.0000        0.0000        0.0000        0.0000        0.0000        0.0000        0.0000        0.0000       15.7771       14.1724       14.6725       16.1563       13.6920       12.2173       11.6787       11.9656       11.1820       12.1702       11.4255        6.3520        5.5056        4.8475        4.9219        5.8848        5.8818       10.4340       15.8703       14.4114       10.0177        6.1344        5.4276        4.6871        4.4018        5.2307        4.8922        8.0241        6.5897        5.5918        4.8838        2.2878        1.3658        0.3364        0.6134        1.6842        1.9542        2.5084        3.1120        2.7084        2.5271        2.4368        2.0078        1.4843        0.8812        2.0696        4.1283        4.5836        4.5371        4.3040        4.0634        3.8606        3.1948        3.7045        3.0562        2.6001        4.7514        3.9001        4.6220        3.1510        4.1435        5.2341        5.0924        4.5408        0.0000        0.0000        0.0000        0.0000        0.0000        0.0000        0.0000        0.0000        0.0000        0.0000        0.0000        0.0000        0.0000        0.0000        0.0000        0.0000        0.0000        0.0000        0.0000        0.0000        0.0000        0.0000        0.0000        0.0000        0.0000        0.0000        0.0000        0.0000        0.0000        0.0000        0.0000        0.0000        0.0000        0.0000        0.0000        0.0000        0.0000        0.0000        0.0000        0.0000        0.0000        0.0000        0.0000        0.0000        0.0000        0.0000        0.0000        0.0000        0.0000        0.0000        0.0000        0.0000        0.0000        0.0000        0.0000        0.0000        0.0000        0.0000        8.1853        9.9129       11.3430       11.4677       11.0944       11.0747       11.2883       10.6465       10.3526       10.9139       11.2784       10.6631        9.3908       12.5222        8.6741       10.0647       19.0940        8.8771        8.3597        7.1758        6.5753        7.7991        8.7028        7.3377        7.3374        7.6749        7.8118        7.3907        7.5325        9.1508        8.2916        7.6336       11.1419        8.2131       10.1286       11.5226        5.3509        3.7866        4.7913       10.3516       26.5651        4.7383        5.3036        5.0940        4.9729        4.9936        5.1612        4.9853        6.4404        8.4204       12.3692       13.4462       14.8494       16.8735       19.2312       21.1270       18.6498       14.2211       12.4013       11.8332       10.1753       11.2882       11.1387       11.1021       10.3638       12.1908       13.5188       17.7247       11.8308       11.0339        9.9323       10.9435        9.0170        6.9037        5.9087        5.2206        4.6385        3.4215        3.4959        3.0350        2.3899        5.1399        5.0374        5.4733        0.0000        0.0000        0.0000        0.0000        0.0000        0.0000        0.0000        0.0000        0.0000        0.0000        0.0000        0.0000        0.0000        0.0000        0.0000
        0.0000        0.0000        0.0000        0.0000        0.0000        0.0000        0.0000        0.0000        0.0000        0.0000        0.0000        0.0000        0.0000        0.0000        0.0000        0.0000        0.0000        0.0000        0.0000        0.0000        0.0000        0.0000        0.0000        0.0000        0.0000        0.0000        0.0000       15.8546       15.1955       13.4853       15.3055       13.4466       13.9701       12.5086       11.7245       11.3622       12.4735        8.8263        7.6388        6.2690        8.5308       11.4500        6.0180        5.9835        5.5519        5.1347       10.4236       13.2085        9.7666        6.5734        5.8110        4.1928        4.0267        4.2214        4.3087       11.4129        9.7275        5.1826        4.2413        2.1689        1.3565        0.9403        0.5811        1.6616        1.9599        2.1703        1.9940        2.1072        2.0534        1.9291        1.4412        0.7653        0.6909        2.5736        3.3339        3.7932        4.4140        3.9399        3.8962        3.1597        2.9827        3.4165        3.9699        3.1262        3.1610        3.8697        4.0141        3.4017        4.2557        5.4231        9.4831        6.2553        8.6113        0.0000        0.0000        0.0000        0.0000        0.0000        0.0000        0.0000        0.0000        0.0000        0.0000        0.0000        0.0000        0.0000        0.0000        0.0000        0.0000        0.0000        0.0000        0.0000        0.0000        0.0000        0.0000        0.0000        0.0000        0.0000        0.0000        0.0000        0.0000        0.0000        0.0000        0.0000        0.0000        0.0000        0.0000        0.0000        0.0000        0.0000        0.0000        0.0000        0.0000        0.0000        0.0000        0.0000        0.0000        0.0000        0.0000        0.0000        0.0000        0.0000        0.0000        0.0000        0.0000        0.0000        0.0000        0.0000        0.0000        3.7582        5.3946        7.4302        8.4470        9.9450       11.2795       12.3932       12.2536       11.6326       13.2410       15.9087       12.1299       11.3926        9.6992        8.3583        6.5349        6.3808        7.8940        6.6291        6.4912        6.6776        8.1241        8.4145        8.0222        7.1959        7.0435        8.3845       10.2212        8.7604        9.1102       10.0743       10.6095       10.0417       16.2473       13.6910       13.9218        9.9145        5.9578        4.1748        3.6875        4.7034        4.0185        3.9821        4.0348        4.7916        4.9956        5.3427        6.0146        7.0459        8.1479        9.5040       10.6309       14.4160       17.1297       20.2342       21.4798       23.6267       23.3980       21.0900       16.3587       15.2331       14.7797       13.6786       13.1680       11.8247       11.9007       14.7639       16.0463       19.0963       14.2581       12.5345       11.7759       10.8475        8.9786        7.8132        5.6795        4.0849        3.3703        1.9924        2.6659        3.0851        3.0918        4.9815        5.0939        0.0000        0.0000        0.0000        0.0000        0.0000        0.0000        0.0000        0.0000        0.0000        0.0000        0.0000        0.0000        0.0000        0.0000        0.0000        0.0000
        0.0000        0.0000        0.0000        0.0000        0.0000        0.0000        0.0000        0.0000        0.0000        0.0000        0.0000        0.0000        0.0000        0.0000        0.0000        0.0000        0.0000        0.0000        0.0000        0.0000        0.0000        0.0000        0.0000        0.0000        0.0000        0.0000        0.0000       17.3477       15.2208       14.2784       13.7151       11.6991       11.3349       10.4188        9.4594       14.5896       11.0296        6.9352        5.9280        5.4816        5.1810       12.6431        9.8170        8.7721       14.2295       12.8688       17.6088       14.6577       12.6731        8.5603        5.7431        3.5181        3.5957        4.2958        2.9673        4.0068        3.7172        3.6630        3.4640        2.2487        1.5094        0.8492        0.3229        0.7827        0.9430        0.9454        0.8656        0.6410        0.4794        0.4763        0.3161        0.2253        0.6446        1.8667        1.9036        1.4901        1.7077        2.3016        2.2524        1.2805        2.7203        3.1190        2.3932        1.6886        1.7261        2.1750        2.3524        2.8717        3.5690        4.6176        7.6196        2.9998        4.7083        6.0421        9.3162        7.0109        7.8748        8.8806       15.3978       15.9204        9.0177        0.0000        0.0000        0.0000        0.0000        0.0000        0.0000        5.7167        6.2443        6.3721        6.4938        0.0000        0.0000        0.0000        0.0000        0.0000        0.0000        0.0000        0.0000        0.0000        0.0000        0.0000        0.0000        0.0000        0.0000        0.0000        0.0000        0.0000        0.0000        0.0000        0.0000        0.0000        0.0000        0.0000        0.0000        0.0000        0.0000        0.0000        0.0000        0.0000        0.0000        0.0000        0.0000        0.0000        0.0000        0.0000        0.0000        3.4722        3.6736        4.1372        5.1812        7.1050        8.4256        9.9421       12.4329       13.2922       12.4248       12.9880       14.5935       15.2679       13.0729       14.3546       10.7439       12.4959       14.8628       11.8264        9.7126        9.9677       12.7872       10.9010       13.3258       12.4181       12.2278       11.4526       12.0005       12.2666       11.8342       13.8014       14.3986       24.5149       26.3858       20.1644       15.2846       19.1686       20.4072       17.2317       14.4154        8.4493        5.6627        5.9418        5.7354        4.0681        4.2947        4.1282        4.8005        5.6186        5.9940        7.1176        8.6330       12.0492       13.6398       13.7460       16.3520       19.6894       25.1169       25.7094       26.6952       25.5683       21.1324       19.9870       19.3012       13.8904       13.1462       12.3266       12.7430       16.9987       17.2684       17.6323       17.3121       18.1382       17.6710       15.6650       12.0167        5.1565        3.3230        2.0275        1.5038        0.0758        0.0648        0.3270        0.2845        1.4068        2.0646        0.0000        0.0000        0.0000        0.0000        0.0000        0.0000        0.0000        0.0000        0.0000        0.0000        0.0000        0.0000        0.0000        0.0000        0.0000        0.0000
        0.0000        0.0000        0.0000        0.0000        0.0000        0.0000        0.0000        0.0000        0.0000        0.0000        0.0000        0.0000        0.0000        0.0000        0.0000        0.0000        0.0000        0.0000        0.0000        0.0000        0.0000        0.0000        0.0000        0.0000        0.0000        0.0000       14.6645       20.9954       16.2577       14.0559       13.3830       12.3719       11.3902        9.8350        9.6099        8.8562        7.8600        6.7202        6.4491        4.7616        3.8732        4.0525       11.1664       15.1570       12.6707        8.1656       13.1951       11.0234        9.0555        7.8880        5.1756        3.4840        3.7997        4.0957        3.1249        3.3457        3.3508        3.5874        4.0057        3.0663        2.1381        0.9136        0.3065        0.2329        0.1924        0.2727        0.1968        0.1656        0.1540        0.1366        0.1150        0.4922        1.0802        1.6135        2.1173        1.7372        1.8086        2.5075        2.4060        2.3164        2.5139        2.6617        3.1374        2.2770        2.0975        2.1246        2.5028        2.7310        3.5512        4.0021        4.3102        2.7820        3.9397        6.0299        6.3970        4.5986        6.0724        6.4843        9.2281       12.2918        9.6822        9.2113        3.8365        3.7028        2.4723        1.1288        1.1122        4.6462        5.8377        4.6017        4.5497        5.3169        5.8619        5.1658        4.7863        0.0000        0.0000        0.0000        0.0000        0.0000        0.0000        0.0000        0.0000        0.0000        0.0000        0.0000        0.0000        0.0000        0.0000        0.0000        0.0000        0.0000        0.0000        0.0000        0.0000        0.0000        3.4317        2.6277        2.5873        3.7473        2.8667        2.6769        2.8655        2.4744        2.9614        3.2012        3.2976        3.6982        4.2841        5.2666        6.5291        7.8031       10.2323       11.8669       12.6932       11.2855       12.0546       12.5834       12.2215       13.4075       13.4848       14.0427       15.3468       14.3169       16.0585       12.2214       11.5033        9.8003       10.6814       10.6251        9.5103       10.4772       11.9834       10.7100       13.4687       13.4036       13.9833       17.7754       17.7526       26.7956       22.3983       19.1423       20.5189       19.8064       17.3616       21.3722       16.8564       16.3737       11.5460        9.3866        7.7445        8.4670        5.6444        6.1854        4.8334        6.2785        9.9014        6.5278       10.0654       14.5279       16.1308       15.9738       17.2012       22.4783       23.9056       30.3260       32.4623       31.2855       28.8523       25.6326       21.9577       18.6283       14.8350       14.4891       14.6655       18.6568       19.5017       20.3329       20.4866       22.1747       22.2189       18.9757       14.7183        6.9849        4.8813        2.2730        1.8372        0.8549        0.7166        0.4263        0.3701        0.0000        0.0000        0.0000        0.0000        0.0000        0.0000        0.0000        0.0000        0.0000        0.0000        0.0000        0.0000        0.0000        0.0000        0.0000        0.0000        0.0000        0.0000
        0.0000        0.0000        0.0000        0.0000        0.0000        0.0000        0.0000        0.0000        0.0000        0.0000        0.0000        0.0000        0.0000        0.0000        0.0000        0.0000        0.0000        0.0000        0.0000        0.0000        0.0000        0.0000        0.0000        0.0000        0.0000        0.0000       15.7867       22.2628       20.3010       15.8712       13.6738       10.6439        9.8888        9.5355        7.6763        7.1904        6.8053        6.6030        6.4060        3.8778        3.8013        3.8823        3.8618       17.3619       11.9560        8.2286        4.8223        6.0200        6.0248        5.0211        4.4509        3.8408        3.6398        3.0073        3.0157        3.2179        3.8814        4.4359        3.3978        2.1789        1.9771        1.6622        1.2112        0.7384        0.1031        0.1961        0.0962        0.0776        0.0682        0.0607        0.0761        0.3974        0.8705        1.2326        1.2823        1.4804        1.5341        2.1299        2.1033        2.3511        3.2395        3.1581        3.2703        2.2045        2.3843        2.2223        3.0656        3.2953        3.3310        3.4218        5.8135        3.1429        3.5638        5.1027        5.7086        4.2735        5.7415        5.4345        5.8984        4.4361        3.6903        7.6569        7.1256        3.0683        2.8862        1.9500        2.3030        3.4575        3.4997        3.8216        3.7891        4.3175        4.5272        4.2767        4.0499        3.8450        3.6449        3.2739        0.0000        0.0000        0.0000        0.0000        0.0000        0.0000        0.0000        0.0000        0.0000        0.0000        0.0000        0.0000        1.9401        1.3046        1.2138        1.5491        1.9451        2.3050        2.6327        2.9013        3.4874        4.2064        6.9529        6.9020        5.5007        4.4870        4.0549        3.9934        4.3541        4.9061        5.9817        7.5347        9.0640       12.3864       13.7024       14.5601       14.4521       13.0800       13.7709       13.8958       14.3768       14.0023       14.2729       13.9685       14.0000       14.7602       14.4349       14.0762       12.8610       12.2423       12.0300       11.7710       10.7633       10.2400        9.8884       11.4541       13.1613       15.7570       15.5865       16.7700       17.3871       22.3844       20.9775       18.9364       17.9726       22.8402       21.3050       19.6452       19.7917       20.2993       13.2912        9.7628       10.2363        9.8435        9.0696       10.6417        5.9587        6.0596        6.2212        7.4875       10.8043       16.0593       16.8822       18.3931       19.2275       23.2536       25.9702       28.4842       30.3763       28.9360       30.1830       28.6384       26.0032       21.2477       18.1718       15.7654       16.5800       20.1893       20.9081       21.4263       21.7048       24.1502       25.3722       24.5738       18.9706        7.9151        5.2574        3.9699        3.1645        0.0000        2.2013        0.9974        1.0988        0.0000        0.0000        0.0000        0.0000        0.0000        0.0000        0.0000        0.0000        0.0000        0.0000        0.0000        0.0000        0.0000        0.0000        0.0000        0.0000        0.0000        0.0000
        0.0000        0.0000        0.0000        0.0000        0.0000        0.0000        0.0000        0.0000        0.0000        0.0000        0.0000        0.0000        0.0000        0.0000        0.0000        0.0000        0.0000        0.0000        0.0000        0.0000        0.0000        0.0000        0.0000        0.0000        0.0000       21.0210       16.1490       23.9564       23.0852       17.8595       12.8661       10.0180        8.9192       10.0558       10.0876        8.3050        8.2900        7.6289        6.7392        6.6261        3.9489        3.9196        3.5826        5.2048        6.6935        7.4325        5.3405        6.9047        7.4521        6.2531        5.7533        4.8028        4.6237        3.8817        3.7259       14.0160        4.1987        5.4872        4.8889        2.8159        1.7388        1.5475        0.3739        0.6519        0.1967        0.0999        0.0934        0.0785        0.0725        0.1064        0.2473        0.9558        0.9578        1.2270        1.3302        0.8965        1.4559        1.4705        2.0240        2.1952        2.2124        2.5261        3.4934        3.8701        4.5764        2.7480        5.6686        3.9474        4.1478        3.5386        3.6478        2.0467        2.9570        3.1452        4.5535        3.4057        3.6067        3.6771        3.7763        2.4964        2.7784        6.2877        6.2648        7.4536        7.5030        2.6124        1.9484        3.2654        3.0161        2.9585        3.6236        3.3693        3.5176        3.4576        3.2496        3.3363        3.1008        3.1164        3.0663        1.9905        1.7157        0.0000        0.0000        0.0000        0.0000        0.0000        0.0000        0.0000        0.0000        1.0775        1.0923        1.2468        1.3680        1.5021        1.7738        2.3448        3.1242        5.2604        4.6466        5.3699        5.6275        8.7676       10.8614       10.2946        9.7097        9.9789        8.3563        9.9903       10.5075       11.6423       13.1552       13.6624       13.9736       14.5456       15.8917       15.8078       15.3685       15.4603       15.9010       17.4109       17.1046       15.4294       14.4835       16.1513       13.4026       15.1294       12.9474       13.1873       13.0139       11.4184       11.2118       11.1776       11.5182       11.8555       12.4189       14.2964       15.3796       16.4437       17.3915       23.3965       23.3217       24.3705       18.7377       23.5363       24.8914       24.8333       24.8784       21.2741       22.1007       14.0706       14.0458       12.9623       13.9829       13.5029       10.9545        7.3247        7.2550       11.6569       12.0239       16.5059       17.1580       21.1570       22.3321       25.3731       26.7548       26.3357       27.1472       25.6903       28.4183       28.5757       27.9423       22.5038       22.0853       18.8262       18.3673       21.4361       22.0664       22.5346       23.5879       24.2092       24.4672       23.0460       19.0588        9.1302        6.7697        0.0000        0.0000        0.0000        0.0000        0.0000        0.0000        0.0000        0.0000        0.0000        0.0000        0.0000        0.0000        0.0000        0.0000        0.0000        0.0000        0.0000        0.0000        0.0000        0.0000        0.0000        0.0000        0.0000        0.0000
        0.0000        0.0000        0.0000        0.0000        0.0000        0.0000        0.0000        0.0000        0.0000        0.0000        0.0000        0.0000        0.0000        0.0000        0.0000        0.0000        0.0000        0.0000        0.0000        0.0000        0.0000        0.0000       30.8485       33.6932       32.4471       31.1493       21.2852       17.6672       21.7113       20.5787       19.2382       17.1432       15.9914       16.2458       17.3012       13.0824       10.0433       11.1344        9.0319       12.1329        7.3929        4.0761        2.9242        2.9658        2.7784        2.6023        4.6833        9.5741        8.8734        8.5950        8.3081        8.8463        8.2871        7.8927       13.3800       17.8384       29.4008       21.1176        8.9538        8.3229        4.5662        2.0979        1.0526        0.3644        0.1636        0.1253        0.1218        0.1792        0.1869        0.3051        0.4921        0.7173        0.7033        0.7102        0.7336        0.6170        1.0936        1.1280        1.2225        0.9722        0.9659        1.0097        1.4208        1.9354        3.3195        4.0284        2.8063        3.0612        4.3516        4.3841        3.2286        2.9961        3.0634        3.7350        3.9600        3.1204        3.2492        3.2454        1.9878        2.0358        1.7176        2.2723        2.4047        5.2740        5.3562        3.6722        3.8045        2.6275        2.2292        1.5861        1.4920        1.6781        2.0072        1.9024        1.8457        2.4427        2.3743        2.3323        2.3953        3.9716        4.4667        2.2656        2.2244        1.8879        1.8527        1.6867        1.6527        3.8291        3.7604        3.1183        2.4858        1.4884        2.1680        2.0957        1.9481        3.4579        6.3672        7.7144        9.5530        7.3519        6.5375        8.2975       10.8933       13.3410       13.5820       13.9276       11.4516       12.7786       12.5687       14.2505       15.7812       16.4131       15.7514       16.6673       18.9151       21.8943       21.9446       21.0336       21.5058       24.2740       23.8456       21.2209       21.2586       20.3949       16.4497       15.1438       14.8226       16.7808       15.5992       16.8602       17.2808       14.8053       14.2150       14.9384       15.0134       17.8669       18.7998       19.3220       20.6431       26.7192       27.8047       26.8090       25.8445       23.1861       27.6120       24.6414       23.4395       28.9782       19.8457       22.3210       14.6415       11.8796       12.4418       10.4528       11.5114       11.5510       11.5892       14.8805       17.7374       19.5178       21.5650       24.4982       27.2966       28.3397       26.4230       25.6611       24.3303       25.6506       26.6755       27.9608       26.6145       24.4991       22.2099       21.0898       21.3911       23.2590       23.9346       23.6569       23.4373       27.0294       27.2988       25.2679       20.6521       13.3519        0.0000        0.0000        0.0000        0.0000        0.0000        0.0000        0.0000        0.0000        0.0000        0.0000        0.0000        0.0000        0.0000        0.0000        0.0000        0.0000        0.0000        0.0000        0.0000        0.0000        0.0000        0.0000        0.0000        0.0000        0.0000
        0.0000        0.0000        0.0000        0.0000        0.0000        0.0000        0.0000        0.0000        0.0000        0.0000        0.0000        0.0000        0.0000        0.0000        0.0000        0.0000        0.0000        0.0000       28.3424       29.1322       30.2484       29.1141       29.6247       32.0117       30.9274       29.1018       20.6467       21.6595       23.0351       26.1028       24.9739       22.7443       20.6588       19.8072        8.5316        7.9899        7.4747        6.6966        7.3361        4.8371        4.3427        3.3618        2.8858        2.4025        2.5165        4.1632        4.7914        9.3871        9.9809        9.9528        9.4078       10.3959        9.9333       10.4600       11.4257       11.1669       17.3454        5.9811        8.7465        7.5244        2.1404        1.1242        0.9632        0.2593        0.2634        0.2639        0.1176        0.1219        0.1469        0.1627        0.2600        0.2518        0.2145        0.2498        0.3709        0.3390        0.4263        0.5059        0.6834        0.7236        0.7752        1.0285        3.1197        3.9501        3.3435        3.7930        2.4135        2.7228        2.7247        2.9071        4.4022        2.9270        2.9123        3.1286        3.1974        2.7533        3.0771        3.8162        2.0173        1.2931        0.9354        1.1601        1.6012        2.0374        2.1481        0.3352        0.4489        0.9012        0.9362        0.9148        1.0053        1.2061        1.8718        1.5912        1.9061        1.2054        5.3868        4.1124        2.3430        2.0710        1.9665        2.3177        2.5193        2.4038        2.4423        2.3529        2.2832        3.1752        3.1941        3.1366        3.1474        1.9442        2.0861        2.8013        2.9392        4.5657        5.8286        8.2309        8.4401        7.5915        4.6678        5.4828        6.6175        8.8417       10.1996       11.6661       12.2918       13.8611       15.3017       14.7683       17.6077       20.4308       20.3330       22.0989       24.5013       25.7074       25.4697       23.3750       24.7297       25.5320       27.0006       23.3187       21.2753       18.8222       17.3335       16.5484       15.3973       18.2808       16.0769       15.6997       16.2726       16.4467       15.7438       16.4554       17.0244       19.2144       19.9710       20.8285       22.7761       27.4976       32.4544       30.1329       26.1764       27.2142       23.7401       19.1657       16.6662       13.9972       15.0807       14.8183       13.4987       12.0003        9.8478        9.4059        9.4976       13.2385       12.0754       13.1472       15.8803       21.1395       23.7988       26.3744       27.1383       27.5546       26.1882       24.7903       24.3542       27.0524       27.7089       27.8334       27.5232       26.6202       23.1043       23.3887       23.5236       25.0119       25.4664       25.9159       25.3492       29.9062       29.2235        0.0000        0.0000        0.0000        0.0000        0.0000        0.0000        0.0000        0.0000        0.0000        0.0000        0.0000        0.0000        0.0000        0.0000        0.0000        0.0000        0.0000        0.0000        0.0000        0.0000        0.0000        0.0000        0.0000        0.0000        0.0000        0.0000        0.0000        0.0000
        0.0000        0.0000        0.0000        0.0000        0.0000        0.0000        0.0000        0.0000        0.0000        0.0000        0.0000        0.0000        0.0000        0.0000        0.0000       33.1261       30.7857       28.9449       27.9285       28.5003       29.9494       28.9816       27.6594       28.2554       25.2320       23.2348       21.5974       24.5447       27.5614       23.2517       20.0020       22.7553       20.9549        8.9286        9.0414       10.4210        6.9474        6.1253        5.7640        4.7660        3.5571        2.6676        2.6408        2.5136        3.2482        2.3487        1.5400        8.3130        9.3977        9.7839        9.4153       10.4325        9.8247        8.8905        7.6170        5.9437        4.9257        5.8083        9.3128        8.4196        3.1036        1.2001        0.7388        0.1997        0.2020        0.1682        0.1195        0.1594        0.1470        0.1517        0.2167        0.1418        0.0901        0.1621        0.3550        0.4178        0.3997        0.4897        0.5373        0.6686        0.8276        2.9120        3.3829        1.6145        1.6164        1.7369        2.0039        2.0826        3.1777        3.3631        3.7265        3.0428        2.7256        2.5757        2.5984        2.7045        2.7599        3.1207        2.0674        1.5037        0.7755        0.7186        0.7642        0.3666        0.1905        0.2953        0.2543        0.6760        0.7339        0.7380        0.7202        1.6617        2.6798        3.0364        1.7826        1.5224        2.4676        1.8683        1.5062        3.0898        2.7038        2.4423        2.7690        2.7513        2.7325        2.8296        6.2952        5.0779        3.3239        2.8855        3.9152        5.1383        4.2720        3.1418        2.2945        4.0863        5.7505        5.2590        5.1909        7.2548        5.8338        5.2888        5.8529        8.2917       10.2058       11.0511       12.3908       14.7553       15.4395       18.0529       19.3309       20.9179       23.9546       25.6440       25.3871       26.4843       26.8153       24.4746       27.3855       24.8893       22.3369       20.9878       19.6550       17.3609       16.1207       15.3410       15.1770       17.0785       17.6583       16.4610       16.9150       16.6004       18.0623       18.6332       18.5856       20.8896       21.7875       21.5289       24.1745       29.3290       29.0125       28.5072       28.9580       29.2933       21.6967       17.4626       14.7046       12.6076       10.6000       13.1075       12.5190        8.0615        8.2662        8.4544        8.7912       11.7667       13.9469       19.6004       17.5438       21.5442       25.4825       26.8410       26.8491       24.2998       25.1618       25.1141       28.2280       28.9318       28.2094       28.8856       28.1759       27.1667       24.7385       23.6771        0.0000       24.5948       24.1126       23.1834       25.3957       31.3277       30.5468        0.0000        0.0000        0.0000        0.0000        0.0000        0.0000        0.0000        0.0000        0.0000        0.0000        0.0000        0.0000        0.0000        0.0000        0.0000        0.0000        0.0000        0.0000        0.0000        0.0000        0.0000        0.0000        0.0000        0.0000        0.0000        0.0000        0.0000        0.0000
        0.0000        0.0000        0.0000        0.0000        0.0000        0.0000        0.0000        0.0000        0.0000        0.0000        0.0000        0.0000        0.0000       35.8901       37.8703       33.5006       33.1983       31.4616       31.1368       30.7621       29.6942       30.6129       28.7821       31.5490       33.1805       32.0470       27.6928       19.4881       19.1135        8.8627        8.0627        9.3895        8.9077        8.2261        7.8550        7.6383        6.5698        5.6926        4.5487        2.9465        2.4984        2.4018        3.1253        2.4534        1.4003        1.1608        1.1490        7.5645        8.5367        8.9989        8.4349        9.1945        8.4363        7.7860        6.4234        5.0757        4.0224        3.4780        5.6921        2.5579        2.0673        0.8139        0.2524        0.1216        0.0962        0.0979        0.1272        0.1603        0.2419        0.4407        0.5841        0.1341        0.0641        0.0849        0.1074        0.3085        0.5180        0.8162        0.8346        1.9707        1.0846        3.2912        1.7570        1.0032        1.0890        1.7349        1.8252        1.5329        1.8288        2.7557        2.9093        2.6326        2.8832        2.5499        2.5785        2.7442        2.8023        2.2362        1.8527        1.2821        0.9003        0.8823        1.1472        0.7312        0.1994        0.2546        0.2628        0.6764        0.7312        0.7282        2.1271        1.9495        2.6099        2.0519        1.5105        1.2239        1.2896        1.6783        1.8378        2.3797        2.6925        3.8937        3.6583        2.8444        2.6526        2.6961        5.5711        4.9750        3.9118        2.5928        2.2318        3.5431        6.7413        5.0066        7.3851        8.5236        9.4789        8.9564        5.0087        4.5346        4.7849        6.7940        6.3595        8.7145        9.4633       10.0700       12.2205       14.4543       17.2789       17.4569       18.6786       24.6098       28.2215       26.2410       25.1285       24.7554       24.8518       26.9692       23.4175       22.3643       21.6773       20.3862       18.7994       16.6103       15.6300       14.6388       15.1234       15.5912       15.3255       16.8429       18.1621       18.0561       20.5041       20.2558       19.4230       21.0193       23.2544       23.7566       23.6562       22.2986       26.9200       26.9159       28.1210       28.2286       20.9985       16.4646       15.2627       16.6993       11.9375       10.1741        7.2111        6.4788        6.2205        6.2555        8.2828       11.1957       15.3398       18.2399       17.5710       20.2925       22.7314       23.7964       23.7076       22.7498       27.5222       29.1900       28.0047       29.2914       30.5806       30.6700       31.6401       31.5990       29.5819        0.0000        0.0000        0.0000        0.0000        0.0000        0.0000        0.0000        0.0000        0.0000        0.0000        0.0000        0.0000        0.0000        0.0000        0.0000        0.0000        0.0000        0.0000        0.0000        0.0000        0.0000        0.0000        0.0000        0.0000        0.0000        0.0000        0.0000        0.0000        0.0000        0.0000        0.0000        0.0000        0.0000        0.0000        0.0000        0.0000
        0.0000        0.0000        0.0000        0.0000        0.0000        0.0000        0.0000        0.0000        0.0000       44.1225        0.0000        0.0000       45.0703       45.1744       43.2875       48.3372       47.2297       45.0961       41.7763       41.9552       40.8722       38.6047       35.3246       31.5201       26.8852       24.1933       20.8861       11.8790        9.7205       11.1036        9.0731        8.5144        7.9420        7.2801        6.5973        5.9705        5.3781        4.8223        4.2369        2.9097        2.1974        2.0491        2.1818        1.0667        1.2049        1.4716        0.9406        4.6865        5.7261        5.6794        5.6296        5.1142        4.5712        3.9570        3.2876        1.8883        1.5757        1.7042        2.8581        1.6891        0.3687        0.0632        0.0326        0.0360        0.0311        0.0386        0.0586        0.0783        0.1312        0.3483        1.0617        0.2287        0.1177        0.1469        0.2349        0.2251        0.2205        0.3889        0.3708        1.1680        5.3268        5.0918        1.0367        0.9546        0.9711        2.0421        2.0083        1.8639        2.8243        3.1921        3.7732        3.7387        4.4947        5.3737        6.5187        4.6407        4.0568        2.7554        2.3953        1.9143        1.5579        1.7385        1.0496        0.6980        0.7955        0.8543        0.8487        1.0109        2.2408        1.4112        1.1060        1.8539        2.5816        2.7130        2.1015        1.1595        0.9868        1.2048        1.5316        2.0651        3.1590        4.0166        5.2823        4.0424        3.0066        2.9499        5.2923        4.6303        3.8446        3.1433        3.0415        3.6719        5.0143        5.8422        6.7961        7.3842        6.8573        7.0187        5.6758        5.9454        6.5721        8.9214       10.2199       13.4102       14.3082       12.7638       14.6253       15.1806       16.6684       19.8359       20.7426       23.6244       26.3410       25.8706       26.8406       27.0793       29.5415       25.4625       25.2191       25.0857       22.7366       20.2831       19.2715       18.7263       16.9908       16.3488       16.2255       16.3075       16.3995       16.0175       17.0351       22.0337       23.6558       23.7755       24.4346       30.5942       34.0760       34.0919       32.3592       30.4270       30.0019       31.9570       27.9644       22.0888       21.4186       17.1347       17.4694       16.0014       12.2267       10.5470        6.9515        6.4291        5.4744        6.1730        8.8854       13.3387       13.7679       18.2082       23.0354       18.9698       18.7844       19.2995       21.4022       22.2805       22.5391       24.2917       27.8438       32.9218       35.5388       35.7903       33.1689       28.2009        0.0000        0.0000        0.0000        0.0000        0.0000        0.0000        0.0000        0.0000        0.0000        0.0000        0.0000        0.0000        0.0000        0.0000        0.0000        0.0000        0.0000        0.0000        0.0000        0.0000        0.0000        0.0000        0.0000        0.0000        0.0000        0.0000        0.0000        0.0000        0.0000        0.0000        0.0000        0.0000        0.0000        0.0000        0.0000        0.0000        0.0000
        0.0000        0.0000        0.0000        0.0000        0.0000       58.5406       50.6730       45.5977       42.4979       40.5870       39.0280       45.5003       44.4104       46.4242       45.2273       47.3783       47.5749       44.4059       42.9857       43.9836       39.4381       34.0952       31.2352       28.1589       27.5952       22.8743       19.5115       11.2087        9.6308       10.1676        9.3499        8.9235        8.1827        7.0370        6.4451        5.8035        5.2167        4.5879        3.9231        2.5494        2.2142        1.9530        2.2689        1.0886        1.2889        1.3372        0.8725        4.6082        4.9773        5.0356        4.4713        4.7182        3.6967        3.0140        2.4227        1.3675        1.0777        1.9301        1.5452        0.3609        0.0569        0.0000        0.0270        0.0189        0.0201        0.0343        0.0616        0.1341        0.2540        0.6750        0.2787        0.1449        0.1998        0.2147        0.3160        0.2677        0.4921        0.9300        1.8699        1.5298        4.9116        1.1266        0.8418        0.7618        0.8723        1.2017        2.5589        2.3952        2.4747        2.6546        2.1848        3.1797        5.6405        7.3047        7.1317        5.5910        5.3971        4.3467        3.1746        1.8778        1.7580        1.1776        1.1628        0.7511        0.8426        0.8660        0.9196        1.0553        2.1787        1.5626        1.5404        1.9228        2.1514        3.0527        2.5380        1.5268        3.9978        4.4461        1.7217        2.3197        2.5063        2.8541        4.6303        3.8521        3.3208        3.1433        3.7809        3.7102        3.6320        3.3818        3.0814        3.4046        5.5147        6.4869        7.2977        6.3995        5.0436        4.8660        5.2629        5.9196        7.3770        9.3229       11.3481       15.0583       16.3864       13.8744       14.7258       20.7979       16.3035       17.5190       19.2825       21.1386       28.9912       29.7411       27.3875       29.3146       31.9149       26.7375       28.1135       26.4127       23.0292       20.0435       18.4508       18.0399       16.5593       16.6176       16.6017       15.7626       15.1715       15.5853       17.2988       21.5517       23.9433       24.6926       27.3551       29.4202       40.7523       38.6275       33.5604       29.6000       27.9968       31.3015       31.5676       19.5740       19.4836       22.8172       17.0680       12.2497       19.0718       10.0676        7.2881        5.7686        0.0000        0.0000        6.2115        8.6954       11.3653       14.2482       19.6729       16.3391       17.6761       19.2116       19.3065       20.9125       23.1249       24.3003       26.9318       30.9385       35.1067       35.9464       30.8574        0.0000        0.0000        0.0000        0.0000        0.0000        0.0000        0.0000        0.0000        0.0000        0.0000        0.0000        0.0000        0.0000        0.0000        0.0000        0.0000        0.0000        0.0000        0.0000        0.0000        0.0000        0.0000        0.0000        0.0000        0.0000        0.0000        0.0000        0.0000        0.0000        0.0000        0.0000        0.0000        0.0000        0.0000        0.0000        0.0000        0.0000        0.0000
        0.0000        0.0000        0.0000        0.0000       65.1285       59.0876       50.6530       46.3779       38.7561       33.9734       33.5247       37.0999       35.4378       33.0520       33.1541       39.5272       41.5364       36.8793       35.1795       35.9323       29.2455       27.6037       28.1044       29.0614       28.1592       23.6400       17.8489       10.3865       10.3379       11.5972       16.8557       16.4282        8.7382        6.6388        5.9870        5.3270        4.7408        4.2565        3.4479        2.0939        2.3681        1.8270        1.8929        1.7606        0.9888        0.6495        0.7487        3.7074        4.1925        4.5514        4.2313        4.4234        3.1786        2.4681        1.8684        1.0343        0.6585        0.3990        0.8523        0.2509        0.0000        0.0000        0.0000        0.0168        0.0411        0.2267        0.8426        1.4422        1.3733        0.9820        0.2919        0.2239        0.6150        0.6822        0.6443        1.2094        1.2890        2.0745        2.5838        2.8734        2.0079        1.0494        0.9181        0.9395        1.0868        1.2599        2.4516        2.8117        2.0250        2.0964        2.0872        4.9582        6.6135        7.5579        7.6510        6.4695        5.2496        4.8030        3.5793        2.3334        1.8481        1.4200        1.4555        1.2904        1.1328        1.1042        1.1357        1.4072        2.1867        2.3604        3.8513        4.8711        4.7586        2.0348        1.9652        2.4571        4.1915        1.4368        1.7142        2.3423        2.5580        2.8886        3.0085        3.2775        3.7217        3.5813        6.4681        5.6418        3.9385        3.1978        3.0698        3.3943        3.0916        3.3757        3.7165        4.1055        4.6443        5.0447        5.6342        6.1789        7.3369        9.8340       11.9189       11.3173       13.3604       14.2909       16.8588       20.8759       18.3256       18.1483       20.2746       27.4481       31.5416       27.8598       27.3380       26.2162       26.9484       25.0683       26.6273       23.6838       22.2651       21.5098       19.6862       18.2829       17.9588       17.1815       16.6406       15.4327       14.7300       18.8574       21.5230       21.5932       23.9375       24.4062       25.1857       26.9411       33.7978       36.5090       28.1077       22.8503       22.9015       31.9923       22.3656       22.5369       18.7005       18.5365       15.3105       17.4371       14.2210       11.5062        8.0287        0.0000        0.0000        0.0000        5.8019        7.6945        9.0089       11.1593       12.3797       12.6116       14.9252       16.3250       17.7752       19.5580       23.7312       26.3317       28.8697       32.9871        0.0000        0.0000        0.0000        0.0000        0.0000        0.0000        0.0000        0.0000        0.0000        0.0000        0.0000        0.0000        0.0000        0.0000        0.0000        0.0000        0.0000        0.0000        0.0000        0.0000        0.0000        0.0000        0.0000        0.0000        0.0000        0.0000        0.0000        0.0000        0.0000        0.0000        0.0000        0.0000        0.0000        0.0000        0.0000        0.0000        0.0000        0.0000        0.0000        0.0000        0.0000
        0.0000        0.0000       77.3493       53.9385       52.5762       46.1061       41.9541       39.9764       34.5367       30.0096       27.1266       27.9332       26.5001       24.8431       25.2701       30.6621       29.6284       27.8413       26.8767       24.2746       24.1751       23.1395       21.9953       23.1127       17.8539       16.9545       15.4041        8.6115        7.6478        7.0488        6.3908        9.3976        7.0844        6.5838        5.1814        4.4916        3.8639        3.2211        2.6880        1.3236        0.9572        0.6989        1.0937        0.5723        0.4276        0.4974        0.5766        2.9229        3.2742        3.2671        2.9790        3.4733        2.6476        1.9898        1.9840        1.2919        0.6883        0.2933        0.2108        0.0000        0.0231        0.0000        0.0000        0.0289        0.0405        0.1183        0.3330        0.1925        0.2295        0.7235        0.8976        0.8211        0.8488        1.3053        1.2785        2.9302        3.8891        3.7956        2.5941        1.5901        1.5454        1.5864        2.5038        2.8204        2.1869        2.0450        2.5155        2.2763        1.9095        1.8774        1.9342        2.7887        5.0573        7.5539        7.3957        6.4865        5.4888        5.4808        5.0196        3.0614        2.0885        1.5785        1.5867        1.2633        1.3215        1.3181        1.5323        1.7392        1.9215        3.1923        8.9844        9.1471        6.4179        3.2300        4.3010        2.8076        5.9888        4.8468        2.9807        2.7976        3.8039        3.2775        2.9652        3.5921        5.2109        4.0292        4.4882        3.6665        3.2399        3.2844        3.2816        3.3471        3.4017        3.6140        4.1236        4.3668        4.8974        5.7525        5.9781        7.1220        8.1805        8.4781       10.0362       13.5651       16.0025       17.2318       15.4314       17.1434       17.0955       17.5581       19.2540       22.3074       25.4800       21.6642       20.8517       21.4910       20.7284       20.6997       21.7722       20.6789       20.1082       19.7218       18.2838       17.6794       18.9927       19.3812       20.6904       17.6768       17.0020       15.8003       16.7185       20.8977       21.3775       21.9369       21.9308       23.9080       24.5210       24.7205       22.7775       20.8426       20.1730       21.4160       21.9823       21.3537       17.1510       15.8547       14.1304       11.3828       10.0240        7.8036        0.0000        0.0000        0.0000        5.8871        5.1088        7.0703        8.0444        9.3753       10.9662       12.0775       13.9962       16.0402       15.8956       17.8697       21.2475       24.7067       29.5432        0.0000        0.0000        0.0000        0.0000        0.0000        0.0000        0.0000        0.0000        0.0000        0.0000        0.0000        0.0000        0.0000        0.0000        0.0000        0.0000        0.0000        0.0000        0.0000        0.0000        0.0000        0.0000        0.0000        0.0000        0.0000        0.0000        0.0000        0.0000        0.0000        0.0000        0.0000        0.0000        0.0000        0.0000        0.0000        0.0000        0.0000        0.0000        0.0000        0.0000        0.0000        0.0000
        0.0000       64.4283       58.8011       47.7444       43.9323       41.5117       37.5535       44.8034       37.5377       23.4149       20.7619       23.0683       21.8724       18.5804       16.5504       15.8330       18.3461       16.8572       16.3425       13.4724       18.3651       18.5660       17.6297       11.8164       14.1518       10.7742       10.4414        7.8375        6.6611        5.4989        5.5790        6.0629        4.6926        4.9702        3.4316        3.2820        2.7609        5.2023        4.7094        1.7227        0.9243        0.4131        0.4928        0.5885        1.0326        1.0286        0.9504        0.2943        0.2017        0.2005        0.3241        1.6959        1.0346        0.6900        0.7748        0.3354        0.0935        0.0355        0.0736        0.1240        0.0456        0.0466        0.0638        0.2569        0.1993        0.2774        0.4065        0.4809        0.6926        0.8893        2.1670        1.7091        2.2974        2.3573        2.1741        2.9246        2.9960        2.5339        4.1599        2.5245        3.8476        2.7035        3.4496        3.1928        2.7671        2.2975        2.0112        2.2277        2.2852        3.2273        4.6431        5.4694        6.2715        9.3406        8.9935        7.9798        8.2494        6.9975        6.5788        5.0038        2.1456        1.7905        2.4034        2.3867        2.4172        2.7595        2.6276        2.9337        2.0143        2.0907        4.5617        4.2870        5.4832        5.5330        7.0651        2.5661        1.3912        1.5565        1.9021        3.3745        3.2178        2.7295        3.0201        3.6302        4.4846        4.2410        3.5372        3.3470        3.2865        6.0281        5.0651        4.0836        4.0393       10.1847        6.7928        8.7057        8.5296       11.3113       12.1450       13.7617       13.8125       15.4673       17.0659       27.3999       25.8090       23.3678       24.9164       16.4193       19.1297       17.7441       19.7326       21.6736       22.4435       23.7084       24.1782       22.1275       20.5889       19.2847       19.7295       22.9469       23.2572       21.7119       20.0552       16.8738       17.3171       24.3624       28.9385       19.3980       18.3892       21.1044       20.4766       22.4460       21.4136       23.0051       22.6963       18.4525       20.0777       16.6203       17.1551       15.8915       17.3148       16.4929       15.5096       20.8069       19.8162       18.3389       16.4743       16.5522        0.0000        0.0000        0.0000        0.0000        7.5373        6.8708        5.9646       10.2302       15.3243        7.6625       10.5196        9.7069       11.9978       13.8392       19.0468       20.5575       23.1346       24.9955        0.0000        0.0000        0.0000        0.0000        0.0000        0.0000        0.0000        0.0000        0.0000        0.0000        0.0000        0.0000        0.0000        0.0000        0.0000        0.0000        0.0000        0.0000        0.0000        0.0000        0.0000        0.0000        0.0000        0.0000        0.0000        0.0000        0.0000        0.0000        0.0000        0.0000        0.0000        0.0000        0.0000        0.0000        0.0000        0.0000        0.0000        0.0000        0.0000        0.0000        0.0000        0.0000        0.0000
        0.0000       57.0897       53.6726       42.6820       38.1899       36.9856       37.8433       40.9761       30.1985       17.3955       15.2420       16.0491       16.0496       13.8269       12.1572       11.8282       16.6121       17.6486       20.5133       18.0441       15.7299       15.7069       12.5470        8.5000        8.4314        6.8467        7.1462        6.3760        5.1835        4.5590        4.0750        4.0644        5.3306        3.9647        3.5185        3.4165        2.8061        2.2221        4.3576        4.1862        0.4906        0.4060        0.8913        1.7132        2.1329        1.7174        0.7456        0.1883        0.1027        0.1025        0.0891        0.3988        0.3314        0.2498        0.2703        0.0502        0.0266        0.0354        0.0000        0.0368        0.0215        0.1232        0.4089        0.6789        0.6331        0.5286        0.4993        0.6272        1.0324        2.1716        2.7463        1.7433        1.8395        2.6698        2.5849        2.8794        3.5299        2.8113        2.6753        2.3906        2.4464        2.4418        3.4227        4.0909        2.8397        3.4124        2.6433        2.6225        2.9438        2.5174        2.7001        3.1842        3.4676        4.3002        6.0139        5.6827        5.6843        6.5288        4.7711        3.6016        2.5347        2.1835        2.7026        2.7897        2.8070        2.8383        2.4827        2.0388        2.0687        1.7802        1.4906        2.0116        1.9360        2.2949        2.4963        2.0731        3.2626        2.1408        1.8798        2.7680        2.7801        2.9472        3.2517        6.7954        6.5037       26.8079       10.6467        3.4518        3.4343        6.7527        5.8390        4.7929        4.8126        8.6497        8.1341        9.4963       11.9768       15.4536       13.6838       14.4674       17.4209       18.0205       22.1250       31.2316       40.3366       55.3596       40.4692       24.6886       22.5585       22.2051       22.0711       20.6549       22.7569       23.3655       21.5615       19.7871       19.8090       19.5197       18.9395       22.9358       23.1641       25.3502       21.6564       19.1049       30.8684       31.3986       23.1562       17.1335       17.4933       17.4157       19.0352       22.8344       27.5186       28.2344       26.2271       18.1071       15.4563       16.7133       13.6294       13.3964       14.1858       13.4977       13.2208       13.5776       13.1411       14.2828        0.0000        0.0000        0.0000        0.0000        0.0000        5.1189        4.6902        5.8384        6.3867       10.2512        8.1640        7.1241        7.6442        8.6292        9.4708       10.6578       13.6324       17.2936        0.0000        0.0000        0.0000        0.0000        0.0000        0.0000        0.0000        0.0000        0.0000        0.0000        0.0000        0.0000        0.0000        0.0000        0.0000        0.0000        0.0000        0.0000        0.0000        0.0000        0.0000        0.0000        0.0000        0.0000        0.0000        0.0000        0.0000        0.0000        0.0000        0.0000        0.0000        0.0000        0.0000        0.0000        0.0000        0.0000        0.0000        0.0000        0.0000        0.0000        0.0000        0.0000        0.0000        0.0000        0.0000
       52.3571       47.4111       44.0352       41.5251       39.7414       33.1508       38.1819       24.3178       16.4579       14.9155       10.8446       12.4532       12.1993       11.5575       11.4705        9.4318        8.9430       10.0608       12.6234       14.2295       13.8552       11.0819        5.5147        4.6395        4.5072        4.8368        5.2852        4.8931        4.9498        5.1957        6.3284        7.1992        5.2664        3.4126        3.4841        3.5278        2.2971        2.4479        4.2725        3.0085        1.2118        0.4405        1.2669        2.0130        1.7925        1.3473        1.3156        1.5882        0.1368        0.0460        0.0650        0.3063        0.3207        0.1974        0.1151        0.0245        0.0232        0.0000        0.0380        0.0561        2.0068        0.0172        0.1783        0.3751        0.8889        1.1817        1.2489        1.3478        2.7979        2.8134        2.6514        2.6124        3.1547        2.6705        3.1830        3.0360        4.8558        4.5671        4.5056        2.7979        2.0473        1.9533        1.6299        2.4149        2.2392        2.1404        2.4173        2.2819        2.2234        2.4927        2.5841        2.9470        2.9145        3.4198        3.7915        4.3812        3.4405        3.4492        3.9428        3.1809        2.8530        2.6710        3.0143        3.1185        2.9755        2.9042        2.9015        2.8614        4.1823        2.0127        1.8380        1.4235        2.1703        2.4000        4.0664        3.6501        2.6248        2.0591        2.0769        3.0059        3.1035        3.1186        3.7124        3.8382        3.5999        3.9693        4.1721        5.4793        5.3370        3.7016        3.9140        6.5375        6.8331        8.3615        7.6033        8.9841       12.5649       14.6018       13.3512       14.0335       28.4398       18.4331       25.4398       43.6035       67.0821       59.3178       46.0198       31.5822       24.9295       25.9531       19.2389       21.8392       18.8028       20.6983       21.4442       19.5082       16.5260       16.5490       17.1445       21.5419       30.1677       31.3255       20.7504       17.3689       28.2698       23.3743       18.0913       18.6792       16.9298       16.7505       17.3177       20.0705       23.0503       28.0723       32.5679       19.4243       12.9542       10.4542        9.2571        9.0943        9.2428       10.4947        9.9040       11.8839       12.9960        0.0000        0.0000        0.0000        0.0000        0.0000        0.0000        2.5596        2.5725        3.8941        4.1177        5.7147        6.6034        6.6754        7.6148        9.3085       10.4880        0.0000        0.0000        0.0000        0.0000        0.0000        0.0000        0.0000        0.0000        0.0000        0.0000        0.0000        0.0000        0.0000        0.0000        0.0000        0.0000        0.0000        0.0000        0.0000        0.0000        0.0000        0.0000        0.0000        0.0000        0.0000        0.0000        0.0000        0.0000        0.0000        0.0000        0.0000        0.0000        0.0000        0.0000        0.0000        0.0000        0.0000        0.0000        0.0000        0.0000        0.0000        0.0000        0.0000        0.0000        0.0000        0.0000        0.0000        0.0000
       40.2703       35.2315       34.0982       32.7220       32.0739       30.6419       29.6001       31.0204       20.2989       14.7409       11.7864       12.4179       11.3152       10.8820       10.3233        7.6436        6.4444        7.0331        6.3721        5.7994        7.0863        5.2192        4.2822        4.3932        4.3413        4.6152        4.8030        4.5593        4.7155        4.8547        5.6083        6.8761        4.8768        4.1809        4.2770        4.3797        4.8258        6.4484        5.2881        2.8295        1.9802        1.3622        1.2793        1.0506        0.7154        0.5920        0.3939        0.3798        0.4451        0.2888        0.0651        0.1728        0.1866        0.3269        0.2313        1.0009        0.2309        0.0844        0.0000        0.0000        0.0000        0.0357        0.2970        0.8470        1.6520        1.5513        1.6639        2.7870        3.2370        3.1514        3.4577        2.8480        3.1347        2.6949        2.4124        3.1056        3.3827        3.5732        3.8665        2.4663        2.1061        1.6506        1.8600        2.1012        2.0977        2.2802        2.5814        2.8067        2.8675        3.0725        3.1553        3.4151        3.8057        3.6751        3.0794        3.4500        3.7707        4.7451        5.4806        4.7006        3.0648        3.3270        3.3164        3.2107        3.6703        3.4896        3.7401        3.1830        3.5857        4.2867        2.3975        1.9121        2.7124        2.8817        2.8289        1.8527        1.9316        2.0626        2.2514        2.8538        3.0906       20.6754        9.2762        3.5299        3.3722        3.6259        3.8101       11.0658        9.5691        3.5979        8.5974        8.3640        4.8111        5.2293        6.0794        5.6166        6.9339       10.3609       11.4394       12.5272       14.6052       19.4137       26.4552       42.6146       65.6326       58.6397       34.7344       25.9426       18.2352       17.8890       17.5459       21.4600       18.8893       18.9794       18.5856       16.3325       17.2469       20.1487       18.8618       41.2466       70.8331       48.5114       20.5898       18.3739       17.1446       15.9518       14.6195       17.4105       16.1486       18.7807       17.8995       17.1897       18.1549       20.0052       19.3051       17.4532       14.6993       11.4373        8.6964        8.3209        8.2767       12.1848       12.5155       13.7002        0.0000        0.0000        0.0000        0.0000        0.0000        0.0000        4.2772        1.4988        2.2222        5.8900        5.0169        5.6518        5.6949        7.5423        7.9500        9.3390       10.6115        0.0000        0.0000        0.0000        0.0000        0.0000        0.0000        0.0000        0.0000        0.0000        0.0000        0.0000        0.0000        0.0000        0.0000        0.0000        0.0000        0.0000        0.0000        0.0000        0.0000        0.0000        0.0000        0.0000        0.0000        0.0000        0.0000        0.0000        0.0000        0.0000        0.0000        0.0000        0.0000        0.0000        0.0000        0.0000        0.0000        0.0000        0.0000        0.0000        0.0000        0.0000        0.0000        0.0000        0.0000        0.0000        0.0000        0.0000        0.0000
       38.0478       26.3445       17.8467       27.7766       30.6069       31.1942       32.8197       37.3070       25.7636       24.5839       19.2635       13.8191       13.0819       10.2839        9.2336        8.6454        7.7859        7.3229        6.8510        7.1810        6.7988        6.2960        5.9034        5.3543        5.3915        5.0793        4.9853        3.1578        3.6693        4.4184        4.2434        2.7774        2.4219        2.9799        1.5585        1.6412        1.6889        1.7948        2.0082        2.0243        1.3714        0.9714        0.4674        0.2304        0.1332        0.0920        0.1067        0.0407        0.0823        0.0521        0.0239        0.0000        0.0461        0.1570        0.1923        0.3548        0.4269        0.0622        0.0497        0.3357        0.3191        0.6656        1.7326        1.6932        2.3495        2.9158        2.9703        3.2887        1.9465        1.8093        2.2805        3.0074        3.4523        2.6758        1.7973        4.3228        2.3949        2.1498        2.5443        2.9718        2.7095        2.4156        2.4752        3.5004        3.8954        3.9832        4.5091        5.4859        5.3621        5.4949        5.6548        6.5193        6.9173        6.7252        6.0275        5.0127        5.1650        5.2785        5.1740        5.0966        5.7940        5.2135        5.2647        5.5054        7.0577        5.5008        5.9010        3.7607        3.6814        4.5429        3.8687        4.4085        4.3660        4.4001        4.5203        3.5025        3.6548        3.6753        4.3848        5.1491        4.5547        4.3358        4.1741        4.1651        4.1907        3.9564        3.8651        4.9169        3.8485        4.0405        6.2795        5.0331        4.2809        5.7988        5.8786        5.3908        5.8925        6.8161        8.8723        9.6307       21.4466       37.4915       21.4254       20.4627       39.6819       32.5958       22.0197       19.0416       14.7617       16.3748       16.7526       21.0617       19.6315       23.6306       22.4629       20.6374       17.7185       19.3211       31.2800       67.3153       79.6110       52.4192       26.1916       28.7507       25.3963       17.3646       17.8843       16.0210       15.6179       15.2907       15.9353       16.6021       16.9668       18.1712       13.3292       13.5820       12.6142        8.3649        7.7578        7.0198        5.9135        6.1473        0.0000        0.0000        0.0000        0.0000        0.0000        0.0000        0.0000        0.0000        1.2350        1.5295        1.6506        5.4184        6.5661        8.5846        0.0000        5.4219        9.7594       10.9341        8.9762        0.0000        0.0000        0.0000        0.0000        0.0000        0.0000        0.0000        0.0000        0.0000        0.0000        0.0000        0.0000        0.0000        0.0000        0.0000        0.0000        0.0000        0.0000        0.0000        0.0000        0.0000        0.0000        0.0000        0.0000        0.0000        0.0000        0.0000        0.0000        0.0000        0.0000        0.0000        0.0000        0.0000        0.0000        0.0000        0.0000        0.0000        0.0000        0.0000        0.0000        0.0000        0.0000        0.0000        0.0000        0.0000        0.0000        0.0000        0.0000
       42.5143       31.1628       21.1363       35.2996       36.6024       35.4308       40.3006       38.3149       32.0207       29.0810       25.9568       22.3076       12.9397        9.7389        8.3934        8.0918        7.5370        7.1307        6.7321        6.9894        6.9165        6.4355        5.7811        4.8758        4.7596        4.7543        4.8504        3.7947        3.8051        4.2225        3.6355        2.2542        2.0813        1.7983        1.3231        1.3103        0.6238        1.3550        0.9359        0.4116        0.2454        0.2517        0.1418        0.1312        0.3239        0.1469        0.1229        0.1274        0.0795        0.0715        0.0722        0.2896        0.1682        0.1590        1.0018        0.3926        0.1125        0.0000        0.1261        1.0052        1.1266        1.2581        0.8872        1.0987        1.5651        1.4921        1.5642        1.8417        2.3743        2.4859        2.3836        3.1939        2.8282        2.9946        2.5782        1.6839        1.3593        1.1138        1.2282        1.8204        2.7797        2.4422        2.3699        3.6472        4.2247        4.4779        4.9958        5.2053        5.6696        5.9731        6.0656        6.8508        7.0974        6.6228        6.1652        5.2086        4.8680        6.0088        6.4770        7.5573        6.3255        6.9076        6.4789        5.6372        6.4675        7.3399        6.6126        4.3111        3.7086        3.6358        4.3297        5.2136        5.2633        5.1953        5.1431        4.0789        3.6764        4.6007        6.1156        5.3907        4.6664        3.9686        4.2869        4.5237        5.2053        4.1561        4.8747        5.9077        6.2829        4.0608        5.7975        4.1636        3.9891        5.0517        5.3737        5.6503        5.8834        6.5578        5.8200        8.9461        9.1133       30.2422       13.3167       10.5618       14.5290       14.4295       14.6182       20.1975       15.7937       15.2525       16.4026       17.7382       26.7348       27.0218       17.4261       24.8648       17.6428       16.9418       21.7076       27.1276       26.7783       37.9268       30.2425       26.1700       19.9623       16.8160       16.7339       15.6398       15.4406       14.6789       15.2737       15.4315       13.7299       13.4566       10.4110        8.4264       10.4203        7.4252        6.2475        0.0000        0.0000        0.0000        0.0000        0.0000        0.0000        0.0000        0.0000        0.0000        0.0000        0.0000        2.0181        1.7549        1.9383        4.8712        0.0000        0.0000        0.0000        0.0000        0.0000        0.0000        0.0000        0.0000        0.0000        0.0000        0.0000        0.0000        0.0000        0.0000        0.0000        0.0000        0.0000        0.0000        0.0000        0.0000        0.0000        0.0000        0.0000        0.0000        0.0000        0.0000        0.0000        0.0000        0.0000        0.0000        0.0000        0.0000        0.0000        0.0000        0.0000        0.0000        0.0000        0.0000        0.0000        0.0000        0.0000        0.0000        0.0000        0.0000        0.0000        0.0000        0.0000        0.0000        0.0000        0.0000        0.0000        0.0000        0.0000        0.0000        0.0000
        0.0000        0.0000       36.5364       42.2600        0.0000       36.5455       36.8794       49.7123       29.3979       30.4564       31.2019       27.0791       12.6763        8.2051        7.4084        7.7307        7.2829        7.1498        6.6197        6.9362        6.5968        6.1533        5.8408        4.9232        4.7835        4.7496        4.8160        3.0416        4.4770        5.1983        4.6907        2.5424        2.1643        1.7324        1.1260        1.4548        1.2762        0.8831        0.8075        0.3883        0.2896        0.3048        0.4808        0.4165        0.4046        0.2793        0.1846        0.0120        0.0122        0.0109        0.1236        0.7440        0.4454        0.3193        1.5094        2.5274        1.3827        1.0169        0.4721        0.1855        0.4735        0.6542        1.5908        1.8112        1.9424        1.3520        1.9697        1.6269        2.7687        4.1280        5.3394        4.9063        3.6509        1.9543        1.5402        1.1669        1.0179        1.0143        1.0893        1.5710        1.5192        1.3860        1.4861        2.9670        4.7566        5.2220        6.1262        6.9938        6.7202        6.1598        6.2799        7.6164        7.4355        6.5999        6.1556        5.9231        5.1939        5.5872        5.5499        5.2699        5.2477        5.0281        4.3607        5.1641        6.4581        7.3578        8.9544        6.1626       10.1917        5.2299        5.1920        4.9469        6.2233        6.3851        5.9684        4.5579        4.0507        3.9564        4.6628        4.8100        4.5788        4.1389        4.3705        6.6952        5.0925        4.5067        4.1180        4.0326        3.9910        3.9459        4.0133        5.1876        5.3364        4.4507        5.1261        5.2265        5.1804        6.2995        5.5808       10.3728        9.9022       12.3477       10.2660       17.3936       24.3853       25.4643       14.6440       20.6621       19.1561       17.1107       16.4512       18.2264       24.3223       15.2127       15.0461       14.4606       14.5261       15.2131       18.6287       24.0200       26.6891       29.2410       27.4889       23.7365       18.9562       18.3147       16.4390       15.8414       14.8817       13.8231       13.7266       10.8840       13.2535       12.3469        8.5596        8.7610        6.3345        7.1282        5.9851        5.2387        0.0000        0.0000        4.4139        0.0000        0.0000        0.0000        0.0000        0.0000        0.0000       10.1811        5.4520        4.9993        0.0000        0.0000        0.0000        0.0000        0.0000        0.0000        0.0000        0.0000        0.0000        0.0000        0.0000        0.0000        0.0000        0.0000        0.0000        0.0000        0.0000        0.0000        0.0000        0.0000        0.0000        0.0000        0.0000        0.0000        0.0000        0.0000        0.0000        0.0000        0.0000        0.0000        0.0000        0.0000        0.0000        0.0000        0.0000        0.0000        0.0000        0.0000        0.0000        0.0000        0.0000        0.0000        0.0000        0.0000        0.0000        0.0000        0.0000        0.0000        0.0000        0.0000        0.0000        0.0000        0.0000        0.0000        0.0000        0.0000        0.0000
        0.0000        0.0000        0.0000        0.0000        0.0000       50.2494       43.4124       50.2649       30.6872       38.9023       27.7609       20.3512       14.1942        9.4768        8.3703       10.8292       12.1260        9.7787        6.7771        6.7838        6.3205        6.1919        5.9531        5.4393        7.1102        5.3296        4.9118        3.1068        3.5226        3.8823        4.1458        2.0016        1.4601        1.2591        1.1999        1.4985        1.0863        0.6022        0.4891        0.3398        0.2780        0.4849        0.5457        0.3612        0.2598        0.0700        0.0658        0.0132        0.0124        0.0112        0.1106        0.6368        0.4337        0.8050        2.0895        0.9758        0.5220        0.4184        0.5031        1.1507        1.2070        1.3859        1.2654        1.3451        2.0692        2.1812        1.9505        2.7730        3.4863        3.6580        3.4924        2.4326        2.2592        1.4899        1.1107        0.8530        1.2668        1.5950        1.5388        1.5419        1.2489        1.1437        1.6000        3.0081        3.4935        5.4272        6.5516        8.1859        9.4632        7.5477        6.9973        8.3477        7.8672        8.2158        6.8795        5.6362        4.9302        4.7024        4.4381        4.3125        4.4067        4.2813        4.1495        5.1118        6.8266        6.5144        7.5068        4.9223        5.7422        6.7404        6.5020        5.8851        6.2278        6.7556        6.1338        6.0607        5.5730        4.6837        4.4370        6.0823        7.9423        4.7155        5.3112        5.9165        6.5050        5.3620        4.5181        4.5934        5.1705        3.9600        3.7100        4.7026        4.8321        4.8136        5.2817        5.4265        5.4036        5.9994        9.2995        9.2037       11.3692       23.8692       13.0192       22.0705       28.5243       27.2129       18.1830       21.2405       19.6222       22.5866       21.8301       18.0729       22.0964       15.8584       15.6105       15.1222       15.6163       15.6781       16.9499       24.8672       25.7167       26.5161       23.4263       19.6656       19.0057       16.8216       15.5615       15.0123       14.5944       13.3178       12.0753       10.4016        9.8573       10.0896        9.2013        6.7352        5.8304        5.1040        7.1695        9.1009        5.4613        6.3074        6.4174        0.9607        0.0000        0.0000        0.0000        0.0000        3.8555        7.8015        8.7352        7.4443        0.0000        0.0000        0.0000        0.0000        0.0000        0.0000        0.0000        0.0000        0.0000        0.0000        0.0000        0.0000        0.0000        0.0000        0.0000        0.0000        0.0000        0.0000        0.0000        0.0000        0.0000        0.0000        0.0000        0.0000        0.0000        0.0000        0.0000        0.0000        0.0000        0.0000        0.0000        0.0000        0.0000        0.0000        0.0000        0.0000        0.0000        0.0000        0.0000        0.0000        0.0000        0.0000        0.0000        0.0000        0.0000        0.0000        0.0000        0.0000        0.0000        0.0000        0.0000        0.0000        0.0000        0.0000        0.0000        0.0000        0.0000
        0.0000        0.0000        0.0000        0.0000        0.0000       60.2158       54.8102       75.5467       38.8803       40.8430       43.4348       23.1625       13.9076       15.9349        8.9046        9.6032        7.9670        8.0543        8.9987        6.9747        7.1979       12.5835       13.1022       11.5908       11.4768       14.3975        7.5581        3.9878        4.1882        3.9873        3.3212        1.5108        3.4904        2.3378        1.3598        2.4862        3.1919        3.8434        4.0507        0.5710        0.4186        0.3145        0.4551        0.6166        0.9178        0.8862        0.2599        0.0106        0.2764        0.0866        1.0132        0.2187        1.4293        1.5423        1.4662        3.2766        2.4153        0.8157        2.5232        4.4659        3.0488        1.5430        0.7158        1.6681        1.7183        1.6043        3.1213        2.0423        1.6608        2.9717        5.0934        2.5798        1.6637        1.4328        1.4706        2.3386        1.6773        1.5101        1.9057        1.5384        1.5732        2.1423        2.6425        3.8903        4.7554        7.1839        8.5195        9.5497        9.9661        9.3308        9.5393        7.4084        6.6704        7.7582        6.9743        5.9439        5.5758        6.7554        7.6185        6.0105        6.9853        7.6931        7.0230        8.9854        6.9068        6.3476        7.9875        5.4127        5.7828        6.8895        8.4539       10.3778       11.5864       11.5892        9.2085        7.3554        7.5109        7.1406        6.0385        7.4935        8.2533        6.4372        7.1539        8.0591        7.9407        8.5909       11.1715        7.8437        4.3074        4.0371        4.4151        3.5716        3.6081        3.9505        4.4914        4.2698        4.6309        5.2123        5.1647        6.3506        7.4786       39.8824       27.5540       28.0316       24.8011       20.3608       16.2620       17.5565       17.0557       18.7713       15.4768       16.2223       29.7918       18.9989       16.0391       18.9361       17.9799       17.9270       21.4778       25.7756       27.5561       22.4447       22.8183       23.7613       20.2238       16.4783       15.3298       13.5540       13.1249       11.6678       10.6871        9.6918        8.0023        7.4378        6.5293        4.9697        7.1045        7.2542        7.7004        8.5925        8.0313        7.5150       11.6353        9.3976        0.0000        0.0000        0.0000        9.3960        9.8811        9.2225        8.7637       10.1806        9.6343        0.0000        0.0000        0.0000        0.0000        0.0000        0.0000        0.0000        0.0000        0.0000        0.0000        0.0000        0.0000        0.0000        0.0000        0.0000        0.0000        0.0000        0.0000        0.0000        0.0000        0.0000        0.0000        0.0000        0.0000        0.0000        0.0000        0.0000        0.0000        0.0000        0.0000        0.0000        0.0000        0.0000        0.0000        0.0000        0.0000        0.0000        0.0000        0.0000        0.0000        0.0000        0.0000        0.0000        0.0000        0.0000        0.0000        0.0000        0.0000        0.0000        0.0000        0.0000        0.0000        0.0000        0.0000        0.0000        0.0000
        0.0000        0.0000        0.0000        0.0000        0.0000       52.9965       46.8184       61.8061       47.1330       44.8040       25.8520       16.9123       20.5100       13.0235       12.7931       16.6163       12.2320       10.2633        8.9849        7.4217        7.6216        8.1001        7.4444        6.2729        7.5474       19.4820       19.1633        6.6574        5.3894        6.2428        4.5237        2.6896        5.0642        2.0125        0.6685        2.9878        7.2493        6.6272        5.8239        0.6959        0.6075        0.5774        0.3369        0.3512        1.0547        1.1177        0.3008        2.0403        1.0347        0.4476        0.0930        0.1988        0.1816        0.9893        1.3415        1.5536        1.7411        2.8739        5.5205        3.1608        2.9357        2.5317        3.1021        2.3252        2.6041        3.0393        1.3480        1.4025        1.6529        2.1894        2.7786        3.1639        3.0736        3.5667        3.3510        3.9750        3.3999        1.6620        1.6088        2.0112        1.6516        2.3447        2.2714        3.5664        4.3374        4.9531        7.7496        8.0551        8.6067        9.3762       10.0025        9.4297        7.0330        6.8124        7.8398        8.0633        7.9536        7.3246        8.9973        7.5168        7.0442        6.6171        6.0602        5.0871        4.7313        8.8174        9.7965        9.2002       11.2271        7.5305        6.7109        9.9040       13.5443       15.6329       13.5100       10.0533        7.5015        6.4192        6.1173        5.0903        4.9962        5.6641        5.8862        5.9111        5.3631        6.5114        8.9597        7.6864        4.2154        7.1030        6.1038        3.6745        4.0539        4.6202        5.0773        5.2671        5.0991        5.3054        5.5002        7.0571       13.9727       34.9040       23.3399       25.5742       23.2688       16.0632       13.7608       14.6811       14.4263       15.6213       14.8897       16.7145       20.2554       17.8662       16.1079       18.6051       18.9309       20.5912       22.5805       25.7433       30.0248       24.2666       24.4924       27.7469       25.1913       24.2078       16.7662       14.6364       15.2613       15.0970       13.3925       11.5061        7.8318        9.1264        6.0051        4.9042        9.1183        6.7173        7.2543       10.4025        8.3739        8.3026        7.9780        9.1847        0.0000        0.0000        9.5348       10.5604       10.2801       12.2006       13.7751       12.0355       11.4514       11.6323       12.2871        9.3133       10.2200       10.6707        0.0000        0.0000        0.0000        0.0000        0.0000        0.0000        0.0000        0.0000        0.0000        0.0000        0.0000        0.0000        0.0000        0.0000        0.0000        0.0000        0.0000        0.0000        0.0000        0.0000        0.0000        0.0000        0.0000        0.0000        0.0000        0.0000        0.0000        0.0000        0.0000        0.0000        0.0000        0.0000        0.0000        0.0000        0.0000        0.0000        0.0000        0.0000        0.0000        0.0000        0.0000        0.0000        0.0000        0.0000        0.0000        0.0000        0.0000        0.0000        0.0000        0.0000        0.0000
        0.0000        0.0000        0.0000        0.0000       50.3385       48.9392       42.4559       46.4137       41.6328       36.1518       33.4381       18.8013       20.5338       13.6294        8.4700       13.3705       21.8027       15.7960       32.3252       31.5997       18.7219        6.3059        6.1870        9.9621        7.2065        7.1822        8.5148        6.9652        5.1897        3.6529        4.1122        1.9795        1.6279        1.4381        1.2815        2.3482        6.4129        4.8264        2.7343        0.8423        1.3469        1.0273        0.7220        0.9361        1.1977        0.7621        0.4344        1.1156        0.5775        0.8743        1.4007        1.6828        3.6195        5.8200        3.0710        4.8090        1.9644        1.2682        1.3932        0.9143        1.4367        2.2016        2.0509        1.7559        3.1760        3.9912        2.9010        2.8871        2.3913        2.7866        3.0463        3.7363        3.3764        4.4581        3.8688        3.9659        4.6132        4.0960        2.8135        2.2505        2.0222        2.5066        2.6259        3.3972        4.2731        5.2569        5.9646        8.4572        8.6298        9.3530        9.5036        8.4993        9.6857        8.9497        8.8227        8.4454        8.2261        5.7351        5.5180        5.8552        5.7130        7.6079        5.9100        4.3330        2.9381        3.5182        4.5718        3.5893        3.9587        6.2982       11.5480       11.8017       11.9261       11.5605       11.3280        9.8359        8.7144        6.9765        6.1105        6.1750        6.2599        4.2099        4.2495        4.1360        3.9679        4.9772        8.5542        6.7647        5.8079        4.2555        4.0638        4.1033        4.8595        5.2732        6.8186        9.1711        6.4701        6.7008        7.4418       19.3612       39.0857       38.0354       22.8038       22.4796       20.3022       14.1244       14.1654       15.4511       16.1916       16.6285       16.5276       15.3400       15.6981       15.4080       15.8063       19.4046       20.5813       20.5113       22.9224       27.3085       26.5005       29.4233       27.2273       29.3208       25.4484       26.4255       19.6400       16.8876       17.4772       16.4257       15.8930       12.5514       11.2632        8.2686        6.7794        9.3347        8.3768        8.3623        9.8434        9.8797        6.2613        6.3836       10.9539       11.9488        0.0000       13.2884       10.8170       13.1735       17.4890       19.1612       16.4075       16.0518       16.5694       17.8159       16.3929       12.4595       11.0526       10.0885       10.1485        0.0000        0.0000        0.0000        0.0000        0.0000        0.0000        0.0000        0.0000        0.0000        0.0000        0.0000        0.0000        0.0000        0.0000        0.0000        0.0000        0.0000        0.0000        0.0000        0.0000        0.0000        0.0000        0.0000        0.0000        0.0000        0.0000        0.0000        0.0000        0.0000        0.0000        0.0000        0.0000        0.0000        0.0000        0.0000        0.0000        0.0000        0.0000        0.0000        0.0000        0.0000        0.0000        0.0000        0.0000        0.0000        0.0000        0.0000        0.0000        0.0000        0.0000
        0.0000        0.0000        0.0000        0.0000       40.3263       43.9079       41.6420       45.4055       34.7160       37.0591       33.1621       26.8684       22.1206       26.9359       25.8899       25.9161       26.6327       25.4763       27.3135       18.0484       16.6228        7.3670        6.0714        5.9176        5.5066        5.9606        7.9403        4.8602        5.2051        5.5205        3.6408        0.9824        0.9053        1.5007        7.4694        5.0664        1.8697        1.7080        1.4325        1.0735        0.9232        0.7966        0.7154        1.1849        1.2016        0.9788        1.0205        2.3581        1.7588        1.6611        2.4558        3.8202        5.1941        2.6085        1.9914        3.3076        2.2767        3.4696        3.4524        6.5392        7.9781        4.9003        3.1749        3.8923        3.7751        3.6671        3.7098        2.2684        2.1277        2.0165        3.5262        3.3854        2.5651        3.8225        3.9219        3.4428        3.5949        3.6333        2.1277        2.0653        1.5957        2.0952        2.3999        3.5694        4.6075        4.6716        4.6823        5.4660        5.3494        5.0181        7.1377        6.5997        7.4155        8.3339        9.7042        8.6190        7.2422        6.9039        7.2325        6.1492        5.2742        5.5888        6.4801        5.9608        3.0198        3.6481        4.1675        3.7272        3.8159        4.2707        5.3109        8.9146       10.2035       10.4088       10.1606        8.0568        8.6730       10.0627        7.9610        9.3061        8.6842        7.5082        5.1515        4.4206        4.9904        5.5904        7.4477        7.4883        4.4241        4.8990        5.8156        5.6963        5.5494        6.3299        8.9278       13.4264       15.7643       13.9901       14.5083       36.6732       38.4453       18.0705       17.9549       17.3220       14.1911       15.2231       14.5858       17.2379       19.2309       17.9234       18.7128       21.5539       18.7947       17.9781       17.4530       20.4722       22.9187       22.7913       24.2472       28.6573       32.4395       26.5615       23.7198       24.6352       24.4116       23.4280       20.7007       19.1587       18.6924       18.3744       19.2229       15.6679       13.0796        9.5055       12.2430       15.2458       14.3916       13.9208       13.7811       15.3703       13.5803       12.2917       11.1848       15.2241       18.1716       17.3075       17.8317       17.1549       16.4888       19.5486       14.8148       16.0597       15.5001       16.6672       20.8227       14.9580       11.3748       10.5530       10.2893        0.0000        0.0000        0.0000        0.0000        0.0000        0.0000        0.0000        0.0000        0.0000        0.0000        0.0000        0.0000        0.0000        0.0000        0.0000        0.0000        0.0000        0.0000        0.0000        0.0000        0.0000        0.0000        0.0000        0.0000        0.0000        0.0000        0.0000        0.0000        0.0000        0.0000        0.0000        0.0000        0.0000        0.0000        0.0000        0.0000        0.0000        0.0000        0.0000        0.0000        0.0000        0.0000        0.0000        0.0000        0.0000        0.0000        0.0000        0.0000        0.0000        0.0000
        0.0000        0.0000        0.0000        0.0000       32.0167       30.0267       27.8191       25.5980       20.9179       21.7645       22.4682       28.9225       45.9747       35.1977       43.9641       42.5301       38.5468       35.4326       34.3667       21.7401       19.8981       16.5936        7.6359       13.7043       14.3596        9.6765        7.9653        8.4674        6.4311        5.2831        7.8227        4.6763        4.2525        4.1114        1.9323        4.4320        3.8997        1.5933        2.2431        2.4106        4.0106        3.8695        4.0028        5.4186        5.5047        5.0300        3.8617        5.9452        6.5295        4.5302        3.4214        3.1172        2.4584        1.3608        0.7947        4.0749        5.8706        8.7039        5.1315        7.6554        8.7599        7.2101        6.8716        7.1120        7.5865        9.4747        6.0966        2.6158        3.8768        3.9296        2.7628        3.2848        4.0436        2.8868        4.0000        3.1785        2.6491        2.1898        2.2419        1.7975        1.2148        1.4639        2.2746        2.5309        2.7390        3.3249        3.4831        2.7997        2.1714        2.3209        3.3826        4.8175        6.5837        5.7179        6.0637        6.7591        6.9869        7.4119        6.3111        6.6971        7.2683        8.3777        7.0465        4.2923        4.3470        7.2678        6.2517        5.5714        5.5135        4.7238        6.8146        6.5357        7.5525        7.7869        7.4504        9.0883        9.3471        8.1328        7.8501       11.3773       22.0158       21.0960       11.8603        7.3843        7.6148       10.2734        6.2293        7.3809        7.6621        8.2044        9.4124        9.7819       10.3976       12.3960       14.9217       21.1962       19.8412       19.8230       18.8590       21.5788       18.5134       20.7788       22.1472       12.1710        8.6630        7.8107        7.9142       13.0492       11.8219       12.1209       12.5553       21.8536       18.9860       19.5779       29.7518       25.7491       28.8381       35.2056       31.0231       34.7642       29.7882       32.4848       27.1747       25.1746       22.2674       19.6793       20.1361       23.3099       27.9363       33.0484       30.2613       27.7403       24.8099       26.2696       20.8471       22.0486       22.2027       18.0387       15.3765       17.4472       16.7985       16.4228       18.5003       14.7275       16.1664       18.3609       20.0962       22.2960       21.1856       18.7185       19.6968       14.6898       12.2798       12.9306       14.0187        9.6556        9.0755        9.4520       12.9789        0.0000        0.0000        0.0000        0.0000        0.0000        0.0000        0.0000        0.0000        0.0000        0.0000        0.0000        0.0000        0.0000        0.0000        0.0000        0.0000        0.0000        0.0000        0.0000        0.0000        0.0000        0.0000        0.0000        0.0000        0.0000        0.0000        0.0000        0.0000        0.0000        0.0000        0.0000        0.0000        0.0000        0.0000        0.0000        0.0000        0.0000        0.0000        0.0000        0.0000        0.0000        0.0000        0.0000        0.0000        0.0000        0.0000        0.0000        0.0000        0.0000        0.0000
        0.0000        0.0000        0.0000        0.0000        0.0000        0.0000        0.0000        0.0000       20.4542       20.2186       24.7866       39.1121       38.8835       40.7110       44.7380       53.3356       52.3717       45.2810       41.8890       30.9762       24.0252       23.0775       16.8369        8.8307        8.6131       11.4889       13.1318       47.7305       57.2334        5.0549        4.2726        2.3208        3.9121        3.0158        3.3565        2.8102        3.9400        2.8074        5.7730        7.0009        3.6767        6.7775        5.6929        7.8930        7.3066        5.5402        4.5902        5.6347        5.0612        4.7464        5.5486        6.0473        4.2954        4.2002        3.0497        5.3091        4.8482        7.3584        6.8535        5.6870        4.1947        6.7300        7.5524        8.0303        4.2163        2.1283        2.6025        3.6656        4.2387        3.0247        2.2849        5.9655        5.7346        2.7861        3.0084        3.0021        2.4288        3.4634        4.5338        3.0958        2.2138        1.6893        1.3155        1.6502        2.1746        2.4416        4.8609        2.8504        2.5239        3.6796        4.9991        6.7616        6.6327        7.7032       10.3713        7.7155        6.8619       10.7201        8.0816        6.1121        9.0937       10.7638        8.7201        5.0439        3.4319        4.8136        5.8039        6.8454       10.0504        9.1829        5.7754        5.8020        6.3317        7.3857        7.1599        8.8780       10.4030        9.1872        8.2412        9.5436       16.4505       15.9264        9.8532       12.3961        7.1619        7.9700       20.7838       17.6090       10.3927       17.8697       11.7032       11.2655       13.9507       15.8199       17.5712       26.7559       23.8128       24.1710       26.6541       21.9267       17.8582       18.4387       20.2065       14.7016       11.5426        9.6751        8.5213       12.1743       11.7994       11.6728       12.3680       18.7777       19.8643       21.1836       32.0393       31.9471       27.9970       31.6755       31.8837       35.7643       33.4584       30.2831       40.3218       38.8782       23.0153       22.9237       22.5155       28.2431       24.6817       23.3486       30.1042       27.9754       28.7611       26.3992       24.3926       24.6052       24.8677       25.5854       23.1341       19.7532       18.1835       17.6696       18.3426       18.8236       22.5451       26.8079       29.1781       25.1474       26.3470       23.9767       20.9490       16.1048       12.2281       11.4107       11.5274        9.9959       10.5561        0.0000        0.0000        0.0000        0.0000        0.0000        0.0000        0.0000        0.0000        0.0000        0.0000        0.0000        0.0000        0.0000        0.0000        0.0000        0.0000        0.0000        0.0000        0.0000        0.0000        0.0000        0.0000        0.0000        0.0000        0.0000        0.0000        0.0000        0.0000        0.0000        0.0000        0.0000        0.0000        0.0000        0.0000        0.0000        0.0000        0.0000        0.0000        0.0000        0.0000        0.0000        0.0000        0.0000        0.0000        0.0000        0.0000        0.0000        0.0000        0.0000        0.0000        0.0000        0.0000
        0.0000        0.0000        0.0000        0.0000        0.0000        0.0000        0.0000        0.0000        0.0000        0.0000       23.1219       30.9941       32.3730       34.9074       31.3107       37.2479       44.3129       43.7417       39.0642       35.8229       27.8846       29.2090       26.1499       16.2484       27.3532       20.1201       16.0213       12.1143        8.4805        5.7085        5.1555        5.1043        7.5620        6.7824        6.3660       10.3811       10.5963       10.5794        5.4834        3.6199        5.4291        5.3751        3.7417        8.0329        6.9992        5.0522        5.3820        7.1749        5.9431        6.7413        3.9347        2.6128        4.2372        4.2412        2.6494        5.6775        7.4772        7.5525        6.2078        3.8795        2.1929        4.3650        4.9229        3.0103        2.3606        2.7404        2.6945        2.8920        3.0770        2.2292        3.8351        4.2106        4.3011        3.2227        2.9454        2.6195        3.5899        4.6055        4.2655        3.3718        2.8321        2.7837        1.6608        1.1754        1.3112        1.1103        3.9903        4.5176        4.8777        4.0185        4.6048        4.3611        4.3179        7.1437        6.2646        8.9745        8.2340        8.5565        8.6493        7.9142       11.2501       11.2379       10.0067        5.5585        4.7362        4.5489        4.9585        4.1548        5.6396        9.4123        8.5809        6.1345        6.7888        7.2840        7.8119       10.6029       10.6339       10.5094        9.2142        7.2974        7.8596        6.9253        6.8339        6.9386       11.8328       10.1306       23.6315       17.1821       15.4492       15.4991       13.1638       12.0248       13.3895       14.6452       17.8390       24.1413       26.6885       28.8724       27.8751       22.9242       23.4502       18.9294       21.0856       19.6304       11.8801       10.2976        9.4090       12.4712       11.2718       11.3505       11.7491       16.8562       17.8117       17.1267       20.5633       23.4836       25.7128       29.5716       34.1581       36.5223       35.8468       35.3601       34.0995       36.3174       30.3166       29.7064       29.2710       27.0568       24.4421       21.4305       23.7760       27.3233       26.8438       30.3773       28.4059       27.7891       29.7650       32.0618       29.8831       25.0493       24.7080       27.8213       27.1457       27.5700       44.0604       27.6595       26.4294       23.2312       24.3085       22.6791       22.4009       18.2557       15.8508       15.9831        0.0000        0.0000        0.0000        0.0000        0.0000        0.0000        0.0000        0.0000        0.0000        0.0000        0.0000        0.0000        0.0000        0.0000        0.0000        0.0000        0.0000        0.0000        0.0000        0.0000        0.0000        0.0000        0.0000        0.0000        0.0000        0.0000        0.0000        0.0000        0.0000        0.0000        0.0000        0.0000        0.0000        0.0000        0.0000        0.0000        0.0000        0.0000        0.0000        0.0000        0.0000        0.0000        0.0000        0.0000        0.0000        0.0000        0.0000        0.0000        0.0000        0.0000        0.0000        0.0000        0.0000        0.0000        0.0000
        0.0000        0.0000        0.0000        0.0000        0.0000        0.0000        0.0000        0.0000        0.0000        0.0000       25.2222       38.8903       32.7878       25.9226       21.9820       25.1213       39.0727       38.9666       42.7397       30.3948       29.1237       28.6249       35.8957       31.2823       32.3918       28.0865       22.1064       15.4917        8.8298        5.4170        5.1228        2.0468        3.6267        2.2169        7.4181        8.5104        6.2597        7.8957        3.7814        6.3131        4.9121        3.8171        4.9994        6.2087        3.7642        4.6495        6.0963        7.7390        5.6988        4.7575        2.6979        3.4287        4.2524        4.5655        3.5445        3.9287        8.3929       10.6119        7.6518        6.8285        4.1323        3.9717        4.2827        4.1570        2.0599        5.3067        3.9040        3.3956        1.9423        1.8273        1.7665        1.4003        2.1460        3.1299        4.6025        4.7599        5.4880        5.9975        5.1459        4.1897        3.6230        3.0413        2.2187        1.4675        1.4445        2.1509        4.1567        4.4973        5.0844        5.1580        7.6255        5.5768        4.6488        5.3095        6.8884        8.7632        9.5846       10.7563       11.9471       11.3378       14.3490       13.0883       12.5034        7.8285        5.9032        7.6202        9.1051        4.5552        5.7435        6.7721        7.0025        7.1707        7.6963        7.8423       10.0682       12.5342       12.6626       15.2099       12.5282        7.8404        7.5957        9.4605        4.9457       14.7362       17.2205       11.9066       17.3647       10.6441       14.1252       16.0569       13.7418       12.8546       13.3518       15.8191       17.8977       26.0836       28.1352       30.7696       33.1144       30.5962       24.0021       19.9772       19.3800       11.3887        9.7412        8.5065        7.8534       11.3643       10.5508       10.5408       11.5017       16.3027       15.1596       16.1836       17.6640       23.4657       25.3292       27.6886       28.1758       34.5886       44.4809       37.8763       34.0726       36.4042       31.8537       32.2611       30.3500       26.9367       39.5219       36.0954       35.5978       33.8746       32.0797       32.6904       32.3661       33.4697       34.7215       34.7575       35.4744       28.8802       30.0417       32.2914       28.3986       30.2105       32.2591       27.8337       27.9836       22.9688       22.3082       21.2332       21.3505       17.2848       18.2232        0.0000        0.0000        0.0000        0.0000        0.0000        0.0000        0.0000        0.0000        0.0000        0.0000        0.0000        0.0000        0.0000        0.0000        0.0000        0.0000        0.0000        0.0000        0.0000        0.0000        0.0000        0.0000        0.0000        0.0000        0.0000        0.0000        0.0000        0.0000        0.0000        0.0000        0.0000        0.0000        0.0000        0.0000        0.0000        0.0000        0.0000        0.0000        0.0000        0.0000        0.0000        0.0000        0.0000        0.0000        0.0000        0.0000        0.0000        0.0000        0.0000        0.0000        0.0000        0.0000        0.0000        0.0000        0.0000        0.0000
        0.0000        0.0000        0.0000        0.0000        0.0000        0.0000        0.0000        0.0000        0.0000        0.0000       33.5943       32.1821       29.5586       34.8903       23.9053       31.7295       41.6914       47.7355       52.9769       33.2467       37.0835       50.4349       63.2008       63.8155       60.2909       50.1597       42.1691       44.2393       11.5800        3.6392        2.8865        7.9076        8.2215       13.7109       18.1467       19.6013       18.1814       15.5580       11.1587        7.6623        7.2551        6.8653        4.5076        2.6565        2.2680        3.0433        2.9696        4.4542        3.7419        4.1582        4.9859        6.3868        4.4460        3.7761        4.3625        7.0099        7.1292        3.6327        1.8828        3.0264        2.9195        5.2119        3.9289        4.1973        6.2014        5.4336        4.6287        3.6542        3.1388        1.6929        1.0287        1.7725        1.9950        2.1657        3.8770        4.0982        3.7400        3.9457        3.5781        3.5246        2.2831        2.4112        2.5115        1.8941        3.1217        2.6044        4.2629        4.8631        5.7059        4.6131        4.2118        3.2248        2.3288        3.1105        3.7358        6.1316       10.0534       12.2554       17.2772       11.4447       12.1702       10.8549       11.0823        8.7530        8.4321        5.4767        4.8113        5.2439        5.3298        6.9234        7.5226        6.5555        7.0572        7.8302       10.5175       13.2179       15.2379       15.1297       13.7115       10.5456       10.5491       13.4535        7.8073        9.2443       10.7914       12.0868       11.4653       15.5788       20.3781       23.5661       20.9175       15.4331       14.6506       15.3029       18.1286       28.7276       32.5065       34.7520       35.2064       33.9958       30.4493       27.9311       24.3156       15.4976       13.1451       11.3796       10.7519        9.2303        8.1933        7.7978        9.5331       11.6821       12.6063       14.0134       15.0178       28.3316       25.9653       28.7080       31.0194       58.7720       88.7043       60.2694       48.7777       41.7019       43.2625       50.2551       44.9373       37.9892       46.3755       46.6484       49.5860       36.6510       31.5531       32.5740       33.7094       31.8261       28.1977       29.0355       31.1369       34.6882       38.7333       38.7467       50.8952       62.4411       67.4120       45.1626       45.7172       19.9169       17.7514       19.0271        0.0000        0.0000        0.0000        0.0000        0.0000        0.0000        0.0000        0.0000        0.0000        0.0000        0.0000        0.0000        0.0000        0.0000        0.0000        0.0000        0.0000        0.0000        0.0000        0.0000        0.0000        0.0000        0.0000        0.0000        0.0000        0.0000        0.0000        0.0000        0.0000        0.0000        0.0000        0.0000        0.0000        0.0000        0.0000        0.0000        0.0000        0.0000        0.0000        0.0000        0.0000        0.0000        0.0000        0.0000        0.0000        0.0000        0.0000        0.0000        0.0000        0.0000        0.0000        0.0000        0.0000        0.0000        0.0000        0.0000        0.0000        0.0000        0.0000
        0.0000        0.0000        0.0000        0.0000        0.0000        0.0000        0.0000        0.0000        0.0000        0.0000        0.0000       20.7761       26.5879       28.2053       31.7094       38.8707       49.2918       48.7470       46.5011       43.7803       33.0713       49.8347       49.1678       43.9678       50.2667       38.5906       26.0433       35.1067       12.7239        6.4315        6.1400       14.2026       23.8426       15.5392       12.6384       12.7477       13.0460        3.3971        4.0720        4.6319        3.4135        2.5136        1.7834        0.4475        0.9582        1.0650        1.1861        3.2485        3.9105        2.9334        2.3620        3.8139        5.2605        4.5602        3.9963        4.1345        3.7919        3.2552        3.7746        6.5459        4.6647        3.2700        6.7445        5.8440        7.3054        5.8980        2.9846        5.0294        5.8472        3.3513        2.0082        3.0746        3.1421        4.6646        3.2295        2.2789        2.7740        2.7882        3.2710        3.9993        3.1889        2.4480        2.0109        2.5216        1.9910        2.6379        2.0687        2.2864        3.7976        4.1846        3.8303        1.9476        1.8442        2.8589        3.2587        6.5123        9.6351        9.4183       12.1688       14.4351       15.2830       12.3629        8.5248        6.9914        7.0566        5.5794        5.5472        5.7216        6.0291        6.0511        8.6035        8.8991       13.2239       17.6197       14.4803       19.3270       17.1320       17.5477       15.1541       11.0365       14.0260       17.5409       20.5022       13.7439       11.5400       12.1940       13.4771       21.2729       22.1532       24.1710       24.3514       18.6078       16.9145       16.8568       18.6355       28.4502       31.9082       34.9816       33.4856       34.9522       32.6475       30.1940       26.1226       16.4164       13.4206       11.3422       10.7066        8.6812        7.4855        7.0321        7.6124       10.1251       10.9515       12.5196       13.6755       30.0538       29.2950       29.2865       29.2858       41.8591       37.9782       32.5274       36.6634       44.3928       44.0194       52.0230       38.6536       31.3377       39.8881       39.9581       44.0609       32.0757       33.0921       39.0263       37.9618       34.2037       34.9565       34.5729       39.6047       42.9477       42.0840       42.4678       33.8823       34.1475       34.0214       56.5641       52.1634       21.3030       21.6792        0.0000        0.0000        0.0000        0.0000        0.0000        0.0000        0.0000        0.0000        0.0000        0.0000        0.0000        0.0000        0.0000        0.0000        0.0000        0.0000        0.0000        0.0000        0.0000        0.0000        0.0000        0.0000        0.0000        0.0000        0.0000        0.0000        0.0000        0.0000        0.0000        0.0000        0.0000        0.0000        0.0000        0.0000        0.0000        0.0000        0.0000        0.0000        0.0000        0.0000        0.0000        0.0000        0.0000        0.0000        0.0000        0.0000        0.0000        0.0000        0.0000        0.0000        0.0000        0.0000        0.0000        0.0000        0.0000        0.0000        0.0000        0.0000        0.0000        0.0000
        0.0000        0.0000        0.0000        0.0000        0.0000        0.0000        0.0000        0.0000        0.0000        0.0000        0.0000        0.0000        0.0000        0.0000       29.9082       33.5415       35.9230       42.0291       33.6071       33.7022       28.0645       28.5330       35.5511       41.6443       39.5698       16.3937        8.7587       21.8259        8.9738       18.0553       23.6802       19.1516       15.4374       10.5221        5.7793        1.4111        3.9209        6.1150        6.2673        3.5435        3.1643        2.4173        1.5030        1.3980        1.6691        2.8188        2.8814        3.2747        1.4607        1.5300        1.5215        2.4687        2.6996        3.0078        3.7967        4.2563        4.2578        4.5755        7.7498        8.9395        8.1486        5.4499        4.9770       11.7733       11.1892        7.2936        5.0630        5.7054        3.2579        4.3442        3.6145        2.7882        2.9176        4.8124        2.5260        3.1398        4.5824        4.8873        5.6759        5.1147        4.1634        4.0713        3.4509        2.9232        2.8527        2.5917        3.0197        3.2660        3.0559        2.6309        3.2223        2.8971        2.2927        2.5809        3.6699        6.8543        8.0178        8.2684       12.4742       12.4236       14.9206       13.1967       10.2575        8.3041        7.3090        8.4609        8.5942        8.1215        8.7808        8.1238        9.5602       10.4420       12.8580       16.2029       11.7160       18.7627       16.0052       17.3448       16.7620       14.8438       23.7490       24.1451       21.2670       15.7656       15.9144       14.2782       20.0902       28.1270       25.7068       23.2056       19.6503       16.8297       16.8814       16.4876       18.6963       29.6475       36.1330       35.4117       31.4409       33.1790       34.0600       30.5119       26.6317       15.1533       12.4466       10.6579       10.0430        8.1756        7.5941        7.3178        7.6568        9.3321        9.8246       11.2830       13.2163       23.1106       29.8649       29.4732       25.9543       29.3241       38.0910       33.8566       41.3486       41.1773       38.3108       35.8800       27.4401       27.3581       35.9279       36.3185       41.4050       35.0882       36.8711       54.2098       49.6196       61.4812       44.4926       36.9228       35.6190       39.2901       37.8371       35.0052       34.9628       34.9520       31.2129       30.2854        0.0000        0.0000        0.0000        0.0000        0.0000        0.0000        0.0000        0.0000        0.0000        0.0000        0.0000        0.0000        0.0000        0.0000        0.0000        0.0000        0.0000        0.0000        0.0000        0.0000        0.0000        0.0000        0.0000        0.0000        0.0000        0.0000        0.0000        0.0000        0.0000        0.0000        0.0000        0.0000        0.0000        0.0000        0.0000        0.0000        0.0000        0.0000        0.0000        0.0000        0.0000        0.0000        0.0000        0.0000        0.0000        0.0000        0.0000        0.0000        0.0000        0.0000        0.0000        0.0000        0.0000        0.0000        0.0000        0.0000        0.0000        0.0000        0.0000        0.0000        0.0000        0.0000        0.0000
        0.0000        0.0000        0.0000        0.0000        0.0000        0.0000        0.0000        0.0000        0.0000        0.0000        0.0000        0.0000        0.0000        0.0000        0.0000        0.0000        0.0000        0.0000       23.2860       14.9834       12.9416       12.5472       20.2325       33.9868       28.5626        6.9651        6.0910       18.3147       41.5014       45.2257       35.9787       17.0998        4.8176        3.1935        6.8155        4.0975        3.0925        9.0977        9.9659        5.5762        5.6694        3.9060        2.1554        2.4046        2.0129        1.9620        1.0445        2.3154        2.4406        2.1446        1.8999        1.6631        2.4150        2.6291        3.8460        4.6579        4.2860        4.9829        5.9658        7.6313        4.6958        5.3929        6.4811        9.5067       10.4789        9.0366        8.6832        4.9927        5.9793        7.5536        5.2275        3.4608        3.0458        3.6421        2.9185        4.1280        5.2836        5.3259        3.9641        2.8885        3.0696        3.0542        3.3627        2.8932        2.6240        3.2741        4.4789        6.1999        4.6775        3.5933        3.7155        2.9108        2.8439        3.9374        5.6358        7.8611        9.6565       11.5554       11.0859       12.4470       12.9235       13.9056       13.0824        8.6681        8.4838       14.2101       16.4995       12.6420       14.5844        8.8017       11.2053       11.1383       11.0692       11.4924       18.7023       21.9277       18.9217       20.5250       19.9096       22.4665       24.9210       26.7735       26.5824       21.3121       17.7266       17.6309       20.8624       24.2697       24.9309       24.4242       21.3676       19.2061       17.5720       16.9026       18.1459       28.1009       30.6476       29.4274       27.7963       29.7168       27.2697       24.4060       21.0734       12.8933       10.7827        9.5743        9.2971        8.5127        8.2062        8.2860        8.4676       10.0422       10.3942       11.1398       12.8933       18.0532       22.0453       25.4901       22.6899       30.0016       27.9618       34.0047       42.1172       35.7478       33.6960       29.4881       31.5194       26.1648       34.9311       41.4431       44.9332       34.8762       45.6819       52.8490       52.8065       61.4061       54.8161       53.8482       48.2563       44.6234       46.2581       43.9825       44.4102       59.6681       42.7358       37.9114        0.0000        0.0000        0.0000        0.0000        0.0000        0.0000        0.0000        0.0000        0.0000        0.0000        0.0000        0.0000        0.0000        0.0000        0.0000        0.0000        0.0000        0.0000        0.0000        0.0000        0.0000        0.0000        0.0000        0.0000        0.0000        0.0000        0.0000        0.0000        0.0000        0.0000        0.0000        0.0000        0.0000        0.0000        0.0000        0.0000        0.0000        0.0000        0.0000        0.0000        0.0000        0.0000        0.0000        0.0000        0.0000        0.0000        0.0000        0.0000        0.0000        0.0000        0.0000        0.0000        0.0000        0.0000        0.0000        0.0000        0.0000        0.0000        0.0000        0.0000        0.0000        0.0000        0.0000
        0.0000        0.0000        0.0000        0.0000        0.0000        0.0000        0.0000        0.0000        0.0000        0.0000        0.0000        0.0000        0.0000        0.0000        0.0000        0.0000        0.0000        0.0000        0.0000       16.3744       16.1698       12.9703       26.3416       42.1982       38.4465       17.1890       33.3669       38.3058       52.5706       53.4339       44.5688       21.0238       10.7569       14.4822       14.3735        8.3534        3.1255        3.9545        7.2968       15.1208        8.7091        5.6708        4.2963        8.2001        3.7682        2.4311        2.9097        3.1266        2.4338        4.3616        5.9339        6.7593        2.7651        4.4098        7.3436        5.5593        7.0126       11.5895        6.0585        6.5420        6.5284        8.0216       12.6131        9.3345        9.4871        9.9456       10.3128        9.2266        6.7282        5.9090        6.7528        4.1781        3.6366        3.6644        3.3090        3.2298        3.1376        3.9891        3.0847        2.4769        2.1376        2.8309        3.3238        3.7661        3.2629        3.8102        3.9092        4.5958        3.9280        3.8551        4.8357        6.4733        7.0996        6.9248        9.1661       10.5065        9.7371       13.7514       12.9051       13.6443       11.4585       12.9653       10.7436        9.4194       13.8417       20.1020       15.1858       13.1037       14.4577       16.0875       11.0140       10.4204       12.6574       12.5185       17.6010       16.8363       18.7734       23.2754       20.6386       19.4033       20.6588       24.9857       26.1938       19.2418       17.0854       16.9862       20.0759       26.2913       31.3942       31.7418       31.1100       27.3136       26.9603       24.6413       24.1487       21.0522       20.7155       20.7202       18.9754       16.3034       19.0891       19.4171       16.4967       13.1272        9.0243        7.2317        7.2110       10.3756       10.4429       10.5918       10.9389       11.7775       12.0470       12.7883       14.4856       19.6167       22.7110       26.5879       29.0660       30.1680       30.0757       30.7317       32.8183       29.6208       34.0405       39.1369       37.5347       36.5967       39.8155       42.3840       41.1080       41.2574       48.6549       56.4237       64.1848       61.6384       62.0664       62.7756       50.4483       44.8011       47.6524       50.4918       51.0711       63.7859       46.9661       51.4139        0.0000        0.0000        0.0000        0.0000        0.0000        0.0000        0.0000        0.0000        0.0000        0.0000        0.0000        0.0000        0.0000        0.0000        0.0000        0.0000        0.0000        0.0000        0.0000        0.0000        0.0000        0.0000        0.0000        0.0000        0.0000        0.0000        0.0000        0.0000        0.0000        0.0000        0.0000        0.0000        0.0000        0.0000        0.0000        0.0000        0.0000        0.0000        0.0000        0.0000        0.0000        0.0000        0.0000        0.0000        0.0000        0.0000        0.0000        0.0000        0.0000        0.0000        0.0000        0.0000        0.0000        0.0000        0.0000        0.0000        0.0000        0.0000        0.0000        0.0000        0.0000        0.0000        0.0000
        0.0000        0.0000        0.0000        0.0000        0.0000        0.0000        0.0000        0.0000        0.0000        0.0000        0.0000        0.0000        0.0000        0.0000        0.0000        0.0000        0.0000        0.0000        0.0000       22.3818       24.3469       16.5012       17.4340       39.9106       38.3826       26.6285       38.2824       36.6522       41.5749       43.4996       40.2907       18.3030        8.0181       10.6745        9.8369        2.1684        6.4230        5.5219        1.3292        3.4838        6.5907        6.6822       13.2985       13.8175        6.0894        1.3591        2.0242        2.3796        0.2289        1.0482        2.3977        2.5603        1.6808        2.2290        5.4701       10.1582       10.0453        7.7903        4.5728        9.1371       10.3042        6.8821        4.8687        6.5556        9.8525        8.9325        9.6888        9.5613        9.3356       11.3430       11.8599        6.5411        6.7648        5.8587        4.0653        4.1240        3.2558        3.0961        2.4570        2.7091        2.7626        3.2500        2.8911        3.8863        5.0060        5.6078        5.7671        3.9052        4.0914        5.7601        5.8520        7.7746        7.0356        8.2205       11.5459       10.8183       12.5890       12.3844       12.1193       10.6654       10.2955       10.2894       11.7941       11.3843       14.4735       20.4809       18.8785       14.6453       16.7992       19.3860       10.6848       10.2653       12.8251       16.7053       14.6129       15.2234       18.3992       18.9922       21.8422       21.0291       22.7990       19.2173       19.4298       20.4583       21.1098       20.0362       21.8011       29.8151       36.1140       38.1185       36.7819       29.9925       26.9006       25.2014       23.7330       18.2527       16.0830       15.0791       13.4339       12.6472       13.1922       11.2567        8.8355        7.1684        6.7481        6.9776        7.5359       10.6466       11.3692       11.8706       11.7372       12.8993       13.1701       14.3618       15.4959       20.6619       23.2611       24.6312       25.6740       27.9874       28.7433       29.2585       32.0653       29.2966       34.1384       48.4955       45.7339       44.5866       44.9702       42.7497       47.7107       53.0861       58.4288       61.1304       72.9456      102.8444       83.0904       95.8039       91.0527       66.9075       62.9213       71.7913       66.0213       69.7101       67.3776       70.8119       61.6617       63.3487        0.0000        0.0000        0.0000        0.0000        0.0000        0.0000        0.0000        0.0000        0.0000        0.0000        0.0000        0.0000        0.0000        0.0000        0.0000        0.0000        0.0000        0.0000        0.0000        0.0000        0.0000        0.0000        0.0000        0.0000        0.0000        0.0000        0.0000        0.0000        0.0000        0.0000        0.0000        0.0000        0.0000        0.0000        0.0000        0.0000        0.0000        0.0000        0.0000        0.0000        0.0000        0.0000        0.0000        0.0000        0.0000        0.0000        0.0000        0.0000        0.0000        0.0000        0.0000        0.0000        0.0000        0.0000        0.0000        0.0000        0.0000        0.0000        0.0000        0.0000        0.0000
        0.0000        0.0000        0.0000        0.0000        0.0000        0.0000        0.0000        0.0000        0.0000        0.0000        0.0000        0.0000        0.0000        0.0000        0.0000        0.0000        0.0000        0.0000        0.0000        0.0000       18.2146       19.0736       15.4556       23.5247       28.2921       23.6988       26.4504       26.2719       29.2773       38.8979       12.4119        5.8328        2.8778        0.6770        0.9312        0.7529        1.3258        4.7815        3.0592        1.5830        3.5583       11.1084       14.0093       11.7525        3.7890        3.2445        4.5272        3.4097        2.2591        0.9639        0.1145        0.6085        1.6266        1.9458        3.1085        5.3699       10.6874       12.0226       14.1724        8.4737        8.1605        6.0931        5.6710        8.6139       11.0526       11.6699        9.9801        8.1577       10.2025        8.7706        7.1743        6.5031        6.5862        6.5155        5.0206        4.9333        4.9208        4.9290        4.2979        3.8717        3.8845        2.6278        4.1003        4.7981        4.9215        5.4491        5.3554        5.5296        4.4674        8.1379        9.3703        7.5587        7.5368       10.0148       12.5393       11.2305       11.3468       10.8728       12.3012        9.5347       10.3410       11.3968       15.7824       15.5048       17.4883       17.8906       21.3863       15.5756       14.8859       15.3004       10.5488       12.2723       12.2258       12.3617       14.7130       16.2089       17.7928       22.1849       22.4916       21.1371       26.6774       20.0933       20.3089       20.2674       19.5199       19.6154       21.5427       31.4562       35.6940       39.0157       35.4798       30.7013       26.5059       24.7985       21.5377       16.4879       15.1413       13.2483       12.9067       10.9558       12.1474        8.8424        7.1110        6.3669        6.5309        6.8832        8.0571       11.3915       12.2199       13.0872       13.3231       14.6926       14.3073       15.0102       16.5732       23.1143       23.7594       25.3262       27.9081       27.4611       33.5002       36.8525       34.0324       30.7030       34.3977       47.9509       50.3253       46.5002       46.4692       41.3227       54.0826       68.8095       79.5677       81.0040       81.2300      110.3005       95.8217       97.2685       84.0266       94.1155      101.4704      101.1445       88.0518       98.6869       86.8198       86.5743       77.8591       61.3620       62.6422        0.0000        0.0000        0.0000        0.0000        0.0000        0.0000        0.0000        0.0000        0.0000        0.0000        0.0000        0.0000        0.0000        0.0000        0.0000        0.0000        0.0000        0.0000        0.0000        0.0000        0.0000        0.0000        0.0000        0.0000        0.0000        0.0000        0.0000        0.0000        0.0000        0.0000        0.0000        0.0000        0.0000        0.0000        0.0000        0.0000        0.0000        0.0000        0.0000        0.0000        0.0000        0.0000        0.0000        0.0000        0.0000        0.0000        0.0000        0.0000        0.0000        0.0000        0.0000        0.0000        0.0000        0.0000        0.0000        0.0000        0.0000        0.0000        0.0000        0.0000
        0.0000        0.0000        0.0000        0.0000        0.0000        0.0000        0.0000        0.0000        0.0000        0.0000        0.0000        0.0000        0.0000        0.0000        0.0000        0.0000        0.0000        0.0000        0.0000        0.0000        0.0000       14.6179       18.3774       14.3055       19.1970       10.1832        6.5212        8.6636        9.6886        6.1858        0.9988        0.8178        1.5074        1.2697        1.8615        0.8457        4.3156        3.3839        2.9599        8.7395        8.6943        5.1906        4.2706        8.7796        3.3757        1.0126        2.1980        1.5450        2.2591        1.8615        0.6386        2.1145        1.2169        1.6868        3.8074        3.5498        4.8601        6.1141        8.5520        9.6288        9.1842        6.0227        7.1450       10.6551       10.3112        6.3624        7.2769        9.1781        6.7626        6.8185        4.7448        4.8594        5.2004        7.4892        5.7533        3.0045        2.3900        2.9844        3.7774        4.8015        3.0667        2.9909        3.7639        5.8137        5.9187        6.0882        6.1260        5.8186        6.5953        7.9374        8.1240        7.4827        7.3023        9.5795       10.3607        9.2664        9.2313        9.0972        9.6710       10.0110       13.6987       11.9923       13.9351       13.9391       15.8768       15.6604       14.8333       13.6110       15.7153       14.5482       11.2145       14.4697       18.4844       13.8200       15.7725       16.7552       19.2593       19.4400       19.0288       19.6482       21.1749       20.4789       18.0844       19.9042       17.1919       18.1120       19.5378       26.8141       29.0970       29.8520       28.7311       27.0731       25.2683       23.1141       20.5483       17.6177       19.9302       15.3209       14.5104       11.2981        9.3683        9.4236        8.3172        6.5467        6.8605        7.7236        8.0143       11.7576       13.2712       14.3197       14.4517       15.6817       16.1863       16.6629       17.7537       24.3523       23.0271       26.2234       26.8544       28.7415       29.0258       30.9983       32.0543       35.9899       37.9826       54.8429       55.5766       47.6043       51.9264       59.9226       63.0636       70.3709       72.6470       83.3210       90.2845      100.3253      100.2431       88.3653       89.2224       97.2708      101.2826      110.4935      116.7672      130.7887       91.3627      100.8801       91.0769       73.2894       66.0976       62.2792        0.0000        0.0000        0.0000        0.0000        0.0000        0.0000        0.0000        0.0000        0.0000        0.0000        0.0000        0.0000        0.0000        0.0000        0.0000        0.0000        0.0000        0.0000        0.0000        0.0000        0.0000        0.0000        0.0000        0.0000        0.0000        0.0000        0.0000        0.0000        0.0000        0.0000        0.0000        0.0000        0.0000        0.0000        0.0000        0.0000        0.0000        0.0000        0.0000        0.0000        0.0000        0.0000        0.0000        0.0000        0.0000        0.0000        0.0000        0.0000        0.0000        0.0000        0.0000        0.0000        0.0000        0.0000        0.0000        0.0000        0.0000        0.0000        0.0000
        0.0000        0.0000        0.0000        0.0000        0.0000        0.0000        0.0000        0.0000        0.0000        0.0000        0.0000        0.0000        0.0000        0.0000        0.0000        0.0000        0.0000        0.0000        0.0000        0.0000        0.0000       26.4201       33.7431       27.3063       17.9030        8.8372        5.7859        9.1444        4.8006       13.4481        3.7405        2.8734        4.1290        3.6418        7.7355        6.7021        8.4952       14.1529       18.0207       23.1964       21.3781       16.9387       14.1816        5.5533        5.8266        9.3218        6.1380        5.2117        5.2274        5.9107        9.7253        3.3980        3.4756        2.8165        3.3850        5.3632        8.3875       10.9376       15.4852       10.1941        9.2686       14.5653       10.8969       11.0319        6.3143        7.8080       12.2507       11.2007       12.4183       12.7307        9.9477        5.7006        7.3530        5.9409        7.7394        8.0444        8.2128        6.7001        8.2503        7.2086        6.9554        5.7120        6.6268        8.4081        7.5994        7.6597        8.3576        8.6481        7.5024        8.3826        7.6584        8.3477        8.6806        9.9136       11.2183        8.3244       10.1151        9.4957       10.8669       10.6505       10.7095       11.5020       14.2393       13.7836       13.9069       11.8400       11.7485       11.6207       14.1138       14.2653       14.5662       15.4727       18.0986       18.9789       20.9391       17.3707       18.1575       21.4431       22.1800       19.5268       20.2046       19.2170       18.8073       17.3293       15.2821       17.4173       17.0177       27.7250       29.9381       28.9191       27.5154       37.5122       35.7366       33.4849       28.6664       30.7040       46.6514       44.8504       45.6408       26.6998       21.7223       22.0808       11.4063        9.9368       11.4713       13.2755       12.6949       15.2286       16.3648       17.7752       18.3935       21.0466       22.2358       22.7222       23.2058       23.0166       23.7676       25.2199       26.1956       29.8191       27.0652       28.1057       35.0539       40.5003       48.5175       50.7800       48.9857       56.8064       72.1042       71.9856       77.6579       75.3841       85.9361       94.5726      103.9252      100.0854       84.4009       92.1870      109.5829      120.7700      118.1649      115.6349      115.4271      131.3920      100.4322      121.4075      108.7663      134.5589      126.5211       97.0770        0.0000        0.0000        0.0000        0.0000        0.0000        0.0000        0.0000        0.0000        0.0000        0.0000        0.0000        0.0000        0.0000        0.0000        0.0000        0.0000        0.0000        0.0000        0.0000        0.0000        0.0000        0.0000        0.0000        0.0000        0.0000        0.0000        0.0000        0.0000        0.0000        0.0000        0.0000        0.0000        0.0000        0.0000        0.0000        0.0000        0.0000        0.0000        0.0000        0.0000        0.0000        0.0000        0.0000        0.0000        0.0000        0.0000        0.0000        0.0000        0.0000        0.0000        0.0000        0.0000        0.0000        0.0000        0.0000        0.0000        0.0000        0.0000        0.0000
        0.0000        0.0000        0.0000        0.0000        0.0000        0.0000        0.0000        0.0000        0.0000        0.0000        0.0000        0.0000        0.0000        0.0000        0.0000        0.0000        0.0000        0.0000        0.0000        0.0000        0.0000       24.5900       12.9183        9.4099       10.3965        9.1842        5.2255        2.2331        1.6046        6.4826        0.6078        1.0937        1.0552        2.0475        2.0585        1.1195        0.6260        6.1535        4.0688        7.5041        9.8195       12.8198       11.3486       10.3762       10.0999        9.2508        5.5819        5.7762        4.9746        1.8010        1.3752        2.5088        4.2767        3.7663        3.8486        5.2722        7.0870        8.3443       11.7956       10.6159        9.6899       13.3359        9.8334        9.3961        7.2997       10.2892        6.4344        5.2468        6.9974        6.7730        6.9603        4.3412        3.4854        5.0224        6.9835        5.3427        5.8768        6.8673        7.3930        6.0563        6.6274        5.9942        6.7334        7.9374        7.4338        7.5743        8.3077        8.2066        6.2682        6.3277        7.1132       10.4172        9.6285       10.7394       11.1665        9.5902        9.0700        9.0668        8.7764       10.8636       11.4453       12.7267       13.7452       12.6263       12.6371       15.6653       13.8091       15.2170       15.6556       17.0706       16.1761       16.6221       16.5007       18.3931       19.7459       17.9270       24.4407       30.2750       22.5862       21.3373       21.5867       20.8770       18.7202       12.7483       11.6132       13.6868       17.3673       32.8018       39.0897       30.4262       24.5146       34.0265       34.1925       31.9781       19.1042       28.8479       29.6578       29.5287       40.4654       37.6216       24.9592       15.2721       21.2429       10.5867       10.3395       11.2452       13.0841       15.2935       17.2828       19.1849       20.1148       23.0798       24.4542       25.2644       25.2173       24.6192       23.7311       23.9005       27.5814       40.7751       34.4489       41.7111       49.4068       50.7483       53.6813       56.8346       61.8039       69.7877       73.2375       78.3594       86.4784       85.6808       92.8332      104.5448      110.7638      104.2346      102.2454      109.4625      109.3625      114.1377      100.7035      104.1360      103.7658      113.2467       92.0521       85.4865      110.0681      165.2225      167.5304      140.5950        0.0000        0.0000        0.0000        0.0000        0.0000        0.0000        0.0000        0.0000        0.0000        0.0000        0.0000        0.0000        0.0000        0.0000        0.0000        0.0000        0.0000        0.0000        0.0000        0.0000        0.0000        0.0000        0.0000        0.0000        0.0000        0.0000        0.0000        0.0000        0.0000        0.0000        0.0000        0.0000        0.0000        0.0000        0.0000        0.0000        0.0000        0.0000        0.0000        0.0000        0.0000        0.0000        0.0000        0.0000        0.0000        0.0000        0.0000        0.0000        0.0000        0.0000        0.0000        0.0000        0.0000        0.0000        0.0000        0.0000        0.0000        0.0000        0.0000
        0.0000        0.0000        0.0000        0.0000        0.0000        0.0000        0.0000        0.0000        0.0000        0.0000        0.0000        0.0000        0.0000        0.0000        0.0000        0.0000        0.0000        0.0000        0.0000        0.0000        0.0000       31.3384       22.2478        6.7118        4.8664        6.9876        4.1252        1.5023        0.9530        1.9993        0.7653        2.3825        0.7707        1.0738        1.0781        1.1740        0.3213        0.2886        2.6498        2.7204        1.0348        0.1055        2.5960        6.9158        7.2223        3.8714        3.0015        0.3595        0.0361        0.0352        1.4155        1.3351        1.3778        1.5558        1.0341        9.2718       10.5907       13.1472       11.6079       13.9773       14.0567       12.1802        9.7332        9.4918        9.5315        5.2665        6.4655        6.4917        4.1347        3.5006        1.2150        2.2512        4.3226        6.8190        9.2968        5.2873        5.9279        5.8665        3.9779        2.3483        3.3004        3.7631        5.2231        6.6293        7.0505        8.5648       10.0066        8.3345        7.3849        6.9997        7.2309        7.5210        7.4944        9.3952        9.5481        8.1351        7.5527        7.2896        9.2393       12.9051       14.4224       16.5517       18.5324       16.4135       17.4516       16.5440       13.2685       13.5483       14.7117       15.2465       20.6885       18.2026       18.2266       18.3964       20.3767       19.0906       27.8701       27.6813       18.7656       20.6860       19.0920       18.0589       16.5211       11.4670       10.8884       10.9601       16.7802       33.7125       30.4440       26.1670       23.2703       18.8894       33.9315       21.9894       17.5680       27.4430       41.9656       42.8839       50.6818       30.2043       17.0899       11.6242       20.4485       15.0046       10.7585       11.1494       13.0221       17.1053       20.4046       21.4003       22.8734       24.9698       26.9130       27.7187       28.1741       27.3632       27.4303       28.8951       31.1368       43.3960       42.8280       54.9772       72.7031       73.3808       76.7263       64.5464       58.9023       72.1490       85.9515       97.6507      107.1240      100.7512      106.9605      115.0354      121.4930      160.7682      162.7241      157.4323      100.8556      108.6515      110.0208      129.3257      102.7741       97.8014       89.7411       92.4667      127.0347      174.4314      147.1149      123.1363      120.1481        0.0000        0.0000        0.0000        0.0000        0.0000        0.0000        0.0000        0.0000        0.0000        0.0000        0.0000        0.0000        0.0000        0.0000        0.0000        0.0000        0.0000        0.0000        0.0000        0.0000        0.0000        0.0000        0.0000        0.0000        0.0000        0.0000        0.0000        0.0000        0.0000        0.0000        0.0000        0.0000        0.0000        0.0000        0.0000        0.0000        0.0000        0.0000        0.0000        0.0000        0.0000        0.0000        0.0000        0.0000        0.0000        0.0000        0.0000        0.0000        0.0000        0.0000        0.0000        0.0000        0.0000        0.0000        0.0000        0.0000        0.0000        0.0000
        0.0000        0.0000        0.0000        0.0000        0.0000        0.0000        0.0000        0.0000        0.0000        0.0000        0.0000        0.0000        0.0000        0.0000        0.0000        0.0000        0.0000        0.0000        0.0000        0.0000        0.0000        0.0000       17.4284        6.5604        6.2951        4.7723        8.9337        2.6633        0.7419        0.4232        2.7239       11.7046        3.9173        2.9226        0.8923        1.9229        1.1413        0.8316        2.6198       13.9067        3.5925        2.1877        2.7798        1.3594        3.0793        3.1658        1.7832        1.5505        1.9491        1.3861        1.1826        0.3806        0.6315        1.9056        8.5901        6.6500       10.0589        9.9314        7.4975       10.1023       11.0084       13.8860        9.7295       10.3656        7.9201        5.2320        3.9985        5.4134        4.2311        3.8286        4.2363        4.1071        5.7911        7.3312        8.0633        4.1323        4.5319        3.8826        5.0946        3.6704        5.0950        3.9231        5.4172        7.2773        8.1349       12.5889       12.6992       13.1204       11.6382        8.7320        7.8602        6.9263        6.2810        7.1001        8.1488        7.6311        8.1446        8.2887        9.4951       11.7306       11.5433       20.1086       21.8217       21.8581       14.3450       11.8159       10.8545       11.7880       10.8355       13.4466       15.8181       16.9344       20.2446       18.5836       23.3028       19.5947       20.3381       18.5779       18.8047       21.7888       21.0045       19.6865       17.9752       12.1715       11.2349       10.8880       11.0586       26.1268       22.3277       20.6092       25.1140       15.1371       20.4519       23.1788       20.1873       43.2607       50.0594       47.3347       45.1455       33.5080       15.5796       12.4134       11.9401       11.2709       11.5710       12.0196       14.0413       18.5650       22.5175       21.7871       23.0779       26.6494       28.6971       30.6074       31.3077       28.3366       27.7551       29.9785       32.9477       50.0469       49.0015       52.1129       55.4475       67.6397       72.7453       70.7396       72.2796       94.9831      101.9172      112.1537      131.1314      133.8194      133.0559      149.1157      170.8181      174.2343      154.8354      128.0331      121.2530      145.4364      128.0064      141.5354      113.6568      103.8950       90.8723       84.8848       96.1076      125.2125      143.2322      102.7770      131.1145        0.0000        0.0000        0.0000        0.0000        0.0000        0.0000        0.0000        0.0000        0.0000        0.0000        0.0000        0.0000        0.0000        0.0000        0.0000        0.0000        0.0000        0.0000        0.0000        0.0000        0.0000        0.0000        0.0000        0.0000        0.0000        0.0000        0.0000        0.0000        0.0000        0.0000        0.0000        0.0000        0.0000        0.0000        0.0000        0.0000        0.0000        0.0000        0.0000        0.0000        0.0000        0.0000        0.0000        0.0000        0.0000        0.0000        0.0000        0.0000        0.0000        0.0000        0.0000        0.0000        0.0000        0.0000        0.0000        0.0000        0.0000        0.0000
        0.0000        0.0000        0.0000        0.0000        0.0000        0.0000        0.0000        0.0000        0.0000        0.0000        0.0000        0.0000        0.0000        0.0000        0.0000        0.0000        0.0000        0.0000        0.0000        0.0000        0.0000       53.1237       32.1926       11.2656       11.4522       13.8996        9.8169        3.6615        2.4722        2.5618       10.7016        7.0753       17.1810       30.8302       41.0691       22.6741       22.2312       11.2000       11.4156       14.5034       18.6597        7.7705        5.7357        7.1475        5.8168        3.5180        2.4892        3.3451        1.4907        2.0354        1.5054        5.4439        8.5956        9.8493        9.8115        7.8966       10.9681       14.4443        6.3286        4.7123        7.1441        9.4429        9.1712        4.0902        3.6584        2.9468        4.5276        6.9992        7.3538       10.6663        5.5967        6.5804        3.8302        4.6425        4.4884        3.4808        3.0544        2.8517        4.6131        3.3829        4.4723        5.0412        7.9601        8.4339       10.1608       12.3853       14.4729       14.0899       12.8516       10.5079        8.0930        7.4107        8.8856        7.5518        9.0256       13.6923       13.9159       16.0782       15.7728       12.6129       15.6118       17.6322       16.8136       18.5033       14.8263       10.7822       10.9753        9.7050       10.5758       12.0380       13.7416       15.0358       21.9571       19.3583       19.8487       22.9267       26.5506       23.2577       22.6919       25.7484       26.4544       25.0874       24.2352       19.1714       19.8897       18.1244       29.3606       27.2602       28.0239       32.4222       27.7427       35.4051       56.9100       71.8525       50.2135       67.1467       61.0345       58.9812       49.4173       44.2117       30.0807       19.3337       16.7273       13.1744       10.8083       12.0523       16.6317       18.9855       18.3360       19.0698       20.3991       25.4908       29.3797       30.7619       31.0259       34.5835       32.1251       32.2869       36.2453       51.0168       59.3044       60.5682       66.2228       81.2567       96.9386       95.5032      101.1166      119.0962      139.4900      152.2946      178.0169      182.5973      188.2149      164.1884      174.9773      149.5529      124.9358      118.5833      133.6841      129.7374      121.7604      134.0987      106.0342      130.0273      111.8510       98.2819       96.7888      138.4633      138.1772      122.4960      140.8566      116.7896        0.0000        0.0000        0.0000        0.0000        0.0000        0.0000        0.0000        0.0000        0.0000        0.0000        0.0000        0.0000        0.0000        0.0000        0.0000        0.0000        0.0000        0.0000        0.0000        0.0000        0.0000        0.0000        0.0000        0.0000        0.0000        0.0000        0.0000        0.0000        0.0000        0.0000        0.0000        0.0000        0.0000        0.0000        0.0000        0.0000        0.0000        0.0000        0.0000        0.0000        0.0000        0.0000        0.0000        0.0000        0.0000        0.0000        0.0000        0.0000        0.0000        0.0000        0.0000        0.0000        0.0000        0.0000        0.0000        0.0000        0.0000
        0.0000        0.0000        0.0000        0.0000        0.0000        0.0000        0.0000        0.0000        0.0000        0.0000        0.0000        0.0000        0.0000        0.0000        0.0000        0.0000        0.0000        0.0000        0.0000        0.0000       33.5031       45.9821       39.6825       13.3981        6.9307        4.7831       10.3464        3.3684        2.1222        8.7215        3.3718        4.0557       14.8714       11.9453       20.3922       29.3710       35.6008       17.1317       15.7097       17.1492       20.8817       16.3922       13.9947       11.2403       10.1569       14.8412       10.4024        4.2307        3.0412        2.2685        4.1916        4.9852       10.7136        9.1365        5.2229        3.3075        8.7385       12.5339        4.4811        6.6538       12.6751        8.9070        6.7968        4.8908        4.3620        3.3884        4.5629        5.9801        5.8868        8.5628        6.5604        3.8155        2.8929        2.7850        3.5621        3.6738        3.3531        3.3927        5.7569        4.4476        5.0829        5.9843        7.1050       10.1533       11.6841       12.9586       14.8891       13.1675       13.1985       10.3349        7.8746        7.9819        7.6531       12.3027       16.5012       11.9381       10.1764       11.6193       14.3045       12.9024       10.6375       14.5778       10.2930        9.7695       11.2273       13.4789       11.0732       11.2756       10.7004       13.6274       13.1526       13.3777       14.6555       19.8565       19.6006       23.0002       24.3475       25.2135       23.1990       25.5379       25.7008       33.8083       28.9680       19.0445       18.0206       19.0740       25.1168       23.2195       26.1685       26.2019       31.0747       58.9870       71.4112       68.7316       63.5379       78.1216       71.5291       77.9458       76.7358       65.1652       49.4982       22.1886       18.8912       18.5692       15.9385       19.5426       20.5287       19.7698       19.1651       19.4679       21.5130       26.9287       29.5511       33.0187       33.1878       35.2012       29.9094       33.2920       46.4081       56.8997       61.4697       60.7797       68.7558       83.9557      102.4460      101.9190      113.3714      145.1315      181.3402      207.8492      221.4660      168.0787      153.9236      165.2167      150.7128      145.9385      129.5496      131.6530      130.1358      118.1683      115.4556      122.3521       98.7909      119.2970      107.7291      109.8420      106.2145      136.1984      158.9375      145.8089      134.6681       98.7594      104.0595        0.0000        0.0000        0.0000        0.0000        0.0000        0.0000        0.0000        0.0000        0.0000        0.0000        0.0000        0.0000        0.0000        0.0000        0.0000        0.0000        0.0000        0.0000        0.0000        0.0000        0.0000        0.0000        0.0000        0.0000        0.0000        0.0000        0.0000        0.0000        0.0000        0.0000        0.0000        0.0000        0.0000        0.0000        0.0000        0.0000        0.0000        0.0000        0.0000        0.0000        0.0000        0.0000        0.0000        0.0000        0.0000        0.0000        0.0000        0.0000        0.0000        0.0000        0.0000        0.0000        0.0000        0.0000        0.0000        0.0000
        0.0000        0.0000        0.0000        0.0000        0.0000        0.0000        0.0000        0.0000        0.0000        0.0000        0.0000        0.0000        0.0000        0.0000        0.0000        0.0000        0.0000        0.0000        0.0000        0.0000       35.4482       35.4368       42.5381       17.0385       11.8522        6.3280        5.8849        7.1927        2.6424        6.7877        2.7101        9.2746       12.3936        1.1834        2.4362       12.7478       10.3944       11.0011       22.0361       14.8802       13.7856       15.5593       18.5084       20.1728       22.5006       12.7462        8.6702        6.6801        8.0054       10.0266        7.9931        8.3147        7.2038        6.7780        5.8917        7.1569        6.5196        7.4439        9.9910        8.5585       10.5338        6.6695        8.7098        6.9730        5.3235        4.6218        4.8125        7.5600        4.2052        5.1511        6.4617        4.4493        3.2847        3.4092        3.2212        3.3389        3.0709        3.7357        6.6179        6.9413        7.0607        6.0827        7.3513        9.7492        9.8632       10.4079       12.3371       12.0672       11.1267        8.3947        6.9518        7.8624        9.5036        8.5912        7.9803       10.3613       10.5508        8.6210        8.1067        7.9362        7.3237        7.6682        7.5101        8.0193        8.5491        8.8982       10.0036        9.4853       16.5953       15.3364       13.4342       13.3080       23.4666       23.4773       22.1962       20.9519       23.2078       26.6057       20.3125       25.2011       28.1354       26.4820       29.2682       18.9371       19.6380       15.9607       15.8875       18.9193       28.6281       35.5590       43.5562       49.5604       47.7000       66.8761       67.5885       96.7489       97.0737       95.7438       95.0329       64.1148       57.4165       41.5246       41.1174       37.0432       24.7209       16.6790       27.4418       21.2240       21.0113       21.3790       22.3584       28.1206       30.9477       35.7430       41.1879       43.0044       46.5676       53.1094       54.3573       70.9328       72.7485       91.6651       88.9930      105.1997      112.9740      118.3379      126.9793      152.0201      169.9224      194.5983      164.6772      129.6097      136.7581      152.9625      157.7128      136.0775      126.8745      113.7547      111.3174      111.0277      120.2086      142.2889      108.9784      110.1529      106.3801      108.1924      123.5778      121.0656      144.9303      142.8470      146.3182      120.7355       94.8406       86.0736        0.0000        0.0000        0.0000        0.0000        0.0000        0.0000        0.0000        0.0000        0.0000        0.0000        0.0000        0.0000        0.0000        0.0000        0.0000        0.0000        0.0000        0.0000        0.0000        0.0000        0.0000        0.0000        0.0000        0.0000        0.0000        0.0000        0.0000        0.0000        0.0000        0.0000        0.0000        0.0000        0.0000        0.0000        0.0000        0.0000        0.0000        0.0000        0.0000        0.0000        0.0000        0.0000        0.0000        0.0000        0.0000        0.0000        0.0000        0.0000        0.0000        0.0000        0.0000        0.0000        0.0000        0.0000        0.0000
        0.0000        0.0000        0.0000        0.0000        0.0000        0.0000        0.0000        0.0000        0.0000        0.0000        0.0000        0.0000        0.0000        0.0000        0.0000        0.0000        0.0000        0.0000        0.0000        0.0000       34.9970       32.7830       31.9214       18.1709       14.9044       11.0355        9.7611        9.1268        4.1208        4.1476        2.0926       10.0623        9.2909       11.9595        8.7397       28.9002       15.9620        8.8190       13.8577       10.5208       10.4312       11.7766       17.1592        8.0228        6.9326       10.8561       18.8613       17.8025       11.3979        5.8311        8.6887        9.1900        8.0834       11.1995       13.1558       12.6693       12.7583        5.5927        6.9188        7.8961        8.3607        8.1143        7.7540        5.5388        5.3330        5.0329        5.8322        3.6726        2.8723        5.0552        3.6604        3.5940        4.3379        3.4234        3.9196        3.2777        4.6372        6.2539        8.7710        8.4952        9.7930        8.2921        8.6015        8.4409        8.2037        8.5588       10.1018       10.1099        8.5977        8.1466        7.4645        9.0653       10.5109        9.0988        5.4794        9.0297        7.1616        9.5428        7.2662        8.5392        6.4293        7.7132        9.9215        7.5721        7.7432        8.5369        8.0459        8.5896       13.4638       15.2789       17.7283       19.2719       15.3106       17.3273       18.4706       17.4876       17.7013       17.7695       18.4925       25.3675       27.3281       26.4495       26.1345       25.4275       20.0035       16.4240       14.6759       13.1448       23.8200       31.3326       44.6850       31.7962       37.5935       42.0418       35.0939       65.8208       75.8326      106.0365       86.5661       67.3114       74.5168       68.4747       47.9165       44.4861       39.6248       50.9581       47.3341       37.5523       28.0825       42.7636       42.5741       41.7345       46.5093       61.9991       65.5606       56.3533       56.3598       57.4569       66.1962       79.5622       87.4411       92.4439       91.9544      104.0867      104.9633      109.6376      115.7484      141.8836      160.0490      184.2837      170.8965      130.4996      125.3881      128.7296      146.0889      125.2532      126.3507      113.8407      121.0536      125.4616      119.3009      125.9227       98.4893       98.0602      103.3682      142.1516      128.3542      123.9997      120.6787      123.7605      136.3767      136.6765      122.2000       79.2180       84.9580        0.0000        0.0000        0.0000        0.0000        0.0000        0.0000        0.0000        0.0000        0.0000        0.0000        0.0000        0.0000        0.0000        0.0000        0.0000        0.0000        0.0000        0.0000        0.0000        0.0000        0.0000        0.0000        0.0000        0.0000        0.0000        0.0000        0.0000        0.0000        0.0000        0.0000        0.0000        0.0000        0.0000        0.0000        0.0000        0.0000        0.0000        0.0000        0.0000        0.0000        0.0000        0.0000        0.0000        0.0000        0.0000        0.0000        0.0000        0.0000        0.0000        0.0000        0.0000        0.0000        0.0000        0.0000
        0.0000        0.0000        0.0000        0.0000        0.0000        0.0000        0.0000        0.0000        0.0000        0.0000        0.0000        0.0000        0.0000        0.0000        0.0000        0.0000        0.0000        0.0000        0.0000        0.0000        0.0000       62.9082       60.9612       77.4783       65.5514       58.5743       53.1678       41.3955       35.5901       35.9714       28.2353       18.6633       14.8240       13.6536       14.3325       18.6504       22.6025       25.6518       25.0221       29.4063       25.9816       21.3540       28.9198       22.1840       22.5937       27.2586       15.4447        9.1168       13.9472       19.0002       17.3013       16.4147       10.6207        8.8615        7.0269        7.5035        7.7343       10.3405       10.0632       10.3151        7.0288        7.8550        5.0151        4.4219        5.4710        6.0473        6.3333        6.1319        5.8635        3.8886        6.1329        9.2107        5.8089        5.6591        6.8018        8.3474       10.6552       10.5390       11.4090       10.7339       12.6267        9.0769       11.2894       10.4114        9.7188        9.2654        9.1084        8.5400        6.3848        7.6215       12.9918       14.3619       17.5519       19.9345        7.6404       10.8987        9.4371        7.9911       11.3928       16.4752       11.4008       14.8113       19.8738       15.4293       11.5528        9.7324       10.2058        9.2503       15.8863       16.6496       19.1563       15.0278       18.6222       25.4922       22.5779       31.1342       33.1618       41.0106       46.4434       38.5100       32.1035       40.4052       37.3702       25.8067       19.9430       13.5160       12.8622       17.9090       17.7018       17.3195       20.5205       22.6529       20.3754       24.3374       24.8623       42.5854       52.8862       54.9450       78.1929       62.5458       55.8814       51.5852       55.1535       63.4330       54.6570       62.0340       57.2688       45.8150       50.5836       69.1788       58.6666       50.5150       55.5078       74.5818       75.8853       78.2317       90.3128       97.9728      101.5542      119.3544      127.8551      126.8367      120.0472      108.0131      107.1898      105.8529      124.5795      138.5254      180.7747      161.8615      149.0412      145.9517      144.6275      137.3185      131.2636      130.6698      150.0584      143.2785      154.3615      139.2416      128.8317      132.8689      117.7757      109.1290      109.5009      118.5072      155.0783      160.1536      156.6224      154.2508      130.3268      104.5893       91.3190       76.2011       83.2832       43.2544        0.0000        0.0000        0.0000        0.0000        0.0000        0.0000        0.0000        0.0000        0.0000        0.0000        0.0000        0.0000        0.0000        0.0000        0.0000        0.0000        0.0000        0.0000        0.0000        0.0000        0.0000        0.0000        0.0000        0.0000        0.0000        0.0000        0.0000        0.0000        0.0000        0.0000        0.0000        0.0000        0.0000        0.0000        0.0000        0.0000        0.0000        0.0000        0.0000        0.0000        0.0000        0.0000        0.0000        0.0000        0.0000        0.0000        0.0000        0.0000        0.0000        0.0000        0.0000        0.0000        0.0000
        0.0000        0.0000        0.0000        0.0000        0.0000        0.0000        0.0000        0.0000        0.0000        0.0000        0.0000        0.0000        0.0000        0.0000        0.0000        0.0000        0.0000        0.0000        0.0000        0.0000        0.0000       74.7658       61.4075       90.0297       84.1384       78.5370       70.1359       55.7704       48.3202       42.0022       35.7277       24.8651       22.0802       18.0409       19.7188       28.3246       31.4149       30.2449       33.1297       28.1372       23.0541       21.6054       41.5209       34.6809       24.0833       12.3884       12.3523        8.8524        7.4356        9.4955       11.7420       13.2040       12.0555        8.3773        7.9316        7.6941        7.1697        4.2545        4.0466        4.5893        6.4209        4.4717        5.9377        4.2695        4.0162        6.6698        6.4398        6.8338        8.9574        6.0028        8.7293        4.3840        6.4325        5.3876       10.4663        8.4010       10.8440       13.2009       12.6219       12.1949       13.4212       14.6494       14.6115       11.4769       11.8196       11.6955        9.3730        9.4621        7.0678        6.4726       10.4660       12.0964       16.4987       13.4894        7.9218        6.3859        7.6943       12.1764       10.1519        9.5504        9.7754       15.9809       15.9891       12.3700       11.3070       10.9940       10.1486       10.5829       11.7187       10.8992       14.5875       20.1807       22.4092       22.9161       20.5019       32.0828       34.2840       32.1866       28.2809       38.9661       37.1900       40.1095       36.2623       22.3006       18.6843       12.2162       11.5079       14.3996       15.7724       16.7526       20.5164       18.2894       19.2252       19.9925       21.6574       35.7465       42.7508       42.5005       38.0259       33.1086       46.4561       58.7128       62.1207       78.0249       75.1596       68.6368       57.9549       59.0622       60.1476       75.4116       70.1162       63.7524       71.6560       92.7023       95.6493      100.6693       96.6298      115.3493      120.1531      135.0256      160.3971      153.7591      154.6775      117.3010      106.2208      124.7627      170.2293      181.5043      199.5913      180.1099      168.4670      171.3198      153.2860      158.6854      149.9830      151.0823      133.7932      131.1151      135.6567      130.5234      132.3023      138.4500      117.3911      121.0553      116.4324      126.8673      161.3003      172.6242      145.2917      126.3831      135.7071      108.9686      115.3110       94.4701       80.6626       27.6214        0.0000        0.0000        0.0000        0.0000        0.0000        0.0000        0.0000        0.0000        0.0000        0.0000        0.0000        0.0000        0.0000        0.0000        0.0000        0.0000        0.0000        0.0000        0.0000        0.0000        0.0000        0.0000        0.0000        0.0000        0.0000        0.0000        0.0000        0.0000        0.0000        0.0000        0.0000        0.0000        0.0000        0.0000        0.0000        0.0000        0.0000        0.0000        0.0000        0.0000        0.0000        0.0000        0.0000        0.0000        0.0000        0.0000        0.0000        0.0000        0.0000        0.0000        0.0000        0.0000        0.0000
        0.0000        0.0000        0.0000        0.0000        0.0000        0.0000        0.0000        0.0000        0.0000        0.0000        0.0000        0.0000        0.0000        0.0000        0.0000        0.0000        0.0000        0.0000        0.0000        0.0000        0.0000       79.7560       79.6378       97.1425       92.5676       88.5222       78.9569       64.5759       54.8173       47.5652       41.1754       28.6991       23.5636       23.0114       28.5926       30.0896       40.1052       32.9446       31.5294       37.4523       33.7756       28.6833       25.3306        8.0061       14.9688       11.2493        8.7684       11.2249        7.2969        7.3772       14.8260       19.1710       17.1610        9.6243        4.5199        9.0293        7.4149        7.3909       13.1292       12.6930        8.4235        6.6643       10.6813        8.7054        6.6885        6.3999        4.0928        3.7882        5.0108        5.2449       10.0207        6.7275        6.6740        5.2161        9.5123        8.6878        9.5722       12.0789       16.9570       14.5136       13.1283       16.5632       13.3979       10.3468       11.5598       12.3817       11.2740       13.0067       11.0940       10.8913       12.4231       11.4710       10.3673        8.1010        6.6819        6.6120       12.1647       12.7936        9.7961       13.4070       25.6692       17.2121       12.0874        8.7607        8.5534       11.4710        9.3340        9.5705        8.8396        9.1875       13.4114       20.8609       27.1316       30.1267       21.5437       34.4997       37.5520       38.3221       27.9382       35.0487       34.8604       33.8681       44.1038       24.4551       19.5843       12.3791       11.4624       14.7474       17.2763       18.7638       17.8428       17.4629       17.9440       19.4899       20.3537       21.4976       25.7508       25.1608       25.3282       28.7447       35.4756       46.1387       47.7718       65.1259       53.2973       41.6104       33.6340       49.3233       79.0231       76.8380       76.1707       69.2491       75.2647       71.6527       80.6313       92.4682      104.3962      138.0587      132.9149      151.9063      133.5115      160.5374      142.2198      111.7659      120.0763      138.0314      146.3111      177.0435      198.2873      181.9832      177.0938      175.7196      178.1066      174.5669      156.6959      152.2628      143.6559      126.8462      139.0836      158.2498      149.6905      154.2560      141.3544      148.0730      141.1237      163.2606      164.5486      192.7961      116.4884      120.2922      137.7879      108.4124      114.4420      100.8025      100.4675       48.0136        0.0000        0.0000        0.0000        0.0000        0.0000        0.0000        0.0000        0.0000        0.0000        0.0000        0.0000        0.0000        0.0000        0.0000        0.0000        0.0000        0.0000        0.0000        0.0000        0.0000        0.0000        0.0000        0.0000        0.0000        0.0000        0.0000        0.0000        0.0000        0.0000        0.0000        0.0000        0.0000        0.0000        0.0000        0.0000        0.0000        0.0000        0.0000        0.0000        0.0000        0.0000        0.0000        0.0000        0.0000        0.0000        0.0000        0.0000        0.0000        0.0000        0.0000        0.0000        0.0000        0.0000
        0.0000        0.0000        0.0000        0.0000        0.0000        0.0000        0.0000        0.0000        0.0000        0.0000        0.0000        0.0000        0.0000        0.0000        0.0000        0.0000        0.0000        0.0000        0.0000        0.0000        0.0000       87.8536       84.6312       98.4434       99.2538       94.0579       81.7333       64.6014       56.8338       50.0228       43.6114       31.4538       27.7359       25.7521       28.6812       32.5269       35.0218       34.4555       39.8335       26.1701       20.7020       13.7344        9.7329        3.2341       18.0890       21.3410       15.4736       13.2177       11.8314        4.6466        5.2810        9.4966       11.8788        2.2357        4.7239        8.3078        7.7649        6.2250        9.0667       14.4632       16.2391        9.0903        3.4572        6.1022        9.3202        9.2464        5.5560        6.5700        6.2471        8.2189        9.8768        8.3358        6.3310        7.0527       12.5183        9.2095       11.5521       14.7775       16.4730       13.1972       11.7953       14.8812       14.3163       12.1703       10.9183       11.4358       13.0562       13.4653       12.9285       11.7319        9.9558        8.1441        9.0222        9.7217        5.4730        7.2475       12.7664       19.0871       13.9563       11.8608       12.1916        7.7942        7.4382        7.1378        8.3289        8.1516        9.8564        8.3587        8.9439       11.1556       13.4958       19.1566       18.4994       19.3152       20.8249       34.3873       28.8435       25.6334       26.1202       24.0241       23.3438       22.2168       23.4672       22.6084       18.2660       15.1666       13.7682       18.9432       20.7029       15.9496       15.5067       14.7027       15.7801       16.1595       17.5765       17.9139       19.6824       23.2423       27.6161       29.5525       29.3816       30.1453       29.8832       27.6138       29.8897       30.4144       50.6400       91.3003      104.6803       87.1572       77.8378       72.8872       76.5503       60.3956       66.2279       88.5800      110.1501      128.8935      148.7976      143.0809      199.4661      132.0111      122.7407      101.6620      104.9610      119.3889      142.6679      155.7925      156.1676      151.9521      169.1569      187.6961      175.7651      166.0828      154.2538      150.0539      141.1158      129.8117      138.0561      164.5761      155.3941      158.7876      149.6514      160.4633      156.2419      148.6826      153.1329      151.1830      120.9251      113.3870      134.0037      108.9137       92.8213       95.2223       91.3399        0.0000        0.0000        0.0000        0.0000        0.0000        0.0000        0.0000        0.0000        0.0000        0.0000        0.0000        0.0000        0.0000        0.0000        0.0000        0.0000        0.0000        0.0000        0.0000        0.0000        0.0000        0.0000        0.0000        0.0000        0.0000        0.0000        0.0000        0.0000        0.0000        0.0000        0.0000        0.0000        0.0000        0.0000        0.0000        0.0000        0.0000        0.0000        0.0000        0.0000        0.0000        0.0000        0.0000        0.0000        0.0000        0.0000        0.0000        0.0000        0.0000        0.0000        0.0000        0.0000        0.0000        0.0000
        0.0000        0.0000        0.0000        0.0000        0.0000        0.0000        0.0000        0.0000        0.0000        0.0000        0.0000        0.0000        0.0000        0.0000        0.0000        0.0000        0.0000        0.0000        0.0000        0.0000        0.0000        0.0000       89.5043      110.4951      121.5902      115.8352      102.5662       86.6497       77.2889       70.8203       63.5684       54.2942       47.9684       45.2778       47.0979       58.2726       60.2350       56.7882       48.0538       31.9112       25.6149       20.9738       15.3249        3.0254        3.3263        9.7261        7.8184       14.7431       12.9920        8.9642        8.6092       12.2041        4.8318        7.0563       10.3641       12.9348        8.3501        5.3197        6.8540       15.0177       11.1918        2.3702        4.1328        7.9964        6.7364        7.1815        9.2973        9.3387       10.4896       10.3431       12.9200        9.5757        7.4224        8.5573       13.8985       15.1908       20.1674       26.5576       25.1391       18.0815       21.6610       20.0481       22.0593       17.2755       17.5531       20.1290       20.7481       29.1661       31.1093       30.1034       27.2064       23.8407       24.3849       24.9171       22.4778       21.7259       23.8285       25.3232       21.0116        9.5131        9.0698        9.0024       12.5921        3.7279        3.7820        3.9043        4.7721        8.7169        9.5289       11.8493       13.6203       17.5647       19.6593       18.7853       17.9293       29.2620       25.8046       17.3194       31.4580       28.0980       22.1055       20.1096       22.5319       22.4311       20.1650       18.4122       13.0653       15.2875       19.1151       11.7349       11.6069       12.3227       13.8049       14.5638       16.9201       17.7744       18.7007       22.8168       30.7315       24.5844       24.8362       35.1065       34.4019       38.3678       31.8543       49.4984       46.2095       78.2460       92.1133       83.9627       84.8620       74.1906      123.4766       89.2018       76.5302       89.2829       94.0712      116.8839      158.1309      116.8766      135.8871      143.0751      132.1091      118.1259      116.0540      153.4461      153.7106      179.6312      184.7281      172.8671      180.7836      231.5250      220.4431      193.8425      169.1089      183.9321      184.2556      177.8238      182.7441      194.0974      196.8651      189.2863      181.6459      167.8662      164.9293      158.4147      167.3693      157.6842      147.0573      140.0684      131.3233      110.1354      102.6425      103.3625      106.8236       86.0881       90.2483      101.6717      106.8275        0.0000        0.0000        0.0000        0.0000        0.0000        0.0000        0.0000        0.0000        0.0000        0.0000        0.0000        0.0000        0.0000        0.0000        0.0000        0.0000        0.0000        0.0000        0.0000        0.0000        0.0000        0.0000        0.0000        0.0000        0.0000        0.0000        0.0000        0.0000        0.0000        0.0000        0.0000        0.0000        0.0000        0.0000        0.0000        0.0000        0.0000        0.0000        0.0000        0.0000        0.0000        0.0000        0.0000        0.0000        0.0000        0.0000        0.0000        0.0000        0.0000        0.0000
        0.0000        0.0000        0.0000        0.0000        0.0000        0.0000        0.0000        0.0000        0.0000        0.0000        0.0000        0.0000        0.0000        0.0000        0.0000        0.0000        0.0000        0.0000        0.0000        0.0000        0.0000        0.0000        0.0000        0.0000        0.0000        0.0000      103.1478       88.2725       80.9520       73.2022       66.8667       59.1992       52.8577       50.5140       52.5792       63.1592       65.3634       61.5078       51.7334       33.8010       26.5070       20.7056       15.7140        2.3393        2.9197        4.5090        6.0612       20.0817       13.3281       16.7148       10.0126       13.0324        7.5303       10.8573        9.8643        9.8587        9.8883       10.3508        4.8844        6.4483        5.8928        3.1188        4.6647        8.4051       10.8291       11.2334       10.9817       12.7184       14.6903       12.1330       11.3708        8.2052        8.0087       13.0728       12.3812       15.6238       20.0961       20.6611       24.7209       17.6493       18.6307       20.2598       22.6069       25.2929       30.6389       25.8862       27.9376       34.3912       32.6482       33.8176       33.3150       27.3840       24.7310       24.6320       23.4259       24.1252       20.1230       18.4747       17.6757        7.6151        4.5628        5.9606       11.6006        2.8255        2.7068        3.0156        3.7640        6.3869        8.3435        9.4150       10.6584       14.7443       16.1887       16.8305       16.3888       25.4934       18.7889       14.2752       15.9144       21.3195       22.0806       22.6864       22.2634       20.6878       15.9615       15.0043       12.6920       13.2754       10.4803       10.0993       10.9203       11.3943       11.9863       14.0109       17.4141       18.4112       20.5911       23.4136       28.2219       25.0722       25.4497       31.5005       27.5692       27.5813       28.6556       34.7492       36.0588       42.9740       55.1493       57.5248       62.3420       61.6000       92.0804       85.6705       71.4881       82.1550       89.4145      114.7644      122.8556      104.0656      104.6377      111.0337      128.4011      130.1145      113.1205      156.9168      196.3884      188.6672      169.2236      181.1807      195.6494      233.2560      209.2768      208.3477      196.6740      185.4579      205.5465      206.2930      206.1885      228.1314      239.5280      233.6310      230.9478      182.6750      197.1043      203.0815      191.4489      164.7301      146.7224      141.2531      149.9962      129.6958      114.4146      120.9755      137.9535       97.3310      101.6209      109.0388      110.0057        0.0000        0.0000        0.0000        0.0000        0.0000        0.0000        0.0000        0.0000        0.0000        0.0000        0.0000        0.0000        0.0000        0.0000        0.0000        0.0000        0.0000        0.0000        0.0000        0.0000        0.0000        0.0000        0.0000        0.0000        0.0000        0.0000        0.0000        0.0000        0.0000        0.0000        0.0000        0.0000        0.0000        0.0000        0.0000        0.0000        0.0000        0.0000        0.0000        0.0000        0.0000        0.0000        0.0000        0.0000        0.0000        0.0000        0.0000        0.0000        0.0000        0.0000
        0.0000        0.0000        0.0000        0.0000        0.0000        0.0000        0.0000        0.0000        0.0000        0.0000        0.0000        0.0000        0.0000        0.0000        0.0000        0.0000        0.0000        0.0000        0.0000        0.0000        0.0000        0.0000        0.0000        0.0000        0.0000        0.0000        0.0000       83.1311       78.2543       73.2556       68.0909       62.1052       55.9968       53.1490       53.6621       63.9751       65.1645       60.7894       50.7784       32.8873       25.1224       18.7291       14.3611        0.6082        0.1418        3.0846        3.6289       10.7211       19.1892       20.6089       14.4428        6.6506        7.4983       10.7785        9.0527        5.1160        6.2858        5.0219        7.5123        6.6661        3.6080        4.1738        6.4807        8.4670        8.5657        7.6769        7.5958        9.2367       11.1511        6.6979        7.0729        9.3181        9.5117       12.8954       18.1045       18.8225       15.6083       18.8386       18.3817       18.2886       16.4980       19.8858       23.6079       24.5060       30.2004       35.7694       31.0819       37.6072       37.6393       37.1863       33.2996       29.6981       28.8322       29.9465       31.1410       19.9184       13.2271       11.8382        9.0581        5.2408        6.2066        6.4497        5.7872        3.9234        1.9265        2.3583        3.5389        5.3210        6.6947        8.7706        9.3287       13.5445       15.3734       18.0940       14.4665       14.7431       18.6175       13.8400       18.3509       29.5745       20.4556       16.3521       15.0645       13.1217       13.1951       12.0838       11.2208       10.9312        9.3449        9.5528       10.1822       10.9293       11.9338       13.2832       14.1450       16.7891       18.3102       21.5843       21.2385       20.7835       22.8611       25.6656       35.1959       27.6373       27.3789       32.7933       38.1052       43.5619       47.9040       56.7772       64.6536       58.5625       66.6675       80.9561       85.3704       74.7602       86.5395       92.8030      104.0031      125.6143      111.8434      132.4228      145.3005      142.2674      141.3337      147.6293      150.8371      161.9836      159.2043      138.3106      140.6062      166.2790      192.1161      202.1138      192.1451      187.8022      222.9884      223.2820      214.9387      209.0370      210.6996      221.6314      200.8990      202.6262      217.8268      221.3270      197.9174      173.3772      184.5622      160.9837      142.0320      124.1766      113.5992      139.0730      136.4294       98.4272      107.4371      106.6570      112.0185       94.9428        0.0000        0.0000        0.0000        0.0000        0.0000        0.0000        0.0000        0.0000        0.0000        0.0000        0.0000        0.0000        0.0000        0.0000        0.0000        0.0000        0.0000        0.0000        0.0000        0.0000        0.0000        0.0000        0.0000        0.0000        0.0000        0.0000        0.0000        0.0000        0.0000        0.0000        0.0000        0.0000        0.0000        0.0000        0.0000        0.0000        0.0000        0.0000        0.0000        0.0000        0.0000        0.0000        0.0000        0.0000        0.0000        0.0000        0.0000        0.0000        0.0000
        0.0000        0.0000        0.0000        0.0000        0.0000        0.0000        0.0000        0.0000        0.0000        0.0000        0.0000        0.0000        0.0000        0.0000        0.0000        0.0000        0.0000        0.0000        0.0000        0.0000        0.0000        0.0000        0.0000        0.0000        0.0000        0.0000        0.0000        0.0000        0.0000        0.0000       68.0400       62.2858       57.9061       52.0362       51.5891       60.1111       59.8786       54.8839       44.8510       28.5972       20.8091       15.6087       12.9618        0.2599        0.0295        0.1226        0.4447       12.0248       22.3139       23.0934       14.2243        6.5696       14.1438        7.3342        4.3503        5.9529        2.4016        3.1141        6.0698        3.2560        4.7820        5.0501        6.5470        6.4404        7.2474        8.6236        7.8461       10.6220        5.8532        7.9151       10.5663       10.9540       11.2237       15.8878       18.4534       17.8010       16.2120       14.4929       17.3874       17.5793       17.5017       20.2166       22.5842       24.8204       28.6944       29.0503       33.0354       34.2872       37.0578       40.5070       42.9990       39.7148       36.6217       33.2340       29.2690       16.0514        9.9216        9.7545        4.4550        4.5084        2.9430        3.9779        3.1649        1.5627        1.6798        1.8940        2.5723        4.9528        5.8398        7.2033        8.7069       13.2518       13.9169       12.7296       13.3630       12.1445       12.2379       11.3738       14.6344       18.6481       16.8402       16.7414       15.4772       13.7208       13.4645       12.4406       10.2026       10.8030       10.0241        9.7037       10.1105       10.9269       11.6208       14.7753       16.0310       16.4073       18.3667       20.0977       19.8724       20.8859       29.1794       35.0218       39.6181       48.5765       56.7087       59.6411       54.9884       46.5618       51.7994       64.2664       66.3854       71.5924       66.0273       58.9140       66.6088       82.0309      101.6983      121.7223      146.1016      122.0215      139.7133      107.5667      123.4671      107.1028      126.5989      115.3563       99.1776      125.1453      126.3697      153.0896      130.8612      150.6315      159.7024      172.6498      189.2932      203.6128      210.5002      212.9166      213.3994      213.3208      227.0280      223.8473      215.5725      210.1380      213.0962      228.0714      211.2739      178.3321      166.2288      165.6152      141.3519      102.3893      101.8568      105.7756      115.6606       89.6791       93.1257       98.0909       96.4689       86.5691        0.0000        0.0000        0.0000        0.0000        0.0000        0.0000        0.0000        0.0000        0.0000        0.0000        0.0000        0.0000        0.0000        0.0000        0.0000        0.0000        0.0000        0.0000        0.0000        0.0000        0.0000        0.0000        0.0000        0.0000        0.0000        0.0000        0.0000        0.0000        0.0000        0.0000        0.0000        0.0000        0.0000        0.0000        0.0000        0.0000        0.0000        0.0000        0.0000        0.0000        0.0000        0.0000        0.0000        0.0000        0.0000        0.0000        0.0000        0.0000        0.0000
        0.0000        0.0000        0.0000        0.0000        0.0000        0.0000        0.0000        0.0000        0.0000        0.0000        0.0000        0.0000        0.0000        0.0000        0.0000        0.0000        0.0000        0.0000        0.0000        0.0000        0.0000        0.0000        0.0000        0.0000        0.0000        0.0000        0.0000        0.0000        0.0000        0.0000        0.0000       62.9486       58.1960        0.0000        0.0000       48.6975       47.5658       42.5192       34.4298       10.8747        7.5591        5.7002        5.2750        7.8535        7.2020        9.0778       13.5349       34.5399       42.7514       42.7557       31.2641        6.7518        4.7700        3.2162        2.5851        2.7504        2.3043        2.4431        5.1117        4.8531        5.3878        4.2183        5.5822        6.7965        8.4789       10.9031        8.4229        7.9282        8.0797        7.1975       11.0392       11.8525       14.9910       18.1889       21.1130       29.1597       20.9034       19.4780       14.9685       17.2657       19.9585       20.4172       24.8436       30.4968       28.2613       30.0564       30.4125       40.4027       46.3409       50.0677       55.5347       63.0494       56.1623       38.0169       43.1205       25.7203       13.5767       12.5143       10.4764        3.3793        1.2689        0.9172        0.9833        0.4343        0.4202        0.9040        0.5537        2.6282        3.3459        4.4511        5.4493        8.9828       10.5867       12.0762       12.5315       10.6766        8.7767        9.0824       11.4935       23.4781       19.7458       19.6707       18.1895       20.8874       15.5611       10.7177       10.1243       11.7460       13.4722        9.9388       10.9338        9.5453       10.9745       13.8213       15.4998       16.2531       19.7939       21.3087       21.0669       35.0108       43.0874       59.4553       55.7748       67.1401       89.4118       87.5559       99.6007       77.0829       70.6358       80.7261       65.4910       67.4677       69.6596       72.3283       77.0777      105.7625      107.0225      159.4252      199.7670      142.1745      154.9646      160.3603      155.3988      125.6200      145.9514      159.8563      122.6449      125.0106      107.0718      133.2685      189.1185      178.1894      190.7717      214.1837      254.9078      265.6154      246.3540      267.5769      275.4028      226.5398      222.2059      211.2318      199.3679      167.2198      190.6063      182.7541      152.7056      121.4841      123.2165      113.7119      114.4973      102.3489      100.6582      100.4835      106.4301       93.3026       94.5954       89.9509        0.0000        0.0000        0.0000        0.0000        0.0000        0.0000        0.0000        0.0000        0.0000        0.0000        0.0000        0.0000        0.0000        0.0000        0.0000        0.0000        0.0000        0.0000        0.0000        0.0000        0.0000        0.0000        0.0000        0.0000        0.0000        0.0000        0.0000        0.0000        0.0000        0.0000        0.0000        0.0000        0.0000        0.0000        0.0000        0.0000        0.0000        0.0000        0.0000        0.0000        0.0000        0.0000        0.0000        0.0000        0.0000        0.0000        0.0000        0.0000        0.0000        0.0000        0.0000
        0.0000        0.0000        0.0000        0.0000        0.0000        0.0000        0.0000        0.0000        0.0000        0.0000        0.0000        0.0000        0.0000        0.0000        0.0000        0.0000        0.0000        0.0000        0.0000        0.0000        0.0000        0.0000        0.0000        0.0000        0.0000        0.0000        0.0000        0.0000        0.0000        0.0000        0.0000        0.0000        0.0000        0.0000        0.0000        0.0000        0.0000       37.0194       29.3389        8.8629        5.8144        4.7553        5.1841        8.7057        9.4012       12.5269       17.9977       44.8728       55.5896       54.5476       40.4432        7.9014        4.7087        2.2289        2.2954        1.9430        1.8182        1.5451        2.9546        3.6239        3.7904        2.2804        5.3720        8.7482        7.4654        5.8340        8.2207        4.2363        7.7420        9.6128        6.4550        7.1506       12.9855       30.2574       31.2502       32.1950       16.6816       25.6221       14.9586       10.6961       11.8560       12.0764       19.8694       23.5164       13.5202       17.5578       22.1862       50.5987       48.2825       67.9325       65.7194       72.0906       59.2410       48.6393       36.0298       25.5143       14.1521       10.1856        8.4903        4.3182        0.8440        0.5857        0.5583        0.4341        0.3347        0.4208        0.3076        2.0251        2.7238        3.5850        4.4635        8.4589        8.4089        9.1660       12.2409        9.0205        7.9108        8.4505       11.2960       17.9217       19.6864       21.3881       30.5448       29.3198       24.6436       21.4480       15.9263        9.3104        7.9581        7.7138        9.1243       12.4492       13.1655       15.2018       18.3118       17.5863       22.5823       26.6130       27.3869       58.0960       62.8807       48.0726       49.6805       67.6539       71.3473       75.3148       87.1573       62.8399       80.7421       88.8230       61.4493       90.5380      123.7378       76.9462       70.6357       81.4504       93.3207       91.2391      117.6447      194.6702      159.5486      150.9990      162.7894      158.3735      157.9372      162.5532      131.3358      129.4985      123.4730      122.7477      157.1477      212.8684      198.3982      209.9271      222.1340      249.1071      280.1473      308.2953      284.8492      216.5852      190.9376      218.5955      237.3114      172.4673      152.3038      168.8494      164.1902      116.7427      116.0550      121.2483      107.0568      104.1824       99.2989       94.8595       98.5889       82.3389       83.4010        0.0000        0.0000        0.0000        0.0000        0.0000        0.0000        0.0000        0.0000        0.0000        0.0000        0.0000        0.0000        0.0000        0.0000        0.0000        0.0000        0.0000        0.0000        0.0000        0.0000        0.0000        0.0000        0.0000        0.0000        0.0000        0.0000        0.0000        0.0000        0.0000        0.0000        0.0000        0.0000        0.0000        0.0000        0.0000        0.0000        0.0000        0.0000        0.0000        0.0000        0.0000        0.0000        0.0000        0.0000        0.0000        0.0000        0.0000        0.0000        0.0000        0.0000        0.0000        0.0000
        0.0000        0.0000        0.0000        0.0000        0.0000        0.0000        0.0000        0.0000        0.0000        0.0000        0.0000        0.0000        0.0000        0.0000        0.0000        0.0000        0.0000        0.0000        0.0000        0.0000        0.0000        0.0000        0.0000        0.0000        0.0000        0.0000        0.0000        0.0000        0.0000        0.0000        0.0000        0.0000        0.0000        0.0000        0.0000        0.0000        0.0000        0.0000        0.0000        9.3642        7.0827        6.4719        7.5185       13.9738       15.7915       18.7639       23.5976       53.9086       63.1289       61.5545       47.9033        7.0718        7.5538        3.2686        2.0514        1.7331        1.5522        0.8792        1.9519        0.7150        1.0423        0.9805        0.8541        0.8832        0.8168        2.0203        2.6015        3.4394        3.0926        3.6527        3.0854        5.5940       12.6002        9.1980        9.3206       13.8242       16.4465       18.6336       17.8244       12.8074       15.5844       14.5594       17.4567       16.4549       19.0483       25.6898       18.4037       26.7215       32.1635       51.1017       75.0894       72.0815       63.1035       63.5709       39.7918       27.8310       17.3728       13.7969        8.1903        2.3266        2.9837        4.0935        0.4994        0.1810        0.1587        0.2295        0.3514        1.5414        1.9293        2.6815        4.0306        6.3366        7.0767        8.6883        9.6321        7.6963        7.4435        8.2603       10.7228       16.4621       19.1901       19.5696       18.5408       18.5288       16.7422       15.3498       15.0698       11.8947       17.2562       13.5897       16.0483       15.4147       12.8058       12.5219       17.8330       22.0710       29.7762       36.0379       28.4353       39.0857       41.9504       43.4895       51.7636       42.0026       43.3187       48.3624       51.2794       68.6460       67.2371       56.9220       61.1793       92.9629       76.0133       80.2129       88.8782       86.4005       95.2954      111.9853      132.3292      162.9099      137.3480      127.8981      172.1256      194.4006      194.4198      138.8364      148.4424      122.7761      123.8371      138.7353      209.7338      239.2599      165.7878      160.9583      178.1868      238.4474      240.9810      251.2879      255.5990      215.4972      201.8759      210.3134      183.9750      149.5315      147.7839      154.4955      154.2793      119.7986      102.1676       97.9133       89.1148       85.6009       89.1182       91.5062       89.9779       79.0806       76.8081        0.0000        0.0000        0.0000        0.0000        0.0000        0.0000        0.0000        0.0000        0.0000        0.0000        0.0000        0.0000        0.0000        0.0000        0.0000        0.0000        0.0000        0.0000        0.0000        0.0000        0.0000        0.0000        0.0000        0.0000        0.0000        0.0000        0.0000        0.0000        0.0000        0.0000        0.0000        0.0000        0.0000        0.0000        0.0000        0.0000        0.0000        0.0000        0.0000        0.0000        0.0000        0.0000        0.0000        0.0000        0.0000        0.0000        0.0000        0.0000        0.0000        0.0000        0.0000        0.0000
        0.0000        0.0000        0.0000        0.0000        0.0000        0.0000        0.0000        0.0000        0.0000        0.0000        0.0000        0.0000        0.0000        0.0000        0.0000        0.0000        0.0000        0.0000        0.0000        0.0000        0.0000        0.0000        0.0000        0.0000        0.0000        0.0000        0.0000        0.0000        0.0000        0.0000        0.0000        0.0000        0.0000        0.0000        0.0000        0.0000        0.0000        0.0000        0.0000        0.0000       11.3898       11.5073       13.0495       23.4718       25.8127       28.2607       30.7324       63.2572       67.8176       63.8489       51.1255        7.3421        6.8580        6.7705        4.4231        2.0809        2.4801        1.2849        0.3473        0.6740        1.2287        0.5893        0.1889        1.9150        2.4310        1.5579        2.0076        5.9257        8.6230        4.2197        6.4104        9.3247       11.1545        6.4810        9.5803       11.6887       14.7428       10.1677       16.1140       17.7146       14.9228       17.9054       15.2663       17.8203       27.5473       20.1065       18.9706       32.0769       38.3874       38.1630       54.8334       72.9413       80.1187       73.2918       45.8703       35.2936       24.5272       20.6868       12.0965        0.7925        1.6164        3.4054        1.7637        0.1977        0.2025        0.2382        0.2236        1.9998        2.6793        2.6578        3.7764        5.5777        5.6155        6.9925        7.1354        7.1874        6.8011        7.6989        9.5022       15.2110       17.4882       18.2373       17.4724       13.0790       17.5185       12.1062       11.9039       11.3909       10.2456       11.1123       12.2051       13.3615       16.7550       13.8079       19.7487       26.4615       28.0721       28.4467       26.9107       36.9129       37.2836       44.3432       47.7481       68.2916       54.1185       57.6729       65.8218       71.5723       72.2257       70.6881       75.7749       81.9871       91.3751       98.1113      127.7549      126.7948      147.6176      144.4300      148.6908      141.7725      138.8013      136.7616      147.9962      159.7943      134.9582      112.7737      111.1298      123.3117      103.9551      115.8595      144.5080      164.9374      207.5670      183.5611      199.1950      218.3236      217.7722      250.2090      241.7089      201.2834      205.4978      181.3753      147.0811      131.5224      126.9210      134.2703      124.7188      101.4123       95.4488       95.9782       87.6084       83.7014       83.7990       85.1991       81.2203       77.9372        0.0000        0.0000        0.0000        0.0000        0.0000        0.0000        0.0000        0.0000        0.0000        0.0000        0.0000        0.0000        0.0000        0.0000        0.0000        0.0000        0.0000        0.0000        0.0000        0.0000        0.0000        0.0000        0.0000        0.0000        0.0000        0.0000        0.0000        0.0000        0.0000        0.0000        0.0000        0.0000        0.0000        0.0000        0.0000        0.0000        0.0000        0.0000        0.0000        0.0000        0.0000        0.0000        0.0000        0.0000        0.0000        0.0000        0.0000        0.0000        0.0000        0.0000        0.0000        0.0000        0.0000
        0.0000        0.0000        0.0000        0.0000        0.0000        0.0000        0.0000        0.0000        0.0000        0.0000        0.0000        0.0000        0.0000        0.0000        0.0000        0.0000        0.0000        0.0000        0.0000        0.0000        0.0000        0.0000        0.0000        0.0000        0.0000        0.0000        0.0000        0.0000        0.0000        0.0000        0.0000        0.0000        0.0000        0.0000        0.0000        0.0000        0.0000        0.0000        0.0000        0.0000        0.0000        0.0000        0.0000       61.1344       67.3005       70.3189       70.1812       58.5252       58.2968       54.2188       46.0673       35.8189       28.1763       24.4558       24.5901       26.4055       24.9064       22.3709       18.7657       11.5468        9.6990        7.5364        5.0167        1.1075        2.4596        2.9138        2.3834        4.5506        4.3722        4.4295        8.7039       14.5129       14.1683       11.8392       13.8207        8.3427       11.1318       12.0576       15.8930       39.1007       34.8322       40.4821       38.5069       55.2520       62.9176       71.5734       74.9776       64.5518       73.2232       70.1169       86.3948       97.8138      101.5413       82.4548       70.7939      103.3896       72.1718       64.4375       44.6228       32.2788       30.1490       23.2461       19.3508        5.2426        4.5867        1.5219        1.3822        5.7572        5.7245        4.6944        3.2270        2.9115        3.1375        3.7767        4.4672        8.6033       10.2472       11.2020       12.8088       12.8251       15.9341       15.2505       13.8760       16.1118       14.9244       15.0016       15.4490       15.9659       16.8631       16.8068       16.4191       12.3393       15.1137       20.7710       24.3214       30.8186       34.7738       33.8394       31.1107       36.6219       38.9431       40.4500       39.9481       48.4949       46.1465       50.6843       54.5453       65.2247       73.9733       83.2529       83.9257       92.9632      115.7880      115.8591      130.7653      144.1734      148.1070      172.8323      147.6518      139.4899      144.7702      144.5393      144.3428      135.3034      126.2132      136.9351      125.0257      120.7142      114.3514      113.4010      135.0847      207.5773      206.3179      188.3604      181.1369      196.5506      200.6635      199.8913      197.4726      200.7642      168.5795      161.4980      143.4812      112.8590      128.9028      124.3396      117.6493       96.0533       93.0318       94.1978       90.9263       90.8495       84.5377       87.7886       82.3023       41.8387        0.0000        0.0000        0.0000        0.0000        0.0000        0.0000        0.0000        0.0000        0.0000        0.0000        0.0000        0.0000        0.0000        0.0000        0.0000        0.0000        0.0000        0.0000        0.0000        0.0000        0.0000        0.0000        0.0000        0.0000        0.0000        0.0000        0.0000        0.0000        0.0000        0.0000        0.0000        0.0000        0.0000        0.0000        0.0000        0.0000        0.0000        0.0000        0.0000        0.0000        0.0000        0.0000        0.0000        0.0000        0.0000        0.0000        0.0000        0.0000        0.0000        0.0000        0.0000        0.0000        0.0000
        0.0000        0.0000        0.0000        0.0000        0.0000        0.0000        0.0000        0.0000        0.0000        0.0000        0.0000        0.0000        0.0000        0.0000        0.0000        0.0000        0.0000        0.0000        0.0000        0.0000        0.0000        0.0000        0.0000        0.0000        0.0000        0.0000        0.0000        0.0000        0.0000        0.0000        0.0000        0.0000        0.0000        0.0000        0.0000        0.0000        0.0000        0.0000        0.0000        0.0000        0.0000        0.0000        0.0000        0.0000       86.8259       88.0467       83.1119       65.3437       61.1968       56.0441       50.0784       41.6401       35.7358       32.8804       32.7958       33.4148       33.1334       30.9742       27.3703       17.7789       15.2500       11.4499        7.2838        1.1923        1.7856        2.1243        4.5185        5.5494        6.7993        6.2961        9.6214       16.5573       19.4045       16.7729       14.5524        6.5480        9.8699        9.9504       10.5993       28.7755       22.5433       28.5082       35.7257       63.4374       75.3713       81.8007       83.2415       90.7490       91.9429       76.3141       78.4895       72.7128       76.5096       87.5389       66.3947       82.8541       77.5599       52.6205       52.0805       42.0061       30.3251       26.2474       26.4261        1.5217        0.5912        3.0492       10.5177        5.3259        5.6940        4.9631        3.5774        2.7567        2.6398        3.0646        4.5984       12.8124       14.4134       17.3736       15.5082       16.1699       13.3648       12.3144       12.1972       14.2042       14.7376       15.7176       16.5253       17.9352       18.8492       20.0900       19.8166       14.2337       17.1529       19.7625       20.2447       24.6325       26.1762       31.0607       32.2322       37.5622       43.0356       44.6745       40.0489       43.9684       56.8098       61.3653       75.2064       76.7902       91.3645       97.1369       91.8262      109.5170      121.8386      124.5990      114.4325      108.0648      135.4158      173.7839      148.0979      123.4971      130.8319      132.4179      143.3043      140.7421      125.9772      121.9105      135.3383      128.7669      119.8975      133.0612      135.8338      228.5010      233.9514      143.6761      158.5627      165.5304      170.3392      169.2943      156.4503      135.7918      140.8012      159.6636      148.9037      131.5697      121.4416      117.0467      112.0423       94.9152       92.9164       88.3799       86.9173       88.1183       87.4565       89.8377       84.4748       52.3210        0.0000        0.0000        0.0000        0.0000        0.0000        0.0000        0.0000        0.0000        0.0000        0.0000        0.0000        0.0000        0.0000        0.0000        0.0000        0.0000        0.0000        0.0000        0.0000        0.0000        0.0000        0.0000        0.0000        0.0000        0.0000        0.0000        0.0000        0.0000        0.0000        0.0000        0.0000        0.0000        0.0000        0.0000        0.0000        0.0000        0.0000        0.0000        0.0000        0.0000        0.0000        0.0000        0.0000        0.0000        0.0000        0.0000        0.0000        0.0000        0.0000        0.0000        0.0000        0.0000        0.0000
        0.0000        0.0000        0.0000        0.0000        0.0000        0.0000        0.0000        0.0000        0.0000        0.0000        0.0000        0.0000        0.0000        0.0000        0.0000        0.0000        0.0000        0.0000        0.0000        0.0000        0.0000        0.0000        0.0000        0.0000        0.0000        0.0000        0.0000        0.0000        0.0000        0.0000        0.0000        0.0000        0.0000        0.0000        0.0000        0.0000        0.0000        0.0000        0.0000        0.0000        0.0000        0.0000        0.0000        0.0000        0.0000        0.0000       87.6705       68.0221       61.9658       57.0154       52.6800       45.3427       41.4232       40.3456       41.8197       44.5205       45.6184       45.0776       40.0894       26.4548       22.0472       16.7319       13.2980        1.0706        2.4994        5.2501        5.9579        9.5603       10.7410       10.5056       14.0444       22.4331       26.0635       26.8226       21.6210       11.1607        6.2764        5.4721       10.9178       23.5817       28.0679       28.7414       42.1124       78.3852       97.8235       93.7525       86.8222       88.0927       97.0651       93.0434       85.1500       75.3464       99.7014       92.7893       91.3036       74.3792       66.9066       47.2281       37.6958       43.2144       39.3054       42.0249       33.4031        1.4448        1.2149        1.8618        6.8127        4.3036        3.3482        2.9380        2.8296        2.3669        2.6106        6.2874        4.9109       10.4346       11.3605       13.3325       18.5680       16.8273       12.7996       11.1435       11.1461       14.1586       14.6388       15.6007       16.7402       20.8675       21.0566       20.6558       21.4858       20.2899       19.1431       18.8907       21.9469       27.4962       35.4858       40.7073       36.6071       48.9782       36.2772       54.3091       57.8687       56.6588      100.9195      154.5393      133.6172      195.9111      173.3178      130.1050      119.9542      111.4211      109.7699      114.8887      116.6219      114.5079      115.5286      114.5510      123.6848      123.2268      115.8670      129.9341      127.8290      125.4925      119.6285      104.0747      111.3001      122.9262      117.1565      118.6692      125.7687      142.8482      123.6084      113.1479      116.0688      137.4029      133.2406      136.6309      137.5324      124.7516      133.6451      132.4106      131.0982      111.8126      106.5177      101.5880       99.0622       87.4467       99.9992       95.4167       82.6243       83.7378       84.3653       92.0575       83.9444       57.7127        0.0000        0.0000        0.0000        0.0000        0.0000        0.0000        0.0000        0.0000        0.0000        0.0000        0.0000        0.0000        0.0000        0.0000        0.0000        0.0000        0.0000        0.0000        0.0000        0.0000        0.0000        0.0000        0.0000        0.0000        0.0000        0.0000        0.0000        0.0000        0.0000        0.0000        0.0000        0.0000        0.0000        0.0000        0.0000        0.0000        0.0000        0.0000        0.0000        0.0000        0.0000        0.0000        0.0000        0.0000        0.0000        0.0000        0.0000        0.0000        0.0000        0.0000        0.0000        0.0000        0.0000
        0.0000        0.0000        0.0000        0.0000        0.0000        0.0000        0.0000        0.0000        0.0000        0.0000        0.0000        0.0000        0.0000        0.0000        0.0000        0.0000        0.0000        0.0000        0.0000        0.0000        0.0000        0.0000        0.0000        0.0000        0.0000        0.0000        0.0000        0.0000        0.0000        0.0000        0.0000        0.0000        0.0000        0.0000        0.0000        0.0000        0.0000        0.0000        0.0000        0.0000        0.0000        0.0000        0.0000        0.0000        0.0000        0.0000        0.0000       66.3450       61.2903       56.9604       54.1404       48.2586       45.9562       46.8444       51.4083       55.8166       60.4403       59.7458       55.1100       36.4928       32.0510       26.9611       23.1700        1.7065        3.2564        5.4011        6.3106       14.3084       13.7247       15.6549       20.1894       32.1702       35.6470       34.2682       30.0227       11.2533        6.5552        8.9096       12.5010       27.6719       26.7468       46.5045       73.0489      106.3343       88.5251       86.5571       80.8380       73.8980       79.1909       77.1007       81.6625       83.1046       96.6554       91.8886       88.2440       55.4766       49.5569       37.2209       37.5429       48.0352       52.0705       50.0015       45.7910        3.1672        1.3613        1.5974        3.5006        6.9447        4.3799        2.3951        1.8935        1.9763        2.7262        4.3448       12.0870        8.5366       10.4946       11.3155       10.5893       14.3935       12.5373       10.2794       10.1522       14.1016       19.1003       18.3517       18.5111       21.3527       23.4052       27.7256       30.6713       20.2600       23.2495       22.1603       24.3424       39.8586       46.2005       43.7071       43.0131       50.2896       43.1640       42.2338       54.5409       85.6319       99.0074      128.9468      111.7382      121.9208      139.9968      173.9261      115.3494      101.9622      103.9371      119.0465      114.6069      108.6300      116.5703      102.5411      102.1558      104.8731       99.2737      113.3857      105.2096      101.8542      109.5576      104.2911      109.1209      119.1451      114.9183      109.3068      109.5712      103.4321      103.6406      116.2908      131.9278      135.2427      126.5409      131.7849      133.5125      132.4078      132.7600      133.0988      125.9125      112.3968      104.5317       99.1952       98.7817       84.5588       77.5108       75.7296       80.1415       82.9795       86.8688       78.7178       79.8022        0.0000        0.0000        0.0000        0.0000        0.0000        0.0000        0.0000        0.0000        0.0000        0.0000        0.0000        0.0000        0.0000        0.0000        0.0000        0.0000        0.0000        0.0000        0.0000        0.0000        0.0000        0.0000        0.0000        0.0000        0.0000        0.0000        0.0000        0.0000        0.0000        0.0000        0.0000        0.0000        0.0000        0.0000        0.0000        0.0000        0.0000        0.0000        0.0000        0.0000        0.0000        0.0000        0.0000        0.0000        0.0000        0.0000        0.0000        0.0000        0.0000        0.0000        0.0000        0.0000        0.0000        0.0000
        0.0000        0.0000        0.0000        0.0000        0.0000        0.0000        0.0000        0.0000        0.0000        0.0000        0.0000        0.0000        0.0000        0.0000        0.0000        0.0000        0.0000        0.0000        0.0000        0.0000        0.0000        0.0000        0.0000        0.0000        0.0000        0.0000        0.0000        0.0000        0.0000        0.0000        0.0000        0.0000        0.0000        0.0000        0.0000        0.0000        0.0000        0.0000        0.0000        0.0000        0.0000        0.0000        0.0000        0.0000        0.0000        0.0000        0.0000        0.0000        0.0000        0.0000       55.2069       55.8536       55.0653       58.2628       65.9489       92.4480      103.0719      104.4212       96.0121       73.2663       66.2317       58.5267       49.6321       27.7850       24.2645       23.0942        0.0000        0.0000       28.0827       30.7479       33.9106       46.7121       51.9640       50.6578       44.8896       32.8642       25.8837       29.5068       36.8981       53.9697       67.8685       66.9594       69.9251       58.9068       61.3547       57.6325       56.6759       62.6437       72.3489        0.0000        0.0000        0.0000        0.0000       94.7889       86.0993       63.9842       52.7451       46.5926        0.0000       78.3697       78.9670       71.9630       67.4396       36.9852       27.1354       22.1443       19.0173        5.1740        2.8584        1.9472        0.9834        0.5588        1.3496        2.8589        3.4834        7.6245        8.8535       11.9009       11.9532       14.4954       10.8436       11.6187       11.1226       10.9444       11.4280       12.4177       14.9990       18.1181       20.0130       22.8585       20.5262       17.2170       23.6873       22.5432       25.0837       33.8856       44.7117       45.6425       51.8489       54.1587       51.6181       52.8986       57.5436      116.7281      111.5306      112.4408      107.7913      110.1058      100.8885      104.2346      110.2617      108.0659       97.0848       99.7822      107.8393      109.6614      109.2494       79.8923       73.0886       76.0865       78.4656       88.4897       81.3804       87.4754       89.9723       92.8731       96.3403       95.2057       94.5875       95.4437      103.9625      104.7021      102.2427      116.9548      142.8781      136.4311      129.6367      130.3307      134.5828      123.4867      124.0242      128.1581      119.9625       95.1237       86.2964       86.4072       84.6003       60.3625       56.2093       60.6233       74.0924       71.1546       68.2093        0.0000        0.0000        0.0000        0.0000        0.0000        0.0000        0.0000        0.0000        0.0000        0.0000        0.0000        0.0000        0.0000        0.0000        0.0000        0.0000        0.0000        0.0000        0.0000        0.0000        0.0000        0.0000        0.0000        0.0000        0.0000        0.0000        0.0000        0.0000        0.0000        0.0000        0.0000        0.0000        0.0000        0.0000        0.0000        0.0000        0.0000        0.0000        0.0000        0.0000        0.0000        0.0000        0.0000        0.0000        0.0000        0.0000        0.0000        0.0000        0.0000        0.0000        0.0000        0.0000        0.0000        0.0000        0.0000        0.0000
        0.0000        0.0000        0.0000        0.0000        0.0000        0.0000        0.0000        0.0000        0.0000        0.0000        0.0000        0.0000        0.0000        0.0000        0.0000        0.0000        0.0000        0.0000        0.0000        0.0000        0.0000        0.0000        0.0000        0.0000        0.0000        0.0000        0.0000        0.0000        0.0000        0.0000        0.0000        0.0000        0.0000        0.0000        0.0000        0.0000        0.0000        0.0000        0.0000        0.0000        0.0000        0.0000        0.0000        0.0000        0.0000        0.0000        0.0000        0.0000        0.0000        0.0000        0.0000        0.0000        0.0000        0.0000        0.0000      109.4228      124.3162      126.7829        0.0000        0.0000        0.0000       75.0653       65.4715       37.6495       31.1689        0.0000        0.0000        0.0000        0.0000        0.0000        0.0000        0.0000       61.8471       59.8790       55.1587       41.0448       34.7667       36.0444       43.6836       58.2623       73.3995       73.2549       81.6038       57.7575       58.8439       59.3358       53.9540       44.3584        0.0000        0.0000        0.0000        0.0000        0.0000        0.0000      117.6720       51.1954        0.0000        0.0000        0.0000       83.9167      109.8918       93.4913       87.1799       45.9796       39.6907       40.5374       29.4918        6.6174        3.6697        2.6583        1.1723        0.9572        4.7537        2.4644        1.2394        7.2140        8.4448       11.9086        8.9916        9.2897        8.4875       13.5640       12.9955       11.9151       11.1687       12.1135       13.3195       16.2728       18.6587       21.4874       22.0175       24.0541       21.1624       22.7939       27.7661       27.7371       36.3467       40.4352       44.3755       54.5139       60.6689       65.7130       81.8362      107.6791      102.4691       90.3436       98.2726       83.9622       84.6618       91.8978       91.2752       96.9761       96.0543       88.2531       98.3112      108.0852       95.6039       86.2934       79.7297       75.1969       71.2302       74.6855       83.5619       90.2564       96.0912       94.7454       80.6295       86.1095       83.2733       95.4326      103.5601       95.5637       94.7351       99.8802      127.5558      123.5556      139.5721      140.7294      127.7916      122.5203      121.2201      108.5414      105.5490       85.7712       78.9902       77.0276       70.1345       56.1405       52.2944       57.6204       62.2970       85.3095       72.6246        0.0000        0.0000        0.0000        0.0000        0.0000        0.0000        0.0000        0.0000        0.0000        0.0000        0.0000        0.0000        0.0000        0.0000        0.0000        0.0000        0.0000        0.0000        0.0000        0.0000        0.0000        0.0000        0.0000        0.0000        0.0000        0.0000        0.0000        0.0000        0.0000        0.0000        0.0000        0.0000        0.0000        0.0000        0.0000        0.0000        0.0000        0.0000        0.0000        0.0000        0.0000        0.0000        0.0000        0.0000        0.0000        0.0000        0.0000        0.0000        0.0000        0.0000        0.0000        0.0000        0.0000        0.0000        0.0000        0.0000
        0.0000        0.0000        0.0000        0.0000        0.0000        0.0000        0.0000        0.0000        0.0000        0.0000        0.0000        0.0000        0.0000        0.0000        0.0000        0.0000        0.0000        0.0000        0.0000        0.0000        0.0000        0.0000        0.0000        0.0000        0.0000        0.0000        0.0000        0.0000        0.0000        0.0000        0.0000        0.0000        0.0000        0.0000        0.0000        0.0000        0.0000        0.0000        0.0000        0.0000        0.0000        0.0000        0.0000        0.0000        0.0000        0.0000        0.0000        0.0000        0.0000        0.0000        0.0000        0.0000        0.0000        0.0000        0.0000        0.0000        0.0000        0.0000        0.0000        0.0000        0.0000       86.4180       80.0684       49.4377       44.6316        0.0000        0.0000        0.0000        0.0000        0.0000        0.0000        0.0000        0.0000       68.7079       64.0616       43.4494       40.0284       43.3989       51.3606       75.4796       93.6537       79.9289       91.9067       66.4731       65.7971        0.0000        0.0000        0.0000        0.0000        0.0000        0.0000        0.0000        0.0000        0.0000        0.0000        0.0000        0.0000        0.0000        0.0000        0.0000      128.0231      130.8284       86.9246       49.2363       38.6318       36.8882       27.9846        7.9682        3.1902        1.2025        0.7942        0.0000        0.6794        0.4374        1.2293        4.1295        5.6689        6.4382        7.2731        7.2514        7.8086        9.9442       10.2669        9.9861       10.5161       11.4301       12.9726       20.2268       20.0027       21.4608       20.6017       18.1970       16.2712       17.5897       23.8508       33.8982       36.5603       46.3034       54.7165       54.6348       58.8502       78.2742       93.5128       91.6164       73.2898       72.3160       74.1047       72.7346       89.1151       84.9042       91.7917       86.6140       83.1557       85.2788       87.2342       86.8511       86.2563       92.4572       70.6071       73.3059       74.5957       79.2733       92.9811       96.2199       85.7286       78.5354       76.2812       89.5835       90.4367       88.3489      101.0829      101.3645      106.9991      113.7820      135.1075      130.0237      142.1468      138.5613      134.0861      119.2116      109.5307      103.9976       98.2183       80.0343       73.7253       68.4992       64.5076       52.9240       52.9704       51.8272       56.6125       61.2356        0.0000        0.0000        0.0000        0.0000        0.0000        0.0000        0.0000        0.0000        0.0000        0.0000        0.0000        0.0000        0.0000        0.0000        0.0000        0.0000        0.0000        0.0000        0.0000        0.0000        0.0000        0.0000        0.0000        0.0000        0.0000        0.0000        0.0000        0.0000        0.0000        0.0000        0.0000        0.0000        0.0000        0.0000        0.0000        0.0000        0.0000        0.0000        0.0000        0.0000        0.0000        0.0000        0.0000        0.0000        0.0000        0.0000        0.0000        0.0000        0.0000        0.0000        0.0000        0.0000        0.0000        0.0000        0.0000        0.0000        0.0000
        0.0000        0.0000        0.0000        0.0000        0.0000        0.0000        0.0000        0.0000        0.0000        0.0000        0.0000        0.0000        0.0000        0.0000        0.0000        0.0000        0.0000        0.0000        0.0000        0.0000        0.0000        0.0000        0.0000        0.0000        0.0000        0.0000        0.0000        0.0000        0.0000        0.0000        0.0000        0.0000        0.0000        0.0000        0.0000        0.0000        0.0000        0.0000        0.0000        0.0000        0.0000        0.0000        0.0000        0.0000        0.0000        0.0000        0.0000        0.0000        0.0000        0.0000        0.0000        0.0000        0.0000        0.0000        0.0000        0.0000        0.0000        0.0000        0.0000        0.0000        0.0000        0.0000       97.2684       65.1010        0.0000        0.0000        0.0000        0.0000        0.0000        0.0000        0.0000        0.0000        0.0000        0.0000       73.1528       48.3830       46.0471       47.9233       54.2558       64.9433       73.2890       87.7346       93.2501       59.1717        0.0000        0.0000        0.0000        0.0000        0.0000        0.0000        0.0000        0.0000        0.0000        0.0000        0.0000        0.0000        0.0000        0.0000        0.0000        0.0000        0.0000      143.5724      136.9049       46.9672       37.3757       29.4610       22.4796       13.2280        3.0775        0.7693        0.7281        0.0708        0.1049        0.0156        1.0215        2.9526        4.4492        5.8253        7.9027        8.1225        8.0814        8.9338       10.4021       10.0445       10.6731       12.0558       13.7751       18.4110       22.2486       20.7613       27.1121       29.1295       26.4668       25.7161       29.5423       45.2053       35.8638       39.5867       47.2775       59.6019       57.7932       68.0220       69.4138       69.5556       83.9557       73.3811       74.3535       75.3810       74.1656       74.4973       76.3186       79.0553       76.8346       84.5882       79.8554       77.2830       70.0543       77.6370       75.5692       82.2782       87.1032       91.7964      103.9025      101.1036       94.0420       93.0825       78.4281       97.5411      105.9489       93.8567       96.7731      109.2823      131.8326      133.4488      130.8290      131.3510      140.4695      132.8418      128.6239      113.9143      107.5166      104.8319       97.4698       73.8975       66.8120       69.6382       65.2633       51.8697       51.7206       57.6493       57.5679        0.0000        0.0000        0.0000        0.0000        0.0000        0.0000        0.0000        0.0000        0.0000        0.0000        0.0000        0.0000        0.0000        0.0000        0.0000        0.0000        0.0000        0.0000        0.0000        0.0000        0.0000        0.0000        0.0000        0.0000        0.0000        0.0000        0.0000        0.0000        0.0000        0.0000        0.0000        0.0000        0.0000        0.0000        0.0000        0.0000        0.0000        0.0000        0.0000        0.0000        0.0000        0.0000        0.0000        0.0000        0.0000        0.0000        0.0000        0.0000        0.0000        0.0000        0.0000        0.0000        0.0000        0.0000        0.0000        0.0000        0.0000        0.0000
        0.0000        0.0000        0.0000        0.0000        0.0000        0.0000        0.0000        0.0000        0.0000        0.0000        0.0000        0.0000        0.0000        0.0000        0.0000        0.0000        0.0000        0.0000        0.0000        0.0000        0.0000        0.0000        0.0000        0.0000        0.0000        0.0000        0.0000        0.0000        0.0000        0.0000        0.0000        0.0000        0.0000        0.0000        0.0000        0.0000        0.0000        0.0000        0.0000        0.0000        0.0000        0.0000        0.0000        0.0000        0.0000        0.0000        0.0000        0.0000        0.0000        0.0000        0.0000        0.0000        0.0000        0.0000        0.0000        0.0000        0.0000        0.0000        0.0000        0.0000        0.0000        0.0000        0.0000        0.0000        0.0000        0.0000        0.0000        0.0000        0.0000        0.0000        0.0000        0.0000        0.0000        0.0000       83.2649       65.8343       65.6801       64.8295       66.6769       60.3266       69.1339       79.0423       84.5497        0.0000        0.0000        0.0000        0.0000        0.0000        0.0000        0.0000        0.0000        0.0000        0.0000        0.0000        0.0000        0.0000        0.0000        0.0000        0.0000        0.0000        0.0000      119.4240      125.1368       64.9565       53.1747       42.5447       31.9016        0.4631        0.2185        0.2059        0.1552        0.0000        0.1992        0.0102        4.3058        2.4181        4.4742        5.6948        6.9717       11.1210       10.8307       11.4485       12.2711       14.7397       14.3742       13.1585       16.4395       22.2910       26.5846       25.7941       26.3426       31.3125       30.8232       30.9888       31.8196       42.5058       36.4401       40.7863       50.2090       61.8568       67.6058       72.2062       69.5307       66.9175       64.9245       66.2897       70.4464       70.4629       67.8082       70.4826       79.2887       82.8839       88.6203       91.1542       88.7971       78.9310       72.5032       86.2068       84.6200       92.5648       95.0118      105.9157      104.5946       91.6752       99.3137       86.9125       78.6120       90.2112      105.1840      104.4799      101.6043      115.8858      123.0001      121.3066      132.1463      135.6532      135.7392      123.5348      120.2580      110.3534      108.2793       97.2233       89.3180       82.2178       79.6616       75.8892       71.8542       52.2521       58.3443       64.7633       65.7493        0.0000        0.0000        0.0000        0.0000        0.0000        0.0000        0.0000        0.0000        0.0000        0.0000        0.0000        0.0000        0.0000        0.0000        0.0000        0.0000        0.0000        0.0000        0.0000        0.0000        0.0000        0.0000        0.0000        0.0000        0.0000        0.0000        0.0000        0.0000        0.0000        0.0000        0.0000        0.0000        0.0000        0.0000        0.0000        0.0000        0.0000        0.0000        0.0000        0.0000        0.0000        0.0000        0.0000        0.0000        0.0000        0.0000        0.0000        0.0000        0.0000        0.0000        0.0000        0.0000        0.0000        0.0000        0.0000        0.0000        0.0000        0.0000
        0.0000        0.0000        0.0000        0.0000        0.0000        0.0000        0.0000        0.0000        0.0000        0.0000        0.0000        0.0000        0.0000        0.0000        0.0000        0.0000        0.0000        0.0000        0.0000        0.0000        0.0000        0.0000        0.0000        0.0000        0.0000        0.0000        0.0000        0.0000        0.0000        0.0000        0.0000        0.0000        0.0000        0.0000        0.0000        0.0000        0.0000        0.0000        0.0000        0.0000        0.0000        0.0000        0.0000        0.0000        0.0000        0.0000        0.0000        0.0000        0.0000        0.0000        0.0000        0.0000        0.0000        0.0000        0.0000        0.0000        0.0000        0.0000        0.0000        0.0000        0.0000        0.0000        0.0000        0.0000        0.0000        0.0000        0.0000        0.0000        0.0000        0.0000        0.0000        0.0000        0.0000        0.0000        0.0000        0.0000        0.0000        0.0000        0.0000        0.0000        0.0000        0.0000        0.0000        0.0000        0.0000        0.0000        0.0000        0.0000        0.0000        0.0000        0.0000        0.0000        0.0000        0.0000        0.0000        0.0000        0.0000        0.0000        0.0000        0.0000        0.0000      100.9171       80.1504       61.7367       53.6994       43.3840       31.5686        0.2721        0.4385        0.6942        0.3646        0.0533        0.3349        0.0000        0.0884        2.1026        2.6983        4.5335        4.9574        9.5017       11.2812       11.7540       14.8029       18.9383       16.8394       16.9446       18.1785       23.1744       25.0452       24.4012       26.7022       30.4719       27.3445       30.8032       43.8039       45.6778       39.8978       42.1114       49.9694       55.7713       58.4535       67.5717       72.4772       63.2372       64.9695       63.4178       65.3845       70.6800       67.5937       78.1628       84.8884       93.2747       94.3052       83.3220       81.6919       80.6397       84.5357       81.2036       85.4544      101.8714      103.8131      100.7708      104.0121       93.0619       92.2762       76.8936       78.0866       95.3405       98.7509      101.4617       97.7261      117.9235      132.2477      120.8830      130.5034      134.4478      136.6277      123.5447      115.0086      104.5216       99.5428       95.0021       97.1730       81.7899       79.7308       76.5746       77.8183       61.9178       54.3564       49.4591        0.0000        0.0000        0.0000        0.0000        0.0000        0.0000        0.0000        0.0000        0.0000        0.0000        0.0000        0.0000        0.0000        0.0000        0.0000        0.0000        0.0000        0.0000        0.0000        0.0000        0.0000        0.0000        0.0000        0.0000        0.0000        0.0000        0.0000        0.0000        0.0000        0.0000        0.0000        0.0000        0.0000        0.0000        0.0000        0.0000        0.0000        0.0000        0.0000        0.0000        0.0000        0.0000        0.0000        0.0000        0.0000        0.0000        0.0000        0.0000        0.0000        0.0000        0.0000        0.0000        0.0000        0.0000        0.0000        0.0000        0.0000        0.0000        0.0000
        0.0000        0.0000        0.0000        0.0000        0.0000        0.0000        0.0000        0.0000        0.0000        0.0000        0.0000        0.0000        0.0000        0.0000        0.0000        0.0000        0.0000        0.0000        0.0000        0.0000        0.0000        0.0000        0.0000        0.0000        0.0000        0.0000        0.0000        0.0000        0.0000        0.0000        0.0000        0.0000        0.0000        0.0000        0.0000        0.0000        0.0000        0.0000        0.0000        0.0000        0.0000        0.0000        0.0000        0.0000        0.0000        0.0000        0.0000        0.0000        0.0000        0.0000        0.0000        0.0000        0.0000        0.0000        0.0000        0.0000        0.0000        0.0000        0.0000        0.0000        0.0000        0.0000        0.0000        0.0000        0.0000        0.0000        0.0000        0.0000        0.0000        0.0000        0.0000        0.0000        0.0000        0.0000        0.0000        0.0000        0.0000        0.0000        0.0000        0.0000        0.0000        0.0000        0.0000        0.0000        0.0000        0.0000        0.0000        0.0000        0.0000        0.0000        0.0000        0.0000        0.0000        0.0000        0.0000        0.0000        0.0000        0.0000        0.0000        0.0000        0.0000       81.2479       63.5482       54.6044       47.6292       40.5173       29.4534        0.2644        0.2148        0.1422        0.1005        0.0000        0.0526        0.1455        0.3638        1.1418        1.7418        3.8390        4.6721        9.5244       10.7980       11.8445       13.9229       18.3610       18.2348       22.5420       21.6980       27.7365       31.5809       38.1543       26.8187       30.3077       34.3289       35.6671       40.1641       46.0824       39.3769       43.0592       47.5773       53.1968       62.4512       77.1264       76.8791       64.9135       66.7818       65.0448       67.0156       72.6090       71.1436       84.0834       97.4280      108.5443       98.7290       86.0016       81.4640       88.5670       88.3911       76.7501      100.4714       97.2089      101.2757       99.7431       96.5116       79.3553       83.9996       95.2899       95.7427      118.0089      117.4949      109.4595      114.5972      135.2327      135.2933      132.9215      135.1340      131.0761      126.3037      114.2552      113.6203      103.9595       95.3784       96.2318       91.8172       88.1500       81.6257       78.1167       79.4498       61.4510       59.3377       61.4715        0.0000        0.0000        0.0000        0.0000        0.0000        0.0000        0.0000        0.0000        0.0000        0.0000        0.0000        0.0000        0.0000        0.0000        0.0000        0.0000        0.0000        0.0000        0.0000        0.0000        0.0000        0.0000        0.0000        0.0000        0.0000        0.0000        0.0000        0.0000        0.0000        0.0000        0.0000        0.0000        0.0000        0.0000        0.0000        0.0000        0.0000        0.0000        0.0000        0.0000        0.0000        0.0000        0.0000        0.0000        0.0000        0.0000        0.0000        0.0000        0.0000        0.0000        0.0000        0.0000        0.0000        0.0000        0.0000        0.0000        0.0000        0.0000        0.0000
        0.0000        0.0000        0.0000        0.0000        0.0000        0.0000        0.0000        0.0000        0.0000        0.0000        0.0000        0.0000        0.0000        0.0000        0.0000        0.0000        0.0000        0.0000        0.0000        0.0000        0.0000        0.0000        0.0000        0.0000        0.0000        0.0000        0.0000        0.0000        0.0000        0.0000        0.0000        0.0000        0.0000        0.0000        0.0000        0.0000        0.0000        0.0000        0.0000        0.0000        0.0000        0.0000        0.0000        0.0000        0.0000        0.0000        0.0000        0.0000        0.0000        0.0000        0.0000        0.0000        0.0000        0.0000        0.0000        0.0000        0.0000        0.0000        0.0000        0.0000        0.0000        0.0000        0.0000        0.0000        0.0000        0.0000        0.0000        0.0000        0.0000        0.0000        0.0000        0.0000        0.0000        0.0000        0.0000        0.0000        0.0000        0.0000        0.0000        0.0000        0.0000        0.0000        0.0000        0.0000        0.0000        0.0000        0.0000        0.0000        0.0000        0.0000        0.0000        0.0000        0.0000        0.0000        0.0000        0.0000        0.0000        0.0000        0.0000        0.0000       74.5072       72.4639       51.7840       45.7416       39.4299       32.9164       24.4516        0.1248        0.7075        0.0644        0.9481        0.5004        0.0671        0.0000        0.2368        1.6235        3.3136        3.1997        5.1324       10.7674       14.1765       16.8341       20.2519       29.8978       29.2157       25.8239       27.7123       39.3151       38.4262       36.0167       29.8947       28.5094       29.5020       31.5639       34.9004       42.1531       39.0582       48.1164       56.3156       64.7729       79.6351       83.4164       89.5594       68.2647       66.6416       64.5049       76.6471       84.5544       94.9607       87.1545       91.1862       91.0484       93.7644       89.7560       90.9207       93.9329       83.9411       83.2294       86.5887       94.0313       99.2711      109.1545      108.7501       92.3085       82.7077       90.2032      116.1451      131.0082      139.6311      139.5226      125.9702      130.1606      127.9278      132.4937      121.7632      127.0550      115.9890      111.7538      105.6783       96.7472       91.5501       86.3751       86.7596       79.1478       77.1035       81.6470       78.4076       66.8744        0.0000        0.0000        0.0000        0.0000        0.0000        0.0000        0.0000        0.0000        0.0000        0.0000        0.0000        0.0000        0.0000       73.2253        0.0000        0.0000        0.0000      157.1135        0.0000        0.0000        0.0000        0.0000        0.0000        0.0000        0.0000        0.0000        0.0000        0.0000        0.0000        0.0000        0.0000        0.0000        0.0000        0.0000        0.0000        0.0000        0.0000        0.0000        0.0000        0.0000        0.0000        0.0000        0.0000        0.0000        0.0000        0.0000        0.0000        0.0000        0.0000        0.0000        0.0000        0.0000        0.0000        0.0000        0.0000        0.0000        0.0000        0.0000        0.0000        0.0000        0.0000
        0.0000        0.0000        0.0000        0.0000        0.0000        0.0000        0.0000        0.0000        0.0000        0.0000        0.0000        0.0000        0.0000        0.0000        0.0000        0.0000        0.0000        0.0000        0.0000        0.0000        0.0000        0.0000        0.0000        0.0000        0.0000        0.0000        0.0000        0.0000        0.0000        0.0000        0.0000        0.0000        0.0000        0.0000        0.0000        0.0000        0.0000        0.0000        0.0000        0.0000        0.0000        0.0000        0.0000        0.0000        0.0000        0.0000        0.0000        0.0000        0.0000        0.0000        0.0000        0.0000        0.0000        0.0000        0.0000        0.0000        0.0000        0.0000        0.0000        0.0000        0.0000        0.0000        0.0000        0.0000        0.0000        0.0000        0.0000        0.0000        0.0000        0.0000        0.0000        0.0000        0.0000        0.0000        0.0000        0.0000        0.0000        0.0000        0.0000        0.0000        0.0000        0.0000        0.0000        0.0000        0.0000        0.0000        0.0000        0.0000        0.0000        0.0000        0.0000        0.0000        0.0000        0.0000        0.0000        0.0000        0.0000        0.0000        0.0000        0.0000       65.0972       40.9912       36.9513       25.7645       24.8095       19.4503       18.1401       48.7430        5.7218        4.8389        1.9270        0.9610        0.4472        0.0622        0.4515        3.6716        5.5982        8.6941        8.9835       12.7008       18.8186       22.8311       33.3841       31.9821       32.5454       35.5731       38.6431       47.7028       39.4655       39.7703       34.4184       26.9858       24.9949       24.5916       32.5887       40.8809       54.3081       60.0675       71.0837      101.7407      105.9995      113.0182      114.6567       77.5090       68.9630       83.4677       87.3318       89.1263       93.5412      103.8536       97.4055       95.5461      104.4989      103.0015       99.3742       88.7583       84.5638       91.3508      101.9742      108.4729      111.0801      126.0767      125.8422      122.5663      108.7772      108.9159      116.7944      140.7705      146.5445      141.1737      144.5698      132.7246      126.3396      120.5849      114.4402      104.6833      100.4787      101.0539       94.5276       67.5099       70.1827       68.1094       67.4339       64.9184       61.5864       70.8781       76.1749       86.9831        0.0000        0.0000        0.0000        0.0000        0.0000        0.0000        0.0000        0.0000        0.0000        0.0000        0.0000        0.0000      126.2993       99.2803      115.3953        0.0000      157.2641      129.0403        0.0000        0.0000        0.0000        0.0000        0.0000        0.0000        0.0000        0.0000        0.0000        0.0000        0.0000        0.0000        0.0000        0.0000        0.0000        0.0000        0.0000        0.0000        0.0000        0.0000        0.0000        0.0000        0.0000        0.0000        0.0000        0.0000        0.0000        0.0000        0.0000        0.0000        0.0000        0.0000        0.0000        0.0000        0.0000        0.0000        0.0000        0.0000        0.0000        0.0000        0.0000        0.0000        0.0000
        0.0000        0.0000        0.0000        0.0000        0.0000        0.0000        0.0000        0.0000        0.0000        0.0000        0.0000        0.0000        0.0000        0.0000        0.0000        0.0000        0.0000        0.0000        0.0000        0.0000        0.0000        0.0000        0.0000        0.0000        0.0000        0.0000        0.0000        0.0000        0.0000        0.0000        0.0000        0.0000        0.0000        0.0000        0.0000        0.0000        0.0000        0.0000        0.0000        0.0000        0.0000        0.0000        0.0000        0.0000        0.0000        0.0000        0.0000        0.0000        0.0000        0.0000        0.0000        0.0000        0.0000        0.0000        0.0000        0.0000        0.0000        0.0000        0.0000        0.0000        0.0000        0.0000        0.0000        0.0000        0.0000        0.0000        0.0000        0.0000        0.0000        0.0000        0.0000        0.0000        0.0000        0.0000        0.0000        0.0000        0.0000        0.0000        0.0000        0.0000        0.0000        0.0000        0.0000        0.0000        0.0000        0.0000        0.0000        0.0000        0.0000        0.0000        0.0000        0.0000        0.0000        0.0000        0.0000        0.0000        0.0000        0.0000        0.0000       37.8316       27.3037       28.4787       24.9514       18.9473       16.6856       14.5034       11.5978       40.7622        7.2624        6.5480        4.0006        1.2162        0.2370        0.1486        0.2373        3.0268        6.1586        9.9349       12.2987       16.1926       18.8203       21.7785       29.3884       32.6340       34.7345       44.0565       45.8368       43.1447       44.8761       43.7898       39.3982       30.4495       27.9633       29.5978       33.5517       44.5673       66.8433       66.5891       91.4004      112.7796      114.4452       99.9145      115.3033       73.4388       69.8800       75.3643       82.7794       81.4584       97.1976       92.3653       99.0235      104.3179       97.5490      107.2358      106.7455       95.6415       92.8850       98.6815      104.0952      112.3576      117.6996      118.8370      122.6918      118.7052      117.8933      128.7077      131.4010      147.2579      145.2047      127.3480      135.9415      126.1884      119.7391       98.9784       99.6999       96.7544      100.1575       94.0648       88.2599       67.8123       69.0035       67.8044       57.1017       56.6751       63.5497       69.7724       68.4844       95.5987        0.0000        0.0000        0.0000        0.0000        0.0000        0.0000      135.9212       58.2248        0.0000        0.0000        0.0000        0.0000       81.5087       99.6418        0.0000        0.0000        0.0000        0.0000        0.0000        0.0000        0.0000        0.0000        0.0000        0.0000        0.0000        0.0000        0.0000        0.0000        0.0000        0.0000        0.0000        0.0000        0.0000        0.0000        0.0000        0.0000        0.0000        0.0000        0.0000        0.0000        0.0000        0.0000        0.0000        0.0000        0.0000        0.0000        0.0000        0.0000        0.0000        0.0000        0.0000        0.0000        0.0000        0.0000        0.0000        0.0000        0.0000        0.0000        0.0000        0.0000        0.0000
        0.0000        0.0000        0.0000        0.0000        0.0000        0.0000        0.0000        0.0000        0.0000        0.0000        0.0000        0.0000        0.0000        0.0000        0.0000        0.0000        0.0000        0.0000        0.0000        0.0000        0.0000        0.0000        0.0000        0.0000        0.0000        0.0000        0.0000        0.0000        0.0000        0.0000        0.0000        0.0000        0.0000        0.0000        0.0000        0.0000        0.0000        0.0000        0.0000        0.0000        0.0000        0.0000        0.0000        0.0000        0.0000        0.0000        0.0000        0.0000        0.0000        0.0000        0.0000        0.0000        0.0000        0.0000        0.0000        0.0000        0.0000        0.0000        0.0000        0.0000        0.0000        0.0000        0.0000        0.0000        0.0000        0.0000        0.0000        0.0000        0.0000        0.0000        0.0000        0.0000        0.0000        0.0000        0.0000        0.0000        0.0000        0.0000        0.0000        0.0000        0.0000        0.0000        0.0000        0.0000        0.0000        0.0000        0.0000        0.0000        0.0000        0.0000        0.0000        0.0000        0.0000        0.0000        0.0000        0.0000        0.0000       20.2865       26.7924       20.9436       20.6026       24.3665       21.2029       13.5906       12.9117       12.2981        8.1938        8.1661        9.4300        6.3339        5.2539        0.3684        2.0109        1.5473        0.7712        4.7067        9.6217        6.4533        8.3277       15.6155       19.2138       25.0827       30.7304       32.3272       35.6259       40.9954       41.0092       39.2008       45.2965       44.8224       37.5983       30.6990       27.3675       28.5062       34.1590       52.3252       68.6741       87.3112      102.4003      117.1179       98.6220       75.2763       68.6570       71.3203       74.5934       80.1466       76.5887       92.3650      108.5296      104.0361       97.5799       88.6244      108.0830       91.0927       91.9845       81.0844       90.7123      117.9030      127.3419      119.1170      129.6943      131.7178      131.6369      117.5590      116.2945      120.0551      132.3802      120.5790      121.4756      121.0843      118.8066      110.0199      110.0894      102.7357      101.9829       92.4093       92.2553       94.5063       90.5765       68.4228       58.2266       54.9901       54.5080       52.4418       81.5676       73.1945       73.2996        0.0000        0.0000        0.0000        0.0000        0.0000       86.7691       93.7142       94.2736       44.4894        0.0000        0.0000        0.0000        0.0000        0.0000        0.0000        0.0000        0.0000        0.0000        0.0000        0.0000        0.0000        0.0000        0.0000        0.0000        0.0000        0.0000        0.0000        0.0000        0.0000        0.0000        0.0000        0.0000        0.0000        0.0000        0.0000        0.0000        0.0000        0.0000        0.0000        0.0000        0.0000        0.0000        0.0000        0.0000        0.0000        0.0000        0.0000        0.0000        0.0000        0.0000        0.0000        0.0000        0.0000        0.0000        0.0000        0.0000        0.0000        0.0000        0.0000        0.0000        0.0000        0.0000
        0.0000        0.0000        0.0000        0.0000        0.0000        0.0000        0.0000        0.0000        0.0000        0.0000        0.0000        0.0000        0.0000        0.0000        0.0000        0.0000        0.0000        0.0000        0.0000        0.0000        0.0000        0.0000        0.0000        0.0000        0.0000        0.0000        0.0000        0.0000        0.0000        0.0000        0.0000        0.0000        0.0000        0.0000        0.0000        0.0000        0.0000        0.0000        0.0000        0.0000        0.0000        0.0000        0.0000        0.0000        0.0000        0.0000        0.0000        0.0000        0.0000        0.0000        0.0000        0.0000        0.0000        0.0000        0.0000        0.0000        0.0000        0.0000        0.0000        0.0000        0.0000        0.0000        0.0000        0.0000        0.0000        0.0000        0.0000        0.0000        0.0000        0.0000        0.0000        0.0000        0.0000        0.0000        0.0000        0.0000        0.0000        0.0000        0.0000        0.0000        0.0000        0.0000        0.0000        0.0000        0.0000        0.0000        0.0000        0.0000        0.0000        0.0000        0.0000        0.0000        0.0000        0.0000        0.0000        0.0000        0.0000       10.2349       10.3328       14.7647       18.7095       18.6505       16.3583       12.8547       13.3273       11.3918        8.0999        8.1925        7.1754        7.8192        6.8297        1.8366        0.7502        1.2819        1.5919        7.0092        9.6573        8.5401        8.9017       16.9789       18.5925       26.6952       32.7439       31.6758       38.4944       42.7732       38.2042       40.2808       41.2536       37.4763       33.9665       28.1721       34.6176       47.4860       38.0107       56.6853       74.2431       84.9419       81.2829       79.0579       69.8515       72.5333       69.7588       83.1905       87.9426       84.5920       83.9930       88.6234       98.5234       95.2564       90.7384       86.0594      102.4086      106.8619      105.7830       95.0000      107.2837      128.5196      133.2630      122.6610      129.6200      137.8050      129.0261      120.9413      113.1859      115.5560      113.0698      105.4942      102.9596      119.0469      112.1686      103.0727      106.8445       99.0421       93.0286       94.6006       94.5879       95.9739       81.5800       63.4135       54.5071       50.3206       54.2417       55.7439       67.2555       69.8041       70.5293        0.0000        0.0000        0.0000       19.6091       73.3036       76.0062       78.3113       77.0930       23.2236        0.0000        0.0000        0.0000        0.0000        0.0000        0.0000        0.0000        0.0000        0.0000        0.0000        0.0000        0.0000        0.0000        0.0000        0.0000        0.0000        0.0000        0.0000        0.0000        0.0000        0.0000        0.0000        0.0000        0.0000        0.0000        0.0000        0.0000        0.0000        0.0000        0.0000        0.0000        0.0000        0.0000        0.0000        0.0000        0.0000        0.0000        0.0000        0.0000        0.0000        0.0000        0.0000        0.0000        0.0000        0.0000        0.0000        0.0000        0.0000        0.0000        0.0000        0.0000        0.0000        0.0000
        0.0000        0.0000        0.0000        0.0000        0.0000        0.0000        0.0000        0.0000        0.0000        0.0000        0.0000        0.0000        0.0000        0.0000        0.0000        0.0000        0.0000        0.0000        0.0000        0.0000        0.0000        0.0000        0.0000        0.0000        0.0000        0.0000        0.0000        0.0000        0.0000        0.0000        0.0000        0.0000        0.0000        0.0000        0.0000        0.0000        0.0000        0.0000        0.0000        0.0000        0.0000        0.0000        0.0000        0.0000        0.0000        0.0000        0.0000        0.0000        0.0000        0.0000        0.0000        0.0000        0.0000        0.0000        0.0000        0.0000        0.0000        0.0000        0.0000        0.0000        0.0000        0.0000        0.0000        0.0000        0.0000        0.0000        0.0000        0.0000        0.0000        0.0000        0.0000        0.0000        0.0000        0.0000        0.0000        0.0000        0.0000        0.0000        0.0000        0.0000        0.0000        0.0000        0.0000        0.0000        0.0000        0.0000        0.0000        0.0000        0.0000        0.0000        0.0000        0.0000        0.0000        0.0000        0.0000        0.0000        9.6764       12.0021       10.8791        8.6153        9.8727       10.7278       14.5089       11.0841       12.4461       14.6592        8.1873        7.1429        6.1402        5.6353        6.1203        6.0295        5.3659        5.7565        7.4378       10.4683       20.0841       58.8211       10.7246       10.7899       16.0772       20.3509       25.4872       24.3769       30.3853       27.8371       28.9329       32.6517       31.2139       30.8777       30.3387       27.8019       33.3285       31.7582       34.8403       53.1604       61.2464       63.1521       66.9736       78.8764       85.4649       86.5742       90.6029       72.1293       82.4538       88.8516      102.7304      104.9709      112.0077      109.8954       96.5470       92.8537       96.8980       99.0141       89.7369       89.5515      101.2792      106.7696      111.7616      115.3817      124.2844      127.2943      120.8070      119.5844      120.5579      136.2267      124.1581      104.2109      106.8435      111.6822      101.4210      103.4863      104.7817      109.8727      103.5633       95.8855       92.4567       88.2390       75.8281       58.7394       51.8026       51.7467       56.1975       69.4572       62.0126       72.5088        0.0000        0.0000        0.0000        0.0000       55.9519       52.0311       55.9801       54.8799       55.9829       14.8499        0.0000        0.0000        0.0000        0.0000        0.0000        0.0000        0.0000        0.0000        0.0000        0.0000        0.0000        0.0000        0.0000        0.0000        0.0000        0.0000        0.0000        0.0000        0.0000        0.0000        0.0000        0.0000        0.0000        0.0000        0.0000        0.0000        0.0000        0.0000        0.0000        0.0000        0.0000        0.0000        0.0000        0.0000        0.0000        0.0000        0.0000        0.0000        0.0000        0.0000        0.0000        0.0000        0.0000        0.0000        0.0000        0.0000        0.0000        0.0000        0.0000        0.0000        0.0000        0.0000        0.0000
        0.0000        0.0000        0.0000        0.0000        0.0000        0.0000        0.0000        0.0000        0.0000        0.0000        0.0000        0.0000        0.0000        0.0000        0.0000        0.0000        0.0000        0.0000        0.0000        0.0000        0.0000        0.0000        0.0000        0.0000        0.0000        0.0000        0.0000        0.0000        0.0000        0.0000        0.0000        0.0000        0.0000        0.0000        0.0000        0.0000        0.0000        0.0000        0.0000        0.0000        0.0000        0.0000        0.0000        0.0000        0.0000        0.0000        0.0000        0.0000        0.0000        0.0000        0.0000        0.0000        0.0000        0.0000        0.0000        0.0000        0.0000        0.0000        0.0000        0.0000        0.0000        0.0000        0.0000        0.0000        0.0000        0.0000        0.0000        0.0000        0.0000        0.0000        0.0000        0.0000        0.0000        0.0000        0.0000        0.0000        0.0000        0.0000        0.0000        0.0000        0.0000        0.0000        0.0000        0.0000        0.0000        0.0000        0.0000        0.0000        0.0000        0.0000        0.0000        0.0000        0.0000        0.0000        0.0000        0.0000        9.1628        9.3442       10.1881        7.2099        6.6747        6.6653        6.8696       10.4090       12.7956       21.1097        9.6017        7.5685        7.4523        7.6246        6.3619        6.9805        7.2506        8.9681       11.4509       13.5958       14.5652       41.1773       35.1567       14.8367       15.5250       13.4663       15.3182       20.7070       25.2374       27.1675       28.7377       30.5205       29.6307       32.8216       33.0632       38.8309       38.8999       42.9391       44.6635       80.4336       77.3009       65.4747       73.0483       93.9662       72.2403       83.1219       67.0228       70.9615       75.2451       85.1223      104.5461       98.6963       96.1417       93.9528       91.7655       87.1278       93.4223       92.4782       87.6963       96.4939       81.0946       87.6664       93.4182      104.5748      117.0221      118.2392      114.7950      114.8588      120.4260      125.5909      118.4636      108.1089      107.4646      112.4235      109.8642      104.2138      108.8167      100.3465       99.2718       82.9545       78.3527       69.8135       65.0390       53.1190       50.5397       53.1700       56.2141        0.0000        0.0000        0.0000        0.0000        0.0000        0.0000       47.2844       50.6532       50.4312       48.5833       48.3613       51.1521        0.0000        0.0000        0.0000        0.0000        0.0000        0.0000        0.0000        0.0000        0.0000        0.0000        0.0000        0.0000        0.0000        0.0000        0.0000        0.0000        0.0000        0.0000        0.0000        0.0000        0.0000        0.0000        0.0000        0.0000        0.0000        0.0000        0.0000        0.0000        0.0000        0.0000        0.0000        0.0000        0.0000        0.0000        0.0000        0.0000        0.0000        0.0000        0.0000        0.0000        0.0000        0.0000        0.0000        0.0000        0.0000        0.0000        0.0000        0.0000        0.0000        0.0000        0.0000        0.0000        0.0000        0.0000
        0.0000        0.0000        0.0000        0.0000        0.0000        0.0000        0.0000        0.0000        0.0000        0.0000        0.0000        0.0000        0.0000        0.0000        0.0000        0.0000        0.0000        0.0000        0.0000        0.0000        0.0000        0.0000        0.0000        0.0000        0.0000        0.0000        0.0000        0.0000        0.0000        0.0000        0.0000        0.0000        0.0000        0.0000        0.0000        0.0000        0.0000        0.0000        0.0000        0.0000        0.0000        0.0000        0.0000        0.0000        0.0000        0.0000        0.0000        0.0000        0.0000        0.0000        0.0000        0.0000        0.0000        0.0000        0.0000        0.0000        0.0000        0.0000        0.0000        0.0000        0.0000        0.0000        0.0000        0.0000        0.0000        0.0000        0.0000        0.0000        0.0000        0.0000        0.0000        0.0000        0.0000        0.0000        0.0000        0.0000        0.0000        0.0000        0.0000        0.0000        0.0000        0.0000        0.0000        0.0000        0.0000        0.0000        0.0000        0.0000        0.0000        0.0000        0.0000        0.0000        0.0000        0.0000        0.0000        0.0000        9.5509        9.3608       10.9845        6.2708        5.8212        6.3834       10.8315       12.9490        9.3992       14.4920        7.5384        6.9640        7.4024       11.4047        8.7002       10.4847       11.7438       13.3648       19.0003       18.1088       17.1087       22.2814       23.9093       13.3939       13.0050       13.2845       15.6393       24.1209       29.7430       33.4773       29.5510       28.0272       32.9975       36.7680       40.6076       49.6231       49.8094       50.0227       46.7342       71.6348       76.4236       67.2533       66.3146       74.2713       87.9921       79.5115       70.1409       75.5004       83.8756       90.9467       90.0381       93.2474       84.7466       81.1321       94.2605       99.9564       85.8703       84.0129       85.5144       84.1377       77.2600       76.1632       82.8451      100.6808      107.7575      101.8366      104.6735      111.3313      110.3674      101.9908       97.6919      100.6539      105.7720      101.6769      101.2148      109.6516       98.0147       96.8843       96.9221       79.2082       68.8307       62.7699       62.2125       56.3825       59.7327       56.5177        0.0000        0.0000        0.0000        0.0000        0.0000        0.0000       41.5758       41.2085       48.6734       44.5868       41.2279       41.7197       44.8984        0.0000        0.0000        0.0000        0.0000        0.0000        0.0000        0.0000        0.0000        0.0000        0.0000        0.0000        0.0000        0.0000        0.0000        0.0000        0.0000        0.0000        0.0000        0.0000        0.0000        0.0000        0.0000        0.0000        0.0000        0.0000        0.0000        0.0000        0.0000        0.0000        0.0000        0.0000        0.0000        0.0000        0.0000        0.0000        0.0000        0.0000        0.0000        0.0000        0.0000        0.0000        0.0000        0.0000        0.0000        0.0000        0.0000        0.0000        0.0000        0.0000        0.0000        0.0000        0.0000        0.0000        0.0000
        0.0000        0.0000        0.0000        0.0000        0.0000        0.0000        0.0000        0.0000        0.0000        0.0000        0.0000        0.0000        0.0000        0.0000        0.0000        0.0000        0.0000        0.0000        0.0000        0.0000        0.0000        0.0000        0.0000        0.0000        0.0000        0.0000        0.0000        0.0000        0.0000        0.0000        0.0000        0.0000        0.0000        0.0000        0.0000        0.0000        0.0000        0.0000        0.0000        0.0000        0.0000        0.0000        0.0000        0.0000        0.0000        0.0000        0.0000        0.0000        0.0000        0.0000        0.0000        0.0000        0.0000        0.0000        0.0000        0.0000        0.0000        0.0000        0.0000        0.0000        0.0000        0.0000        0.0000        0.0000        0.0000        0.0000        0.0000        0.0000        0.0000        0.0000        0.0000        0.0000        0.0000        0.0000        0.0000        0.0000        0.0000        0.0000        0.0000        0.0000        0.0000        0.0000        0.0000        0.0000        0.0000        0.0000        0.0000        0.0000        0.0000        0.0000        0.0000        0.0000        0.0000        0.0000        0.0000        0.0000        0.0000       15.0148       16.1981        7.1215        6.8450        6.6445        8.5574        8.9786        7.8811        8.9591        8.4980        8.5066        7.7828       11.2286       11.1749       17.9927       25.0680       31.1657       28.6960       24.3589       22.8247       21.4169       24.1634       16.8147       17.7841       23.2021       23.1818       36.7316       37.8121       32.1311       28.8865       34.0188       42.4547       43.7285       44.8927       43.3849       41.2196       38.4167       47.9902       68.2806       61.7401       61.4624       58.7997       69.1676       69.0428       99.9680       96.9303       87.2138       87.3509       87.7529       83.6933       91.8091      104.4789       94.9307       92.3301       83.3888       92.7389       86.9852       81.1671       81.5979       73.5062       77.8481       77.3528       94.2932       98.3064       95.9977      101.7761      106.8477      100.0437       87.1312       88.7519       97.1480       88.4329       84.8230       90.8964      101.1299       87.9088       84.9426       89.4848       67.3931       63.1094       60.8757       59.3529       51.2964       53.2307        0.0000        0.0000        0.0000        0.0000        0.0000        0.0000        0.0000       41.8220       42.1281       45.9907       42.2065       40.0421       42.7209       49.3598        0.0000        0.0000        0.0000        0.0000        0.0000        0.0000        0.0000        0.0000        0.0000        0.0000        0.0000        0.0000        0.0000        0.0000        0.0000        0.0000        0.0000        0.0000        0.0000        0.0000        0.0000        0.0000        0.0000        0.0000        0.0000        0.0000        0.0000        0.0000        0.0000        0.0000        0.0000        0.0000        0.0000        0.0000        0.0000        0.0000        0.0000        0.0000        0.0000        0.0000        0.0000        0.0000        0.0000        0.0000        0.0000        0.0000        0.0000        0.0000        0.0000        0.0000        0.0000        0.0000        0.0000        0.0000
        0.0000        0.0000        0.0000        0.0000        0.0000        0.0000        0.0000        0.0000        0.0000        0.0000        0.0000        0.0000        0.0000        0.0000        0.0000        0.0000        0.0000        0.0000        0.0000        0.0000        0.0000        0.0000        0.0000        0.0000        0.0000        0.0000        0.0000        0.0000        0.0000        0.0000        0.0000        0.0000        0.0000        0.0000        0.0000        0.0000        0.0000        0.0000        0.0000        0.0000        0.0000        0.0000        0.0000        0.0000        0.0000        0.0000        0.0000        0.0000        0.0000        0.0000        0.0000        0.0000        0.0000        0.0000        0.0000        0.0000        0.0000        0.0000        0.0000        0.0000        0.0000        0.0000        0.0000        0.0000        0.0000        0.0000        0.0000        0.0000        0.0000        0.0000        0.0000        0.0000        0.0000        0.0000        0.0000        0.0000        0.0000        0.0000        0.0000        0.0000        0.0000        0.0000        0.0000        0.0000        0.0000        0.0000        0.0000        0.0000        0.0000        0.0000        0.0000        0.0000        0.0000        0.0000        0.0000        0.0000        7.9633        9.9818       14.5179       12.1642        0.0000        8.5533       10.0848       13.8651       12.4425       15.1900       15.3705       10.3589       11.4773       12.8644       14.9455       49.1257       60.8079       44.4103       51.1802       34.3593       29.2482       30.8677       47.3832       29.1962       48.8821       52.0487       33.6749       33.5348       31.2743       34.2779       39.0063       37.0995       44.6764       46.5705       43.2704       37.7528       36.7740       45.0630       48.7134       55.9818       54.1809       52.8204       53.3792       47.5731       46.4567       57.2757       65.2346       78.6162       88.3803      111.9517       91.0640       99.2566      104.4189       88.4266       88.1169       92.5599      102.6200       88.1619       85.6571       82.5184       77.5514       83.0599       82.6087       82.6449       89.5831       91.0709       90.8904       88.1255       82.0849       74.4498       84.7362       82.1089       78.6899       72.7957       69.4387       58.5007       56.1363       52.4405       58.7527       46.3580       38.8525       35.5214       33.8070        0.0000        0.0000        0.0000        0.0000        0.0000       48.0136       22.6513        0.0000       48.7176       46.6649       48.3626       48.0809       51.2057       51.4227       56.1326        0.0000        0.0000        0.0000        0.0000        0.0000        0.0000        0.0000        0.0000        0.0000        0.0000        0.0000        0.0000        0.0000        0.0000        0.0000        0.0000        0.0000        0.0000        0.0000        0.0000        0.0000        0.0000        0.0000        0.0000        0.0000        0.0000        0.0000        0.0000        0.0000        0.0000        0.0000        0.0000        0.0000        0.0000        0.0000        0.0000        0.0000        0.0000        0.0000        0.0000        0.0000        0.0000        0.0000        0.0000        0.0000        0.0000        0.0000        0.0000        0.0000        0.0000        0.0000        0.0000        0.0000        0.0000        0.0000
        0.0000        0.0000        0.0000        0.0000        0.0000        0.0000        0.0000        0.0000        0.0000        0.0000        0.0000        0.0000        0.0000        0.0000        0.0000        0.0000        0.0000        0.0000        0.0000        0.0000        0.0000        0.0000        0.0000        0.0000        0.0000        0.0000        0.0000        0.0000        0.0000        0.0000        0.0000        0.0000        0.0000        0.0000        0.0000        0.0000        0.0000        0.0000        0.0000        0.0000        0.0000        0.0000        0.0000        0.0000        0.0000        0.0000        0.0000        0.0000        0.0000        0.0000        0.0000        0.0000        0.0000        0.0000        0.0000        0.0000        0.0000        0.0000        0.0000        0.0000        0.0000        0.0000        0.0000        0.0000        0.0000        0.0000        0.0000        0.0000        0.0000        0.0000        0.0000        0.0000        0.0000        0.0000        0.0000        0.0000        0.0000        0.0000        0.0000        0.0000        0.0000        0.0000        0.0000        0.0000        0.0000        0.0000        0.0000        0.0000        0.0000        0.0000        0.0000        0.0000        0.0000        0.0000        0.0000        0.0000        0.0000        9.8472        0.0000        0.0000        0.0000        8.9097        9.9615       14.5901       13.8602       17.7996       14.9333       12.4101       12.9003       12.4193       16.7051       51.4229       56.5921       67.9775       58.4541       39.6193       41.3381       53.4461       47.6849       37.6852       38.4267       47.2293       44.4530       35.9498       37.0799       35.8350       37.8078       46.2995       43.6214       46.9307       47.5659       37.2872       35.8236       37.5727       43.9363       48.5772       47.3226       52.1096       47.9311       45.7301       47.8629       48.1675       59.1874       73.3398       89.2765      108.3105       97.3212       99.3732       90.6823       91.8554       92.7173       85.7272       90.3866       86.3841       87.9278       91.4257       81.4389       82.6900       76.7248       71.1501       81.0165       88.3307       82.5239       72.6350       67.9752       71.9303       73.0966       71.5818       66.5038       61.6367       54.9157       50.9015       47.4035       49.8564       41.7638       27.6478       34.9694       31.5045       29.9824        0.0000        0.0000        0.0000        0.0000        0.0000       53.5560       11.6570        7.5906       45.0329       44.6105       44.3215       47.5306       49.0758       51.4171       59.6873        0.0000        0.0000        0.0000        0.0000        0.0000        0.0000        0.0000        0.0000        0.0000        0.0000        0.0000        0.0000        0.0000        0.0000        0.0000        0.0000        0.0000        0.0000        0.0000        0.0000        0.0000        0.0000        0.0000        0.0000        0.0000        0.0000        0.0000        0.0000        0.0000        0.0000        0.0000        0.0000        0.0000        0.0000        0.0000        0.0000        0.0000        0.0000        0.0000        0.0000        0.0000        0.0000        0.0000        0.0000        0.0000        0.0000        0.0000        0.0000        0.0000        0.0000        0.0000        0.0000        0.0000        0.0000        0.0000
        0.0000        0.0000        0.0000        0.0000        0.0000        0.0000        0.0000        0.0000        0.0000        0.0000        0.0000        0.0000        0.0000        0.0000        0.0000        0.0000        0.0000        0.0000        0.0000        0.0000        0.0000        0.0000        0.0000        0.0000        0.0000        0.0000        0.0000        0.0000        0.0000        0.0000        0.0000        0.0000        0.0000        0.0000        0.0000        0.0000        0.0000        0.0000        0.0000        0.0000        0.0000        0.0000        0.0000        0.0000        0.0000        0.0000        0.0000        0.0000        0.0000        0.0000        0.0000        0.0000        0.0000        0.0000        0.0000        0.0000        0.0000        0.0000        0.0000        0.0000        0.0000        0.0000        0.0000        0.0000        0.0000        0.0000        0.0000        0.0000        0.0000        0.0000        0.0000        0.0000        0.0000        0.0000        0.0000        0.0000        0.0000        0.0000        0.0000        0.0000        0.0000        0.0000        0.0000        0.0000        0.0000        0.0000        0.0000        0.0000        0.0000        0.0000        0.0000        0.0000        0.0000        0.0000        0.0000        0.0000        0.0000        0.0000        0.0000        0.0000        0.0000        8.7785       10.1834       14.9729       16.3892       17.2609       16.9321       13.9632       13.4140       14.8853       21.7869       38.5395       48.7432       60.9386       65.0394       56.7665       54.1341       56.4178       56.6672       41.3046       53.7797       52.9451       47.5041       42.8349       40.1204       38.2525       37.5153       48.0889       40.4300       44.3681       38.1909       30.9169       31.9099       37.4760       37.6875       44.8569       45.1063       48.4626       49.5699       42.2731       47.0265       47.1018       55.8308       66.7220       67.0140       91.4426       68.1997       78.2709       84.7293       93.2870       98.5303       85.0572       84.4777       78.7642       82.5539       83.2123       79.2218       68.2920       62.2435       65.0799       64.8411       69.3834       64.9135       64.6642       66.2178       61.7890       62.3679       59.2864       53.3864       51.3944       52.4602       47.8058       42.7939       32.8359       36.1015       30.0212       30.4092        0.0000        0.0000        0.0000        0.0000        0.0000        0.0000       39.5194       30.8143       19.2175        6.5966       37.5946       38.7767       41.2422       43.1188       46.3008       49.3610       54.9129        0.0000        0.0000        0.0000        0.0000        0.0000        0.0000        0.0000        0.0000        0.0000        0.0000        0.0000        0.0000        0.0000        0.0000        0.0000        0.0000        0.0000        0.0000        0.0000        0.0000        0.0000        0.0000        0.0000        0.0000        0.0000        0.0000        0.0000        0.0000        0.0000        0.0000        0.0000        0.0000        0.0000        0.0000        0.0000        0.0000        0.0000        0.0000        0.0000        0.0000        0.0000        0.0000        0.0000        0.0000        0.0000        0.0000        0.0000        0.0000        0.0000        0.0000        0.0000        0.0000        0.0000        0.0000        0.0000
        0.0000        0.0000        0.0000        0.0000        0.0000        0.0000        0.0000        0.0000        0.0000        0.0000        0.0000        0.0000        0.0000        0.0000        0.0000        0.0000        0.0000        0.0000        0.0000        0.0000        0.0000        0.0000        0.0000        0.0000        0.0000        0.0000        0.0000        0.0000        0.0000        0.0000        0.0000        0.0000        0.0000        0.0000        0.0000        0.0000        0.0000        0.0000        0.0000        0.0000        0.0000        0.0000        0.0000        0.0000        0.0000        0.0000        0.0000        0.0000        0.0000        0.0000        0.0000        0.0000        0.0000        0.0000        0.0000        0.0000        0.0000        0.0000        0.0000        0.0000        0.0000        0.0000        0.0000        0.0000        0.0000        0.0000        0.0000        0.0000        0.0000        0.0000        0.0000        0.0000        0.0000        0.0000        0.0000        0.0000        0.0000        0.0000        0.0000        0.0000        0.0000        0.0000        0.0000        0.0000        0.0000        0.0000        0.0000        0.0000        0.0000        0.0000        0.0000        0.0000        0.0000        0.0000        0.0000        0.0000        0.0000        0.0000        0.0000        0.0000        0.0000        0.0000       11.2422       12.9078       15.3689       24.8355       17.6396       15.0464       16.7888       21.6327       30.0569       40.4787       64.1271       62.8440       57.9749       59.0050       66.9582       77.3683       69.4513       75.3862       63.9622       67.5699       59.1733       44.8024       43.9989       38.7568       38.0888       36.4000       36.2135       35.0165       29.6842       28.8377       33.7430       35.7915       37.0785       58.1984       43.2381       48.4948       53.1391       50.6029       48.1218       49.7960       42.0223       56.2552       60.3696       63.5322       55.9708       76.5667       80.9002       98.7353       91.3400       79.7871       76.8080       71.4080       78.2580       74.6022       68.0316       67.2355       52.2398       54.4411       60.5056       55.4651       57.9124       56.5290       53.8952       52.9052       49.3022       44.3955       42.8403       43.2751       42.5209       35.4795       33.6719       34.7081       33.1819       30.9635       29.5154        0.0000        0.0000        0.0000        0.0000        0.0000        0.0000        0.0000       23.3743       23.1032        4.5483       33.7113       33.6717       36.2466       37.9077       41.8685       47.1337       52.7909        0.0000        0.0000        0.0000        0.0000        0.0000        0.0000        0.0000        0.0000        0.0000        0.0000        0.0000        0.0000        0.0000        0.0000        0.0000        0.0000        0.0000        0.0000        0.0000        0.0000        0.0000        0.0000        0.0000        0.0000        0.0000        0.0000        0.0000        0.0000        0.0000        0.0000        0.0000        0.0000        0.0000        0.0000        0.0000        0.0000        0.0000        0.0000        0.0000        0.0000        0.0000        0.0000        0.0000        0.0000        0.0000        0.0000        0.0000        0.0000        0.0000        0.0000        0.0000        0.0000        0.0000        0.0000        0.0000
        0.0000        0.0000        0.0000        0.0000        0.0000        0.0000        0.0000        0.0000        0.0000        0.0000        0.0000        0.0000        0.0000        0.0000        0.0000        0.0000        0.0000        0.0000        0.0000        0.0000        0.0000        0.0000        0.0000        0.0000        0.0000        0.0000        0.0000        0.0000        0.0000        0.0000        0.0000        0.0000        0.0000        0.0000        0.0000        0.0000        0.0000        0.0000        0.0000        0.0000        0.0000        0.0000        0.0000        0.0000        0.0000        0.0000        0.0000        0.0000        0.0000        0.0000        0.0000        0.0000        0.0000        0.0000        0.0000        0.0000        0.0000        0.0000        0.0000        0.0000        0.0000        0.0000        0.0000        0.0000        0.0000        0.0000        0.0000        0.0000        0.0000        0.0000        0.0000        0.0000        0.0000        0.0000        0.0000        0.0000        0.0000        0.0000        0.0000        0.0000        0.0000        0.0000        0.0000        0.0000        0.0000        0.0000        0.0000        0.0000        0.0000        0.0000        0.0000        0.0000        0.0000        0.0000        0.0000        0.0000        0.0000        0.0000        0.0000        0.0000        0.0000        0.0000        0.0000       13.8509       18.7687       18.3790       18.6408       23.1601       27.3755       35.6839       44.1605       59.1277       67.6753       73.8455       76.6447       78.7392       96.9583       98.1490       99.2288       99.1635       88.9866       63.8589       58.4216       65.2005       61.3142       56.8613       66.7958        0.0000        0.0000       25.4577       24.6554       27.6026       27.9038       30.2667       35.0832       32.7355       39.3253       52.1775       54.7400       61.0585       49.2907       48.2020       45.2726       63.5374       59.6696       61.6216       63.2238       72.0162       77.8820       87.2811       77.0254       68.1223       67.9878       67.7492       55.2664       61.8379       53.3885       53.4932       42.6471       44.4226       50.0606       49.7089       46.0375       46.3015       43.8184       38.7428       37.2934       30.2871       30.6060       31.7370       34.5666       37.4637       28.3178       24.4056        0.0000        0.0000        0.0000        0.0000        0.0000        0.0000        0.0000        0.0000        0.0000        0.0000        0.0000        0.0000        0.0000       21.9709       21.6172       22.7821       25.6910       36.5593       43.4617        0.0000        0.0000        0.0000        0.0000        0.0000        0.0000        0.0000        0.0000        0.0000        0.0000        0.0000        0.0000        0.0000        0.0000        0.0000        0.0000        0.0000        0.0000        0.0000        0.0000        0.0000        0.0000        0.0000        0.0000        0.0000        0.0000        0.0000        0.0000        0.0000        0.0000        0.0000        0.0000        0.0000        0.0000        0.0000        0.0000        0.0000        0.0000        0.0000        0.0000        0.0000        0.0000        0.0000        0.0000        0.0000        0.0000        0.0000        0.0000        0.0000        0.0000        0.0000        0.0000        0.0000        0.0000        0.0000        0.0000
        0.0000        0.0000        0.0000        0.0000        0.0000        0.0000        0.0000        0.0000        0.0000        0.0000        0.0000        0.0000        0.0000        0.0000        0.0000        0.0000        0.0000        0.0000        0.0000        0.0000        0.0000        0.0000        0.0000        0.0000        0.0000        0.0000        0.0000        0.0000        0.0000        0.0000        0.0000        0.0000        0.0000        0.0000        0.0000        0.0000        0.0000        0.0000        0.0000        0.0000        0.0000        0.0000        0.0000        0.0000        0.0000        0.0000        0.0000        0.0000        0.0000        0.0000        0.0000        0.0000        0.0000        0.0000        0.0000        0.0000        0.0000        0.0000        0.0000        0.0000        0.0000        0.0000        0.0000        0.0000        0.0000        0.0000        0.0000        0.0000        0.0000        0.0000        0.0000        0.0000        0.0000        0.0000        0.0000        0.0000        0.0000        0.0000        0.0000        0.0000        0.0000        0.0000        0.0000        0.0000        0.0000        0.0000        0.0000        0.0000        0.0000        0.0000        0.0000        0.0000        0.0000        0.0000        0.0000        0.0000        0.0000        0.0000        0.0000        0.0000        0.0000        0.0000        0.0000       14.7602       16.7275       18.5952       19.1774       27.1164       33.1641       41.9759       51.2910       69.5479       80.5134       89.7013       79.7525       98.1789      113.8343      123.3534      107.2313       92.8565       72.4099       58.3320       56.1136       61.1852       61.2996       64.7607        0.0000        0.0000        0.0000        0.0000        0.0000        0.0000       27.4268       29.2220       28.9542       30.1560       35.8754       37.5597       44.4660       62.2511       63.4511       50.8186       54.6406       70.5049       62.6081       60.1655       68.7239       67.0107       71.5664       68.8168       72.9899       61.9652       65.8405       54.6472       45.4323       44.5357       40.6572       40.1028       39.6252       40.6124       43.1282       42.7801       40.8786       41.4782       36.9742       33.5218       34.5773       30.5291       31.9062       32.0395       39.0211       23.8513        0.0000        0.0000        0.0000        0.0000        0.0000        0.0000        0.0000        0.0000        0.0000        0.0000        0.0000        0.0000        0.0000        0.0000        0.0000       19.8540       17.1635       17.9287       22.1372       33.1381       39.1301       47.2429        0.0000        0.0000        0.0000        0.0000        0.0000        0.0000        0.0000        0.0000        0.0000        0.0000        0.0000        0.0000        0.0000        0.0000        0.0000        0.0000        0.0000        0.0000        0.0000        0.0000        0.0000        0.0000        0.0000        0.0000        0.0000        0.0000        0.0000        0.0000        0.0000        0.0000        0.0000        0.0000        0.0000        0.0000        0.0000        0.0000        0.0000        0.0000        0.0000        0.0000        0.0000        0.0000        0.0000        0.0000        0.0000        0.0000        0.0000        0.0000        0.0000        0.0000        0.0000        0.0000        0.0000        0.0000        0.0000
        0.0000        0.0000        0.0000        0.0000        0.0000        0.0000        0.0000        0.0000        0.0000        0.0000        0.0000        0.0000        0.0000        0.0000        0.0000        0.0000        0.0000        0.0000        0.0000        0.0000        0.0000        0.0000        0.0000        0.0000        0.0000        0.0000        0.0000        0.0000        0.0000        0.0000        0.0000        0.0000        0.0000        0.0000        0.0000        0.0000        0.0000        0.0000        0.0000        0.0000        0.0000        0.0000        0.0000        0.0000        0.0000        0.0000        0.0000        0.0000        0.0000        0.0000        0.0000        0.0000        0.0000        0.0000        0.0000        0.0000        0.0000        0.0000        0.0000        0.0000        0.0000        0.0000        0.0000        0.0000        0.0000        0.0000        0.0000        0.0000        0.0000        0.0000        0.0000        0.0000        0.0000        0.0000        0.0000        0.0000        0.0000        0.0000        0.0000        0.0000        0.0000        0.0000        0.0000        0.0000        0.0000        0.0000        0.0000        0.0000        0.0000        0.0000        0.0000        0.0000        0.0000        0.0000        0.0000        0.0000        0.0000        0.0000        0.0000        0.0000        0.0000        0.0000        0.0000       21.0244       18.5375       20.4521       21.9437       31.0304       36.6832       42.8252       50.6692       71.5225       75.8986       91.1085      106.4784      112.1030      107.7300        0.0000       92.4778       86.0892        0.0000        0.0000       55.9577       66.5635        0.0000        0.0000        0.0000        0.0000        0.0000        0.0000        0.0000        0.0000       20.1880       20.7765       23.6450       26.5208       31.4712       37.1257       46.1343       56.4525       54.2556       58.0012       71.2584       72.4702       55.5159       63.0444       76.3819       69.6479       63.6198       61.7078       62.9007       61.1743       51.0380       43.8300       45.5357       41.3479       42.7790       40.9091       40.3649       38.3901       36.9456       42.5550       36.2548       33.6861       34.8692       38.4715       42.8248        0.0000        0.0000        0.0000        0.0000        0.0000        0.0000        0.0000        0.0000        0.0000        0.0000        0.0000        0.0000        0.0000        0.0000        0.0000        0.0000        0.0000        0.0000        0.0000        0.0000       14.1228       12.6771       14.7837       18.6836       29.4347        0.0000        0.0000        0.0000        0.0000        0.0000        0.0000        0.0000        0.0000        0.0000        0.0000        0.0000        0.0000        0.0000        0.0000        0.0000        0.0000        0.0000        0.0000        0.0000        0.0000        0.0000        0.0000        0.0000        0.0000        0.0000        0.0000        0.0000        0.0000        0.0000        0.0000        0.0000        0.0000        0.0000        0.0000        0.0000        0.0000        0.0000        0.0000        0.0000        0.0000        0.0000        0.0000        0.0000        0.0000        0.0000        0.0000        0.0000        0.0000        0.0000        0.0000        0.0000        0.0000        0.0000        0.0000        0.0000        0.0000        0.0000
        0.0000        0.0000        0.0000        0.0000        0.0000        0.0000        0.0000        0.0000        0.0000        0.0000        0.0000        0.0000        0.0000        0.0000        0.0000        0.0000        0.0000        0.0000        0.0000        0.0000        0.0000        0.0000        0.0000        0.0000        0.0000        0.0000        0.0000        0.0000        0.0000        0.0000        0.0000        0.0000        0.0000        0.0000        0.0000        0.0000        0.0000        0.0000        0.0000        0.0000        0.0000        0.0000        0.0000        0.0000        0.0000        0.0000        0.0000        0.0000        0.0000        0.0000        0.0000        0.0000        0.0000        0.0000        0.0000        0.0000        0.0000        0.0000        0.0000        0.0000        0.0000        0.0000        0.0000        0.0000        0.0000        0.0000        0.0000        0.0000        0.0000        0.0000        0.0000        0.0000        0.0000        0.0000        0.0000        0.0000        0.0000        0.0000        0.0000        0.0000        0.0000        0.0000        0.0000        0.0000        0.0000        0.0000        0.0000        0.0000        0.0000        0.0000        0.0000        0.0000        0.0000        0.0000        0.0000        0.0000        0.0000        0.0000        0.0000        0.0000        0.0000        0.0000        0.0000       21.4693       19.9855       23.8453       25.8429       36.0981       42.2749       50.1833       52.8143       76.6394       86.0231       91.5470        0.0000        0.0000        0.0000        0.0000        0.0000        0.0000        0.0000        0.0000        0.0000        0.0000        0.0000        0.0000        0.0000        0.0000        0.0000        0.0000        0.0000        0.0000        0.0000       17.6515       20.8266       24.7696       29.8965       34.3705       39.4302       48.6012       48.9060       52.5379       56.0748       58.0003       55.0953       65.7376       61.9579       52.8837       56.1184       54.1871       53.3751       54.2421       37.9505       43.7903       51.0914       47.2536       48.8371       44.5145       46.7827       34.0157       34.7345       35.2791       37.9459       38.3662       31.7105       32.1027        0.0000        0.0000        0.0000        0.0000        0.0000        0.0000        0.0000        0.0000        0.0000        0.0000        0.0000        0.0000        0.0000        0.0000        0.0000        0.0000        0.0000        0.0000        0.0000        0.0000        0.0000        0.0000       12.3662       13.0250       17.2806        0.0000       32.1507       46.7798        0.0000        0.0000        0.0000        0.0000        0.0000        0.0000        0.0000        0.0000        0.0000        0.0000        0.0000        0.0000        0.0000        0.0000        0.0000        0.0000        0.0000        0.0000        0.0000        0.0000        0.0000        0.0000        0.0000        0.0000        0.0000        0.0000        0.0000        0.0000        0.0000        0.0000        0.0000        0.0000        0.0000        0.0000        0.0000        0.0000        0.0000        0.0000        0.0000        0.0000        0.0000        0.0000        0.0000        0.0000        0.0000        0.0000        0.0000        0.0000        0.0000        0.0000        0.0000        0.0000        0.0000        0.0000        0.0000
        0.0000        0.0000        0.0000        0.0000        0.0000        0.0000        0.0000        0.0000        0.0000        0.0000        0.0000        0.0000        0.0000        0.0000        0.0000        0.0000        0.0000        0.0000        0.0000        0.0000        0.0000        0.0000        0.0000        0.0000        0.0000        0.0000        0.0000        0.0000        0.0000        0.0000        0.0000        0.0000        0.0000        0.0000        0.0000        0.0000        0.0000        0.0000        0.0000        0.0000        0.0000        0.0000        0.0000        0.0000        0.0000        0.0000        0.0000        0.0000        0.0000        0.0000        0.0000        0.0000        0.0000        0.0000        0.0000        0.0000        0.0000        0.0000        0.0000        0.0000        0.0000        0.0000        0.0000        0.0000        0.0000        0.0000        0.0000        0.0000        0.0000        0.0000        0.0000        0.0000        0.0000        0.0000        0.0000        0.0000        0.0000        0.0000        0.0000        0.0000        0.0000        0.0000        0.0000        0.0000        0.0000        0.0000        0.0000        0.0000        0.0000        0.0000        0.0000        0.0000        0.0000        0.0000        0.0000        0.0000        0.0000        0.0000        0.0000        0.0000        0.0000        0.0000        0.0000        0.0000        0.0000       22.8123       36.0554       51.7325       55.0307       66.5820       69.5055       77.1179       78.0935       80.9441       80.9791        0.0000        0.0000        0.0000        0.0000        0.0000        0.0000        0.0000        0.0000        0.0000        0.0000        0.0000        0.0000        0.0000        0.0000        0.0000        0.0000        0.0000        0.0000        5.3891        8.0097       28.8207       36.1664       40.2372       44.3428       49.3146       55.6049       59.2904       51.8217       47.1403       53.3538       54.0254       51.9695       54.7410       55.9065       57.2825       53.0399       42.6483       36.3018       33.5322       34.1440       36.4221       39.9705       42.3244       35.9595       28.2974       34.0189       35.7782       35.7911       23.9100       15.5100        0.0000        0.0000        0.0000        0.0000        0.0000        0.0000        0.0000        0.0000        0.0000        0.0000        0.0000        0.0000        0.0000        0.0000        0.0000        0.0000        0.0000        0.0000        0.0000        0.0000        0.0000        0.0000        0.0000        0.0000       13.3532       17.0159        0.0000        7.5605       11.6871        0.0000        0.0000        0.0000        0.0000        0.0000        0.0000        0.0000        0.0000        0.0000        0.0000        0.0000        0.0000        0.0000        0.0000        0.0000        0.0000        0.0000        0.0000        0.0000        0.0000        0.0000        0.0000        0.0000        0.0000        0.0000        0.0000        0.0000        0.0000        0.0000        0.0000        0.0000        0.0000        0.0000        0.0000        0.0000        0.0000        0.0000        0.0000        0.0000        0.0000        0.0000        0.0000        0.0000        0.0000        0.0000        0.0000        0.0000        0.0000        0.0000        0.0000        0.0000        0.0000        0.0000        0.0000        0.0000
        0.0000        0.0000        0.0000        0.0000        0.0000        0.0000        0.0000        0.0000        0.0000        0.0000        0.0000        0.0000        0.0000        0.0000        0.0000        0.0000        0.0000        0.0000        0.0000        0.0000        0.0000        0.0000        0.0000        0.0000        0.0000        0.0000        0.0000        0.0000        0.0000        0.0000        0.0000        0.0000        0.0000        0.0000        0.0000        0.0000        0.0000        0.0000        0.0000        0.0000        0.0000        0.0000        0.0000        0.0000        0.0000        0.0000        0.0000        0.0000        0.0000        0.0000        0.0000        0.0000        0.0000        0.0000        0.0000        0.0000        0.0000        0.0000        0.0000        0.0000        0.0000        0.0000        0.0000        0.0000        0.0000        0.0000        0.0000        0.0000        0.0000        0.0000        0.0000        0.0000        0.0000        0.0000        0.0000        0.0000        0.0000        0.0000        0.0000        0.0000        0.0000        0.0000        0.0000        0.0000        0.0000        0.0000        0.0000        0.0000        0.0000        0.0000        0.0000        0.0000        0.0000        0.0000        0.0000        0.0000        0.0000        0.0000        0.0000        0.0000        0.0000        0.0000        0.0000        0.0000        0.0000        0.0000       32.6576       46.5209       58.9802       69.7841       63.3067       70.3716       81.5312       89.3185       87.6840        0.0000        0.0000        0.0000        0.0000        0.0000        0.0000        0.0000        0.0000        0.0000        0.0000        0.0000        0.0000        0.0000        0.0000        0.0000        0.0000        0.0000        0.0000        0.0000        0.0000       25.8004       34.3083       39.9894       48.4596       51.5607       50.3318       60.7963       56.3452       49.5644       48.3855       44.6284       46.8760       55.4546       67.8296       55.5167       52.2080       41.3325       34.6631       36.1139       39.3786       49.9969       51.7790       49.2696       40.2405       28.4032        0.0000        0.0000       70.6491        0.0000        0.0000        0.0000        0.0000        0.0000        0.0000        0.0000        0.0000        0.0000        0.0000        0.0000        0.0000        0.0000        0.0000        0.0000        0.0000        0.0000        0.0000        0.0000        0.0000        0.0000        0.0000        0.0000        0.0000        0.0000        0.0000       10.6439       13.8231        0.0000        0.0000        0.0000        0.0000        0.0000        0.0000        0.0000        0.0000        0.0000        0.0000        0.0000        0.0000        0.0000        0.0000        0.0000        0.0000        0.0000        0.0000        0.0000        0.0000        0.0000        0.0000        0.0000        0.0000        0.0000        0.0000        0.0000        0.0000        0.0000        0.0000        0.0000        0.0000        0.0000        0.0000        0.0000        0.0000        0.0000        0.0000        0.0000        0.0000        0.0000        0.0000        0.0000        0.0000        0.0000        0.0000        0.0000        0.0000        0.0000        0.0000        0.0000        0.0000        0.0000        0.0000        0.0000        0.0000        0.0000        0.0000
[truncated: 212,709 more chars]
