# Supplementary material for: Multidimensional evaluation of the TRMM 3B43V7 satellite-based precipitation product in mainland China from 1998–2016
Source: PeerJ. 2020 Feb 20;8:e8615. doi: 10.7717/peerj.8615 (PMC7036276; doi:10.7717/peerj.8615)
Supplement: Supplemental Information 2 [file peerj-08-8615-s002.zip › TRMM_3B43 data/TRMM 3B43 data-Year-Month/2003-04.txt]

ncols         249
nrows         175
xllcorner     73.250
yllcorner     6.500
cellsize      0.25000
        0.0000        0.0000        0.0000        0.0000        0.0000        0.0000        0.0000        0.0000        0.0000        0.0000        0.0000        0.0000        0.0000        0.0000        0.0000        0.0000        0.0000        0.0000        0.0000        0.0000        0.0000        0.0000        0.0000        0.0000        0.0000        0.0000        0.0000        0.0000        0.0000        0.0000        0.0000        0.0000        0.0000        0.0000        0.0000        0.0000        0.0000        0.0000        0.0000        0.0000        0.0000        0.0000        0.0000        0.0000        0.0000        0.0000        0.0000        0.0000        0.0000        0.0000        0.0000        0.0000        0.0000        0.0000        0.0000        0.0000        0.0000        0.0000        0.0000        0.0000        0.0000        0.0000        0.0000        0.0000        0.0000        0.0000        0.0000        0.0000        0.0000        0.0000        0.0000        0.0000        0.0000        0.0000        0.0000        0.0000        0.0000        0.0000        0.0000        0.0000        0.0000        0.0000        0.0000        0.0000        0.0000        0.0000        0.0000        0.0000        0.0000        0.0000        0.0000        0.0000        0.0000        0.0000        0.0000        0.0000        0.0000        0.0000        0.0000        0.0000        0.0000        0.0000        0.0000        0.0000        0.0000        0.0000        0.0000        0.0000        0.0000        0.0000        0.0000        0.0000        0.0000        0.0000        0.0000        0.0000        0.0000        0.0000        0.0000        0.0000        0.0000        0.0000        0.0000        0.0000        0.0000        0.0000        0.0000        0.0000        0.0000        0.0000        0.0000        0.0000        0.0000        0.0000        0.0000        0.0000        0.0000        0.0000        0.0000        0.0000        0.0000        0.0000        0.0000        0.0000        0.0000        0.0000        0.0000        0.0000        0.0000        0.0000        0.0000        0.0000        0.0000        0.0000        0.0000        0.0000        0.0000        0.0000        0.0000        0.0000        0.0000        0.0000        0.0000        0.0000        0.0000        0.0000        0.0000        0.0000        0.0000        0.0000        0.0000        0.0000        0.0000       12.1338       11.4576       10.2688        0.0000        0.0000        0.0000        7.8181        9.8018       10.7570       12.5280       11.2186       11.2882       13.3947       12.5661       12.3052        9.9738        9.6952        9.7439        9.9490        9.6859       10.5748       10.7236        9.2243        8.4098        8.4887        8.6615        7.0686        7.7213        7.7484        8.2221        8.7528        9.9070        9.5167        8.6947        9.5260        9.1325        9.2773        9.7999       17.2632       19.3703       22.1188       22.8084       24.0172       31.5311       33.4732       34.3282        0.0000        0.0000        0.0000        0.0000        0.0000        0.0000        0.0000        0.0000        0.0000        0.0000        0.0000        0.0000        0.0000        0.0000        0.0000        0.0000        0.0000        0.0000        0.0000        0.0000        0.0000        0.0000        0.0000        0.0000        0.0000        0.0000        0.0000        0.0000        0.0000        0.0000
        0.0000        0.0000        0.0000        0.0000        0.0000        0.0000        0.0000        0.0000        0.0000        0.0000        0.0000        0.0000        0.0000        0.0000        0.0000        0.0000        0.0000        0.0000        0.0000        0.0000        0.0000        0.0000        0.0000        0.0000        0.0000        0.0000        0.0000        0.0000        0.0000        0.0000        0.0000        0.0000        0.0000        0.0000        0.0000        0.0000        0.0000        0.0000        0.0000        0.0000        0.0000        0.0000        0.0000        0.0000        0.0000        0.0000        0.0000        0.0000        0.0000        0.0000        0.0000        0.0000        0.0000        0.0000        0.0000        0.0000        0.0000        0.0000        0.0000        0.0000        0.0000        0.0000        0.0000        0.0000        0.0000        0.0000        0.0000        0.0000        0.0000        0.0000        0.0000        0.0000        0.0000        0.0000        0.0000        0.0000        0.0000        0.0000        0.0000        0.0000        0.0000        0.0000        0.0000        0.0000        0.0000        0.0000        0.0000        0.0000        0.0000        0.0000        0.0000        0.0000        0.0000        0.0000        0.0000        0.0000        0.0000        0.0000        0.0000        0.0000        0.0000        0.0000        0.0000        0.0000        0.0000        0.0000        0.0000        0.0000        0.0000        0.0000        0.0000        0.0000        0.0000        0.0000        0.0000        0.0000        0.0000        0.0000        0.0000        0.0000        0.0000        0.0000        0.0000        0.0000        0.0000        0.0000        0.0000        0.0000        0.0000        0.0000        0.0000        0.0000        0.0000        0.0000        0.0000        0.0000        0.0000        0.0000        0.0000        0.0000        0.0000        0.0000        0.0000        0.0000        0.0000        0.0000        0.0000        0.0000        0.0000        0.0000        0.0000        0.0000        0.0000        0.0000        0.0000        0.0000        0.0000        0.0000        0.0000        0.0000        0.0000        0.0000        0.0000        0.0000        0.0000        0.0000        0.0000        0.0000        0.0000        0.0000        0.0000        0.0000        9.6131        9.7368        8.6692        7.1748        8.4583        8.6281        7.2691        7.2278        7.3987        8.0020        9.7914       10.5548       11.9676       12.2068       10.1687       12.2735       11.3886       10.0674       10.2658       10.6539       10.9464        9.8355        9.1686        9.2072        9.5326        9.8233        8.7695        6.9608        7.1910        7.7477        8.0647        9.7035       10.9997       10.5708        9.8958        9.9924       12.0366        9.4547        9.2026       17.6577       17.4302       20.0139       20.6763       21.7604       23.8086       27.9147       31.1552       30.5514       30.6085       31.8667       30.3293       32.3398       29.2854       32.8261        0.0000        0.0000        0.0000        0.0000        0.0000        0.0000        0.0000        0.0000        0.0000        0.0000        0.0000        0.0000        0.0000        0.0000        0.0000        0.0000        0.0000        0.0000        0.0000        0.0000        0.0000        0.0000        0.0000
        0.0000        0.0000        0.0000        0.0000        0.0000        0.0000        0.0000        0.0000        0.0000        0.0000        0.0000        0.0000        0.0000        0.0000        0.0000        0.0000        0.0000        0.0000        0.0000        0.0000        0.0000        0.0000        0.0000        0.0000        0.0000        0.0000        0.0000        0.0000        0.0000        0.0000        0.0000        0.0000        0.0000        0.0000        0.0000        0.0000        0.0000        0.0000        0.0000        0.0000        0.0000        0.0000        0.0000        0.0000        0.0000        0.0000        0.0000        0.0000        0.0000        0.0000        0.0000        0.0000        0.0000        0.0000        0.0000       14.4838        0.0000       10.6367        9.2744        0.0000        0.0000        0.0000        0.0000        0.0000        0.0000        0.0000        0.0000        0.0000        0.0000        0.0000        0.0000        0.0000        0.0000        0.0000        0.0000        0.0000        0.0000        0.0000        0.0000        0.0000        0.0000        0.0000        0.0000        0.0000        0.0000        0.0000        0.0000        0.0000        0.0000        0.0000        0.0000        0.0000        0.0000        0.0000        0.0000        0.0000        0.0000        0.0000        0.0000        0.0000        0.0000        0.0000        0.0000        0.0000        0.0000        0.0000        0.0000        0.0000        0.0000        0.0000        0.0000        0.0000        0.0000        0.0000        0.0000        0.0000        0.0000        0.0000        0.0000        0.0000        0.0000        0.0000        0.0000        0.0000        0.0000        0.0000        0.0000        0.0000        0.0000        0.0000        0.0000        0.0000        0.0000        0.0000        0.0000        0.0000        0.0000        0.0000        0.0000        0.0000        0.0000        0.0000        0.0000        0.0000        0.0000        0.0000        0.0000        0.0000        0.0000        0.0000        0.0000        0.0000        0.0000        0.0000        0.0000        0.0000        0.0000        0.0000        0.0000        0.0000        0.0000        0.0000        0.0000        0.0000        0.0000        0.0000        0.0000        0.0000        0.0000        0.0000        0.0000        8.1143        8.5765        9.0299        8.6650        9.5959       19.2114       18.8696       14.3965       14.0651        8.3906        8.7508        9.4350       10.0887        9.7513       10.6216       10.4336       10.4516       11.8077       10.7376       10.9040       10.4239       10.8231       10.9592        9.8813        9.1457        9.3755        9.8992       10.1467        8.4477        7.5724        9.3657       12.5260       14.6727       12.1410       11.5369       16.8567       16.7012       19.5146       19.5121       13.5094       15.3576       16.7541       19.4136       20.3958       19.6085       23.5287       24.1513       27.4552       29.0751       28.9729       30.1170       31.7276       33.4282       30.0007       30.6140       24.7679        0.0000        0.0000        0.0000        0.0000        0.0000        0.0000        0.0000        0.0000        0.0000        0.0000        0.0000        0.0000        0.0000        0.0000        0.0000        0.0000        0.0000        0.0000        0.0000        0.0000        0.0000        0.0000
        0.0000        0.0000        0.0000        0.0000        0.0000        0.0000        0.0000        0.0000        0.0000        0.0000        0.0000        0.0000        0.0000        0.0000        0.0000        0.0000        0.0000        0.0000        0.0000        0.0000        0.0000        0.0000        0.0000        0.0000        0.0000        0.0000        0.0000        0.0000        0.0000        0.0000        0.0000        0.0000        0.0000        0.0000        0.0000        0.0000        0.0000        0.0000        0.0000        0.0000        0.0000        0.0000        0.0000        0.0000        0.0000        0.0000        0.0000        0.0000        0.0000        0.0000        0.0000        0.0000        0.0000       22.5472       20.1952       16.1230       13.5390       12.5781       11.4446        3.7979        0.0000        0.0000        0.0000        0.0000        0.0000        0.0000        0.0000        0.0000        0.0000        0.0000        0.0000        0.0000        0.0000        0.0000        0.0000        0.0000        0.0000        0.0000        0.0000        0.0000        0.0000        0.0000        0.0000        0.0000        0.0000        0.0000        0.0000        0.0000        0.0000        0.0000        0.0000        0.0000        0.0000        0.0000        0.0000        0.0000        0.0000        0.0000        0.0000        0.0000        0.0000        0.0000        0.0000        0.0000        0.0000        0.0000        0.0000        0.0000        0.0000        0.0000        0.0000        0.0000        0.0000        0.0000        0.0000        0.0000        0.0000        0.0000        0.0000        0.0000        0.0000        0.0000        0.0000        0.0000        0.0000        0.0000        0.0000        0.0000        0.0000        0.0000        0.0000        0.0000        0.0000        0.0000        0.0000        0.0000        0.0000        0.0000        0.0000        0.0000        0.0000        0.0000        0.0000        0.0000        0.0000        0.0000        0.0000        0.0000        0.0000        0.0000        0.0000        0.0000        0.0000        0.0000        0.0000        0.0000        0.0000        0.0000        0.0000        0.0000        0.0000        0.0000        0.0000        0.0000        0.0000        0.0000        0.0000        0.0000        0.0000        0.0000        5.5373        7.5066        8.0204        8.1307       13.9042       30.3593       55.2833       60.3551       40.7404       22.9600        8.6342        9.1504        9.5638       10.3809       10.1312       10.5692        9.2643       11.3024       11.4291       10.2837       10.2367        9.1096        9.8016       10.7305       13.0050       11.1773       10.2470       10.3810       11.8784        9.5402       12.6920       14.1233       16.4122       15.4677       16.9313       16.7313       25.2935       24.5887       23.3618       18.3918       17.4051       17.2153       17.4086       19.6225       22.4695       21.7007       21.0987       22.7935       25.5111       27.3499       29.0380       29.3764       29.3025       34.4837       34.1649       27.2471       22.8067       22.4528       22.2211        0.0000        0.0000        0.0000        0.0000        0.0000        0.0000        0.0000        0.0000        0.0000        0.0000        0.0000        0.0000        0.0000        0.0000        0.0000        0.0000        0.0000        0.0000        0.0000        0.0000
        0.0000        0.0000        0.0000        0.0000        0.0000        0.0000        0.0000        0.0000        0.0000        0.0000        0.0000        0.0000        0.0000        0.0000        0.0000        0.0000        0.0000        0.0000        0.0000        0.0000        0.0000        0.0000        0.0000        0.0000        0.0000        0.0000        0.0000        0.0000        0.0000        0.0000        0.0000        0.0000        0.0000        0.0000        0.0000        0.0000        0.0000        0.0000        0.0000        0.0000        0.0000        0.0000        0.0000        0.0000        0.0000        0.0000        0.0000        0.0000        0.0000        0.0000        0.0000        0.0000        0.0000       15.4277       14.6710       12.7193       10.7096        9.3985        9.9118       10.1515        0.0000        0.0000        0.0000        0.0000        0.0000        0.0000        0.0000        0.0000        0.0000        0.0000        0.0000        0.0000        0.0000        0.0000        0.0000        0.0000        0.0000        0.0000        0.0000        0.0000        0.0000        0.0000        0.0000        0.0000        0.0000        0.0000        0.0000        0.0000        0.0000        0.0000        0.0000        0.0000        0.0000        0.0000        0.0000        0.0000        0.0000        0.0000        0.0000        0.0000        0.0000        0.0000        0.0000        0.0000        0.0000        0.0000        0.0000        0.0000        0.0000        0.0000        0.0000        0.0000        0.0000        0.0000        0.0000        0.0000        0.0000        0.0000        0.0000        0.0000        0.0000        0.0000        0.0000        0.0000        0.0000        0.0000        0.0000        0.0000        0.0000        0.0000        0.0000        0.0000        0.0000        0.0000        0.0000        0.0000        0.0000        0.0000        0.0000        0.0000        0.0000        0.0000        0.0000        0.0000        0.0000        0.0000        0.0000        0.0000        0.0000        0.0000        0.0000        0.0000        0.0000        0.0000        0.0000        0.0000        0.0000        0.0000        0.0000        0.0000        0.0000        0.0000        0.0000        0.0000        0.0000        0.0000        0.0000        0.0000        0.0000        0.0000        6.1320        5.1752        4.3692        8.5646       53.1272       69.4049       87.6955       30.3543       23.4788       11.6603       11.0371       11.6313       11.8023       10.8747       10.9631       10.6933       11.0919       10.6924       10.9102        9.9275        9.9230        9.0155       10.9007       11.5631       13.1669       13.7246       11.9131       11.6632       13.1341       12.2142       12.4651       14.2871       17.9584       19.6976       26.9397       20.4632       18.1007       18.0496       17.7171       18.9835       16.5809       20.1699       17.2049       18.2408       20.5998       23.1224       20.4124       22.6244       22.8650       23.0702       28.7426       30.0215       26.1410       24.6912       23.2305       25.1177       24.1993       17.2919       15.8159       16.4387       16.9480        0.0000        0.0000        0.0000        0.0000        0.0000        0.0000        0.0000        0.0000        0.0000        0.0000        0.0000        0.0000        0.0000        0.0000        0.0000        0.0000        0.0000        0.0000
        0.0000        0.0000        0.0000        0.0000        0.0000        0.0000        0.0000        0.0000        0.0000        0.0000        0.0000        0.0000        0.0000        0.0000        0.0000        0.0000        0.0000        0.0000        0.0000        0.0000        0.0000        0.0000        0.0000        0.0000        0.0000        0.0000        0.0000        0.0000        0.0000        0.0000        0.0000        0.0000        0.0000        0.0000        0.0000        0.0000        0.0000        0.0000        0.0000        0.0000        0.0000        0.0000        0.0000        0.0000        0.0000        0.0000        0.0000        0.0000        0.0000        0.0000       16.4602       15.9279       15.3206       15.0730       15.6858       13.5634       11.0126       10.3100       11.1182       15.3411       13.0009       10.2885        0.0000        0.0000        0.0000        0.0000        0.0000        0.0000        0.0000        0.0000        0.0000        0.0000        0.0000        0.0000        0.0000        0.0000        0.0000        0.0000        0.0000        0.0000        0.0000        0.0000        0.0000        0.0000        0.0000        0.0000        0.0000        0.0000        0.0000        0.0000        0.0000        0.0000        0.0000        0.0000        0.0000        0.0000        0.0000        0.0000        0.0000        0.0000        0.0000        0.0000        0.0000        0.0000        0.0000        0.0000        0.0000        0.0000        0.0000        0.0000        0.0000        0.0000        0.0000        0.0000        0.0000        0.0000        0.0000        0.0000        0.0000        0.0000        0.0000        0.0000        0.0000        0.0000        0.0000        0.0000        0.0000        0.0000        0.0000        0.0000        0.0000        0.0000        0.0000        0.0000        0.0000        0.0000        0.0000        0.0000        0.0000        0.0000        0.0000        0.0000        0.0000        0.0000        0.0000        0.0000        0.0000        0.0000        0.0000        0.0000        0.0000        0.0000        0.0000        0.0000        0.0000        0.0000        0.0000        0.0000        0.0000        0.0000        0.0000        0.0000        0.0000        0.0000        0.0000        0.0000        0.0000        0.0000        0.0000       10.3506        7.6846        5.2317        4.4710        9.8675       37.2605       58.5673       22.7784       16.5979       13.1641       11.8308       12.6834       12.4759       13.0873       12.1187       11.9828       12.7067       13.6678       13.0161       10.8569        9.5917       10.4154        8.9897        9.0699        9.9773       12.2838       12.9142       13.0155       12.0584       15.2102       22.6041       27.3855       21.9042       15.1287       16.7664       14.8593       13.8884       13.2310       15.3553       16.6508       19.8696       20.8021       20.3225       17.1966       19.1032       23.8326       23.5328       21.4920       20.7619       19.4669       19.2182       22.0577       27.5305       26.9348       21.7822       21.8168       18.5338       20.8587       20.7099       17.7977       18.4978       16.7176        0.0000        0.0000        0.0000        0.0000        0.0000        0.0000        0.0000        0.0000        0.0000        0.0000        0.0000        0.0000        0.0000        0.0000       19.0324       19.1463       22.2136        0.0000
        0.0000        0.0000        0.0000        0.0000        0.0000        0.0000        0.0000        0.0000        0.0000        0.0000        0.0000        0.0000        0.0000        0.0000        0.0000        0.0000        0.0000        0.0000        0.0000        0.0000        0.0000        0.0000        0.0000        0.0000        0.0000        0.0000        0.0000        0.0000        0.0000        0.0000        0.0000        0.0000        0.0000        0.0000        0.0000        0.0000        0.0000        0.0000        0.0000        0.0000        0.0000        0.0000        0.0000        0.0000        0.0000        0.0000        0.0000        0.0000       14.5894       13.8756       14.7574       14.5274       14.2854       14.0776       13.7512       11.3185       10.4347       10.7783       12.7397       15.0361       15.5196       15.5718       12.7132        0.0000        0.0000        0.0000        0.0000        0.0000        0.0000        0.0000        0.0000        0.0000        0.0000        0.0000        0.0000        0.0000        0.0000        0.0000        0.0000        0.0000        0.0000        0.0000        0.0000        0.0000        0.0000        0.0000        0.0000        0.0000        0.0000        0.0000        0.0000        0.0000        0.0000        0.0000        0.0000        0.0000        0.0000        0.0000        0.0000        0.0000        0.0000        0.0000        0.0000        0.0000        0.0000        0.0000        0.0000        0.0000        0.0000        0.0000        0.0000        0.0000        0.0000        0.0000        0.0000        0.0000        0.0000        0.0000        0.0000        0.0000        0.0000        0.0000        0.0000        0.0000        0.0000        0.0000        0.0000        0.0000        0.0000        0.0000        0.0000        0.0000        0.0000        0.0000        0.0000        0.0000        0.0000        0.0000        0.0000        0.0000        0.0000        0.0000        0.0000        0.0000        0.0000        0.0000        0.0000        0.0000        0.0000        0.0000        0.0000        0.0000        0.0000        0.0000        0.0000        0.0000        0.0000        0.0000        0.0000        0.0000        0.0000        0.0000        0.0000        0.0000        0.0000        0.0000        0.0000        0.0000        9.6703        7.1409        6.2466        4.3860        4.7412        5.5529        8.9639       14.6001       14.7767       13.0719        9.6173       12.7526       13.2243       13.6050       14.0137       14.1822       15.0778       13.9279       14.3049       14.4120       11.6362       10.4362       10.5401        8.8482       12.3306       12.9002       13.1607       13.2718       12.7892       13.6953       18.3776       27.3198       18.6107       11.3405       15.8996       17.7455       10.0800       10.0140       12.1192       14.5152       19.3872       22.9724       26.5401       22.7978       22.6686       22.3268       23.1829       17.5454       19.2499       20.3109       20.3646       18.1055       19.5278       21.8318       24.0372       24.4633       25.1769       21.7007       17.7515       17.0285       17.5544       17.9260       14.2624       14.8256        0.0000        0.0000        0.0000        0.0000        0.0000        0.0000        0.0000        0.0000        0.0000        8.2475        9.5277       14.1218       15.5496       16.7424       18.9751       22.6547       25.8422
        0.0000        0.0000        0.0000        0.0000        0.0000        0.0000        0.0000        0.0000        0.0000        0.0000        0.0000        0.0000        0.0000        0.0000        0.0000        0.0000        0.0000        0.0000        0.0000        0.0000        0.0000        0.0000        0.0000        0.0000        0.0000        0.0000        0.0000        0.0000        0.0000        0.0000        0.0000        0.0000        0.0000        0.0000        0.0000        0.0000        0.0000        0.0000        0.0000        0.0000        0.0000        0.0000        0.0000        0.0000        0.0000        0.0000        0.0000        0.0000       14.4657       13.7562       13.6978       14.2323       14.1424       13.6383       13.4610       11.8417       11.0489       11.8927       14.2666       15.5878       13.9993       17.4496       21.2248       18.0687       18.8588       16.2745       12.5131        0.0000        0.0000        0.0000        0.0000        0.0000        0.0000        0.0000        0.0000        0.0000        0.0000        0.0000        0.0000        0.0000        0.0000        0.0000        0.0000        0.0000        0.0000        0.0000        0.0000        0.0000        0.0000        0.0000        0.0000        0.0000        0.0000        0.0000        0.0000        0.0000        0.0000        0.0000        0.0000        0.0000        0.0000        0.0000        0.0000        0.0000        0.0000        0.0000        0.0000        0.0000        0.0000        0.0000        0.0000        0.0000        0.0000        0.0000        0.0000        0.0000        0.0000        0.0000        0.0000        0.0000        0.0000        0.0000        0.0000        0.0000        0.0000        0.0000        0.0000        0.0000        0.0000        0.0000        0.0000        0.0000        0.0000        0.0000        0.0000        0.0000        0.0000        0.0000        0.0000        0.0000        0.0000        0.0000        0.0000        0.0000        0.0000        0.0000        0.0000        0.0000        0.0000        0.0000        0.0000        0.0000        0.0000        0.0000        0.0000        0.0000        0.0000        0.0000        0.0000        0.0000        0.0000        0.0000        0.0000        0.0000        0.0000        0.0000        0.0000        0.0000        9.4608        7.6666        7.7408        5.8622        5.3581        5.6190        6.6773        9.5492       13.9559       22.5402       15.9827       14.4624       13.9431       14.3016       14.4578       14.9963       15.0837       14.0747       12.2949       11.2105        9.8890       10.6663       10.5750        8.0991        9.6015        9.2938        8.9482       11.4731       14.7470       16.8605       23.2794       25.0650       15.0552        8.2417       10.1159       16.2011        9.8989       10.9545       11.5335       11.3838       14.8765       24.8047       21.0309       22.6791       22.2959       21.7520       22.4707       18.5592       19.9526       20.7699       19.2956       17.8379       15.3999       17.5191       28.7707       25.6304       31.5873       25.7702       18.7834       17.3026       16.7382       15.7315       13.5323        0.0000        0.0000        0.0000        0.0000        0.0000        0.0000        9.8530        8.2816        9.7629       11.8789        8.3791        8.5312       12.0586       13.5632       16.8189       19.3626        0.0000        0.0000
        0.0000        0.0000        0.0000        0.0000        0.0000        0.0000        0.0000        0.0000        0.0000        0.0000        0.0000        0.0000        0.0000        0.0000        0.0000        0.0000        0.0000        0.0000        0.0000        0.0000        0.0000        0.0000        0.0000        0.0000        0.0000        0.0000        0.0000        0.0000        0.0000        0.0000        0.0000        0.0000        0.0000        0.0000        0.0000        0.0000        0.0000        0.0000        0.0000        0.0000        0.0000        0.0000        0.0000        0.0000        0.0000        0.0000        0.0000        0.0000       11.5127       12.0321       12.2659       13.5839       13.8371       12.8598       10.4047        6.9605        6.2547        6.0837        6.4916        6.6124        7.6993        8.4397       10.2463       10.9083       11.3878       12.5468       11.8085        9.6197        8.2097        0.0000        0.0000        0.0000        0.0000        0.0000        0.0000        0.0000        0.0000        0.0000        0.0000        0.0000        0.0000        0.0000        0.0000        0.0000        0.0000        0.0000        0.0000        0.0000        0.0000        0.0000        0.0000        0.0000        0.0000        0.0000        0.0000        0.0000        0.0000        0.0000        0.0000        0.0000        0.0000        0.0000        0.0000        0.0000        0.0000        0.0000        0.0000        0.0000        0.0000        0.0000        0.0000        0.0000        0.0000        0.0000        0.0000        0.0000        0.0000        0.0000        0.0000        0.0000        0.0000        0.0000        0.0000        0.0000        0.0000        0.0000        0.0000        0.0000        0.0000        0.0000        0.0000        0.0000        0.0000        0.0000        0.0000        0.0000        0.0000        0.0000        0.0000        0.0000        0.0000        0.0000        0.0000        0.0000        0.0000        0.0000        0.0000        0.0000        0.0000        0.0000        0.0000        0.0000        0.0000        0.0000        0.0000        0.0000        0.0000        0.0000        0.0000        0.0000        0.0000        0.0000        0.0000        0.0000        0.0000        0.0000        0.0000        0.0000       11.9748       10.5030       11.0494       10.9090       10.2831       10.7759       12.7921       17.1050       90.5428       93.6408       37.6776       25.7861       13.5986       12.7665       13.2747       14.7242       15.1338       12.6227       11.4506        9.8765        9.3139        9.8622        9.7468        7.1351        7.7926        7.8862        7.9299       11.4231       17.9316       24.1106       19.9663       17.0942       13.1619        9.1070        8.2584       11.1947       11.6151       12.6811       14.5680       15.6656       15.6500       23.0671       25.9292       24.1630       21.9909       23.6378       23.7949       17.9737       18.2779       20.0938       21.9546       20.2339       11.7430       16.9183       19.9854       21.3870       21.1782       23.9549       21.5928       14.2022       12.0565       11.4831       12.5093       15.2190       16.5042       16.4415       13.3150        9.4531        8.2037        8.8636        6.1581        5.8144       10.5625        9.5574       10.7477       15.8637       17.2503       16.1464       17.8841        0.0000        0.0000
        0.0000        0.0000        0.0000        0.0000        0.0000        0.0000        0.0000        0.0000        0.0000        0.0000        0.0000        0.0000        0.0000        0.0000        0.0000        0.0000        0.0000        0.0000        0.0000        0.0000        0.0000        0.0000        0.0000        0.0000        0.0000        0.0000        0.0000        0.0000        0.0000        0.0000        0.0000        0.0000        0.0000        0.0000        0.0000        0.0000        0.0000        0.0000        0.0000        0.0000        0.0000        0.0000        0.0000        0.0000        0.0000        0.0000        0.0000        0.0000       12.7614       11.8113       12.2410       13.6654       13.8258       11.8407        9.7047        6.1242        4.7533        5.0677        5.6456        6.0657        6.8403        8.1311        9.4440       11.3522       13.5286       14.1255       14.2177       12.4671        9.8843        8.3656        0.0000        0.0000        0.0000        0.0000        0.0000        0.0000        0.0000        0.0000        0.0000        0.0000        0.0000        0.0000        0.0000        0.0000        0.0000        0.0000        0.0000        0.0000        0.0000        0.0000        0.0000        0.0000        0.0000        0.0000        0.0000        0.0000        0.0000        0.0000        0.0000        0.0000        0.0000        0.0000        0.0000        0.0000        0.0000        0.0000        0.0000        0.0000        0.0000        0.0000        0.0000        0.0000        0.0000        0.0000        0.0000        0.0000        0.0000        0.0000        0.0000        0.0000        0.0000        0.0000        0.0000        0.0000        0.0000        0.0000        0.0000        0.0000        0.0000        0.0000        0.0000        0.0000        0.0000        0.0000        0.0000        0.0000        0.0000        0.0000        0.0000        0.0000        0.0000        0.0000        0.0000        0.0000        0.0000        0.0000        0.0000        0.0000        0.0000        0.0000        0.0000        0.0000        0.0000        0.0000        0.0000        0.0000        0.0000        0.0000        0.0000        0.0000        0.0000        0.0000        0.0000        0.0000        0.0000        0.0000        0.0000        0.0000        0.0000       13.5794       14.2652       16.0082       16.2415       16.4293        0.0000       20.2555       85.2678       66.5757        0.0000        0.0000        0.0000       14.3271       14.8430       14.4475       15.8866       14.4973       11.8742       10.3932        9.8848        9.3204        8.9190        6.9718        7.1092        6.3898        8.5441       15.3121       23.5578       24.6512       16.7117       13.4515       10.3492        8.5379        9.3953       12.9114       13.5352       14.2069       13.9993       14.9943       15.1265       20.2991       26.5090       23.3692       21.0274       24.4458       24.4966       18.5822       20.5496       25.6832       25.8501       25.6650       20.0728       14.2180       11.5712       14.2111       19.1575       16.2103       21.7651       19.5999       16.4918       11.7605       10.4601       13.6593       15.2271       15.5301       14.0109       11.1212        9.0389        7.8222        6.7006        6.0486        7.4459        9.7885       11.1121       13.1361       14.3494       17.5606       22.2474        0.0000        0.0000
        0.0000        0.0000        0.0000        0.0000        0.0000        0.0000        0.0000        0.0000        0.0000        0.0000        0.0000        0.0000        0.0000        0.0000        0.0000        0.0000        0.0000        0.0000        0.0000        0.0000        0.0000        0.0000        0.0000        0.0000        0.0000        0.0000        0.0000        0.0000        0.0000        0.0000        0.0000        0.0000        0.0000        0.0000        0.0000        0.0000        0.0000        0.0000       26.0733       26.8117       21.0956        0.0000        0.0000        0.0000        0.0000        0.0000        0.0000        0.0000       13.0836       13.2880       14.7900       13.3958       12.7124       11.4955       11.6269       16.7674       13.9207        6.0120        4.1125        6.0551        7.6622        8.8194       10.0345       11.3360       12.4900       14.4875       14.9126       13.0673       11.5968        9.8609        0.0000        0.0000        0.0000        0.0000        0.0000        0.0000        0.0000        0.0000        0.0000        0.0000        0.0000        0.0000        0.0000        0.0000        0.0000        0.0000        0.0000        0.0000        0.0000        0.0000        0.0000        0.0000        0.0000        0.0000        0.0000        0.0000        0.0000        0.0000        0.0000        0.0000        0.0000        0.0000        0.0000        0.0000        0.0000        0.0000        0.0000        0.0000        0.0000        0.0000        0.0000        0.0000        0.0000        0.0000        0.0000        0.0000        0.0000        0.0000        0.0000        0.0000        0.0000        0.0000        0.0000        0.0000        0.0000        0.0000        0.0000        0.0000        0.0000        0.0000        0.0000        0.0000        0.0000        0.0000        0.0000        0.0000        0.0000        0.0000        0.0000        0.0000        0.0000        0.0000        0.0000        0.0000        0.0000        0.0000        0.0000        0.0000        0.0000        0.0000        0.0000        0.0000        0.0000        0.0000        0.0000        0.0000        0.0000        0.0000        0.0000        0.0000        0.0000        0.0000        0.0000        0.0000        0.0000        0.0000        0.0000        0.0000        0.0000        0.0000        0.0000        0.0000        0.0000        0.0000        0.0000        0.0000        0.0000        0.0000        0.0000        0.0000        0.0000        0.0000        0.0000       18.3733       15.2725       14.2235       13.8484       10.8833       10.6046       10.2780       10.1912        8.3185        6.9494        8.4380       17.5174       22.1350       25.5488       20.3700       17.2911       14.3677       10.4729        9.2538       10.2266       13.6294       14.2821       14.0083       14.5852       14.3823       16.9317       21.5513       26.0537       26.2790       37.5338       41.0647       41.7519       22.6721       22.0100       22.1755       24.7505       22.9546       20.5255       22.2834       18.9606       12.4067        9.9051       10.8722       11.2266       10.1949       11.2187       11.2308       10.9753       12.6124       12.8943       13.7468       13.1476       10.0235        8.6725       11.7000        8.5658        8.8315       13.2483       12.5331       10.5765       13.4292       14.2318       17.7866        0.0000        0.0000        0.0000
        0.0000        0.0000        0.0000        0.0000        0.0000        0.0000        0.0000        0.0000        0.0000        0.0000        0.0000        0.0000        0.0000        0.0000        0.0000        0.0000        0.0000        0.0000        0.0000        0.0000        0.0000        0.0000        0.0000        0.0000        0.0000        0.0000        0.0000        0.0000        0.0000        0.0000        0.0000        0.0000        0.0000        0.0000        0.0000        0.0000        0.0000        0.0000       43.0589       48.1972       59.3795       46.8535       29.9608       20.1930       16.6435       15.9246       25.3266       28.7605       27.2594       20.1860       13.4962       13.1106       13.2786       13.3017       18.9486       21.9182       13.3921       27.7125        9.6599        4.3287        5.2032        7.8299        9.9363       11.0746       12.5111       14.2596       13.9190       12.3880       14.9442       12.3725       10.3180        8.6777        0.0000        0.0000        0.0000        0.0000        0.0000        0.0000        0.0000        0.0000        0.0000        0.0000        0.0000        0.0000        0.0000        0.0000        0.0000        0.0000        0.0000        0.0000        0.0000        0.0000        0.0000        0.0000        0.0000        0.0000        0.0000        0.0000        0.0000        0.0000        0.0000        0.0000        0.0000        0.0000        0.0000        0.0000        0.0000        0.0000        0.0000        0.0000        0.0000        0.0000        0.0000        0.0000        0.0000        0.0000        0.0000        0.0000        0.0000        0.0000        0.0000        0.0000        0.0000        0.0000        0.0000        0.0000        0.0000        0.0000        0.0000        0.0000        0.0000        0.0000        0.0000        0.0000        0.0000        0.0000        0.0000        0.0000        0.0000        0.0000        0.0000        0.0000        0.0000        0.0000        0.0000        0.0000        0.0000        0.0000        0.0000        0.0000        0.0000        0.0000        0.0000        0.0000        0.0000        0.0000        0.0000        0.0000        0.0000        0.0000        0.0000        0.0000        0.0000        0.0000        0.0000        0.0000        0.0000        0.0000        0.0000        0.0000        0.0000        0.0000        0.0000        0.0000        0.0000        0.0000        0.0000        0.0000        0.0000        0.0000        0.0000        0.0000        0.0000        0.0000       13.0925       11.6389       10.3499        9.7947        9.0553        7.9420        7.8570        9.5011       12.8657       13.3019       30.9627       27.4149       22.3454       15.5041       13.5352        9.3060       11.6434       10.6324       11.7568       14.6763       15.9117       18.3103       20.7543       30.3669       38.2468       36.0512       43.3138       43.5905       47.9911       50.9493       48.9854       43.5994       23.7392       24.1923       24.6537       18.8453       18.5087       20.5815       19.4771       11.2562       10.9012        9.6989        7.9783       10.1908       10.1688       10.9542       10.5985       11.7299       10.7284        9.7633       11.1201       15.1556        6.0492        8.6307        6.3164        8.0677       10.2245       12.1810       11.4453       14.9258       16.5449        0.0000        0.0000        0.0000        0.0000
        0.0000        0.0000        0.0000        0.0000        0.0000        0.0000        0.0000        0.0000        0.0000        0.0000        0.0000        0.0000        0.0000        0.0000        0.0000        0.0000        0.0000        0.0000        0.0000        0.0000        0.0000        0.0000        0.0000        0.0000        0.0000        0.0000        0.0000        0.0000        0.0000        0.0000        0.0000        0.0000        0.0000        0.0000        0.0000        0.0000        0.0000       21.9437       21.1991       25.0412       26.7519       29.9607       23.9048       17.0923       16.6369       18.5156       18.2214       19.4555       13.6565       10.8344        9.3243        7.9396        7.0071        6.3910        5.7837       12.0147       23.9455       13.3154        6.8551        5.7561        6.1349        6.0679        9.4903       11.6114       12.6136       13.8756       14.0809       13.0286       12.6600       13.3553       15.6802       14.2485        0.0000        0.0000        0.0000        0.0000        0.0000        0.0000        0.0000        0.0000        0.0000        0.0000        0.0000        0.0000        0.0000        0.0000        0.0000        0.0000        0.0000        0.0000        0.0000        0.0000        0.0000        0.0000        0.0000        0.0000        0.0000        0.0000        0.0000        0.0000        0.0000        0.0000        0.0000        0.0000        0.0000        0.0000        0.0000        0.0000        0.0000        0.0000        0.0000        0.0000        0.0000        0.0000        0.0000        0.0000        0.0000        0.0000        0.0000        0.0000        0.0000        0.0000        0.0000        0.0000        0.0000        0.0000        0.0000        0.0000        0.0000        0.0000        0.0000        0.0000        0.0000        0.0000        0.0000        0.0000        0.0000        0.0000        0.0000        0.0000        0.0000        0.0000        0.0000        0.0000        0.0000        0.0000        0.0000        0.0000        0.0000        0.0000        0.0000        0.0000        0.0000        0.0000        0.0000        0.0000        0.0000        0.0000        0.0000        0.0000        0.0000        0.0000        0.0000        0.0000        0.0000        0.0000        0.0000        0.0000        0.0000        0.0000        0.0000        0.0000        0.0000        0.0000        0.0000        0.0000        0.0000        0.0000        0.0000       16.0953       17.2663       13.6796       12.4998       12.9975        0.0000        9.5026        9.5769        8.2947        8.6067        7.8733        8.4411       15.9217       22.1863       23.9803       33.9467       18.8711       12.1620       11.4997       10.8316       11.4989       13.2193       13.3679       12.4629       12.8180       14.6992       17.7704       17.5926       21.5074       24.5486       36.3049       36.0067       33.5983       27.8284       26.9986       32.0450       28.8937       22.6577       20.5823       19.8642       19.1072       19.6838       19.0438       12.7468       12.1855       11.2110       11.0769       10.4602       10.6339       12.0683        9.1195        9.6320        9.4474        9.4415        7.7146        6.7761        8.9527        6.2163        6.1724        7.4062        8.9331       20.5530       12.5270       13.3594       13.4522       14.6192        0.0000        0.0000        0.0000        0.0000
        0.0000        0.0000        0.0000        0.0000        0.0000        0.0000        0.0000        0.0000        0.0000        0.0000        0.0000        0.0000        0.0000        0.0000        0.0000        0.0000        0.0000        0.0000        0.0000        0.0000        0.0000        0.0000        0.0000        0.0000        0.0000        0.0000        0.0000        0.0000        0.0000        0.0000        0.0000        0.0000        0.0000        0.0000        0.0000        0.0000        0.0000       20.3559       24.3968       28.0824       23.7302       24.0704       23.9270       30.9976       20.3636       17.3998       15.2412       12.3117        9.6826        9.6184       10.9712       12.2233       13.2369       14.3833       13.1528       13.2837       16.1160       14.0658       11.0229        7.6582        7.7105        8.1965        9.4872        9.7016       12.9942       14.7565       14.0005       13.7100       15.2117       15.0918       15.3725       16.5670       11.8215        0.0000        0.0000        0.0000        0.0000        0.0000        0.0000        0.0000        0.0000        0.0000        0.0000        0.0000        0.0000        0.0000        0.0000        0.0000        0.0000        0.0000        0.0000        0.0000        0.0000        0.0000        0.0000        0.0000        0.0000        0.0000        0.0000        0.0000        0.0000        0.0000        0.0000        0.0000        0.0000        0.0000        0.0000        0.0000        0.0000        0.0000        0.0000        0.0000        0.0000        0.0000        0.0000        0.0000        0.0000        0.0000        0.0000        0.0000        0.0000        0.0000        0.0000        0.0000        0.0000        0.0000        0.0000        0.0000        0.0000        0.0000        0.0000        0.0000        0.0000        0.0000        0.0000        0.0000        0.0000        0.0000        0.0000        0.0000        0.0000        0.0000        0.0000        0.0000        0.0000        0.0000        0.0000        0.0000        0.0000        0.0000        0.0000        0.0000        0.0000        0.0000        0.0000        0.0000        0.0000        0.0000        0.0000        0.0000        0.0000        0.0000        0.0000        0.0000        0.0000        0.0000        0.0000        0.0000        0.0000        0.0000        0.0000        0.0000        0.0000        0.0000        0.0000       13.8829       15.9722       15.5696       13.9957       13.5077       12.2439       12.3879       13.3247       13.2785       11.5351       10.8922       10.6543       11.9886       16.4161       15.4610       11.7501       16.4750       22.8039       29.2359       18.9867       10.8831        9.2082        9.7233        9.3700       10.3646       12.5035       13.0270       11.6109       14.2061       13.8257       13.8523       16.9209       18.4069       17.3665       22.7979       27.3153       26.5111       25.3225       24.5476       27.5534       29.7251       28.1554       22.6739       18.9245       20.7937       17.9212       15.6666       11.0544       11.6123       11.4459       10.8607       10.5258        9.7885       10.4987        9.1253        9.5121        8.3539        8.3254        8.5135        6.2022        7.0737        6.7590        7.7128       10.1800       12.0327       14.9828       11.2789       12.3586       13.7841        0.0000        0.0000        0.0000        0.0000        0.0000
        0.0000        0.0000        0.0000        0.0000        0.0000        0.0000        0.0000        0.0000        0.0000        0.0000        0.0000        0.0000        0.0000        0.0000        0.0000        0.0000        0.0000        0.0000        0.0000        0.0000        0.0000        0.0000        0.0000        0.0000        0.0000        0.0000        0.0000        0.0000        0.0000        0.0000        0.0000        0.0000        0.0000        0.0000        0.0000        0.0000       20.6693       19.7378       20.2874       21.4022       23.4741       24.0971       25.2348       35.7649       18.2063       15.3354       13.8994       12.1705       12.1657       12.0691       11.5426       11.9328       11.5357       12.0291       11.9496       10.6216       12.1951       11.6478       13.8498        7.0906        8.2547        7.7826        7.5050        8.7843       13.4131       12.4663       13.2839       12.9523       13.5418       13.3837       12.9194       12.4674        0.0000        0.0000        0.0000        0.0000        0.0000        0.0000        0.0000        0.0000        0.0000        0.0000        0.0000        0.0000        0.0000        0.0000        0.0000        0.0000        0.0000        0.0000        0.0000        0.0000        0.0000        0.0000        0.0000        0.0000        0.0000        0.0000        0.0000        0.0000        0.0000        0.0000        0.0000        0.0000        0.0000        0.0000        0.0000        0.0000        0.0000        0.0000        0.0000        0.0000        0.0000        0.0000        0.0000        0.0000        0.0000        0.0000        0.0000        0.0000        0.0000        0.0000        0.0000        0.0000        0.0000        0.0000        0.0000        0.0000        0.0000        0.0000        0.0000        0.0000        0.0000        0.0000        0.0000        0.0000        0.0000        0.0000        0.0000        0.0000        0.0000        0.0000        0.0000        0.0000        0.0000        0.0000        0.0000        0.0000        0.0000        0.0000        0.0000        0.0000        0.0000        0.0000        0.0000        0.0000        0.0000        0.0000        0.0000        0.0000        0.0000        0.0000        0.0000        0.0000        0.0000        0.0000        0.0000        0.0000        0.0000        0.0000        0.0000        0.0000       14.9594       14.6210       17.0732       15.2296       17.2321       15.7532       12.7693       12.7424       13.2995       15.2355       14.6545       13.4024       12.7585       14.2231       15.5278       17.0399       22.6187       30.1360       22.0283       25.9717       27.1388       19.0058       10.9301        8.6446        8.5427        8.8568        8.9775        9.7763       10.7024       11.6626       11.5012       21.2091       28.3775       12.8246       12.6646       13.2711       13.9160       18.6190       20.4993       18.5004       20.4574       23.6182       28.9145       29.0417       29.0960       27.4939       20.3611       15.7470       16.2203       17.6872       18.6104       17.1848       14.7179       13.7323       13.9135       12.7549       10.6241        9.1335        9.4621        9.3865        7.1621        6.9341        6.1842        6.7174        8.2039       11.6684       23.3153       25.6164       12.0736       11.0812       12.1150       12.8867        0.0000        0.0000        0.0000        0.0000        0.0000
        0.0000        0.0000        0.0000        0.0000        0.0000        0.0000        0.0000        0.0000        0.0000        0.0000        0.0000        0.0000        0.0000        0.0000        0.0000        0.0000        0.0000        0.0000        0.0000        0.0000        0.0000        0.0000        0.0000        0.0000        0.0000        0.0000        0.0000        0.0000        0.0000        0.0000        0.0000        0.0000        0.0000        0.0000        0.0000       17.4992       17.4906       18.4932       17.5230       20.1307       22.0488       24.0645       22.6070       18.5702       16.9469       16.0201       16.7378       13.1472       12.9710       12.0438       14.2369       17.7056        8.9203        8.5967        8.6100        7.5020        7.8025        7.6198        5.9033       12.6612        6.3364        6.6390        6.7818        8.6093        9.7848       10.7811       11.5319       12.7333       13.3354       14.0055       13.0408       12.4260        0.0000        0.0000        0.0000        0.0000        0.0000        0.0000        0.0000        0.0000        0.0000        0.0000        0.0000        0.0000        0.0000        0.0000        0.0000        0.0000        0.0000        0.0000        0.0000        0.0000        0.0000        0.0000        0.0000        0.0000        0.0000        0.0000        0.0000        0.0000        0.0000        0.0000        0.0000        0.0000        0.0000        0.0000        0.0000        0.0000        0.0000        0.0000        0.0000        0.0000        0.0000        0.0000        0.0000        0.0000        0.0000        0.0000        0.0000        0.0000        0.0000        0.0000        0.0000        0.0000        0.0000        0.0000        0.0000        0.0000        0.0000        0.0000        0.0000        0.0000        0.0000        0.0000        0.0000        0.0000        0.0000        0.0000        0.0000        0.0000        0.0000        0.0000        0.0000        0.0000        0.0000        0.0000        0.0000        0.0000        0.0000        0.0000        0.0000        0.0000        0.0000        0.0000        0.0000        0.0000        0.0000        0.0000        0.0000        0.0000        0.0000        0.0000        0.0000        0.0000        0.0000        0.0000        0.0000        0.0000        0.0000        0.0000        0.0000       16.3298       15.1420       13.3265       14.1532       13.4953       17.3954       17.2357       17.0783       11.9776       12.7409       12.2696       13.4386       11.5404       12.5278       12.3338       12.5097       18.2317       22.7763       23.8549       21.8354       25.9832       23.7839        8.3923        5.9209        7.8387        8.1768        8.3460        8.4473        9.3083        9.4129        9.3570        8.7369       18.1940       14.9634       12.4615       10.8378       14.6178       12.7837       12.7177       13.7873       16.0467       18.1705       18.9027       21.0192       25.7556       24.3540       23.1931       17.2404       13.5223       14.6696       15.7556       14.8403       17.8322       17.4251       16.5580       15.9677       14.3402       12.6246        8.7435        8.2364        7.4165        6.9951        7.4739        7.8740        8.2410        7.4664        9.8444       13.9770       22.6175       14.0849       12.4382       13.7098       12.9452        0.0000        0.0000        0.0000        0.0000        0.0000
        0.0000        0.0000        0.0000        0.0000        0.0000        0.0000        0.0000        0.0000        0.0000        0.0000        0.0000        0.0000        0.0000        0.0000        0.0000        0.0000        0.0000        0.0000        0.0000        0.0000        0.0000        0.0000        0.0000        0.0000        0.0000        0.0000        0.0000        0.0000        0.0000        0.0000        0.0000        0.0000        0.0000        0.0000        0.0000        7.5962        8.1551       28.4272       17.4430       18.9783       17.4971       19.2618       18.8740       13.8588       12.3605       12.2591       12.0959       12.7376       10.7026       61.3439      124.7290       34.1491       39.8287        7.4595        6.9749        3.4850        4.1118        6.8957        9.5160        7.4115        7.6585        7.9987        8.2158        9.8267       11.1491       13.1599       12.0206       13.9496       14.7324       14.8994       14.2347       12.0665        0.0000        0.0000        0.0000        0.0000        0.0000        0.0000        0.0000        0.0000        0.0000        0.0000        0.0000        0.0000        0.0000        0.0000        0.0000        0.0000        0.0000        0.0000        0.0000        0.0000        0.0000        0.0000        0.0000        0.0000        0.0000        0.0000        0.0000        0.0000        0.0000        0.0000        0.0000        0.0000        0.0000        0.0000        0.0000        0.0000        0.0000        0.0000        0.0000        0.0000        0.0000        0.0000        0.0000        0.0000        0.0000        0.0000        0.0000        0.0000        0.0000        0.0000        0.0000        0.0000        0.0000        0.0000        0.0000        0.0000        0.0000        0.0000        0.0000        0.0000        0.0000        0.0000        0.0000        0.0000        0.0000        0.0000        0.0000        0.0000        0.0000        0.0000        0.0000        0.0000        0.0000        0.0000        0.0000        0.0000        0.0000        0.0000        0.0000        0.0000        0.0000        0.0000        0.0000        0.0000        0.0000        0.0000        0.0000        0.0000        0.0000        0.0000        0.0000        0.0000        0.0000        0.0000        0.0000        0.0000        0.0000        0.0000       19.1387       12.8806       12.2896       15.1080       14.5369       15.3667       17.2906       14.2926       13.9725       10.3693        9.1145        8.3674        8.4151        7.1469        8.7495       12.6440       17.9762       23.0274       20.8912       22.3311       22.7133       17.7380       12.0522        6.4437        5.6469        7.7955        8.4357        8.0233       10.8505       10.1272        7.4094        6.9168       10.4644        8.6769        8.1930        9.7785        9.8091        9.0594        8.6916        8.9185       11.5277       11.8530       11.8329       13.2450       17.9453       26.9665       24.8049       18.2799       23.7665       14.3501       13.5102       17.9612       21.7872       27.9021       24.5243       17.2346       17.5118       17.9273       16.4311       11.7613        9.7515        7.7786        7.5561        9.3283        7.3092        6.1453        6.6337        6.5592        7.7886        9.5664       10.3888       11.6450       12.2955        0.0000        0.0000        0.0000        0.0000        0.0000        0.0000
        0.0000        0.0000        0.0000        0.0000        0.0000        0.0000        0.0000        0.0000        0.0000        0.0000        0.0000        0.0000        0.0000        0.0000        0.0000        0.0000        0.0000        0.0000        0.0000        0.0000        0.0000        0.0000        0.0000        0.0000        0.0000        0.0000        0.0000        0.0000        0.0000        0.0000        0.0000        0.0000        0.0000        0.0000        0.0000        9.6333        6.4486       12.1005       14.5750       21.6549       16.9501       24.8675       22.9422       18.7085       17.0555       13.9165       12.0089       10.4470       11.0585       37.9531       49.2379       35.7175       21.2064        7.8629        7.3508        4.6978        4.3108        4.3909        4.1219        8.6357        8.8799       10.9401       11.4357       11.8112       12.9289       12.7862       12.4350       15.2343       16.1374       15.8812       15.1619        0.0000        0.0000        0.0000        0.0000        0.0000        0.0000        0.0000        0.0000        0.0000        0.0000        0.0000        0.0000        0.0000        0.0000        0.0000        0.0000        0.0000        0.0000        0.0000        0.0000        0.0000        0.0000        0.0000        0.0000        0.0000        0.0000        0.0000        0.0000        0.0000        0.0000        0.0000        0.0000        0.0000        0.0000        0.0000        0.0000        0.0000        0.0000        0.0000        0.0000        0.0000        0.0000        0.0000        0.0000        0.0000        0.0000        0.0000        0.0000        0.0000        0.0000        0.0000        0.0000        0.0000        0.0000        0.0000        0.0000        0.0000        0.0000        0.0000        0.0000        0.0000        0.0000        0.0000        0.0000        0.0000        0.0000        0.0000        0.0000        0.0000        0.0000        0.0000        0.0000        0.0000        0.0000        0.0000        0.0000        0.0000        0.0000        0.0000        0.0000        0.0000        0.0000        0.0000        0.0000        0.0000        0.0000        0.0000        0.0000        0.0000        0.0000        0.0000        0.0000        0.0000        0.0000       24.8213       23.6834        0.0000       30.3146       19.7017       14.2714       11.6434       11.2822       14.5304       16.5649       20.1164       56.1737       38.2695       15.0852       10.6499        9.9821        9.0660        7.6697        6.0161        6.2384       10.4558       16.0525       17.9545       17.0017       13.3161        8.9158        7.4020        5.1617        5.0834        5.7972        7.2324        7.3636        6.9396       15.1236        9.1902        7.5256        6.2966       17.9939        7.2050        7.3335        8.0775        8.3583       10.0939       11.0881       10.3750       12.4798        9.7146       10.3558       13.3236       14.9695       19.4711       18.7701       15.9963       14.9813       13.3632       13.7623       19.9847       24.8661       31.1139       25.9730       24.4673       15.0525       15.7766       14.4625       13.4432       11.8420       10.6510        8.3434       10.9981        7.9638        5.8376        5.7262        6.1696        7.3094        8.9939        9.1379       11.2381        0.0000        0.0000        0.0000        0.0000        0.0000        0.0000        0.0000
        0.0000        0.0000        0.0000        0.0000        0.0000        0.0000        0.0000        0.0000        0.0000        0.0000        0.0000        0.0000        0.0000        0.0000        0.0000        0.0000        0.0000        0.0000        0.0000        0.0000        0.0000        0.0000        0.0000        0.0000        0.0000        0.0000        0.0000        0.0000        0.0000       48.8463       45.1254       31.2120       27.8971       23.5722       13.7971        7.5687        5.2578        4.4647        7.9016       13.8627       14.9867       18.1831       16.8931       14.3400       12.1992       12.0623       13.3964       12.7028       11.8209       10.7934       11.4326        8.4522        8.6288        8.5365        8.2710        4.3392        4.6229        5.0218        4.2189        9.0054       10.1983       11.1010       10.0828       11.8785       13.2616       13.9884       13.6353       15.1538       15.8473       15.8655       16.8313       12.0121       11.8500        0.0000        0.0000        0.0000        0.0000        0.0000        0.0000        0.0000        0.0000        0.0000        0.0000        0.0000        0.0000        0.0000        0.0000        0.0000        0.0000        0.0000        0.0000        0.0000        0.0000        0.0000        0.0000        0.0000        0.0000        0.0000        0.0000        0.0000        0.0000        0.0000        0.0000        0.0000        0.0000        0.0000        0.0000        0.0000        0.0000        0.0000        0.0000        0.0000        0.0000        0.0000        0.0000        0.0000        0.0000        0.0000        0.0000        0.0000        0.0000        0.0000        0.0000        0.0000        0.0000        0.0000        0.0000        0.0000        0.0000        0.0000        0.0000        0.0000        0.0000        0.0000        0.0000        0.0000        0.0000        0.0000        0.0000        0.0000        0.0000        0.0000        0.0000        0.0000        0.0000        0.0000        0.0000        0.0000        0.0000        0.0000        0.0000        0.0000        0.0000        0.0000        0.0000        0.0000        0.0000        0.0000        0.0000        0.0000        0.0000        0.0000        0.0000        0.0000       26.3378       25.6595       25.0356       21.0180       18.1636       13.7644       13.6314       11.9084       11.4347       11.3389       12.0182       28.8493       77.8015       23.2091       17.2545       11.1953       10.7128        9.9912        9.0982        8.1759        7.9099       12.7439       16.1772       17.8406       14.7641        8.8824        5.2864        4.6964        4.2621        4.3083       11.7489        5.8469        5.9653        6.0999        7.2945        8.1226        7.8078        8.1078       10.0062       43.0481       26.1680        9.3735        8.9148        8.3452        6.8331        8.3066        8.5125        9.1691       10.3012       13.1343       14.0806       15.1753       16.5882       16.8375       14.6512       16.5556       17.4308       22.1113       30.5467       34.0962       28.5088       25.9597       22.4296       19.9725       15.9624       17.9324       18.2121       11.0105        8.9246        7.5140        7.0389        6.9532        6.5167        6.5715        7.8509       10.0626        9.6032        0.0000        0.0000        0.0000        0.0000        0.0000        0.0000        0.0000        0.0000
        0.0000        0.0000        0.0000        0.0000        0.0000        0.0000        0.0000        0.0000        0.0000        0.0000        0.0000        0.0000        0.0000        0.0000        0.0000        0.0000        0.0000        0.0000        0.0000        0.0000        0.0000        0.0000        0.0000        0.0000        0.0000        0.0000       56.2261       51.5368       48.3348       42.6585       38.2754       24.7775       23.7054       19.1440       17.3213       10.0634        7.3818        8.3560        7.2498       14.2173       14.0503       12.9639       12.6182       11.9611       12.6224       12.3269       12.9850       12.1562       14.3498       12.9489       12.3267        9.1203        9.4200        9.4943        9.3244        4.3969        4.7187        4.3694        3.7660        9.4543       10.1099        9.3361        8.4357       10.7636       10.6888       10.9650       11.3101       13.9362       15.1314       22.8836       22.1416       12.1099       12.3298       11.5236       11.1482        8.9375        7.4576        6.4401        6.3713        2.9669        3.1383        3.5824        0.0000        0.0000        0.0000        0.0000        0.0000        0.0000        0.0000        0.0000        0.0000        0.0000        0.0000        0.0000        0.0000        0.0000        0.0000        0.0000        0.0000        0.0000        0.0000        0.0000        0.0000        0.0000        0.0000        0.0000        0.0000        0.0000        0.0000        0.0000        0.0000        0.0000        0.0000        0.0000        0.0000        0.0000        0.0000        0.0000        0.0000        0.0000        0.0000        0.0000        0.0000        0.0000        0.0000        0.0000        0.0000        0.0000        0.0000        0.0000        0.0000        0.0000        0.0000        0.0000        0.0000        0.0000        0.0000        0.0000        0.0000        0.0000        0.0000        0.0000        0.0000        0.0000        0.0000        0.0000        0.0000        0.0000        0.0000        0.0000        0.0000        0.0000        0.0000       11.9997       11.5782       11.6435       12.9956       14.0306        0.0000        0.0000        0.0000        0.0000       20.1678       21.2978       21.0990       21.2714       18.4554       15.7537       14.6278       14.1501       13.4427       12.0181       11.3543       10.9380       11.2155       11.3665       12.1962       13.0053       11.4726       12.3177       11.7999       10.8348       13.1968       14.4736       15.1127       18.2391       14.5403       14.6064       10.8769        4.6828        3.4073        3.2437        3.3372        3.7870       15.1886        4.7537        5.2195        4.9706        7.0298       14.1305       13.1865       13.5126       15.2281       49.5246       19.8352        6.8454        5.5869        4.8507        6.2624        7.2808        7.4303        9.0350       10.9995       12.1000       11.7513       13.9997       13.9692       14.4870       16.4414       18.4852       20.8747       28.2916       32.5632       33.7919       40.0768       38.5895       46.5347       33.4921       20.3370       19.6427       19.4557       13.5797       12.0417        9.8986        9.3070        8.7437        9.3533        8.5416        8.5443       10.1652       10.6320        0.0000        0.0000        0.0000        0.0000        0.0000        0.0000        0.0000        0.0000
        0.0000        0.0000        0.0000        0.0000        0.0000        0.0000        0.0000        0.0000        0.0000        0.0000        0.0000        0.0000        0.0000        0.0000        0.0000        0.0000        0.0000        0.0000        0.0000        0.0000        0.0000        0.0000        0.0000        0.0000        0.0000       59.9250       58.6860       43.0450       31.7001       25.9205       22.9614       28.0633       26.6962       24.9211       21.6679       15.6728       13.4936       13.4842       16.2628       13.6095       11.9873       16.1060       12.6479       12.7409       13.0868       14.1201       14.3709       14.1143       14.8254       15.2764       15.3904       10.4046       10.1114       10.2992       10.1292        9.0552        8.9689        9.2512        8.4389       10.4323       12.0669        8.9361        7.9419        6.8359        7.4322        7.5373        8.3715       11.6349       13.2876       14.3010       13.0248        9.5590        9.1331        8.8850        8.4775        6.4228        6.4230        5.5380        6.0784        2.3047        1.6722        1.7108        2.1176        7.8408        0.0000        0.0000        0.0000        0.0000        0.0000        0.0000        0.0000        0.0000        0.0000        0.0000        0.0000        0.0000        0.0000        0.0000        0.0000        0.0000        0.0000        0.0000        0.0000        0.0000        0.0000        0.0000        0.0000        0.0000        0.0000        0.0000        0.0000        0.0000        0.0000        0.0000        0.0000        0.0000        0.0000        0.0000        0.0000        0.0000        0.0000        0.0000        0.0000        0.0000        0.0000        0.0000        0.0000        0.0000        0.0000        0.0000        0.0000        0.0000        0.0000        0.0000        0.0000        0.0000        0.0000        0.0000        0.0000        0.0000        0.0000        0.0000        0.0000        0.0000        0.0000        0.0000        0.0000        0.0000        0.0000        0.0000        0.0000        0.0000       10.9395       10.9419       11.4384       13.6105       18.1974       17.6927       14.5149       15.0528       15.5493       16.1110       15.4207       15.7293       15.1720       15.0725       14.6032       13.5255       12.3568       11.7284       11.4377        9.9196        9.3457        9.8773        9.6103       10.4645       11.0920       11.4966       11.2385        9.3693        9.1177        8.7625       13.3625       12.5793        6.0749        4.0173        3.2198        3.9704        2.5782        2.1327        2.6129        2.9714        2.6142        2.7632        2.5847        2.1833        2.2498        2.3544        7.8397        2.2689        2.5916        8.7099        8.1553        2.9837        3.4007        5.8310        8.0281        3.4504        3.8675        4.3417        5.2955        7.8653        9.2457       10.0755       11.7328       17.4471       18.4555       20.0914       24.4495       27.1276       28.7748       36.2549       37.9315       43.0543       43.0040       50.3400       47.5930       38.8391       28.6177       24.0237       22.1036       17.4634       14.8206       13.2070        0.0000        0.0000       13.8008       13.3607       12.7987       11.0951        0.0000        0.0000        0.0000        0.0000        0.0000        0.0000        0.0000        0.0000        0.0000
        0.0000        0.0000        0.0000        0.0000        0.0000        0.0000        0.0000        0.0000        0.0000        0.0000        0.0000        0.0000        0.0000        0.0000        0.0000        0.0000        0.0000        0.0000        0.0000        0.0000        0.0000        0.0000        0.0000        0.0000        0.0000        0.0000       51.5690       34.5300       34.5461       28.4195       27.2030       38.3387       37.4718       30.0048       26.9460       19.4877       19.8962       16.1291       23.2756       22.7864       18.8359       24.0424       30.3940       29.7544       18.8726       16.7812       15.7367       14.2368       14.5337       15.1705       15.0301       10.7338       10.9532       10.9580       11.0880       10.9490       10.7830       10.7852        9.5163       10.5842        9.2240        8.9890        7.7180        7.1438       10.7482       10.0150       10.6836       13.4330       13.0544       11.7254       10.8057        8.7389        8.9127       10.8224       10.4225        6.1188        6.0115        5.9783        5.4187        1.4418        2.0100        3.0246        2.5689        3.3414       11.6663       11.7759        0.0000        0.0000        0.0000        0.0000        0.0000        0.0000        0.0000        0.0000        0.0000        0.0000        0.0000        0.0000        0.0000        0.0000        0.0000        0.0000        0.0000        0.0000        0.0000        0.0000        0.0000        0.0000        0.0000        0.0000        0.0000        0.0000        0.0000        0.0000        0.0000        0.0000        0.0000        0.0000        0.0000        0.0000        0.0000        0.0000        0.0000        0.0000        0.0000        0.0000        0.0000        0.0000        0.0000        0.0000        0.0000        0.0000        0.0000        0.0000        0.0000        0.0000        0.0000        0.0000        0.0000        0.0000        0.0000        0.0000        0.0000        0.0000        0.0000        0.0000        0.0000        0.0000        0.0000        0.0000        0.0000        0.0000        9.0355        9.8617       10.7244       12.9137       14.8938       15.2235       13.6726       15.8422       16.1540       16.2716       15.5339       15.6414       15.6164       15.4263       14.0637       12.5196       12.2435       10.9774       10.8267        9.8384        9.0414        9.0662        8.9477        9.8812        9.9344       10.5470        9.9308        9.8616       10.0399       14.1422       16.7203        8.8095        4.8393        2.0794        2.1453        2.4057        2.3122        2.5213        1.9922        1.8918        1.6054       16.1467        1.2454        0.9279        0.9402        0.8905        1.2507        0.8529        2.0378        3.3850        1.2298        2.6649        4.4457       10.5885       15.0286        3.2048        2.7088        3.5916        4.9116        7.7023        9.2829       10.4881       12.3043       17.4171       19.3291       26.2093       28.9424       37.5088       35.2883       36.9407       44.4780       44.8160       49.6140       56.5597       58.8854       57.8705       37.5258       34.9395       30.4221       22.1194       16.6843        0.0000        0.0000        0.0000        0.0000        0.0000        0.0000        0.0000        0.0000        0.0000        0.0000        0.0000        0.0000        0.0000        0.0000        0.0000        0.0000
        0.0000        0.0000        0.0000        0.0000        0.0000        0.0000        0.0000        0.0000        0.0000        0.0000        0.0000        0.0000        0.0000        0.0000        0.0000        0.0000        0.0000        0.0000        0.0000        0.0000        0.0000        0.0000        0.0000        0.0000        0.0000        0.0000        0.0000       29.4143       27.2764       26.0276       25.6147       40.4194       44.0132       53.5158       54.9521       31.2775       25.5028       21.5991       29.1277       33.1923       29.9451       19.2551       19.6060       20.3813       20.0675       21.8022       15.5731       16.1045       15.8033       15.4833       15.5097       11.2353       11.5412       11.5626       12.5962       11.6817       11.1910       13.0495       16.6849       15.0183       12.2659       12.5416        8.2284       12.1359       13.0102       10.4817       10.4304       12.8885       13.2839       11.5320        9.0952        7.9475        7.6238        7.6996        8.0622        5.4721        8.0336       10.5323        6.3890        1.9393        2.6152        3.8751        4.6844        5.6039        5.1537        3.6007        5.4280        2.4821        1.3651        6.3654        0.0000        0.0000        0.0000        0.0000        0.0000        0.0000        0.0000        0.0000        0.0000        0.0000        0.0000        0.0000        0.0000        0.0000        0.0000        0.0000        0.0000        0.0000        0.0000        0.0000        0.0000        0.0000        0.0000        0.0000        0.0000        0.0000        0.0000        0.0000        0.0000        0.0000        0.0000        0.0000        0.0000        0.0000        0.0000        0.0000        0.0000        0.0000        0.0000        0.0000        0.0000        0.0000        0.0000        0.0000        0.0000        0.0000        0.0000        0.0000        0.0000        0.0000        0.0000        0.0000        0.0000        0.0000        0.0000        0.0000        0.0000        0.0000        0.0000        0.0000        0.0000        7.9644        9.3823        9.3401        9.9337       11.2748       12.6604       13.3123       13.8128       17.7668       18.5512       18.9818       17.6823       16.1111       15.2516       14.2869       13.1570       11.4475       11.0563       10.8833       10.1826        9.6357        8.6494        9.1554        9.2443       10.4489       10.9714       10.8829       10.2815       12.3976       11.7479       15.1004       10.8928        6.2708        3.4725        2.3600        2.0841        2.1396        1.8099        1.4741        1.3211        4.6231       18.3291        1.1080        0.8108        0.5891        0.7927        1.0093        1.1275        0.6152        0.5928        0.6805        0.6628        1.6353        1.4908        5.7779        7.7101        2.5976        3.7639        4.4230        5.8777        9.2553        9.5940       15.9861       22.2499       26.5759       35.1402       31.3652       37.5618       56.0599       39.8678       36.9596       44.5705       48.3295       56.8726       67.6951       74.6789       54.6431       40.8373       40.2880       33.8945       23.9553       18.4228        0.0000        0.0000        0.0000        0.0000        0.0000        0.0000        0.0000        0.0000        0.0000        0.0000        0.0000        0.0000        0.0000        0.0000        0.0000        0.0000
        0.0000        0.0000        0.0000        0.0000        0.0000        0.0000        0.0000        0.0000        0.0000        0.0000        0.0000        0.0000        0.0000        0.0000        0.0000        0.0000        0.0000        0.0000        0.0000        0.0000        0.0000        0.0000        0.0000        0.0000        0.0000        0.0000        0.0000       37.9213       33.2395       31.9387       32.6587       39.8737       42.5999       50.7221       76.6389       81.9555       69.5690       47.4756       38.0070       55.5681       65.9344       52.8487       42.2305       27.9743       22.8124       23.7022       19.6736       18.6003       17.3841       18.9294       19.4050       18.5064       17.8664       13.8630       13.2374       12.3809       11.1323       13.1888       14.5201       13.7375       12.1041       10.0235        7.7370        8.1797        8.1667        8.0287        8.9556        9.9766        9.3173        9.2983        7.2471        6.1057        6.2599        6.2316        7.6179        5.9451        5.8614        6.9735       10.7371       11.1251        7.2483        6.8401        5.3816        4.7030        5.9175        5.3247        5.3045        5.4529        4.5535        3.5700        0.0000        0.0000        0.0000        0.0000        0.0000        0.0000        0.0000        0.0000        0.0000        0.0000        0.0000        0.0000        0.0000        0.0000        0.0000        0.0000        0.0000        0.0000        0.0000        0.0000        0.0000        0.0000        0.0000        0.0000        0.0000        0.0000        0.0000        0.0000        0.0000        0.0000        0.0000        0.0000        0.0000        0.0000        0.0000        0.0000        0.0000        0.0000        0.0000        0.0000        0.0000        0.0000        0.0000        0.0000        0.0000        0.0000        0.0000        0.0000        0.0000        0.0000        0.0000        0.0000        0.0000        0.0000        0.0000        0.0000        0.0000        0.0000        0.0000        0.0000        0.0000        0.0000        9.0990        9.7142       10.0028       10.8033       11.2259       12.6006       18.4629       22.8757       20.8794       19.7569       17.0593       15.2991       15.0271       14.3445       13.2117       11.3520       11.2893       10.7124       10.4354        9.7497        8.7628        9.1094        9.6214       10.1091       10.6141       10.9794       10.6527        9.4119        8.1449        7.9571        7.0579        4.0751        3.2524        2.7155        2.3496        2.1624        1.7764        1.6292        1.8275        6.7730        6.8186        1.0184        0.9690        0.5603        0.6091        0.8281        1.1318        0.7562        0.4345        0.5863        0.9744        1.9868        2.2709        1.7771        8.7865        3.2070        4.2434        5.9458        9.6014       14.9623       17.6122       24.8603       35.2189       40.9333       31.9508       35.4360       57.6329       51.8096       39.6271       38.8524       46.5137       52.0952       54.9656       56.8963       57.4681       42.0314       37.1533       33.9171       33.6303       27.4179       21.8801        0.0000        0.0000        0.0000        0.0000        0.0000        0.0000        0.0000        0.0000        0.0000        0.0000        0.0000        0.0000        0.0000        0.0000        0.0000        0.0000
        0.0000        0.0000        0.0000        0.0000        0.0000        0.0000        0.0000        0.0000        0.0000        0.0000        0.0000        0.0000        0.0000        0.0000        0.0000        0.0000        0.0000        0.0000        0.0000        0.0000        0.0000        0.0000        0.0000        0.0000        0.0000        0.0000        0.0000        0.0000       43.1706       45.6915       45.0357       43.3634       45.4921       51.7419       52.7294       39.6504       33.8230       29.9821       25.8930       31.0393       47.6861       58.3337       44.8423       32.0813       15.0034       15.9500       21.7761       21.6993       17.7399       16.7107       21.0524       17.5316       16.7178       16.7836       16.2694       17.5050       19.0579       17.1342       21.1295       45.8480       42.6677       29.8888       10.7220        7.5130        7.4823        5.8146        6.3181        5.2391        4.5101        4.6951        5.4149        2.2179        1.0141        0.9073        1.7071        7.4188        7.6899        8.7837       10.4064       16.6720       16.1467       10.5014        9.4443        9.3168        8.5924        8.6572        8.5653        4.7482        4.6295        4.3567        4.0844        0.0000        0.0000        0.0000        0.0000        0.0000        0.0000        0.0000        0.0000        0.0000        0.0000        0.0000        0.0000        0.0000        0.0000        0.0000        0.0000        0.0000        0.0000        0.0000        0.0000        0.0000        0.0000        0.0000        0.0000        0.0000        0.0000        0.0000        0.0000        0.0000        0.0000        0.0000        0.0000        0.0000        0.0000        0.0000        0.0000        0.0000        0.0000        0.0000        0.0000        0.0000        0.0000        0.0000        0.0000        0.0000        0.0000        0.0000        0.0000        0.0000        0.0000        0.0000        0.0000        0.0000        0.0000        0.0000        0.0000        0.0000        0.0000        0.0000        0.0000        0.0000        0.0000       11.2246       11.5888       10.7135       10.9151       11.0503       11.0086       13.3116       14.7006       14.5315       14.5805       13.0768       13.1795       13.1423       13.1248        9.5322        9.1334        8.0704        8.0243        7.0466        6.9899        7.9939        9.2613        9.9959       14.5569       10.4165        7.9152        7.1794        6.1045        5.7644        5.0832        3.3596        2.9444        2.3913        1.6957        1.0591        1.1181        1.0851        1.1444        0.6267        0.5179        0.4804        0.2157        0.9889        1.5418        1.7176        1.8897        1.0832        0.8972        1.3295        1.4505        2.0969        1.7896        2.0887        3.0666        4.9683        6.6685       16.8033       17.8826       33.6652       31.4336       25.9043       24.9557       33.5221       32.7194       33.9439       32.8093       37.8175       39.1492       45.8745       46.0191       53.9897       58.0827       58.0468       49.3175       42.9213       35.3581       43.5852       49.9507       31.0447       23.6288        0.0000        0.0000        0.0000        0.0000        0.0000        0.0000        0.0000        0.0000        0.0000        0.0000        0.0000        0.0000        0.0000        0.0000        0.0000        0.0000
        0.0000        0.0000        0.0000        0.0000        0.0000        0.0000        0.0000        0.0000        0.0000        0.0000        0.0000        0.0000        0.0000        0.0000        0.0000        0.0000        0.0000        0.0000        0.0000        0.0000        0.0000        0.0000        0.0000        0.0000        0.0000        0.0000        0.0000        0.0000       49.3747       50.1733       48.9966       52.8714       52.3553       58.8782       57.5895       45.2176       35.3096       29.9931       28.6957       23.7592       19.5582       30.2234       46.7229       31.8278       25.9498       22.1017       19.7159       25.9740       20.9684       21.7973       22.9892       17.3930       17.1324       18.0159       17.4710       19.1416       22.1945       17.9038       16.1723       14.3508       17.7750       30.0047       33.0150       35.4299       21.1191       12.3061       25.1714       24.9961       12.5044        6.5817        5.1917        1.8997        0.2567        0.5646        1.0868        6.0507        8.2400       10.2442       17.5416       34.3407       22.4284       21.1534       18.2394       16.1904       11.2158        9.6463        9.7613        5.1875        5.0686        4.8084        4.5312        0.0000        0.0000        0.0000        0.0000        0.0000        0.0000        0.0000        0.0000        0.0000        0.0000        0.0000        0.0000        0.0000        0.0000        0.0000        0.0000        0.0000        0.0000        0.0000        0.0000        0.0000        0.0000        0.0000        0.0000        0.0000        0.0000        0.0000        0.0000        0.0000        0.0000        0.0000        0.0000        0.0000        0.0000        0.0000        0.0000        0.0000        0.0000        0.0000        0.0000        0.0000        0.0000        0.0000        0.0000        0.0000        0.0000        0.0000        0.0000        0.0000        0.0000        0.0000        0.0000        0.0000        0.0000        0.0000        0.0000        0.0000        0.0000        0.0000        0.0000       11.1593       11.3992       12.1059       12.5237       11.8794       12.3254       12.8026       11.3349       13.3874       13.0852       13.1504       12.3400       10.7169       11.1278       11.8410       11.1858        9.9541        9.0532        7.5112        7.2198        7.3571        7.1355        8.7422        9.5856        9.2743       12.7158        7.4439        6.9271        6.9604        6.3320        5.2215        4.9395        3.3007        2.8577        2.2632        1.7416        0.9722        0.7191        0.5622        0.9963        0.1927        0.0157        3.5598        3.8580        0.9807        1.6572        1.8403        1.6323        1.2296        1.0198        1.0904        1.3990        1.8783        1.9954        2.7264        8.6273       10.0440       15.1123       25.0461       25.8472       28.3164       30.5587       27.6099       32.1964       40.7174       30.2571       42.1313       41.7510       42.6322       47.2400       49.1378       52.5498       62.6903       67.5517       60.6447       50.8499       37.9120       34.0924       35.7217       35.4391       26.4582       23.9666        0.0000        0.0000        0.0000        0.0000        0.0000        0.0000        0.0000        0.0000        0.0000        0.0000        0.0000        0.0000        0.0000        0.0000        0.0000        0.0000
        0.0000        0.0000        0.0000        0.0000        0.0000        0.0000        0.0000        0.0000        0.0000        0.0000        0.0000        0.0000        0.0000        0.0000        0.0000        0.0000        0.0000        0.0000        0.0000        0.0000        0.0000        0.0000        0.0000        0.0000        0.0000        0.0000        0.0000        0.0000      177.1983      120.1667      101.9461      108.1473       77.8160       67.8877       53.3650       51.6962       40.1970       31.9652       28.8302       23.2389       24.1440       29.0425       25.0244       21.2180       24.4956       22.7103       22.1068       23.9605       21.7270       21.7577       28.0874       20.7365       18.7244       16.5662       16.6334       18.2514       17.5591       15.4579       13.3250        9.5858        7.9243        8.6567        6.4539       24.3762       42.3371       34.5232       29.7616       16.3073        9.5490        6.2072        1.9533        0.5749        0.1252        0.7230        1.0201        5.2024        7.2322        9.5314       20.7893       58.1906       40.7027       16.6089       15.0756       22.4397       20.1089       12.9369       10.0025        5.0354        4.8533        4.5811        4.2738        4.5881        0.0000        0.0000        0.0000        0.0000        0.0000        0.0000        0.0000        0.0000        0.0000        0.0000        0.0000        0.0000        0.0000        0.0000        0.0000        0.0000        0.0000        0.0000        0.0000        0.0000        0.0000        0.0000        0.0000        0.0000        0.0000        0.0000        0.0000        0.0000        0.0000        0.0000        0.0000        0.0000        0.0000        0.0000        0.0000        0.0000        0.0000        0.0000        0.0000        0.0000        0.0000        0.0000        0.0000        0.0000        0.0000        0.0000        0.0000        0.0000        0.0000        0.0000        0.0000        0.0000        0.0000        0.0000        0.0000        0.0000        0.0000        0.0000       16.0911       14.7492       13.6692       13.7387       14.1984       13.6425       14.0387       11.7959       11.3937       14.1892       14.2071       12.4034       11.3536       15.0790        8.7883       13.8712       26.3608        9.0692        9.0600        8.5272        8.5277        7.7246       43.4361       46.2185       13.2353        9.0221        9.2276        7.7577        6.1176        6.1596        6.4837        5.6520        6.7771        4.6796        4.9686        5.1263        1.7188        0.8862        0.6510        2.5065       11.3931        0.8509        0.0190        0.0290        0.0539        1.4063        2.2080        2.2083        2.9159        1.9230        1.9195        2.1723        2.6527        5.0150        4.7304       11.6152       13.3402       19.2713       27.1363       30.3837       30.8442       27.1858       23.4669       27.7935       38.1871       36.6047       46.2822       58.9339       48.7258       49.1933       51.5928       49.6437       52.1780       62.9392       61.0459       57.6592       52.4829       38.1438       34.2925       34.8628       31.6999       29.2368       26.7108       25.8725        0.0000        0.0000        0.0000        0.0000        0.0000        0.0000        0.0000        0.0000        0.0000        0.0000        0.0000        0.0000        0.0000        0.0000        0.0000
        0.0000        0.0000        0.0000        0.0000        0.0000        0.0000        0.0000        0.0000        0.0000        0.0000        0.0000        0.0000        0.0000        0.0000        0.0000        0.0000        0.0000        0.0000        0.0000        0.0000        0.0000        0.0000        0.0000        0.0000        0.0000        0.0000        0.0000       67.5879       76.6384       73.3659       59.2489       64.0351       63.4090       55.4320       49.2433       40.8451       44.9925       44.1132       42.6466       38.0410       38.8318       51.7572       28.3577       24.4577       22.6992       23.5093       20.7076       25.1502       25.2871       22.5642       25.0832       19.8120       16.1708       19.6798       16.9054       14.8764       14.8094       15.5974       12.4510        8.3361        6.8387        4.7800        3.3841        4.3726       10.7070       10.8275       10.0765        6.4241        6.1289        4.3505        3.0361        2.9652        2.1880        1.6210        1.9116        6.5945        9.5132        9.7931        9.6666        9.4376       10.3062       13.0930       18.3629       47.2861       40.5790       30.0784       13.9131        6.0368        4.2528        3.9661        3.6566        3.9756        4.0971        0.0000        0.0000        0.0000        0.0000        0.0000        0.0000        0.0000        0.0000        0.0000        0.0000        0.0000        0.0000        0.0000        0.0000        0.0000        0.0000        0.0000        0.0000        0.0000        0.0000        0.0000        0.0000        0.0000        0.0000        0.0000        0.0000        0.0000        0.0000        0.0000        0.0000        0.0000        0.0000        0.0000        0.0000        0.0000        0.0000        0.0000        0.0000        0.0000        0.0000        0.0000        0.0000        0.0000        0.0000        0.0000        0.0000        0.0000        0.0000        0.0000        0.0000        0.0000        0.0000        0.0000        0.0000        0.0000        0.0000       13.6955       16.1146       16.9177       17.0404       17.7424       17.2965       20.2528       18.5118       14.3603       12.0126       15.8192       18.6833       24.4146       22.0004       18.2787       10.6395       10.3196        9.9199       10.1361        9.4692        9.5787       11.5812       10.1149       31.2618       23.4488       19.6969        9.8584        7.6597        6.2604        5.6742        5.6593        5.7043        5.2732        8.0773        5.6479        4.4448        5.1368        1.8685        1.1815        0.9251        0.6456        1.1673        0.7517        0.5281        0.3141        0.3441        1.8292        2.2693        3.8885        4.0347        3.4686        4.3354        4.0345        4.8028        8.3503       15.5410       24.4091       25.0983       32.0596       55.5660       49.3013       29.0171       32.5305       28.0892       35.4813       59.8136       36.4255       44.2938       53.8689       59.5844       58.8374       59.0424       59.3212       57.0218       65.0159       59.7452       51.7549       51.9725       40.3059       38.1988       35.3865       32.8971       29.2416       29.0510        0.0000        0.0000        0.0000        0.0000        0.0000        0.0000        0.0000        0.0000        0.0000        0.0000        0.0000        0.0000        0.0000        0.0000        0.0000        0.0000
        0.0000        0.0000        0.0000        0.0000        0.0000        0.0000        0.0000        0.0000        0.0000        0.0000        0.0000        0.0000        0.0000        0.0000        0.0000        0.0000        0.0000        0.0000        0.0000        0.0000        0.0000        0.0000        0.0000        0.0000        0.0000        0.0000        0.0000       63.3974       57.8124       55.9685       58.9610       56.9218       52.6108       48.9531       41.5406       45.6333       58.0015       43.3956       44.6650       28.1821       15.6690       15.0502       11.5657       10.4006       13.2197       12.0664       12.3084       10.1590        9.1879        8.4209        8.6893       12.1716        8.2632       10.1796       11.2085        9.4299       10.3820        8.8361        7.6730        6.2667        3.0557        2.2824        3.2004       13.3491       27.3998       26.9250       20.8849       13.6782       11.3201        7.2420        6.1405        6.2300        7.3442        5.1752        7.2876        7.1232        9.5779       11.5686       10.1076       11.9308       11.6454       11.5827       10.5494       15.0942       16.6224       13.4840       12.3592       10.9383        5.1210        3.3908        3.0209        6.8529        6.4243       10.4617       10.5435        6.6347        6.6909        6.9388        6.4836        6.0821        6.0435        0.0000        0.0000        0.0000        0.0000        0.0000        0.0000        8.8091       10.8402       14.0942       10.9551        0.0000        0.0000        0.0000        0.0000        0.0000        0.0000        0.0000        0.0000        0.0000        0.0000        0.0000        0.0000        0.0000        0.0000        0.0000        0.0000        0.0000        0.0000        0.0000        0.0000        0.0000        0.0000        0.0000        0.0000        0.0000        0.0000        0.0000        0.0000        0.0000        0.0000        0.0000        0.0000        0.0000        0.0000        0.0000        0.0000       16.3407       16.5446       17.6934       16.9395       15.8630       15.1714       15.2958       16.8749       16.2524       16.7280       16.7091       15.9736       20.1970       25.7455       31.3744       27.4882       16.2267       15.1681       14.2839       14.1310       13.9684       13.1400       13.3563       16.0072       19.0081       14.2801       12.2165       11.3067       10.1909        9.7561        7.4837        7.3910        6.2491        6.2390        5.4106        4.5101        4.1474        3.5215        3.7176        3.1302        0.9662        0.7730        1.1285        1.4123        1.1344        1.0446        1.1419        1.5680        2.1614        3.4079        4.3413        5.7209        9.6118       11.7344       12.6704       16.2394       22.9941       37.7856       55.1599       55.5634       52.5855       63.2107       67.6538       57.8051       46.2520       42.4037       52.1565       58.4234       51.3298       66.2225       58.7641       60.5650       63.8837       65.2220       69.4736       67.7528       61.4529       54.5504       46.7722       47.2342       46.0141       41.9294       40.1388       36.6054       35.6280       36.3502        0.0000        0.0000        0.0000        0.0000        0.0000        0.0000        0.0000        0.0000        0.0000        0.0000        0.0000        0.0000        0.0000        0.0000        0.0000        0.0000
        0.0000        0.0000        0.0000        0.0000        0.0000        0.0000        0.0000        0.0000        0.0000        0.0000        0.0000        0.0000        0.0000        0.0000        0.0000        0.0000        0.0000        0.0000        0.0000        0.0000        0.0000        0.0000        0.0000        0.0000        0.0000        0.0000       69.3707       68.3159       65.1596       61.6902       59.2341       59.2859       57.6717       55.3830       36.3808       31.6987       31.1788       35.2783       45.2024       45.7711       38.7997       44.5206       24.8469       16.3004       23.6005       23.2924       23.2921       11.9893       11.6090        7.3656        8.0916        6.6295        6.3804        4.5901        5.0589        8.0410        7.4799        6.9482        6.3522        5.1746        4.2797        2.6942        1.6033        1.5853        6.9279        8.5930       10.2400        9.0604        7.9680        1.5973        1.8253        3.0760        1.8930        2.2309        5.0499        6.6140        7.4295        8.5947        7.9850        7.0474        7.2724        8.3485       10.7734        8.9194        8.6332        8.1217        8.1827        9.7129        6.8372        3.1892        2.3846        6.0834        6.3364        6.8335        6.8262        7.3461        7.7853        7.3259        6.4047        6.1885        8.3034       10.4764       10.8162        7.1540        5.6801        7.8108        4.3573        6.4581        7.8629        4.8006        4.4687        8.4946        9.4334        8.6670        7.1783        0.0000        0.0000        0.0000        0.0000        0.0000        0.0000        0.0000        0.0000        0.0000        0.0000        0.0000        0.0000        0.0000        0.0000        0.0000        0.0000        0.0000        0.0000        0.0000        0.0000        0.0000        5.6839        5.0912        8.5587       13.5025       16.7028       18.5127       22.8625       22.2759       19.8140       17.7616       21.2581       23.8379       24.5156       21.6407       18.5556       17.1749       16.7908       16.8323       17.2120       16.2263       14.5282       12.5833       12.4397       14.6976       19.6704       19.7858       20.1149       21.4140       18.7285       16.4564       15.4313       15.1992       20.0558       14.4538       14.2146       13.9320       14.6081       12.8957       13.3277       11.5837       11.1068       11.6431        8.9696        8.5895        9.1485        6.9688        5.0507        4.3882        3.8932        8.5625        4.8062        1.3032        0.9442        1.2103        1.1262        1.3439        1.4765        1.7826        2.1969        3.0074        3.2943        5.4963       10.5788       14.6101       13.8010       20.1679       35.7590       55.8458       37.3068       54.7806       57.6725       56.4119       53.1836       54.7817       59.1981       53.5834       51.0269       56.1386       52.3882       56.8664       58.6103       64.3895       69.7896       71.3527       70.1644       64.5438       58.3742       50.1901       46.8642       46.1590       47.6705       45.8554       52.9241       45.9901       41.3462        0.0000        0.0000        0.0000        0.0000        0.0000        0.0000        0.0000        0.0000        0.0000        0.0000        0.0000        0.0000        0.0000        0.0000        0.0000        0.0000        0.0000        0.0000
        0.0000        0.0000        0.0000        0.0000        0.0000        0.0000        0.0000        0.0000        0.0000        0.0000        0.0000        0.0000        0.0000        0.0000        0.0000        0.0000        0.0000        0.0000        0.0000        0.0000        0.0000        0.0000        0.0000        0.0000        0.0000        0.0000       73.0267       75.8784       63.8864       57.4039       54.2382       49.6082       46.6218       51.1996       39.5893       25.3540       21.2720       19.2414       20.8025       16.0306       26.5862       32.2929       20.4653       40.5530       26.2515       22.4389       14.9281       11.8030       12.3913       10.3589        7.9217        6.2505        3.6932        3.5247        2.6694        3.8962        3.5214        5.9165        6.7912        3.5376        3.3478        2.3925        1.9908        2.1504        2.8704        3.5477        2.0541        3.7066        1.1404        0.8958        0.6365        1.0916        2.6106        2.7877        2.8964        4.8619        6.5801        7.7141        7.9753        5.7087        4.9924        5.5884        5.6892        7.9615        6.9807        6.6678        6.6696       11.5894       10.6107        6.1076        3.5399        9.6956       11.0571       10.4936       10.2140        9.3733        7.2023        6.2712        6.9771        5.4847        5.8297        8.8704       10.3863       14.2186       16.7181       12.2207        1.6774        2.9767        3.1499        7.0180       10.4766        7.3673        7.3715        6.8086        5.5676        5.1797        5.3206        3.8191        0.0000        0.0000        0.0000        0.0000        0.0000        0.0000        0.0000        0.0000        0.0000        0.0000        0.0000        0.0000        4.9507        4.7532        7.0104       11.2868        9.4014       10.6826       11.6751       11.9728       11.0759       13.6847       21.9064       26.0608       24.3151       21.5297       23.4272       22.1391       25.6128       26.6516       24.8988       21.9898       19.6926       19.3855       19.6724       18.6553       17.8238       17.5050       16.8652       14.1453       13.4732       15.8847       20.6188       22.0906       23.1168       24.2467       21.4047       19.1573       18.5453       17.6963       16.8814       14.4675       14.0248       13.5822       12.7481       12.0184       11.0798       11.3950       10.5529        8.9664        8.2959        7.6777        7.9599        6.9726        6.8543        5.4573        4.4814        3.8759        3.7537        1.5978        1.2531        1.1462        1.2306        1.9046        2.6247        3.5674        4.3573        4.0251        4.7069        6.0993        7.8620       15.0250       19.2137       22.5842       30.8246       43.7336       52.4641       63.1251       73.8527       68.8598       63.2567       57.7303       55.8321       54.7965       63.5574       60.6160       60.7602       65.4410       68.4922       78.7435       73.6980       73.7613       70.7800       61.0598       55.5579       51.0866       51.5517       49.8673       49.6233        0.0000       42.8463       42.5573       43.0477        0.0000        0.0000        0.0000        0.0000        0.0000        0.0000        0.0000        0.0000        0.0000        0.0000        0.0000        0.0000        0.0000        0.0000        0.0000        0.0000        0.0000        0.0000
        0.0000        0.0000        0.0000        0.0000        0.0000        0.0000        0.0000        0.0000        0.0000        0.0000        0.0000        0.0000        0.0000        0.0000        0.0000        0.0000        0.0000        0.0000        0.0000        0.0000        0.0000        0.0000        0.0000        0.0000        0.0000       64.7881       59.4359       58.6030       53.8951       48.3417       46.7673       47.4549       43.7183       39.9041       32.2786       27.0277       22.4591       22.2902       19.7599       19.0693       13.5516       19.2687       13.5670       12.7052       17.2623       12.8955       13.2152       14.3164       12.7140        8.7166        8.5396        6.8333        5.0330        4.6548        2.9356        3.3381        5.8242       16.2270        3.7499        2.4567        2.1075        2.3543        2.8737        5.0079        6.5546        5.8730        3.1790        1.3369        0.7076        1.3007        2.8487        3.7489        3.3494        1.5317        2.0764        4.6790        5.7485        6.4915        6.8212        5.1254        5.3319        5.4677        5.6972        6.2645        6.0162        5.7607        5.8452        8.1826        7.4512        7.9198        8.5487        9.8706        6.7264        4.9017        4.8054        5.2510        4.7074        4.9693        6.4449       20.1742       22.6654       13.2754        7.6833        1.9680        7.8830        0.8690        0.4197        2.5184        2.9386        8.2735       10.6788        6.4579        6.6354        6.4550        6.3022        7.0432        8.9017        3.6666        3.2527        3.4389        4.8741        0.0000        0.0000        0.0000        0.0000        0.0000        0.0000        0.0000        0.0000        5.1213        5.3590        5.5734        7.3215        9.4177        7.6117        7.5502       10.7644       13.2787       12.7958       15.1691       21.8884       26.6791       21.4252       20.6149       18.7540       20.8995       21.7561       24.0019       25.8365       23.6543       24.1417       23.4369       22.8903       22.4176       21.8495       21.7559       19.0200       18.1783       16.6148       18.2326       25.3378       26.6074       27.1398       26.9661       24.7866       21.4852       19.4997       19.4124       20.4393       19.6626       15.7291       16.0217       15.7423       14.1782       13.4476       11.7638       10.8744        9.5079       10.8236       11.7858        9.1864        6.8976        8.7058        9.1903        9.1436       11.8181       18.6578       16.5428       16.0011        7.8829        3.8296        3.2484        4.2756        6.1628        6.9787        6.3717        7.5512        9.0570       11.8345       22.3990       26.3624       29.4011       36.7081       61.3708       68.8748       80.4648       80.0567       76.4457       66.5899       62.3592       63.2501       80.1698       73.0829       81.5089       68.9213       63.9149       69.5420       86.9794      144.7034      108.6609       67.8597       58.0686       54.0207       51.8452       49.7212        0.0000        0.0000        0.0000        0.0000        0.0000        0.0000        0.0000        0.0000        0.0000        0.0000        0.0000        0.0000        0.0000        0.0000        0.0000        0.0000        0.0000        0.0000        0.0000        0.0000        0.0000        0.0000        0.0000        0.0000
        0.0000        0.0000        0.0000        0.0000        0.0000        0.0000        0.0000        0.0000        0.0000        0.0000        0.0000        0.0000        0.0000        0.0000        0.0000        0.0000        0.0000        0.0000        0.0000        0.0000        0.0000        0.0000       56.1794       55.2530       52.6791       61.2754       66.4699       46.5261       38.3721       26.3982       24.3117       18.8003       17.1777       16.4396       17.0879       19.7093       18.4342       18.4463       21.3098       20.0640       12.0567        8.0975        7.3479        3.8750        2.6469        4.4324        5.3752        8.2696        8.9832        7.8752        4.7271        5.5540        5.5107        5.3510        5.1060        6.9260       12.7871       34.9175        7.9208        4.3560        1.6984        3.4303        2.9216        4.7224        3.6801        3.1770        3.5217        5.0746        3.4959        2.6406        5.2259        6.0922        5.8498        5.2769        2.6361        3.2452        3.7840        4.3773        4.6952        6.6110        7.2403        7.1751        7.4317        6.8774        6.5087        6.5157        6.7375        4.4880        4.3723        4.3341        4.2041        6.4478        6.8354        6.9802        7.2012        7.7638        9.7244       15.5072       19.4010       16.5543        6.8185        6.2245        5.3766        0.7323        1.4145        2.0228        1.0210        2.3632        2.9215       10.1861        5.4182        5.5109        3.5339        5.2052        7.6582        9.1709        8.1270        5.3009        2.6003        2.4319        3.0161        6.0788        6.6577        9.0560        7.7135        7.3493        4.1388        5.1839        6.1987        7.3715        8.2089       10.7526       10.5084        9.8132       11.5753       10.9643       11.8831       15.5872       16.2359       20.7061       19.8687       15.3502       14.0629       13.6952       13.4003       14.9637       15.0857       18.5986       22.4131       21.0621       21.2280       29.0327       30.9144       34.9217       33.1143       34.2543       29.1614       32.5137       37.3128       29.4782       31.1754       28.2272       29.4039       30.1677       29.3530       30.5583       26.1527       25.2902       26.1297       24.7619       21.9732       21.0319       21.4727       18.9676       15.7965       12.4370       11.4692       10.4729        9.7840        9.6411       10.6965       14.7552       13.3071       12.9856       17.2301       21.6981       28.2251       40.8593       30.4975       15.8672       10.5854        7.2615        9.1505        8.0451       10.5315       13.9473       15.5468       19.5958       24.9634       36.9353       40.8990       47.8501       55.1990       62.9476       72.0776       86.0247       82.0049       76.4039       71.5403       69.6535       76.0070       78.9559       72.4366       70.3017       64.7931       62.3920       68.2556       82.3419      197.2763      139.6149       73.9142       62.5495       57.4715       50.4341        0.0000        0.0000        0.0000        0.0000        0.0000        0.0000        0.0000        0.0000        0.0000        0.0000        0.0000        0.0000        0.0000        0.0000        0.0000        0.0000        0.0000        0.0000        0.0000        0.0000        0.0000        0.0000        0.0000        0.0000        0.0000
        0.0000        0.0000        0.0000        0.0000        0.0000        0.0000        0.0000        0.0000        0.0000        0.0000        0.0000        0.0000        0.0000        0.0000        0.0000        0.0000        0.0000        0.0000       59.9904       52.3676       48.0976       50.8630       48.9802       45.8461       41.8754       41.4246       36.5199       21.7526       20.0988       18.6621       22.3400       14.2266       12.5943       12.1828       15.7673       20.0056       21.5686       22.0428       16.6657        9.5003        8.9027       10.0262        8.5225        3.7932        8.6336       10.4150       10.6720        8.9384        6.2539        7.2668        4.2111        5.6023        5.6438        5.5907        5.0871        5.4060        6.9018        6.2931        4.4961        2.1745        1.4419        2.5693        3.3022        5.1419        3.5508        2.7093        3.5967        4.0926        1.7310        1.6912        1.3205        3.1936        4.7372        5.2663        5.1599        3.7834        3.8824        4.2348        4.6435        6.2512        6.8377        6.8832        6.5889        5.6310        5.5083        5.5480        5.5333        3.5561        3.5390        3.8989        4.7109        7.3828        6.9228        6.5024       12.0279       17.8522       21.8801       25.9529        7.6063        6.5992        6.4672        6.0301        5.2883        0.7235        0.6046        0.5275        0.9825        2.3987        4.1879        2.1827        2.0508        2.5943        3.4095        3.8683        4.0793       11.3714        7.2293        2.9660        2.7263        4.7878        8.5089        7.8501        8.2704        4.7031        2.3261        4.5224        4.4460        4.9963        6.0227        7.8178        8.4911       10.5437        9.5543       11.5003       15.4270       18.2399       14.0727       15.5435       15.7660       14.2576       14.3989       13.4479       12.4341       10.6095       12.5408       13.8480       16.4588       21.0030       24.9662       24.6765       23.7433       34.1538       36.8111       41.9841       42.6348       43.6297       38.6057       37.1943       36.8920       39.8524       37.2082       35.9457       32.8825       30.6056       32.1214       31.4835       29.1623       27.1208       25.9377       26.3992       22.9556       26.1087       24.9542       19.3090       16.4051       14.2853       13.5339       12.6505       11.3421       12.0556       13.2119       13.6825       13.0854       13.2693       18.7842       19.1825       17.3440       15.2531       13.3459       15.6935       19.4600       11.1399       11.5050        9.9676       12.4299       17.1814       19.8573       27.0926       39.5473       48.8143       58.8510       61.4655       70.0919       71.7953       80.6283       90.5874       90.0601       83.2447       79.9975       78.8532       79.8978       74.4489       73.0668       69.4790       64.7593       67.6874       72.3828       75.2740       73.2583       71.6452       71.0487        0.0000        0.0000        0.0000        0.0000        0.0000        0.0000        0.0000        0.0000        0.0000        0.0000        0.0000        0.0000        0.0000        0.0000        0.0000        0.0000        0.0000        0.0000        0.0000        0.0000        0.0000        0.0000        0.0000        0.0000        0.0000        0.0000        0.0000        0.0000
        0.0000        0.0000        0.0000        0.0000        0.0000        0.0000        0.0000        0.0000        0.0000        0.0000        0.0000        0.0000        0.0000        0.0000        0.0000       64.5405       58.5422       52.7130       50.3117       43.6256       46.6755       45.4546       49.7498       39.1304       35.8198       34.8219       28.7747       15.7285       15.4354       19.1472       25.1986       13.7240       11.3051        7.9808        8.3417       13.9238       14.3096       10.7842       10.9354       11.3224       11.2748        6.6015        5.9993        1.6816        1.5730        2.0435        1.8883        7.0790        4.9420        4.4234        4.0572        5.1083        4.9130        4.4187        4.0884        3.6745        4.0322        4.0550        2.5299        1.2952        1.1304        1.4981        1.7568        3.8641        3.4772        4.3664        2.8085        1.3481        1.3149        2.0523        2.5060        0.6194        0.5991        1.3416        1.3745        3.1942        3.5984        4.2966        5.2722        6.9804        6.7039        5.8341        5.7511        4.6424        4.5609        4.4344        4.4360        3.0740        3.4131        3.6723        4.2710        5.6168        6.1424        6.3277       12.8036       19.8460        7.5281        6.4484        5.8722        6.0925        5.9778        5.5916        4.9433        0.6856        1.1718        0.5156        0.4912        1.7742        1.6798        1.7318        2.1283        3.7256        3.0359        2.6877        2.7880        3.2596        3.6586        2.9967        2.9627        5.8510        7.5098        5.7380        3.5138        2.2791        3.0004        3.0871        4.8101        6.9138        9.3809        9.9461        8.9880       10.6523       11.4553       13.2234       15.1114       16.1100        9.9608        9.7063       11.0599        9.2306        9.6036       11.9092       15.5822       13.3096       16.0417       17.0873       19.3166       24.5055       25.1073       27.0855       27.4862       38.6504       44.1859       52.1569       61.8226       62.3003       53.8494       49.8429       44.7646       38.0200       36.5838       36.4169       32.1013       33.8198       32.4414       29.9040       27.7696       26.6317       26.7324       27.1951       28.9964       31.8256       26.0303       24.4877       25.5783       17.6364       15.6061       14.5253       14.5689       15.6174       16.3692       14.1547       12.8645       13.1280       14.4429       14.7977       14.2114       16.7021       14.0358       12.1629       10.2171        9.1479       10.1878       11.0061       14.2609       20.5551       24.8134       38.4957       53.0550       56.4711       66.2513       93.6465       96.2866       90.1106       98.3610      100.3982      101.1905       89.1927       84.0931       80.8842       80.5563       70.3082       66.5936       69.8975        0.0000       64.8221       65.1478       64.3417       63.1089       63.8936       85.1265        0.0000        0.0000        0.0000        0.0000        0.0000        0.0000        0.0000        0.0000        0.0000        0.0000        0.0000        0.0000        0.0000        0.0000        0.0000        0.0000        0.0000        0.0000        0.0000        0.0000        0.0000        0.0000        0.0000        0.0000        0.0000        0.0000        0.0000        0.0000
        0.0000        0.0000        0.0000        0.0000        0.0000        0.0000        0.0000        0.0000        0.0000        0.0000        0.0000        0.0000        0.0000       92.1229       83.2746       58.4157       52.4196       47.5330       46.8249       42.2349       35.6571       34.5599       41.1154       37.5004       33.6160       31.1533       24.6086       13.0597       15.5714       24.2732       27.5968        8.2204        6.3489        6.1740        6.5530        7.0978        8.5715        7.5980        7.6123        7.4491        6.0563        5.4684        5.1372        1.2796        1.1878        1.1042        1.5486        4.8386        6.1845        5.5002        3.8367        4.6762        4.7009        4.6999        4.2621        3.6703        2.8042        2.5274        1.8307        1.1453        1.0074        1.1169        2.1410        7.7337       11.3747        7.1926        3.6611        1.8260        2.4850        3.8176        2.4286        0.8545        0.2817        0.5701        1.3721        4.3624        4.4376        4.0576        5.3940        7.5667        5.6894        4.5774        4.6087        4.0202        3.8213        3.7787        3.8188        2.6312        3.9262        3.4743        2.8685        4.6566        5.0738        5.3160        5.3573        5.7043        5.2550        5.6814        7.3203        5.6035        5.1400        4.8237        4.3297        1.1402        0.5376        0.4943        0.4876        1.8239        1.7929        1.8054        2.1579        3.5172        3.3841        2.7052        6.6171        6.8081        4.9171        3.4938        3.6423        4.0808        3.3939        3.5219        3.1407        2.6702        2.3397        3.2048        5.8958        7.9122        8.8349        7.0744        6.2770        9.4643       13.6599       12.8405       11.5095        8.8083        9.4451       10.4258       10.0367       10.8159       10.4290       10.8582       16.1265       19.1329       17.1120       25.1514       27.5512       29.1740       30.0384       41.3965       47.0839       51.5788       54.2638       57.8715       58.0998       56.2909       60.9727       63.8444       50.5064       38.8763       38.2593       36.2496       34.9033       34.4353       34.5101       29.1564       28.4709       30.9787       33.8929       33.4287       26.5606       28.3164       24.6395       24.9452       23.9515       31.2026       17.6025       16.5385       15.7441       16.2239       14.5936       13.5606       13.6193       14.1785       13.8848       14.9781       16.7380       20.8045       10.3568        7.9550        8.1547       12.0407       12.6806       13.9621       17.5081       32.4414       35.3122       42.1965       48.0828       74.0730       85.9813      114.3460      114.9790      118.8524      114.4904      116.5905      105.1871       95.4767       84.6191       87.5537       85.2528       79.7435       76.0788        0.0000        0.0000        0.0000        0.0000        0.0000        0.0000        0.0000        0.0000        0.0000        0.0000        0.0000        0.0000        0.0000        0.0000        0.0000        0.0000        0.0000        0.0000        0.0000        0.0000        0.0000        0.0000        0.0000        0.0000        0.0000        0.0000        0.0000        0.0000        0.0000        0.0000        0.0000        0.0000        0.0000        0.0000        0.0000        0.0000
        0.0000        0.0000        0.0000        0.0000        0.0000        0.0000        0.0000        0.0000        0.0000       75.7203        0.0000        0.0000       92.2958       94.4644       79.7405       55.7039       49.9361       48.5307       49.9292       28.8216       26.5929       26.1099       25.5376       25.8779       18.9150       15.4402       13.1586        7.4916       16.1059       19.4452       19.3307       11.5762        3.2221        2.8090        3.1293        5.2002        5.8735        6.1630        6.2795        4.7485        4.8708        5.0359        5.0884        1.6121        1.3117        0.9321        1.1511        3.2721        4.9649        4.6795        2.7717        2.9404        3.1631        2.5973        2.0114        1.6755        1.4086        1.2464        1.1838        0.8957        0.8443        1.1736        1.6168        3.5910        6.8195        6.9381        9.5479       56.6073       51.2749       10.2577        2.7659        2.9035        0.3901        0.3479        0.6420        0.8195        0.4021        0.4341        1.3604        2.2141        2.1678        3.1466        2.0348        1.8849        1.8431        1.8283        1.8734        2.0580        5.4975        3.3158        2.3003        3.5974        3.8053        3.9211        3.9613        4.7434        4.8051        4.7619        4.7831        4.6577        4.2012        3.8243        3.3519        1.9058        2.0979        2.2173        1.6807        2.4003        2.3045        2.5488        3.9347        5.2330        6.5214        7.6818        7.5292        7.2934        3.7810        2.8549        2.3889        2.7625        4.8077        4.1240        4.9779        4.5749        4.9244        5.7133        5.6850        5.0435        3.8065        4.2697        7.3220        8.9354       10.2778       12.4547        9.3544        8.6611        8.3616        8.9970        9.0199       11.4381       12.9454       16.1997       25.7435       32.0798       27.5094       42.1858       43.3428       41.1186       46.1610       52.0078       63.0215       60.0037       51.4117       48.8026       52.5940       57.9042       65.2598       62.1478       58.1408       51.3727       40.3690       35.3427       34.0543       31.8830       30.1267       28.9509       27.9754       25.8136       31.0492       23.1870       22.2847       23.9372       24.7628       26.9450       23.1991       20.5561       18.1661       17.3830       17.1321       17.1140       15.7226       12.9505       13.8190       18.4819       16.7068       14.8717       17.1161       13.2054        8.3713        9.7622        8.2355        9.0026       10.5556       13.3370       16.6967       29.2797       40.0600       64.0650       93.0969      108.1393      120.4808      117.5873      118.6797      113.8167      117.3366      112.1986      109.1285      101.7290      100.3914       93.9342       96.7860       81.9959        0.0000        0.0000        0.0000        0.0000        0.0000        0.0000        0.0000        0.0000        0.0000        0.0000        0.0000        0.0000        0.0000        0.0000        0.0000        0.0000        0.0000        0.0000        0.0000        0.0000        0.0000        0.0000        0.0000        0.0000        0.0000        0.0000        0.0000        0.0000        0.0000        0.0000        0.0000        0.0000        0.0000        0.0000        0.0000        0.0000        0.0000
        0.0000        0.0000        0.0000        0.0000        0.0000       86.3596       99.4850       80.1908       74.9003       66.0359       75.8334       70.7845       84.1613       74.1000       61.2726       50.4573       43.5358       41.4712       39.5384       25.2414       26.3222       25.1972       20.9674       19.3700       15.7648       13.5531       10.9750        5.4642       16.5987       11.4091       10.3215        2.1205        1.8315        1.7942        2.1848        4.2927        4.8042        5.0585        5.2980        4.1169        4.3072        4.6438        4.8582        1.3973        0.9187        1.1950        1.1952        3.0569        4.8313        4.1719        2.3027        2.4249        2.2412        1.9507        1.5621        1.3168        1.0819        0.8709        0.7961        0.6287        0.8274        0.8970        1.1270        1.8606        2.5928        4.9347       20.0865       40.6310       43.7216       32.0429        1.4205        0.2865        0.1178        0.4115        0.5886        0.4361        0.2973        0.5193        0.4610        1.4710        1.5164        2.4849        2.5587        2.4685        2.5288        1.3836        1.5589        2.0435        2.0273        2.9397        2.5428        3.2285        3.1630        3.2326        3.3415        3.9483        4.0002        3.9404        3.7565        3.4588        3.1177        3.1851        2.9447        1.6504        1.5635        1.8460        4.4902        3.7808        5.7993        7.0046        7.3353        5.8836        4.2256        4.6363        4.9796        6.9216        3.8182        3.2094        2.5188        2.6824        3.1533        7.7314        6.4547        4.1954        4.9177        6.2987        6.7259        6.2925        6.1092        5.4233        6.0134        5.8627        6.2052        6.6149        7.1725        6.9778        7.0351        8.5488        9.0672       11.9663       13.5655       16.0603       19.9560       26.5587       32.4156       39.4007       38.5108       41.8640       42.5335       46.3639       51.7543       53.0121       52.2431       54.7067       56.2504       57.6167       63.8124       67.3530       69.7365       56.2050       35.8553       35.4907       35.7618       34.1016       30.2147       28.7563       26.3715       21.3939       20.6502       19.7813       20.7555       24.9179       23.4218       24.4482       24.0727       20.6440       20.2032       25.0615       19.7306       16.9659       15.8196       18.9175       19.9130       16.6525       15.2090       18.2627       18.5143       18.9597       10.0457        8.5760       10.0339       12.3649        0.0000        0.0000       19.3983       27.0391       40.5598       71.6936       65.8587       84.2132      100.5395      119.4836      118.7587      110.4564      119.9263      112.3026      105.6111      104.2127      124.9395      108.5204      101.8303        0.0000        0.0000        0.0000        0.0000        0.0000        0.0000        0.0000        0.0000        0.0000        0.0000        0.0000        0.0000        0.0000        0.0000        0.0000        0.0000        0.0000        0.0000        0.0000        0.0000        0.0000        0.0000        0.0000        0.0000        0.0000        0.0000        0.0000        0.0000        0.0000        0.0000        0.0000        0.0000        0.0000        0.0000        0.0000        0.0000        0.0000        0.0000
        0.0000        0.0000        0.0000        0.0000       82.8719       83.7812       99.7314       68.9887       74.0308       65.6620       67.9496       77.3496       73.6292       52.6190       48.4506       47.1819       51.6641       35.7668       32.4998       19.3389       19.7536       19.9330       16.4238       14.4218       11.2981       10.0295        8.7722        7.6556       11.6307        4.3078        4.3551        1.3319        1.0006        1.1530        1.5336        3.0876        3.8247        4.6621        4.7102        3.4175        3.6343        4.0484        3.6527        0.8396        0.7948        0.7470        0.6978        2.4472        5.2925        2.9796        1.9719        2.0402        1.7582        1.5010        1.3793        1.0713        0.8082        0.6738        0.6264        0.5706        0.5765        0.7369        1.1535        2.4730        2.8277        3.1780        7.3579       35.9154       17.9031       14.9625        0.6991        0.7937        0.2367        0.3334        0.4131        0.5268        0.7518        1.0270        0.4429        1.1035        1.1557        1.1712        1.1760        2.0242        2.1014        1.4553        2.0998        2.2052        2.3509        3.4242        2.9264        3.1759        3.0500        3.7848        3.5122        3.7267        3.5708        3.5089        3.5796        3.1307        3.6350        3.1969        2.9067        1.8602        2.1360        4.2906       10.6137        9.5075       10.0616        9.8710        7.7286        4.6714        5.7180        3.6590        3.7935        3.9968        4.2142        3.8495        3.5018        3.8218        3.7566        4.6567        5.3388        6.1162        5.4080        5.5316        4.5353        6.0318        7.3587        7.0413        9.0153        4.9675        5.4800        6.0097        6.3680        6.3007        6.4200        8.8844       10.1933       13.6228       15.0580       18.4031       22.4232       28.1634       32.7436       37.1700       39.8686       42.9960       44.9068       44.4247       44.8243       46.8413       51.3369       57.7502       54.8753       53.7292       51.0055       50.7479       47.1023       41.2985       36.2922       33.1646       32.8141       36.8993       40.0629       33.2250       28.1658       20.4871       19.6726       27.2588       24.3151       21.6899       22.0215       19.9710       22.8052       28.7072       20.8620       22.5076       20.6293       17.5126       16.1056       21.3208       16.0176       20.9059       17.5795       13.5959       12.6599       18.3218       11.6446       19.8886       23.7880        0.0000        0.0000        0.0000       25.1680       29.4942       37.6943       84.7197       75.5583       92.3869       95.3639       97.8658       98.6805      106.9698      113.9604      112.3591      104.6072      111.6601        0.0000        0.0000        0.0000        0.0000        0.0000        0.0000        0.0000        0.0000        0.0000        0.0000        0.0000        0.0000        0.0000        0.0000        0.0000        0.0000        0.0000        0.0000        0.0000        0.0000        0.0000        0.0000        0.0000        0.0000        0.0000        0.0000        0.0000        0.0000        0.0000        0.0000        0.0000        0.0000        0.0000        0.0000        0.0000        0.0000        0.0000        0.0000        0.0000        0.0000        0.0000
        0.0000        0.0000      149.5237      108.6503       88.8465       85.6679      111.4335       54.9847       43.7701       44.4496       42.3394       38.8633       36.6759       30.2141       36.1246       31.7895       28.3801       24.1934       28.2802       14.2923       13.4007       12.6769       11.9584       13.0551       11.7711        9.5495        7.9129       10.6127       14.3287        4.4487        3.0368        0.9068        0.8107        4.0698       10.7921       16.0881        5.2537        5.2888        3.7841        2.8469        2.8407        3.5650        3.0898        0.9197        0.6193        0.5797        0.5404        1.8847        1.7286        1.6714        1.4247        1.6207        1.4218        1.2441        1.0789        0.9193        0.7274        0.6285        0.6427        0.6561        0.6316        0.5948        0.6280        1.1095        1.2768        1.1546        1.5923       13.0416        3.9985        6.0674        3.1269        3.7294        2.0057        0.4061        1.6606        2.6847        1.0892        0.9006        0.5044        1.0708        1.0105        1.0407        1.4037        2.0224        2.1676        1.3643        1.6836        3.6651        4.6071        2.1316        1.8664        2.5446        2.9801        3.4324        3.1769        4.3382        5.4085        5.5177        9.8802       12.2867       15.2910        9.1742        2.9424        1.7750        5.3857        6.8247        7.9686        9.1425        9.0777        6.7425        3.3996        3.8431        5.4493        4.0709        7.4147        8.2258        5.6143        5.4224        4.4229        5.0577        4.8570        4.6617        5.6257        7.8195        6.0850        5.2898        7.1320        7.4329        7.4895        7.4837        6.8377        4.5875        5.4543        7.1169        9.5971        6.6974        7.3097       10.1153       11.4781       14.6640       16.9363       22.4566       27.0282       33.8792       37.2122       45.0767       48.3542       47.4982       47.9963       45.4026       46.6140       46.0540       45.4763       47.4516       49.2756       49.7672       42.9184       42.7426       40.5066       37.0434       35.5048       35.2047       33.0323       36.7760       34.8197       32.2425       32.4379       23.6441       20.8411       17.8694       18.0324       20.1971       18.8587       18.8810       29.2472       27.9362       22.9146       25.8704       18.4911       14.8585       14.2872       14.1862       12.3730       14.5571       12.7094       12.6618       12.6279        9.8542       10.6845       19.0112        0.0000        0.0000        0.0000       51.6337       54.1555       45.7711       48.3316       90.3892      123.8733       82.9088       85.7937       89.5733       96.8675      105.9376      107.0452      106.8937      111.7980        0.0000        0.0000        0.0000        0.0000        0.0000        0.0000        0.0000        0.0000        0.0000        0.0000        0.0000        0.0000        0.0000        0.0000        0.0000        0.0000        0.0000        0.0000        0.0000        0.0000        0.0000        0.0000        0.0000        0.0000        0.0000        0.0000        0.0000        0.0000        0.0000        0.0000        0.0000        0.0000        0.0000        0.0000        0.0000        0.0000        0.0000        0.0000        0.0000        0.0000        0.0000        0.0000
        0.0000      123.9261      113.8554       72.8325       75.9315       64.8533       64.3062       24.5524       15.7237       27.7735       21.1033       12.5213       12.4327       17.1735       20.2386       14.4577       10.6699        7.4519        7.4164        7.7791        8.2554        5.3991        5.0039        8.1916        9.1333        5.4835        4.2243       15.0118        6.6556        5.2793        3.1012        2.6013        6.2938        5.3849        6.5193        7.3968        8.6498        4.2667        2.0995        2.2067        1.6630        1.1715        1.1037        0.8658        0.8081        0.7518        0.8726        0.5225        0.5906        0.4050        0.2209        0.7350        0.6697        0.6062        0.5424        0.7509        0.6485        0.5860        0.5923        0.6421        0.6531        0.6064        0.6002        1.5322        0.8113        0.5575        1.1011        1.4524        2.3003        3.8535        3.6497        1.9711        0.8947        0.7782        0.9730        1.1534        1.4033        1.5678        1.7353        1.4774        1.6478        1.7057        3.2378        2.9824        1.8434        1.8101        2.2476        2.2409        2.8296        6.0960        6.6022        6.0677        6.3463        8.3458        7.1029        7.0843       14.9655       16.3456       17.4167       17.3864       13.0122       15.7607       19.4862        7.4077        8.7853       12.3313       14.7742       12.4982        7.5326        5.0043        3.8412        4.0680       14.8802        4.1548       10.0075       10.6735        7.0685        7.1454        4.9149        5.8987        5.4862        5.6076        8.1639        7.1621        5.5937        5.0657        7.4230        7.4265        7.4623       20.2282       12.1724        3.2877        3.2615       28.3327       21.7384       10.2619       11.5931       14.4050       15.7902       18.9691       22.6524       25.1034       28.5811       30.2180       36.1872       46.8116       53.7015       53.9458       54.9717       56.5274       48.2404       37.4910       41.3565       47.2399       46.9276       45.9047       40.3832       35.8197       31.1190       33.8435       36.9569       43.0320       41.0906       38.8263       35.9987       35.4486       47.2031       29.0817       24.3675       20.8609       20.2808       18.0187       16.5406       15.7230       17.9195       17.9785       16.2482       15.6887       17.1280        9.1850        9.7194        6.3165        6.3889       10.1560        8.9363        9.8842        9.0380       12.3020        0.0000        0.0000        0.0000        0.0000       64.1641       65.3200       78.3050       54.1516       98.8738      105.1967       88.0306       74.9426       76.2732       79.9946       87.9761      114.2834      123.1149      123.3876        0.0000        0.0000        0.0000        0.0000        0.0000        0.0000        0.0000        0.0000        0.0000        0.0000        0.0000        0.0000        0.0000        0.0000        0.0000        0.0000        0.0000        0.0000        0.0000        0.0000        0.0000        0.0000        0.0000        0.0000        0.0000        0.0000        0.0000        0.0000        0.0000        0.0000        0.0000        0.0000        0.0000        0.0000        0.0000        0.0000        0.0000        0.0000        0.0000        0.0000        0.0000        0.0000        0.0000
        0.0000      112.1698       94.1207       59.3702       57.9747       57.3307       39.1317       37.8764       17.7131       15.2588       21.0441       16.6988        7.9255       21.2932       15.2063        5.2153        3.1473        3.1675        3.4020        3.7313        4.5966        3.2609        2.8929        3.8405        3.7137        3.2313        2.9536        5.5680        9.5301        2.8262        4.5519       19.1550       24.6008       18.2862       12.9124        7.2782        4.9917        6.5772        5.8207        6.3623        2.0590        0.6388        0.5947        0.4577        0.4196        0.3890        0.3635        0.0697        0.0648        0.0617        0.0611        0.4665        0.4593        0.4446        0.4996        0.6638        0.6224        0.6019        0.5552        0.7791        0.6892        0.6188        0.6304        1.4123        1.2393        1.0257        1.0045        1.7619        1.2426        1.6161        0.7660        1.7684        0.6759        1.7104        1.9900        1.4980        1.1374        0.6888        0.8420        1.4566        1.8195        1.7897        1.6543        2.0447        2.3629        2.9976        3.0197        4.1857        4.7303        4.6889        6.3197        7.5873        5.9320        8.0551       19.4082       18.2909       20.2964       26.3512       16.1396        8.7575        8.3670       14.9666       11.9025       10.1628        6.2758        5.3583       10.2125        7.3175        4.8777        5.1535        3.3971        3.5050        7.4274       10.0569       11.4073        7.3871        5.3601        5.3901        5.4004        6.8697        6.8543        6.8133        8.0207       14.8835       11.5428       50.5925       20.2953        7.9013        7.5948       19.8518       13.2240        2.8291        3.0293       13.4314       13.4439        9.3689       12.4180       15.1570       17.6237       20.9202       25.3520       28.6020       30.3537       30.9109       36.6201       45.7363       45.2131       53.1023       47.9907       51.4528       46.3402       44.2680       51.6929       47.5067       47.9886       46.3775       35.1595       32.0972       27.3456       34.8664       43.3463       48.5743       45.2251       36.7671       43.1236       43.9250       38.5873       24.4899       20.2800       18.6935       21.0013       17.0895       15.5935       14.7889       13.2419       14.0767       12.2721       13.6818       13.5635        7.2232        7.4126        7.5514        7.7173       11.2264        9.7058       12.1811        0.0000        0.0000        0.0000        0.0000        0.0000       45.3786       51.5847       56.6099       77.8678       76.7026       59.6390       57.9190       51.5302       69.6941       76.0285       81.0479       88.3204      113.3908        0.0000        0.0000        0.0000        0.0000        0.0000        0.0000        0.0000        0.0000        0.0000        0.0000        0.0000        0.0000        0.0000        0.0000        0.0000        0.0000        0.0000        0.0000        0.0000        0.0000        0.0000        0.0000        0.0000        0.0000        0.0000        0.0000        0.0000        0.0000        0.0000        0.0000        0.0000        0.0000        0.0000        0.0000        0.0000        0.0000        0.0000        0.0000        0.0000        0.0000        0.0000        0.0000        0.0000        0.0000        0.0000
      103.5258      102.5274       86.2691       62.4040       41.4329       35.1931       29.8045       29.5595       18.9399       29.7077       10.3991        2.5214        9.6371       22.4737        5.4645        2.0626        2.1107        2.0862        2.0876        2.1225        1.9429        2.0076        2.2580        2.4505        2.2107        3.1685        4.1650        5.1013        2.6774        1.1873       10.2300       25.0404       14.6132       11.3733       18.9145       16.3559        9.7116        5.0292        4.8667        7.6020        6.5871        0.7562        0.4234        0.2238        0.1986        0.1818        0.1732        0.0341        0.0324        0.2014        0.2465        0.3087        0.4093        0.4155        0.4024        0.5626        0.5472        0.5845        0.5110        0.6608        2.7458        0.8156        1.1272        1.3247        1.0231        1.1512        1.0705        1.1554        0.5405        0.9698        1.2071        1.5774        1.4419        1.7779        1.7692        0.9422        1.0901        1.0730        2.0448        1.9387        2.3763        3.1558        6.2900        6.4830        6.1173        3.9092        5.7597        5.2798        6.8824        3.1955        6.7881        5.7995        8.5374       13.6883       16.2229       12.3332       14.3017       11.0629        6.3475        9.7994        7.3495        7.2772        6.4076        8.8413        6.2421        8.3997        7.7962        6.1890       15.8858        4.3055        3.7469        3.5779        4.6393        7.4709        5.6359        5.5691        5.5103        5.6020        5.8871        7.9696        7.9676        7.5822        7.2567        7.5355        7.7784        6.8030        5.4980       14.5890       13.1351        2.5595        2.4630        6.0830        3.8772        9.7994       11.2548       10.4913       14.3321       16.4654       19.0128       21.4788       52.9720       25.7774       28.5960       30.0835       36.1393       39.8446       42.6629       46.7103       41.0591       51.0884       48.6258       41.7132       48.2741       49.8857       53.3150       40.3569       30.2297       27.8840       31.0723       38.5031       46.7605       49.1598       43.6764       43.2523       40.2606       39.7501       34.8672       23.9443       21.1348       21.4864       21.5248       20.3744       17.1063       15.1670       13.0499       13.5861       14.7915       14.9871       15.0753        9.9132       10.2424       11.6452       11.6586       12.3233       15.3890        0.0000        0.0000        0.0000        0.0000        0.0000        0.0000       56.2383       52.2098       51.2296       65.7802       60.8938       40.2205       41.4186       51.4238       79.1196       80.0462        0.0000        0.0000        0.0000        0.0000        0.0000        0.0000        0.0000        0.0000        0.0000        0.0000        0.0000        0.0000        0.0000        0.0000        0.0000        0.0000        0.0000        0.0000        0.0000        0.0000        0.0000        0.0000        0.0000        0.0000        0.0000        0.0000        0.0000        0.0000        0.0000        0.0000        0.0000        0.0000        0.0000        0.0000        0.0000        0.0000        0.0000        0.0000        0.0000        0.0000        0.0000        0.0000        0.0000        0.0000        0.0000        0.0000        0.0000        0.0000
       83.0276       80.3808       74.6119       63.8698       54.5634       27.6795       25.0924       22.8188       11.7123        5.2688       12.6263       10.4781       11.5702        6.7154        4.7062        1.9990        2.1236        1.9772        2.5029        2.6441        2.3725        2.3519        2.3185        2.6275        4.7118        4.2099        3.6798        3.3659        1.7025        6.1752       13.3320       14.0434       10.6616       10.5668       11.0880       11.0842        5.3507        7.0616        5.3026        7.5610       10.3064        3.9387        0.3882        0.1753        0.1545        0.1414        0.1362        0.0270        0.0259        0.0272        0.1573        0.3834        0.2945        0.3109        0.3162        0.5028        0.5077        0.5411        0.5885        0.8779        0.8123        0.7885        1.1633        1.6413        1.0918        0.8987        0.9799        2.1084        2.3248        3.7007        2.6075        3.0893        3.1617        3.7598        4.0492        1.7412        1.6510        1.4126        1.1051        0.9584        1.1408        0.8771        1.0068        1.2396        1.3006        1.4407        1.7652        3.8124        6.6147        3.3848        3.1735        3.9133        6.2071        9.2427       18.8814        9.8333        6.3570        4.6002        8.4120       11.9038        8.6378       13.4322       12.2035       14.4735       20.5900       18.8658       10.3333        7.5428       11.6067        9.8738        4.9220        4.7626        4.6896        6.0761        7.5497        8.7351        8.0362        6.0591        5.9003        7.7940        8.2644       63.7658       19.3624        8.4896        8.1873        6.5355        4.8787       29.4204       29.8140        3.2346        5.3861       18.6516       20.8286       13.9253       13.1272       10.3917       16.6576       16.5807       17.8179       18.7726       27.6763       23.2462       25.5548       25.6551       29.9329       32.3362       31.3420       34.4056       34.7542       50.2695       47.5930       44.0058       40.8620       47.4823       49.1167       33.6498       32.4500       31.9399       30.7576       42.0395       81.3696       50.6327       38.8310       48.5352       52.0459       50.3068       36.8320       25.2216       25.7651       25.2450       24.7266       20.2665       18.4124       16.0810       17.4680       19.6121       20.2522       21.0208       18.0525       15.7325       17.5093       19.2384       18.1188       18.2677        0.0000        0.0000        0.0000        0.0000        0.0000        0.0000       71.3100       52.3983       52.9093       50.3514       70.8559       42.5264       39.5876       42.2498       49.1375       74.7455       76.2760        0.0000        0.0000        0.0000        0.0000        0.0000        0.0000        0.0000        0.0000        0.0000        0.0000        0.0000        0.0000        0.0000        0.0000        0.0000        0.0000        0.0000        0.0000        0.0000        0.0000        0.0000        0.0000        0.0000        0.0000        0.0000        0.0000        0.0000        0.0000        0.0000        0.0000        0.0000        0.0000        0.0000        0.0000        0.0000        0.0000        0.0000        0.0000        0.0000        0.0000        0.0000        0.0000        0.0000        0.0000        0.0000        0.0000        0.0000        0.0000
       56.2325       54.5060       39.1933       31.3999       29.7139       11.8836       15.2301       11.1716        8.8145        5.5314        9.6274        6.4529        5.9312        2.4358        2.7339        3.4148        3.7080        3.4966        3.8184        4.6382        5.3567        6.5129        7.4674        5.3981        4.8507        4.2874        3.8935        4.6115       12.4326       10.0925       11.0479       13.3542       18.4192       17.1666       12.2711        5.8995        2.7547        4.9969        4.3875        3.4224        4.4381        1.5944        0.6816        0.4511        0.1161        0.1064        0.1039        0.0193        0.0189        0.0205        0.0245        0.1153        0.1108        0.0414        0.0433        0.3619        0.7090        1.1069        0.9061        1.1565        0.7962        1.5317        1.8082        1.4517        1.3306        1.4641        1.2758        1.2490        1.5195        3.2710        3.4506        2.6372        2.7130        2.6491        1.5061        1.4403        1.8266        1.6645        2.1909        2.0992        1.7646        0.8015        0.8542        2.3913        1.8970        2.1474        2.3790        3.9879        4.6419        3.9419        6.4017        4.7940        6.3376        8.3085        6.0351        7.2334       10.6925        8.8585        9.2238       15.1191        8.9706        9.8737       10.5205       21.3692       23.0070       16.1974       12.6704       11.5872       12.1088       11.1947        9.6362       10.5408       10.7347        8.6686        7.8987        8.3257        7.2852        7.3121       11.2221       14.7885       15.0853       11.6345        6.6426        7.7760        7.4311        6.5606        6.0150        4.4990        4.6033        5.2333        8.2564       13.5522       12.7947        8.7304       13.0575       10.3571       13.5332       13.7556       14.0999       16.0782       17.7272       19.5205       22.1079       20.8772       20.4279       20.8290       19.8982       26.2960       28.4587       33.1493       47.1964       41.1521       37.0906       42.5649       32.7985       22.7613       20.0027       20.8805       26.3578       39.5122       52.7994       45.3294       39.0301       48.5008       50.3302       47.5430       36.0104       26.5984       27.0403       24.4023       22.2126       19.4850       18.1665       18.8339       23.5362       28.9250       24.0969       25.3999       29.0118       54.0534       56.0364       57.8773        0.0000        0.0000        0.0000        0.0000        0.0000        0.0000        0.0000        0.0000       79.5000       72.8776       60.2297       70.9416       57.4685       15.1500        0.0000       34.5600       35.0700       25.2600       31.3200        0.0000        0.0000        0.0000        0.0000        0.0000        0.0000        0.0000        0.0000        0.0000        0.0000        0.0000        0.0000        0.0000        0.0000        0.0000        0.0000        0.0000        0.0000        0.0000        0.0000        0.0000        0.0000        0.0000        0.0000        0.0000        0.0000        0.0000        0.0000        0.0000        0.0000        0.0000        0.0000        0.0000        0.0000        0.0000        0.0000        0.0000        0.0000        0.0000        0.0000        0.0000        0.0000        0.0000        0.0000        0.0000        0.0000        0.0000        0.0000
       52.0711       56.7606       31.7482       25.5061       29.8039       22.2859       15.1462       17.4962       22.2905       15.6626       15.0709        9.3361        6.7185        9.2684       11.1721        3.5241        3.6464        4.1808        4.9026        6.0847        6.8734        6.7225        6.6276        5.0172        4.4614        4.5122        4.9745       16.1927       17.2995        5.5935        5.3789        4.8732        2.0865        1.5489        0.5942        0.7332        1.2395        3.8114        3.5183        1.7004        0.1218        0.7325        0.0903        0.3680        0.4361        0.0642        0.0648        0.1212        0.0125        0.0147        0.0189        0.1119        0.1001        0.2924        0.5656        1.0731        1.7297        1.1851        0.8985        3.8063        3.2460        2.0704        2.9256        3.0706        1.6172        1.0394        0.9381        2.9095        3.9215        3.3688        2.7259        2.2833        1.5439        1.0034        0.9687        1.0399        1.1143        1.2232        1.6341        1.4599        1.3486        0.8918        0.6376        0.8110        1.1736        1.4872        2.2081        4.4834        6.2371        5.1720        9.5761        5.8687        8.0554        6.2933        5.4214        5.8199        6.4952       13.4172       12.6290        9.9056        8.0033        9.1465       10.3412       13.8733       19.3988       18.5742       13.1016       16.7666       16.4376       12.3569       16.6957       18.0252       15.7924       11.3064        8.9777        8.1188        7.7750        7.5279        8.4286        8.3230        9.2737        7.9753        7.4502        8.9916        8.0487        7.2116        6.4766        4.5201        3.4232        4.0660       12.8361       11.8151        6.3121       10.4827        7.5396       11.9114       11.1703       11.5500       12.7305       14.2156       17.3179       18.4380       22.1451       19.5577       20.1954       18.3417       15.6390       23.1961       31.3550       39.6011       38.6345       33.0212       34.5967       29.2799       22.9743       30.8085       20.1498       24.9489       32.9339       33.6108       38.9821       42.0679       42.6307       52.8485       45.9180       43.2181       37.5625       31.0710       34.2772       28.6891       32.2187       25.9036       25.2012       33.3978       30.1430       31.2492       31.9753       32.2080       36.7202        0.0000        0.0000        0.0000        0.0000        0.0000        0.0000        0.0000        0.0000        0.0000        0.0000        0.0000      117.8700       91.8549       71.1532       60.2323        0.0000        0.0000        0.0000        0.0000        0.0000        0.0000        0.0000        0.0000        0.0000        0.0000        0.0000        0.0000        0.0000        0.0000        0.0000        0.0000        0.0000        0.0000        0.0000        0.0000        0.0000        0.0000        0.0000        0.0000        0.0000        0.0000        0.0000        0.0000        0.0000        0.0000        0.0000        0.0000        0.0000        0.0000        0.0000        0.0000        0.0000        0.0000        0.0000        0.0000        0.0000        0.0000        0.0000        0.0000        0.0000        0.0000        0.0000        0.0000        0.0000        0.0000        0.0000        0.0000        0.0000        0.0000        0.0000
        0.0000        0.0000       47.7840       51.2343        0.0000       18.7051       19.9607        9.4700       13.7311       10.8673       20.1883       18.1366       16.1922       13.8903       10.2117        4.5780        8.4150        5.3673        7.5402        7.7993        7.7430        6.9117        6.3239        7.0715        5.6328        7.2213        9.1969       14.6632        9.9555        4.9432        4.7255        8.1261        9.3733        4.8537        2.8647        2.1584        2.5145        0.4988        0.4055        0.1642        0.1201        0.4807        0.2208        0.2011        0.5052        0.0452        0.0468        0.0093        0.0095        0.0118        1.2457        0.6718        2.3701        0.9498        0.4790        0.6539        0.9261        1.4653        1.8573        3.1637        3.5033        2.6867        3.0594        2.5051        2.1812        1.5723        1.3309        0.5743        0.8023        1.1801        2.0105        2.7872        2.1446        1.7731        0.4899        0.8083        1.2048        1.9002        2.0521        1.9304        1.4283        1.1722        0.7819        1.1415        1.8827        1.6010        3.2724        4.3277        4.5888        4.8330        8.5878        7.3740        8.6469        7.5521        5.5916        8.4066        7.6412        9.5875       10.2687        7.4647        7.8653        8.2937        9.6071       12.3247       15.7303       16.6980       16.6628       23.6639       38.4686       20.2291       23.7012       19.6005       18.5840       12.5921       10.3915        8.8055       10.8057        9.8350        9.5469       10.4326       13.0557       14.1366       11.0622       12.1465        9.2332        7.9485        7.5495        5.2485        8.8666       25.6078       31.8813       18.6863       17.2933       12.1927       12.7236       15.1012       14.0923       11.8625       11.7451       13.9493       16.5085       20.1101       21.2858       18.3217       14.5561       14.4830       14.1517       23.9230       28.1895       27.2315       27.4678       28.2674       30.6533       27.6359       29.4170       31.3649       18.2821       23.5263       19.6948       33.1358       39.6398       43.4211       50.1799       45.6468       45.7078       39.8207       43.5554       45.0225       58.2905       41.2201       31.6408       31.6651       40.6688       39.9310       43.6789       46.1914       45.1040       39.9070       41.6055       47.8615        0.0000        0.0000      102.1668        0.0000        0.0000        0.0000        0.0000        0.0000        0.0000      160.8900      100.6500       82.7838        0.0000        0.0000        0.0000        0.0000        0.0000        0.0000        0.0000        0.0000        0.0000        0.0000        0.0000        0.0000        0.0000        0.0000        0.0000        0.0000        0.0000        0.0000        0.0000        0.0000        0.0000        0.0000        0.0000        0.0000        0.0000        0.0000        0.0000        0.0000        0.0000        0.0000        0.0000        0.0000        0.0000        0.0000        0.0000        0.0000        0.0000        0.0000        0.0000        0.0000        0.0000        0.0000        0.0000        0.0000        0.0000        0.0000        0.0000        0.0000        0.0000        0.0000        0.0000        0.0000        0.0000        0.0000        0.0000        0.0000        0.0000
        0.0000        0.0000        0.0000        0.0000        0.0000       40.1462       18.3209       12.4591       19.4628       11.7988       10.6715       14.3767       27.9170       23.9823       13.2323        5.5061        5.8835        6.0184        7.0647        9.2289        7.8256        7.0784        6.1442        5.2977        5.1768        6.1629        6.8072       10.3627        8.8218        4.8534        5.8907       13.0458       13.4597        5.4700        2.4466        2.3485        2.6403        1.1385        0.8946        0.3740        0.1709        0.2887        0.1050        0.2459        0.8676        0.4130        0.5199        0.1423        0.1247        0.0121        0.4678        1.7576        0.5216        2.0787        2.2776        2.8339        1.2735        1.1122        1.4151        4.8983        4.7655        3.6505        3.6758        2.3310        3.3781        2.1789        2.5753        1.7255        1.0956        6.0469        3.7788        6.7052        1.5913        1.8303        2.3222        1.7471        2.3720        2.0994        1.5605        0.6961        0.8386        0.9817        0.9731        1.3620        1.6891        2.9945        4.7369        5.2265        5.5144        6.5388       12.6702        8.4784        6.1982        5.7868        4.6937        4.5109        5.1396        6.4220        7.5664        6.4518        7.3538        7.7973        8.5537       10.6991       14.2916       14.1135       18.6968       21.6495       32.7817       33.3242       41.0393       35.1696       29.3503       23.5786       18.8319       17.7343       12.9784       10.9341       12.1890       13.4719       16.9671       16.9223       13.7316       11.2246       10.1442       10.0875        9.6654       10.0652       20.3209       40.9295       46.8972       24.1642       19.8850       17.0431       15.1500       15.5229       13.5489       12.6414       12.2127       14.5585       17.3982       21.6913       22.8329       18.7552       13.9649       14.7117       23.7424       28.2655       30.6146       29.5798       31.9158       31.4366       31.6678       31.2259       35.8426       31.0131       23.6828       19.7228       23.4535       35.9132       39.9461       44.4762       44.1620       42.1768       44.0523       57.8980       69.3891       49.6353       37.7038       35.7455       36.4155       43.8416       53.1530       50.3090       59.0963       56.3029       56.8550       62.9752       46.7457       65.3998       75.2105      101.5278       99.9750       98.2575        0.0000        0.0000        0.0000        0.0000      146.7600       79.5000       25.5900       75.1816        0.0000        0.0000        0.0000        0.0000        0.0000        0.0000        0.0000        0.0000        0.0000        0.0000        0.0000        0.0000        0.0000        0.0000        0.0000        0.0000        0.0000        0.0000        0.0000        0.0000        0.0000        0.0000        0.0000        0.0000        0.0000        0.0000        0.0000        0.0000        0.0000        0.0000        0.0000        0.0000        0.0000        0.0000        0.0000        0.0000        0.0000        0.0000        0.0000        0.0000        0.0000        0.0000        0.0000        0.0000        0.0000        0.0000        0.0000        0.0000        0.0000        0.0000        0.0000        0.0000        0.0000        0.0000        0.0000        0.0000        0.0000
        0.0000        0.0000        0.0000        0.0000        0.0000       37.5928       33.0771       17.7907       56.0931       67.1152       46.3845       21.8171       28.6542       34.5284       22.2461        6.8337        5.5494        5.2401        5.2184        6.7436        6.9312        7.2473        7.7979        8.8339        8.1451        5.2668        5.6387        9.0108        8.2602        5.2827        5.0814        6.2824        7.9045        6.1660        2.7594        2.4561        2.5061        2.3147        1.1245        1.0937        1.0342        0.4621        0.9091        0.3625        0.5638        0.6249        0.4690        2.7317        7.7355        3.8280        2.9592        5.6832        6.7631        7.2797        4.9853        5.4845        4.8859        5.0998        5.6015        7.3320        7.5367        5.2262        4.0723        3.2743        4.4223        2.9027        2.0681        2.8293        3.1629        4.8772        5.2593        5.3617        4.0500        5.6913        2.8062        0.6915        1.0964        1.2260        1.2544        1.5283        1.4770        1.9418        2.4492        2.3023        3.0753        4.1724        6.0274        5.1489        6.1905        6.7223        6.7634        5.6235        4.8712        4.5549        3.8100        3.3679        5.4617        5.9301        4.0479        5.7815        6.3417        6.5390        7.2750        9.6892       12.0744       13.4329       16.9394       20.6671       17.0210       17.6674       24.5233       35.3855       43.1258       30.7452       28.8340       29.1108       27.2929       22.0738       25.4113       29.7253       18.1062       15.0369       16.9635       12.2765       10.7043       10.2849       15.3741       19.3985       29.1400       34.6597       27.2762       23.2044       23.3963       22.4537       23.0365       23.9290       22.9463       16.5830       15.2721       18.9961       22.0601       25.1005       20.4891       15.2172       15.2695       37.3922       32.8245       35.9284       37.4560       35.2479       33.2401       37.7549       39.0949       42.5256       44.6494       49.4012       35.1056       32.6003       29.8587       34.4042       38.5655       44.2609       43.6218       44.7665       44.8890       52.9888       58.3711       46.4706       47.4931       47.3883       43.2527       42.6182       46.7934       48.4062       55.8394       88.5529       81.0875       80.7080       68.9837       67.0790       76.4024       75.4178       67.3341       68.5812        0.0000        0.0000        0.0000       77.6386       75.5131       72.4046       73.1298       65.4381       54.0719        0.0000        0.0000        0.0000        0.0000        0.0000        0.0000        0.0000        0.0000        0.0000        0.0000        0.0000        0.0000        0.0000        0.0000        0.0000        0.0000        0.0000        0.0000        0.0000        0.0000        0.0000        0.0000        0.0000        0.0000        0.0000        0.0000        0.0000        0.0000        0.0000        0.0000        0.0000        0.0000        0.0000        0.0000        0.0000        0.0000        0.0000        0.0000        0.0000        0.0000        0.0000        0.0000        0.0000        0.0000        0.0000        0.0000        0.0000        0.0000        0.0000        0.0000        0.0000        0.0000        0.0000        0.0000        0.0000        0.0000
        0.0000        0.0000        0.0000        0.0000        0.0000       36.0440       47.0727       54.4366       52.3401      103.4414       47.0798       25.7644       28.2977       26.7156       20.1100        6.6838        5.3961        5.6235        5.4071        6.9749        8.5082       11.7733       14.3632       13.4753        8.3264        5.3813        5.4554        9.0264        7.0162        8.7010        7.8244        7.4370        7.3431        4.3047        2.7393        2.6861        2.2122        2.0448        1.5386        1.5349        1.1499        0.6172        0.5808        0.4530        0.6489        2.9366        1.3569       10.5420       10.4787        8.2854        6.8113        8.9509        7.0855        5.4077        5.0876        5.0933        6.4173        4.3098        3.8803        6.0664        4.7177        3.6762        3.5185        3.2168        2.0593        1.9114        1.9802        2.3088        2.0194        1.8054        4.1040        4.9183        3.6089        3.0223        1.6389        1.5995        1.1437        2.0611        1.0079        1.1986        1.9783        4.4647        2.0271        3.5025        3.4260        3.8641        3.6896        3.8645        4.8565        5.1438        5.0789        3.7566        2.0622        2.6456        3.1810        4.0137        5.3715        4.8594        4.1868        5.1749        6.0814        7.0467       11.1124       13.8778       10.0838       10.8969       13.9589       24.5453       17.7731       17.4769       21.3089       29.8388       47.0355       56.5337       63.7808       56.3248       38.0941       24.1356       27.3323       31.5728       22.8490       20.0418       15.5314       15.8520       15.1330       14.4652       18.3731       23.6939       29.7481       43.0348       26.1934       23.4733       23.6786       20.1471       25.3671       27.5399       22.3619       20.8841       21.0696       23.6290       22.4102       22.3051       18.4616       21.4623       35.0135       36.7126       31.7991       35.6048       38.1985       34.2061       34.1078       40.4486       43.1525       46.1410       46.7023       49.3741       38.2175       26.6809       33.0162       34.3956       41.8963       44.2237       43.3948       41.8054       48.4247       61.6125       52.9607       50.4822       53.1132       51.3740       47.9947       47.9733       52.7320       59.7129       65.8200       92.1248       97.1222       91.9188       82.1905       80.3308       79.5194       65.8010       76.0788       76.3058        0.0000        0.0000       38.2073       75.7836       77.4678       75.5653       73.4995       55.7781       51.3991       55.7501       72.5437       42.8477       42.0353       42.5769        0.0000        0.0000        0.0000        0.0000        0.0000        0.0000        0.0000        0.0000        0.0000        0.0000        0.0000        0.0000        0.0000        0.0000        0.0000        0.0000        0.0000        0.0000        0.0000        0.0000        0.0000        0.0000        0.0000        0.0000        0.0000        0.0000        0.0000        0.0000        0.0000        0.0000        0.0000        0.0000        0.0000        0.0000        0.0000        0.0000        0.0000        0.0000        0.0000        0.0000        0.0000        0.0000        0.0000        0.0000        0.0000        0.0000        0.0000        0.0000        0.0000        0.0000        0.0000
        0.0000        0.0000        0.0000        0.0000       38.2254       56.2992       61.8170       56.9753       59.6699       72.8648       46.6027       40.6867       37.2400       30.2808       21.4380        8.0217        6.3151        6.0928        6.1778        8.1128        8.2183        8.2561        6.8976        6.1762        6.3466        5.5500        4.6934        8.7505        5.9325        5.4145        5.3599        7.1208        4.9547        3.8217        3.5064        3.5067        3.2126        3.2146        1.7089        0.8419        0.7607        0.5041        0.8711        0.5827        0.5100        0.4280        0.4815        7.9523        8.3946        8.0211        5.4968        5.7987        4.9733        4.2434        4.6646        4.0387        2.4761        1.7751        2.1588        4.4297        2.5403        6.4805        2.2636        1.9848        3.3047        4.1206        4.5329        5.7259        3.5682        3.4760        2.4038        3.2025        3.7096        3.3817        2.7694        1.8080        1.4873        3.4314        2.5307        2.0435        3.0448        3.4248        2.3831        2.4828        2.4239        2.5166        3.7003        3.0085        3.0538        2.9707        3.2673        1.6942        1.5788        1.1569        1.8857        1.8548        1.7784        4.4259        3.2527        4.7652        5.3486        7.4547        6.6175        8.2825        8.1136       10.7971       14.8113       13.4171       13.6438       18.7626       22.5958       24.9482       29.2689       34.5832       39.1855       48.3788       51.1441       30.8406       26.8754       20.9859       16.5760       15.8959       15.6188       17.1211       17.8833       19.9747       25.2227       34.1496       33.3597       32.2236       25.1233       27.4128       29.4492       31.8305       32.4386       27.2869       22.1275       22.5854       25.9609       30.9158       31.3886       29.4439       26.4325       33.9498       33.4782       40.8205       38.2310       38.3817       37.7995       37.5089       36.1522       39.4619       43.7745       43.8667       43.0591       36.6824       24.6903       33.6988       33.0118       36.1364       40.6619       40.3356       42.0503       44.2458       54.2189       57.7602       53.0566       55.1398       53.2923       53.1215       55.8859       66.8971       67.0696       84.0343       95.9509      113.3669      105.6065      102.7847      108.0363       67.7192       59.1278       57.7855       78.8404       75.8639        0.0000       69.1139       63.7955       73.9439       77.1548       76.1346       52.2222       47.5903       49.3065       50.4244       74.0039       42.8154       42.2564       41.5760       62.7236        0.0000        0.0000        0.0000        0.0000        0.0000        0.0000        0.0000        0.0000        0.0000        0.0000        0.0000        0.0000        0.0000        0.0000        0.0000        0.0000        0.0000        0.0000        0.0000        0.0000        0.0000        0.0000        0.0000        0.0000        0.0000        0.0000        0.0000        0.0000        0.0000        0.0000        0.0000        0.0000        0.0000        0.0000        0.0000        0.0000        0.0000        0.0000        0.0000        0.0000        0.0000        0.0000        0.0000        0.0000        0.0000        0.0000        0.0000        0.0000        0.0000        0.0000
        0.0000        0.0000        0.0000        0.0000       61.3578       70.3274       60.1740       36.0948       41.8429       42.4967       31.7668       30.4056       32.6021       36.8755       35.8444       10.0078        8.8214        8.6790        8.7187       10.1895        9.4723        7.8351        6.6692        4.6863        4.2400        4.1738        4.5352        3.4830        3.4996        3.6724        3.7655        3.5697        3.4279        2.9949        2.7432        3.5082        3.3858        3.1314        2.9847        2.8211        4.5415        2.5508        2.0746        0.6814        1.3332        1.1535        1.2822        5.7916        5.5619        6.5298        5.8016        5.7646        3.8628        2.1015        1.9656        2.4631        2.1360        3.4677        2.1790        1.8336        1.1785        3.0560        2.6740        1.7693        2.3610        3.9835        3.7994        5.0834        4.6681        4.4490        3.3683        3.0683        5.9872        6.8414        4.7330        2.2416        2.6680        2.8704        3.9821        2.5817        2.1283        1.8096        2.0533        2.2417        2.3563        2.4693        2.6809        2.5192        2.5797        3.7048        2.8096        1.0073        1.0544        2.4983        4.6653        3.8161        1.8809        1.8859        1.7181        4.1060        4.9928        6.8984        8.5613        8.3029        7.6302        8.6911        8.4700        7.9405        9.0880       12.5293       16.1665       23.0839       25.7468       27.7290       31.1421       27.7781       24.2869       33.2823       31.0635       30.7313       23.7445       16.5471       14.2893       12.8168       16.6036       14.5089       20.0981       24.2035       26.0945       17.5471       16.5677       20.3322       24.1438       24.9882       26.5898       60.0243       67.2433       54.1100       41.0497       36.9405       40.5061       33.2108       28.1257       36.9657       41.6434       39.3998       36.5978       36.1008       41.2294       41.0855       43.2808       40.0787       39.9986       40.6118       40.1358       34.6071       33.8848       38.5766       34.2028       34.5154       37.6481       42.0894       42.5819       43.1611       43.6786       50.3688       57.3322       71.7580       70.1012       64.8916       71.5886       85.2951      103.2412      111.9656      125.0654      120.5741      120.5695      116.8979      111.3368       89.8836       65.1304       58.4856       77.9177       77.6785       74.2176       68.7049       47.2531       52.7538      111.1843       85.5577       69.8113       48.9897       52.4263       54.7078       57.2716       47.4768       44.6366       59.3660       63.1352        0.0000        0.0000        0.0000        0.0000        0.0000        0.0000        0.0000        0.0000        0.0000        0.0000        0.0000        0.0000        0.0000        0.0000        0.0000        0.0000        0.0000        0.0000        0.0000        0.0000        0.0000        0.0000        0.0000        0.0000        0.0000        0.0000        0.0000        0.0000        0.0000        0.0000        0.0000        0.0000        0.0000        0.0000        0.0000        0.0000        0.0000        0.0000        0.0000        0.0000        0.0000        0.0000        0.0000        0.0000        0.0000        0.0000        0.0000        0.0000        0.0000        0.0000
        0.0000        0.0000        0.0000        0.0000       31.4972       30.2769       27.3253       26.9842       22.4010       22.6018       22.6138       29.4833       29.2839       27.4152       25.5719       36.7261       37.6567       38.0164       30.9109       25.0065       20.0146       16.7548       13.7752        7.9754       11.3883        6.1295        7.2930        6.7731        7.2961        4.7779        2.9259        1.0486        1.2245        1.9854        3.8902        3.7300        4.8880        2.3487        3.4368        3.7342        7.3761        6.8644        7.6682        9.2852        9.9763        7.7448        5.6227        4.4541        4.9047        4.3265        2.0639        4.5119        3.0680        2.7079        1.9943        4.3792        6.0917        4.4294        5.4065        9.3759       10.0670        4.9029        4.6770        3.4884        4.9973        7.5457        7.7554       11.9798       15.0684       14.4266       13.1069        8.9616        8.4350       10.7517        8.6065        2.3904        2.9112        2.7559        2.0308        2.5779        2.3668        2.4359        2.1389        2.9361        3.4486        3.1295        3.0324        3.1893        2.9763        3.1456        2.6156        1.8628        1.7302        2.2227        3.7884        3.8574        4.2432        5.9433        7.1060        7.0446        7.0753        8.1517        8.7313        6.3893        6.3903        9.2549        7.0222        5.5987        9.4994       10.3918       12.3287       26.6139       29.6134       29.1670       32.5424       22.0016       19.3761       19.1118       18.8399       27.0677       43.0741       31.5193       16.7932       14.8176       13.7450       17.3061       16.5318       24.6083       22.2252       15.2335       12.3547       13.3284       17.7061       23.0974       30.6679       92.3584       97.3238       67.5910       47.0014       34.0733       37.9349       28.9121       38.1864       43.8857       81.6481       69.9141       45.4715       41.3183       47.1851       46.0452       42.3235       45.7235       41.1940       40.2568       43.1375       47.6156       43.0606       46.5279       36.0391       35.5687       39.9700       44.8180       42.4687       34.2737       38.6201       49.1825       45.5449       67.5771       78.8292       78.4140       82.3520       97.3912      108.4001      108.7494      115.0184      129.3744      135.5047      133.2829      111.2201      100.3308       74.4292       61.8821       61.7773       54.4498       50.4826       48.2635       50.5702       52.1865       51.4056       54.6293      107.5265       53.9471       54.1069       56.7774       56.0128       40.5302       38.4798       46.2576       47.8140        0.0000        0.0000        0.0000        0.0000        0.0000        0.0000        0.0000        0.0000        0.0000        0.0000        0.0000        0.0000        0.0000        0.0000        0.0000        0.0000        0.0000        0.0000        0.0000        0.0000        0.0000        0.0000        0.0000        0.0000        0.0000        0.0000        0.0000        0.0000        0.0000        0.0000        0.0000        0.0000        0.0000        0.0000        0.0000        0.0000        0.0000        0.0000        0.0000        0.0000        0.0000        0.0000        0.0000        0.0000        0.0000        0.0000        0.0000        0.0000        0.0000        0.0000
        0.0000        0.0000        0.0000        0.0000        0.0000        0.0000        0.0000        0.0000       25.6375       21.6809       23.5710       22.6471       21.6415       18.9242       26.0592       37.5844       25.5628       27.7259       29.1611       20.5007       23.7436       18.6228       12.3615        7.5806       10.7999        9.7686       12.9580       20.8141       13.2616        5.3094        6.5681        3.6474        3.5824        7.6544        6.1046        3.3845        2.7587        7.0292       10.4230       10.1759        6.3844        5.7656        7.7324        5.9988        5.5799        3.1919        2.9642        3.0353        2.3502        1.6570        1.3327        4.8434        3.1712        2.4510        2.9324        2.9147        2.6271        1.3707        1.9093        5.9240        4.5827        3.0651        1.9420        3.1579        3.6283        4.4893       13.4895       15.9247       11.6018       12.8662        7.8845        6.9474        8.9401        6.7592        6.7934        3.9454        2.1863        1.7817        3.0083        2.4623        2.3718        2.3035        2.8176        3.6708        4.2177        3.8628        3.7775        3.6386        3.7946        3.6859        3.3103        1.4982        1.6661        1.8302        2.4898        3.9973        4.9609        6.7351        6.8648       10.4446       12.5987       11.7497        9.5349        6.4251        5.6930        7.6156        7.2738        6.2401       10.4282       11.9921       10.0090       24.4466       22.0796       22.0755       28.6726       21.1871       20.1397       22.0904       23.1552       28.5092       29.6121       24.8591       18.2813       17.7663       14.9876       17.1166       19.6021       22.9314       20.3978       17.7468       13.3112       14.5482       25.2474       31.2447       27.0490       59.8057       57.9310       45.3671       35.7159       36.9192       30.6734       31.9037       33.8191       48.4779       52.4158       61.2260       35.9128       37.4559       43.8244       48.3318       46.0592       46.5062       48.2802       44.5156       64.5747       53.3440       56.4248       50.5501       37.0843       31.1521       44.6437       41.6569       40.5056       36.8539       40.7421       55.4910       59.0941       75.8246       81.1529       87.1939       85.5854      107.3376      119.7879      117.9581      121.1380      155.5735      149.7967      139.7318      119.1675      117.9124       93.9736       62.8835       57.6588       51.1194       54.7119       51.7992       56.5640       60.0327       54.7893       56.8877       61.0986       57.9932       96.8467       97.2137       99.1272       59.1126       55.1573        0.0000        0.0000        0.0000        0.0000        0.0000        0.0000        0.0000        0.0000        0.0000        0.0000        0.0000        0.0000        0.0000        0.0000        0.0000        0.0000        0.0000        0.0000        0.0000        0.0000        0.0000        0.0000        0.0000        0.0000        0.0000        0.0000        0.0000        0.0000        0.0000        0.0000        0.0000        0.0000        0.0000        0.0000        0.0000        0.0000        0.0000        0.0000        0.0000        0.0000        0.0000        0.0000        0.0000        0.0000        0.0000        0.0000        0.0000        0.0000        0.0000        0.0000        0.0000        0.0000
        0.0000        0.0000        0.0000        0.0000        0.0000        0.0000        0.0000        0.0000        0.0000        0.0000       27.4399       25.1780       28.2974       21.8918       27.2918       41.1482       22.4081       14.9378       30.4921       12.9427       10.6824       10.3804       14.2295       10.2183       10.7855        9.8158       12.1093       11.5807        8.8737        8.8586        7.2055        3.3533        6.1704        6.4879        3.3730        4.6030        2.7563        2.8087        5.3498        4.0744        4.0750        4.9715        4.0447        3.0244        1.9133        1.0171        1.3852        1.8825        2.3994        0.9458        0.7723        2.1397        2.7371        2.6842        2.6314        2.3984        1.7737        1.3750        1.7744        2.3505        4.7626        3.1574        1.7660        2.7026        3.0462       11.5395        6.3674        7.9789        6.7675        8.0301        5.5718        5.9695        5.1304        4.1894        4.0115        3.9670        2.2965        2.3292        3.1017        2.7640        2.2789        1.9829        2.3655        3.3535        3.7711        4.1886        4.4882        4.3482        4.2368        4.5793        3.1581        1.4787        1.2824        1.6904        2.2354        3.5227        5.4119        9.8953       13.5798       11.9893       14.0666       11.1181       10.8265       10.2045        9.9105        8.4356        6.9924        8.9427        5.8438        8.5719       10.6340       28.6851       32.0096       29.2025       35.1400       25.5834       23.8583       19.8598       19.7350       15.6851       14.7324       14.3335       19.0499       25.7279       27.2558       27.7460       27.9840       22.8170       26.4497       20.5959       15.4760       17.2272       22.2815       26.6717       20.7542       42.4631       34.4857       33.6637       29.9533       28.4167       36.5950       30.8456       32.5777       29.1179       34.7953       40.9598       36.7912       31.8882       40.5489       40.6326       45.4070       46.0723       50.7873       50.8828       62.9753       47.7369       50.7830       49.9907       40.7848       38.0302       40.3680       38.1116       35.5709       38.6808       54.8537       58.3896       61.9637       77.8977       83.7876       88.9294       87.1553      112.4020      118.0636      119.9877      123.9531      143.3400      138.1268      143.7341      119.3020      124.3817      122.5041       99.6067       65.4840       54.7041       86.3515       61.3426       54.3223       56.0697       56.8349       59.8208       61.2535       59.9326       62.9337       62.3958        0.0000        0.0000        0.0000        0.0000        0.0000        0.0000        0.0000        0.0000        0.0000        0.0000        0.0000        0.0000        0.0000        0.0000        0.0000        0.0000        0.0000        0.0000        0.0000        0.0000        0.0000        0.0000        0.0000        0.0000        0.0000        0.0000        0.0000        0.0000        0.0000        0.0000        0.0000        0.0000        0.0000        0.0000        0.0000        0.0000        0.0000        0.0000        0.0000        0.0000        0.0000        0.0000        0.0000        0.0000        0.0000        0.0000        0.0000        0.0000        0.0000        0.0000        0.0000        0.0000        0.0000        0.0000        0.0000
        0.0000        0.0000        0.0000        0.0000        0.0000        0.0000        0.0000        0.0000        0.0000        0.0000       36.5169       36.7907       32.0967       30.5541       37.7369       40.0199       27.4722       19.2258       19.4910        9.9101        8.1393        7.9300        9.0681       10.5293       11.2739       14.5016       17.1211       12.2822        7.1701        4.6585        4.5207        3.1700        5.3951        5.7367        4.9327        4.9962        4.9794        3.4248        2.5106        1.3533        1.6361        1.9712        1.6630        0.9973        0.4894        0.3368        0.7754        0.9136        0.4657        0.2132        0.2889        1.2451        1.8143        3.7728        3.9861        6.3459        5.5938        4.3997        5.4378        8.9257        7.2469        4.7931        3.2121        3.7242        6.5107        9.0554        7.4895       10.7857       12.3716        9.4465        5.8425        3.3061        4.4667        6.1200        3.3752        1.8962        1.9871        1.8273        2.1022        2.5110        3.7178        3.1491        3.9932        4.7664        5.4718        5.5223        5.4650        5.6637        4.8578        4.1163        3.0423        3.7889        3.0091        2.9118        3.5156        6.5848        8.3338        7.3394        9.2708       12.6699       14.9635       16.8312       16.6456       11.3752       13.5026        8.8856        5.5122        3.6767        5.6881        7.2726        7.7048       16.0807       21.3852       25.0943       33.1515       35.3701       33.6242       25.8040       19.3369       14.8766       15.9574       18.2829       17.6895       25.3776       36.6530       26.2035       28.3031       23.0747       26.8107       23.1202       19.1042       19.8673       22.9308       28.8415       19.0876       47.4906       34.0546       30.0088       32.3152       29.6785       28.0391       29.6556       25.9305       28.5777       33.7273       41.0830       67.0292       42.3158       38.6419       41.0918       44.9836       47.3275       52.6328       57.1257       49.6565       56.9475       45.5311       41.5653       39.8580       37.2450       41.0114       35.9130       34.5888       28.4807       37.9018       65.9672       53.1555       61.2795       76.7069       89.6539       91.7663      106.8487      107.8131      113.9688      109.2123      106.6985      115.1387      125.3007      131.6245      141.5408      124.6426       99.0455       68.1663       70.7001       62.9610       54.2372       55.9197       56.8996      101.7989      104.6563      103.6775       59.1303       62.4026        0.0000        0.0000        0.0000        0.0000        0.0000        0.0000        0.0000        0.0000        0.0000        0.0000        0.0000        0.0000        0.0000        0.0000        0.0000        0.0000        0.0000        0.0000        0.0000        0.0000        0.0000        0.0000        0.0000        0.0000        0.0000        0.0000        0.0000        0.0000        0.0000        0.0000        0.0000        0.0000        0.0000        0.0000        0.0000        0.0000        0.0000        0.0000        0.0000        0.0000        0.0000        0.0000        0.0000        0.0000        0.0000        0.0000        0.0000        0.0000        0.0000        0.0000        0.0000        0.0000        0.0000        0.0000        0.0000        0.0000
        0.0000        0.0000        0.0000        0.0000        0.0000        0.0000        0.0000        0.0000        0.0000        0.0000       41.4835       41.1734       33.1459       36.8947       33.3039       23.5976       29.4051       18.8242       18.0027       13.5923        6.6899        4.6506       19.1517       26.4827       44.9054       26.1032       33.8191       32.7088       32.0680       18.7286       15.8894       10.7057        3.8107        8.3695       14.9431        8.5897        5.4151        6.6875        3.8250        0.3282        1.8335        2.9548        2.3411        1.4382        0.7817        0.8405        0.2038        0.0187        0.3208        0.9677        1.8657        3.9128        4.5574        3.7686        4.8484        8.5011       11.4466       10.0414        7.1808        9.5045        5.4408        8.2746        7.6995       13.2676       13.0490       11.5064        9.9906       15.6554       15.8020       12.8120        9.1529        7.7487        6.8841        2.9038        0.9721        0.3705        0.7636        2.0754        3.2834        2.8870        2.2940        3.1607        3.2788        4.5599        3.9530        4.4344        4.3122        3.9329        3.9649        5.0116        5.0170        3.0092        2.7301        5.3017        8.0652        9.2561        6.1828        7.7764       10.1050       11.2717       10.8505        9.6662       11.8744        8.0042        6.6282        7.3605        4.7670        4.0520        4.6223        3.9169        3.8865        8.5867       12.4439       19.7420       27.3880       27.4475       24.6808       21.8542       22.2098       19.5935       17.8075       19.5416       21.0894       25.3228       30.7659       34.7373       36.0598       27.5092       22.9833       22.3592       24.3524       23.6045       17.9551       19.9530       16.8010       17.1344       18.0503       21.0724       27.2803       22.4316       22.8368       22.9549       26.1080       34.7171       35.9683       38.7735       45.6102       55.2383       36.2366       37.8159       42.9931       50.9851       59.9150       62.2795       44.3132       55.5546       49.1885       43.1769       45.3371       39.2596       30.1177       33.8909       33.5390       25.4160       28.3690       36.7121       41.6847       49.3652       53.1133       64.1827       94.3711      110.4258       93.2481      112.0023      101.2261       90.1649       90.6773       87.3760       98.2214      127.5093      137.1259       65.5402       62.0584       62.3669       61.4026       57.9186       57.8258       55.1283       60.2962       62.5619        0.0000        0.0000        0.0000        0.0000        0.0000        0.0000        0.0000        0.0000        0.0000        0.0000        0.0000        0.0000        0.0000        0.0000        0.0000        0.0000        0.0000        0.0000        0.0000        0.0000        0.0000        0.0000        0.0000        0.0000        0.0000        0.0000        0.0000        0.0000        0.0000        0.0000        0.0000        0.0000        0.0000        0.0000        0.0000        0.0000        0.0000        0.0000        0.0000        0.0000        0.0000        0.0000        0.0000        0.0000        0.0000        0.0000        0.0000        0.0000        0.0000        0.0000        0.0000        0.0000        0.0000        0.0000        0.0000        0.0000        0.0000        0.0000        0.0000
        0.0000        0.0000        0.0000        0.0000        0.0000        0.0000        0.0000        0.0000        0.0000        0.0000        0.0000       46.3651       38.9108       32.9719       30.2809       49.8525       42.1709       15.3818       12.1403       14.9018       19.7328       22.1813       13.7277       17.3303       32.0510       25.1661       41.9955       29.1178       29.7405       20.7449       22.8191       14.2080        7.0469        3.9724        6.7679        5.8836        5.7109        6.2958        5.3330        1.6255        3.5075        3.5252        3.1966        1.7150        1.7078        1.1815        1.5659        1.5388        1.5809        1.6905        1.6018        2.9271        1.3548        1.9153        2.0734        2.7524        5.8113        9.1484        6.0445        6.6566        7.5342        8.7259        8.0278        9.7356       10.3431        5.2280        6.1164       15.4487       19.9232       15.2662        8.8521        4.9687        7.3135        5.3315        3.2754        1.6764        1.7441        2.1919        2.8439        2.4856        3.0608        4.1313        4.6113        5.3831        4.4502        4.2050        4.8593        3.5770        3.1527        3.5241        2.8339        1.9139        1.4589        4.9649        6.5770        5.9957        6.4036       10.6490       10.2085        9.4936       10.9099       10.6989       12.8526        8.4080        7.5181        9.3910        7.1824        3.6802        5.2937        3.3092        4.7127       10.5192       39.4813       22.3141       30.0717       30.9583       28.0153       25.1111       20.9902       17.5700       17.5433       19.3451       20.6308       26.7581       27.2427       26.2306       23.9702       24.3786       23.0999       21.1443       21.2391       19.8075       15.2633       15.7794       16.9030       18.7509       19.0140       24.1967       25.3252       22.8984       23.3632       25.0751       31.8908       33.5493       34.8919       32.1514       39.7262       52.3728       37.6073       34.2760       41.2893       46.5171       45.4892       42.5375       45.6922       57.0885       56.2863       49.2432       48.4113       36.2392       44.1972       41.9076       43.6852       26.3844       33.5774       44.3390       46.7367       41.2990       47.1409       54.0190       66.9885      137.5835       99.1884      118.5380       98.9728       86.8765       82.2911       78.4978       78.2635       84.7072       70.9234       96.6373       65.3617       67.3692       56.9277       56.5883       57.8275       54.8201       56.8124        0.0000        0.0000        0.0000        0.0000        0.0000        0.0000        0.0000        0.0000        0.0000        0.0000        0.0000        0.0000        0.0000        0.0000        0.0000        0.0000        0.0000        0.0000        0.0000        0.0000        0.0000        0.0000        0.0000        0.0000        0.0000        0.0000        0.0000        0.0000        0.0000        0.0000        0.0000        0.0000        0.0000        0.0000        0.0000        0.0000        0.0000        0.0000        0.0000        0.0000        0.0000        0.0000        0.0000        0.0000        0.0000        0.0000        0.0000        0.0000        0.0000        0.0000        0.0000        0.0000        0.0000        0.0000        0.0000        0.0000        0.0000        0.0000        0.0000        0.0000
        0.0000        0.0000        0.0000        0.0000        0.0000        0.0000        0.0000        0.0000        0.0000        0.0000        0.0000        0.0000        0.0000        0.0000       32.3178       35.9705       28.1245       15.2555       14.3947       20.7151       26.1036       19.2129       12.9119       20.8958       22.4585       13.7370       26.3285       14.5699        8.9575       11.7539       16.0111       13.6876        8.2508        4.7393        4.6032        5.6703        5.9054        7.0546        4.2650        2.6370        2.2015        3.9883        4.3433        2.0625        1.5594        0.9878        0.6402        1.3811        1.3172        2.3181        2.6313        2.7921        1.6039        3.1858        2.4404        2.3250        2.3486        3.2182        2.4429        2.8519        8.4632        6.2567        5.3565        6.2943        9.2517        6.8022        9.2910        9.1898        5.4830       10.8280        8.7627        4.7154        5.4241        4.0903        3.9653        3.0032        2.7413        1.2886        1.8680        2.2285        2.8664        3.1585        3.8308        3.8906        5.2011        5.8323        6.2381        4.4820        4.5908        3.7901        3.9294        1.8154        2.8742        4.7042        5.5376        7.0363        8.3641       10.3383       11.7179       11.7349       18.2488       17.1021       12.1569        7.0806        9.2558        8.8737        9.1972        6.9533        4.9603        4.4849        6.7986       11.4946       38.2132       23.3918       21.6662       32.2583       30.7721       27.7220       22.3207       17.9819       20.0623       22.1248       21.8277       29.8034       28.6423       27.9274       25.9631       27.9767       24.9891       23.1224       19.6566       18.3091       16.4852       17.0097       17.4980       20.5144       20.8093       25.7431       23.8057       24.8536       24.0579       31.9104       28.9001       55.2622       34.9350       35.3130       50.3306       52.2618       40.0596       52.6781       54.6043       43.6259       38.9402       38.6740       46.2599       61.1450       59.0633       50.0350       40.3476       34.0270       45.4200       32.5035       25.5299       35.5667       37.6893       40.6830       44.4422       42.5345       49.7491       54.0823       60.5063      113.3387      121.8997      116.3182      107.7896      100.1308       89.9802       76.2833       75.6647       81.9061       74.4922       67.0981       65.8209       70.5519       59.2061       61.7473        0.0000        0.0000        0.0000        0.0000        0.0000        0.0000        0.0000        0.0000        0.0000        0.0000        0.0000        0.0000        0.0000        0.0000        0.0000        0.0000        0.0000        0.0000        0.0000        0.0000        0.0000        0.0000        0.0000        0.0000        0.0000        0.0000        0.0000        0.0000        0.0000        0.0000        0.0000        0.0000        0.0000        0.0000        0.0000        0.0000        0.0000        0.0000        0.0000        0.0000        0.0000        0.0000        0.0000        0.0000        0.0000        0.0000        0.0000        0.0000        0.0000        0.0000        0.0000        0.0000        0.0000        0.0000        0.0000        0.0000        0.0000        0.0000        0.0000        0.0000        0.0000        0.0000        0.0000
        0.0000        0.0000        0.0000        0.0000        0.0000        0.0000        0.0000        0.0000        0.0000        0.0000        0.0000        0.0000        0.0000        0.0000        0.0000        0.0000        0.0000        0.0000       22.6285       24.5897       22.0956       15.9932       15.2078       28.5228       12.3751       15.4087       16.5488        6.7758        4.4555        1.7864        7.4980        8.1526        9.4552        8.6469       14.3446       12.5752        6.3261        5.5609        6.1904        2.3893        0.9450        1.8122        2.8674        2.7762        3.5042        2.1380        1.7617        1.9136        2.6075        3.1220        4.4180        8.6914        5.5686        5.0154        1.5576        0.8185        1.6714        1.6006        1.4870        2.4515        6.7560        5.3267        5.0530        5.4746        8.3410        7.4152        8.0341        8.1722        7.7308        5.3946        7.1604        7.5700        2.9820        2.1728        2.0629        4.0855        1.5432        1.2370        2.8350        4.1165        3.4007        3.8705        5.5169        2.9031        2.7181        2.9010        4.0586        5.0778        5.8681        4.9353        4.5599        2.6208        3.2796        3.8834        6.9876        7.8923       10.6617       13.6432       14.9609       14.5687       13.6980       12.7071       10.5804        7.6416        7.4014        7.0633        7.8462        6.3366        6.7349        5.1815       12.5928       14.1714       17.6123       18.3055       22.5565       30.1558       26.4739       23.5053       23.1630       21.8548       22.8611       24.3244       25.5089       30.5205       31.1735       30.8668       27.4416       26.7486       27.0213       24.7482       20.2415       21.0565       18.9531       19.9303       19.8148       24.5944       22.3371       26.1610       23.5563       24.3263       27.0992       31.6503       39.7177       43.4857       37.3665       39.5426       53.6306       40.6201       37.3793       39.5849       37.3837       40.0043       40.4884       43.2171       49.3092       57.9278       48.1637       39.9993       36.6342       30.8401       28.6905       26.2635       24.9731       30.7276       36.1729       42.7985       47.7067       44.1318       49.4770       51.8131       55.3182       88.8402      154.6918      116.2312       88.0402       75.7724       80.8478       87.3715       99.4120       66.7505       67.8914       73.4094       66.4218       60.6959       59.1173       61.1711        0.0000        0.0000        0.0000        0.0000        0.0000        0.0000        0.0000        0.0000        0.0000        0.0000        0.0000        0.0000        0.0000        0.0000        0.0000        0.0000        0.0000        0.0000        0.0000        0.0000        0.0000        0.0000        0.0000        0.0000        0.0000        0.0000        0.0000        0.0000        0.0000        0.0000        0.0000        0.0000        0.0000        0.0000        0.0000        0.0000        0.0000        0.0000        0.0000        0.0000        0.0000        0.0000        0.0000        0.0000        0.0000        0.0000        0.0000        0.0000        0.0000        0.0000        0.0000        0.0000        0.0000        0.0000        0.0000        0.0000        0.0000        0.0000        0.0000        0.0000        0.0000        0.0000        0.0000
        0.0000        0.0000        0.0000        0.0000        0.0000        0.0000        0.0000        0.0000        0.0000        0.0000        0.0000        0.0000        0.0000        0.0000        0.0000        0.0000        0.0000        0.0000        0.0000       14.8893       17.2575       18.1907       16.3606       11.5227       20.2364       14.6721       10.0596        8.2888        8.2721       26.0535       26.9274       31.3807       27.4305       20.9589       21.7716       10.8056        9.3122        5.2340        3.4178        2.4358        2.0999        2.7578        2.5160        2.6040        4.0620        3.2640        4.3020        4.3020        8.0340        9.9480       11.8380       10.2300        6.9540        4.8300        6.1020        8.8762        8.3146        7.4744        8.4847        7.5077        9.5610       10.5235        9.0138        7.0832        9.6470       10.9910       11.0360       13.9471       15.5802       11.4978       11.6264        9.5403        5.7600        5.0166        6.0927        2.3083        1.8873        3.3829        5.2478        4.1567        3.6539        4.2560        3.9107        2.5697        1.2412        1.2591        2.5836        3.8689        4.1502        2.9677        5.0254        4.4992        3.8562        4.6173        6.0546        8.5150       10.3004       17.0990       19.4571       11.7641       11.0772       11.5977       14.2316       11.9851       11.4992       10.4001       10.6746       10.3809       10.5029       17.4143       22.1351       23.1463       27.0031       28.0931       39.7407       31.0923       34.5044       31.4892       28.1785       25.7282       24.6927       25.4267       25.9107       30.3934       29.3062       29.7402       28.0548       28.9875       25.7062       24.9615       23.8157       26.4612       26.0777       24.8275       25.4925       27.9828       27.6687       28.8179       28.2690       28.2963       35.2597       42.1437       44.0059       36.8581       40.2634       48.3411       45.7057       46.9904       41.2388       41.5605       38.7851       44.0604       49.7686       51.2121       47.3194       39.8307       36.6527       32.4871       35.0930       28.4552       25.3721       25.5102       27.6376       31.0913       34.1888       49.0717       42.1907       48.6727       55.9918       55.9609       65.6388      160.0314      160.2355      117.6739       68.8928       70.5573       78.7588       61.3728       55.4239       62.7144       70.8423       84.8008       64.8146       62.4193       56.7015       60.2581        0.0000        0.0000        0.0000        0.0000        0.0000        0.0000        0.0000        0.0000        0.0000        0.0000        0.0000        0.0000        0.0000        0.0000        0.0000        0.0000        0.0000        0.0000        0.0000        0.0000        0.0000        0.0000        0.0000        0.0000        0.0000        0.0000        0.0000        0.0000        0.0000        0.0000        0.0000        0.0000        0.0000        0.0000        0.0000        0.0000        0.0000        0.0000        0.0000        0.0000        0.0000        0.0000        0.0000        0.0000        0.0000        0.0000        0.0000        0.0000        0.0000        0.0000        0.0000        0.0000        0.0000        0.0000        0.0000        0.0000        0.0000        0.0000        0.0000        0.0000        0.0000        0.0000        0.0000
        0.0000        0.0000        0.0000        0.0000        0.0000        0.0000        0.0000        0.0000        0.0000        0.0000        0.0000        0.0000        0.0000        0.0000        0.0000        0.0000        0.0000        0.0000        0.0000       19.2094       25.5697       27.4709       15.9595       16.2050        8.8172        3.8858       16.6776       12.8688       17.0238       19.6151       10.9993       12.8285       11.2735        6.4241        7.6474        9.4497        8.6948        3.1943        2.9838        5.5776        9.1487        5.3474        3.2650        1.7220        4.3800        5.2980        5.8380        6.6180        4.5180        7.7940       12.2640       10.8720        9.4260        5.2920        5.3400        7.2899       10.9825        8.0850       10.1961       13.4231       13.0083        8.1790        3.8134        6.3263       13.7215       11.2263       12.6601       13.8248       13.9470       10.8993       12.6786        8.4590        8.5196        4.0071        2.7744        1.8271        3.6071        3.6167        5.6614        3.5063        2.4155        2.3084        3.6490        1.8098        2.5230        4.2169        3.4325        3.0498        2.7283        2.6865        3.4252        4.2395        4.1656        5.6119        8.1284       10.0427       12.5266       13.9826       14.9982       11.5917       12.3555       14.2319       14.3929       13.9772       16.1741       12.8542       16.0264       18.1505       16.0277       18.8337       25.4490       34.3367       34.4364       37.4269       35.6605       28.9995       25.7714       33.8121       29.5728       27.1290       25.9510       27.7326       28.2240       30.6014       30.6680       29.4727       27.7288       33.1442       30.2449       28.4172       25.1800       27.9963       27.6408       29.1278       29.3736       27.6816       29.0119       29.7289       31.5574       33.4265       40.0779       42.8605       43.9530       36.7645       44.0579       47.6420       41.1654       41.3133       38.2619       40.4134       45.7061       50.3148       50.0075       49.2166       42.6234       43.2634       37.7243       36.2361       43.3135       30.3110       28.2437       24.8573       23.8714       29.0497       36.4510       55.3183       40.8495       48.2843       61.2049       65.0949       93.4579      122.0505      152.0934       69.1498       74.2813      207.8125      100.2686       86.0988       67.4130       78.1993       79.5138       79.0368       58.6119       50.8646       53.3147       57.9682       56.6428       56.5601        0.0000        0.0000        0.0000        0.0000        0.0000        0.0000        0.0000        0.0000        0.0000        0.0000        0.0000        0.0000        0.0000        0.0000        0.0000        0.0000        0.0000        0.0000        0.0000        0.0000        0.0000        0.0000        0.0000        0.0000        0.0000        0.0000        0.0000        0.0000        0.0000        0.0000        0.0000        0.0000        0.0000        0.0000        0.0000        0.0000        0.0000        0.0000        0.0000        0.0000        0.0000        0.0000        0.0000        0.0000        0.0000        0.0000        0.0000        0.0000        0.0000        0.0000        0.0000        0.0000        0.0000        0.0000        0.0000        0.0000        0.0000        0.0000        0.0000        0.0000        0.0000
        0.0000        0.0000        0.0000        0.0000        0.0000        0.0000        0.0000        0.0000        0.0000        0.0000        0.0000        0.0000        0.0000        0.0000        0.0000        0.0000        0.0000        0.0000        0.0000        0.0000       33.9177       25.5956       35.5116       25.9841       17.3625       13.9591       21.0691       15.2625       17.8686       16.0447        8.6820        6.1408        8.4106        8.3403        8.4366        9.7380       14.5423       12.9047       11.8151        7.1391        7.2973        9.4417        9.2202        5.0400        5.7120        4.9620        2.9700        6.9360       10.2600       10.7160        6.1740        5.5500        3.8280        4.1220        4.4400        7.7891       10.8201        9.5807       11.6094       14.3598       14.6209       15.2596       15.4556       15.0754       12.0054        7.1973        5.6104        8.8145        8.7354       12.0339       10.9543        9.9646        6.2632        5.4712        5.9840        5.4734        4.9166        4.4259        3.7882        3.4786        2.5096        2.3143        2.9880        3.3070        3.4041        2.7542        2.8201        2.9998        2.6108        2.0546        3.0296        4.2116        5.1219        7.3774       10.0398       10.3307       11.9701       12.1535       12.6107       14.3105       18.1890       19.6890       16.0899       14.7115       16.0029       16.2177       15.4243       20.7313       19.1925       24.3365       33.3362       33.6049       35.9583       36.0284       30.2531       24.1413       28.5441       30.8538       32.3392       31.2825       29.3594       28.2275       29.3573       30.9985       30.8179       30.1968       27.5715       39.6590       31.7583       25.4123       24.3351       28.5821       29.1681       30.0023       33.4911       28.5023       31.1450       33.1488       35.1743       36.7932       39.9145       49.9945       48.7158       35.9505       38.3231       38.3733       43.5488       57.0516       45.4776       46.0012       56.2083       61.3791       63.5831       59.5766       56.6436       40.3712       38.9784       35.9722       37.9591       33.9302       32.4472       27.8220       30.5794       29.1180       33.9654       37.8799       39.3113       51.6120       67.8835      110.0270       78.3752       71.9510       77.8715       64.9760       70.7691      137.8421       90.1234       76.6036       97.3112       70.3026       76.6289       68.8003       65.2601       58.3192       55.9185       54.3680       55.1758       54.1488       57.0104        0.0000        0.0000        0.0000        0.0000        0.0000        0.0000        0.0000        0.0000        0.0000        0.0000        0.0000        0.0000        0.0000        0.0000        0.0000        0.0000        0.0000        0.0000        0.0000        0.0000        0.0000        0.0000        0.0000        0.0000        0.0000        0.0000        0.0000        0.0000        0.0000        0.0000        0.0000        0.0000        0.0000        0.0000        0.0000        0.0000        0.0000        0.0000        0.0000        0.0000        0.0000        0.0000        0.0000        0.0000        0.0000        0.0000        0.0000        0.0000        0.0000        0.0000        0.0000        0.0000        0.0000        0.0000        0.0000        0.0000        0.0000        0.0000        0.0000        0.0000
        0.0000        0.0000        0.0000        0.0000        0.0000        0.0000        0.0000        0.0000        0.0000        0.0000        0.0000        0.0000        0.0000        0.0000        0.0000        0.0000        0.0000        0.0000        0.0000        0.0000        0.0000       44.9785       36.1228       23.3771       21.4472       32.7385       28.0162       27.8525       27.8573       10.2251        7.6106        6.3933        5.6957        7.5039        6.3102        6.6487        6.8643        7.5089        4.6544        4.3988        3.8372        3.1434        5.8553        5.4780        7.4700        8.2500        6.5760        8.1360        8.6040        7.6440        6.6720        6.6660        6.7380        6.1860        8.4360       12.8600       10.6613        7.3480        9.1335       13.9127       13.5691       13.4376       15.6518       11.7689       13.8174       10.4183       15.3556       10.8245        8.0427       12.1890       12.0891       11.5100       12.5746        8.8914        6.2613        6.1037        7.6466        6.3642        4.7201        6.1715        3.6324        2.9100        2.5456        2.1070        2.2852        2.6944        3.1054        4.0834        4.0170        4.6508        4.5393        4.6970        7.3161       10.3656       10.5151       11.9879       11.0708       12.8771       14.0700       15.9057       18.4536       19.2030       15.1578       13.5514       13.9792       14.6728       15.6126       22.0110       24.2261       21.3186       28.4992       37.5161       36.0562       34.7464       27.6970       26.2553       27.5086       30.9453       31.8853       30.3312       33.2612       32.4370       30.6972       30.0723       30.1167       29.6728       28.8878       30.5346       28.3727       25.2230       24.7364       29.3172       30.2216       30.6977       32.3547       30.1011       31.6746       33.9737       39.5394       41.2552       43.8566       45.6388       44.1709       41.8989       37.5075       37.1974       44.1184       58.0309       53.9975       47.4190       52.4741       64.7646       68.3789       74.9928       55.1390       51.2056       45.4554       44.8872       42.6963       37.9961       32.5163       33.3052       38.5795       36.6997       37.9373       44.6101       46.1353       57.9784       72.1515       73.0306       71.2911       77.1565       91.9376      121.8374      108.2360       83.1489       78.5876       95.6541       96.7293       77.2006       69.5352       69.8126       71.2231       66.4873       66.8929       66.2892       62.6165       62.5503       60.7735       59.2664        0.0000        0.0000        0.0000        0.0000        0.0000        0.0000        0.0000        0.0000        0.0000        0.0000        0.0000        0.0000        0.0000        0.0000        0.0000        0.0000        0.0000        0.0000        0.0000        0.0000        0.0000        0.0000        0.0000        0.0000        0.0000        0.0000        0.0000        0.0000        0.0000        0.0000        0.0000        0.0000        0.0000        0.0000        0.0000        0.0000        0.0000        0.0000        0.0000        0.0000        0.0000        0.0000        0.0000        0.0000        0.0000        0.0000        0.0000        0.0000        0.0000        0.0000        0.0000        0.0000        0.0000        0.0000        0.0000        0.0000        0.0000        0.0000        0.0000
        0.0000        0.0000        0.0000        0.0000        0.0000        0.0000        0.0000        0.0000        0.0000        0.0000        0.0000        0.0000        0.0000        0.0000        0.0000        0.0000        0.0000        0.0000        0.0000        0.0000        0.0000       14.9897       25.9342       24.3378       25.1882       19.8932       12.0614       31.1044       24.9362       12.6933        8.0738        7.3419        5.1249       13.8774       11.8954       10.6862        6.5043        5.0505        2.7834        1.3978        2.9245        3.2972        2.2029        2.7540        7.1520       14.3280       14.5260       14.5325       19.9501       18.9714       15.1131       16.6656       19.8728       13.1173       15.2805       19.2085       18.7937       14.8786       13.9633       16.9097       17.8575       17.3360        9.5132       15.0704       14.9432       11.6136       11.6723       17.8125       18.7339       15.1692       11.9390       13.6533       11.5125        7.3950        7.1940        7.0475        7.5967        7.4781        9.2573        8.5393        6.1581        5.3008        5.5203        4.0177        4.2874        6.4584        9.7501        4.4620        3.1356        3.7412        8.0297        7.2646        8.2049        8.7306        7.9032        8.3941       11.8884       11.9885       13.9312       12.9847       13.8968       13.4459       13.7100       12.2063       13.3220       15.1926       17.0437       21.3055       19.9188       17.3803       18.4957       28.6994       37.4909       29.6618       29.8241       29.6576       29.1226       31.6644       33.0888       37.0256       39.7063       40.3109       35.5108       36.3561       40.6610       37.2271       35.1172       32.5061       27.0446       26.9627       25.6840       23.6695       26.5331       28.1288       28.4880       31.8407       33.1753       37.7571       42.1701       55.4788       52.3707       54.0848       48.4315       55.3397       45.8220       57.0935       55.4985       55.6502       60.0016       58.9711       58.7637       69.7072       72.2831       70.5792       65.8097       56.2958       58.3743       58.8408       55.0089       51.0832       46.8696       47.4781       51.0527       49.1427       53.2865       50.7654       63.0793      101.9668       87.1559       98.5944      121.1305      109.8839      139.4694      108.2611      101.1270      125.7691      126.9205      109.7566       78.2237       74.7292       82.8729       78.7722       86.5326       79.8776       80.9133       78.6078       67.3836       70.3857       70.0826       73.2590        0.0000        0.0000        0.0000        0.0000        0.0000        0.0000        0.0000        0.0000        0.0000        0.0000        0.0000        0.0000        0.0000        0.0000        0.0000        0.0000        0.0000        0.0000        0.0000        0.0000        0.0000        0.0000        0.0000        0.0000        0.0000        0.0000        0.0000        0.0000        0.0000        0.0000        0.0000        0.0000        0.0000        0.0000        0.0000        0.0000        0.0000        0.0000        0.0000        0.0000        0.0000        0.0000        0.0000        0.0000        0.0000        0.0000        0.0000        0.0000        0.0000        0.0000        0.0000        0.0000        0.0000        0.0000        0.0000        0.0000        0.0000        0.0000        0.0000
        0.0000        0.0000        0.0000        0.0000        0.0000        0.0000        0.0000        0.0000        0.0000        0.0000        0.0000        0.0000        0.0000        0.0000        0.0000        0.0000        0.0000        0.0000        0.0000        0.0000        0.0000       24.0881       29.3400       20.7715       14.7171        9.5603       11.9494       19.2834       10.5952        7.7177        5.6733        8.8036        8.6283        6.2421        5.9024        1.8408        2.1837        1.1203        3.1794        1.8140        2.9415        1.2082        2.2637        1.3380        2.6400        5.8260       10.2480       13.2286       12.7535       10.2380       12.4983       13.4734       13.3187       14.9596       15.0232       17.7499       17.0895       17.3568       19.1407       18.2965       19.4916       23.5842       23.4864       21.6361       13.8921       13.4231       16.3741       16.9090       25.3847       20.2701       22.0727       14.5399       14.0023       12.6405        9.2796        6.5763        9.1963        7.2263        7.2015        5.7020        5.4073        5.6045        5.3393        4.4067        5.3827        6.7925        8.1787        3.5060        3.7126        7.0049       10.1978        7.8978        8.1198       12.3102       13.3519       13.6192       13.0419       11.8814       11.2448       11.7658       13.9485       14.7737       13.1721       12.2894       13.1976       14.1184       16.3983       17.8774       18.5670       20.1221       20.2480       25.8743       31.3164       31.9141       29.7162       29.6960       30.9320       35.2551       34.1905       38.9432       39.9924       42.0967       36.8998       38.7460       36.0625       32.9269       28.3842       28.6246       29.2843       28.3427       28.7781       27.5100       33.0152       36.0863       36.7558       32.1102       30.2320       35.8740       46.0451       57.9680       56.8346       67.7520       58.5083       50.3920       56.9488       58.7419       54.2524       61.3089       61.3563       60.6346       63.4064       75.3817       73.4824       68.6479       68.2452       64.2676       69.5751       69.0856       60.3109       60.7696       57.1605       60.2091       63.1402       59.5269       55.7133       61.6833       67.3677       83.7440      107.4802      104.0747      126.9869      115.2771       97.5234       93.3335      115.7153      131.5491       93.5676       89.8535       81.2448      118.2377      107.6473       96.6457       91.7149       76.1144       72.4092       77.2053       75.3342       78.9819       79.2412       81.1569        0.0000        0.0000        0.0000        0.0000        0.0000        0.0000        0.0000        0.0000        0.0000        0.0000        0.0000        0.0000        0.0000        0.0000        0.0000        0.0000        0.0000        0.0000        0.0000        0.0000        0.0000        0.0000        0.0000        0.0000        0.0000        0.0000        0.0000        0.0000        0.0000        0.0000        0.0000        0.0000        0.0000        0.0000        0.0000        0.0000        0.0000        0.0000        0.0000        0.0000        0.0000        0.0000        0.0000        0.0000        0.0000        0.0000        0.0000        0.0000        0.0000        0.0000        0.0000        0.0000        0.0000        0.0000        0.0000        0.0000        0.0000        0.0000        0.0000
        0.0000        0.0000        0.0000        0.0000        0.0000        0.0000        0.0000        0.0000        0.0000        0.0000        0.0000        0.0000        0.0000        0.0000        0.0000        0.0000        0.0000        0.0000        0.0000        0.0000        0.0000       19.9015       26.9748       25.0703       14.6333       11.1281        9.3685        5.7307        4.0626        2.7077        4.5385        3.5613        2.7226        4.0509        2.2241        1.3308        1.8032        1.2963        1.2980        2.0238        3.0565        2.2474        3.5781        3.0300        2.7060       10.0860       17.0820       10.2688        6.4955        5.9325        5.7315        6.5761        6.6950        8.4672       12.1676       13.5352       17.1110       15.6948       19.9269       25.6049       22.6220       26.3431       28.4706       23.8145       18.5818       16.8027       18.9323       20.3623       21.7779       20.0810       20.4016       15.8083       11.8104       14.4170        7.4678        7.4500        5.5441        5.6093        3.7413        5.3317        7.1900        7.2874        5.9455        4.9508        5.3669        5.3895        8.5668        4.6883        4.1028        6.6631        9.0892        4.7408        5.6123        9.6376        9.1256        8.4040        9.7734        9.8678       10.1921       11.8701       12.4576       14.4732       15.8903       12.8605       12.9132       13.9855       15.7961       16.5748       16.6384       20.6501       23.0394       31.9664       30.9928       29.9030       27.8070       30.0957       29.5968       32.4836       35.5363       40.8146       41.4651       40.4467       35.7312       32.4942       31.7844       28.6677       27.3944       27.8685       29.3112       28.8207       28.1288       26.4888       30.2582       41.7472       36.9694       33.2221       31.6163       36.1779       43.9785       50.2292       54.5936       59.9584       58.9220       54.6782       58.6253       57.6837       59.4531       63.0397       63.4581       64.8255       70.5760       81.2701       79.7075       78.1667       77.5347       73.3262       74.9583       72.8148       76.2753       91.0988       83.6913       79.0782       80.2455       74.9149       75.3636       72.1509       79.0086       93.2234       91.0774      102.9502      107.6278       87.9819       88.4385       88.9256       98.2765      108.6785      122.0644      104.9174       87.2088       99.7555      109.0599      113.1084       97.8227       79.7213       72.9394       73.9093       83.7680       83.3693       82.6848       86.0517       94.8450        0.0000        0.0000        0.0000        0.0000        0.0000        0.0000        0.0000        0.0000        0.0000        0.0000        0.0000        0.0000        0.0000        0.0000        0.0000        0.0000        0.0000        0.0000        0.0000        0.0000        0.0000        0.0000        0.0000        0.0000        0.0000        0.0000        0.0000        0.0000        0.0000        0.0000        0.0000        0.0000        0.0000        0.0000        0.0000        0.0000        0.0000        0.0000        0.0000        0.0000        0.0000        0.0000        0.0000        0.0000        0.0000        0.0000        0.0000        0.0000        0.0000        0.0000        0.0000        0.0000        0.0000        0.0000        0.0000        0.0000        0.0000        0.0000
        0.0000        0.0000        0.0000        0.0000        0.0000        0.0000        0.0000        0.0000        0.0000        0.0000        0.0000        0.0000        0.0000        0.0000        0.0000        0.0000        0.0000        0.0000        0.0000        0.0000        0.0000        0.0000       20.0847       14.8356       12.8209       10.3433        8.3709        6.6782        2.0861        1.4838        3.2115        1.8400        4.2036        2.7325        1.9570        0.9471        1.7839        3.9474        2.9457        2.1986        1.2615        2.4017        3.1483        3.3780        2.8020        7.2660       10.5240        7.9473        6.2960        5.7706        7.2661        6.0609        9.3180        7.0881        7.3771        7.3001        9.0319       10.2713       11.1753       11.7756       12.4287       17.8555       14.9621       19.0873       17.3984       15.6173       15.4953       26.7338       24.1222       21.3255       19.7521       15.4324       13.7409       14.5578       11.2021        9.4526        7.4938        4.2822        4.4955        6.9196        7.4462        8.5299        8.6350        5.6513        6.2044        5.3826        5.7413        4.1466        5.5736        6.9168        5.2792        5.0214        6.0810        5.7881        6.8101        7.7434       10.7955       10.7411       13.8366       12.2729       11.3828       14.3060       15.1202       12.5546       12.6395       13.2796       15.4858       15.3225       16.8188       20.2318       25.2973       30.6020       30.0279       29.8189       28.6872       32.5114       37.7239       35.7387       42.1396       49.3562       52.4258       46.6422       39.7519       34.6753       30.8453       31.2254       29.0759       30.1024       30.1793       32.7099       34.2727       38.6062       40.7012       36.9357       37.4227       39.2291       37.5416       44.4845       48.8382       59.9181       67.4189       72.7595       69.1992       68.3120       71.1865       70.9728       73.3323       73.2066       69.6523       79.4816       76.3218       86.4713       88.7474       88.0214       90.2696       82.6291       88.2266      110.5018      117.8701      109.2667       93.9045       88.5144       93.8303       92.0975       91.1860       82.3638       86.0805      102.2989      109.0364      122.3294       96.2088      105.7596       89.5423      119.5369      123.6788      103.6396       93.8496       91.4412       82.4369      100.5302      115.1747      118.0142      102.6475       95.2320       93.5789       98.8657       93.7025       96.5735       97.9754       99.8783       98.9188        0.0000        0.0000        0.0000        0.0000        0.0000        0.0000        0.0000        0.0000        0.0000        0.0000        0.0000        0.0000        0.0000        0.0000        0.0000        0.0000        0.0000        0.0000        0.0000        0.0000        0.0000        0.0000        0.0000        0.0000        0.0000        0.0000        0.0000        0.0000        0.0000        0.0000        0.0000        0.0000        0.0000        0.0000        0.0000        0.0000        0.0000        0.0000        0.0000        0.0000        0.0000        0.0000        0.0000        0.0000        0.0000        0.0000        0.0000        0.0000        0.0000        0.0000        0.0000        0.0000        0.0000        0.0000        0.0000        0.0000        0.0000        0.0000
        0.0000        0.0000        0.0000        0.0000        0.0000        0.0000        0.0000        0.0000        0.0000        0.0000        0.0000        0.0000        0.0000        0.0000        0.0000        0.0000        0.0000        0.0000        0.0000        0.0000        0.0000       17.9385       15.5223       13.8604        8.0027        5.3229        6.7833        4.6912        3.9032        6.6429        4.9900        5.4980        8.0069        6.5087        5.7992        7.0630        6.1028        7.5659        5.2414        6.0102        6.0147        6.5834        2.9681        5.8617        6.0038        8.3534       11.6698       10.8760        8.0030       10.3142        9.9629        7.4772        8.5721        6.6838       10.1983       13.1075       13.7945        8.7487        6.4609        5.6613        9.7703       10.8783       11.4460        9.2394        9.6328        8.4021        9.2832       13.8617       14.7302       22.8349       22.4108       14.4495       15.1707       17.4224       10.2610       11.2254        7.2125        6.1277        6.5653        8.6010        7.8535        6.0626        6.5748        7.0461        7.5004        8.2391        7.8807       11.3574       15.8731       15.2972       13.4787       12.2731       12.6120        9.6584        9.7315        6.4935       10.1219       14.2386       15.3063       13.0075       12.0271       13.0999       14.3419       13.3675       13.2524       13.6093       14.1087       14.4678       14.2986       15.0348       19.1073       26.8756       28.9088       30.9697       29.9808       46.9309       44.4246       45.9926       49.3299       61.5478       78.8212       73.6308       74.7883       39.8882       34.0993       31.8980       40.6226       40.3171       38.2013       42.9294       50.0636       50.9926       43.9891       38.5854       43.0487       55.5180       47.6193       53.9698       59.3085       56.1268       66.7040       65.8272       72.6329       90.2865       91.3442       88.3803       90.3157       99.7800       97.2658      100.3448       96.9666      100.8832      100.3003      106.1061      116.3374      116.8455      148.3770      125.5880      121.6359      112.9257      119.7584      127.4059      127.5635      118.5809      119.3361      119.5426      113.4761       91.4610       95.5613       96.8385      100.5322      114.5748       98.8766      106.8101       96.9030       96.1760       96.7938      101.0551      107.9392      138.0297      136.5137      141.5748      144.7643      168.0932      145.6166      149.3850      134.7791      116.3456      118.7486      119.9651      123.2651      111.7297        0.0000        0.0000        0.0000        0.0000        0.0000        0.0000        0.0000        0.0000        0.0000        0.0000        0.0000        0.0000        0.0000        0.0000        0.0000        0.0000        0.0000        0.0000        0.0000        0.0000        0.0000        0.0000        0.0000        0.0000        0.0000        0.0000        0.0000        0.0000        0.0000        0.0000        0.0000        0.0000        0.0000        0.0000        0.0000        0.0000        0.0000        0.0000        0.0000        0.0000        0.0000        0.0000        0.0000        0.0000        0.0000        0.0000        0.0000        0.0000        0.0000        0.0000        0.0000        0.0000        0.0000        0.0000        0.0000        0.0000        0.0000
        0.0000        0.0000        0.0000        0.0000        0.0000        0.0000        0.0000        0.0000        0.0000        0.0000        0.0000        0.0000        0.0000        0.0000        0.0000        0.0000        0.0000        0.0000        0.0000        0.0000       26.5178       23.4918       17.2789       11.2250        9.1448        3.4589        2.9369        2.3442        3.2077        6.6591        5.7566        7.5610        7.1206        6.2655        4.2533        7.8831        6.0641        4.7990        4.5541        3.0038        2.9596        2.6135        2.8879        5.2574        8.6577        6.0248        6.4996        5.8909        3.1583        4.8685        4.8108        6.7940        7.0795        9.9508       10.1048        9.8567        6.8195        6.0434        5.4825       10.3382        8.3161        7.1269        9.6654        8.2052       10.0181        8.5488        9.3508        8.7815       13.7088       16.7019       20.9806       19.0915       16.1604       14.1434       14.0805       12.2788        9.2102        9.1326        9.6601       10.5565       13.7693       13.5443       13.7578       10.8808        9.0072       12.1369       18.2215       14.8768       15.6210       12.4231       15.3798       10.8192        8.4241       11.8670       18.4942       17.0116       11.5074       13.6048       16.7622       16.0451       14.0934       15.3973       15.5153       14.1418       17.3419       18.3437       18.6275       12.9797       13.1655       14.0998       18.1692       23.5111       24.8263       28.1591       26.8259       36.3962       44.8695       50.6149       44.7093       54.0023       67.3996       85.5251       56.0344       38.0042       34.5902       30.7953       30.2499       33.9514       44.3610       42.8373       53.1822       55.3625       42.6849       43.2161       51.9115       44.1744       40.1917       47.5663       45.4384       49.9782       66.3137       71.3316       72.0407       85.1008       89.9103       90.0395       93.5845      105.8932      111.2601       94.6310       91.9589       99.3854       99.0307      105.6294      110.5242      113.7896      122.2795      117.0321      129.5224      123.2032      127.0383      135.8751      112.8111      107.8776      104.9674       96.2718       95.9718       90.3477       90.2572       93.5498      103.7672      100.6881       93.7579       99.6877       86.9526       92.0180      102.6863      102.5799      103.6562      129.5885      140.8474      145.8068      142.2351      142.8220      165.1583      170.4183      151.1591      123.1246      127.2809      127.1703      133.6676       95.5272       91.2369        0.0000        0.0000        0.0000        0.0000        0.0000        0.0000        0.0000        0.0000        0.0000        0.0000        0.0000        0.0000        0.0000        0.0000        0.0000        0.0000        0.0000        0.0000        0.0000        0.0000        0.0000        0.0000        0.0000        0.0000        0.0000        0.0000        0.0000        0.0000        0.0000        0.0000        0.0000        0.0000        0.0000        0.0000        0.0000        0.0000        0.0000        0.0000        0.0000        0.0000        0.0000        0.0000        0.0000        0.0000        0.0000        0.0000        0.0000        0.0000        0.0000        0.0000        0.0000        0.0000        0.0000        0.0000        0.0000        0.0000
        0.0000        0.0000        0.0000        0.0000        0.0000        0.0000        0.0000        0.0000        0.0000        0.0000        0.0000        0.0000        0.0000        0.0000        0.0000        0.0000        0.0000        0.0000        0.0000        0.0000       34.9465       30.7317       25.6606       17.9353       12.2172        8.2531        6.1083        4.1223        7.1310        6.1691        3.8165        4.7555        7.7914        5.9401        3.2981        6.4345        5.4200        6.0454        4.9526        1.9566        4.1737        6.1920        5.6190        8.9486        9.0026        5.5395        4.5969        7.8880        6.8257        5.9055        4.4021        3.5616        3.3965        8.8612       10.6688       10.2856        7.1258        5.8295       10.1771       10.6072       11.4419       13.4257       14.3518       12.7078       10.2182       13.9006       11.7377       10.5135       11.9390       13.6094       16.0254       10.6969       11.7236       11.1940       14.3961       14.8034       14.9417       14.0551       13.9425       17.3121       17.8904       16.0835       13.4978       13.3048       10.4547       13.0837       14.6358       15.1571       16.0910       14.6357       16.2380        9.9827        9.1770       10.0947       12.1299       15.8135       16.8566       12.6095       10.4607       10.6941       11.8875       12.3693       13.5827       13.7394       16.4729       16.6004       15.2253       11.9307       15.4482       13.4470       16.2014       22.1056       24.5245       24.9515       27.2767       57.9242       63.6782       62.2437       45.6444       69.3094       77.7184       73.8449       51.7247       43.7220       39.0625       30.1873       31.1737       43.1982       52.0795       45.6250       50.2743       55.5750       59.3389       54.1815       49.8905       49.6206       37.2755       46.6149       51.8443       58.5985       66.0696       73.0131       73.6077       83.2488       80.4593       81.2137       89.5956       89.0491       93.0447       91.3564       86.8058       97.3487      102.2729      104.7612      100.8786      101.7303      112.6246      121.1741      145.4603      144.4072      143.7410      133.4914      118.8133      124.8283      119.8438      123.3031      100.6880       97.2242      104.6806      105.9355      109.1219       91.5808       95.6303      113.9921      106.1650      104.3489       98.8472       97.1228      102.4825      139.4794      148.3132      162.7913      140.3987      142.4033      153.8506      161.3586      167.7384      137.4730      123.6063      123.4651      115.1045       92.0331      121.1019       98.6130        0.0000        0.0000        0.0000        0.0000        0.0000        0.0000        0.0000        0.0000        0.0000        0.0000        0.0000        0.0000        0.0000        0.0000        0.0000        0.0000        0.0000        0.0000        0.0000        0.0000        0.0000        0.0000        0.0000        0.0000        0.0000        0.0000        0.0000        0.0000        0.0000        0.0000        0.0000        0.0000        0.0000        0.0000        0.0000        0.0000        0.0000        0.0000        0.0000        0.0000        0.0000        0.0000        0.0000        0.0000        0.0000        0.0000        0.0000        0.0000        0.0000        0.0000        0.0000        0.0000        0.0000        0.0000        0.0000
        0.0000        0.0000        0.0000        0.0000        0.0000        0.0000        0.0000        0.0000        0.0000        0.0000        0.0000        0.0000        0.0000        0.0000        0.0000        0.0000        0.0000        0.0000        0.0000        0.0000       37.0279       36.5968       33.7138       23.3443       18.0900       10.1292        7.7658        6.2527        4.6652        5.2526        4.8184        6.0256        3.7501        1.7339        2.0844        3.6886        4.7281        4.7134        4.3581        4.6937        5.2153        6.7541        6.6883       10.0254        6.4186        6.4558        7.6590       12.0684       13.1416        7.0146        5.7430        7.2921        5.2911        5.1434        8.6113       10.5749       10.1066        8.9009       12.7863       10.0706       11.9195        9.8932       12.6381       13.0099        9.6988        7.9596        7.2584        7.4577        9.2057       17.8261       17.0244       11.1286       10.7205       10.7415       12.6068       14.7666       17.3940       16.0663       17.1210       15.5702       14.1177       13.3827       14.6543       16.6934       13.9828       12.2290       13.4223       15.2881       16.2843       18.0823       16.7202        9.6778       12.4974       11.0779       10.3175       12.8422       15.3409       14.6450       10.7282        9.9062       15.0944       16.9515       17.9586       12.1090       12.0197       12.5390       14.4932       12.2553       17.4592       13.6610       17.5243       21.2989       22.6412       24.7368       33.6912       60.5118       57.4228       46.3662       59.2156       82.6580       88.7410       72.2515       58.8651       45.1094       38.7330       37.2269       43.4873       51.9999       54.9141       53.8854       59.7179       59.6819       65.7559       54.6628       49.4840       53.9647       53.7845       61.2765       69.5547       74.9912       73.9192       75.5503       74.2800       81.5868       83.8743       85.4720       96.4381       99.9278      108.8110      105.6974      120.6425      131.0705      127.3253      101.4376       92.7871       90.9960      107.2745      126.4254      129.7713      171.8134      199.1797      179.2714      166.6378      153.8801      161.1953      128.1423      122.6589      101.7889      122.4673      116.7638      102.7532      104.2654      107.4842      120.2424      107.3519      107.0683      105.6920      101.6591      116.4082      145.5835      150.5333      150.2947      169.3867      162.8717      164.0968      171.0894      173.2096      135.5738      122.5460      103.9209      123.8529      107.3540      108.2932       89.0768       95.5083        0.0000        0.0000        0.0000        0.0000        0.0000        0.0000        0.0000        0.0000        0.0000        0.0000        0.0000        0.0000        0.0000        0.0000        0.0000        0.0000        0.0000        0.0000        0.0000        0.0000        0.0000        0.0000        0.0000        0.0000        0.0000        0.0000        0.0000        0.0000        0.0000        0.0000        0.0000        0.0000        0.0000        0.0000        0.0000        0.0000        0.0000        0.0000        0.0000        0.0000        0.0000        0.0000        0.0000        0.0000        0.0000        0.0000        0.0000        0.0000        0.0000        0.0000        0.0000        0.0000        0.0000        0.0000
        0.0000        0.0000        0.0000        0.0000        0.0000        0.0000        0.0000        0.0000        0.0000        0.0000        0.0000        0.0000        0.0000        0.0000        0.0000        0.0000        0.0000        0.0000        0.0000        0.0000        0.0000       50.9397       45.5321       48.7434       38.3593       30.4906       26.8661       21.5423       17.3085       14.7131       10.4236        3.7181        4.7566        2.5054        0.9927        1.7676        1.7045        4.4915        6.3544        7.4588        6.7550        9.1861        6.4417       14.4741       15.5236       10.3464        9.5657       12.1322       13.0520       11.7561       11.3411       10.5742       10.8282        9.9695       10.7737       10.6297       13.4134       12.5972       11.8501       12.3272       13.1714       10.6663        5.9257        7.6875        9.7836       13.2261        8.4107        8.8323       12.6436       14.0900       12.9491       11.9480       12.9249       13.2687       18.4485       18.7265       25.5210       25.8549       20.3441       22.4848       24.2794       24.6627       20.9611       20.5005       20.9603       20.5351       22.1822       25.5630       31.2797       29.1160       22.0193       16.2653       16.0666       17.5594       18.8120       22.9000       29.9461       16.3724       15.0741       15.0773       13.4594       24.4980       35.7196       21.1535       16.0864       14.9207       16.3135       12.1556       13.4928       16.4021       20.4401       27.7189       26.6896       42.7304       47.2008       66.7942       78.3801       96.1381      110.4693       78.0456       66.4540       73.9703       67.4864       54.9029       53.8987       49.5226       46.8149       47.9710       64.0295       59.7601       61.1485       69.0497       74.7171       71.9799       71.3542       75.0544       78.2334       90.4946       82.4231       93.1173       81.8267       80.6743       83.9046       96.4041      103.1274      112.2228      110.9740      113.6009      119.4022      113.5086      112.9377      126.4076      121.7290      111.5731      103.5229       95.5076       98.9251      110.7786      111.2386      127.2118      120.1489      126.8753      125.9978      126.1596      125.6379      128.3264      120.2226      126.0518      128.1381      136.5858      141.5677      131.6543      132.2078      133.9001      127.4080      121.5019      133.6205      136.0469      134.6239      132.5838      165.7744      160.7878      151.0306      151.4647      135.8300      137.2534      153.6158      148.7063      141.5530      145.9133      137.3548       96.6334       90.8273       86.3180       90.8232       51.9900        0.0000        0.0000        0.0000        0.0000        0.0000        0.0000        0.0000        0.0000        0.0000        0.0000        0.0000        0.0000        0.0000        0.0000        0.0000        0.0000        0.0000        0.0000        0.0000        0.0000        0.0000        0.0000        0.0000        0.0000        0.0000        0.0000        0.0000        0.0000        0.0000        0.0000        0.0000        0.0000        0.0000        0.0000        0.0000        0.0000        0.0000        0.0000        0.0000        0.0000        0.0000        0.0000        0.0000        0.0000        0.0000        0.0000        0.0000        0.0000        0.0000        0.0000        0.0000        0.0000        0.0000
        0.0000        0.0000        0.0000        0.0000        0.0000        0.0000        0.0000        0.0000        0.0000        0.0000        0.0000        0.0000        0.0000        0.0000        0.0000        0.0000        0.0000        0.0000        0.0000        0.0000        0.0000       60.4537       47.9260       52.7639       46.0412       41.2927       35.3383       31.8875       25.6181       18.8928       12.5019        3.2483        2.5941        1.3808        1.4165        2.2584        1.9119        4.1195        6.7465        5.0429        4.8591        9.8663       10.7280       10.7308       11.8507       15.1980        9.8619       12.3684        8.4704        8.3770        9.3105        9.3712        8.1611        8.7412       13.1430       13.6932       14.7249       13.7028        9.7515       10.7341       13.1111       12.2362        9.7479        8.2416        8.0891        8.3699        6.6100        6.1231        8.8829       12.1673       16.5983       12.6643       10.6278       10.4929       17.8737       12.4915       18.0200       20.6562       18.4067       25.6732       24.7446       17.6918       19.7677       16.2118       22.1337       24.8461       28.2525       22.8387       22.9214       26.3642       32.0515       23.0352       14.4327       13.2920       18.1149       16.1232       35.1863       31.0826       20.2192       13.3837       14.1031       16.9593       28.3600       26.3292       31.5290       19.7378       16.0520       14.1463       12.6872       18.1021       17.8813       26.1896       32.7411       38.2894       43.1294       72.0252       97.5487       79.3280       84.4108       77.1074       83.6715       76.7423       79.2597       62.1995       61.3457       54.4178       47.9924       63.8450       71.8438       64.9773       71.1289       80.6307       80.9627       77.1261       82.1702       82.8582       93.2104      103.1981      100.5874       88.5384       87.3909       92.9355      111.6663      117.5349      120.5124      137.0222      122.6262      123.0205      119.9204      112.1567      108.2090      116.3988      114.1195      113.8874      109.4556      103.1133       96.0898      100.6673      102.1293      114.7311      111.5228      124.6438      138.7365      144.5663      153.5489      157.1890      145.3312      153.0400      159.8112      156.9371      156.9758      157.3422      145.9819      144.7804      136.2341      148.9388      173.8510      159.3319      185.1979      159.5353      164.5501      151.6224      148.1232      134.0129      112.6880      139.5060      125.4531      126.9107      110.3090      146.9784      123.0088       99.4507       92.2480       83.2144       81.5700       56.0100        0.0000        0.0000        0.0000        0.0000        0.0000        0.0000        0.0000        0.0000        0.0000        0.0000        0.0000        0.0000        0.0000        0.0000        0.0000        0.0000        0.0000        0.0000        0.0000        0.0000        0.0000        0.0000        0.0000        0.0000        0.0000        0.0000        0.0000        0.0000        0.0000        0.0000        0.0000        0.0000        0.0000        0.0000        0.0000        0.0000        0.0000        0.0000        0.0000        0.0000        0.0000        0.0000        0.0000        0.0000        0.0000        0.0000        0.0000        0.0000        0.0000        0.0000        0.0000        0.0000        0.0000
        0.0000        0.0000        0.0000        0.0000        0.0000        0.0000        0.0000        0.0000        0.0000        0.0000        0.0000        0.0000        0.0000        0.0000        0.0000        0.0000        0.0000        0.0000        0.0000        0.0000        0.0000       65.0696       56.6183       57.5142       48.0028       43.5045       37.6687       32.5504       25.6028       19.7868       15.1742        3.3313        2.6845        1.9197        1.6800        2.8295        3.1125        4.2713        6.2911        7.6074        9.5713       13.8885       13.3507        8.4036       12.7262       11.1299       12.4618       12.1832       10.3751        7.8372        9.1550       10.8668       11.9790       11.1136       16.4397       18.4613       17.7994       12.3164        9.7738        8.8838       10.7155        8.9555        7.9048        7.3851        7.3781        9.1287        7.2690        7.3037        6.1915        9.3150       13.5905       13.5900        7.6076       11.1465       16.0361       20.1631       21.1739       21.3990       25.3747       27.4104       26.5321       20.3811       21.4849       22.5992       27.5103       27.7944       30.1858       32.1930       27.0646       28.3168       23.5663       15.8068       15.1256       18.7393       16.2047       14.0804       21.9006       27.6950       13.0563       17.9344       18.6605       20.6340       21.3085       15.9668       19.9593       22.1409       16.0549       13.1140       14.6130       13.9995       16.9219       36.1854       47.7923       46.9429       44.0247       75.7884       69.9951      103.1210       94.2180       86.3116       95.3245       80.9158       75.3245       54.4319       53.2069       48.8390       55.5972       72.9765       83.8800       69.9959       63.9911       82.6920       78.8852       82.8839       79.0511       92.2750       93.1125      106.2638      100.8757       90.8794       96.4784      109.1486      126.1600      146.6102      159.0300      158.0563      150.7043      139.7147      139.8917      125.4480      123.0436      120.3240      118.4196      122.7155      123.6353      125.1381      115.2380      107.0996      108.7795      121.3225      127.2064      139.7239      145.9960      159.7152      161.2337      176.7543      164.8408      152.8697      163.4891      168.5021      172.7153      187.9238      186.3276      166.6975      150.4935      147.3849      172.8774      171.7621      175.3523      161.7839      145.6152      156.4454      145.8944      117.3881      104.2273      132.3588      131.1554      133.4187       97.1998      151.8247       90.3620       88.2177       91.1912       81.0917       83.2364       59.2800        0.0000        0.0000        0.0000        0.0000        0.0000        0.0000        0.0000        0.0000        0.0000        0.0000        0.0000        0.0000        0.0000        0.0000        0.0000        0.0000        0.0000        0.0000        0.0000        0.0000        0.0000        0.0000        0.0000        0.0000        0.0000        0.0000        0.0000        0.0000        0.0000        0.0000        0.0000        0.0000        0.0000        0.0000        0.0000        0.0000        0.0000        0.0000        0.0000        0.0000        0.0000        0.0000        0.0000        0.0000        0.0000        0.0000        0.0000        0.0000        0.0000        0.0000        0.0000        0.0000        0.0000
        0.0000        0.0000        0.0000        0.0000        0.0000        0.0000        0.0000        0.0000        0.0000        0.0000        0.0000        0.0000        0.0000        0.0000        0.0000        0.0000        0.0000        0.0000        0.0000        0.0000        0.0000       63.4031       56.1799       54.3965       46.9746       42.0010       35.4766       30.4307       26.6432       20.9107       17.4423        5.5801        3.5909        4.1957        2.4809        1.2554        2.5554        4.0869        5.7343        4.4696       10.0693       13.0317       10.1481       13.8976       21.8940       19.0800       14.5956       12.5536       10.4479        7.1177        7.3301        9.8895       10.3599        8.8307       13.4028        8.4706       13.7710       14.4865       12.3205       10.2003       10.3460       10.1074        8.5645        6.5598        9.6895       13.9900       12.1471       14.5719       13.6222       15.1690       18.2035       13.9721       15.9437       17.5260       19.6681       22.5705       25.9760       32.1579       35.8129       30.1232       27.3114       27.5434       21.4401       21.7423       25.2778       26.5479       31.3690       34.3058       39.6650       36.4237       27.6846       21.1496       22.1083       23.5103       19.0647       16.4675       20.7346       24.0729       16.9630       15.5872       19.6428       17.3286       14.6308       14.9660       14.3835       16.4534       16.8000       13.3389       16.3988       18.1191       18.3564       41.7043       36.1955       42.8256       37.6115       58.1860       57.8053       98.3153      106.2119       86.7509       94.3691       86.9221       86.3246       62.4406       50.2536       48.6699       49.1289       61.6621       78.8410       66.0645       59.4262       75.1299       80.4092       77.3188       69.7056       86.3553      100.8831      109.6155      107.3348      102.2971      117.0350      123.5070      146.6938      168.5114      171.3794      156.1373      155.3766      146.5971      151.8897      139.4622      131.1500      128.5285      125.9697      130.3314      130.6617      124.8986      125.0457      101.3430      108.8102      131.4579      135.4521      141.1794      140.3488      156.2621      155.0988      183.1121      170.9305      168.6446      173.3765      179.8069      184.1110      200.0882      193.3806      177.8715      153.2198      156.7265      153.3469      160.5336      152.5633      157.7423      149.3659      139.3280      156.0237      129.7919      145.5372      139.0071      133.6214      119.1561      132.5231      137.0461      120.3437       84.4894       92.4628       74.2614       73.4358        0.0000        0.0000        0.0000        0.0000        0.0000        0.0000        0.0000        0.0000        0.0000        0.0000        0.0000        0.0000        0.0000        0.0000        0.0000        0.0000        0.0000        0.0000        0.0000        0.0000        0.0000        0.0000        0.0000        0.0000        0.0000        0.0000        0.0000        0.0000        0.0000        0.0000        0.0000        0.0000        0.0000        0.0000        0.0000        0.0000        0.0000        0.0000        0.0000        0.0000        0.0000        0.0000        0.0000        0.0000        0.0000        0.0000        0.0000        0.0000        0.0000        0.0000        0.0000        0.0000        0.0000        0.0000
        0.0000        0.0000        0.0000        0.0000        0.0000        0.0000        0.0000        0.0000        0.0000        0.0000        0.0000        0.0000        0.0000        0.0000        0.0000        0.0000        0.0000        0.0000        0.0000        0.0000        0.0000        0.0000       44.6519       49.0282       47.4544       43.0750       36.6871       22.7077       17.3411       13.3348        9.9157        1.2303        0.8052        0.7903        0.7442        9.9472       13.1937       14.8661       14.3315       14.9022       15.1298       14.4380       11.1926        6.3681        7.7503        9.7732        7.6915        7.6774        6.7920        3.4239        8.3701        9.3097        9.2347       11.2357       10.3005        8.4009       12.5389       10.2352       11.0775       10.9747       11.4859       12.0244       10.3867        9.4703        9.9009       17.3718       17.3517       16.7748       14.2512       16.2581       24.6757       17.0489       22.6841       21.7106       20.9905       23.0641       30.3072       33.6511       37.2760       36.4576       40.8513       47.5938       45.4662       44.3053       47.1824       44.4912       46.0902       53.4019       58.6105       42.6690       37.4455       38.5592       53.4492       68.8548       57.8788       17.4524       12.5013       22.0374       21.0516       13.8545       18.9466       15.6901       14.6014       15.7346       18.7818       15.4736       17.3887       18.3809       20.3345       21.4800       24.0877       40.2417       44.6160       33.0959       39.6016       76.8388       77.2988       76.9350       82.5083       84.3834      107.5596       97.5657      117.8316       83.8356       80.0128       62.5241       56.6869       81.7688       84.3888       75.2923       67.7782       72.8816       69.8912       66.7799       74.8194      112.7882      110.9696      125.1387      120.5881      122.8972      135.7028      154.0367      177.7082      167.4325      186.3560      185.5853      188.0102      184.0265      186.4965      165.2678      147.8219      136.4042      130.3205      130.7889      146.0956      165.0211      119.5176      118.9205      123.2641      154.3690      160.1239      149.1705      144.7661      160.0170      178.6375      211.8290      203.0786      189.6941      185.7456      196.5915      211.7432      209.5121      186.6694      163.6794      157.4244      186.8596      207.3120      182.9330      177.5443      163.8641      163.2815      167.8663      174.3088      144.9626      135.8054      120.9796      128.4183      116.7062       84.4996      100.5124       88.8667       88.8154       77.9378       75.3185       88.0028       77.5805       77.1473       68.8195       83.8624        0.0000        0.0000        0.0000        0.0000        0.0000        0.0000        0.0000        0.0000        0.0000        0.0000        0.0000        0.0000        0.0000        0.0000        0.0000        0.0000        0.0000        0.0000        0.0000        0.0000        0.0000        0.0000        0.0000        0.0000        0.0000        0.0000        0.0000        0.0000        0.0000        0.0000        0.0000        0.0000        0.0000        0.0000        0.0000        0.0000        0.0000        0.0000        0.0000        0.0000        0.0000        0.0000        0.0000        0.0000        0.0000        0.0000        0.0000        0.0000        0.0000        0.0000
        0.0000        0.0000        0.0000        0.0000        0.0000        0.0000        0.0000        0.0000        0.0000        0.0000        0.0000        0.0000        0.0000        0.0000        0.0000        0.0000        0.0000        0.0000        0.0000        0.0000        0.0000        0.0000        0.0000        0.0000        0.0000        0.0000       33.3749       20.2446       15.9691       11.5108        8.3723        1.6206        1.0148        1.0497        0.6293       13.4518       18.2451       20.2155       19.7809       20.1186       19.6472       17.0395       13.4370        6.7218        7.5495        9.9074        3.6322        5.8871       10.1741        9.7628       10.2728        6.4338        5.8528        8.6547       12.2241       10.6807       12.0391       10.4135        9.8826       12.9615       12.1496       13.4733       12.3024       11.3917        9.8768       14.7715       18.0318       21.7683       16.1806       21.3815       28.4726       22.3000       24.2641       19.0906       21.0146       26.8502       38.4340       42.2176       45.8087       46.0502       45.5026       46.9374       53.8952       54.2577       48.9875       51.8137       53.2133       64.7965       66.2052       60.4462       46.6173       48.4796       45.4063       44.4840       40.9196       18.4151       15.4129       17.9304       17.9307       13.0148       15.5084       16.4005       15.0511       17.3129       20.7739       15.8339       17.8365       20.1334       20.6093       21.5395       25.6642       32.0490       36.7980       43.9896       51.2675      110.8027       91.1108       86.5865       85.4271       99.9178      107.7280       91.9731       96.2081       82.5310       73.0153       61.7708       68.1695       86.9469       91.9975       73.8997       61.1646       65.0125       59.8846       58.6831       75.3526       99.6647      112.9712      122.6112      136.1201      135.2106      132.4600      144.4724      145.7298      173.6750      205.5871      188.5204      178.4359      192.4350      206.9866      193.3517      176.0205      163.9022      166.4985      169.3665      167.6822      161.2893      140.1308      123.5631      133.6912      175.8708      181.4970      158.5725      162.3130      190.2116      245.7879      244.3889      214.4733      196.0170      210.0142      212.0698      213.6416      203.4705      187.6669      161.5144      181.7550      218.6090      216.9950      207.0033      198.4255      194.9865      189.0607      185.4813      182.7012      151.6812      142.1222      131.1925      114.5044       94.6697      100.1037      106.1525       93.7741       87.8561       85.5933       86.8169       92.6036       71.4951       65.9358       64.6917       64.2410        0.0000        0.0000        0.0000        0.0000        0.0000        0.0000        0.0000        0.0000        0.0000        0.0000        0.0000        0.0000        0.0000        0.0000        0.0000        0.0000        0.0000        0.0000        0.0000        0.0000        0.0000        0.0000        0.0000        0.0000        0.0000        0.0000        0.0000        0.0000        0.0000        0.0000        0.0000        0.0000        0.0000        0.0000        0.0000        0.0000        0.0000        0.0000        0.0000        0.0000        0.0000        0.0000        0.0000        0.0000        0.0000        0.0000        0.0000        0.0000        0.0000        0.0000
        0.0000        0.0000        0.0000        0.0000        0.0000        0.0000        0.0000        0.0000        0.0000        0.0000        0.0000        0.0000        0.0000        0.0000        0.0000        0.0000        0.0000        0.0000        0.0000        0.0000        0.0000        0.0000        0.0000        0.0000        0.0000        0.0000        0.0000       18.2679       15.2099       12.6639       10.0272        1.7598        1.3734        0.9551        0.7599       18.8856       24.1015       25.3947       23.5316       23.3142       21.5090       18.1038       13.7318        1.9351        3.0245        3.9305        4.2779        6.4262        5.5297        8.8058        9.3358        6.6133        4.9869        6.4875        8.0473        7.2978        6.7992        8.7312        8.9283       10.1608       13.2798       12.7420       13.0303       12.0847       13.6962       12.8878       17.8967       25.0177       25.3829       22.6322       19.7707       25.1778       30.8646       25.5100       26.3171       43.5026       48.0332       51.2959       46.5211       52.0784       48.5579       51.3917       56.4046       60.4726       57.9202       65.4592       63.5175       66.6062       64.6330       67.6169       74.7135       51.3046       36.5509       35.8179       37.8352       15.0326       18.8654       18.3968       14.3015       13.7375       17.3405       18.1353       17.4689       13.8505       17.8771       17.4521       17.2337       16.9555       20.8150       25.3655       29.1807       32.1731       40.1648       56.1298       52.6604       76.1015       87.8626       93.3093       98.6595      105.3940       94.4798       91.8335       82.5787       77.4965       65.6536       65.6187       65.0246       71.5555       86.8157       78.7009       58.1319       67.5964       73.8043       63.0023       74.1924      104.0433      126.2868      142.8718      142.9494      132.8105      132.5845      146.8373      166.1564      175.7098      199.1920      202.2859      202.4687      204.5331      199.3223      204.5902      190.4183      194.3081      177.4571      160.0441      172.3272      164.3162      147.6561      145.7442      160.9215      187.8658      190.7167      196.8880      200.8335      259.4844      259.1802      228.0335      251.0030      215.9069      210.6458      227.0829      230.5377      217.4392      207.2437      205.8546      202.2495      224.1853      214.1455      217.7201      211.4797      202.7587      190.7344      200.2587      181.8897      158.5146      147.4296      143.5379      116.5499       92.3542      127.8392      136.6105      120.3796       93.5285       83.0408       82.4866       79.3563       68.9407       64.3712       54.0277       56.5232       46.5600        0.0000        0.0000        0.0000        0.0000        0.0000        0.0000        0.0000        0.0000        0.0000        0.0000        0.0000        0.0000        0.0000        0.0000        0.0000        0.0000        0.0000        0.0000        0.0000        0.0000        0.0000        0.0000        0.0000        0.0000        0.0000        0.0000        0.0000        0.0000        0.0000        0.0000        0.0000        0.0000        0.0000        0.0000        0.0000        0.0000        0.0000        0.0000        0.0000        0.0000        0.0000        0.0000        0.0000        0.0000        0.0000        0.0000        0.0000        0.0000        0.0000
        0.0000        0.0000        0.0000        0.0000        0.0000        0.0000        0.0000        0.0000        0.0000        0.0000        0.0000        0.0000        0.0000        0.0000        0.0000        0.0000        0.0000        0.0000        0.0000        0.0000        0.0000        0.0000        0.0000        0.0000        0.0000        0.0000        0.0000        0.0000        0.0000        0.0000       14.2246        2.9076        1.8909        1.4384        1.9372       26.9488       30.9223       30.2851       25.9096       23.7525       20.2016       16.1337       12.5571        1.3341        2.4208        3.8703        3.8048        6.5654        2.5927        5.5759        7.0983        9.3445        6.6507        7.2760        7.0865        7.2211        8.0353        7.3703        8.5798       10.8381       11.9026        9.5487       11.5116       12.8479       16.1814       12.8923       17.9441       21.3252       19.4424       24.7195       21.5174       20.2049       31.9409       34.8154       40.6340       48.8198       44.4990       39.2078       36.8243       38.1658       42.5135       49.2106       49.5585       57.8144       72.5360       61.8793       61.0362       80.8065       69.8113       65.3103       72.3499       65.5458       56.6300       47.3928       35.6008       21.1056       16.6268       23.5303       16.0139       14.6298       14.3342       16.2055       14.9594       13.9472       23.0368       16.5030       15.9636       17.4160       23.1807       24.0447       27.3859       32.5358       36.6031       40.7532       48.8457       72.2812       77.7317       79.6974       85.9604       89.6990      103.2507      101.5955       88.3741       69.1012       69.7475       72.6749       70.4622       77.1347       73.4532       56.4571       51.5975       56.0693       67.5499       66.8725       69.5225       90.2297      131.4553      137.2072      133.3750      127.0130      131.3221      137.3349      159.8829      175.9734      169.6999      212.8289      203.9519      210.2545      213.2661      221.2875      196.1651      205.7639      189.1581      172.1275      194.6730      178.9993      183.4023      194.6563      186.6604      200.8367      217.9747      225.2151      256.5775      269.0242      252.6149      238.2974      303.1491      275.9204      212.4035      206.1590      214.8926      221.1823      239.3751      233.8845      207.4912      213.6618      219.8978      221.3278      217.2448      200.3937      201.0248      205.7099      187.1702      165.3979      157.3566      147.7266      125.9194      107.4053      118.0662      127.6883      113.6395       87.0214       81.5251       86.2710       83.7904       67.4387       61.9456       55.1261       54.7031       45.5100        0.0000        0.0000        0.0000        0.0000        0.0000        0.0000        0.0000        0.0000        0.0000        0.0000        0.0000        0.0000        0.0000        0.0000        0.0000        0.0000        0.0000        0.0000        0.0000        0.0000        0.0000        0.0000        0.0000        0.0000        0.0000        0.0000        0.0000        0.0000        0.0000        0.0000        0.0000        0.0000        0.0000        0.0000        0.0000        0.0000        0.0000        0.0000        0.0000        0.0000        0.0000        0.0000        0.0000        0.0000        0.0000        0.0000        0.0000        0.0000        0.0000
        0.0000        0.0000        0.0000        0.0000        0.0000        0.0000        0.0000        0.0000        0.0000        0.0000        0.0000        0.0000        0.0000        0.0000        0.0000        0.0000        0.0000        0.0000        0.0000        0.0000        0.0000        0.0000        0.0000        0.0000        0.0000        0.0000        0.0000        0.0000        0.0000        0.0000        0.0000       24.2205       24.8589        0.0000        0.0000       36.3657       40.7641       39.8591       33.6711       11.9283        8.9455        6.8390        5.3592        2.3260        1.5519        2.1109        3.8171       21.2918       27.4890       28.6353       22.9434        7.9516        5.4921        3.3929        3.1470        2.7363        4.5173        5.6479        4.6641       12.4388       10.9346        8.4068        9.5733       14.9499       16.2324       21.2543       21.1724       27.9487       26.1761       23.4991       29.0749       23.9774       23.6271       33.7985       55.7712       75.4587       51.6254       50.1246       48.6375       44.4633       55.6063       57.0393       62.2395       77.6231       74.5288       64.7506       72.5226       92.1893       97.5829       83.5917       90.3678      138.0411      128.2032      105.6046       90.0863       57.6529       46.3159       34.3952       36.9674       20.1568       14.3061       15.0050       19.3712       10.7710       13.2226       12.0360       10.3083       14.3727       17.7087       20.8131       23.2921       37.4955       48.1926       62.8185       60.9432       77.6858       78.2478       78.0941       77.2366       84.3088       90.0429       96.7494       77.0699       67.1159       74.2854       75.4947       73.4492       80.9959       62.3417       48.3418       47.3979       48.5622       67.0971       77.8503       92.7900       91.1574       99.8826      113.3040      102.8910      144.8996      168.4484      151.8224      165.0062      183.7647      178.5660      202.6326      196.8155      209.9087      240.6941      237.5183      223.2768      202.6685      206.9711      218.8028      196.0619      220.9184      212.3024      221.7784      222.7444      271.6729      298.1376      306.6628      331.1020      362.6971      343.0540      308.1303      339.1748      302.8329      258.8310      249.0549      281.2574      285.2575      264.6802      245.8563      222.2780      211.2243      236.7806      231.7945      206.4706      197.8049      205.3906      222.3434      208.3984      186.2060      162.8310      147.5844      126.2086      116.7318      116.5715      120.3118      117.9027       95.6413       83.4835       85.0626       80.5457       75.0381       70.9081       58.1476        0.0000        0.0000        0.0000        0.0000        0.0000        0.0000        0.0000        0.0000        0.0000        0.0000        0.0000        0.0000        0.0000        0.0000        0.0000        0.0000        0.0000        0.0000        0.0000        0.0000        0.0000        0.0000        0.0000        0.0000        0.0000        0.0000        0.0000        0.0000        0.0000        0.0000        0.0000        0.0000        0.0000        0.0000        0.0000        0.0000        0.0000        0.0000        0.0000        0.0000        0.0000        0.0000        0.0000        0.0000        0.0000        0.0000        0.0000        0.0000        0.0000        0.0000        0.0000
        0.0000        0.0000        0.0000        0.0000        0.0000        0.0000        0.0000        0.0000        0.0000        0.0000        0.0000        0.0000        0.0000        0.0000        0.0000        0.0000        0.0000        0.0000        0.0000        0.0000        0.0000        0.0000        0.0000        0.0000        0.0000        0.0000        0.0000        0.0000        0.0000        0.0000        0.0000        0.0000        0.0000        0.0000        0.0000        0.0000        0.0000       44.9816       36.4999       12.2478        8.5367        5.9812        4.9565        2.3846        1.9335        2.7434        5.1814       29.7754       38.4574       39.0733       29.9745       10.2547        7.7727        4.0963        3.4662        3.8590        2.8855        5.6247        5.3006       10.6119        7.4643        4.9349        7.8244       12.7225       14.4096       14.0367       15.8967       23.8174       44.2880       37.0150       24.1887       17.4585       23.5450       32.5399       48.4702       61.7816       63.3533       68.1799       64.6619       62.1849       59.2766       74.4546       85.6438       90.9905       74.6419       68.2546       82.8355       91.5087       96.1845       94.3695      109.9634      166.2531      146.5230      119.7998      134.1275       76.1408       56.6934       43.7412       36.6267       23.4056       13.9091       14.1102       14.5889        8.9948        8.2849        8.3561       10.5845       15.0541       17.3483       19.8299       27.0557       50.7922       56.4365       68.9045       66.3016       74.6730       66.7707       65.2361       69.2099       71.8513       76.1229       85.7017       89.0869       95.5597       96.0628       90.3550       74.1432       68.8631       50.5378       50.8547       49.4839       49.1014       68.2150       83.8821       93.0560       83.6474       82.8409      100.4818       96.6225      139.1051      130.2296      131.4928      146.7784      152.2835      179.1625      195.8029      199.0624      198.5589      208.8726      205.4197      186.2957      219.0937      233.4049      207.8230      186.3864      197.8562      209.4746      226.3612      228.9687      273.6326      288.0796      338.1213      316.2867      345.8970      369.0781      381.4567      382.5358      332.7073      284.9014      246.0986      246.4225      269.8259      269.7713      266.9294      275.1165      253.3163      248.8502      233.6065      219.0506      228.9865      243.2268      252.5728      249.3524      201.7693      180.4970      148.1840      138.4204      131.0546      128.6875      125.1124      118.2608      100.8216       88.3359       91.5875       83.3310       73.1934       67.9406        0.0000        0.0000        0.0000        0.0000        0.0000        0.0000        0.0000        0.0000        0.0000        0.0000        0.0000        0.0000        0.0000        0.0000        0.0000        0.0000        0.0000        0.0000        0.0000        0.0000        0.0000        0.0000        0.0000        0.0000        0.0000        0.0000        0.0000        0.0000        0.0000        0.0000        0.0000        0.0000        0.0000        0.0000        0.0000        0.0000        0.0000        0.0000        0.0000        0.0000        0.0000        0.0000        0.0000        0.0000        0.0000        0.0000        0.0000        0.0000        0.0000        0.0000        0.0000        0.0000
        0.0000        0.0000        0.0000        0.0000        0.0000        0.0000        0.0000        0.0000        0.0000        0.0000        0.0000        0.0000        0.0000        0.0000        0.0000        0.0000        0.0000        0.0000        0.0000        0.0000        0.0000        0.0000        0.0000        0.0000        0.0000        0.0000        0.0000        0.0000        0.0000        0.0000        0.0000        0.0000        0.0000        0.0000        0.0000        0.0000        0.0000        0.0000        0.0000       14.0088       11.0015        8.8656        7.9963        4.2724        3.6516        4.4831        6.9213       35.4217       44.7353       44.7929       36.3562       10.7463        8.5156        5.0864        5.5611        5.0182        3.4514        3.4167        2.9433        3.9274        6.2426        6.7631        6.6385        7.2406        5.9563       12.4559       14.8915       17.3873       27.7625       26.9598       16.7122       18.8120       24.0742       28.1262       41.1787       43.0394       56.8976       55.4698       67.0512       71.4122       65.8535       69.6968       83.6395       85.8555       68.9303       83.1627       85.8558       91.1834       94.6458       93.6330       97.3101       87.5475      126.8873      126.1805      115.5725       71.3570       63.9048       47.6050       35.9016       26.9238       17.4328       10.9858       13.8929       10.3414        9.3405        8.0602        9.6351       13.9096       15.2090       19.2380       28.7585       51.3424       61.0852       68.5177       61.7018       72.6181       73.6987       69.5012       80.9770       82.9180       87.1302       92.5137       81.9732       72.6143       82.1575       75.9846       67.7121       58.8248       55.9045       50.9449       48.3397       55.3686       74.3296       85.3485       79.8713       78.1699       86.6614       90.0989       91.4838      114.2598      118.3373      146.2669      152.7888      164.3921      203.6345      197.3208      188.4971      191.7044      176.0429      183.8369      205.9929      246.6412      208.0303      180.7061      181.1195      232.6511      217.9124      261.3534      276.6353      264.9596      267.5850      310.5906      309.0965      355.5737      406.9486      415.1943      439.6060      335.0397      269.6705      264.3378      285.5344      280.5199      237.2028      262.5916      245.1304      236.8722      267.4105      245.0081      237.1590      260.6736      262.3515      252.5801      221.0052      192.6174      177.7992      166.0927      155.6285      143.3744      148.7646      132.3046      114.9438      101.3677      105.1987       96.4021       88.1181       79.9997       77.4261        0.0000        0.0000        0.0000        0.0000        0.0000        0.0000        0.0000        0.0000        0.0000        0.0000        0.0000        0.0000        0.0000        0.0000        0.0000        0.0000        0.0000        0.0000        0.0000        0.0000        0.0000        0.0000        0.0000        0.0000        0.0000        0.0000        0.0000        0.0000        0.0000        0.0000        0.0000        0.0000        0.0000        0.0000        0.0000        0.0000        0.0000        0.0000        0.0000        0.0000        0.0000        0.0000        0.0000        0.0000        0.0000        0.0000        0.0000        0.0000        0.0000        0.0000        0.0000        0.0000
        0.0000        0.0000        0.0000        0.0000        0.0000        0.0000        0.0000        0.0000        0.0000        0.0000        0.0000        0.0000        0.0000        0.0000        0.0000        0.0000        0.0000        0.0000        0.0000        0.0000        0.0000        0.0000        0.0000        0.0000        0.0000        0.0000        0.0000        0.0000        0.0000        0.0000        0.0000        0.0000        0.0000        0.0000        0.0000        0.0000        0.0000        0.0000        0.0000        0.0000       16.6800       15.5944       14.6009        8.1152        7.7599        8.2023        9.7622       43.5157       50.1944       49.0213       40.2383       12.1477       10.4176        8.0966       10.4909        3.0236        4.7814        3.6916        2.6687        5.1719        6.3214        5.4300        3.9471        7.4170        7.6440        8.8943       12.9457       25.2394       25.6480       19.8431       16.4040       19.2839       25.3200       20.0771       24.6823       50.1111       52.3128       55.4950       60.1912       51.8251       56.4836       64.4098       74.3951       75.1918       74.8024       77.1908       87.7883      112.3563      103.2465      103.3666       98.3083      106.9140      110.2456      115.4243      100.5126       71.4826       56.6537       57.0388       44.4683       28.5207       31.0120       17.6366       16.1686       11.5313        8.2116        8.8085        9.0012       12.9808       14.1315       19.7040       27.0050       43.9189       49.9684       55.7131       57.2417       85.0673       78.6563       76.4532       73.9212       83.1317       71.4259       77.8787       64.8411       52.6115       58.4638       55.8247       55.4208       47.4567       42.4050       41.3709       45.0670       62.3095       66.6683       69.4865       83.0447       70.7637       78.0399       87.8822      111.4133      155.2852      143.7013      155.4575      153.1172      171.7847      203.8337      183.4726      186.9851      173.7647      171.3394      186.1904      190.7847      224.6981      190.5943      160.9950      180.8141      267.3359      295.6566      258.0717      239.2057      262.5536      284.0120      361.0124      345.0643      370.1352      390.7042      361.3936      356.6453      315.6665      276.0068      259.3004      255.4203      208.3668      222.1816      208.7238      221.8306      235.5206      240.7718      270.7416      294.8203      314.3287      312.6607      243.1853      209.7739      166.1316      167.8111      163.1362      179.2154      153.5886      135.2872      132.2979      129.3082      128.7007      132.8421      108.1599       96.8462       87.1948        0.0000        0.0000        0.0000        0.0000        0.0000        0.0000        0.0000        0.0000        0.0000        0.0000        0.0000        0.0000        0.0000        0.0000        0.0000        0.0000        0.0000        0.0000        0.0000        0.0000        0.0000        0.0000        0.0000        0.0000        0.0000        0.0000        0.0000        0.0000        0.0000        0.0000        0.0000        0.0000        0.0000        0.0000        0.0000        0.0000        0.0000        0.0000        0.0000        0.0000        0.0000        0.0000        0.0000        0.0000        0.0000        0.0000        0.0000        0.0000        0.0000        0.0000        0.0000        0.0000        0.0000
        0.0000        0.0000        0.0000        0.0000        0.0000        0.0000        0.0000        0.0000        0.0000        0.0000        0.0000        0.0000        0.0000        0.0000        0.0000        0.0000        0.0000        0.0000        0.0000        0.0000        0.0000        0.0000        0.0000        0.0000        0.0000        0.0000        0.0000        0.0000        0.0000        0.0000        0.0000        0.0000        0.0000        0.0000        0.0000        0.0000        0.0000        0.0000        0.0000        0.0000        0.0000        0.0000        0.0000       39.5484       37.6711       38.6034       42.5515       45.6102       49.3423       47.7547       40.5961       23.2031       18.1946       17.3027       20.5437       30.9536       35.5972       35.8370       31.8202       24.3793       20.9027       18.3740       15.9125       13.2222       14.1965       16.4602       20.3772       31.3365       31.2292       33.9232       35.7868       38.3795       43.7932       42.1074       33.9427       21.3469       23.1038       30.4673       30.4832       54.8196       57.8971       62.0967       84.4637      146.3012      163.4343      186.6985      199.3184      203.6497      156.0165      142.1039      129.2791      136.6404      151.3170      159.3331      144.3975       95.9832       80.6948       72.2258       79.3625       51.5453       45.5382       43.6333       38.5453       13.4899        7.5491        8.2916        9.7368       13.2347       13.9451       16.1014       22.0450       31.6183       42.2168       46.3448       60.9080       75.7877       66.5150       67.9950       60.2312       61.6630       61.2792       63.6968       51.4851       49.3503       39.7512       44.4721       48.6218       38.5985       36.1593       40.7396       51.3290       47.8176       62.4743       70.3428       74.6494       71.9071       74.8059       93.3131      116.5447      114.1692      151.3713      174.3203      178.0360      178.8120      178.2844      168.5592      164.0834      159.2293      168.7872      186.9351      219.9250      223.1786      193.8761      188.4832      200.1651      290.1368      288.3208      253.0176      239.9202      263.8820      322.6479      338.3022      364.9897      359.4869      370.0089      364.1349      378.1177      372.8371      304.8798      283.6729      256.3165      267.1017      292.8069      294.3164      229.5421      225.3069      285.4505      292.3393      298.8472      350.4655      338.9603      248.3183      185.0425      164.0755      174.5569      181.3248      192.3755      185.5314      187.0826      179.8441      169.9485      172.9481      148.8664      140.7672      127.1682      106.1100        0.0000        0.0000        0.0000        0.0000        0.0000        0.0000        0.0000        0.0000        0.0000        0.0000        0.0000        0.0000        0.0000        0.0000        0.0000        0.0000        0.0000        0.0000        0.0000        0.0000        0.0000        0.0000        0.0000        0.0000        0.0000        0.0000        0.0000        0.0000        0.0000        0.0000        0.0000        0.0000        0.0000        0.0000        0.0000        0.0000        0.0000        0.0000        0.0000        0.0000        0.0000        0.0000        0.0000        0.0000        0.0000        0.0000        0.0000        0.0000        0.0000        0.0000        0.0000        0.0000        0.0000
        0.0000        0.0000        0.0000        0.0000        0.0000        0.0000        0.0000        0.0000        0.0000        0.0000        0.0000        0.0000        0.0000        0.0000        0.0000        0.0000        0.0000        0.0000        0.0000        0.0000        0.0000        0.0000        0.0000        0.0000        0.0000        0.0000        0.0000        0.0000        0.0000        0.0000        0.0000        0.0000        0.0000        0.0000        0.0000        0.0000        0.0000        0.0000        0.0000        0.0000        0.0000        0.0000        0.0000        0.0000       50.7294       50.6113       52.0591       52.8980       54.3205       52.0617       45.4071       26.9930       22.7705       22.8327       27.6681       42.4916       48.8081       49.3967       43.7661       33.5423       29.2433       26.2533       23.7174       22.4671       19.4183       21.7427       24.6572       39.8560       46.3289       48.2450       49.6088       49.1781       49.9930       46.9212       40.3257       19.8709       19.6942       24.6889       33.8383       57.8246       69.3892       88.4218       95.7647      163.3986      197.5993      194.5387      210.5286      229.6796      202.0529      167.5937      157.5146      159.1396      167.5842      159.9348      137.6948       92.1120       89.6318       93.8849       81.5506       61.1500       48.6067       49.2540       48.9834       14.0213        8.5748        7.7626       13.5468       13.7207       14.3585       16.0284       18.7318       29.5030       38.4471       46.4509       52.9395       57.5111       56.0728       56.7753       56.5452       62.2885       65.9829       61.5278       48.7400       46.1962       41.2507       38.2156       38.9243       36.7671       38.2864       38.0378       48.1559       74.2422       76.5669       83.3709       83.8938       79.6826       87.9679      103.4929      110.4185      122.3525      144.3274      177.3978      168.8429      155.3781      156.0994      155.9377      152.3474      143.0059      145.2909      164.6326      199.6791      218.9755      225.8737      199.7660      229.6808      272.1549      258.8532      244.8985      216.8234      235.3877      233.6133      266.2015      282.8588      289.2271      323.8978      358.5280      364.0094      323.7337      241.9692      244.3464      250.7333      293.9932      274.9053      232.5043      212.7512      238.1520      288.1293      308.5927      326.9816      359.6362      303.3781      233.7791      214.8170      204.6854      203.8562      209.9891      201.7963      215.8321      212.9503      215.8732      180.1916      167.2767      166.1850      174.2896      143.7798      131.2800        0.0000        0.0000        0.0000        0.0000        0.0000        0.0000        0.0000        0.0000        0.0000        0.0000        0.0000        0.0000        0.0000        0.0000        0.0000        0.0000        0.0000        0.0000        0.0000        0.0000        0.0000        0.0000        0.0000        0.0000        0.0000        0.0000        0.0000        0.0000        0.0000        0.0000        0.0000        0.0000        0.0000        0.0000        0.0000        0.0000        0.0000        0.0000        0.0000        0.0000        0.0000        0.0000        0.0000        0.0000        0.0000        0.0000        0.0000        0.0000        0.0000        0.0000        0.0000        0.0000        0.0000
        0.0000        0.0000        0.0000        0.0000        0.0000        0.0000        0.0000        0.0000        0.0000        0.0000        0.0000        0.0000        0.0000        0.0000        0.0000        0.0000        0.0000        0.0000        0.0000        0.0000        0.0000        0.0000        0.0000        0.0000        0.0000        0.0000        0.0000        0.0000        0.0000        0.0000        0.0000        0.0000        0.0000        0.0000        0.0000        0.0000        0.0000        0.0000        0.0000        0.0000        0.0000        0.0000        0.0000        0.0000        0.0000        0.0000       58.2748       58.2677       58.8230       56.8013       51.8163       32.7854       29.4019       31.5297       39.2437       61.5444       71.3408       72.1427       63.8874       50.8688       43.7959       36.2285       33.0864       27.7442       27.8376       29.3500       32.8968       49.1305       52.3558       56.4273       58.6976       57.9970       60.2576       60.5919       55.5412       24.5981       21.9739       24.5774       34.3537       61.6464       81.5123       91.6175      109.2269      194.6927      217.6239      218.3333      216.0739      180.3471      183.8206      188.7990      201.4843      194.4247      166.0163      174.8796      150.9867      110.4647       98.1497       84.5368       70.3440       60.5632       59.9015       72.9037       65.9405       18.1302       12.7581       14.5917       18.3478       16.4799       15.5899       15.6419       20.8649       26.8383       32.4444       35.5829       35.6654       43.3066       41.6616       47.0571       47.2934       56.5889       51.9699       49.2677       43.8756       44.1151       35.5807       34.4226       34.8045       36.5603       38.3543       38.8769       51.1679       54.0381       60.1493       72.7079       75.7949       89.8111       99.6801      106.1707      119.0596      140.8114      162.5488      156.2617      157.5708      162.8166      156.5264      158.2669      168.2868      147.3268      137.2278      152.2450      160.9052      180.9726      182.8940      199.8420      205.8757      210.1382      180.4001      171.6006      183.8806      219.6814      227.9746      219.1648      225.9703      253.9838      281.6405      294.0135      274.4633      245.3456      232.2261      238.1708      231.7504      228.5532      253.9207      248.9304      253.6014      240.4743      275.9303      300.8119      298.7092      260.8798      236.9652      234.7585      226.7251      232.3434      226.4288      223.0224      236.9045      220.5968      212.1726      201.6925      191.0087      168.3300      192.1359      165.2344      168.6075      142.4100        0.0000        0.0000        0.0000        0.0000        0.0000        0.0000        0.0000        0.0000        0.0000        0.0000        0.0000        0.0000        0.0000        0.0000        0.0000        0.0000        0.0000        0.0000        0.0000        0.0000        0.0000        0.0000        0.0000        0.0000        0.0000        0.0000        0.0000        0.0000        0.0000        0.0000        0.0000        0.0000        0.0000        0.0000        0.0000        0.0000        0.0000        0.0000        0.0000        0.0000        0.0000        0.0000        0.0000        0.0000        0.0000        0.0000        0.0000        0.0000        0.0000        0.0000        0.0000        0.0000        0.0000
        0.0000        0.0000        0.0000        0.0000        0.0000        0.0000        0.0000        0.0000        0.0000        0.0000        0.0000        0.0000        0.0000        0.0000        0.0000        0.0000        0.0000        0.0000        0.0000        0.0000        0.0000        0.0000        0.0000        0.0000        0.0000        0.0000        0.0000        0.0000        0.0000        0.0000        0.0000        0.0000        0.0000        0.0000        0.0000        0.0000        0.0000        0.0000        0.0000        0.0000        0.0000        0.0000        0.0000        0.0000        0.0000        0.0000        0.0000       61.3394       62.5223       61.8734       59.2889       40.1431       38.6247       43.3137       55.1778       87.0625      102.7272      104.3889       91.9339       68.0908       58.3594       51.6199       46.3883       36.6567       35.9501       38.4873       42.0212       60.6564       62.1844       65.8743       71.7907       70.6304       77.9609       78.8244       75.2636       34.5535       31.7587       35.2317       44.0997       60.5948       84.0439      114.2384      122.3805      182.5123      206.4388      197.8393      183.9715      151.3616      160.5598      169.8934      197.7777      196.5117      186.3147      210.1017      172.1907      128.3914      102.8105       86.2016       84.8607       76.1501       73.6381       76.7095       76.3326       25.7442       20.2265       18.5678       22.3246       17.7415       17.6561       16.0000       17.4600       23.8188       24.9392       25.6077       26.2570       32.1674       39.1977       37.9659       36.8665       37.0243       36.9175       36.0800       32.6309       29.3554       29.7652       30.7200       31.7079       36.4288       44.4737       39.2210       50.4656       50.9181       57.6258       54.3462       66.2286       87.0378       92.8339      111.3601      126.5998      151.1116      184.4584      187.7654      169.0131      160.9684      155.4254      165.7290      155.8995      140.1242      164.1305      166.2677      151.7491      183.3534      193.0695      215.5729      190.0346      169.5777      154.3610      154.0588      168.6038      183.2977      184.6983      181.1643      205.8784      235.7738      234.2827      240.2998      230.5390      212.4098      197.6286      207.2574      218.5217      212.7439      238.7793      241.3437      234.7591      226.8378      222.9326      237.0451      226.1155      206.5925      212.6693      220.6717      229.4200      226.4214      229.8086      214.9586      222.7115      208.6896      205.9672      174.0912      183.5932      173.4554      170.8471      153.9559      155.7785        0.0000        0.0000        0.0000        0.0000        0.0000        0.0000        0.0000        0.0000        0.0000        0.0000        0.0000        0.0000        0.0000        0.0000        0.0000        0.0000        0.0000        0.0000        0.0000        0.0000        0.0000        0.0000        0.0000        0.0000        0.0000        0.0000        0.0000        0.0000        0.0000        0.0000        0.0000        0.0000        0.0000        0.0000        0.0000        0.0000        0.0000        0.0000        0.0000        0.0000        0.0000        0.0000        0.0000        0.0000        0.0000        0.0000        0.0000        0.0000        0.0000        0.0000        0.0000        0.0000        0.0000        0.0000
        0.0000        0.0000        0.0000        0.0000        0.0000        0.0000        0.0000        0.0000        0.0000        0.0000        0.0000        0.0000        0.0000        0.0000        0.0000        0.0000        0.0000        0.0000        0.0000        0.0000        0.0000        0.0000        0.0000        0.0000        0.0000        0.0000        0.0000        0.0000        0.0000        0.0000        0.0000        0.0000        0.0000        0.0000        0.0000        0.0000        0.0000        0.0000        0.0000        0.0000        0.0000        0.0000        0.0000        0.0000        0.0000        0.0000        0.0000        0.0000        0.0000        0.0000       65.8301       59.2895       59.7093       70.1263       91.0738      157.6651      186.9608      190.5643      168.7964      114.6520       96.9618       84.9005       76.9778       60.1708       54.2965       51.3991        0.0000        0.0000       55.7226       58.9683       66.4357       91.6381      101.9806      104.3312      100.5461       82.3405       75.8004       80.4129       93.7660       95.1575      129.0139      140.6900      135.0314      111.1664      113.1779      122.3837      117.8853      101.3682      125.6625        0.0000        0.0000        0.0000        0.0000      253.5543      222.7138      143.3700      112.0925       95.0580        0.0000      114.4613      107.6441       93.1631       68.1562       47.9554       42.1748       37.8001       24.0762       16.7890       18.1796       13.7527       12.1414       15.7359       16.0631       18.0308       19.6092       29.6954       30.4757       27.2086       28.5411       29.1183       28.5279       31.6245       29.1101       24.9547       25.0925       24.8604       25.4036       25.2600       31.0015       33.0548       34.6022       43.5323       49.7510       55.2308       60.2789       80.2406       85.4331       98.6321      119.4356      154.4794      177.1674      185.8568      186.5012      170.4570      176.2844      182.1265      160.7533      162.5992      184.1907      186.2040      171.6653      150.2844      143.7279      152.9762      149.0687      136.2173      141.6672      135.9737      157.8096      152.0653      143.5105      141.8141      168.3618      179.9904      189.2607      189.3536      171.2394      181.7474      175.7930      223.5936      234.1258      228.6138      237.6785      182.9354      207.6972      209.3736      224.6100      225.6801      204.1249      212.6530      209.4063      224.5473      229.6427      215.1345      232.5127      218.2426      192.7783      179.5900      181.1783      181.0383      166.6649      161.0274      159.9796        0.0000        0.0000        0.0000        0.0000        0.0000        0.0000        0.0000        0.0000        0.0000        0.0000        0.0000        0.0000        0.0000        0.0000        0.0000        0.0000        0.0000        0.0000        0.0000        0.0000        0.0000        0.0000        0.0000        0.0000        0.0000        0.0000        0.0000        0.0000        0.0000        0.0000        0.0000        0.0000        0.0000        0.0000        0.0000        0.0000        0.0000        0.0000        0.0000        0.0000        0.0000        0.0000        0.0000        0.0000        0.0000        0.0000        0.0000        0.0000        0.0000        0.0000        0.0000        0.0000        0.0000        0.0000        0.0000        0.0000
        0.0000        0.0000        0.0000        0.0000        0.0000        0.0000        0.0000        0.0000        0.0000        0.0000        0.0000        0.0000        0.0000        0.0000        0.0000        0.0000        0.0000        0.0000        0.0000        0.0000        0.0000        0.0000        0.0000        0.0000        0.0000        0.0000        0.0000        0.0000        0.0000        0.0000        0.0000        0.0000        0.0000        0.0000        0.0000        0.0000        0.0000        0.0000        0.0000        0.0000        0.0000        0.0000        0.0000        0.0000        0.0000        0.0000        0.0000        0.0000        0.0000        0.0000        0.0000        0.0000        0.0000        0.0000        0.0000      194.1130      231.5080      236.5301        0.0000        0.0000        0.0000      105.9630       96.4326       74.9249       66.5608        0.0000        0.0000        0.0000        0.0000        0.0000        0.0000        0.0000      118.0431      122.1207      120.3583      103.2301       99.3268      102.2412      119.7281      114.6312      121.0528      126.6630      136.0712      115.7322      101.7411      100.1604      101.1372      131.2278        0.0000        0.0000        0.0000        0.0000        0.0000        0.0000      314.1301      153.1986        0.0000        0.0000        0.0000      133.1321      129.2643      100.4881       81.8384       48.9697       43.7921       37.3011       31.6138       17.9379       16.3020       11.7458       11.7829       15.0412       13.7947       15.9324       17.4626       24.9177       23.4134       21.6398       23.3925       24.7301       25.4691       25.4979       24.5717       21.9150       21.0461       21.1569       23.9401       22.9655       24.3258       27.8930       33.2447       47.1278       57.9721       57.3891       68.0213       90.0075       99.8814      108.7141      119.3413      157.8153      184.2729      190.3069      177.3091      168.9346      170.3296      174.5833      157.9256      166.3270      184.3436      189.5690      179.6487      150.4491      133.9435      130.4733      123.0734      133.2192      134.2054      144.4745      107.7142      111.5344      119.1624      136.7667      130.9454      147.8014      169.2838      175.5536      156.9760      164.7314      196.0887      216.6855      231.6188      191.9018      213.6891      202.5170      221.8476      197.1132      198.3010      212.5865      196.6910      224.2858      222.1828      242.6643      255.6721      223.3477      221.4082      187.5916      191.4852      177.3176      180.5215      166.7361      158.8398      164.4195      170.3717        0.0000        0.0000        0.0000        0.0000        0.0000        0.0000        0.0000        0.0000        0.0000        0.0000        0.0000        0.0000        0.0000        0.0000        0.0000        0.0000        0.0000        0.0000        0.0000        0.0000        0.0000        0.0000        0.0000        0.0000        0.0000        0.0000        0.0000        0.0000        0.0000        0.0000        0.0000        0.0000        0.0000        0.0000        0.0000        0.0000        0.0000        0.0000        0.0000        0.0000        0.0000        0.0000        0.0000        0.0000        0.0000        0.0000        0.0000        0.0000        0.0000        0.0000        0.0000        0.0000        0.0000        0.0000        0.0000        0.0000
        0.0000        0.0000        0.0000        0.0000        0.0000        0.0000        0.0000        0.0000        0.0000        0.0000        0.0000        0.0000        0.0000        0.0000        0.0000        0.0000        0.0000        0.0000        0.0000        0.0000        0.0000        0.0000        0.0000        0.0000        0.0000        0.0000        0.0000        0.0000        0.0000        0.0000        0.0000        0.0000        0.0000        0.0000        0.0000        0.0000        0.0000        0.0000        0.0000        0.0000        0.0000        0.0000        0.0000        0.0000        0.0000        0.0000        0.0000        0.0000        0.0000        0.0000        0.0000        0.0000        0.0000        0.0000        0.0000        0.0000        0.0000        0.0000        0.0000        0.0000        0.0000      119.7130      112.8621       91.5506       83.7701        0.0000        0.0000        0.0000        0.0000        0.0000        0.0000        0.0000        0.0000      145.9866      142.2758      118.8221      114.2805      119.4261      131.8181      125.1104      119.1570      130.1486      139.4614       98.0997      107.5676        0.0000        0.0000        0.0000        0.0000        0.0000        0.0000        0.0000        0.0000        0.0000        0.0000        0.0000        0.0000        0.0000        0.0000        0.0000      115.6609      109.8782       91.5266       58.5099       43.8563       37.8794       27.7528       21.0521       13.8790       12.5960       11.4321       12.0320       11.2390       11.9213       13.2949       22.5970       21.3345       18.6574       20.8902       21.0941       24.4628       26.8048       23.5900       16.8645       18.4840       20.2424       22.2488       27.0889       29.3968       33.0332       42.5735       56.9579       62.8523       87.4683       88.3539      107.5190      105.7977      117.0984      150.7019      171.4756      166.1506      175.8399      183.7895      196.7704      172.7610      171.9261      175.9678      188.6938      192.0238      183.7908      173.2529      145.6292      132.3471      119.5956      112.9696      120.2386      123.6378      130.9683      101.1139      110.4716      108.9932      121.6781      125.7944      124.1063      117.9067      113.1128      132.7592      162.4807      173.2733      199.5507      203.7003      198.8656      202.9882      176.3282      197.7437      207.7150      233.9227      225.0912      213.1303      258.9226      271.2969      239.6495      228.7993      209.1257      194.7675      181.9569      181.2469      174.0584      174.6075      167.0408      170.3437      148.7926        0.0000        0.0000        0.0000        0.0000        0.0000        0.0000        0.0000        0.0000        0.0000        0.0000        0.0000        0.0000        0.0000        0.0000        0.0000        0.0000        0.0000        0.0000        0.0000        0.0000        0.0000        0.0000        0.0000        0.0000        0.0000        0.0000        0.0000        0.0000        0.0000        0.0000        0.0000        0.0000        0.0000        0.0000        0.0000        0.0000        0.0000        0.0000        0.0000        0.0000        0.0000        0.0000        0.0000        0.0000        0.0000        0.0000        0.0000        0.0000        0.0000        0.0000        0.0000        0.0000        0.0000        0.0000        0.0000        0.0000        0.0000
        0.0000        0.0000        0.0000        0.0000        0.0000        0.0000        0.0000        0.0000        0.0000        0.0000        0.0000        0.0000        0.0000        0.0000        0.0000        0.0000        0.0000        0.0000        0.0000        0.0000        0.0000        0.0000        0.0000        0.0000        0.0000        0.0000        0.0000        0.0000        0.0000        0.0000        0.0000        0.0000        0.0000        0.0000        0.0000        0.0000        0.0000        0.0000        0.0000        0.0000        0.0000        0.0000        0.0000        0.0000        0.0000        0.0000        0.0000        0.0000        0.0000        0.0000        0.0000        0.0000        0.0000        0.0000        0.0000        0.0000        0.0000        0.0000        0.0000        0.0000        0.0000        0.0000      126.2662      110.4921        0.0000        0.0000        0.0000        0.0000        0.0000        0.0000        0.0000        0.0000        0.0000        0.0000      165.2513      140.3602      135.2730      141.3979      152.6892      146.9564      142.8872      145.3449      141.0812      116.8045        0.0000        0.0000        0.0000        0.0000        0.0000        0.0000        0.0000        0.0000        0.0000        0.0000        0.0000        0.0000        0.0000        0.0000        0.0000        0.0000        0.0000      144.8796      121.1480       64.5178       39.9130       36.3563       26.7603       27.5014       14.9199       11.8331       10.2065       10.7894        9.5819        8.4217       10.7463       15.9118       19.3104       17.2893       16.6304       17.8603       18.9216       19.8377       18.6837       14.7950       17.6267       22.3076       31.1868       45.0981       42.8581       46.3953       61.7974       75.1531       79.8418       83.2842      100.9151      115.5967      129.1123      146.9160      146.3880      175.2634      161.1800      190.6680      225.2526      187.5028      179.2077      174.4988      191.8797      200.7761      184.6808      175.4988      171.3733      143.4507      130.5209      115.1149      118.6346      118.5976      127.8284      111.4641       95.0270      114.4915      134.3778      143.4275      133.7025      152.2443      145.5456      139.1158      154.9538      177.8701      181.2736      196.2936      194.0701      181.4554      174.5297      169.2359      206.0117      228.8596      211.5541      232.0362      244.9250      262.3245      298.0499      265.4836      219.2970      202.3110      190.3053      189.1293      170.7596      160.6831      172.9313      168.2809      162.5870        0.0000        0.0000        0.0000        0.0000        0.0000        0.0000        0.0000        0.0000        0.0000        0.0000        0.0000        0.0000        0.0000        0.0000        0.0000        0.0000        0.0000        0.0000        0.0000        0.0000        0.0000        0.0000        0.0000        0.0000        0.0000        0.0000        0.0000        0.0000        0.0000        0.0000        0.0000        0.0000        0.0000        0.0000        0.0000        0.0000        0.0000        0.0000        0.0000        0.0000        0.0000        0.0000        0.0000        0.0000        0.0000        0.0000        0.0000        0.0000        0.0000        0.0000        0.0000        0.0000        0.0000        0.0000        0.0000        0.0000        0.0000        0.0000
        0.0000        0.0000        0.0000        0.0000        0.0000        0.0000        0.0000        0.0000        0.0000        0.0000        0.0000        0.0000        0.0000        0.0000        0.0000        0.0000        0.0000        0.0000        0.0000        0.0000        0.0000        0.0000        0.0000        0.0000        0.0000        0.0000        0.0000        0.0000        0.0000        0.0000        0.0000        0.0000        0.0000        0.0000        0.0000        0.0000        0.0000        0.0000        0.0000        0.0000        0.0000        0.0000        0.0000        0.0000        0.0000        0.0000        0.0000        0.0000        0.0000        0.0000        0.0000        0.0000        0.0000        0.0000        0.0000        0.0000        0.0000        0.0000        0.0000        0.0000        0.0000        0.0000        0.0000        0.0000        0.0000        0.0000        0.0000        0.0000        0.0000        0.0000        0.0000        0.0000        0.0000        0.0000      225.9924      175.7519      165.6679      160.9445      167.7066      168.7718      199.7508      196.8930      163.2315        0.0000        0.0000        0.0000        0.0000        0.0000        0.0000        0.0000        0.0000        0.0000        0.0000        0.0000        0.0000        0.0000        0.0000        0.0000        0.0000        0.0000        0.0000      133.8669      128.6801       89.3638       62.2841       49.3384       41.1411       27.2258       19.8549       14.2600       12.6217       11.7540        8.6485        6.8834        7.7478       12.0292       14.4551       13.5023       13.1864       13.6684       14.3918       15.1048       14.8259       17.2079       16.9988       25.9310       45.4621       74.6167       55.0732       73.7651      113.3527      125.6170      121.1312      132.2325      150.7442      148.6837      156.8606      172.0677      162.2627      167.0235      172.5229      208.7178      184.0575      172.0589      168.5520      170.6859      172.0480      184.3862      195.0147      186.7750      184.4068      158.5536      147.8223      153.9755      136.2634      132.6079      113.7896       91.7750       88.2051      111.4526      117.4796      134.6479      129.4946      176.8512      166.6430      182.0834      200.8839      178.1782      179.4373      185.1967      194.6557      184.6991      182.5435      192.2436      213.2059      215.3368      222.8929      247.2233      238.7087      252.3936      242.5730      239.2467      228.3645      228.8678      203.3352      170.3847      164.1036      163.5650      171.7001      164.1820      162.1850        0.0000        0.0000        0.0000        0.0000        0.0000        0.0000        0.0000        0.0000        0.0000        0.0000        0.0000        0.0000        0.0000        0.0000        0.0000        0.0000        0.0000        0.0000        0.0000        0.0000        0.0000        0.0000        0.0000        0.0000        0.0000        0.0000        0.0000        0.0000        0.0000        0.0000        0.0000        0.0000        0.0000        0.0000        0.0000        0.0000        0.0000        0.0000        0.0000        0.0000        0.0000        0.0000        0.0000        0.0000        0.0000        0.0000        0.0000        0.0000        0.0000        0.0000        0.0000        0.0000        0.0000        0.0000        0.0000        0.0000        0.0000        0.0000
        0.0000        0.0000        0.0000        0.0000        0.0000        0.0000        0.0000        0.0000        0.0000        0.0000        0.0000        0.0000        0.0000        0.0000        0.0000        0.0000        0.0000        0.0000        0.0000        0.0000        0.0000        0.0000        0.0000        0.0000        0.0000        0.0000        0.0000        0.0000        0.0000        0.0000        0.0000        0.0000        0.0000        0.0000        0.0000        0.0000        0.0000        0.0000        0.0000        0.0000        0.0000        0.0000        0.0000        0.0000        0.0000        0.0000        0.0000        0.0000        0.0000        0.0000        0.0000        0.0000        0.0000        0.0000        0.0000        0.0000        0.0000        0.0000        0.0000        0.0000        0.0000        0.0000        0.0000        0.0000        0.0000        0.0000        0.0000        0.0000        0.0000        0.0000        0.0000        0.0000        0.0000        0.0000        0.0000        0.0000        0.0000        0.0000        0.0000        0.0000        0.0000        0.0000        0.0000        0.0000        0.0000        0.0000        0.0000        0.0000        0.0000        0.0000        0.0000        0.0000        0.0000        0.0000        0.0000        0.0000        0.0000        0.0000        0.0000        0.0000        0.0000      104.2783       94.6917       75.7274       62.1568       50.5280       42.8048       26.8287       19.7943       13.9920       11.8031        9.5790        7.3573        5.9918        6.6438        8.6515        9.8191       10.2993       11.2078       13.1232       15.0669       13.8418       12.7820       14.2274       28.3953       32.7620       38.2848       55.3934       73.6326      101.1669      115.4050      133.6409      168.9706      165.2417      174.6712      168.8609      163.7529      174.1810      166.5683      162.1288      171.6136      195.5004      190.4944      167.4890      162.3887      154.1468      164.7120      180.4778      180.9230      163.9444      158.9984      160.4578      159.7613      174.9333      167.5540      130.5027      109.2021       90.4351       90.6006       99.9159      113.0783      127.6116      141.1061      166.4915      184.7793      210.1640      199.3090      202.1898      188.6143      183.3803      186.9980      191.1682      182.0553      177.4131      183.6961      198.0228      230.0548      245.5731      228.9943      229.8027      227.0847      228.5132      236.0982      189.8873      160.5498      147.7842      149.4541      145.5175      145.8912      146.4473        0.0000        0.0000        0.0000        0.0000        0.0000        0.0000        0.0000        0.0000        0.0000        0.0000        0.0000        0.0000        0.0000        0.0000        0.0000        0.0000        0.0000        0.0000        0.0000        0.0000        0.0000        0.0000        0.0000        0.0000        0.0000        0.0000        0.0000        0.0000        0.0000        0.0000        0.0000        0.0000        0.0000        0.0000        0.0000        0.0000        0.0000        0.0000        0.0000        0.0000        0.0000        0.0000        0.0000        0.0000        0.0000        0.0000        0.0000        0.0000        0.0000        0.0000        0.0000        0.0000        0.0000        0.0000        0.0000        0.0000        0.0000        0.0000        0.0000
        0.0000        0.0000        0.0000        0.0000        0.0000        0.0000        0.0000        0.0000        0.0000        0.0000        0.0000        0.0000        0.0000        0.0000        0.0000        0.0000        0.0000        0.0000        0.0000        0.0000        0.0000        0.0000        0.0000        0.0000        0.0000        0.0000        0.0000        0.0000        0.0000        0.0000        0.0000        0.0000        0.0000        0.0000        0.0000        0.0000        0.0000        0.0000        0.0000        0.0000        0.0000        0.0000        0.0000        0.0000        0.0000        0.0000        0.0000        0.0000        0.0000        0.0000        0.0000        0.0000        0.0000        0.0000        0.0000        0.0000        0.0000        0.0000        0.0000        0.0000        0.0000        0.0000        0.0000        0.0000        0.0000        0.0000        0.0000        0.0000        0.0000        0.0000        0.0000        0.0000        0.0000        0.0000        0.0000        0.0000        0.0000        0.0000        0.0000        0.0000        0.0000        0.0000        0.0000        0.0000        0.0000        0.0000        0.0000        0.0000        0.0000        0.0000        0.0000        0.0000        0.0000        0.0000        0.0000        0.0000        0.0000        0.0000        0.0000        0.0000        0.0000       91.1852       65.8478       59.3150       54.3563       48.7062       43.6861       26.1135       19.2670       14.3682       12.1381        9.2167        6.3098        6.1382        5.4401        5.8462        6.2918        6.9151        7.5759        9.3703       12.1182       13.8930       16.1109       15.3395       22.1642       52.3153       74.4961      101.5442       97.9761      101.2237      137.0440      147.4798      177.0782      167.9489      168.8092      156.0508      172.7768      180.1273      179.8856      157.2381      163.6882      177.3379      162.3867      159.7672      155.2382      156.1379      156.3549      177.6418      179.7410      164.5070      168.7728      179.8642      176.8830      169.3323      179.0949      151.6035      115.9230      111.6199       97.1532      102.1366      110.6587      126.7681      168.0870      170.7242      161.8758      190.6686      191.0669      188.9652      173.4494      159.5396      165.9660      165.6212      180.4345      196.6072      193.6582      193.6641      211.2707      212.7788      214.7599      212.1088      211.3745      220.2058      206.5623      159.5352      137.6567      136.7887      144.0952      117.3764      143.3711      150.5009        0.0000        0.0000        0.0000        0.0000        0.0000        0.0000        0.0000        0.0000        0.0000        0.0000        0.0000        0.0000        0.0000        0.0000        0.0000        0.0000        0.0000        0.0000        0.0000        0.0000        0.0000        0.0000        0.0000        0.0000        0.0000        0.0000        0.0000        0.0000        0.0000        0.0000        0.0000        0.0000        0.0000        0.0000        0.0000        0.0000        0.0000        0.0000        0.0000        0.0000        0.0000        0.0000        0.0000        0.0000        0.0000        0.0000        0.0000        0.0000        0.0000        0.0000        0.0000        0.0000        0.0000        0.0000        0.0000        0.0000        0.0000        0.0000        0.0000
        0.0000        0.0000        0.0000        0.0000        0.0000        0.0000        0.0000        0.0000        0.0000        0.0000        0.0000        0.0000        0.0000        0.0000        0.0000        0.0000        0.0000        0.0000        0.0000        0.0000        0.0000        0.0000        0.0000        0.0000        0.0000        0.0000        0.0000        0.0000        0.0000        0.0000        0.0000        0.0000        0.0000        0.0000        0.0000        0.0000        0.0000        0.0000        0.0000        0.0000        0.0000        0.0000        0.0000        0.0000        0.0000        0.0000        0.0000        0.0000        0.0000        0.0000        0.0000        0.0000        0.0000        0.0000        0.0000        0.0000        0.0000        0.0000        0.0000        0.0000        0.0000        0.0000        0.0000        0.0000        0.0000        0.0000        0.0000        0.0000        0.0000        0.0000        0.0000        0.0000        0.0000        0.0000        0.0000        0.0000        0.0000        0.0000        0.0000        0.0000        0.0000        0.0000        0.0000        0.0000        0.0000        0.0000        0.0000        0.0000        0.0000        0.0000        0.0000        0.0000        0.0000        0.0000        0.0000        0.0000        0.0000        0.0000        0.0000        0.0000       94.3788       71.6326       54.4429       50.9376       47.4607       42.1841       35.7854       23.8598       18.6962       14.5958       11.5087        8.6351        5.5594        4.1727        5.2733        5.3356        6.3925        6.6341        7.3384        7.8051        9.5996       16.2956       16.3019       15.5147       25.4711       51.1600       73.7128       98.6962      118.2864      115.6156      146.7806      173.2636      151.5752      162.0232      155.2833      173.1151      213.0558      205.4807      153.6649      165.5858      166.8984      156.5127      159.1672      166.6650      168.7083      161.4017      162.1602      170.5099      182.1528      197.3350      194.5728      192.9602      178.7539      181.8424      188.3544      158.1445      146.6154      128.7231      114.0414      110.9250      133.3320      149.4246      166.1844      153.2496      151.4053      179.9296      177.3563      171.5692      182.8565      185.1769      182.6599      182.2089      182.9868      193.2986      220.5904      188.9983      191.5654      185.5301      192.3095      207.5847      199.4427      186.0690      178.6834      133.9979      116.4529      114.7057      128.3231      122.9860        0.0000        0.0000        0.0000        0.0000        0.0000        0.0000        0.0000        0.0000        0.0000        0.0000        0.0000        0.0000        0.0000       61.2900        0.0000        0.0000        0.0000       58.2000        0.0000        0.0000        0.0000        0.0000        0.0000        0.0000        0.0000        0.0000        0.0000        0.0000        0.0000        0.0000        0.0000        0.0000        0.0000        0.0000        0.0000        0.0000        0.0000        0.0000        0.0000        0.0000        0.0000        0.0000        0.0000        0.0000        0.0000        0.0000        0.0000        0.0000        0.0000        0.0000        0.0000        0.0000        0.0000        0.0000        0.0000        0.0000        0.0000        0.0000        0.0000        0.0000        0.0000
        0.0000        0.0000        0.0000        0.0000        0.0000        0.0000        0.0000        0.0000        0.0000        0.0000        0.0000        0.0000        0.0000        0.0000        0.0000        0.0000        0.0000        0.0000        0.0000        0.0000        0.0000        0.0000        0.0000        0.0000        0.0000        0.0000        0.0000        0.0000        0.0000        0.0000        0.0000        0.0000        0.0000        0.0000        0.0000        0.0000        0.0000        0.0000        0.0000        0.0000        0.0000        0.0000        0.0000        0.0000        0.0000        0.0000        0.0000        0.0000        0.0000        0.0000        0.0000        0.0000        0.0000        0.0000        0.0000        0.0000        0.0000        0.0000        0.0000        0.0000        0.0000        0.0000        0.0000        0.0000        0.0000        0.0000        0.0000        0.0000        0.0000        0.0000        0.0000        0.0000        0.0000        0.0000        0.0000        0.0000        0.0000        0.0000        0.0000        0.0000        0.0000        0.0000        0.0000        0.0000        0.0000        0.0000        0.0000        0.0000        0.0000        0.0000        0.0000        0.0000        0.0000        0.0000        0.0000        0.0000        0.0000        0.0000        0.0000        0.0000       67.8414       55.9751       50.7930       35.3087       32.6633       28.8723       27.0580       60.3108       26.6794       21.3277       16.3649        6.9488        5.3777        3.7526        5.9079        4.0423        3.8753        4.7474        5.4317        5.9975        5.5700        6.9998       15.1108       29.6064       38.1017       43.5160       78.3212       98.3321      152.1184      166.1350      157.8418      152.9945      123.7282      131.3710      154.6532      174.2056      209.3213      196.5166      168.8146      165.8018      154.5916      139.4705      172.4378      176.1495      169.9873      172.2734      187.2891      187.8005      212.1271      230.7832      228.7556      227.5866      218.4000      219.7312      229.2751      229.6770      207.5093      155.3794      139.9679      123.9820      146.4734      152.2860      163.9466      160.8440      181.1370      190.5393      187.9375      178.8813      201.3841      206.8568      204.3959      192.0279      193.4720      200.2154      183.7449      188.0070      192.8596      195.0884      199.1298      167.9557      162.3343      150.7933      133.5634      117.9694      105.1046      103.1227      103.8605       65.4694        0.0000        0.0000        0.0000        0.0000        0.0000        0.0000        0.0000        0.0000        0.0000        0.0000        0.0000        0.0000       71.3700       71.7600       99.4500        0.0000       43.7400      110.2800        0.0000        0.0000        0.0000        0.0000        0.0000        0.0000        0.0000        0.0000        0.0000        0.0000        0.0000        0.0000        0.0000        0.0000        0.0000        0.0000        0.0000        0.0000        0.0000        0.0000        0.0000        0.0000        0.0000        0.0000        0.0000        0.0000        0.0000        0.0000        0.0000        0.0000        0.0000        0.0000        0.0000        0.0000        0.0000        0.0000        0.0000        0.0000        0.0000        0.0000        0.0000        0.0000        0.0000
        0.0000        0.0000        0.0000        0.0000        0.0000        0.0000        0.0000        0.0000        0.0000        0.0000        0.0000        0.0000        0.0000        0.0000        0.0000        0.0000        0.0000        0.0000        0.0000        0.0000        0.0000        0.0000        0.0000        0.0000        0.0000        0.0000        0.0000        0.0000        0.0000        0.0000        0.0000        0.0000        0.0000        0.0000        0.0000        0.0000        0.0000        0.0000        0.0000        0.0000        0.0000        0.0000        0.0000        0.0000        0.0000        0.0000        0.0000        0.0000        0.0000        0.0000        0.0000        0.0000        0.0000        0.0000        0.0000        0.0000        0.0000        0.0000        0.0000        0.0000        0.0000        0.0000        0.0000        0.0000        0.0000        0.0000        0.0000        0.0000        0.0000        0.0000        0.0000        0.0000        0.0000        0.0000        0.0000        0.0000        0.0000        0.0000        0.0000        0.0000        0.0000        0.0000        0.0000        0.0000        0.0000        0.0000        0.0000        0.0000        0.0000        0.0000        0.0000        0.0000        0.0000        0.0000        0.0000        0.0000        0.0000        0.0000        0.0000       61.4222       57.5920       52.3468       41.1701       35.6152       28.1103       24.6799       27.4065       55.3449       25.5180       21.9170       16.6169        7.6364        7.0814        4.2413        3.9900        3.0895        3.2805        5.4322        3.9372        3.8637        3.7560        7.4125       24.1806       42.5283       41.9976       42.1827       60.3551       85.1344      115.1980      150.5372      140.7936      112.4191      102.3678      128.9727      122.2124      138.6980      180.4517      161.8108      130.4126      133.5784      136.4850      142.8225      134.2088      157.9097      172.4891      198.8688      192.3159      209.4671      219.1986      220.0101      224.6086      224.2731      215.3216      225.4812      221.3239      217.1587      203.0150      160.2847      132.0267      135.8758      154.7244      179.2738      204.4760      197.6463      209.9226      198.4752      209.2669      207.9106      234.6681      215.0436      227.7368      238.8936      237.0882      188.2468      167.6033      181.3703      196.3415      196.8428      175.2489      143.0900      138.7406      136.9913      121.9053       98.0624       97.7384      107.1158      113.4851       70.8585        0.0000        0.0000        0.0000        0.0000        0.0000        0.0000      126.3556       64.9800        0.0000        0.0000        0.0000        0.0000       63.5400       58.0200        0.0000        0.0000        0.0000        0.0000        0.0000        0.0000        0.0000        0.0000        0.0000        0.0000        0.0000        0.0000        0.0000        0.0000        0.0000        0.0000        0.0000        0.0000        0.0000        0.0000        0.0000        0.0000        0.0000        0.0000        0.0000        0.0000        0.0000        0.0000        0.0000        0.0000        0.0000        0.0000        0.0000        0.0000        0.0000        0.0000        0.0000        0.0000        0.0000        0.0000        0.0000        0.0000        0.0000        0.0000        0.0000        0.0000        0.0000
        0.0000        0.0000        0.0000        0.0000        0.0000        0.0000        0.0000        0.0000        0.0000        0.0000        0.0000        0.0000        0.0000        0.0000        0.0000        0.0000        0.0000        0.0000        0.0000        0.0000        0.0000        0.0000        0.0000        0.0000        0.0000        0.0000        0.0000        0.0000        0.0000        0.0000        0.0000        0.0000        0.0000        0.0000        0.0000        0.0000        0.0000        0.0000        0.0000        0.0000        0.0000        0.0000        0.0000        0.0000        0.0000        0.0000        0.0000        0.0000        0.0000        0.0000        0.0000        0.0000        0.0000        0.0000        0.0000        0.0000        0.0000        0.0000        0.0000        0.0000        0.0000        0.0000        0.0000        0.0000        0.0000        0.0000        0.0000        0.0000        0.0000        0.0000        0.0000        0.0000        0.0000        0.0000        0.0000        0.0000        0.0000        0.0000        0.0000        0.0000        0.0000        0.0000        0.0000        0.0000        0.0000        0.0000        0.0000        0.0000        0.0000        0.0000        0.0000        0.0000        0.0000        0.0000        0.0000        0.0000        0.0000       43.7803       57.7567       50.6670       42.6944       48.2671       40.0146       26.3195       22.6974       21.1841       24.4532       26.7350       23.1161       19.4100       18.4233        6.0855        3.7860        3.5239        4.0544        2.9589        2.1173        3.3136        4.7644        4.9201        4.0371        6.0773       15.9882       34.8442       42.8629       45.9623       54.0202       68.4838       72.2285       83.6572       84.3427       92.8789       97.5507      115.7569      107.6116      118.6603      132.8340      130.5343      119.6719      121.5228      123.2549      118.2943      132.8027      195.0399      195.4900      183.7541      175.7729      215.3777      233.4159      232.9948      233.1513      199.3269      206.8702      205.0181      220.1155      241.1128      218.2219      151.7451      150.3345      152.9917      155.7633      178.7296      206.4047      243.6275      220.8306      231.3618      271.5589      264.1290      263.7444      234.7109      242.6006      230.1710      207.7378      195.9282      182.6485      210.2486      207.5294      189.4059      157.5032      135.3517      127.5169      112.1761       98.2289       85.7409      106.1792      110.5454      106.0530        0.0000        0.0000        0.0000        0.0000        0.0000      116.0594      122.8081      133.1633       47.8200        0.0000        0.0000        0.0000        0.0000        0.0000        0.0000        0.0000        0.0000        0.0000        0.0000        0.0000        0.0000        0.0000        0.0000        0.0000        0.0000        0.0000        0.0000        0.0000        0.0000        0.0000        0.0000        0.0000        0.0000        0.0000        0.0000        0.0000        0.0000        0.0000        0.0000        0.0000        0.0000        0.0000        0.0000        0.0000        0.0000        0.0000        0.0000        0.0000        0.0000        0.0000        0.0000        0.0000        0.0000        0.0000        0.0000        0.0000        0.0000        0.0000        0.0000        0.0000        0.0000        0.0000
        0.0000        0.0000        0.0000        0.0000        0.0000        0.0000        0.0000        0.0000        0.0000        0.0000        0.0000        0.0000        0.0000        0.0000        0.0000        0.0000        0.0000        0.0000        0.0000        0.0000        0.0000        0.0000        0.0000        0.0000        0.0000        0.0000        0.0000        0.0000        0.0000        0.0000        0.0000        0.0000        0.0000        0.0000        0.0000        0.0000        0.0000        0.0000        0.0000        0.0000        0.0000        0.0000        0.0000        0.0000        0.0000        0.0000        0.0000        0.0000        0.0000        0.0000        0.0000        0.0000        0.0000        0.0000        0.0000        0.0000        0.0000        0.0000        0.0000        0.0000        0.0000        0.0000        0.0000        0.0000        0.0000        0.0000        0.0000        0.0000        0.0000        0.0000        0.0000        0.0000        0.0000        0.0000        0.0000        0.0000        0.0000        0.0000        0.0000        0.0000        0.0000        0.0000        0.0000        0.0000        0.0000        0.0000        0.0000        0.0000        0.0000        0.0000        0.0000        0.0000        0.0000        0.0000        0.0000        0.0000        0.0000       53.0708       45.7238       46.3475       42.7154       42.6034       41.0883       27.8780       25.6901       21.7320       18.1768       23.8811       19.3698       17.2892       15.5514        6.0717        4.1378        4.1715        6.3179        3.1993        2.2772        2.7938        4.5656        4.6575        6.0274        9.4690       15.8614       28.0519       33.9657       44.8739       52.9912       57.5989       64.9729       73.0529       78.2714      102.0984      123.4078      101.0203       98.1455      115.3925      109.4287      115.5447      110.8403      121.3716      114.0442      115.2865      128.8910      162.8531      173.2288      181.6461      194.0708      234.1138      237.2977      218.5171      198.5439      191.7108      214.4944      220.2047      222.4007      219.8697      199.2580      166.0019      161.5483      172.8027      161.8570      174.5921      212.6892      225.6526      229.8315      282.9468      332.8721      307.8985      276.0692      235.1256      262.1000      223.8894      230.2659      212.0211      205.2899      227.1860      180.3848      179.0970      173.8869      139.9170      149.2607      116.6186      102.0060       88.2855      104.7392      111.7603      113.7710        0.0000        0.0000        0.0000       87.9000      118.7379      126.5534      120.5233      116.0014       42.6900        0.0000        0.0000        0.0000        0.0000        0.0000        0.0000        0.0000        0.0000        0.0000        0.0000        0.0000        0.0000        0.0000        0.0000        0.0000        0.0000        0.0000        0.0000        0.0000        0.0000        0.0000        0.0000        0.0000        0.0000        0.0000        0.0000        0.0000        0.0000        0.0000        0.0000        0.0000        0.0000        0.0000        0.0000        0.0000        0.0000        0.0000        0.0000        0.0000        0.0000        0.0000        0.0000        0.0000        0.0000        0.0000        0.0000        0.0000        0.0000        0.0000        0.0000        0.0000        0.0000        0.0000
        0.0000        0.0000        0.0000        0.0000        0.0000        0.0000        0.0000        0.0000        0.0000        0.0000        0.0000        0.0000        0.0000        0.0000        0.0000        0.0000        0.0000        0.0000        0.0000        0.0000        0.0000        0.0000        0.0000        0.0000        0.0000        0.0000        0.0000        0.0000        0.0000        0.0000        0.0000        0.0000        0.0000        0.0000        0.0000        0.0000        0.0000        0.0000        0.0000        0.0000        0.0000        0.0000        0.0000        0.0000        0.0000        0.0000        0.0000        0.0000        0.0000        0.0000        0.0000        0.0000        0.0000        0.0000        0.0000        0.0000        0.0000        0.0000        0.0000        0.0000        0.0000        0.0000        0.0000        0.0000        0.0000        0.0000        0.0000        0.0000        0.0000        0.0000        0.0000        0.0000        0.0000        0.0000        0.0000        0.0000        0.0000        0.0000        0.0000        0.0000        0.0000        0.0000        0.0000        0.0000        0.0000        0.0000        0.0000        0.0000        0.0000        0.0000        0.0000        0.0000        0.0000        0.0000        0.0000        0.0000       40.6645       54.3729       53.6169       53.9834       51.1236       45.1289       40.8386       24.9499       23.7793       20.7375       22.7568       19.3163       12.9417       12.3280        9.0548        6.5258        4.1611        3.0679        3.3044        3.3760        8.0718       44.7339        4.4926        7.5341        7.9282       11.4567       22.0200       32.5314       39.5770       40.5648       53.5075       59.4907       60.7448       64.2484       66.6693       82.6476      108.4705      106.7464       94.1652       91.8382       88.4032       90.1360      112.7261      148.8083      118.5324      113.7610      117.7016      135.1621      152.6698      155.3342      160.2858      203.9353      216.5416      276.6660      260.9539      215.9936      210.8379      206.2437      198.0686      227.7934      207.3972      178.9836      171.4084      176.6386      174.1191      180.6515      184.1011      216.7379      247.0107      262.2590      284.2339      249.6164      228.1219      236.8574      261.7692      230.5472      242.9004      218.4473      191.7743      166.3091      173.3403      159.6122      157.1964      131.2472      118.8882      109.6235      101.3469       89.9534      110.7119      129.3503        0.0000        0.0000        0.0000        0.0000      159.4623      165.8178      120.1930      102.7902       99.4101      106.4400        0.0000        0.0000        0.0000        0.0000        0.0000        0.0000        0.0000        0.0000        0.0000        0.0000        0.0000        0.0000        0.0000        0.0000        0.0000        0.0000        0.0000        0.0000        0.0000        0.0000        0.0000        0.0000        0.0000        0.0000        0.0000        0.0000        0.0000        0.0000        0.0000        0.0000        0.0000        0.0000        0.0000        0.0000        0.0000        0.0000        0.0000        0.0000        0.0000        0.0000        0.0000        0.0000        0.0000        0.0000        0.0000        0.0000        0.0000        0.0000        0.0000        0.0000        0.0000        0.0000        0.0000
        0.0000        0.0000        0.0000        0.0000        0.0000        0.0000        0.0000        0.0000        0.0000        0.0000        0.0000        0.0000        0.0000        0.0000        0.0000        0.0000        0.0000        0.0000        0.0000        0.0000        0.0000        0.0000        0.0000        0.0000        0.0000        0.0000        0.0000        0.0000        0.0000        0.0000        0.0000        0.0000        0.0000        0.0000        0.0000        0.0000        0.0000        0.0000        0.0000        0.0000        0.0000        0.0000        0.0000        0.0000        0.0000        0.0000        0.0000        0.0000        0.0000        0.0000        0.0000        0.0000        0.0000        0.0000        0.0000        0.0000        0.0000        0.0000        0.0000        0.0000        0.0000        0.0000        0.0000        0.0000        0.0000        0.0000        0.0000        0.0000        0.0000        0.0000        0.0000        0.0000        0.0000        0.0000        0.0000        0.0000        0.0000        0.0000        0.0000        0.0000        0.0000        0.0000        0.0000        0.0000        0.0000        0.0000        0.0000        0.0000        0.0000        0.0000        0.0000        0.0000        0.0000        0.0000        0.0000        0.0000       56.8756       53.3267       56.0482       59.4365       56.9878       54.8840       49.3694       23.9035       18.4582       16.2770       17.8371       12.0719        9.5972        7.5958        8.7646        6.8982        4.1509        3.3189        2.9548        4.2113        4.3134       24.6955       16.1008        8.8579       12.7931       13.2099       21.5047       28.0391       30.8026       38.4898       44.9781       45.0415       54.3218       54.2226       57.9159       77.7349      100.6855       86.2285       83.9147       86.3516       87.0416       90.7363      110.4266      143.6471      126.7889      118.3947      118.3919      117.4711      135.0456      139.4118      149.6860      193.1878      220.7800      267.4592      244.5548      215.3036      192.0964      176.0049      186.6246      226.4569      201.8015      178.2373      180.7277      183.6396      176.2829      187.5580      188.4643      217.5325      229.1486      252.3674      264.0030      220.4063      220.1818      228.5602      240.9194      219.2709      215.6223      208.9728      187.8129      179.9712      168.5204      156.2548      147.8800      129.7730      124.7037      126.7663      122.5544        0.0000        0.0000        0.0000        0.0000        0.0000        0.0000      132.6203      131.1492      119.3571      104.9564       88.4881       91.1789        0.0000        0.0000        0.0000        0.0000        0.0000        0.0000        0.0000        0.0000        0.0000        0.0000        0.0000        0.0000        0.0000        0.0000        0.0000        0.0000        0.0000        0.0000        0.0000        0.0000        0.0000        0.0000        0.0000        0.0000        0.0000        0.0000        0.0000        0.0000        0.0000        0.0000        0.0000        0.0000        0.0000        0.0000        0.0000        0.0000        0.0000        0.0000        0.0000        0.0000        0.0000        0.0000        0.0000        0.0000        0.0000        0.0000        0.0000        0.0000        0.0000        0.0000        0.0000        0.0000        0.0000        0.0000
        0.0000        0.0000        0.0000        0.0000        0.0000        0.0000        0.0000        0.0000        0.0000        0.0000        0.0000        0.0000        0.0000        0.0000        0.0000        0.0000        0.0000        0.0000        0.0000        0.0000        0.0000        0.0000        0.0000        0.0000        0.0000        0.0000        0.0000        0.0000        0.0000        0.0000        0.0000        0.0000        0.0000        0.0000        0.0000        0.0000        0.0000        0.0000        0.0000        0.0000        0.0000        0.0000        0.0000        0.0000        0.0000        0.0000        0.0000        0.0000        0.0000        0.0000        0.0000        0.0000        0.0000        0.0000        0.0000        0.0000        0.0000        0.0000        0.0000        0.0000        0.0000        0.0000        0.0000        0.0000        0.0000        0.0000        0.0000        0.0000        0.0000        0.0000        0.0000        0.0000        0.0000        0.0000        0.0000        0.0000        0.0000        0.0000        0.0000        0.0000        0.0000        0.0000        0.0000        0.0000        0.0000        0.0000        0.0000        0.0000        0.0000        0.0000        0.0000        0.0000        0.0000        0.0000        0.0000        0.0000       70.1710       63.1387       56.7315       56.3201       51.6290       47.2151       36.7489       19.7189       15.3441       13.4540       11.0772        9.4287        9.1749       10.5859       10.8034        6.5765        3.8296        4.2514        6.7597        4.4411        4.1215        7.1618        8.7594        9.9701       37.8104       46.5103       24.8533       28.9263       38.5409       37.6824       40.4597       45.4616       54.2485       52.1750       53.0891       66.5622      100.5164       99.9281       83.3774       91.7672       97.5787      100.7294      114.9384      131.9178      106.5371      104.4406      113.3426      130.6311      132.9645      131.8719      148.9453      179.9542      203.2042      227.3429      227.0675      194.2021      148.7680      124.0337      146.6794      177.5934      171.2497      188.9773      189.0062      174.2685      182.1247      195.3031      191.5955      215.5285      222.3978      230.1331      239.5190      221.7032      209.3833      217.5128      226.3101      235.3506      225.2101      217.2448      216.9380      185.5276      176.3941      158.6608      147.2768      128.5990      119.9330      124.3506        0.0000        0.0000        0.0000        0.0000        0.0000        0.0000      132.5779      121.1535      123.9558      117.5290       90.3191       82.4036       90.9925        0.0000        0.0000        0.0000        0.0000        0.0000        0.0000        0.0000        0.0000        0.0000        0.0000        0.0000        0.0000        0.0000        0.0000        0.0000        0.0000        0.0000        0.0000        0.0000        0.0000        0.0000        0.0000        0.0000        0.0000        0.0000        0.0000        0.0000        0.0000        0.0000        0.0000        0.0000        0.0000        0.0000        0.0000        0.0000        0.0000        0.0000        0.0000        0.0000        0.0000        0.0000        0.0000        0.0000        0.0000        0.0000        0.0000        0.0000        0.0000        0.0000        0.0000        0.0000        0.0000        0.0000        0.0000
        0.0000        0.0000        0.0000        0.0000        0.0000        0.0000        0.0000        0.0000        0.0000        0.0000        0.0000        0.0000        0.0000        0.0000        0.0000        0.0000        0.0000        0.0000        0.0000        0.0000        0.0000        0.0000        0.0000        0.0000        0.0000        0.0000        0.0000        0.0000        0.0000        0.0000        0.0000        0.0000        0.0000        0.0000        0.0000        0.0000        0.0000        0.0000        0.0000        0.0000        0.0000        0.0000        0.0000        0.0000        0.0000        0.0000        0.0000        0.0000        0.0000        0.0000        0.0000        0.0000        0.0000        0.0000        0.0000        0.0000        0.0000        0.0000        0.0000        0.0000        0.0000        0.0000        0.0000        0.0000        0.0000        0.0000        0.0000        0.0000        0.0000        0.0000        0.0000        0.0000        0.0000        0.0000        0.0000        0.0000        0.0000        0.0000        0.0000        0.0000        0.0000        0.0000        0.0000        0.0000        0.0000        0.0000        0.0000        0.0000        0.0000        0.0000        0.0000        0.0000        0.0000        0.0000        0.0000        0.0000        0.0000       39.1957       32.0380       42.6197       48.5891       40.8075       23.1630       15.0438       14.6509       12.9199       10.3612        9.1500        7.4156        8.0964        8.3685        6.0295        6.0945        8.2611       10.1490        7.2416        6.0250        6.9531       10.2119       12.3171       15.6555       23.5674       27.4673       37.3895       44.9971       43.9938       48.8019       44.5451       48.5606       50.4044       54.2692       74.3709       71.0441       83.6321       81.0913       91.6055      103.9412      110.4814      129.7350      133.4845       98.5913      102.0861      111.6853      135.1184      128.1384      143.5023      148.1620      172.8887      196.8641      212.0266      217.9057      166.1917      123.7241      113.2461      120.0299      131.5038      150.2283      142.5431      151.9131      149.1850      153.2612      159.6691      164.0131      174.0630      194.5861      216.0342      231.8444      201.4342      208.1441      207.5524      209.2599      189.7805      192.9713      187.3810      186.9670      170.7469      166.3222      157.9172      145.9270      126.5273      126.4376        0.0000        0.0000        0.0000        0.0000        0.0000        0.0000        0.0000      118.4594      117.9838      118.2471      105.8148      100.9227      100.3281      103.4078        0.0000        0.0000        0.0000        0.0000        0.0000        0.0000        0.0000        0.0000        0.0000        0.0000        0.0000        0.0000        0.0000        0.0000        0.0000        0.0000        0.0000        0.0000        0.0000        0.0000        0.0000        0.0000        0.0000        0.0000        0.0000        0.0000        0.0000        0.0000        0.0000        0.0000        0.0000        0.0000        0.0000        0.0000        0.0000        0.0000        0.0000        0.0000        0.0000        0.0000        0.0000        0.0000        0.0000        0.0000        0.0000        0.0000        0.0000        0.0000        0.0000        0.0000        0.0000        0.0000        0.0000        0.0000
        0.0000        0.0000        0.0000        0.0000        0.0000        0.0000        0.0000        0.0000        0.0000        0.0000        0.0000        0.0000        0.0000        0.0000        0.0000        0.0000        0.0000        0.0000        0.0000        0.0000        0.0000        0.0000        0.0000        0.0000        0.0000        0.0000        0.0000        0.0000        0.0000        0.0000        0.0000        0.0000        0.0000        0.0000        0.0000        0.0000        0.0000        0.0000        0.0000        0.0000        0.0000        0.0000        0.0000        0.0000        0.0000        0.0000        0.0000        0.0000        0.0000        0.0000        0.0000        0.0000        0.0000        0.0000        0.0000        0.0000        0.0000        0.0000        0.0000        0.0000        0.0000        0.0000        0.0000        0.0000        0.0000        0.0000        0.0000        0.0000        0.0000        0.0000        0.0000        0.0000        0.0000        0.0000        0.0000        0.0000        0.0000        0.0000        0.0000        0.0000        0.0000        0.0000        0.0000        0.0000        0.0000        0.0000        0.0000        0.0000        0.0000        0.0000        0.0000        0.0000        0.0000        0.0000        0.0000        0.0000       33.3824       30.3363       29.7990       39.3420        0.0000       30.7082       17.1556       14.4510       13.9212       10.3609        8.9524        8.1479        9.1744       10.5224       10.4648        9.9757       12.7083       11.1688       13.4713       12.5725       13.2711        8.4706       12.7791       14.2150       21.2750       18.4826       24.6522       38.4054       50.9571       56.3585       65.2482       42.1667       41.6419       42.1248       56.6074       56.5029       49.9308       52.9044       55.3881       74.7336       97.7007      120.8986      117.5553      132.1649      128.7896      129.2855      143.3313      148.2505      135.5526      139.5149      156.0038      168.8458      198.0659      178.6118      164.5598       97.2833       81.2278       87.0392       80.4712       96.7513       95.1916       95.7915       95.6124      101.1320      104.1461      118.1670      133.3070      175.8522      185.5985      192.7794      210.8020      194.6138      195.8148      200.5690      193.2424      194.5960      200.2527      177.9176      162.5092      139.3992      136.2539      129.8558      136.4274        0.0000        0.0000        0.0000        0.0000        0.0000      134.8500       98.9400        0.0000      139.3573      127.9149      118.7093      125.3822      116.7660      114.8597      105.0248        0.0000        0.0000        0.0000        0.0000        0.0000        0.0000        0.0000        0.0000        0.0000        0.0000        0.0000        0.0000        0.0000        0.0000        0.0000        0.0000        0.0000        0.0000        0.0000        0.0000        0.0000        0.0000        0.0000        0.0000        0.0000        0.0000        0.0000        0.0000        0.0000        0.0000        0.0000        0.0000        0.0000        0.0000        0.0000        0.0000        0.0000        0.0000        0.0000        0.0000        0.0000        0.0000        0.0000        0.0000        0.0000        0.0000        0.0000        0.0000        0.0000        0.0000        0.0000        0.0000        0.0000        0.0000        0.0000
        0.0000        0.0000        0.0000        0.0000        0.0000        0.0000        0.0000        0.0000        0.0000        0.0000        0.0000        0.0000        0.0000        0.0000        0.0000        0.0000        0.0000        0.0000        0.0000        0.0000        0.0000        0.0000        0.0000        0.0000        0.0000        0.0000        0.0000        0.0000        0.0000        0.0000        0.0000        0.0000        0.0000        0.0000        0.0000        0.0000        0.0000        0.0000        0.0000        0.0000        0.0000        0.0000        0.0000        0.0000        0.0000        0.0000        0.0000        0.0000        0.0000        0.0000        0.0000        0.0000        0.0000        0.0000        0.0000        0.0000        0.0000        0.0000        0.0000        0.0000        0.0000        0.0000        0.0000        0.0000        0.0000        0.0000        0.0000        0.0000        0.0000        0.0000        0.0000        0.0000        0.0000        0.0000        0.0000        0.0000        0.0000        0.0000        0.0000        0.0000        0.0000        0.0000        0.0000        0.0000        0.0000        0.0000        0.0000        0.0000        0.0000        0.0000        0.0000        0.0000        0.0000        0.0000        0.0000        0.0000        0.0000       31.2892        0.0000        0.0000        0.0000       23.7920       21.6711       14.6964       14.0517       13.9089       11.5546       12.3033       13.6315       15.1267       11.0111       12.9289       12.4790       13.1376       17.2001       24.5172       14.4171       10.9534       16.2033       18.4714       20.3215       20.2267       23.3457       40.5753       46.6055       49.5865       51.7978       47.4895       45.2941       41.3311       42.8855       45.3550       51.8677       48.5140       58.4009       81.1185       94.8447      109.1780      117.0850      164.3309      126.3168      117.4636      131.8873      141.0913      120.6295      138.1637      151.1590      168.3741      170.1069      131.7193      110.0590       73.3760       72.9528       80.7037       65.3388       69.1742       73.2952       81.9919       86.2437       94.1094      101.8672      112.6188      125.2488      157.8630      166.9238      171.6303      194.1635      176.8087      192.4277      190.2589      172.5445      177.7887      214.2296      182.2553      147.8855      125.5148      123.4073      127.9937      127.5723        0.0000        0.0000        0.0000        0.0000        0.0000      136.7700       85.8600       72.6300      128.5208      131.3767      138.5827      141.0413      130.6675      125.2118      118.0576        0.0000        0.0000        0.0000        0.0000        0.0000        0.0000        0.0000        0.0000        0.0000        0.0000        0.0000        0.0000        0.0000        0.0000        0.0000        0.0000        0.0000        0.0000        0.0000        0.0000        0.0000        0.0000        0.0000        0.0000        0.0000        0.0000        0.0000        0.0000        0.0000        0.0000        0.0000        0.0000        0.0000        0.0000        0.0000        0.0000        0.0000        0.0000        0.0000        0.0000        0.0000        0.0000        0.0000        0.0000        0.0000        0.0000        0.0000        0.0000        0.0000        0.0000        0.0000        0.0000        0.0000        0.0000        0.0000
        0.0000        0.0000        0.0000        0.0000        0.0000        0.0000        0.0000        0.0000        0.0000        0.0000        0.0000        0.0000        0.0000        0.0000        0.0000        0.0000        0.0000        0.0000        0.0000        0.0000        0.0000        0.0000        0.0000        0.0000        0.0000        0.0000        0.0000        0.0000        0.0000        0.0000        0.0000        0.0000        0.0000        0.0000        0.0000        0.0000        0.0000        0.0000        0.0000        0.0000        0.0000        0.0000        0.0000        0.0000        0.0000        0.0000        0.0000        0.0000        0.0000        0.0000        0.0000        0.0000        0.0000        0.0000        0.0000        0.0000        0.0000        0.0000        0.0000        0.0000        0.0000        0.0000        0.0000        0.0000        0.0000        0.0000        0.0000        0.0000        0.0000        0.0000        0.0000        0.0000        0.0000        0.0000        0.0000        0.0000        0.0000        0.0000        0.0000        0.0000        0.0000        0.0000        0.0000        0.0000        0.0000        0.0000        0.0000        0.0000        0.0000        0.0000        0.0000        0.0000        0.0000        0.0000        0.0000        0.0000        0.0000        0.0000        0.0000        0.0000        0.0000       23.7083       18.7726       14.7814       10.8868        9.9453       19.8449       13.5227       12.3799       15.4866       19.3183       12.6408       12.8895       12.8555       13.7111       14.5843       14.4672       18.4188       24.4016       26.8724       27.9354       31.7976       34.5841       53.0760       62.4408       62.4747       62.9524       62.0826       58.6234       53.4058       46.9038       52.9111       57.1596       60.3860       72.0667       87.1573       94.9012      111.0684      116.9388      136.7824      119.9150      124.0956      142.7965      161.3511      119.4419      139.0466      148.0026      136.1509      127.1484      133.0772      107.3945       58.8294       53.7859       44.1328       42.9471       58.4073       64.9947       76.2797       76.8100       83.3924       88.9062       92.0973      105.8966      137.3648      155.1998      162.5983      183.2072      160.8513      164.0482      171.7992      157.4995      162.9943      166.7658      158.0183      160.5934      123.5220      119.5058        0.0000        0.0000        0.0000        0.0000        0.0000        0.0000      152.3400      153.5400       58.5900       40.5300      105.8643      128.1855      143.8413      148.5114      130.5830      120.8662      116.5986        0.0000        0.0000        0.0000        0.0000        0.0000        0.0000        0.0000        0.0000        0.0000        0.0000        0.0000        0.0000        0.0000        0.0000        0.0000        0.0000        0.0000        0.0000        0.0000        0.0000        0.0000        0.0000        0.0000        0.0000        0.0000        0.0000        0.0000        0.0000        0.0000        0.0000        0.0000        0.0000        0.0000        0.0000        0.0000        0.0000        0.0000        0.0000        0.0000        0.0000        0.0000        0.0000        0.0000        0.0000        0.0000        0.0000        0.0000        0.0000        0.0000        0.0000        0.0000        0.0000        0.0000        0.0000        0.0000
        0.0000        0.0000        0.0000        0.0000        0.0000        0.0000        0.0000        0.0000        0.0000        0.0000        0.0000        0.0000        0.0000        0.0000        0.0000        0.0000        0.0000        0.0000        0.0000        0.0000        0.0000        0.0000        0.0000        0.0000        0.0000        0.0000        0.0000        0.0000        0.0000        0.0000        0.0000        0.0000        0.0000        0.0000        0.0000        0.0000        0.0000        0.0000        0.0000        0.0000        0.0000        0.0000        0.0000        0.0000        0.0000        0.0000        0.0000        0.0000        0.0000        0.0000        0.0000        0.0000        0.0000        0.0000        0.0000        0.0000        0.0000        0.0000        0.0000        0.0000        0.0000        0.0000        0.0000        0.0000        0.0000        0.0000        0.0000        0.0000        0.0000        0.0000        0.0000        0.0000        0.0000        0.0000        0.0000        0.0000        0.0000        0.0000        0.0000        0.0000        0.0000        0.0000        0.0000        0.0000        0.0000        0.0000        0.0000        0.0000        0.0000        0.0000        0.0000        0.0000        0.0000        0.0000        0.0000        0.0000        0.0000        0.0000        0.0000        0.0000        0.0000        0.0000       19.2630       16.9197       17.3172       14.7978       18.1288       16.7976       14.7308       13.6730       14.6056       13.7763       15.2560       22.7331       34.8141       34.4916       27.7586       46.6542       43.2364       43.5244       46.0690       48.8523       55.3142       90.5815       86.8708       88.7545       77.5971       72.4175       75.9941       74.6486       70.3750       86.8824       78.4783       74.9621       72.4586       95.4501      105.7613      116.9713      105.7723      160.7844      167.2745      175.6055      175.0808      164.7917      130.2397      130.3633      131.7334      131.2730      132.9493      125.4546      113.8898       56.7582       55.2965       39.8149       37.2472       52.6289       64.7338       75.1656       63.6925       74.3329       84.7478       75.8266       76.6263      104.4343      115.6856      129.1424      137.3493      124.3704      111.2829      119.2416      132.1911      121.4418      128.5447      124.5940      123.7147      106.2752      122.6509        0.0000        0.0000        0.0000        0.0000        0.0000        0.0000        0.0000      177.2700       74.3700       50.8200       96.5332       95.6043      113.1897       98.9096      100.3679       90.2119      116.7391        0.0000        0.0000        0.0000        0.0000        0.0000        0.0000        0.0000        0.0000        0.0000        0.0000        0.0000        0.0000        0.0000        0.0000        0.0000        0.0000        0.0000        0.0000        0.0000        0.0000        0.0000        0.0000        0.0000        0.0000        0.0000        0.0000        0.0000        0.0000        0.0000        0.0000        0.0000        0.0000        0.0000        0.0000        0.0000        0.0000        0.0000        0.0000        0.0000        0.0000        0.0000        0.0000        0.0000        0.0000        0.0000        0.0000        0.0000        0.0000        0.0000        0.0000        0.0000        0.0000        0.0000        0.0000        0.0000
        0.0000        0.0000        0.0000        0.0000        0.0000        0.0000        0.0000        0.0000        0.0000        0.0000        0.0000        0.0000        0.0000        0.0000        0.0000        0.0000        0.0000        0.0000        0.0000        0.0000        0.0000        0.0000        0.0000        0.0000        0.0000        0.0000        0.0000        0.0000        0.0000        0.0000        0.0000        0.0000        0.0000        0.0000        0.0000        0.0000        0.0000        0.0000        0.0000        0.0000        0.0000        0.0000        0.0000        0.0000        0.0000        0.0000        0.0000        0.0000        0.0000        0.0000        0.0000        0.0000        0.0000        0.0000        0.0000        0.0000        0.0000        0.0000        0.0000        0.0000        0.0000        0.0000        0.0000        0.0000        0.0000        0.0000        0.0000        0.0000        0.0000        0.0000        0.0000        0.0000        0.0000        0.0000        0.0000        0.0000        0.0000        0.0000        0.0000        0.0000        0.0000        0.0000        0.0000        0.0000        0.0000        0.0000        0.0000        0.0000        0.0000        0.0000        0.0000        0.0000        0.0000        0.0000        0.0000        0.0000        0.0000        0.0000        0.0000        0.0000        0.0000        0.0000        0.0000       19.5980       17.7087       17.6880       18.2893       16.9521       17.7962       18.8431       20.7100       22.8852       26.8497       35.6324       47.4522       65.7255       74.4479      103.7895       87.9424      101.8330      107.0418      111.8160      116.7454      133.9260      140.3306      129.8375      117.7944        0.0000        0.0000       80.9280       82.0169       77.3408       68.2021       77.2886       79.8144       91.4726       94.7132      101.7499      112.9462      165.0988      171.7955      158.8277      123.5509      137.1223      132.9083      132.4167      126.8551       99.1449       93.8929      106.9307       91.5150       92.8157       67.3433       50.3048       40.2437       59.2511       67.6677       65.8707       71.1894       67.7863       66.2545       62.1309       62.8096       48.6432       54.3554       59.0281       57.3321       85.8487       76.7060       88.3495       95.5586       97.8672      130.8205      110.8530        0.0000        0.0000        0.0000        0.0000        0.0000        0.0000        0.0000        0.0000        0.0000        0.0000        0.0000        0.0000        0.0000       70.7045       70.3705       71.6089       60.9110       51.2616       48.7948        0.0000        0.0000        0.0000        0.0000        0.0000        0.0000        0.0000        0.0000        0.0000        0.0000        0.0000        0.0000        0.0000        0.0000        0.0000        0.0000        0.0000        0.0000        0.0000        0.0000        0.0000        0.0000        0.0000        0.0000        0.0000        0.0000        0.0000        0.0000        0.0000        0.0000        0.0000        0.0000        0.0000        0.0000        0.0000        0.0000        0.0000        0.0000        0.0000        0.0000        0.0000        0.0000        0.0000        0.0000        0.0000        0.0000        0.0000        0.0000        0.0000        0.0000        0.0000        0.0000        0.0000        0.0000        0.0000        0.0000
        0.0000        0.0000        0.0000        0.0000        0.0000        0.0000        0.0000        0.0000        0.0000        0.0000        0.0000        0.0000        0.0000        0.0000        0.0000        0.0000        0.0000        0.0000        0.0000        0.0000        0.0000        0.0000        0.0000        0.0000        0.0000        0.0000        0.0000        0.0000        0.0000        0.0000        0.0000        0.0000        0.0000        0.0000        0.0000        0.0000        0.0000        0.0000        0.0000        0.0000        0.0000        0.0000        0.0000        0.0000        0.0000        0.0000        0.0000        0.0000        0.0000        0.0000        0.0000        0.0000        0.0000        0.0000        0.0000        0.0000        0.0000        0.0000        0.0000        0.0000        0.0000        0.0000        0.0000        0.0000        0.0000        0.0000        0.0000        0.0000        0.0000        0.0000        0.0000        0.0000        0.0000        0.0000        0.0000        0.0000        0.0000        0.0000        0.0000        0.0000        0.0000        0.0000        0.0000        0.0000        0.0000        0.0000        0.0000        0.0000        0.0000        0.0000        0.0000        0.0000        0.0000        0.0000        0.0000        0.0000        0.0000        0.0000        0.0000        0.0000        0.0000        0.0000        0.0000       22.8136       21.2144       21.7214       19.5219       20.0925       20.5319       24.0078       29.4056       29.8927       34.2568       49.9213       74.6278       85.4873       77.8022      125.5093      128.9989      153.1743      167.1109      181.8619      156.7569      172.8006      172.2131      163.8472        0.0000        0.0000        0.0000        0.0000        0.0000        0.0000       83.1113      107.5671      112.2963      108.4301       92.2279      103.4191      103.2607      133.6402      136.0470      112.0294      113.0582      143.7132      144.7416      124.9049      119.9479       96.8334       91.3846       79.2113       68.6912       59.6632       57.4292       51.3528       48.7213       69.6981       64.4627       64.4019       67.3885       51.7061       50.5498       54.2699       44.9091       39.2052       46.1890       49.0055       44.9668       59.4749       64.7908       69.3841       82.8104      154.9366        0.0000        0.0000        0.0000        0.0000        0.0000        0.0000        0.0000        0.0000        0.0000        0.0000        0.0000        0.0000        0.0000        0.0000        0.0000       64.8394       49.4281       41.5009       38.1781       37.7207       37.0500       67.6891        0.0000        0.0000        0.0000        0.0000        0.0000        0.0000        0.0000        0.0000        0.0000        0.0000        0.0000        0.0000        0.0000        0.0000        0.0000        0.0000        0.0000        0.0000        0.0000        0.0000        0.0000        0.0000        0.0000        0.0000        0.0000        0.0000        0.0000        0.0000        0.0000        0.0000        0.0000        0.0000        0.0000        0.0000        0.0000        0.0000        0.0000        0.0000        0.0000        0.0000        0.0000        0.0000        0.0000        0.0000        0.0000        0.0000        0.0000        0.0000        0.0000        0.0000        0.0000        0.0000        0.0000        0.0000        0.0000
        0.0000        0.0000        0.0000        0.0000        0.0000        0.0000        0.0000        0.0000        0.0000        0.0000        0.0000        0.0000        0.0000        0.0000        0.0000        0.0000        0.0000        0.0000        0.0000        0.0000        0.0000        0.0000        0.0000        0.0000        0.0000        0.0000        0.0000        0.0000        0.0000        0.0000        0.0000        0.0000        0.0000        0.0000        0.0000        0.0000        0.0000        0.0000        0.0000        0.0000        0.0000        0.0000        0.0000        0.0000        0.0000        0.0000        0.0000        0.0000        0.0000        0.0000        0.0000        0.0000        0.0000        0.0000        0.0000        0.0000        0.0000        0.0000        0.0000        0.0000        0.0000        0.0000        0.0000        0.0000        0.0000        0.0000        0.0000        0.0000        0.0000        0.0000        0.0000        0.0000        0.0000        0.0000        0.0000        0.0000        0.0000        0.0000        0.0000        0.0000        0.0000        0.0000        0.0000        0.0000        0.0000        0.0000        0.0000        0.0000        0.0000        0.0000        0.0000        0.0000        0.0000        0.0000        0.0000        0.0000        0.0000        0.0000        0.0000        0.0000        0.0000        0.0000        0.0000       33.3279       27.7661       20.3584       22.3360       24.1938       24.3026       26.5315       32.6525       39.1669       39.5366       51.2730       67.1320       81.2751       83.8829        0.0000      130.1694      174.2854        0.0000        0.0000      186.8679      207.4787        0.0000        0.0000        0.0000        0.0000        0.0000        0.0000        0.0000        0.0000      105.8766       84.6708       87.8783       96.4096      105.0492       99.8617       96.1575      112.8861      114.4276      115.8090      124.1835      145.2351      129.0464      124.1396      103.5807       87.0220       78.5462       75.3126       60.9011       55.6031       56.5070       36.6167       63.7104       65.6284       56.4201       58.3505       54.2474       47.6415       55.7843       62.3030       65.3923       44.8455       39.8766       45.1291       53.2309        0.0000        0.0000        0.0000        0.0000        0.0000        0.0000        0.0000        0.0000        0.0000        0.0000        0.0000        0.0000        0.0000        0.0000        0.0000        0.0000        0.0000        0.0000        0.0000        0.0000       35.1457       33.3676       32.0438       29.3047       25.5890        0.0000        0.0000        0.0000        0.0000        0.0000        0.0000        0.0000        0.0000        0.0000        0.0000        0.0000        0.0000        0.0000        0.0000        0.0000        0.0000        0.0000        0.0000        0.0000        0.0000        0.0000        0.0000        0.0000        0.0000        0.0000        0.0000        0.0000        0.0000        0.0000        0.0000        0.0000        0.0000        0.0000        0.0000        0.0000        0.0000        0.0000        0.0000        0.0000        0.0000        0.0000        0.0000        0.0000        0.0000        0.0000        0.0000        0.0000        0.0000        0.0000        0.0000        0.0000        0.0000        0.0000        0.0000        0.0000        0.0000        0.0000
        0.0000        0.0000        0.0000        0.0000        0.0000        0.0000        0.0000        0.0000        0.0000        0.0000        0.0000        0.0000        0.0000        0.0000        0.0000        0.0000        0.0000        0.0000        0.0000        0.0000        0.0000        0.0000        0.0000        0.0000        0.0000        0.0000        0.0000        0.0000        0.0000        0.0000        0.0000        0.0000        0.0000        0.0000        0.0000        0.0000        0.0000        0.0000        0.0000        0.0000        0.0000        0.0000        0.0000        0.0000        0.0000        0.0000        0.0000        0.0000        0.0000        0.0000        0.0000        0.0000        0.0000        0.0000        0.0000        0.0000        0.0000        0.0000        0.0000        0.0000        0.0000        0.0000        0.0000        0.0000        0.0000        0.0000        0.0000        0.0000        0.0000        0.0000        0.0000        0.0000        0.0000        0.0000        0.0000        0.0000        0.0000        0.0000        0.0000        0.0000        0.0000        0.0000        0.0000        0.0000        0.0000        0.0000        0.0000        0.0000        0.0000        0.0000        0.0000        0.0000        0.0000        0.0000        0.0000        0.0000        0.0000        0.0000        0.0000        0.0000        0.0000        0.0000        0.0000       29.3801       29.4851       26.6277       26.2081       27.4772       27.7364       32.6674       35.8172       37.7457       41.0979       63.6102        0.0000        0.0000        0.0000        0.0000        0.0000        0.0000        0.0000        0.0000        0.0000        0.0000        0.0000        0.0000        0.0000        0.0000        0.0000        0.0000        0.0000        0.0000        0.0000       86.4929       80.2460       79.8683       97.3735      109.0539       98.3787      116.9373      111.6727      105.4158      107.9821      125.6163      112.4518      101.6345       94.3424       87.0830       83.5104       82.5546       80.6811       67.1170       45.5073       49.3571       54.0624       60.5594       68.0583       65.7657       61.2096       52.1870       70.9650       81.4151       82.4671       63.6320       52.2218       58.9516        0.0000        0.0000        0.0000        0.0000        0.0000        0.0000        0.0000        0.0000        0.0000        0.0000        0.0000        0.0000        0.0000        0.0000        0.0000        0.0000        0.0000        0.0000        0.0000        0.0000        0.0000        0.0000       33.2221       27.7420       27.2046        0.0000       27.1246       53.1691        0.0000        0.0000        0.0000        0.0000        0.0000        0.0000        0.0000        0.0000        0.0000        0.0000        0.0000        0.0000        0.0000        0.0000        0.0000        0.0000        0.0000        0.0000        0.0000        0.0000        0.0000        0.0000        0.0000        0.0000        0.0000        0.0000        0.0000        0.0000        0.0000        0.0000        0.0000        0.0000        0.0000        0.0000        0.0000        0.0000        0.0000        0.0000        0.0000        0.0000        0.0000        0.0000        0.0000        0.0000        0.0000        0.0000        0.0000        0.0000        0.0000        0.0000        0.0000        0.0000        0.0000        0.0000        0.0000
        0.0000        0.0000        0.0000        0.0000        0.0000        0.0000        0.0000        0.0000        0.0000        0.0000        0.0000        0.0000        0.0000        0.0000        0.0000        0.0000        0.0000        0.0000        0.0000        0.0000        0.0000        0.0000        0.0000        0.0000        0.0000        0.0000        0.0000        0.0000        0.0000        0.0000        0.0000        0.0000        0.0000        0.0000        0.0000        0.0000        0.0000        0.0000        0.0000        0.0000        0.0000        0.0000        0.0000        0.0000        0.0000        0.0000        0.0000        0.0000        0.0000        0.0000        0.0000        0.0000        0.0000        0.0000        0.0000        0.0000        0.0000        0.0000        0.0000        0.0000        0.0000        0.0000        0.0000        0.0000        0.0000        0.0000        0.0000        0.0000        0.0000        0.0000        0.0000        0.0000        0.0000        0.0000        0.0000        0.0000        0.0000        0.0000        0.0000        0.0000        0.0000        0.0000        0.0000        0.0000        0.0000        0.0000        0.0000        0.0000        0.0000        0.0000        0.0000        0.0000        0.0000        0.0000        0.0000        0.0000        0.0000        0.0000        0.0000        0.0000        0.0000        0.0000        0.0000        0.0000        0.0000       37.2671       33.6777       33.9864       35.3743       41.5545       46.7809       42.9203       50.7188       66.7979       75.6743        0.0000        0.0000        0.0000        0.0000        0.0000        0.0000        0.0000        0.0000        0.0000        0.0000        0.0000        0.0000        0.0000        0.0000        0.0000        0.0000        0.0000        0.0000       81.9470       81.2781       83.0234       94.8128      101.4898      101.0433      105.4715      105.8499      104.2132       91.6929       74.9441       62.7400       66.6614       65.5584       80.9150       64.5981       74.2736       67.0932       47.9751       32.9433       47.0894       42.0125       48.0408       49.6252       50.1372       54.2611       61.4190       75.6909       74.8948       88.9058      156.8100      237.9900        0.0000        0.0000        0.0000        0.0000        0.0000        0.0000        0.0000        0.0000        0.0000        0.0000        0.0000        0.0000        0.0000        0.0000        0.0000        0.0000        0.0000        0.0000        0.0000        0.0000        0.0000        0.0000        0.0000        0.0000       40.2984       44.6693        0.0000       44.4300       82.2900        0.0000        0.0000        0.0000        0.0000        0.0000        0.0000        0.0000        0.0000        0.0000        0.0000        0.0000        0.0000        0.0000        0.0000        0.0000        0.0000        0.0000        0.0000        0.0000        0.0000        0.0000        0.0000        0.0000        0.0000        0.0000        0.0000        0.0000        0.0000        0.0000        0.0000        0.0000        0.0000        0.0000        0.0000        0.0000        0.0000        0.0000        0.0000        0.0000        0.0000        0.0000        0.0000        0.0000        0.0000        0.0000        0.0000        0.0000        0.0000        0.0000        0.0000        0.0000        0.0000        0.0000        0.0000        0.0000
        0.0000        0.0000        0.0000        0.0000        0.0000        0.0000        0.0000        0.0000        0.0000        0.0000        0.0000        0.0000        0.0000        0.0000        0.0000        0.0000        0.0000        0.0000        0.0000        0.0000        0.0000        0.0000        0.0000        0.0000        0.0000        0.0000        0.0000        0.0000        0.0000        0.0000        0.0000        0.0000        0.0000        0.0000        0.0000        0.0000        0.0000        0.0000        0.0000        0.0000        0.0000        0.0000        0.0000        0.0000        0.0000        0.0000        0.0000        0.0000        0.0000        0.0000        0.0000        0.0000        0.0000        0.0000        0.0000        0.0000        0.0000        0.0000        0.0000        0.0000        0.0000        0.0000        0.0000        0.0000        0.0000        0.0000        0.0000        0.0000        0.0000        0.0000        0.0000        0.0000        0.0000        0.0000        0.0000        0.0000        0.0000        0.0000        0.0000        0.0000        0.0000        0.0000        0.0000        0.0000        0.0000        0.0000        0.0000        0.0000        0.0000        0.0000        0.0000        0.0000        0.0000        0.0000        0.0000        0.0000        0.0000        0.0000        0.0000        0.0000        0.0000        0.0000        0.0000        0.0000        0.0000        0.0000       37.1676       36.1239       41.0121       47.2075       54.3580       51.5696       51.2335       66.8631       65.9615        0.0000        0.0000        0.0000        0.0000        0.0000        0.0000        0.0000        0.0000        0.0000        0.0000        0.0000        0.0000        0.0000        0.0000        0.0000        0.0000        0.0000        0.0000        0.0000        0.0000       85.9302       91.6291       98.7594      100.3982      111.6528      104.7028      101.3882       82.2648       57.2245       42.9505       57.9264       52.4124       63.8577       75.3376       76.1746       52.1291       36.8427       32.7031       36.6149       49.9627       47.5996       52.6753       57.1626       52.7012       72.9349        0.0000        0.0000       92.7751        0.0000        0.0000        0.0000        0.0000        0.0000        0.0000        0.0000        0.0000        0.0000        0.0000        0.0000        0.0000        0.0000        0.0000        0.0000        0.0000        0.0000        0.0000        0.0000        0.0000        0.0000        0.0000        0.0000        0.0000        0.0000        0.0000       39.9628       43.1319        0.0000        0.0000        0.0000        0.0000        0.0000        0.0000        0.0000        0.0000        0.0000        0.0000        0.0000        0.0000        0.0000        0.0000        0.0000        0.0000        0.0000        0.0000        0.0000        0.0000        0.0000        0.0000        0.0000        0.0000        0.0000        0.0000        0.0000        0.0000        0.0000        0.0000        0.0000        0.0000        0.0000        0.0000        0.0000        0.0000        0.0000        0.0000        0.0000        0.0000        0.0000        0.0000        0.0000        0.0000        0.0000        0.0000        0.0000        0.0000        0.0000        0.0000        0.0000        0.0000        0.0000        0.0000        0.0000        0.0000        0.0000        0.0000
[truncated: 212,709 more chars]
