# Supplementary material for: Multidimensional evaluation of the TRMM 3B43V7 satellite-based precipitation product in mainland China from 1998–2016
Source: PeerJ. 2020 Feb 20;8:e8615. doi: 10.7717/peerj.8615 (PMC7036276; doi:10.7717/peerj.8615)
Supplement: Supplemental Information 2 [file peerj-08-8615-s002.zip › TRMM_3B43 data/TRMM 3B43 data-Year-Month/2003-05.txt]

ncols         249
nrows         175
xllcorner     73.250
yllcorner     6.500
cellsize      0.25000
        0.0000        0.0000        0.0000        0.0000        0.0000        0.0000        0.0000        0.0000        0.0000        0.0000        0.0000        0.0000        0.0000        0.0000        0.0000        0.0000        0.0000        0.0000        0.0000        0.0000        0.0000        0.0000        0.0000        0.0000        0.0000        0.0000        0.0000        0.0000        0.0000        0.0000        0.0000        0.0000        0.0000        0.0000        0.0000        0.0000        0.0000        0.0000        0.0000        0.0000        0.0000        0.0000        0.0000        0.0000        0.0000        0.0000        0.0000        0.0000        0.0000        0.0000        0.0000        0.0000        0.0000        0.0000        0.0000        0.0000        0.0000        0.0000        0.0000        0.0000        0.0000        0.0000        0.0000        0.0000        0.0000        0.0000        0.0000        0.0000        0.0000        0.0000        0.0000        0.0000        0.0000        0.0000        0.0000        0.0000        0.0000        0.0000        0.0000        0.0000        0.0000        0.0000        0.0000        0.0000        0.0000        0.0000        0.0000        0.0000        0.0000        0.0000        0.0000        0.0000        0.0000        0.0000        0.0000        0.0000        0.0000        0.0000        0.0000        0.0000        0.0000        0.0000        0.0000        0.0000        0.0000        0.0000        0.0000        0.0000        0.0000        0.0000        0.0000        0.0000        0.0000        0.0000        0.0000        0.0000        0.0000        0.0000        0.0000        0.0000        0.0000        0.0000        0.0000        0.0000        0.0000        0.0000        0.0000        0.0000        0.0000        0.0000        0.0000        0.0000        0.0000        0.0000        0.0000        0.0000        0.0000        0.0000        0.0000        0.0000        0.0000        0.0000        0.0000        0.0000        0.0000        0.0000        0.0000        0.0000        0.0000        0.0000        0.0000        0.0000        0.0000        0.0000        0.0000        0.0000        0.0000        0.0000        0.0000        0.0000        0.0000        0.0000        0.0000        0.0000        0.0000        0.0000        0.0000        0.0000        0.0000        0.0000        0.0000        0.0000        0.0000        6.7211        7.2236        7.0742        0.0000        0.0000        0.0000        9.2220       10.6329       12.6746       14.9988       16.5696       19.3115       22.4924       19.5266       15.3243       12.4312        8.6592        6.3859        7.2999        7.5558        7.2038        7.4775        6.6007        6.5494        7.7438       10.1959       10.0834       10.7628        5.6458        7.3335        9.3060       13.1452       12.3028       11.1791       12.0228       13.4966       20.2373       24.9345       25.9965       30.4597       29.4803       30.5558       30.3666       34.2960       33.7586       34.6702        0.0000        0.0000        0.0000        0.0000        0.0000        0.0000        0.0000        0.0000        0.0000        0.0000        0.0000        0.0000        0.0000        0.0000        0.0000        0.0000        0.0000        0.0000        0.0000        0.0000        0.0000        0.0000        0.0000        0.0000        0.0000        0.0000        0.0000        0.0000        0.0000        0.0000
        0.0000        0.0000        0.0000        0.0000        0.0000        0.0000        0.0000        0.0000        0.0000        0.0000        0.0000        0.0000        0.0000        0.0000        0.0000        0.0000        0.0000        0.0000        0.0000        0.0000        0.0000        0.0000        0.0000        0.0000        0.0000        0.0000        0.0000        0.0000        0.0000        0.0000        0.0000        0.0000        0.0000        0.0000        0.0000        0.0000        0.0000        0.0000        0.0000        0.0000        0.0000        0.0000        0.0000        0.0000        0.0000        0.0000        0.0000        0.0000        0.0000        0.0000        0.0000        0.0000        0.0000        0.0000        0.0000        0.0000        0.0000        0.0000        0.0000        0.0000        0.0000        0.0000        0.0000        0.0000        0.0000        0.0000        0.0000        0.0000        0.0000        0.0000        0.0000        0.0000        0.0000        0.0000        0.0000        0.0000        0.0000        0.0000        0.0000        0.0000        0.0000        0.0000        0.0000        0.0000        0.0000        0.0000        0.0000        0.0000        0.0000        0.0000        0.0000        0.0000        0.0000        0.0000        0.0000        0.0000        0.0000        0.0000        0.0000        0.0000        0.0000        0.0000        0.0000        0.0000        0.0000        0.0000        0.0000        0.0000        0.0000        0.0000        0.0000        0.0000        0.0000        0.0000        0.0000        0.0000        0.0000        0.0000        0.0000        0.0000        0.0000        0.0000        0.0000        0.0000        0.0000        0.0000        0.0000        0.0000        0.0000        0.0000        0.0000        0.0000        0.0000        0.0000        0.0000        0.0000        0.0000        0.0000        0.0000        0.0000        0.0000        0.0000        0.0000        0.0000        0.0000        0.0000        0.0000        0.0000        0.0000        0.0000        0.0000        0.0000        0.0000        0.0000        0.0000        0.0000        0.0000        0.0000        0.0000        0.0000        0.0000        0.0000        0.0000        0.0000        0.0000        0.0000        0.0000        0.0000        0.0000        0.0000        0.0000        0.0000        7.7901        7.5416        7.7151        7.0520        6.9038        7.3424        7.7648        6.8281        7.1629        8.6628       10.4050       11.9551       13.0206       13.1897       12.0937       11.8148        9.8567        7.1671        6.4863        7.2240        6.3211        5.8918        6.3857        6.9727        5.2234        5.9114        8.0675        9.2182        8.5456        8.2926        7.1980        9.8376       14.8285       15.2263       12.2771       14.6098       15.9458       16.1416       15.1542       24.6017       28.3631       29.1889       31.5306       29.7229       37.6903       39.3620       45.8469       50.0233       58.7432       62.1417       58.9784       59.6728       58.5361       67.5372        0.0000        0.0000        0.0000        0.0000        0.0000        0.0000        0.0000        0.0000        0.0000        0.0000        0.0000        0.0000        0.0000        0.0000        0.0000        0.0000        0.0000        0.0000        0.0000        0.0000        0.0000        0.0000        0.0000
        0.0000        0.0000        0.0000        0.0000        0.0000        0.0000        0.0000        0.0000        0.0000        0.0000        0.0000        0.0000        0.0000        0.0000        0.0000        0.0000        0.0000        0.0000        0.0000        0.0000        0.0000        0.0000        0.0000        0.0000        0.0000        0.0000        0.0000        0.0000        0.0000        0.0000        0.0000        0.0000        0.0000        0.0000        0.0000        0.0000        0.0000        0.0000        0.0000        0.0000        0.0000        0.0000        0.0000        0.0000        0.0000        0.0000        0.0000        0.0000        0.0000        0.0000        0.0000        0.0000        0.0000        0.0000        0.0000       33.4570        0.0000       27.8828       26.3822        0.0000        0.0000        0.0000        0.0000        0.0000        0.0000        0.0000        0.0000        0.0000        0.0000        0.0000        0.0000        0.0000        0.0000        0.0000        0.0000        0.0000        0.0000        0.0000        0.0000        0.0000        0.0000        0.0000        0.0000        0.0000        0.0000        0.0000        0.0000        0.0000        0.0000        0.0000        0.0000        0.0000        0.0000        0.0000        0.0000        0.0000        0.0000        0.0000        0.0000        0.0000        0.0000        0.0000        0.0000        0.0000        0.0000        0.0000        0.0000        0.0000        0.0000        0.0000        0.0000        0.0000        0.0000        0.0000        0.0000        0.0000        0.0000        0.0000        0.0000        0.0000        0.0000        0.0000        0.0000        0.0000        0.0000        0.0000        0.0000        0.0000        0.0000        0.0000        0.0000        0.0000        0.0000        0.0000        0.0000        0.0000        0.0000        0.0000        0.0000        0.0000        0.0000        0.0000        0.0000        0.0000        0.0000        0.0000        0.0000        0.0000        0.0000        0.0000        0.0000        0.0000        0.0000        0.0000        0.0000        0.0000        0.0000        0.0000        0.0000        0.0000        0.0000        0.0000        0.0000        0.0000        0.0000        0.0000        0.0000        0.0000        0.0000        0.0000        0.0000        8.4856        8.6300        8.7456        8.2401        7.0268        7.3059        7.7984        8.3217        7.3895        5.4011        5.9370        6.3175        7.3851        8.5490        7.7103        7.3297        5.9078        7.5683        6.3208        6.5244        6.5961        6.0968        5.7675        6.4125        6.7777        7.1450        6.9887        9.0202        9.2047        5.7207        6.7724       12.8157       12.5796       16.2200       16.4166       15.7562       14.1251       14.6962       17.6179       19.9286       25.3013       24.1065       27.0623       29.3868       31.3847       33.5544       38.7007       46.4642       52.3933       65.7112       61.7505       56.1742       57.9511       60.6765       67.5241       68.6118        0.0000        0.0000        0.0000        0.0000        0.0000        0.0000        0.0000        0.0000        0.0000        0.0000        0.0000        0.0000        0.0000        0.0000        0.0000        0.0000        0.0000        0.0000        0.0000        0.0000        0.0000        0.0000
        0.0000        0.0000        0.0000        0.0000        0.0000        0.0000        0.0000        0.0000        0.0000        0.0000        0.0000        0.0000        0.0000        0.0000        0.0000        0.0000        0.0000        0.0000        0.0000        0.0000        0.0000        0.0000        0.0000        0.0000        0.0000        0.0000        0.0000        0.0000        0.0000        0.0000        0.0000        0.0000        0.0000        0.0000        0.0000        0.0000        0.0000        0.0000        0.0000        0.0000        0.0000        0.0000        0.0000        0.0000        0.0000        0.0000        0.0000        0.0000        0.0000        0.0000        0.0000        0.0000        0.0000       53.3426       46.9573       36.8599       29.8602       29.6164       33.4353       20.5366        0.0000        0.0000        0.0000        0.0000        0.0000        0.0000        0.0000        0.0000        0.0000        0.0000        0.0000        0.0000        0.0000        0.0000        0.0000        0.0000        0.0000        0.0000        0.0000        0.0000        0.0000        0.0000        0.0000        0.0000        0.0000        0.0000        0.0000        0.0000        0.0000        0.0000        0.0000        0.0000        0.0000        0.0000        0.0000        0.0000        0.0000        0.0000        0.0000        0.0000        0.0000        0.0000        0.0000        0.0000        0.0000        0.0000        0.0000        0.0000        0.0000        0.0000        0.0000        0.0000        0.0000        0.0000        0.0000        0.0000        0.0000        0.0000        0.0000        0.0000        0.0000        0.0000        0.0000        0.0000        0.0000        0.0000        0.0000        0.0000        0.0000        0.0000        0.0000        0.0000        0.0000        0.0000        0.0000        0.0000        0.0000        0.0000        0.0000        0.0000        0.0000        0.0000        0.0000        0.0000        0.0000        0.0000        0.0000        0.0000        0.0000        0.0000        0.0000        0.0000        0.0000        0.0000        0.0000        0.0000        0.0000        0.0000        0.0000        0.0000        0.0000        0.0000        0.0000        0.0000        0.0000        0.0000        0.0000        0.0000        0.0000        0.0000        9.1915        8.4124        7.9152        7.8938        7.7317        7.8577        9.5773        9.7713       12.8225        9.0536        5.0088        4.9419        5.0409        5.2965        5.3855        6.4504        5.9420        5.6990        5.2812        5.3426        5.6386        6.8649        6.5037        7.2081        7.8691       10.7947       10.6755        7.8077        7.4482        8.1098        9.0180       13.5001       18.1937       20.1785       19.7167       19.5894       18.7473       12.1718       12.5544       18.6896       25.6860       25.7429       26.4199       27.0572       28.1632       28.5602       31.4605       39.9976       46.4231       59.8693       75.7745       68.0395       67.8575       65.7433       67.3721       63.1060       69.3476       74.8146       74.4897        0.0000        0.0000        0.0000        0.0000        0.0000        0.0000        0.0000        0.0000        0.0000        0.0000        0.0000        0.0000        0.0000        0.0000        0.0000        0.0000        0.0000        0.0000        0.0000        0.0000
        0.0000        0.0000        0.0000        0.0000        0.0000        0.0000        0.0000        0.0000        0.0000        0.0000        0.0000        0.0000        0.0000        0.0000        0.0000        0.0000        0.0000        0.0000        0.0000        0.0000        0.0000        0.0000        0.0000        0.0000        0.0000        0.0000        0.0000        0.0000        0.0000        0.0000        0.0000        0.0000        0.0000        0.0000        0.0000        0.0000        0.0000        0.0000        0.0000        0.0000        0.0000        0.0000        0.0000        0.0000        0.0000        0.0000        0.0000        0.0000        0.0000        0.0000        0.0000        0.0000        0.0000       31.6244       30.4130       29.1375       24.5012       22.4498       20.4895       18.1194        0.0000        0.0000        0.0000        0.0000        0.0000        0.0000        0.0000        0.0000        0.0000        0.0000        0.0000        0.0000        0.0000        0.0000        0.0000        0.0000        0.0000        0.0000        0.0000        0.0000        0.0000        0.0000        0.0000        0.0000        0.0000        0.0000        0.0000        0.0000        0.0000        0.0000        0.0000        0.0000        0.0000        0.0000        0.0000        0.0000        0.0000        0.0000        0.0000        0.0000        0.0000        0.0000        0.0000        0.0000        0.0000        0.0000        0.0000        0.0000        0.0000        0.0000        0.0000        0.0000        0.0000        0.0000        0.0000        0.0000        0.0000        0.0000        0.0000        0.0000        0.0000        0.0000        0.0000        0.0000        0.0000        0.0000        0.0000        0.0000        0.0000        0.0000        0.0000        0.0000        0.0000        0.0000        0.0000        0.0000        0.0000        0.0000        0.0000        0.0000        0.0000        0.0000        0.0000        0.0000        0.0000        0.0000        0.0000        0.0000        0.0000        0.0000        0.0000        0.0000        0.0000        0.0000        0.0000        0.0000        0.0000        0.0000        0.0000        0.0000        0.0000        0.0000        0.0000        0.0000        0.0000        0.0000        0.0000        0.0000        0.0000        0.0000        9.7023        8.1505        6.6098        6.4061        7.8109        9.8484        9.6473        9.0877        9.3327        7.4728        6.8538        6.6510        6.5460        3.8463        3.3735        2.8198        4.0838       10.3319       10.7847        7.7758        7.5733        7.3258        6.6557        8.8300        9.5071       10.8134       10.4667        8.5966        8.3757        9.5217        9.4761        9.6250       14.3207       22.5168       21.9913       17.2532       15.2320       15.7471       20.9927       21.0020       19.2080       27.1608       27.7318       27.1852       26.6192       25.5077       32.9490       50.5844       69.2521       80.9305       75.5363       77.5326       77.4950       76.1254       66.7318       69.8833       71.3176       63.9685       62.6237       60.5672       60.2163        0.0000        0.0000        0.0000        0.0000        0.0000        0.0000        0.0000        0.0000        0.0000        0.0000        0.0000        0.0000        0.0000        0.0000        0.0000        0.0000        0.0000        0.0000
        0.0000        0.0000        0.0000        0.0000        0.0000        0.0000        0.0000        0.0000        0.0000        0.0000        0.0000        0.0000        0.0000        0.0000        0.0000        0.0000        0.0000        0.0000        0.0000        0.0000        0.0000        0.0000        0.0000        0.0000        0.0000        0.0000        0.0000        0.0000        0.0000        0.0000        0.0000        0.0000        0.0000        0.0000        0.0000        0.0000        0.0000        0.0000        0.0000        0.0000        0.0000        0.0000        0.0000        0.0000        0.0000        0.0000        0.0000        0.0000        0.0000        0.0000       22.0814       31.2391       24.5456       27.5532       34.8305       26.4179       21.2723       19.9954       22.1827       18.8613       17.6901       19.8298        0.0000        0.0000        0.0000        0.0000        0.0000        0.0000        0.0000        0.0000        0.0000        0.0000        0.0000        0.0000        0.0000        0.0000        0.0000        0.0000        0.0000        0.0000        0.0000        0.0000        0.0000        0.0000        0.0000        0.0000        0.0000        0.0000        0.0000        0.0000        0.0000        0.0000        0.0000        0.0000        0.0000        0.0000        0.0000        0.0000        0.0000        0.0000        0.0000        0.0000        0.0000        0.0000        0.0000        0.0000        0.0000        0.0000        0.0000        0.0000        0.0000        0.0000        0.0000        0.0000        0.0000        0.0000        0.0000        0.0000        0.0000        0.0000        0.0000        0.0000        0.0000        0.0000        0.0000        0.0000        0.0000        0.0000        0.0000        0.0000        0.0000        0.0000        0.0000        0.0000        0.0000        0.0000        0.0000        0.0000        0.0000        0.0000        0.0000        0.0000        0.0000        0.0000        0.0000        0.0000        0.0000        0.0000        0.0000        0.0000        0.0000        0.0000        0.0000        0.0000        0.0000        0.0000        0.0000        0.0000        0.0000        0.0000        0.0000        0.0000        0.0000        0.0000        0.0000        0.0000        0.0000        0.0000        0.0000       13.7377       11.5787        8.2889        6.8444        6.4634        7.7581       11.5291        8.8857        9.4808        7.8499        6.8742        6.4845        5.9673        5.1541        2.7261        2.8319        4.7103        5.9398       12.5019        9.4240        7.6475        6.2770        7.0696        8.8584        8.9523       10.8772        9.2221        9.4623       10.3238       13.3526       18.0254       15.2652        9.5265       10.1957       15.8417       16.5497       11.6831       13.7694       17.5904       19.4910       19.7954       21.2625       22.7182       22.3857       21.6819       31.3352       24.5515       29.8609       42.3437       62.2054       76.9110       84.8548       80.5973       73.1507       70.3986       65.7015       65.3925       63.8918       64.7269       66.1061       70.4107       69.9663        0.0000        0.0000        0.0000        0.0000        0.0000        0.0000        0.0000        0.0000        0.0000        0.0000        0.0000        0.0000        0.0000        0.0000       24.7072       26.6884       30.9409        0.0000
        0.0000        0.0000        0.0000        0.0000        0.0000        0.0000        0.0000        0.0000        0.0000        0.0000        0.0000        0.0000        0.0000        0.0000        0.0000        0.0000        0.0000        0.0000        0.0000        0.0000        0.0000        0.0000        0.0000        0.0000        0.0000        0.0000        0.0000        0.0000        0.0000        0.0000        0.0000        0.0000        0.0000        0.0000        0.0000        0.0000        0.0000        0.0000        0.0000        0.0000        0.0000        0.0000        0.0000        0.0000        0.0000        0.0000        0.0000        0.0000       13.7002       12.9708       15.1275       19.3513       21.6436       23.1330       25.9876       22.1200       18.8409       22.4300       22.0596       24.3678       27.1450       24.2880       35.3365        0.0000        0.0000        0.0000        0.0000        0.0000        0.0000        0.0000        0.0000        0.0000        0.0000        0.0000        0.0000        0.0000        0.0000        0.0000        0.0000        0.0000        0.0000        0.0000        0.0000        0.0000        0.0000        0.0000        0.0000        0.0000        0.0000        0.0000        0.0000        0.0000        0.0000        0.0000        0.0000        0.0000        0.0000        0.0000        0.0000        0.0000        0.0000        0.0000        0.0000        0.0000        0.0000        0.0000        0.0000        0.0000        0.0000        0.0000        0.0000        0.0000        0.0000        0.0000        0.0000        0.0000        0.0000        0.0000        0.0000        0.0000        0.0000        0.0000        0.0000        0.0000        0.0000        0.0000        0.0000        0.0000        0.0000        0.0000        0.0000        0.0000        0.0000        0.0000        0.0000        0.0000        0.0000        0.0000        0.0000        0.0000        0.0000        0.0000        0.0000        0.0000        0.0000        0.0000        0.0000        0.0000        0.0000        0.0000        0.0000        0.0000        0.0000        0.0000        0.0000        0.0000        0.0000        0.0000        0.0000        0.0000        0.0000        0.0000        0.0000        0.0000        0.0000        0.0000        0.0000        0.0000       13.8332       13.3798       10.3675        7.3432        6.7835        6.7149        6.8448        8.1837        8.9883        8.4598        7.3942        6.2996        5.5365        4.7105        4.1270        2.4698        2.3030        2.7995        4.7222        9.5804        7.8880        7.7186        7.5140       11.0382       14.7628        9.9756       10.6596       10.9417       10.9839        9.9953       14.7011       15.7967        9.4848        7.7837       10.4948       10.8981       11.5608       10.9975       15.1865       23.5882       25.6829       20.6380       20.3109       20.6082       25.4063       23.6556       22.2560       21.4850       35.5702       45.0126       61.9378       71.8392       88.8460       70.6588       66.2336       71.6374       67.1404       63.5203       58.0997       62.4080       64.1223       68.0237       67.9816       52.5074        0.0000        0.0000        0.0000        0.0000        0.0000        0.0000        0.0000        0.0000        0.0000       17.5243       17.5691       20.3264       22.6318       23.7459       23.7672       24.4634       28.5267
        0.0000        0.0000        0.0000        0.0000        0.0000        0.0000        0.0000        0.0000        0.0000        0.0000        0.0000        0.0000        0.0000        0.0000        0.0000        0.0000        0.0000        0.0000        0.0000        0.0000        0.0000        0.0000        0.0000        0.0000        0.0000        0.0000        0.0000        0.0000        0.0000        0.0000        0.0000        0.0000        0.0000        0.0000        0.0000        0.0000        0.0000        0.0000        0.0000        0.0000        0.0000        0.0000        0.0000        0.0000        0.0000        0.0000        0.0000        0.0000       13.9384       14.0417       16.0891       19.6965       20.6701       20.1380       19.1264       17.1169       16.2359       19.8119       32.2994       44.7052       46.7452       38.0211       36.2084       45.8349       28.3317       26.9998       23.1357        0.0000        0.0000        0.0000        0.0000        0.0000        0.0000        0.0000        0.0000        0.0000        0.0000        0.0000        0.0000        0.0000        0.0000        0.0000        0.0000        0.0000        0.0000        0.0000        0.0000        0.0000        0.0000        0.0000        0.0000        0.0000        0.0000        0.0000        0.0000        0.0000        0.0000        0.0000        0.0000        0.0000        0.0000        0.0000        0.0000        0.0000        0.0000        0.0000        0.0000        0.0000        0.0000        0.0000        0.0000        0.0000        0.0000        0.0000        0.0000        0.0000        0.0000        0.0000        0.0000        0.0000        0.0000        0.0000        0.0000        0.0000        0.0000        0.0000        0.0000        0.0000        0.0000        0.0000        0.0000        0.0000        0.0000        0.0000        0.0000        0.0000        0.0000        0.0000        0.0000        0.0000        0.0000        0.0000        0.0000        0.0000        0.0000        0.0000        0.0000        0.0000        0.0000        0.0000        0.0000        0.0000        0.0000        0.0000        0.0000        0.0000        0.0000        0.0000        0.0000        0.0000        0.0000        0.0000        0.0000        0.0000        0.0000        0.0000        0.0000        0.0000       10.0184        8.4144        8.4610        6.7040        6.4017        6.7364        6.1025        7.7853        8.4616        9.1101        7.1955        7.7157        5.6750        4.5113        4.6331        4.5023        3.3278        2.1015        3.1633        6.6791        5.5863        5.6005        7.8374       10.8787        9.7912        9.0085       10.4980        9.0369       13.1721       12.5133       15.5585       18.3612        9.5698        6.0531        9.3325       13.2289       11.7051       11.0707       17.3690       25.1185       26.3387       21.6817       20.3267       21.6182       28.5804       22.3185       21.0378       23.2828       35.6004       41.2402       57.1708       77.5682       81.3578       72.5441       65.0879       79.8052       79.1024       76.8810       67.9435       54.6188       53.6845       55.2394       54.3649        0.0000        0.0000        0.0000        0.0000        0.0000        0.0000       22.6700       19.3364       19.2368       16.0210       13.5708       16.3487       19.2722       19.5570       23.2380       20.0847        0.0000        0.0000
        0.0000        0.0000        0.0000        0.0000        0.0000        0.0000        0.0000        0.0000        0.0000        0.0000        0.0000        0.0000        0.0000        0.0000        0.0000        0.0000        0.0000        0.0000        0.0000        0.0000        0.0000        0.0000        0.0000        0.0000        0.0000        0.0000        0.0000        0.0000        0.0000        0.0000        0.0000        0.0000        0.0000        0.0000        0.0000        0.0000        0.0000        0.0000        0.0000        0.0000        0.0000        0.0000        0.0000        0.0000        0.0000        0.0000        0.0000        0.0000       13.3885       14.0313       15.6238       19.6975       19.9260       17.6324       15.0243       11.2471       13.8857       14.0784       17.3102       21.9823       28.0798       27.3554       29.3730       38.5936       35.7942       34.8203       32.0925       23.2615       19.6086        0.0000        0.0000        0.0000        0.0000        0.0000        0.0000        0.0000        0.0000        0.0000        0.0000        0.0000        0.0000        0.0000        0.0000        0.0000        0.0000        0.0000        0.0000        0.0000        0.0000        0.0000        0.0000        0.0000        0.0000        0.0000        0.0000        0.0000        0.0000        0.0000        0.0000        0.0000        0.0000        0.0000        0.0000        0.0000        0.0000        0.0000        0.0000        0.0000        0.0000        0.0000        0.0000        0.0000        0.0000        0.0000        0.0000        0.0000        0.0000        0.0000        0.0000        0.0000        0.0000        0.0000        0.0000        0.0000        0.0000        0.0000        0.0000        0.0000        0.0000        0.0000        0.0000        0.0000        0.0000        0.0000        0.0000        0.0000        0.0000        0.0000        0.0000        0.0000        0.0000        0.0000        0.0000        0.0000        0.0000        0.0000        0.0000        0.0000        0.0000        0.0000        0.0000        0.0000        0.0000        0.0000        0.0000        0.0000        0.0000        0.0000        0.0000        0.0000        0.0000        0.0000        0.0000        0.0000        0.0000        0.0000        0.0000        0.0000        8.8863        6.7002        6.7341        8.6750        7.4907        6.9537        6.9573        8.3690       62.7321       76.7157        6.8046       11.0882        7.8409        7.4658        6.9690        7.6902       10.7570       10.1475        8.1622        6.0563        5.4337        5.4775        5.8202        6.6133        7.2494        7.5296        8.0643       11.1899       14.0338       18.0127       14.2006       13.8579        9.6832        6.3946        4.3158        6.5991        7.5305        9.2411       22.8475       29.3830       31.7141       31.9898       24.4801       19.2250       16.2485       22.7275       18.9185       17.9605       31.5242       39.5552       66.2528       75.4244       87.8815       89.0415       82.0211       87.3789       77.9848       85.2004       71.0724       59.3495       49.6513       39.3334       34.1332       30.8027       40.1561       27.5789       21.6283       20.3250       18.7866       18.1481       14.4340       15.1500       15.3247       14.5944       17.2417       23.9631       26.5914       22.4560       19.3952        0.0000        0.0000
        0.0000        0.0000        0.0000        0.0000        0.0000        0.0000        0.0000        0.0000        0.0000        0.0000        0.0000        0.0000        0.0000        0.0000        0.0000        0.0000        0.0000        0.0000        0.0000        0.0000        0.0000        0.0000        0.0000        0.0000        0.0000        0.0000        0.0000        0.0000        0.0000        0.0000        0.0000        0.0000        0.0000        0.0000        0.0000        0.0000        0.0000        0.0000        0.0000        0.0000        0.0000        0.0000        0.0000        0.0000        0.0000        0.0000        0.0000        0.0000       15.2872       14.7235       15.2773       16.2493       15.6182       16.7511       16.5499       13.7726       14.9522       20.2887       18.1252       16.8481       15.1265       22.0236       23.1087       34.4927       43.8268       37.1346       38.7330       27.5097       23.8523       19.5964        0.0000        0.0000        0.0000        0.0000        0.0000        0.0000        0.0000        0.0000        0.0000        0.0000        0.0000        0.0000        0.0000        0.0000        0.0000        0.0000        0.0000        0.0000        0.0000        0.0000        0.0000        0.0000        0.0000        0.0000        0.0000        0.0000        0.0000        0.0000        0.0000        0.0000        0.0000        0.0000        0.0000        0.0000        0.0000        0.0000        0.0000        0.0000        0.0000        0.0000        0.0000        0.0000        0.0000        0.0000        0.0000        0.0000        0.0000        0.0000        0.0000        0.0000        0.0000        0.0000        0.0000        0.0000        0.0000        0.0000        0.0000        0.0000        0.0000        0.0000        0.0000        0.0000        0.0000        0.0000        0.0000        0.0000        0.0000        0.0000        0.0000        0.0000        0.0000        0.0000        0.0000        0.0000        0.0000        0.0000        0.0000        0.0000        0.0000        0.0000        0.0000        0.0000        0.0000        0.0000        0.0000        0.0000        0.0000        0.0000        0.0000        0.0000        0.0000        0.0000        0.0000        0.0000        0.0000        0.0000        0.0000        0.0000        0.0000        8.0193        6.6396        9.8812       13.0606       10.4886        0.0000        9.5673       50.9319       37.8531        0.0000        0.0000        0.0000       10.1885       14.6349       12.6987       14.0181       11.7841        4.9894        3.5998        4.1760        4.9025        5.3493        4.2092        9.7236        8.7477        9.8387        9.3775       13.2313       16.8464       14.4521       13.4209       11.8473        8.9000        4.9424        5.9362        7.5020       11.6174       16.3986       26.5267       30.1422       29.2284       20.6000       16.6872       19.3880       24.5567       22.1062       17.2320       28.2877       39.9723       55.0796       89.3045      101.5431       89.7688       86.8989       74.2909       72.6703       60.9473       61.5982       37.5069       32.3606       25.7570       21.7319       27.5575       20.6781       15.7753       14.8231       13.7873       13.6284       11.4578       10.4223       11.6833       11.5094       13.8435       17.6561       22.9309       23.5791       25.0832       18.9260        0.0000        0.0000
        0.0000        0.0000        0.0000        0.0000        0.0000        0.0000        0.0000        0.0000        0.0000        0.0000        0.0000        0.0000        0.0000        0.0000        0.0000        0.0000        0.0000        0.0000        0.0000        0.0000        0.0000        0.0000        0.0000        0.0000        0.0000        0.0000        0.0000        0.0000        0.0000        0.0000        0.0000        0.0000        0.0000        0.0000        0.0000        0.0000        0.0000        0.0000       27.7266       30.3225       30.3457        0.0000        0.0000        0.0000        0.0000        0.0000        0.0000        0.0000       23.4170       20.7069       20.3493       19.9881       16.9039       16.7802       15.4137       20.6343       17.7640       14.8847       18.8840       17.8873       16.3979       20.9773       26.4244       30.2021       31.4025       32.7744       35.1496       28.3061       30.3370       21.2938        0.0000        0.0000        0.0000        0.0000        0.0000        0.0000        0.0000        0.0000        0.0000        0.0000        0.0000        0.0000        0.0000        0.0000        0.0000        0.0000        0.0000        0.0000        0.0000        0.0000        0.0000        0.0000        0.0000        0.0000        0.0000        0.0000        0.0000        0.0000        0.0000        0.0000        0.0000        0.0000        0.0000        0.0000        0.0000        0.0000        0.0000        0.0000        0.0000        0.0000        0.0000        0.0000        0.0000        0.0000        0.0000        0.0000        0.0000        0.0000        0.0000        0.0000        0.0000        0.0000        0.0000        0.0000        0.0000        0.0000        0.0000        0.0000        0.0000        0.0000        0.0000        0.0000        0.0000        0.0000        0.0000        0.0000        0.0000        0.0000        0.0000        0.0000        0.0000        0.0000        0.0000        0.0000        0.0000        0.0000        0.0000        0.0000        0.0000        0.0000        0.0000        0.0000        0.0000        0.0000        0.0000        0.0000        0.0000        0.0000        0.0000        0.0000        0.0000        0.0000        0.0000        0.0000        0.0000        0.0000        0.0000        0.0000        0.0000        0.0000        0.0000        0.0000        0.0000        0.0000        0.0000        0.0000        0.0000        0.0000        0.0000        0.0000        0.0000        0.0000        0.0000       16.4810       13.1272        9.1603        5.3379        6.5137        5.9059        5.8420        3.1528        5.5217       10.9011       11.6589       19.4002       15.6758       16.0799        9.3069        6.9140       10.6301       14.0223        9.7494        4.3784        5.7836        7.1523       11.4973       17.3608       20.1918       24.9343       21.4514       20.3531       15.8256       17.8956       20.8469       23.3799       19.4702       20.9667       41.2503       43.3045       66.6012       82.5390       79.3774       69.3068       65.5348       57.4150       51.4300       43.5613       26.3660       24.6257       21.4977       17.5470       18.1322       15.3379       12.9532       11.7636       10.2720        8.7314        9.3124       10.1319       10.9345       12.1591       12.7599       15.3143       19.1641       18.8923       18.6460        0.0000        0.0000        0.0000
        0.0000        0.0000        0.0000        0.0000        0.0000        0.0000        0.0000        0.0000        0.0000        0.0000        0.0000        0.0000        0.0000        0.0000        0.0000        0.0000        0.0000        0.0000        0.0000        0.0000        0.0000        0.0000        0.0000        0.0000        0.0000        0.0000        0.0000        0.0000        0.0000        0.0000        0.0000        0.0000        0.0000        0.0000        0.0000        0.0000        0.0000        0.0000       48.4927       68.3135       91.4065       52.3840       35.5687       32.6490       33.1417       30.6700       57.1191       77.6619       80.2300       52.0728       22.5864       21.4540       19.2197       18.0111       18.4371       19.7517       14.5757       13.1081       21.0548       16.3163       20.1810       22.1478       27.4510       32.5363       35.5882       35.1958       30.4883       29.7094       33.6666       25.2764       21.9967       21.9409        0.0000        0.0000        0.0000        0.0000        0.0000        0.0000        0.0000        0.0000        0.0000        0.0000        0.0000        0.0000        0.0000        0.0000        0.0000        0.0000        0.0000        0.0000        0.0000        0.0000        0.0000        0.0000        0.0000        0.0000        0.0000        0.0000        0.0000        0.0000        0.0000        0.0000        0.0000        0.0000        0.0000        0.0000        0.0000        0.0000        0.0000        0.0000        0.0000        0.0000        0.0000        0.0000        0.0000        0.0000        0.0000        0.0000        0.0000        0.0000        0.0000        0.0000        0.0000        0.0000        0.0000        0.0000        0.0000        0.0000        0.0000        0.0000        0.0000        0.0000        0.0000        0.0000        0.0000        0.0000        0.0000        0.0000        0.0000        0.0000        0.0000        0.0000        0.0000        0.0000        0.0000        0.0000        0.0000        0.0000        0.0000        0.0000        0.0000        0.0000        0.0000        0.0000        0.0000        0.0000        0.0000        0.0000        0.0000        0.0000        0.0000        0.0000        0.0000        0.0000        0.0000        0.0000        0.0000        0.0000        0.0000        0.0000        0.0000        0.0000        0.0000        0.0000        0.0000        0.0000        0.0000        0.0000        0.0000        0.0000        0.0000        0.0000        0.0000        0.0000       14.8088        9.8179        5.8890        6.7682        9.2098        6.1572        5.3050        7.6154        7.0221        7.7621       20.0559       21.7628       13.2365        6.1037        5.6660        4.2041        3.9279        4.7438        3.8297        5.7118        6.8321        9.1144       13.7844       15.3974       16.9543       19.2975       15.8846       14.2428       16.0733       22.2070       22.0221       18.2103       30.6084       50.5333       40.6880       44.6155       54.3891       65.2260       53.4307       43.6581       43.5862       34.6681       29.4213       21.5896       22.0270       18.2524       16.7235       14.6664       13.6025       12.5250       10.6065        9.8660       10.5175       11.1224       11.0385       11.0836       11.3178       15.9499       18.7183       17.8433       15.8788        0.0000        0.0000        0.0000        0.0000
        0.0000        0.0000        0.0000        0.0000        0.0000        0.0000        0.0000        0.0000        0.0000        0.0000        0.0000        0.0000        0.0000        0.0000        0.0000        0.0000        0.0000        0.0000        0.0000        0.0000        0.0000        0.0000        0.0000        0.0000        0.0000        0.0000        0.0000        0.0000        0.0000        0.0000        0.0000        0.0000        0.0000        0.0000        0.0000        0.0000        0.0000       25.1937       26.3110       25.9310       37.1805       37.3403       28.9181       27.0389       37.2860       36.2982       31.6889       40.2816       40.3524       29.6477       21.7647       16.2797       15.4042       27.1923       20.0117       20.1149       29.0269       12.7250       11.3190       17.9267       18.5640       18.9292       20.8542       27.3148       27.5878       28.9501       26.7036       27.5719       30.4120       27.4646       25.8159       19.9841        0.0000        0.0000        0.0000        0.0000        0.0000        0.0000        0.0000        0.0000        0.0000        0.0000        0.0000        0.0000        0.0000        0.0000        0.0000        0.0000        0.0000        0.0000        0.0000        0.0000        0.0000        0.0000        0.0000        0.0000        0.0000        0.0000        0.0000        0.0000        0.0000        0.0000        0.0000        0.0000        0.0000        0.0000        0.0000        0.0000        0.0000        0.0000        0.0000        0.0000        0.0000        0.0000        0.0000        0.0000        0.0000        0.0000        0.0000        0.0000        0.0000        0.0000        0.0000        0.0000        0.0000        0.0000        0.0000        0.0000        0.0000        0.0000        0.0000        0.0000        0.0000        0.0000        0.0000        0.0000        0.0000        0.0000        0.0000        0.0000        0.0000        0.0000        0.0000        0.0000        0.0000        0.0000        0.0000        0.0000        0.0000        0.0000        0.0000        0.0000        0.0000        0.0000        0.0000        0.0000        0.0000        0.0000        0.0000        0.0000        0.0000        0.0000        0.0000        0.0000        0.0000        0.0000        0.0000        0.0000        0.0000        0.0000        0.0000        0.0000        0.0000        0.0000        0.0000        0.0000        0.0000        0.0000        0.0000        9.7719        6.8152        6.1983       12.6005       18.8000        0.0000        9.3394        5.4482        4.0609        4.3033        5.2869        5.9058       12.6737       17.0106       13.1705       30.3812       24.3757        7.9094        2.6513        3.0104        1.5901        1.3246        1.4813        1.9473        6.8379        6.9942        8.3328        9.7293       11.5864       15.2524       13.5427       17.1680       19.0250       21.2327       22.5724       22.9058       22.4164       26.0676       27.1831       27.6393       33.2443       43.8363       49.4413       42.8493       36.5700       33.4301       32.4115       26.9240       22.7787       16.9456       13.4808       12.9677       12.0105        9.5565        9.0552        8.1668        7.8487        9.2198        9.5714        8.5138        8.9884       10.5447       13.2841       22.5090       17.2618       15.5109        0.0000        0.0000        0.0000        0.0000
        0.0000        0.0000        0.0000        0.0000        0.0000        0.0000        0.0000        0.0000        0.0000        0.0000        0.0000        0.0000        0.0000        0.0000        0.0000        0.0000        0.0000        0.0000        0.0000        0.0000        0.0000        0.0000        0.0000        0.0000        0.0000        0.0000        0.0000        0.0000        0.0000        0.0000        0.0000        0.0000        0.0000        0.0000        0.0000        0.0000        0.0000       23.2743       25.7819       26.6178       26.6735       26.8163       28.9195       42.0513       37.5710       34.2289       27.7703       22.4888       22.7262       22.9808       23.5747       16.8877       16.1081       17.1354       16.0835       18.8903       18.7561       15.9698       19.6068       28.7536       29.5488       26.2023       21.9472       25.5774       25.8784       26.5685       28.3407       26.4865       21.8555       21.6025       21.9352       21.4013       20.2209        0.0000        0.0000        0.0000        0.0000        0.0000        0.0000        0.0000        0.0000        0.0000        0.0000        0.0000        0.0000        0.0000        0.0000        0.0000        0.0000        0.0000        0.0000        0.0000        0.0000        0.0000        0.0000        0.0000        0.0000        0.0000        0.0000        0.0000        0.0000        0.0000        0.0000        0.0000        0.0000        0.0000        0.0000        0.0000        0.0000        0.0000        0.0000        0.0000        0.0000        0.0000        0.0000        0.0000        0.0000        0.0000        0.0000        0.0000        0.0000        0.0000        0.0000        0.0000        0.0000        0.0000        0.0000        0.0000        0.0000        0.0000        0.0000        0.0000        0.0000        0.0000        0.0000        0.0000        0.0000        0.0000        0.0000        0.0000        0.0000        0.0000        0.0000        0.0000        0.0000        0.0000        0.0000        0.0000        0.0000        0.0000        0.0000        0.0000        0.0000        0.0000        0.0000        0.0000        0.0000        0.0000        0.0000        0.0000        0.0000        0.0000        0.0000        0.0000        0.0000        0.0000        0.0000        0.0000        0.0000        0.0000        0.0000        0.0000        0.0000        0.0000        0.0000       15.3231       16.5219       11.3214        9.6909        6.2162        8.7954        9.7143       17.3687       21.7661       17.7712       18.7908       16.2029       20.9959       18.3991       12.0031        9.2930       11.0915       18.5291       33.1474       20.0818        5.4024        3.8510        2.4980        1.6206        1.1497        0.7293        1.2743        2.9507        7.8463        8.0806        8.8277       10.4193       14.7095       15.1760       14.4390       16.9329       29.7667       26.0786       25.6625       24.8112       25.3956       24.4010       26.2079       28.5442       29.7825       36.0171       32.3405       31.5864       30.7713       29.3364       28.2502       23.7510       19.0957       17.1222       13.5889       11.0850       10.0952       12.7404       11.2835        9.9229        9.6986        7.8264        8.0914        7.5616        8.3337       10.5587       10.0128       11.6903       11.5267        0.0000        0.0000        0.0000        0.0000        0.0000
        0.0000        0.0000        0.0000        0.0000        0.0000        0.0000        0.0000        0.0000        0.0000        0.0000        0.0000        0.0000        0.0000        0.0000        0.0000        0.0000        0.0000        0.0000        0.0000        0.0000        0.0000        0.0000        0.0000        0.0000        0.0000        0.0000        0.0000        0.0000        0.0000        0.0000        0.0000        0.0000        0.0000        0.0000        0.0000        0.0000       25.3468       25.7463       27.6284       26.5651       26.2899       26.0293       35.1895       52.2501       32.2665       29.3274       26.9868       23.0835       22.7851       22.8561       22.5231       14.8161       13.6178       14.1162       14.0885       12.2868       12.6708        9.9642       10.2162       20.2247       29.2253       29.6124       21.0067       24.6548       25.4519       25.6569       27.4218       25.0180       24.0512       23.0630       20.7021       20.0496        0.0000        0.0000        0.0000        0.0000        0.0000        0.0000        0.0000        0.0000        0.0000        0.0000        0.0000        0.0000        0.0000        0.0000        0.0000        0.0000        0.0000        0.0000        0.0000        0.0000        0.0000        0.0000        0.0000        0.0000        0.0000        0.0000        0.0000        0.0000        0.0000        0.0000        0.0000        0.0000        0.0000        0.0000        0.0000        0.0000        0.0000        0.0000        0.0000        0.0000        0.0000        0.0000        0.0000        0.0000        0.0000        0.0000        0.0000        0.0000        0.0000        0.0000        0.0000        0.0000        0.0000        0.0000        0.0000        0.0000        0.0000        0.0000        0.0000        0.0000        0.0000        0.0000        0.0000        0.0000        0.0000        0.0000        0.0000        0.0000        0.0000        0.0000        0.0000        0.0000        0.0000        0.0000        0.0000        0.0000        0.0000        0.0000        0.0000        0.0000        0.0000        0.0000        0.0000        0.0000        0.0000        0.0000        0.0000        0.0000        0.0000        0.0000        0.0000        0.0000        0.0000        0.0000        0.0000        0.0000        0.0000        0.0000        0.0000        0.0000       13.1536       16.6970       16.8996       14.8704       15.5284       11.6215       10.1309        8.2282       11.3926       16.4653       20.8908       18.1953       19.1133       19.3721       23.7611       22.4861       23.0078       25.1364       17.2241       24.3909       31.1393       24.6986       16.4289        7.2401        6.6550        5.2413        3.3550        3.1727        3.2866        2.4743        3.6279       12.5587       15.4084       10.5259       12.8671       12.8416       14.2153       18.0248       33.1674       23.3618       21.0480       21.7424       23.9834       25.9437       24.6382       26.5156       24.7166       23.1240       29.7502       31.2440       25.3745       29.7081       26.2582       23.7705       24.1031       22.7502       18.9939       14.3438       11.4709       13.5006       11.4478        8.7866        8.6534        7.4659        7.8924        8.0479        8.7837       10.0578       12.0548       10.3894        8.9541        8.5370        0.0000        0.0000        0.0000        0.0000        0.0000
        0.0000        0.0000        0.0000        0.0000        0.0000        0.0000        0.0000        0.0000        0.0000        0.0000        0.0000        0.0000        0.0000        0.0000        0.0000        0.0000        0.0000        0.0000        0.0000        0.0000        0.0000        0.0000        0.0000        0.0000        0.0000        0.0000        0.0000        0.0000        0.0000        0.0000        0.0000        0.0000        0.0000        0.0000        0.0000       20.7796       20.7136       22.2658       24.9635       27.2756       27.6850       25.1220       26.5530       29.0063       28.6759       26.1899       24.8284       22.2340       21.1338       20.7323       22.8153       16.7605       13.3273       13.4348       13.7182       14.1293       15.5213       11.8161       11.7505       19.2724       22.4245       21.2837       20.6989       25.5665       25.9866       26.1539       26.3223       24.1670       25.4284       23.5990       22.2703       20.5299        0.0000        0.0000        0.0000        0.0000        0.0000        0.0000        0.0000        0.0000        0.0000        0.0000        0.0000        0.0000        0.0000        0.0000        0.0000        0.0000        0.0000        0.0000        0.0000        0.0000        0.0000        0.0000        0.0000        0.0000        0.0000        0.0000        0.0000        0.0000        0.0000        0.0000        0.0000        0.0000        0.0000        0.0000        0.0000        0.0000        0.0000        0.0000        0.0000        0.0000        0.0000        0.0000        0.0000        0.0000        0.0000        0.0000        0.0000        0.0000        0.0000        0.0000        0.0000        0.0000        0.0000        0.0000        0.0000        0.0000        0.0000        0.0000        0.0000        0.0000        0.0000        0.0000        0.0000        0.0000        0.0000        0.0000        0.0000        0.0000        0.0000        0.0000        0.0000        0.0000        0.0000        0.0000        0.0000        0.0000        0.0000        0.0000        0.0000        0.0000        0.0000        0.0000        0.0000        0.0000        0.0000        0.0000        0.0000        0.0000        0.0000        0.0000        0.0000        0.0000        0.0000        0.0000        0.0000        0.0000        0.0000        0.0000        0.0000       20.0875       16.3201       16.3949       17.8462       13.3373       13.1868       13.9226       16.5348       15.4998       13.8460       17.5480       22.1879       23.6416       30.0305       27.2163       23.6421       25.1226       27.2611       20.3988       16.9139       24.5838       35.5488       22.1715       12.3704        7.0311        5.2472        5.5215        5.4609        2.4593        3.2029        2.5869        4.4529       15.1456       14.9700       14.9950       13.5682       14.1525       15.8419       17.8421       23.0752       18.7402       19.7427       22.3763       24.8486       24.3347       25.6186       26.0975       25.2951       26.9062       28.7300       22.4817       25.4263       25.8303       24.4184       26.7358       25.2050       19.2564       14.7314       12.4529       11.1193       10.6288        9.0297        7.9803        8.1166        7.4280       10.0383        7.4254        8.3723        9.2805       10.8236       10.7268        9.8711        9.0718        0.0000        0.0000        0.0000        0.0000        0.0000
        0.0000        0.0000        0.0000        0.0000        0.0000        0.0000        0.0000        0.0000        0.0000        0.0000        0.0000        0.0000        0.0000        0.0000        0.0000        0.0000        0.0000        0.0000        0.0000        0.0000        0.0000        0.0000        0.0000        0.0000        0.0000        0.0000        0.0000        0.0000        0.0000        0.0000        0.0000        0.0000        0.0000        0.0000        0.0000       13.2269       13.8544       24.6059       25.9603       29.7753       26.8334       26.2245       28.5176       24.9854       25.1118       22.5764       20.6288       15.5713       15.5492       53.2185       87.8093       20.7880       18.6282       15.3386       13.0899        6.1099        5.3185        5.4891        6.1094       17.3653       18.4591       18.2066       18.8079       23.1128       24.2040       22.0952       23.6207       27.4504       26.6408       25.6132       25.1932       21.3319        0.0000        0.0000        0.0000        0.0000        0.0000        0.0000        0.0000        0.0000        0.0000        0.0000        0.0000        0.0000        0.0000        0.0000        0.0000        0.0000        0.0000        0.0000        0.0000        0.0000        0.0000        0.0000        0.0000        0.0000        0.0000        0.0000        0.0000        0.0000        0.0000        0.0000        0.0000        0.0000        0.0000        0.0000        0.0000        0.0000        0.0000        0.0000        0.0000        0.0000        0.0000        0.0000        0.0000        0.0000        0.0000        0.0000        0.0000        0.0000        0.0000        0.0000        0.0000        0.0000        0.0000        0.0000        0.0000        0.0000        0.0000        0.0000        0.0000        0.0000        0.0000        0.0000        0.0000        0.0000        0.0000        0.0000        0.0000        0.0000        0.0000        0.0000        0.0000        0.0000        0.0000        0.0000        0.0000        0.0000        0.0000        0.0000        0.0000        0.0000        0.0000        0.0000        0.0000        0.0000        0.0000        0.0000        0.0000        0.0000        0.0000        0.0000        0.0000        0.0000        0.0000        0.0000        0.0000        0.0000        0.0000        0.0000       22.2498       17.3384       12.5336       13.6632       13.3138       13.2999       13.7450       18.4685       17.0462       21.2706       21.9632       21.8612       25.0717       25.4612       25.9706       30.2486       32.0963       30.7588       28.0684       28.1211       28.4274       20.2461       18.2686       11.1190        7.3492        3.9256        3.8364        4.6448        5.1314        5.7132        6.4134        6.8728        9.2158       12.6677       14.5222       16.3573       15.2019       14.3928       16.9932       18.7058       18.0285       17.4884       21.6553       25.0859       24.7195       27.2286       27.1684       22.9333       24.0545       25.2852       23.0730       20.3752       21.2933       22.1194       25.1283       25.5862       19.9809       15.8934       11.1269        8.5594        7.0549        5.9800        6.2487        7.5540        7.6877        9.3867        9.3097        9.5807       10.6783       13.1950       14.7245       14.5390       14.0852        0.0000        0.0000        0.0000        0.0000        0.0000        0.0000
        0.0000        0.0000        0.0000        0.0000        0.0000        0.0000        0.0000        0.0000        0.0000        0.0000        0.0000        0.0000        0.0000        0.0000        0.0000        0.0000        0.0000        0.0000        0.0000        0.0000        0.0000        0.0000        0.0000        0.0000        0.0000        0.0000        0.0000        0.0000        0.0000        0.0000        0.0000        0.0000        0.0000        0.0000        0.0000       14.6007       14.1746       25.7780       22.1321       26.4698       28.3240       33.4073       32.3384       32.1937       30.9517       29.2215       23.6851       16.3641       16.1235       31.3078       21.3916       17.3929       19.4904       14.6064       13.5018        6.0762        6.2054        5.8995        5.5777       17.6635       19.0706       23.3295       28.8893       34.2921       35.8440       21.3417       21.2406       26.8941       27.7408       27.3668       26.8664        0.0000        0.0000        0.0000        0.0000        0.0000        0.0000        0.0000        0.0000        0.0000        0.0000        0.0000        0.0000        0.0000        0.0000        0.0000        0.0000        0.0000        0.0000        0.0000        0.0000        0.0000        0.0000        0.0000        0.0000        0.0000        0.0000        0.0000        0.0000        0.0000        0.0000        0.0000        0.0000        0.0000        0.0000        0.0000        0.0000        0.0000        0.0000        0.0000        0.0000        0.0000        0.0000        0.0000        0.0000        0.0000        0.0000        0.0000        0.0000        0.0000        0.0000        0.0000        0.0000        0.0000        0.0000        0.0000        0.0000        0.0000        0.0000        0.0000        0.0000        0.0000        0.0000        0.0000        0.0000        0.0000        0.0000        0.0000        0.0000        0.0000        0.0000        0.0000        0.0000        0.0000        0.0000        0.0000        0.0000        0.0000        0.0000        0.0000        0.0000        0.0000        0.0000        0.0000        0.0000        0.0000        0.0000        0.0000        0.0000        0.0000        0.0000        0.0000        0.0000        0.0000        0.0000       39.5816       40.4024        0.0000       40.2082       31.1069       18.3246       15.2520       14.7435       14.6246       14.9866       21.5681      104.8145       41.9946       22.4604       21.3594       22.5227       23.9183       21.7653       25.4096       29.4880       34.3695       32.7898       35.2035       29.6487       26.7463       20.4155       16.7624       14.2584       14.5876        6.8796        6.2238        7.4279        6.7636        7.2756        9.4908       10.6036       10.3608       21.0899       14.0725       16.0544       17.4720       18.8187       20.6445       21.1892       21.3114       21.8268       21.0395       24.5618       31.1232       32.8662       27.8219       26.8282       29.4265       26.2550       24.0013       20.2155       19.3344       21.2570       25.7967       29.9892       22.5901       20.3198       14.8053       11.9622        7.6339        6.0806        5.6839        5.1127        5.8933        5.3339        8.4642        9.1063       10.2262       11.2547       13.9658       15.9973       16.2474        0.0000        0.0000        0.0000        0.0000        0.0000        0.0000        0.0000
        0.0000        0.0000        0.0000        0.0000        0.0000        0.0000        0.0000        0.0000        0.0000        0.0000        0.0000        0.0000        0.0000        0.0000        0.0000        0.0000        0.0000        0.0000        0.0000        0.0000        0.0000        0.0000        0.0000        0.0000        0.0000        0.0000        0.0000        0.0000        0.0000       67.8150       68.1885       59.7879       56.1555       41.3805       25.4447       16.5242       14.5814       15.1625       17.7761       25.7686       32.8630       28.6790       28.7864       30.1937       37.0751       30.3658       23.7985       17.8804       22.6191       20.4620       26.1856       29.1362       20.6818       16.7459       19.0492        9.7755        6.7280        6.5584        6.8353       19.8588       19.5101       25.0394       39.5445       46.8916       37.1745       24.2825       20.2765       25.6992       26.7790       28.0387       33.6942       23.9299       24.5584        0.0000        0.0000        0.0000        0.0000        0.0000        0.0000        0.0000        0.0000        0.0000        0.0000        0.0000        0.0000        0.0000        0.0000        0.0000        0.0000        0.0000        0.0000        0.0000        0.0000        0.0000        0.0000        0.0000        0.0000        0.0000        0.0000        0.0000        0.0000        0.0000        0.0000        0.0000        0.0000        0.0000        0.0000        0.0000        0.0000        0.0000        0.0000        0.0000        0.0000        0.0000        0.0000        0.0000        0.0000        0.0000        0.0000        0.0000        0.0000        0.0000        0.0000        0.0000        0.0000        0.0000        0.0000        0.0000        0.0000        0.0000        0.0000        0.0000        0.0000        0.0000        0.0000        0.0000        0.0000        0.0000        0.0000        0.0000        0.0000        0.0000        0.0000        0.0000        0.0000        0.0000        0.0000        0.0000        0.0000        0.0000        0.0000        0.0000        0.0000        0.0000        0.0000        0.0000        0.0000        0.0000        0.0000        0.0000        0.0000        0.0000        0.0000        0.0000       35.3429       35.4135       33.5936       25.8168       22.3104       19.1706       19.3419       17.5554       21.4498       18.8768       17.4807       46.9845      144.8446       25.1504       18.8744       20.2654       24.4228       26.1048       30.2785       28.3980       29.4914       28.8269       30.9080       29.2439       25.6000       18.3260       14.8456       12.4461       11.3140       19.5864       18.7304        8.9403       10.3189        9.8702       10.9092       10.7885       11.5376       13.7568       21.0277       84.7117       50.4513       24.2979       20.8987       26.3954       26.0532       25.3885       24.2801       17.8345       21.6618       25.2385       27.6882       26.9326       36.8037       32.9605       23.4345       20.8502       19.5160       23.1963       24.2538       30.7683       32.0299       30.1685       21.3161       16.6442       13.6243        8.5443        6.6120        5.9222        6.0437        4.6404        5.7310        9.5354       10.0516       11.2113       12.1611       15.9063       16.4591        0.0000        0.0000        0.0000        0.0000        0.0000        0.0000        0.0000        0.0000
        0.0000        0.0000        0.0000        0.0000        0.0000        0.0000        0.0000        0.0000        0.0000        0.0000        0.0000        0.0000        0.0000        0.0000        0.0000        0.0000        0.0000        0.0000        0.0000        0.0000        0.0000        0.0000        0.0000        0.0000        0.0000        0.0000       72.3895       71.2589       68.0197       60.4667       59.4864       40.6089       33.3708       34.1229       32.0926       19.1321       17.4025       21.0829       15.4031       23.5577       26.6322       23.8065       23.2068       21.2851       27.6668       22.9583       24.2590       23.3988       26.1329       24.6956       26.5505       28.1555       21.0073       24.2201       29.4988       17.4634        9.8470        8.1874       10.8657       21.3330       23.1407       34.7649       33.0868       28.1176       23.0353       21.2340       19.4216       24.1887       24.3859       36.4194       49.9208       21.3810       20.7046       19.9600       19.0786       16.7051       17.8526       17.2037       18.6088       20.7002       16.7891       15.3594        0.0000        0.0000        0.0000        0.0000        0.0000        0.0000        0.0000        0.0000        0.0000        0.0000        0.0000        0.0000        0.0000        0.0000        0.0000        0.0000        0.0000        0.0000        0.0000        0.0000        0.0000        0.0000        0.0000        0.0000        0.0000        0.0000        0.0000        0.0000        0.0000        0.0000        0.0000        0.0000        0.0000        0.0000        0.0000        0.0000        0.0000        0.0000        0.0000        0.0000        0.0000        0.0000        0.0000        0.0000        0.0000        0.0000        0.0000        0.0000        0.0000        0.0000        0.0000        0.0000        0.0000        0.0000        0.0000        0.0000        0.0000        0.0000        0.0000        0.0000        0.0000        0.0000        0.0000        0.0000        0.0000        0.0000        0.0000        0.0000        0.0000        0.0000        0.0000       11.5832        9.7565        4.2492        5.7859        5.7750        0.0000        0.0000        0.0000        0.0000        8.8935       19.4652       22.4509       18.4427       19.2312       21.4231       19.4856       19.4646       21.3168       19.7408       23.0457       19.6167       21.4094       16.9592       18.4417       27.2239       25.2997       23.3167       27.7900       29.0265       42.2754       39.9108       42.3994       37.1509       27.4390       24.5303       20.6956       15.0263       13.7035       13.6437       15.7979       13.5287       22.7149       13.1871       13.1798       12.9509       13.6191       14.0831       14.4977       16.6115       22.1598       80.7812       56.1112       44.9541       29.5493       31.3985       31.7579       26.1472       25.5938       18.4400       19.9070       21.6549       20.0988       20.2811       23.8668       24.6531       20.3341       21.7410       26.9178       25.0404       32.5352       31.7200       34.1742       32.1857       24.7192       17.4426       14.7092       10.7837        9.9926        9.4332        8.0306        7.9596        8.1962       10.6589       11.4144       12.1743       12.5330       14.8713       17.7805        0.0000        0.0000        0.0000        0.0000        0.0000        0.0000        0.0000        0.0000
        0.0000        0.0000        0.0000        0.0000        0.0000        0.0000        0.0000        0.0000        0.0000        0.0000        0.0000        0.0000        0.0000        0.0000        0.0000        0.0000        0.0000        0.0000        0.0000        0.0000        0.0000        0.0000        0.0000        0.0000        0.0000       87.3375       77.0048       50.6255       44.5648       38.8715       33.7705       30.7490       26.9058       27.0958       29.8295       23.1406       21.8869       39.1109       26.6584       25.2908       26.1980       26.3271       23.0056       20.3223       19.5724       18.6556       17.2713       21.5353       28.2348       26.1277       23.1778       23.8100       20.2653       25.5802       36.5433       29.7389       17.7228       21.8083       23.2417       21.9045       19.0216       21.6379       21.6421       20.5467       21.7025       23.0498       19.6605       21.4823       20.4632       20.8245       20.9706       16.2475       15.5437       14.4224       13.8569        9.7534        9.6510        9.4675        9.6010        6.0914        4.4644        6.6030        7.5541        6.8201        0.0000        0.0000        0.0000        0.0000        0.0000        0.0000        0.0000        0.0000        0.0000        0.0000        0.0000        0.0000        0.0000        0.0000        0.0000        0.0000        0.0000        0.0000        0.0000        0.0000        0.0000        0.0000        0.0000        0.0000        0.0000        0.0000        0.0000        0.0000        0.0000        0.0000        0.0000        0.0000        0.0000        0.0000        0.0000        0.0000        0.0000        0.0000        0.0000        0.0000        0.0000        0.0000        0.0000        0.0000        0.0000        0.0000        0.0000        0.0000        0.0000        0.0000        0.0000        0.0000        0.0000        0.0000        0.0000        0.0000        0.0000        0.0000        0.0000        0.0000        0.0000        0.0000        0.0000        0.0000        0.0000        0.0000        0.0000        0.0000       14.4807       13.8518       13.8293       12.1856       16.3582       15.5439       10.3484        7.5880        6.8210        6.5635        7.9362       11.6509       10.4257       10.8070       11.7014       18.3135       20.7414       23.4118       26.1643       26.3458       25.5301       26.3788       27.2993       29.8639       31.7002       34.6943       29.1221       31.0834       33.9886       30.3663       42.2547       45.5533       38.1514       26.0245       19.1364       15.9889       15.7066       14.1104        9.1602       11.6497       11.7464       10.9407       13.2944       17.0752       20.0310       19.7849       22.5052       20.1075       22.8103       37.1482       37.2415       37.5575       30.4681       32.9520       35.7265       50.7465       57.5194       45.3259       30.5960       24.6862       26.3424       25.8851       24.3481       21.9287       21.9295       26.1788       24.1765       24.9218       27.4372       27.4861       32.1930       33.8241       31.8061       31.8011       24.9708       22.2887       18.5289       17.2832       16.7305       16.7946       16.1805       15.4002        0.0000        0.0000       15.2814       15.3107       15.1179       13.5695        0.0000        0.0000        0.0000        0.0000        0.0000        0.0000        0.0000        0.0000        0.0000
        0.0000        0.0000        0.0000        0.0000        0.0000        0.0000        0.0000        0.0000        0.0000        0.0000        0.0000        0.0000        0.0000        0.0000        0.0000        0.0000        0.0000        0.0000        0.0000        0.0000        0.0000        0.0000        0.0000        0.0000        0.0000        0.0000       74.5047       52.1382       50.8659       40.4308       46.4681       39.3492       29.3793       30.6313       27.9300       24.6073       24.1143       23.6383       26.1912       27.5427       29.0523       29.5957       28.3967       31.0781       31.1696       17.8883       18.0391       22.3574       22.7659       26.5428       23.5041       23.4700       25.6304       24.9944       24.4658       19.5172       16.0783       18.0066       18.9829       19.4866       17.5931       17.2192       18.9461       19.0059       17.5337       17.0207       17.8192       20.0681       19.7853       22.7427       29.9325       23.0154       16.6408       14.9557       15.9987        9.1776        9.5420       10.6909       10.1269        6.0722        4.1031       12.2895       26.6281        6.6744        5.6111        4.7896        0.0000        0.0000        0.0000        0.0000        0.0000        0.0000        0.0000        0.0000        0.0000        0.0000        0.0000        0.0000        0.0000        0.0000        0.0000        0.0000        0.0000        0.0000        0.0000        0.0000        0.0000        0.0000        0.0000        0.0000        0.0000        0.0000        0.0000        0.0000        0.0000        0.0000        0.0000        0.0000        0.0000        0.0000        0.0000        0.0000        0.0000        0.0000        0.0000        0.0000        0.0000        0.0000        0.0000        0.0000        0.0000        0.0000        0.0000        0.0000        0.0000        0.0000        0.0000        0.0000        0.0000        0.0000        0.0000        0.0000        0.0000        0.0000        0.0000        0.0000        0.0000        0.0000        0.0000        0.0000        0.0000        0.0000       12.6295       13.6496       14.8648       15.9637       18.5963       16.1141       13.3546       10.7285        9.1568       12.0985       12.0292       10.6182       12.7622       16.8255       17.0812       21.3257       20.8836       24.2152       28.0778       28.9637       28.1210       30.2999       31.0359       35.5586       37.8363       37.5679       36.3321       46.3373       38.0351       37.0297       40.3117       41.3417       33.8409       24.8810       15.9464       12.1821       10.8449        9.7975        9.1217        9.1904        9.2044       16.1601       15.0677       16.8335       21.2974       21.6515       18.9327       26.2235       30.3105       34.9124       33.6582       33.6133       32.7837       34.7957       43.0168       42.8520       52.2886       59.5840       44.9527       28.7236       25.8296       24.7594       25.6167       26.2461       22.5667       23.4819       27.6162       32.6486       31.1753       29.3484       32.8587       29.4840       24.7862       26.3285       25.0856       22.9998       19.8772       16.6704       16.3258       17.3827       19.1929        0.0000        0.0000        0.0000        0.0000        0.0000        0.0000        0.0000        0.0000        0.0000        0.0000        0.0000        0.0000        0.0000        0.0000        0.0000        0.0000
        0.0000        0.0000        0.0000        0.0000        0.0000        0.0000        0.0000        0.0000        0.0000        0.0000        0.0000        0.0000        0.0000        0.0000        0.0000        0.0000        0.0000        0.0000        0.0000        0.0000        0.0000        0.0000        0.0000        0.0000        0.0000        0.0000        0.0000       41.0572       37.3476       32.5465       34.7218       40.9383       35.6924       39.6744       42.0163       29.2853       24.5718       23.2765       25.6653       35.7668       32.4708       28.1675       23.5880       28.3992       39.1340       37.5019       36.4426       27.8099       36.2784       35.8467       35.1772       31.8606       37.4158       33.2594       24.3025       20.4016       16.5085       16.5116       23.2401       25.9581       23.0802       22.1212       23.0669       16.0711       16.4666       17.3904       18.3515       18.0820       17.3121       21.7810       26.9400       31.1645       28.0280       22.6477       15.6946        8.9948        9.2704       10.7672        8.9803        3.8393        5.1379       11.7728       17.5940       11.4512       13.0358        9.4990        8.9518       10.0656       10.9691        4.8105        0.0000        0.0000        0.0000        0.0000        0.0000        0.0000        0.0000        0.0000        0.0000        0.0000        0.0000        0.0000        0.0000        0.0000        0.0000        0.0000        0.0000        0.0000        0.0000        0.0000        0.0000        0.0000        0.0000        0.0000        0.0000        0.0000        0.0000        0.0000        0.0000        0.0000        0.0000        0.0000        0.0000        0.0000        0.0000        0.0000        0.0000        0.0000        0.0000        0.0000        0.0000        0.0000        0.0000        0.0000        0.0000        0.0000        0.0000        0.0000        0.0000        0.0000        0.0000        0.0000        0.0000        0.0000        0.0000        0.0000        0.0000        0.0000        0.0000        0.0000        0.0000       13.8200       12.7709       12.7008       13.5390       14.1652       15.3091       16.3442       15.9025       15.7114       14.5513       14.8182       13.5210       13.1108       18.4818       21.0487       21.6279       21.9917       23.6214       26.2512       34.7738       37.0518       35.0354       33.7546       34.1818       41.5172       42.8243       44.2028       42.4738       43.9129       40.5468       36.2202       35.5457       33.6558       24.1767       19.0828       14.3955       10.7902        9.6205        8.9138        8.6764       11.5760       18.2197       12.5497       14.1228       17.1507       19.5550       21.0545       22.0087       29.6178       29.9496       30.2331       30.7328       28.4977       31.9243       40.0287       43.2025       38.2093       43.9028       53.4505       47.0105       32.6822       25.2951       23.9220       25.5785       25.9127       23.7331       26.2858       31.3947       28.2767       27.2975       27.5157       30.2339       23.7792       21.2267       20.1132       18.8295       18.9033       17.9254       15.7827       17.0506       18.9134       19.8021        0.0000        0.0000        0.0000        0.0000        0.0000        0.0000        0.0000        0.0000        0.0000        0.0000        0.0000        0.0000        0.0000        0.0000        0.0000        0.0000
        0.0000        0.0000        0.0000        0.0000        0.0000        0.0000        0.0000        0.0000        0.0000        0.0000        0.0000        0.0000        0.0000        0.0000        0.0000        0.0000        0.0000        0.0000        0.0000        0.0000        0.0000        0.0000        0.0000        0.0000        0.0000        0.0000        0.0000       38.9989       35.5222       34.6799       37.2467       35.5112       34.7296       39.2304       48.5525       52.3807       62.1463       55.9690       54.4218       91.1285       74.0489       45.6925       38.1948       35.7288       31.2456       32.1741       33.5158       32.2794       28.9842       25.5009       29.8114       32.1327       43.0202       37.8075       27.5878       20.0940       18.1750       23.1041       31.3713       34.8652       23.9920       29.4194       27.8293       28.8105       24.0032       25.4417       16.6886       14.8813       16.0326       17.0730       16.4984       12.9690       14.5645       13.2610       19.2304       17.7787       10.7591        8.2171        8.0260       13.3654        9.9877        5.6215        7.1050       12.7760       15.1793       13.8173       10.5925        8.2473        6.1086        6.3066        0.0000        0.0000        0.0000        0.0000        0.0000        0.0000        0.0000        0.0000        0.0000        0.0000        0.0000        0.0000        0.0000        0.0000        0.0000        0.0000        0.0000        0.0000        0.0000        0.0000        0.0000        0.0000        0.0000        0.0000        0.0000        0.0000        0.0000        0.0000        0.0000        0.0000        0.0000        0.0000        0.0000        0.0000        0.0000        0.0000        0.0000        0.0000        0.0000        0.0000        0.0000        0.0000        0.0000        0.0000        0.0000        0.0000        0.0000        0.0000        0.0000        0.0000        0.0000        0.0000        0.0000        0.0000        0.0000        0.0000        0.0000        0.0000        0.0000        0.0000        0.0000        0.0000       19.0356       17.6096       16.5655       15.7060       26.0084       18.7813       15.4094       16.0139       14.5744       13.8185       14.6780       18.4980       24.4185       23.1493       22.3897       22.4627       25.2105       32.9195       36.3807       46.5529       46.4739       41.0318       39.7799       47.8642       44.1741       42.2577       44.5409       39.3946       32.0108       29.8981       34.3248       33.4485       25.5301       21.1509       17.6768       13.7438       11.6152        9.4112        9.5692       13.0150       14.3755       12.8433       15.9058       19.1856       23.7474       24.9257       21.8416       24.6612       24.2896       25.0552       27.6581       28.2610       29.5119       33.5646       40.9455       34.4282       34.4470       32.9649       30.7684       27.7627       25.5145       28.2485       34.2725       32.8086       28.6855       29.6434       32.2521       26.1915       23.9659       22.9982       21.0254       18.4125       17.4179       17.7854       15.8973       14.7191       13.9760       13.7880       16.7356       18.1780       18.6577        0.0000        0.0000        0.0000        0.0000        0.0000        0.0000        0.0000        0.0000        0.0000        0.0000        0.0000        0.0000        0.0000        0.0000        0.0000        0.0000
        0.0000        0.0000        0.0000        0.0000        0.0000        0.0000        0.0000        0.0000        0.0000        0.0000        0.0000        0.0000        0.0000        0.0000        0.0000        0.0000        0.0000        0.0000        0.0000        0.0000        0.0000        0.0000        0.0000        0.0000        0.0000        0.0000        0.0000        0.0000       47.6966       47.0398       48.2384       48.8907       44.4777       42.3316       39.1198       32.2258       36.8006       40.7146       37.8334       53.4225       58.9406       61.0536       50.8962       48.5370       37.9042       29.9554       29.8758       24.5076       27.9228       23.9419       25.4121       31.1841       30.9746       39.5310       30.4583       30.5703       31.8131       38.2748       61.2282      167.4750      159.3869       78.0883       35.9350       28.2034       28.8996       17.2227       16.0957       16.0406       15.2323       16.6060       11.9316        3.9037        4.8703        7.7262       10.8725       19.9429       10.2963       10.2154       16.3413       17.5424       23.3601       25.1487       20.7873       17.9965       17.9175       16.8527       13.7408        8.8507        7.5162        7.1259        7.8813        0.0000        0.0000        0.0000        0.0000        0.0000        0.0000        0.0000        0.0000        0.0000        0.0000        0.0000        0.0000        0.0000        0.0000        0.0000        0.0000        0.0000        0.0000        0.0000        0.0000        0.0000        0.0000        0.0000        0.0000        0.0000        0.0000        0.0000        0.0000        0.0000        0.0000        0.0000        0.0000        0.0000        0.0000        0.0000        0.0000        0.0000        0.0000        0.0000        0.0000        0.0000        0.0000        0.0000        0.0000        0.0000        0.0000        0.0000        0.0000        0.0000        0.0000        0.0000        0.0000        0.0000        0.0000        0.0000        0.0000        0.0000        0.0000        0.0000        0.0000        0.0000        0.0000       20.5493       19.7791       18.4881       17.0835       18.5728       18.9895       21.5000       21.6835       20.1792       18.3329       13.1993       19.9935       19.7056       18.4020       27.0979       28.0947       27.8918       38.5360       43.7235       45.7015       45.0048       41.1193       41.3435       42.0919       44.0349       36.4499       33.3837       26.7846       26.2351       28.0280       26.6378       25.0195       23.2603       22.3365       19.7145       18.4781       16.2929       15.9633       17.0996       16.4542       16.4274       18.1845       18.2840       22.4812       21.1242       23.8462       23.5196       24.6196       26.6616       30.2981       33.6052       31.6334       32.4961       34.1242       31.9064       32.5889       40.5632       41.0302       30.2551       31.7183       40.3013       40.8858       28.1308       24.4040       27.9457       29.6749       26.4901       25.7592       24.3806       25.3695       21.3493       21.4536       19.2586       15.7472        4.6685        6.4183        7.0439        4.2506       15.3746       17.4164        0.0000        0.0000        0.0000        0.0000        0.0000        0.0000        0.0000        0.0000        0.0000        0.0000        0.0000        0.0000        0.0000        0.0000        0.0000        0.0000
        0.0000        0.0000        0.0000        0.0000        0.0000        0.0000        0.0000        0.0000        0.0000        0.0000        0.0000        0.0000        0.0000        0.0000        0.0000        0.0000        0.0000        0.0000        0.0000        0.0000        0.0000        0.0000        0.0000        0.0000        0.0000        0.0000        0.0000        0.0000       50.8460       52.6793       57.7982       65.1785       57.6065       51.8390       46.4590       34.7492       33.1872       30.5264       28.1862       24.6875       23.2068       29.1808       39.0365       41.6918       37.7731       36.9530       38.2850       31.9286       24.7844       22.7927       30.8069       34.2307       37.3507       42.8682       40.9148       42.8100       39.4576       36.8395       41.5075       65.5776       72.5347      110.3252      133.8273      141.5913       74.5299       58.4765       86.9753       79.2752       32.6152       18.0613       12.5599        4.7421        2.0869        2.9922        4.2129        8.9948       11.9776       15.9892       26.1372       55.9176       28.0361       30.3528       37.7806       31.4690       28.0948       31.8157       24.1692       13.9476       14.7979        7.8172        9.1813        0.0000        0.0000        0.0000        0.0000        0.0000        0.0000        0.0000        0.0000        0.0000        0.0000        0.0000        0.0000        0.0000        0.0000        0.0000        0.0000        0.0000        0.0000        0.0000        0.0000        0.0000        0.0000        0.0000        0.0000        0.0000        0.0000        0.0000        0.0000        0.0000        0.0000        0.0000        0.0000        0.0000        0.0000        0.0000        0.0000        0.0000        0.0000        0.0000        0.0000        0.0000        0.0000        0.0000        0.0000        0.0000        0.0000        0.0000        0.0000        0.0000        0.0000        0.0000        0.0000        0.0000        0.0000        0.0000        0.0000        0.0000        0.0000        0.0000        0.0000       26.7429       23.2587       21.0869       20.5237       21.2544       29.9544       20.9909       19.5452       23.1238       24.0849       19.9917       17.3090       12.8352       17.1850       23.3600       28.8125       32.6480       32.7581       30.7321       29.5659       32.0617       42.7536       44.7037       48.8870       47.9391       41.3626       41.6504       33.3610       27.5815       28.2274       24.0911       22.1805       23.1389       22.3613       22.3586       20.2388       22.5857       28.0034       27.6386       24.8908       20.7599       19.9899       18.6710       20.7370       23.2367       33.4919       30.3480       28.4477       23.7024       25.9504       27.9172       31.2061       35.1559       41.5119       39.5810       37.0524       40.1065       42.3996       43.9284       58.2704       55.6041       54.9262       60.0948       44.2866       26.5251       22.5760       28.7685       38.3060       28.2566       25.5064       26.3968       22.2163       21.6066       20.1700       15.3872       11.9985        3.3760        5.2530        4.6479        2.0187       12.8549       16.2685        0.0000        0.0000        0.0000        0.0000        0.0000        0.0000        0.0000        0.0000        0.0000        0.0000        0.0000        0.0000        0.0000        0.0000        0.0000        0.0000
        0.0000        0.0000        0.0000        0.0000        0.0000        0.0000        0.0000        0.0000        0.0000        0.0000        0.0000        0.0000        0.0000        0.0000        0.0000        0.0000        0.0000        0.0000        0.0000        0.0000        0.0000        0.0000        0.0000        0.0000        0.0000        0.0000        0.0000        0.0000      127.3806       89.4738       86.6877      100.9565       79.6192       66.1450       48.4589       36.2803       34.0567       32.7742       26.5854       25.4830       24.0929       23.0804       23.0581       27.1020       27.2795       26.5918       27.7565       23.2354       23.3989       18.8819       19.5773       29.5370       29.8920       35.0171       41.0857       48.6273       47.9225       39.6070       34.4093       26.5342       21.7487       23.1593       34.8051       92.7899      164.6348      167.0985      121.0139       78.1390       23.0725       10.6270        7.1029        2.9179        1.7243        1.6857        2.2354        8.7824       13.0040       13.8814       50.9286      163.7237       97.7393       45.4657       61.6268       62.6858       31.2300       39.8768       31.8076       27.7242       25.6362       12.7670       10.2550        9.4227        0.0000        0.0000        0.0000        0.0000        0.0000        0.0000        0.0000        0.0000        0.0000        0.0000        0.0000        0.0000        0.0000        0.0000        0.0000        0.0000        0.0000        0.0000        0.0000        0.0000        0.0000        0.0000        0.0000        0.0000        0.0000        0.0000        0.0000        0.0000        0.0000        0.0000        0.0000        0.0000        0.0000        0.0000        0.0000        0.0000        0.0000        0.0000        0.0000        0.0000        0.0000        0.0000        0.0000        0.0000        0.0000        0.0000        0.0000        0.0000        0.0000        0.0000        0.0000        0.0000        0.0000        0.0000        0.0000        0.0000        0.0000        0.0000       30.5287       25.8684       24.5383       23.7172       23.3043       24.1299       26.4444       22.4048       20.0110       25.3656       25.8418       24.5884       22.2880       25.2334       20.2583       24.0221       36.3057       32.8987       37.6894       36.2328       40.1441       34.5390      113.9541      108.9233       51.8568       53.0972       48.5006       41.0667       34.0584       29.8787       28.8680       27.1266       27.3637       27.1674       24.0641       25.3116       28.7170       44.4009       42.7497       43.2322       38.9645       22.9832       19.9620       20.7459       35.5500       45.1374       22.3348       19.2295       16.2567       21.1320       25.3251       28.3014       31.4036       36.7236       47.6465       47.6169       47.3960       49.8597       52.1231       46.5773       43.6343       45.0797       36.3098       36.4334       29.7265       29.0417       27.0448       35.0764       36.3240       22.5866       21.1434       25.0698       31.8480       25.1432       18.2596       13.2434        9.2540        3.3928        7.6006        4.4540        1.8946       10.6573       14.1143       15.2196        0.0000        0.0000        0.0000        0.0000        0.0000        0.0000        0.0000        0.0000        0.0000        0.0000        0.0000        0.0000        0.0000        0.0000        0.0000
        0.0000        0.0000        0.0000        0.0000        0.0000        0.0000        0.0000        0.0000        0.0000        0.0000        0.0000        0.0000        0.0000        0.0000        0.0000        0.0000        0.0000        0.0000        0.0000        0.0000        0.0000        0.0000        0.0000        0.0000        0.0000        0.0000        0.0000       61.3201       78.1043       61.6870       65.9184       60.7999       58.8528       55.5175       48.3469       39.1928       43.5052       37.1921       35.3927       36.2646       37.8381       45.6673       27.4977       32.3242       28.6523       24.8012       23.1131       21.6490       16.8502       15.5739       17.3400       24.9642       30.1175       40.4256       42.9479       44.5970       36.3811       31.5639       31.6460       18.8817       17.3453       15.3966       18.8880       29.5104       27.4323       19.3797       15.9469        7.5803        5.6769        4.7416        4.3740        1.2677        0.7352        0.8254        1.1656        4.7943        6.0024        6.3407        8.6834       12.7607       19.9216       23.3949       58.4967      294.3283      204.4859       82.0865       43.2757       31.2130       15.0941       12.4751       10.1602        7.0366        7.1591        0.0000        0.0000        0.0000        0.0000        0.0000        0.0000        0.0000        0.0000        0.0000        0.0000        0.0000        0.0000        0.0000        0.0000        0.0000        0.0000        0.0000        0.0000        0.0000        0.0000        0.0000        0.0000        0.0000        0.0000        0.0000        0.0000        0.0000        0.0000        0.0000        0.0000        0.0000        0.0000        0.0000        0.0000        0.0000        0.0000        0.0000        0.0000        0.0000        0.0000        0.0000        0.0000        0.0000        0.0000        0.0000        0.0000        0.0000        0.0000        0.0000        0.0000        0.0000        0.0000        0.0000        0.0000        0.0000        0.0000       37.9337       35.1168       28.9149       26.7266       26.1199       25.9580       24.5679       22.9431       22.2501       21.3221       27.7595       28.5207       24.0933       25.1449       18.6919       27.3451       25.2770       23.1515       36.5794       40.9222       42.9410       44.5922       41.2070       77.7120       59.0751       45.7798       43.3315       45.5911       43.4014       39.6517       35.5980       30.6166       29.0197       34.0979       29.6166       23.2137       23.9711       25.5477       42.9362       44.8834       31.3933       28.5695       24.5427       22.2271       25.5128       33.0280       26.0326       17.9770       19.4408       20.2640       22.3084       26.6159       26.4085       29.5525       40.0847       53.5522       59.7984       53.2972       50.5027       52.3630       46.5132       40.8490       64.1870       36.2456       41.2307       32.8566       26.1877       33.1804       34.8210       32.2584       30.8906       28.0195       28.2243       21.7609       17.5364       15.4656       11.8787        8.1326        2.1673        1.1985        1.7881        1.6326        9.6915       11.8817        0.0000        0.0000        0.0000        0.0000        0.0000        0.0000        0.0000        0.0000        0.0000        0.0000        0.0000        0.0000        0.0000        0.0000        0.0000        0.0000
        0.0000        0.0000        0.0000        0.0000        0.0000        0.0000        0.0000        0.0000        0.0000        0.0000        0.0000        0.0000        0.0000        0.0000        0.0000        0.0000        0.0000        0.0000        0.0000        0.0000        0.0000        0.0000        0.0000        0.0000        0.0000        0.0000        0.0000       48.2604       52.3167       52.3196       53.7783       54.9395       54.7136       52.0073       46.2318       56.5682       55.8473       40.9429       36.5159       27.0779       16.6452       19.5187       16.0455       21.7639       25.1688       28.2122       24.5741       16.4907       13.2566       14.8398       14.8835       16.5767       15.7289       17.4485       18.2226       16.5941       19.8009       18.0593       13.0015       11.6509        9.0835       17.4827       18.8437       28.7499       22.2750        8.5847        8.5435        5.3368        3.2460        2.0208        1.7465        1.1373        5.4021        1.2009        1.6476        4.2386        5.1583        6.7862       11.9975       14.3679       13.3906       19.2127       17.8294       55.3514      140.6446       65.8915       37.1777       12.2640        7.0782        5.4830        4.5298        8.4672       11.7100        7.6061        8.4255        9.0198       10.1018       19.4547       14.7165       13.9843       13.8530        0.0000        0.0000        0.0000        0.0000        0.0000        0.0000       24.0630       22.0064       23.6133       21.7712        0.0000        0.0000        0.0000        0.0000        0.0000        0.0000        0.0000        0.0000        0.0000        0.0000        0.0000        0.0000        0.0000        0.0000        0.0000        0.0000        0.0000        0.0000        0.0000        0.0000        0.0000        0.0000        0.0000        0.0000        0.0000        0.0000        0.0000        0.0000        0.0000        0.0000        0.0000        0.0000        0.0000        0.0000        0.0000        0.0000       57.8453       48.1429       47.1771       39.9510       37.0815       34.8732       32.6905       32.4000       26.9378       25.1046       24.0069       25.4570       28.6594       32.3300       33.9930       34.4157       31.5968       36.3442       37.3211       36.3069       46.9995       48.8554       51.2704       60.5851       57.6409       49.4609       52.8918       49.6034       54.9144       53.7726       48.5196       46.6777       37.8403       35.2923       26.4807       31.1885       34.5106       34.2496       34.4710       41.3700       44.5726       44.4495       43.4314       40.5574       34.7057       31.8197       37.5035       28.7124       14.6333       11.7590       10.9219       13.2067       20.3276       23.6285       25.3108       25.4455       29.4616       43.7481       51.8634       38.6084       29.1874       26.7063       27.6529       30.2050       38.3209       33.0441       27.4100       27.6966       30.3113       30.6540       34.1679       36.7996       34.5977       30.3554       27.8146       22.8023       12.6743       10.5480       10.1762        5.5468        5.5758        3.5432        2.5998        3.9735        6.3109       10.0539        0.0000        0.0000        0.0000        0.0000        0.0000        0.0000        0.0000        0.0000        0.0000        0.0000        0.0000        0.0000        0.0000        0.0000        0.0000        0.0000
        0.0000        0.0000        0.0000        0.0000        0.0000        0.0000        0.0000        0.0000        0.0000        0.0000        0.0000        0.0000        0.0000        0.0000        0.0000        0.0000        0.0000        0.0000        0.0000        0.0000        0.0000        0.0000        0.0000        0.0000        0.0000        0.0000       56.0741       51.9948       55.1641       62.0520       63.3421       66.9911       58.4160       55.0509       50.1869       35.1937       37.9867       38.6436       42.3749       35.3838       28.6470       35.6299       29.1924       28.0702       27.0190       22.3174       28.3589       29.1512       26.2123       19.5707       13.4284       10.5780       10.1959       11.4826       11.7621       11.3839       15.8222       18.3054       19.2161       17.6138        8.2397        6.3038        4.8895        6.7561        8.7188        7.1137        7.1280        3.5775        2.5246        1.8024        2.1070        1.3670        0.8983        1.1072        1.4762        3.6972        5.9309        7.0074        9.2227       10.0133        7.3377        9.2981       16.1317       24.8034       25.4799       24.7589       22.4557        8.7343        8.6495        9.1236        6.4331        7.1298        5.6964        5.7709        6.3944        6.8505        7.5070        8.6670       11.3695       10.2532       15.1752       23.9938       26.3805       24.8689       13.9910       13.1560       12.9592       17.5826       18.2851       19.2955       18.4202       19.8180       19.3075       18.5445       18.6435        0.0000        0.0000        0.0000        0.0000        0.0000        0.0000        0.0000        0.0000        0.0000        0.0000        0.0000        0.0000        0.0000        0.0000        0.0000        0.0000        0.0000        0.0000        0.0000        0.0000        0.0000       56.2324       45.1461       40.0016       36.6030       39.4016       36.6402       36.4476       47.4317       41.6357       41.8643       44.1792       49.9747       48.5556       48.3671       42.7716       40.4680       39.1857       37.6803       36.9097       29.5851       25.3222       25.6770       29.0009       29.8310       36.0363       36.9662       37.7835       31.2950       36.2324       47.8980       49.1579       60.3379       56.6189       51.5182       54.9305       55.0781       54.6399       55.2567       55.8615       65.4389       63.8502       57.2906       60.4371       48.5265       41.6403       37.1081       33.7667       38.6092       54.1984       53.1307       52.9264       49.8598       49.5732       53.1552       52.0632       42.1511       42.9608       40.2630       32.3593       17.3181       12.2531       10.7318       11.4848       18.5274       22.1680       23.5857       24.7131       33.0230       26.9075       28.0181       24.2521       28.3718       30.9704       36.8982       35.3148       27.8152       24.9281       25.2614       28.9329       31.4446       32.5638       33.5940       34.7022       30.8090       30.3020       28.2337       24.6557       14.6268       13.2595        8.7094        5.3487        5.0495        3.5771        3.1689        4.9481        0.0000        0.0000        0.0000        0.0000        0.0000        0.0000        0.0000        0.0000        0.0000        0.0000        0.0000        0.0000        0.0000        0.0000        0.0000        0.0000        0.0000        0.0000
        0.0000        0.0000        0.0000        0.0000        0.0000        0.0000        0.0000        0.0000        0.0000        0.0000        0.0000        0.0000        0.0000        0.0000        0.0000        0.0000        0.0000        0.0000        0.0000        0.0000        0.0000        0.0000        0.0000        0.0000        0.0000        0.0000       52.9956       53.4104       56.4834       63.0115       57.2407       58.5394       51.2174       55.1047       46.5460       33.2686       27.3420       26.5785       19.1929       19.1488       23.5914       38.9395       40.6280       56.4367       23.3424       19.2664       15.9996       17.5684       17.1329       12.2183        9.1728        9.0925        9.1605        8.3691        7.3110        7.3880        8.3805       11.7706       11.0553       12.4658        5.1562        5.4107        4.3719        3.9947        4.9449        6.6648        6.2920        2.3348        2.4402        2.4336        2.3918        1.3377        2.0071        1.0788        1.6417        4.3088        5.8813        5.1979        4.5860        4.0664        6.5651        9.6478        9.8819       20.8029       13.8955       14.3262       22.0812        6.5867        8.0552        4.8786        9.5390       11.5812        5.5647        5.0446        5.5563        6.3059        6.6650        7.6874        9.5661        9.3601       13.1405       14.2334       25.7792       14.3608       14.8040       14.0298       14.2293       15.7149       17.1126       18.6339       17.1059       16.6897       16.3129       16.1758       16.4984       16.6471       30.5205       23.6389        0.0000        0.0000        0.0000        0.0000        0.0000        0.0000        0.0000        0.0000        0.0000        0.0000        0.0000        0.0000       58.8137       69.1074       53.9119       38.4806       35.6366       41.9672       41.5210       43.0100       39.3858       35.4103       41.1756       43.6807       35.1717       47.9321       45.1894       50.7917       45.8630       47.6858       50.5894       54.8892       52.0305       49.0544       61.3850       50.0643       36.4281       30.0324       36.0011       32.1009       36.7754       39.5897       42.0591       39.1275       40.0966       41.1379       51.8898       58.4862       69.8937       62.8735       51.6974       53.5893       58.4942       58.0828       56.6396       56.8737       66.8530       71.8386       61.4918       61.1565       63.1890       50.2054       42.8083       36.9166       40.0836       57.2793       49.4635       38.0229       35.9690       50.0568       75.8303       55.6251       51.6339       50.2232       49.7466       46.8826       37.1119       18.9864       11.8880       12.5117       13.6757       19.1335       22.5653       24.3308       25.9824       26.9673       24.4539       34.5812       35.8732       35.0423       29.5578       26.8690       21.8087       22.9482       24.6108       25.7061       28.9774       32.4253       33.5062       34.3852       33.6321       32.7528       31.1378       30.9459       25.8585       13.6256       11.0512        6.7260        5.7444        0.0000        4.0220        3.0990        3.6564        0.0000        0.0000        0.0000        0.0000        0.0000        0.0000        0.0000        0.0000        0.0000        0.0000        0.0000        0.0000        0.0000        0.0000        0.0000        0.0000        0.0000        0.0000
        0.0000        0.0000        0.0000        0.0000        0.0000        0.0000        0.0000        0.0000        0.0000        0.0000        0.0000        0.0000        0.0000        0.0000        0.0000        0.0000        0.0000        0.0000        0.0000        0.0000        0.0000        0.0000        0.0000        0.0000        0.0000       49.1611       50.8215       53.3175       56.0263       52.3132       43.5953       47.2915       39.4358       34.5327       32.5008       24.3585       22.3196       18.5769       16.4071       16.1566       15.4707       18.2218       14.7852       17.3950       14.3063       11.1756        9.9934        9.1141        9.6301        8.6717        9.4018        8.4693        7.8805        8.0148        7.7474        7.5310       11.7530       18.8694        6.7011        9.3971        6.4464        6.2166        5.7422        7.4547        8.5325        7.1838        5.1944        2.3400        2.3397        1.4904        2.2343        3.2505        2.0100        1.5290        2.0643        4.6051        5.2985        5.1505        5.2662        8.4743       16.5547       21.9095       14.1418       21.3095       19.3349        7.2164        9.6000        5.0064       13.4399       18.8600       26.8458       19.0215       17.7943       17.5345       10.4834        8.2944       13.9682       18.8137       10.1339        9.7438       11.6367       13.2819       15.4535       18.1653       18.2414       12.8895       11.7991       16.8378       20.7225       16.3816       13.3941       13.6985       13.9133       14.1740       14.7743       25.3422       29.5932       18.7934       18.6217       21.0800       22.4312        0.0000        0.0000        0.0000        0.0000        0.0000        0.0000        0.0000        0.0000       62.7744       69.0763       65.0177       53.5535       34.3904       32.5464       35.0003       35.2574       36.2135       35.5162       36.2961       43.6272       33.1357       38.3495       47.1997       62.3053       55.8415       44.8958       46.2638       48.8890       71.7211       53.0599       51.4624       48.6219       42.9830       42.7085       38.6681       33.3994       30.5579       32.9546       35.0140       36.1346       38.1995       40.6764       49.3507       69.4830       78.3305       78.3546       79.0920       74.6721       73.7444       65.2565       57.7141       59.7538       63.3978       87.0867       71.1029       68.1795       72.2651       65.9792       52.8095       41.8827       41.0159       43.9632       50.9983       41.2430       34.2121       36.4921       50.4787       75.9616       63.7541       66.0181       59.2246       59.7793       59.3463       44.8505       23.8057       18.9568       18.8946       18.8970       24.4980       25.0400       26.6468       25.7710       27.4820       25.9333       28.1009       28.7523       23.4811       22.8470       20.9771       23.0684       28.4723       29.8525       30.4704       30.0625       32.2206       33.6211       37.2726       49.7354       41.0161       32.9255       30.8052       25.7059       11.7976        9.0579        0.0000        0.0000        0.0000        0.0000        0.0000        0.0000        0.0000        0.0000        0.0000        0.0000        0.0000        0.0000        0.0000        0.0000        0.0000        0.0000        0.0000        0.0000        0.0000        0.0000        0.0000        0.0000        0.0000        0.0000
        0.0000        0.0000        0.0000        0.0000        0.0000        0.0000        0.0000        0.0000        0.0000        0.0000        0.0000        0.0000        0.0000        0.0000        0.0000        0.0000        0.0000        0.0000        0.0000        0.0000        0.0000        0.0000       30.8851       27.3670       25.0122       25.2692       27.5107       34.1179       36.4292       26.9954       24.0243       25.9295       17.1706       14.3989       12.2196       14.3743       15.3025       15.6247       14.3844       10.9478       14.3704        9.3201        7.8287        9.3374       15.2493        8.7068        9.2917        6.3978        5.1864        4.9586        6.6368        6.3506        4.2188       11.5126        4.0676        5.3384        6.6069       34.0307        2.6205        3.0441        3.3383        3.0600        2.7041        5.1114        4.1949        3.0473        2.8329        2.4835        0.8802        1.4372        1.3043        2.2435        2.2644        1.5647        3.4529        3.6259        4.2882        5.2658       10.4107       13.9204       14.2296       16.6749       13.5491       10.9953       13.3815        9.7444        6.0446       24.5903       18.8516       17.1726       14.9225       14.7412       11.1861       10.2426        8.8678        9.7490       15.7941       23.1336        9.3619        9.7586       10.1564       12.9748       16.4321       14.2735       18.4604       21.0900       18.9451       27.7735       10.8776       11.0385       10.7383       11.2536       11.5315       11.7702       12.1094       16.2741       14.1032       15.1686       15.6654       16.3862       17.7445       19.8489       43.6675       50.5590       38.3052       35.7334       27.8432       30.9662       35.9315       38.1435       49.6125       49.6095       40.6236       33.0898       27.1724       28.4725       28.3742       26.9848       26.1109       27.9866       24.9240       22.7692       28.5452       33.4013       42.0272       41.6321       42.2534       46.9861       51.3511       68.6300       56.8798       54.5502       53.8035       43.7931       47.6591       50.3326       47.7323       34.9087       41.7311       45.5527       44.7483       45.1495       54.6754       59.2866       63.7821       76.3279       79.5716       76.5815       91.3826       95.5866       79.9349       65.5700       62.9244       68.7603       79.7538       72.7268       71.6451       75.2132       74.5090       69.7409       65.2560       65.5135       55.7025       41.3901       38.4421       38.7597       41.0924       58.5264       64.0882       59.6587       78.4779       61.4356       58.7907       49.9169       37.8388       31.3995       34.2421       26.5600       20.3673       22.9678       25.2050       29.3948       28.2398       26.4726       26.6238       24.7222       24.4301       28.0813       28.6006       29.7156       33.0158       35.9438       34.4327       33.6755       37.2123       35.0449       37.4406       40.6483       61.4820       54.6905       41.6058       36.1223       28.1229       15.1719        0.0000        0.0000        0.0000        0.0000        0.0000        0.0000        0.0000        0.0000        0.0000        0.0000        0.0000        0.0000        0.0000        0.0000        0.0000        0.0000        0.0000        0.0000        0.0000        0.0000        0.0000        0.0000        0.0000        0.0000        0.0000
        0.0000        0.0000        0.0000        0.0000        0.0000        0.0000        0.0000        0.0000        0.0000        0.0000        0.0000        0.0000        0.0000        0.0000        0.0000        0.0000        0.0000        0.0000       42.4142       27.9585       27.2438       26.6302       25.7886       24.3308       20.9936       21.4188       20.7706       24.6922       29.4687       24.7608       12.3626       15.9574       12.2755       10.3345        5.8914       10.5707       11.7688       10.3531        6.8955        8.2687       18.5847        2.8655        2.2777        5.7949        6.7637       25.0312       29.2947       12.7738       11.3108        8.5340        2.6650        3.7076        3.7864        3.6168        3.2482        3.2408       13.0868        8.8555        3.6163        1.8540        2.2072        2.4698        2.6362        2.9828        3.2915        3.0661        2.8102        2.5349        2.0774        0.9043        1.4222        1.5069        0.2794        0.3375        2.7738        2.4296        3.0281        4.5766       12.0376       12.6316        9.9581       11.1323        8.5539        5.7062        5.5415        5.5288        9.0593       17.1097       18.2490       16.9683       17.1293       12.7809        8.4575        7.5363        6.4886        6.3279        9.0560       11.0413       10.3313        8.8154        9.7692       15.9835       17.0020       23.2939       11.7971       14.6859        9.4490       16.3732        8.7120        8.8289        8.9350        9.6264       10.3735       10.3675       10.3520       12.9851       14.3490       14.8868       15.0471       14.2709       15.8434       23.3411       51.4558       42.8801       45.7996       31.8509       27.3005       31.9241       39.0284       44.0635       40.3839       37.7791       32.1000       35.1291       35.4038       27.4756       25.2235       25.4506       32.0580       51.6388       36.6489       38.5633       61.0041       60.2620       54.4377       37.5160       43.5774       52.0409       71.7995       81.2955       66.0690       62.7043       55.0699       48.1940       53.8559       62.3420       58.3936       48.9276       42.2094       43.6312       43.0657       44.6265       50.8781       64.2245       70.3197       75.7458       81.2070       81.3481       78.1842       78.8746       81.2633       77.9138       81.3913       78.3989       80.6540       76.5303       77.8366       78.5637       76.1835       73.5485       75.4347       69.3587       66.1193       42.5194       40.2578       43.7540       48.5285       57.9024       58.8611       71.2429       71.1427       57.3512       45.3785       40.5721       40.8996       41.3517       35.6735       22.4248       23.3880       22.1257       28.3160       30.2341       30.5404       33.6961       31.2673       30.2892       29.2326       33.3418       35.5380       35.6656       39.6961       46.3449       44.9810       39.3225       37.9054       39.4041       43.0309       45.1959       46.0116       44.5158       42.2558        0.0000        0.0000        0.0000        0.0000        0.0000        0.0000        0.0000        0.0000        0.0000        0.0000        0.0000        0.0000        0.0000        0.0000        0.0000        0.0000        0.0000        0.0000        0.0000        0.0000        0.0000        0.0000        0.0000        0.0000        0.0000        0.0000        0.0000        0.0000
        0.0000        0.0000        0.0000        0.0000        0.0000        0.0000        0.0000        0.0000        0.0000        0.0000        0.0000        0.0000        0.0000        0.0000        0.0000       38.8453       39.4675       37.6760       37.6147       24.3792       24.7414       22.9374       23.4131       21.8853       16.3329       14.5047       15.4398       17.0886       13.3179       10.2454        8.0874       14.5088       11.7194        6.4105        5.5590        6.7535        5.9819        5.2772        6.5192       22.8504        8.8948        2.4197        2.2132        3.2526        2.4184        5.9679        9.5538        8.2449        7.8048        5.6277        3.4378        3.9828        3.2249        3.9968        3.5383        1.7905        8.4958        5.6007        2.3793        2.5533        1.8846        2.6162        3.2178        4.7438        4.2618        4.1710        2.9854        3.1009        2.7635        2.2321        1.8823        1.9502        2.1728        3.3654        6.6287        2.8576        2.5993        6.1799        6.7498        6.2024        7.2356        8.5350        8.8727        7.0614        6.5178        5.9892        6.3200        4.7751        4.5975        4.7742        4.4107        5.5384        5.1752        5.1069        5.5461        8.3887        9.6113       15.6671        8.9997        7.5860        8.1312        9.2455        8.7969        7.1428        5.4923        5.9320        6.5344        7.9222        7.0715        7.2447        7.4091        8.1354        9.9213       10.7432       10.6873       15.8358       18.1471       19.1049       15.1293       14.9837       14.3280       24.0557       43.6199       57.1940       52.1752       32.5931       25.2227       32.3982       40.4921       40.2345       35.1933       28.2991       22.6439       26.4215       38.1761       38.6091       27.9439       24.8921       21.2107       22.5535       20.1659       19.9670       25.2328       67.5038       45.7552       40.2477       44.1631       49.1021       53.9372       67.3064       68.4567       64.0208       63.0794       65.6368       70.5643       63.7889       51.2560       47.1607       50.9803       55.5322       45.1956       45.3259       48.5476       64.1343       68.3218       78.9373       90.9443       87.7846       87.0455       87.1555       85.1303       88.4355       83.7827       74.3124       66.8863       70.4080       78.3998       78.9285       77.1591       77.4346       87.0116       84.1109       80.6093       47.0363       52.5061       59.6269       56.0027       60.0001       68.7006       64.7157       60.0930       38.6842       29.7140       28.5896       27.7675       33.8497       21.6145       19.5058       23.3673       27.3467       34.8559       35.3360       38.0573       38.7023       35.9063       34.5006       36.2064       39.7700       41.8325       42.5253       47.0020       57.0230       48.4684       47.5146        0.0000       43.8521       48.9901       43.7236       38.7116       41.4496       37.6608        0.0000        0.0000        0.0000        0.0000        0.0000        0.0000        0.0000        0.0000        0.0000        0.0000        0.0000        0.0000        0.0000        0.0000        0.0000        0.0000        0.0000        0.0000        0.0000        0.0000        0.0000        0.0000        0.0000        0.0000        0.0000        0.0000        0.0000        0.0000
        0.0000        0.0000        0.0000        0.0000        0.0000        0.0000        0.0000        0.0000        0.0000        0.0000        0.0000        0.0000        0.0000       53.2329       57.1851       37.7143       37.3236       34.9844       34.1114       25.0177       22.0933       19.7555       18.5971       15.9489       13.7159       10.9595       11.9422        7.8101        7.2630        8.1766        7.3963       10.8252        7.8090        5.5833        3.8060        4.0498        3.8775        4.8003        5.7396        3.8629        3.2751        2.7581        2.7312        2.1445        2.4077        2.3613        2.6215        5.0898        5.2977        2.2110        1.5287        2.3773        2.4401        2.1585        1.7481        1.1882        1.2572        1.9436        2.6815        2.1446        2.6877        2.8144        3.1231        4.5217        5.8448        9.1643        7.5101        7.4803        8.6315        5.7555        2.8705        5.9178        8.6088        8.6707       10.5902        5.8827        7.8898        3.4213        3.0336        4.8669        5.4308        6.1170        6.9240        8.1840        9.4418        9.6089        5.8873        4.4666        4.1785        4.3785        4.1688        5.5629        5.3087        4.7559       12.0404       11.0159       12.3177       15.3787       11.0212        8.6320        7.2991        6.4849        5.0376        2.8192        3.0735        3.5211        4.1319        4.9650        5.1974        5.4478        5.6908        6.6198        7.5639       11.7682       18.1839       15.1937       13.5723       14.0002       14.0732       13.3959       14.5819       34.7842       54.0545       69.5634       56.0976       35.0621       21.6388       30.1736       37.4018       36.0411       29.9941       22.2673       20.3570       22.1448       24.5511       22.4859       25.8202       24.1646       21.3229       35.5879       26.7358       25.5875       28.1456       37.5278       41.4904       43.3431       41.0120       66.8076       71.4701       71.3476       66.4256       63.4991       62.4236       74.8148       86.7571       73.5397       64.7811       64.8125       64.5694       62.0063       50.5348       60.6419       62.6278       62.6908       62.6708       74.4548       89.5267       85.9552       95.2728       84.2980       79.3377       84.0628       88.1693       75.7626       78.7645       81.4299       83.4051       79.0911       76.3555       86.3582      101.3274       79.1296       66.3678       53.0244       64.7135       53.3273       59.0107       44.9866       37.0894       35.6254       29.2007       25.5327       22.5262       20.2115       28.5849       20.5825       19.0209       19.3820       25.7389       35.3627       40.0316       44.4826       47.0832       48.3058       42.7423       42.8586       41.7291       47.3097       49.6813       52.2609       54.2613       52.3393       55.5679        0.0000        0.0000        0.0000        0.0000        0.0000        0.0000        0.0000        0.0000        0.0000        0.0000        0.0000        0.0000        0.0000        0.0000        0.0000        0.0000        0.0000        0.0000        0.0000        0.0000        0.0000        0.0000        0.0000        0.0000        0.0000        0.0000        0.0000        0.0000        0.0000        0.0000        0.0000        0.0000        0.0000        0.0000        0.0000        0.0000
        0.0000        0.0000        0.0000        0.0000        0.0000        0.0000        0.0000        0.0000        0.0000       51.1509        0.0000        0.0000       47.9841       52.9291       58.2225       23.7568       22.1515       20.6185       19.1954       15.8719       15.3943       15.0380       13.1740       12.1626       11.7958       10.6550        9.3522        9.7277       12.3380       13.9350        8.2010        6.6390        5.8195        4.4237        3.2369        3.6319        4.5935        3.9256        4.0772        3.1071        3.2825        3.0875        3.0971        1.3074        1.6490        2.4568        2.3023        3.1384        2.8790        1.3186        0.8726        1.1949        1.2137        1.4911        1.5734        1.8715        1.7706        2.2494        2.2795        2.6461        3.1304        3.2760        3.3687        6.4925        6.6172        6.6673       22.6716      136.4202      119.8926       17.5156        9.4547       11.2672       11.1396        9.0846        8.9488        4.9933        4.0851        1.1676        0.6499        3.1952        3.3894        3.5548        3.9015        4.5097        5.2661        7.1026       10.6775       12.7299       12.1415        6.5179        4.8851        7.9396        8.3548        9.7544        8.1210        7.9814        9.6708       10.0583        9.3112        9.4327        7.2844        6.1160        4.2573        2.4019        1.9991        2.2483        2.7516        3.6006        3.8807        4.2175        4.8749        9.0945       15.3529       15.1367       22.0772       17.2989       16.5520       16.1844       25.1182       21.5902       19.8760       43.6294       53.6122       44.1071       93.7650       45.0266       23.6416       31.6588       34.8292       29.5054       20.8227       18.8244       19.5666       21.9262       23.7937       18.9087       22.1514       25.3336       24.4115       30.8318       30.1571       34.1902       37.9721       50.2072       49.8721       52.7385       67.9913      101.5260       96.0707       86.7349       75.9578       80.5267       85.1124       79.9622       90.6043       80.1757       62.8382       61.6407       60.9262       56.5213       53.7311       51.8514       68.9682       71.7282       69.3856       80.9218       93.7106       91.6035       80.4343       77.3610       80.0624       83.1209       98.1297       87.5625       93.7193       84.6156       80.1308       79.1840       70.8167       74.7280       75.1166       61.9940       56.0448       59.2743       53.9651       58.6989       54.6448       62.4955       33.9501       26.7052       25.6204       22.8750       19.1522       18.3097       19.6863       23.0594       22.7727       24.3577       37.1393       46.9503       51.6739       60.8022       59.2570       58.5688       57.7312       58.9639       60.7773       63.5757       69.1136       68.0574       65.6468       58.9879        0.0000        0.0000        0.0000        0.0000        0.0000        0.0000        0.0000        0.0000        0.0000        0.0000        0.0000        0.0000        0.0000        0.0000        0.0000        0.0000        0.0000        0.0000        0.0000        0.0000        0.0000        0.0000        0.0000        0.0000        0.0000        0.0000        0.0000        0.0000        0.0000        0.0000        0.0000        0.0000        0.0000        0.0000        0.0000        0.0000        0.0000
        0.0000        0.0000        0.0000        0.0000        0.0000       68.9692       63.2959       50.9874       45.4343       44.7445       46.7269       44.2777       44.4652       47.3564       45.7236       21.9907       19.6975       17.4221       15.6682       12.6523       11.0456        9.6648        9.0634        8.2206        6.8226        5.8272        7.3718        8.9206        8.4347        7.7638        6.8525        6.1794        5.8304        4.8062        3.0242        3.0789        3.3206        4.0337        4.3522        3.7436        3.5958        3.3486        3.8743        4.2073        8.3728        5.7102        2.1317        3.2845        2.0182        1.5611        1.2174        1.5324        1.7560        1.9234        1.6692        2.0747        2.1222        2.9345        3.0364        3.5727        3.5202        5.0948        4.5504        8.1106        7.6390        8.0873       41.0101       92.5795       90.8401       77.9597       10.3649        8.3509        6.5551        5.8756        4.4196        3.5179        3.8098        1.9985        0.9082        3.1370        3.3384        3.5063        3.6588        4.0320        4.8544        5.7259        5.7666        8.3407       12.4564       14.1660       11.9926        5.9427        7.2424       11.7817        5.0229        7.1728        9.9054       11.4923       11.6579       11.5427       10.1737        5.8513        3.5985        2.4456        1.3876        1.0611        1.5594        2.3688        3.6373        4.1816        4.8306        7.8077       14.5324       19.3906       39.3187       41.2418       18.1928       14.4255       20.5074       17.1136       25.0132       39.7464       41.4993       40.9044       61.6830       40.9823       28.0022       29.8944       28.6471       21.5289       18.8142       16.6213       20.2248       18.7375       22.6881       15.5274       16.3267       33.2692       25.2331       25.1402       25.5296       31.2966       30.5366       44.6596       55.6013       53.6992       53.4394       69.1184       86.5095       67.0610       62.9171       63.3012       59.4440       62.8285       83.3327       66.0940       70.7168       73.3411       53.5484       60.2699       60.6732       65.9735       57.9457       61.5394       62.8055       71.4960       99.0715       93.7901       85.1898       89.3465      106.9346      113.1149       97.9267       72.5400       65.4624       80.3525       84.8365       80.5457       65.7601       69.6485       66.0479       66.1724       70.4161       74.6363       59.7420       57.2168       49.5655       37.2058       30.7366       20.5019       18.8216       19.0640        0.0000        0.0000       17.8594       21.5265       21.4185       25.3288       41.3843       49.5781       55.8269       64.6832       64.4125       66.3901       66.5557       68.8164       68.9679       71.9228       75.5062       75.2238       70.2989        0.0000        0.0000        0.0000        0.0000        0.0000        0.0000        0.0000        0.0000        0.0000        0.0000        0.0000        0.0000        0.0000        0.0000        0.0000        0.0000        0.0000        0.0000        0.0000        0.0000        0.0000        0.0000        0.0000        0.0000        0.0000        0.0000        0.0000        0.0000        0.0000        0.0000        0.0000        0.0000        0.0000        0.0000        0.0000        0.0000        0.0000        0.0000
        0.0000        0.0000        0.0000        0.0000       62.0288       65.5567       65.4791       46.5817       43.6761       44.4318       46.7680       39.2527       42.1953       40.2922       40.5975       18.7859       16.2877       15.2530       13.5633       10.0954        9.0266        8.1486        7.3276        6.0028        5.3756        5.3206        5.7553        5.9149        5.2331        5.3847        5.6207        5.2866        3.7689        4.8660        3.8748        3.6856        3.8929        4.2718        4.5824        4.1397        4.6225        4.2628        5.4318        3.8711        2.5813        1.4406        1.1642        2.4863        1.9802        1.5928        2.5862        4.4390        4.9348        5.0420        2.9337        3.2179        3.1785        3.8662        4.1044        4.7133        4.5815        4.2445        4.7916        8.2624        9.4684       10.4511       23.2022      114.5559       63.6949       57.0889        6.3342        2.0381        1.3117        1.6721        1.0995        0.6203        1.2783        3.0909        1.1590        2.9329        3.1264        3.2991        3.4784        3.7702        3.9291        5.7411        4.3507        4.6669        6.1890       16.0348       17.3539        7.6704        5.3805        5.5394        6.4819       10.6056       13.5928       37.1234       14.6654        7.4492        4.7139        3.9514        3.1934        1.6497        0.9501        0.9014        1.3386        2.7619        3.1225        4.3075        6.1110        8.2787        9.6109       10.8022       18.7392       25.7390       17.5772       17.5279       19.8730       23.8377       23.9739       20.6725       31.8537       35.7069       54.4225       29.0610       49.1547       47.1572       27.1004       20.2467       17.9175       17.9280       18.1361       18.3597       21.2467       26.3644       31.4962       46.6218       32.9528       34.1765       25.6326       29.2813       34.1276       41.0796       51.2022       60.0616       55.9523       62.3019       62.4150       50.4991       53.1950       50.4157       48.9412       51.7042       71.3285       72.6413       56.3934       55.6713       48.5060       51.7710       46.2861       49.7477       52.3410       63.7229       69.0594       72.2779       72.0328       79.2989      100.9203      120.3796      134.1061       92.9281       68.8958       54.7132       54.9692       63.8475       67.2080       68.5523       64.3371       67.0460       59.0979       59.3176       69.0836       67.4155       51.0330       43.0003       37.7762       28.2724       26.0368       20.2710       17.6079        0.0000        0.0000        0.0000       20.3558       21.9655       23.1829       32.9156       42.7233       48.5166       57.0335       62.8831       65.3113       69.4621       71.4157       72.5946       73.0206       77.4124        0.0000        0.0000        0.0000        0.0000        0.0000        0.0000        0.0000        0.0000        0.0000        0.0000        0.0000        0.0000        0.0000        0.0000        0.0000        0.0000        0.0000        0.0000        0.0000        0.0000        0.0000        0.0000        0.0000        0.0000        0.0000        0.0000        0.0000        0.0000        0.0000        0.0000        0.0000        0.0000        0.0000        0.0000        0.0000        0.0000        0.0000        0.0000        0.0000        0.0000        0.0000
        0.0000        0.0000       81.3461       50.1655       54.9001       54.8219       64.4466       43.4833       43.6228       41.7681       46.5481       26.4242       26.6862       27.6004       27.3549       15.7140       14.1944       13.0098       12.1633        9.5579        9.2376        8.9526        8.3605        6.9132        6.1692        5.7966        5.8768        4.6322        5.2030        5.6592        6.1073        7.5841        4.9356        3.7851        4.4176        4.7931        4.5948        5.0470        6.2857        8.4311        8.2971        4.3988        4.6305        2.2810        4.6379        4.1449        1.3296        3.6725        4.5034        3.5679        3.6422        5.7267        5.3641        4.8149        3.3817        4.7296        4.6703        4.9092        5.7442        6.1196        5.6234        5.8319        5.6544        9.2652        9.7783       10.0437       10.9144       62.1088       24.5237       21.6510        3.7884        3.0897        2.0381        1.3186        0.8119        0.6896        0.5240        0.7333        0.5209        2.6973        2.8828        3.6235        3.1379        3.4488        3.6443        4.5587        4.1443        4.7434        4.3830        6.5334       10.4923        9.9025        8.1479        9.2366       13.5283       15.2544       11.3098       15.9743       15.2684        9.5989        6.0970        4.8041        4.2057        3.0318        2.0608        2.0745        2.4055        2.7300        2.3477        2.2671        3.9145        6.1696        6.4769        6.9934        7.6859       18.5034       17.7389       20.3406       22.4046       22.8389       20.6853       21.6462       24.1143       22.6159       19.3134       30.9033       59.7963       27.3708       24.0916       19.9107       22.5902       20.2565       23.9765       27.6313       32.5345       34.9212       37.3742       43.0658       19.4462       24.7761       29.4776       27.4973       32.8465       46.1593       48.8068       68.0988       72.9454       55.4229       47.2278       49.2406       46.8306       41.8103       59.8463       55.1011       64.8327       61.9657       51.0639       47.3977       44.4947       41.4421       40.4049       39.6242       51.1267       59.1510       64.1537       66.3263       67.0135       66.8169       99.7508      107.1413      100.2860       65.9218       47.7406       47.0400       53.1960       60.9578       61.1604       62.1741       56.2906       55.3080       52.8862       48.0734       43.7654       38.5875       35.5943       35.3066       31.7876       22.5672       21.2276       18.4743        0.0000        0.0000        0.0000       18.6912       21.4911       25.1034       28.2302       36.1342       43.4687       53.2646       60.3483       62.2856       69.1657       72.9805       76.5182       73.8310       73.6547        0.0000        0.0000        0.0000        0.0000        0.0000        0.0000        0.0000        0.0000        0.0000        0.0000        0.0000        0.0000        0.0000        0.0000        0.0000        0.0000        0.0000        0.0000        0.0000        0.0000        0.0000        0.0000        0.0000        0.0000        0.0000        0.0000        0.0000        0.0000        0.0000        0.0000        0.0000        0.0000        0.0000        0.0000        0.0000        0.0000        0.0000        0.0000        0.0000        0.0000        0.0000        0.0000
        0.0000       73.5277       66.3643       39.7601       45.9169       48.2087       54.9307       53.5282       47.7715       48.0079       38.0877       22.9540       20.9809       23.4549       20.5175       13.1790       12.1625       11.3534       12.5511       15.0700       12.2027       11.5156       10.8522        8.8643        8.6148        8.0432        8.0311        4.7999        4.2208        4.3645        3.5534        3.3440        3.5117        4.4188        6.3068        6.6969        7.3357        8.7177        9.7114        8.3444       10.6784        5.9099        5.5722        6.4435        8.2228        8.9070        6.3276        5.6407        7.7546        3.7787        3.0908        4.5973        4.5016        4.4795        3.6338        5.4979        5.8002        5.9946        7.5127        7.6971        7.8234        7.5036       10.1168       27.1916       27.2403       16.9213       11.8349        9.1855        8.8778        8.1623        7.5889        5.2331        3.4467        2.9268        3.1398        2.6166        2.3907        1.6577        1.8852        3.1031        3.4339        3.4191        3.6703        4.0269        5.9626       12.0597       18.1554       15.8332        5.7106        6.4631        8.3197       13.9241       12.5221       10.8702       10.5456       13.5474       13.9254       13.7028       10.3553       16.8017       11.6739       11.2110        8.8041       11.4690        9.6827        6.0845        5.4285        9.0730        5.4994        4.6645        7.9570        5.6691        5.1198        5.0598       11.9748       39.9065       32.9146       16.9464       12.4000       12.8034       11.1054       12.8002       12.8792       15.5512       16.8645       20.8726       26.1982       24.7170       26.0534       34.8223       32.3210       24.1322       23.6613       45.9770       41.1052       36.0957       48.3365       39.6489       30.4031       35.7582       39.8662       41.7656       43.8650       49.7213       54.1541       75.9861       78.7868       63.9914       59.5869       61.1890       56.9450       63.0717       66.8084       73.6406       69.5645       57.5996       58.8633       47.3661       38.9616       41.7782       47.8567       49.1915       51.5227       56.6366       59.7362       58.4954       59.9115       54.4711       68.9177       70.1518       66.8321       56.1072       48.1799       46.7517       44.5726       49.5889       50.0610       52.3030       47.4099       26.4171       25.3785       23.1492       19.9124       21.5776       21.6009       21.0111       20.0964        7.5606        0.0000        0.0000        0.0000        0.0000       16.8784       17.1777       19.8565       28.4757       33.0372       37.2504       45.8052       53.9360       61.0700       63.3060       72.1583       78.4048       80.6089       78.3884        0.0000        0.0000        0.0000        0.0000        0.0000        0.0000        0.0000        0.0000        0.0000        0.0000        0.0000        0.0000        0.0000        0.0000        0.0000        0.0000        0.0000        0.0000        0.0000        0.0000        0.0000        0.0000        0.0000        0.0000        0.0000        0.0000        0.0000        0.0000        0.0000        0.0000        0.0000        0.0000        0.0000        0.0000        0.0000        0.0000        0.0000        0.0000        0.0000        0.0000        0.0000        0.0000        0.0000
        0.0000       64.4923       59.7282       41.9455       44.8649       47.4840       57.6077       46.1708       41.0874       23.4474       17.0042       13.5526       23.9873       19.9336       14.1650        9.1605        8.8493        9.6666       10.8830       11.8710       11.6227       11.6747       11.4765        9.8762       10.2689       10.4450        9.3359        3.7589        2.8062        2.9661        2.9966        2.7179        2.3659        4.4653        5.0428        6.6439        7.3309        9.0284        7.5831        6.1657        6.4161        6.6243        5.8727        7.4364        8.0304        6.6532        8.5949       11.7727        7.5223        3.2604        2.4696        5.0640        4.5174        4.3762        4.2842        6.7307        7.0206        7.2704        7.4010        8.3586        8.6712        9.2532        8.5668       15.2689       17.1867       12.2888        9.8713        8.2402        9.2923       10.0080       10.3254        7.6205        3.9459        3.7682        3.6219        2.1661        1.6210        1.3159        1.7084        2.3417        2.4228        2.7038        3.1984        4.1670        4.7690        5.9245        7.5508       13.9554       19.1029       24.4121       17.0118       18.1437       32.0470       16.6104       18.8355       22.5769       22.4700       17.0512       13.5710       12.3023       17.8706       15.3011       13.0494       15.9347       15.8340       28.3278       11.8247        9.6521        6.8626        7.5454        5.0846        3.6235        2.5035        3.4031       12.9629       24.9226       26.0130       18.0350       15.1743       13.8062       10.1365        9.9617       10.6294       14.8812       16.0713       66.6194       44.8228       24.7090       24.9586       36.3535       32.6339       25.8551       24.2699       28.6659       35.0059       28.0264       36.3852       44.3142       44.7414       45.7355       50.6139       57.3127       60.2814       61.4333       60.8239       55.2556       57.1480       59.6134       68.4896       74.3170       70.0457       69.5111       74.5982       75.0089       63.3259       55.4526       48.2681       52.7696       45.6166       51.7882       53.5513       55.1163       54.3794       60.2118       67.1302       61.1595       63.3614       57.5292       58.3744       56.7217       54.2797       53.5854       46.5154       43.5742       43.6596       36.9802       36.9591       41.4910       34.7377       21.7791       17.6120       15.7469       16.6373       17.1219       17.7019       18.2999        0.0000        0.0000        0.0000        0.0000        0.0000       16.8353       17.2886       18.0705       19.5837       21.7262       26.6103       28.5671       34.1141       61.7721       69.5363       70.3114       80.9060       81.4234        0.0000        0.0000        0.0000        0.0000        0.0000        0.0000        0.0000        0.0000        0.0000        0.0000        0.0000        0.0000        0.0000        0.0000        0.0000        0.0000        0.0000        0.0000        0.0000        0.0000        0.0000        0.0000        0.0000        0.0000        0.0000        0.0000        0.0000        0.0000        0.0000        0.0000        0.0000        0.0000        0.0000        0.0000        0.0000        0.0000        0.0000        0.0000        0.0000        0.0000        0.0000        0.0000        0.0000        0.0000        0.0000
       51.4983       54.4071       52.3255       34.7046       35.8173       37.9473       49.0829       39.8144       32.1089       17.9383       13.7824       13.0184       13.9080       20.5250       10.8162        6.9536        7.1641        8.1983        8.8395       10.4365       11.3154       11.7754       11.7138       11.7143       13.2624       14.2937       11.5929       10.5878        3.6501        3.6167        2.8978        2.5679        2.8758        3.6726        3.5485        6.2845        7.0271        7.3774        8.1047        6.7958        7.0639        7.3866        6.9347        8.8877        8.0267        6.3493        6.1044        1.4186        4.8715        3.1365        1.1834        4.9068        4.7361        4.7511        5.0876        7.8570        8.0074        9.9963       10.7817       11.0927       14.8272       11.3986        9.2432       11.8161       12.8713       11.2052        9.6715        8.7129        7.9407        9.2954       10.3714       10.6328        4.3490        2.1864        4.7231        4.7041        1.9768        2.8326        5.8742        4.7391       11.0845        9.9411        7.4255        7.1960        9.3408       12.7463       10.5398       48.8472       24.2866       19.8961       17.2652       24.0589       66.7404       45.1681       20.2192       33.9827       55.4341       39.4224       30.1566       57.9709       43.3697       30.0986       21.9469       24.9913       37.7100       41.9227       26.6962       16.6246       31.5318        3.1823        3.6449        4.1593       10.4805        8.3779        9.3198        8.2242        7.7022       18.1829       13.2687       13.3177       13.7428        9.7499       10.5068       14.0307       13.8552       23.4536       24.7572       29.4928       25.9410       22.4731       24.0007       33.2405       22.4643       32.8182       30.2085       32.8317       42.6761       51.2317       52.8511       52.2276       65.1452       51.7166       48.6182       41.1385       41.1070       40.2427       42.5895       57.2651       69.6541       69.0061       62.2552       65.2367       63.5768       74.7134       70.0814       55.0381       44.4438       46.1253       44.8933       46.5281       54.6035       55.8189       63.8126       64.5114       61.5833       69.4243       56.4947       50.1965       62.0804       54.4149       48.1487       45.1072       42.0949       54.0910       57.1639       39.6539       35.0362       34.1867       31.0594       19.5073       16.2183       14.4594       14.1424       16.1060       20.1476        0.0000        0.0000        0.0000        0.0000        0.0000        0.0000       21.2415       18.0544       16.7844       16.5997       22.4028       24.6473       31.4006       44.5433       61.1862       62.1546        0.0000        0.0000        0.0000        0.0000        0.0000        0.0000        0.0000        0.0000        0.0000        0.0000        0.0000        0.0000        0.0000        0.0000        0.0000        0.0000        0.0000        0.0000        0.0000        0.0000        0.0000        0.0000        0.0000        0.0000        0.0000        0.0000        0.0000        0.0000        0.0000        0.0000        0.0000        0.0000        0.0000        0.0000        0.0000        0.0000        0.0000        0.0000        0.0000        0.0000        0.0000        0.0000        0.0000        0.0000        0.0000        0.0000        0.0000        0.0000
       38.7885       43.1897       42.9991       28.6111       32.6378       35.2623       44.6336       36.9267       33.6151       37.2966       36.2973       10.1812        9.3314        5.7509        9.7215        5.8275        6.4378        6.9205        7.3188        9.4726       10.4328       10.9138       11.7835       16.4380       17.0288       15.0755       12.0079       10.1009        8.0355        5.6906        3.6028        3.2646        3.5976        3.3823        4.0006       11.8973       13.4156        8.7008        8.1919        6.1507        6.8203        8.9724        9.2649        7.0647        7.0448        7.6693        6.4188        1.0364        1.3298        0.9905        0.9753        5.0790        5.2266        5.3134        5.4370        9.4405       11.5902       11.5523       12.5125       14.3918       12.4475       11.1452        9.7485       13.7108       13.1419       13.2970       14.6376       13.4509       13.8301       10.8048       10.6629        8.0870        9.0036        9.1847        6.1635        4.4449        2.1753        2.7935        2.6481        2.7749        3.1423        4.0822        3.1764        4.1558        4.5882        5.7321        9.5145       78.2477       67.3803       24.2832       16.0106       24.6470       40.8807       40.4889       32.0576       30.8827       26.4218       32.9866       36.3186       42.1276       80.5112       51.2110       34.0301       35.1084       44.6563       49.9452       35.1909       15.0110       28.9760       19.1800        6.3689        6.3247        6.6391        6.1596        6.0177       18.7254       31.2782       25.2066       19.7622       15.5854       16.3758       43.9733       26.1661       20.8263       17.1122       16.0411       16.8335       28.8731       27.3383       18.0864       24.0825       29.8759       23.5396       24.0669       29.2626       34.8116       46.4525       52.9227       53.6457       52.4767       50.5995       46.2317       48.7096       37.5822       44.1653       48.9042       61.8592       72.3273       68.9211       55.7613       50.8706       59.7002       64.1610       64.7450       70.7456       50.2152       43.5321       40.6606       45.0804       45.4421       46.4375       51.1011       60.6271       63.1995       62.3115       59.8032       61.2349       59.3877       59.6706       50.9182       43.7191       51.6009       62.7217       64.1030       77.3380       37.3640       36.2253       37.8739       28.8123       17.4024       14.3086       14.1121       14.4901       18.4663        0.0000        0.0000        0.0000        0.0000        0.0000        0.0000       18.9000       18.1055       17.4995       17.9767       20.0742       22.6725       29.3135       37.2982       41.4768       50.4152       52.8366        0.0000        0.0000        0.0000        0.0000        0.0000        0.0000        0.0000        0.0000        0.0000        0.0000        0.0000        0.0000        0.0000        0.0000        0.0000        0.0000        0.0000        0.0000        0.0000        0.0000        0.0000        0.0000        0.0000        0.0000        0.0000        0.0000        0.0000        0.0000        0.0000        0.0000        0.0000        0.0000        0.0000        0.0000        0.0000        0.0000        0.0000        0.0000        0.0000        0.0000        0.0000        0.0000        0.0000        0.0000        0.0000        0.0000        0.0000        0.0000
       28.6859       34.6552       52.1665       24.1639       25.0506       31.9086       42.8595       32.5963       41.6194       57.5783       50.8026       19.0785       15.4277       18.4374        3.6151        3.5220        4.1012        4.0520        4.7368        9.8893       10.0720        9.9013       10.4050       12.7753       13.2043       10.9859       10.4767        6.6520        5.8361        5.6155        5.1564        1.4457        1.3790        1.1307        6.1633       13.6546        5.8536        5.8879        5.8226        6.5811        7.2897        7.8929        7.8303        5.9372        6.2662        5.8915        5.7887        0.8649        0.8484        0.8454        0.8427        0.6967        0.7366        2.1689        4.6242        8.2268        8.0716        8.3078       17.6143       19.6243       11.4547        9.8045        8.8841       15.0132       15.7094       11.8848        8.8314        8.1751        7.5322        9.0325        5.9845        2.4011        2.4317        2.4165        2.4482        1.2311        0.9966        0.8161        1.1821        0.9847        1.1562        1.1768        1.6327        4.1863        5.7132        9.3655        8.0323       25.2138       37.7928       19.6995       13.8487       18.1360       21.6355       23.8196       24.8959       26.6959       25.3614       32.8236       27.4388       21.9753       20.6507       26.8853       33.6529       47.5729       48.3073       60.4610       51.8649       43.6688       31.2418       22.2978       19.7182       21.1719       13.6578       10.4312       15.7968       16.1204       24.8155       25.0597       23.9651       16.8097       21.2698       30.2451       28.0801       18.2237       14.6120       15.5021       15.9600       16.0015       16.2459       17.8025       18.0412       17.8734       18.5722       24.2255       28.6273       27.1514       47.0985       52.6784       42.3552       46.8251       48.4840       47.4539       54.6852       50.3513       51.0295       45.4054       46.9169       57.4930       60.2580       57.7725       62.2615       70.3010       77.5852       58.4560       46.5902       33.4422       27.3244       25.1997       28.6602       43.5467       44.7625       46.1884       55.8156       71.4814       70.4950       67.9867       70.7367       57.9308       57.2807       52.3219       44.8388       43.2277       61.9878       52.1605       53.1278       36.4801       37.5494       36.6097       31.3797       24.9320       19.9525       16.5486        0.0000        0.0000        0.0000        0.0000        0.0000        0.0000        0.0000        0.0000       30.6600       22.0490       17.7107       17.3515       21.8639       30.0000        0.0000       41.3100       43.6500       36.6000       37.0800        0.0000        0.0000        0.0000        0.0000        0.0000        0.0000        0.0000        0.0000        0.0000        0.0000        0.0000        0.0000        0.0000        0.0000        0.0000        0.0000        0.0000        0.0000        0.0000        0.0000        0.0000        0.0000        0.0000        0.0000        0.0000        0.0000        0.0000        0.0000        0.0000        0.0000        0.0000        0.0000        0.0000        0.0000        0.0000        0.0000        0.0000        0.0000        0.0000        0.0000        0.0000        0.0000        0.0000        0.0000        0.0000        0.0000        0.0000        0.0000
       28.9017       32.7679       43.8417       27.3519       27.1369       36.6474       41.4426       28.3602       36.3151       44.7962       48.0230       12.5412       13.3800        8.5015       13.2420        3.1302        3.2266        3.2861        3.7506        7.5493        8.3941        9.2165        9.8277       10.3341       11.0435       11.2341       10.9901        6.3573        5.8754        6.0304        5.8783        1.6811        1.5989        1.6841        2.8432        5.8815        6.0417        6.6121        6.3695        6.9283        6.9386        8.5301        8.7088        6.2977        6.2926        5.9229        5.8764        0.8853        0.8771        0.8812        2.2811        3.8914        2.6674        2.5631        2.0008        7.8349        8.7574       11.7230       17.4166       16.6169       12.3613        9.8858       11.2611       13.7807       15.0093       12.0264       10.0833       13.7966       11.8956        6.4253        5.5073        3.4491        2.8047        3.6797        2.0181        2.3141        1.1817        0.7284        1.5122        1.2016        1.9266        2.2320        1.9710        4.0816        7.5115       22.8038       34.3654       24.8831       26.2270       15.2254       15.6561       23.3770       24.6306       19.4194       21.5321       25.8933       26.7752       28.1140       27.9257       30.0579       28.2128       30.1474       30.5721       39.8283       60.9100       66.9110       62.5033       47.7745       39.4012       24.8089       25.2748       18.8243       15.6850       19.7675       18.0565       19.5218       23.2098       30.7780       30.2530       24.3633       19.1028       24.4207       25.6461       17.2544       13.5052       13.3090       13.4255       15.0094       17.2500       16.4346       19.0084       17.3509       22.2599       26.7546       25.9197       31.9099       33.1899       37.8418       38.7976       43.9009       47.9350       46.6225       56.5983       57.2251       48.1635       40.7463       37.4432       50.9439       53.5252       54.1164       56.4300       54.5496       56.1430       52.3203       44.9569       33.2286       22.8317       20.2225       23.9620       35.4021       41.0013       46.2626       61.2830       71.1057       70.5935       69.6731       67.7528       55.7353       49.2930       52.0024       62.2090       48.8655       37.1382       30.1055       26.5154       30.2972       33.1436       31.2547       29.6314        0.0000        0.0000        0.0000        0.0000        0.0000        0.0000        0.0000        0.0000        0.0000        0.0000        0.0000       23.1900       17.2847       14.6952       20.8428        0.0000        0.0000        0.0000        0.0000        0.0000        0.0000        0.0000        0.0000        0.0000        0.0000        0.0000        0.0000        0.0000        0.0000        0.0000        0.0000        0.0000        0.0000        0.0000        0.0000        0.0000        0.0000        0.0000        0.0000        0.0000        0.0000        0.0000        0.0000        0.0000        0.0000        0.0000        0.0000        0.0000        0.0000        0.0000        0.0000        0.0000        0.0000        0.0000        0.0000        0.0000        0.0000        0.0000        0.0000        0.0000        0.0000        0.0000        0.0000        0.0000        0.0000        0.0000        0.0000        0.0000        0.0000        0.0000
        0.0000        0.0000       46.5914       24.9729        0.0000       35.9716       34.6840       27.1547       36.9073       39.7714       34.1592       19.1280       19.0619        7.6264        5.8818        3.5898        2.5584        3.0257        3.6177        7.5002        8.4837        9.1460        9.8223       10.5152       14.9508       17.8224       12.3136        7.0366        6.2908        6.2772        6.4372        2.6727        3.1565        3.3702        3.3950        7.5510        7.5955        7.6317        7.6236        8.4768        7.7837        9.9377        9.8254       10.0693        6.7314        6.5392        7.1155        1.5662        1.6346        2.8930        8.4274        3.9623        3.3284        3.0343        6.8284        8.1687        9.2475       13.6743       22.3670       23.1040       14.6449       21.3382       20.7406       25.7464       24.6678       16.4643        9.1864        9.9843        6.5059        6.2343       12.5297       13.9910        8.3602        6.5022        1.6892        1.0322        1.1948        0.7284        0.7660        2.2660        1.5402        1.3519        3.6389        4.5906        9.9538       16.0144       23.4790       18.9120       19.6829       21.7281       20.1583       22.1790       23.2978       24.0310       20.7618       23.7992       31.6959       39.7380       27.2790       32.2867       41.0692       36.4736       33.0924       38.3989       48.5835       74.0008       64.7908      127.0324      123.8538       70.4846       50.6225       38.0492       25.7375       23.0901       21.8111       30.7672       38.0289       38.4589       21.9960       20.4774       18.8528       15.7961       14.3549       14.8918       13.5840       11.9164       13.5896       23.0818       17.9552       14.8197       16.3704       17.6096       22.8839       21.8141       27.3724       29.8643       33.0075       38.5236       45.2711       47.5988       54.6508       51.0933       53.3597       48.3726       34.5225       39.2543       48.3843       63.2352       59.1311       52.7128       54.3887       48.8433       51.4145       45.1896       44.3577       27.5946       22.8401       16.4635       20.2766       34.3715       43.5004       58.3278       70.1273       74.1960       76.3669       74.1821       66.3159       60.9577       58.7690       51.2121       44.7579       42.4876       27.2989       22.6559       22.9521       27.0677       28.2006       27.4836       25.9935       18.6434        0.0000        0.0000       18.6819        0.0000        0.0000        0.0000        0.0000        0.0000        0.0000       35.8200       25.5000       19.6032        0.0000        0.0000        0.0000        0.0000        0.0000        0.0000        0.0000        0.0000        0.0000        0.0000        0.0000        0.0000        0.0000        0.0000        0.0000        0.0000        0.0000        0.0000        0.0000        0.0000        0.0000        0.0000        0.0000        0.0000        0.0000        0.0000        0.0000        0.0000        0.0000        0.0000        0.0000        0.0000        0.0000        0.0000        0.0000        0.0000        0.0000        0.0000        0.0000        0.0000        0.0000        0.0000        0.0000        0.0000        0.0000        0.0000        0.0000        0.0000        0.0000        0.0000        0.0000        0.0000        0.0000        0.0000        0.0000        0.0000        0.0000
        0.0000        0.0000        0.0000        0.0000        0.0000       39.8996       44.9404       32.7523       38.1188       47.2283       39.4067       16.1193       16.7573       14.5193       12.8477        4.9868        5.2183        3.6634        4.5103        7.7801        8.9569        9.8203       10.4108       10.6251       17.5823       21.6332       12.7881        8.3445        8.9409        6.4042        7.0254        2.9544        3.6990        4.1652        4.2252        8.0682        8.0764        8.0645        8.4056        8.6916        7.9371        7.6576       11.3436       11.5582        7.4367        7.2097        7.5445        9.1472        6.3501        4.5517        6.3433        3.6931        4.8701        7.9252        9.0034       18.1417       24.9144       21.4834       20.8758       22.1989       16.9122       10.7869       14.1133       15.3877       10.7759        9.2539        7.8322        7.7489        5.8512       96.7901       54.0165       52.8242        5.0116        3.6060        1.3646        1.1145        1.4803        1.3007        0.8619        1.6818        3.3821        2.1690        5.1960        5.2899        7.6074        8.6278        9.4273       14.0354       24.7874       27.1048       26.9110       29.1780       28.7845       19.3707       19.8698       21.6421       34.1214       45.3420       32.7824       29.1407       36.5755       40.2535       35.3526       43.6523       48.8471       53.7730       55.4634       73.5845       92.3081       72.3765       56.8392       42.9683       39.6769       40.9128       43.5143       51.5125       64.8017       48.8816       43.7167       23.6093       21.8879       19.4553       17.5385       18.1461       14.4181       20.1608       16.4001       14.6411       15.1017       15.6572       15.5495       18.2923       21.4991       23.8255       27.2363       31.5899       42.6692       47.5701       44.1507       55.5824       68.3971       62.7563       45.6716       36.7739       48.9510       46.9639       59.7268       63.4672       57.6340       57.2782       55.3142       45.1348       42.8367       35.0475       30.0311       22.1671       16.4626       18.1451       21.4450       35.5257       46.8281       59.2557       64.4082       67.0348       77.0258       77.9182       69.6570       56.0188       52.5639       44.9801       40.2223       33.8495       28.1263       23.6117       25.8416       25.9321       26.8163       26.7978       23.9318       17.7269       19.2381       20.8934       21.7084       25.2777        0.0000        0.0000        0.0000        0.0000       39.4500       30.7500       26.0100       27.0642        0.0000        0.0000        0.0000        0.0000        0.0000        0.0000        0.0000        0.0000        0.0000        0.0000        0.0000        0.0000        0.0000        0.0000        0.0000        0.0000        0.0000        0.0000        0.0000        0.0000        0.0000        0.0000        0.0000        0.0000        0.0000        0.0000        0.0000        0.0000        0.0000        0.0000        0.0000        0.0000        0.0000        0.0000        0.0000        0.0000        0.0000        0.0000        0.0000        0.0000        0.0000        0.0000        0.0000        0.0000        0.0000        0.0000        0.0000        0.0000        0.0000        0.0000        0.0000        0.0000        0.0000        0.0000        0.0000        0.0000        0.0000
        0.0000        0.0000        0.0000        0.0000        0.0000       53.4598       58.4125       41.0464       50.0284       66.0803       66.5515       31.1847       28.7113       21.0377       19.2457        5.7633        6.8039        5.0641        9.4357       12.8385       15.4812       20.6302       12.8209        9.4942       19.4683       20.4169       10.3913        6.2835        6.3043        7.1281        7.6391        3.5125        4.2089        4.6179        4.7723        8.8183        8.8113        8.7679        8.7896        8.4848        8.3120        7.9695        7.6596        9.6989        9.2910        7.7608        8.8099        3.4305        2.5720        1.5621        3.4613       11.0882       24.5580       63.2394       55.5363       52.4456       61.7497       46.6260       35.0325       19.5139       10.4417       11.9694       17.9995       17.0991        9.8099        7.5143        7.3950        7.3536       10.7153       44.9039       68.5817       44.9973        5.2723        3.6291        1.8202        1.7396        2.0888        1.7845        1.9147        1.7293        2.7604        4.5037        6.2744        8.9009        9.1569       10.2723       13.3444       11.3777       14.7014       19.3879       14.4257       14.4545       18.7430       19.0318       22.5767       20.4483       26.8012       29.4938       26.3007       25.0911       25.5026       25.1220       26.5031       32.0426       32.4323       30.6288       30.4930       43.0340       43.2533       54.7825       52.0385      109.5229      119.1487       66.0451       68.8829       71.3738       72.7883       62.9579       48.5367       48.4997       32.1243       26.1055       22.8100       17.3148       17.8639       24.4344       20.5612       11.4888       20.6137       16.1131       15.4080       18.0718       20.0680       22.5915       26.4742       30.9403       39.5236       41.9455       39.9373       67.9233       80.5207       74.1669       54.2138       46.9823       57.3441       50.7460       55.0647       68.1356       60.3383       50.7458       48.6993       39.4292       35.6803       27.7931       26.1236       18.0651       14.5321       16.8765       19.7278       30.7455       40.0069       53.2786       51.1021       64.4376       85.4203       86.8821       80.1347       60.3561       46.9399       36.6375       31.5763       23.7303       21.9466       20.7645       23.8033       23.5945       21.5949       20.3198       19.8480       22.2369       24.8925       24.9795       27.0662       31.4807        0.0000        0.0000        0.0000       40.7799       40.0074       30.7074       32.9351       35.1268       36.1706        0.0000        0.0000        0.0000        0.0000        0.0000        0.0000        0.0000        0.0000        0.0000        0.0000        0.0000        0.0000        0.0000        0.0000        0.0000        0.0000        0.0000        0.0000        0.0000        0.0000        0.0000        0.0000        0.0000        0.0000        0.0000        0.0000        0.0000        0.0000        0.0000        0.0000        0.0000        0.0000        0.0000        0.0000        0.0000        0.0000        0.0000        0.0000        0.0000        0.0000        0.0000        0.0000        0.0000        0.0000        0.0000        0.0000        0.0000        0.0000        0.0000        0.0000        0.0000        0.0000        0.0000        0.0000        0.0000        0.0000
        0.0000        0.0000        0.0000        0.0000        0.0000       60.2123       66.7295       46.8013       55.6273       62.0575       75.2225       40.7829       36.7970       30.9384       21.3613       17.4057       27.6925       21.8393       17.4441       20.8962       15.5900       14.4191       14.2087       12.4410       12.5549       13.3602        9.6941        6.7056        6.5095        7.8814        8.3113        4.0929        5.0956        5.3435        5.5821        9.6989        9.5925        9.2115        9.2036        8.8974        8.7110        8.3133        7.9995        9.5399        9.4096       12.7491       18.1253        8.8397        9.3193        6.3276        8.6067       21.9661       30.1096       19.5654       18.3799       21.5393       28.7603       28.9912       17.5823       15.9262       17.4175       10.8218       14.2475       25.8859        9.8060       10.9806        6.6831       10.3217       16.4881       16.8927       19.3161       18.7069       12.2831        5.2501        1.8999        1.1015        2.0720        1.5413        0.8251        1.6892        2.4994       42.7385        2.9523        5.6779        7.0629       12.1655       13.2741        9.6523       13.3422       19.8290       27.4395       15.3624       14.7684       20.3067       24.6969       26.2350       26.7917       20.4846       18.8603       19.8718       18.9716       18.8841       29.7731       23.5681       24.3287       24.5124       27.2699       41.2128       47.8648       46.4366       51.3578       66.2098      197.6324      209.4013      211.3306      177.2448       83.2173       59.4975       47.3348       45.3288       42.2945       27.4478       25.2369       25.9683       25.3444       16.0566       13.3675        9.6335       10.3327       23.6939       24.7341       17.1088       19.3133       22.5978       26.3660       31.2327       39.4357       45.5918       41.7505       55.7838       68.0995       49.4090       61.4989       67.2637       71.2570       59.0646       59.8522       61.1142       62.8326       49.1539       37.4305       28.1260       27.2476       25.0937       21.8202       14.6827       13.7652       14.9148       19.3793       29.7554       41.7468       45.4585       49.9127       70.2299       79.0663       80.9900       77.9802       53.3663       42.6353       35.6504       32.5430       22.8019       22.7502       21.4522       24.7260       31.5460       28.3057       21.2309       21.6741       22.2099       23.7734       32.3182       37.5605       40.0994        0.0000        0.0000       41.9683       38.9146       35.9434       33.9372       34.5975       36.0023       35.8067       38.3141       43.0862       52.2169       58.7145       61.1669        0.0000        0.0000        0.0000        0.0000        0.0000        0.0000        0.0000        0.0000        0.0000        0.0000        0.0000        0.0000        0.0000        0.0000        0.0000        0.0000        0.0000        0.0000        0.0000        0.0000        0.0000        0.0000        0.0000        0.0000        0.0000        0.0000        0.0000        0.0000        0.0000        0.0000        0.0000        0.0000        0.0000        0.0000        0.0000        0.0000        0.0000        0.0000        0.0000        0.0000        0.0000        0.0000        0.0000        0.0000        0.0000        0.0000        0.0000        0.0000        0.0000        0.0000        0.0000
        0.0000        0.0000        0.0000        0.0000       64.7563       68.0920       76.3174       51.7407       59.0365       57.3227       58.1984       28.4657       33.7378       25.0765       31.7578       15.8353       14.8126       13.0354       11.9920       13.3075       15.0613       14.1921       12.8138       10.6185       11.5095       13.3806        9.7073        6.9891        6.9448        7.8289        9.5211        4.3425        5.5570        5.8022        6.1296        8.8378        8.7830        8.9796        9.3610        8.4733        8.3388        7.9592        7.6696        7.7501        9.4697        9.6957       10.0317       11.7632       17.9530       27.1423       32.6467       20.2615       11.7529       31.3702       30.7955       38.3968       36.5898       25.3584       13.7699       21.4213       17.6607       18.1923       11.8412       16.2064       11.8197       10.2393        9.4631        8.9812       10.5647       14.9779       18.7503       23.9300       20.6287       17.2932        9.2289        5.2221        2.8102        2.6028        2.2076        2.8906        8.9706        9.7142        3.6096        5.2732        6.6819        7.6462        9.1515        7.4294        8.0969       12.1180       12.7188       11.1720       12.5610       20.1722       30.6484       22.9001       16.9841       17.6674       18.9759       16.3977       16.4875       15.7426       14.5057       18.2005       18.8601       20.8405       23.8023       37.0669       37.9853       55.4915       77.9768       79.8640       90.0946       97.9055      116.2959      135.1247      120.8146       87.5835       66.1233       64.1266       44.0580       35.5301       28.8813       25.2451       18.3169       17.3232       28.0588       32.5993       20.2298       13.2718       15.3104       22.7446       24.8154       25.7862       30.2984       36.8707       51.8035       52.5392       62.9487       62.0327       65.2588       59.9034       82.1434       92.2094       80.8329       72.0326       58.1363       66.0154       59.7666       47.5465       35.2345       26.8562       27.5027       23.9820       20.8006       13.4508       13.4043       17.4994       21.4067       31.9004       37.5174       51.5105       53.1677       63.3553       69.1524       72.2972       73.2004       50.6705       39.0486       33.5534       28.7413       26.1233       30.7253       27.7014       27.6129       32.2758       30.0398       22.7254       20.3972       25.3611       26.0540       26.3866       28.0194       37.4733        0.0000       38.8203       41.1094       38.0460       38.4880       42.2018       35.1727       35.5823       35.2402       39.0974       43.9630       54.8960       57.8401       53.9040       53.5133        0.0000        0.0000        0.0000        0.0000        0.0000        0.0000        0.0000        0.0000        0.0000        0.0000        0.0000        0.0000        0.0000        0.0000        0.0000        0.0000        0.0000        0.0000        0.0000        0.0000        0.0000        0.0000        0.0000        0.0000        0.0000        0.0000        0.0000        0.0000        0.0000        0.0000        0.0000        0.0000        0.0000        0.0000        0.0000        0.0000        0.0000        0.0000        0.0000        0.0000        0.0000        0.0000        0.0000        0.0000        0.0000        0.0000        0.0000        0.0000        0.0000        0.0000
        0.0000        0.0000        0.0000        0.0000       63.9579       66.0997       69.3033       45.8770       57.6489       60.3847       58.5872       25.1668       23.3667       25.5299       26.1291       16.8293       30.2453       27.0079       25.5250       23.6637       18.4259       17.8140       16.3732       15.7336       15.3389       15.4008       14.4768        7.6820        6.8887        7.6737        8.8899        8.4458        6.5141        4.2877        5.3593       10.5454        9.1319        8.7096        8.3977        8.2421        8.4954        7.8106       13.1564        9.7245        9.1742       10.5912       20.2074       34.1120       30.2435       20.5650       18.0231       13.4372       10.2845        7.6534       10.2833       25.5894       31.7799       21.4131       19.9242       23.2556        6.1604        6.9578        8.3172       31.6358       21.7145       15.0305       15.6023       14.2727        9.6415       12.6043       19.3629       24.2152       22.2501       32.3934       23.3074       14.4221        7.4880        4.4402        4.2347        4.2609       10.4517        4.4958        4.8761        7.3441        7.0243        7.8619        8.6465       28.6044       12.9378        8.5987       11.3079        9.1544        8.9326       72.3796      112.7033       52.5392       21.0897       15.4159       13.8819       13.2745       17.1021       17.8921       16.3581       19.4120       18.4923       21.9608       27.5748       31.7330       35.9860       38.8090       46.3631       67.7056       69.6665       88.5445       88.8698       88.1907       98.6630      107.2700       69.3417       77.2882       53.6605       40.6504       33.3857       21.6244       23.8033       27.0104       23.7028       27.0062       17.9244       16.7393       21.7798       29.9865       31.6634       30.4739       37.2526       59.5489       60.9934       61.3373       64.7579       71.5887       76.6535       73.5210      100.1040       93.5718       80.1488       77.0881       81.1725       73.4160       61.0790       42.2440       34.3517       42.6148       32.7696       25.1403       26.5760       17.0972       13.9629       19.1129       21.8429       32.2225       38.6562       49.3284       51.3072       60.2552       61.5335       58.1597       55.6820       40.8497       33.9129       31.2469       33.1305       24.1958       26.4814       28.1231       29.3841       31.6275       33.3839       29.9175       33.9781       33.3070       32.0522       28.4780       29.8371       37.0500       35.6175       39.0049       39.5685       40.3710       37.6716       43.8463       35.3461       36.5080       37.5460       41.8736       47.9420       55.2665       58.0250       56.5774       51.5896        0.0000        0.0000        0.0000        0.0000        0.0000        0.0000        0.0000        0.0000        0.0000        0.0000        0.0000        0.0000        0.0000        0.0000        0.0000        0.0000        0.0000        0.0000        0.0000        0.0000        0.0000        0.0000        0.0000        0.0000        0.0000        0.0000        0.0000        0.0000        0.0000        0.0000        0.0000        0.0000        0.0000        0.0000        0.0000        0.0000        0.0000        0.0000        0.0000        0.0000        0.0000        0.0000        0.0000        0.0000        0.0000        0.0000        0.0000        0.0000        0.0000        0.0000
        0.0000        0.0000        0.0000        0.0000       77.2227       78.0584       76.1464       71.3703       73.5335       75.0998       67.6741       43.5414       44.6899       50.8322       48.1015       45.1795       54.8979       99.1018       53.8512       34.6985       35.1341       43.2650       35.3776       42.1072       29.7649       17.5535       11.5468        7.8457        9.1939       10.6361        7.3412        4.2651        5.1557        8.3828       38.3095       23.1024        7.3245        8.3810        8.3693       28.4115       22.9839       27.1562       14.5414       17.3447       17.5591       40.2385       24.8827       19.1143       19.9476       35.1181       23.4726       18.1897       18.2191       16.4023       33.8937       37.3973       36.0463       26.9786       22.6175       28.8927       19.4405       10.7551       11.0218       21.5528       24.8425       16.3298       16.1089       16.0225       16.5364       31.3099       31.8860       26.1292       33.8232       44.4522       30.9770       25.6692       18.3173       14.2970       12.5835        8.5374       11.1617        6.4281        6.5177        4.7147        5.3680        5.4368        5.6297       14.0158        4.9324        6.8140       10.1298        5.3123        6.1790        8.8122       21.0885       14.1337       12.6823       11.8860       10.9864       12.1129       12.2708       11.9840       12.2700       17.8673       19.6976       23.7017       21.6603       28.5753       33.2629       38.6399       47.4817       70.6102       74.1682       78.5745       84.1042       82.9852       74.0698       66.1483       54.8694       59.1549       54.9832       42.9282       35.1797       69.5142       57.0802       44.7278       36.3019       45.4428       43.3657       49.1891       45.4010       48.1642       49.2367       51.9614       59.8324       53.4525       64.1919       62.5604       67.6222       71.5972       74.9157       74.2865       68.0181       81.7252       82.3188       94.9502       90.7444       62.3336       54.1000       38.7890       32.7514       32.5467       27.2520       28.7174       33.5791       27.2075       20.6055       28.9494       29.7110       32.5437       34.3444       43.5156       47.4236       51.9944       47.2331       44.1564       39.6354       30.0626       23.6262       23.1784       24.9792       27.3458       26.9586       31.2108       36.9862       37.7177       37.6872       34.6338       40.8309       46.5971       46.1040       42.1116       36.6433       35.8651       38.7178       43.3615       48.3001       43.7618       43.5112       44.5615       44.5881       35.3758       38.5667       41.1410       47.7197       53.2765       56.1555       56.2216       51.8080        0.0000        0.0000        0.0000        0.0000        0.0000        0.0000        0.0000        0.0000        0.0000        0.0000        0.0000        0.0000        0.0000        0.0000        0.0000        0.0000        0.0000        0.0000        0.0000        0.0000        0.0000        0.0000        0.0000        0.0000        0.0000        0.0000        0.0000        0.0000        0.0000        0.0000        0.0000        0.0000        0.0000        0.0000        0.0000        0.0000        0.0000        0.0000        0.0000        0.0000        0.0000        0.0000        0.0000        0.0000        0.0000        0.0000        0.0000        0.0000        0.0000        0.0000
        0.0000        0.0000        0.0000        0.0000        0.0000        0.0000        0.0000        0.0000       75.2553       74.0651       71.6946       45.7103       51.6485       55.3199       56.6291       48.8874       54.2862       53.3429       44.9520       32.0017       33.5580       29.5419       34.5964       36.1066       45.5260       38.0519       30.5818       45.5396       66.5062       20.8907       11.8422       13.9570       17.2623       22.3774       43.7191       22.0101        8.4443       25.5871       27.2859       34.9039       34.2983       27.5095       34.8998       18.7038       10.4814       14.0520       25.5851       16.1446       20.9482       24.8874       29.9534       17.7716       10.0210       10.9861       30.1827       28.7403       28.3017       17.3876       21.1306       18.7989       21.2954       20.6242       10.7486       13.0379       18.6336       22.0139       16.1906       21.8416       25.6572       45.6624       56.2582       45.5907       38.9266       59.6546       55.4751       31.8761       25.3568       20.0527       32.0700       28.6066       17.6342       12.8362       15.8874       12.7374        7.9468        5.8916        4.5800        5.1714        3.2784        6.4763       10.2927        6.6993        5.7454        5.9666        6.4438        8.8490       10.1527       11.4425       11.0107       12.1511       12.4285       12.0162       12.3747       17.2883       18.5737       23.9764       35.0238       32.1125       58.3005       57.7377       53.6246       86.4496       88.7027       71.7833       73.1595       65.1311       61.3204       59.2526       52.1930       61.5072       57.7702       44.5174       38.8043       59.8889       56.8555       47.4069       66.4588       57.0570       62.5500       62.0642       73.5554       74.2243       72.8005       69.7653       58.7211       53.0893       58.9704       62.6782       58.7235       60.0667       59.6494       67.5956      102.5714      112.6207       90.2721       92.9665       71.0900       60.1935       51.1679       42.6613       36.1473       36.5206       31.9629       28.9879       36.7341       31.0115       23.0415       22.2370       22.0036       25.4421       35.5682       37.2654       39.3746       37.2217       30.9791       26.9164       30.3875       24.4546       20.8839       19.0128       20.5228       29.9629       31.7066       35.7030       37.3213       36.4880       41.3041       41.4330       42.6678       47.4565       50.3961       47.5139       42.9100       37.0228       38.2651       51.8012       55.5312       49.3077       48.8829       43.3390       48.7422       36.8661       36.6218       41.3500       47.5586       56.6040       58.2230        0.0000        0.0000        0.0000        0.0000        0.0000        0.0000        0.0000        0.0000        0.0000        0.0000        0.0000        0.0000        0.0000        0.0000        0.0000        0.0000        0.0000        0.0000        0.0000        0.0000        0.0000        0.0000        0.0000        0.0000        0.0000        0.0000        0.0000        0.0000        0.0000        0.0000        0.0000        0.0000        0.0000        0.0000        0.0000        0.0000        0.0000        0.0000        0.0000        0.0000        0.0000        0.0000        0.0000        0.0000        0.0000        0.0000        0.0000        0.0000        0.0000        0.0000        0.0000        0.0000
        0.0000        0.0000        0.0000        0.0000        0.0000        0.0000        0.0000        0.0000        0.0000        0.0000       76.3012       48.2845       53.2250       54.8098       59.6197       37.3605       55.2846       45.2210       38.2947       27.0058       23.1941       20.7502       17.6190       29.7455       31.2339       25.9733       19.5937       17.6933       18.2415       19.4623       18.6678       28.4013       14.6283       15.3366       10.7862       27.5095       24.4105       39.6427       36.7331       35.7685       25.0254       22.3617       21.6330       11.3271        9.5826        9.0050       31.4333       43.6393       24.6727       23.6622       13.5581        8.7166       12.9950       14.7685       14.7688       19.8451       17.6987       12.7907        9.5462       12.0075       11.8755       14.4882       13.4086       16.1326       15.3762       16.5736       16.5675       25.2581       34.8688       34.8228       42.4134       33.5371       33.0435       35.4654       50.5342       50.2942       58.7731       61.6447       68.4208       64.3720       56.7321       26.9480       24.3432       17.9112        9.3429        7.2093        6.0348        5.5891        7.7884        7.6060       18.5170        6.3508        6.5041       10.9415        7.3716        9.5785       10.1284       10.5351       11.0959       13.4637       20.2052       19.1631       16.9392       20.5271       19.4988       21.7253       29.8242       44.6696       46.8462       53.8144       80.7389      132.4428       97.6908       68.3968       67.8676       79.9896       78.2176       73.3512       59.7936       56.3796       49.4732       45.0725       40.2981       49.0777       59.9834       53.7339       65.2004       75.7262       74.9967       93.1786       82.2041       63.9047       75.8385       66.2636       70.1967       60.7816       64.7743       67.9963       66.3122       70.5786       67.7857       71.9274       90.4362      107.3122       89.0084       76.0836       69.3207       52.1902       47.5665       45.5394       39.6645       38.8768       34.3143       31.3675       30.9152       34.2857       32.1134       24.5825       22.0053       26.4108       32.8250       35.2085       35.4622       30.2622       23.9061       24.9122       26.5224       21.7283       19.4531       19.1020       20.8550       26.8528       43.4496       43.8259       33.9529       39.2964       44.8269       46.6118       41.3677       58.2938       57.6441       48.3239       44.2925       41.8099       67.4089       55.1736       47.4413       50.2389       53.6567       45.9194       51.8372       41.2071       44.1973       45.3907        0.0000        0.0000        0.0000        0.0000        0.0000        0.0000        0.0000        0.0000        0.0000        0.0000        0.0000        0.0000        0.0000        0.0000        0.0000        0.0000        0.0000        0.0000        0.0000        0.0000        0.0000        0.0000        0.0000        0.0000        0.0000        0.0000        0.0000        0.0000        0.0000        0.0000        0.0000        0.0000        0.0000        0.0000        0.0000        0.0000        0.0000        0.0000        0.0000        0.0000        0.0000        0.0000        0.0000        0.0000        0.0000        0.0000        0.0000        0.0000        0.0000        0.0000        0.0000        0.0000        0.0000        0.0000        0.0000
        0.0000        0.0000        0.0000        0.0000        0.0000        0.0000        0.0000        0.0000        0.0000        0.0000       80.8622       52.6383       48.5065       52.9486       61.4864       43.0044       41.5491       41.1597       34.7724       25.3748       22.2021       16.7152       15.2717       16.5469       17.3461       19.7919       15.5657       16.0010       56.0154       49.4460       25.4491       19.0020       17.0322       10.5537        7.8186        9.3194       15.6172       19.5931       17.3714        8.7634        7.0291        3.3580       14.8821        2.6400        8.2354        4.9800        7.4160       17.0224       13.9508       19.9062       11.8577        9.2138       11.9276       11.0953       19.4302       27.7764       25.8424       20.0629        8.8896        9.6867       12.8347       14.5631       15.0520       14.1268       16.2991       29.3675       20.2720       20.5748       20.0209       21.5978       15.7611       26.3295       30.8396       24.4253       25.1146       38.7576       41.2870       53.5429       45.5281       31.3357       38.7569       45.3115       36.2540       25.3105       30.1749       23.6621       26.6766       29.4121       11.0010       12.3482       18.7999       12.7072       11.8397        9.8123       10.1423       12.7021       12.7501       15.1217       17.6706       22.4955       17.3698       24.5871       25.5104       32.0399       36.1518       31.9001       34.5217       48.3954       45.8658       58.3693       53.9746       73.3352       67.3345       68.2958       71.5807       79.1002       86.9831       88.5034       89.0344       61.1184       49.0466       45.6769       36.4405       68.1329       72.2280       72.6869       84.5350       77.9033       65.8668       73.9495       74.0790       67.8597       82.7816       81.4696       58.8091       55.8390       68.7133       63.8427       61.2550       61.2502       56.7078       41.4572       47.7710       55.6809       55.2793       61.5932       59.6266       43.6518       45.9027       43.2797       41.3643       41.5191       39.5310       38.1465       32.4698       32.4187       34.9466       30.4042       30.0617       26.8805       35.8892       35.2174       33.2817       26.5596       26.9924       24.7741       27.1093       22.2803       22.2037       21.6172       22.9096       27.6196       31.4058       32.0221       35.9051       43.9427       46.8190       47.1200       53.9758       57.6448       52.5797       47.7298       50.4250       49.9441       45.3624       51.0502       44.9396       52.3975       58.3942       50.6502       54.9702       47.7744       48.1091        0.0000        0.0000        0.0000        0.0000        0.0000        0.0000        0.0000        0.0000        0.0000        0.0000        0.0000        0.0000        0.0000        0.0000        0.0000        0.0000        0.0000        0.0000        0.0000        0.0000        0.0000        0.0000        0.0000        0.0000        0.0000        0.0000        0.0000        0.0000        0.0000        0.0000        0.0000        0.0000        0.0000        0.0000        0.0000        0.0000        0.0000        0.0000        0.0000        0.0000        0.0000        0.0000        0.0000        0.0000        0.0000        0.0000        0.0000        0.0000        0.0000        0.0000        0.0000        0.0000        0.0000        0.0000        0.0000        0.0000
        0.0000        0.0000        0.0000        0.0000        0.0000        0.0000        0.0000        0.0000        0.0000        0.0000       82.5091       56.9024       64.1742       85.3605       61.4176       42.6025       67.1806       74.8126       52.9813       45.4436       29.5938       23.9481       26.3655       32.9883       25.7784       20.4382       22.5563       41.6256       47.9793       79.5462       52.8694       48.7393       46.1155       17.5156       17.3823        8.9906       24.2572       11.7940       19.1809       16.1820        8.1148        8.2618       10.9777        6.0873        5.9096        5.4536       12.4041       20.3588       25.3123       34.6599       22.0736       15.7816       21.6216       18.8547       37.8603       27.3248       25.5387       40.7357       16.1864       13.6831       16.2838       26.3081       38.2110       56.9012       42.3386       26.0990       27.7240       37.8861       24.3183       23.9576       19.5542       44.1274       45.0701       37.2347       33.4472       33.1399       28.0160       27.4872       29.3898       26.0180       29.5985       31.5885       34.1853       20.1744       23.8419       17.8349       14.1487       12.2755       14.8144       14.5392       12.1995       13.4191       10.4945       10.1465       14.2894       15.9766       17.5605       18.9970       17.4352       21.0641       22.2264       23.4863       22.1143       37.0492       38.8208       36.8563       40.3973       48.6666       56.4538       52.9047       51.2435       62.7470       58.5154       58.5692       70.4901       66.1061       59.2938       58.9911       61.9167       71.0555       62.1135       68.9189       73.9546       69.7980       60.5328       57.2470       62.8156       78.2795       69.4181       72.3715       67.3764       64.4773       78.2328       81.3631       70.9561       60.0930       54.8797       57.1521       53.8543       54.5633       49.0831       43.0970       42.9122       45.3790       42.3508       50.0594       49.9931       41.6643       41.8833       40.5425       36.9115       38.3743       37.8188       47.8305       34.4381       34.2564       33.4152       31.0757       28.5766       31.6863       36.5970       37.4576       31.2916       30.7886       39.4840       25.8591       26.7831       26.0476       24.5849       26.7726       29.5374       32.1144       27.1657       26.5370       36.5501       51.2314       52.8146       52.9301       66.8047       55.0923       51.6350       49.2691       47.6042       43.5531       48.2152       46.5182       43.7166       45.9683       56.0329       53.9862        0.0000        0.0000        0.0000        0.0000        0.0000        0.0000        0.0000        0.0000        0.0000        0.0000        0.0000        0.0000        0.0000        0.0000        0.0000        0.0000        0.0000        0.0000        0.0000        0.0000        0.0000        0.0000        0.0000        0.0000        0.0000        0.0000        0.0000        0.0000        0.0000        0.0000        0.0000        0.0000        0.0000        0.0000        0.0000        0.0000        0.0000        0.0000        0.0000        0.0000        0.0000        0.0000        0.0000        0.0000        0.0000        0.0000        0.0000        0.0000        0.0000        0.0000        0.0000        0.0000        0.0000        0.0000        0.0000        0.0000        0.0000        0.0000        0.0000
        0.0000        0.0000        0.0000        0.0000        0.0000        0.0000        0.0000        0.0000        0.0000        0.0000        0.0000       56.1418       57.7156       57.0600       58.3161       31.4342       43.5881       51.2854       36.9554       24.8693       23.3030       22.3949       13.5211       27.6688       31.9472       24.2945       34.0319       41.5414       57.3262       43.1406       39.1024       48.5851       21.4369       28.1459       21.0148       27.2358       12.9720       14.8605       11.2039        6.7899        8.6647       11.9939       11.6555       13.1419        3.5620       12.6212       15.3638       13.5221       14.2566        9.2290       21.0443       11.0162       28.8751       35.9869       17.9398       21.4288       13.3157        8.5272       11.5919        8.1866        5.4285       11.2198       30.8013       20.5987       23.0320       24.7477       29.1050       35.2645       21.8774       36.4136       31.7604       45.5461       40.2592       24.7049       47.1036       37.0393       31.9147       26.5559       27.5745       27.3480       26.4466       27.5657       27.3296       21.7958       19.9272       17.7343       17.7294       11.9441        8.5823        8.1422       12.0337       12.2471       11.7429       20.9446       21.0058       15.9539       17.2799       19.4079       17.9509       22.4190       20.5247       22.8125       25.7066       40.3316       40.9432       44.0770       44.6036       55.4835       63.0124       55.6942       65.8471       67.4259       84.9077       65.6116       74.3720       69.3162       79.1623       64.8252       52.2427       65.2727       61.6448       81.8085       89.4798       80.3141       60.7826       55.5693       65.9808       87.5450       80.7134       77.0099       70.8575       66.0831       70.7720       77.9229       75.6270       61.7275       58.5434       51.4296       45.0958       41.3844       45.3598       38.5702       38.0963       39.3918       33.1946       46.9767       58.0991       49.1723       44.8219       41.8073       38.1649       36.6481       32.9802       31.0120       34.3820       30.4328       28.3721       30.4049       35.6731       39.5443       37.2489       33.9517       28.3282       26.5893       29.9160       26.9491       28.2472       26.3821       25.0127       25.1355       27.7861       25.4301       29.2445       23.2639       28.4508       43.8771       51.9608       63.8303       73.1294       57.2227       54.4574       51.5331       47.5240       41.8515       44.9428       47.0251       44.0390       46.7135       49.4124        0.0000        0.0000        0.0000        0.0000        0.0000        0.0000        0.0000        0.0000        0.0000        0.0000        0.0000        0.0000        0.0000        0.0000        0.0000        0.0000        0.0000        0.0000        0.0000        0.0000        0.0000        0.0000        0.0000        0.0000        0.0000        0.0000        0.0000        0.0000        0.0000        0.0000        0.0000        0.0000        0.0000        0.0000        0.0000        0.0000        0.0000        0.0000        0.0000        0.0000        0.0000        0.0000        0.0000        0.0000        0.0000        0.0000        0.0000        0.0000        0.0000        0.0000        0.0000        0.0000        0.0000        0.0000        0.0000        0.0000        0.0000        0.0000        0.0000        0.0000
        0.0000        0.0000        0.0000        0.0000        0.0000        0.0000        0.0000        0.0000        0.0000        0.0000        0.0000        0.0000        0.0000        0.0000       59.8006       48.2973       33.6930       23.6195       16.5775       14.2784       21.3443       16.5069       14.3474       14.2425       12.8903       16.2995       17.0004       27.1736       33.9807       44.3477       30.3633       43.2116       25.6353       11.6822       20.6605       28.3252       14.4523        3.3046        2.8052       10.7595        2.9800        5.5723       11.4347        2.6511        6.0838        9.3053       10.5776        6.0392        9.1154       10.8119        8.0142       10.0481       12.4023       13.6754       21.6989       20.4326       21.6398       14.2838       11.1596        5.5404       19.7041       14.4655        9.1158       14.7148       16.1205       16.0714       24.8590       17.8634       14.9154       17.2230       24.7849       30.8846       20.3101       23.4336       33.0820       32.8200       30.4190       31.9105       29.2910       30.1779       31.7244       28.4016       23.3424       15.8836       17.2338       14.9657       14.0259       11.2338       11.7392        9.8397        9.6339        7.6355       11.7257       15.4588       10.8959       14.9169       19.4416       16.8126       16.7044       20.0071       22.0003       20.0145       19.2814       35.1806       43.8199       52.0370       46.4827       58.6009       59.9223       57.9819       72.8613       66.5036       66.2269       60.0267       61.4022       61.5914       66.6087       61.0573       58.5382       94.7415      127.5857      101.1061       68.1749       84.6394       63.6010       73.5746       78.1587       75.8638       63.4248       63.3827       61.4112       64.9264       71.3044       82.3037       77.0384       58.9932       50.1993       45.9906       49.2743       47.5509       44.8788       43.5498       37.0202       40.8120       41.2335       50.8676       48.1517       45.6328       42.8481       45.8985       38.7302       37.2397       39.4128       42.6307       40.0436       38.8832       33.6678       33.8238       34.9692       37.3605       34.7337       32.7304       31.0478       35.8157       40.1808       34.1238       28.2528       27.6679       28.0574       26.2294       27.5644       26.6847       23.9554       28.2449       35.9559       57.7740       61.5225       63.2956       61.6164       64.2515       62.1430       56.1272       49.2492       43.2814       40.0718       40.9194        0.0000        0.0000        0.0000        0.0000        0.0000        0.0000        0.0000        0.0000        0.0000        0.0000        0.0000        0.0000        0.0000        0.0000        0.0000        0.0000        0.0000        0.0000        0.0000        0.0000        0.0000        0.0000        0.0000        0.0000        0.0000        0.0000        0.0000        0.0000        0.0000        0.0000        0.0000        0.0000        0.0000        0.0000        0.0000        0.0000        0.0000        0.0000        0.0000        0.0000        0.0000        0.0000        0.0000        0.0000        0.0000        0.0000        0.0000        0.0000        0.0000        0.0000        0.0000        0.0000        0.0000        0.0000        0.0000        0.0000        0.0000        0.0000        0.0000        0.0000        0.0000        0.0000        0.0000
        0.0000        0.0000        0.0000        0.0000        0.0000        0.0000        0.0000        0.0000        0.0000        0.0000        0.0000        0.0000        0.0000        0.0000        0.0000        0.0000        0.0000        0.0000       15.4000       10.4175       10.9852       12.0176        5.7513       16.2071        6.1018        3.6606        2.3562        7.5928       20.8420       23.3861       22.3402       25.9352       24.2398       29.8327       22.0674       49.6313       30.9568        4.2331        2.2660       36.2285       31.8631        0.9406        2.9021        6.8753       10.1440        9.2609       22.8120       12.6738        9.7250       10.0782       10.1537        5.9697       14.3783       19.8643       18.2504        6.7792        7.2236        6.5476        6.0005        8.5858       11.3608       19.3012       19.3155       18.2077       19.6862       17.7696       24.9309       17.7733       19.7464       14.7279       19.2308       28.3766       20.8830       17.3004       22.9076       27.8955       26.7141       25.0377       25.9674       27.0333       30.0906       28.0855       25.2568       21.1411       18.2726       20.6637       21.7339       14.9788       13.6294       12.7829       12.9397        9.8622       11.2976        9.0059        8.4502       17.5290       16.4117       21.4821       16.6168       19.7042       24.7836       23.8157       20.3710       35.3681       41.8055       49.2759       47.2710       63.6451       58.7946       60.9263       77.7038       64.2777       51.5154       47.5421       57.5714       69.3006       68.0638       82.1452       55.0570       72.8828      118.5665       78.4411       71.9784       80.8328       72.8716       58.5753       53.0959       66.8562       58.5564       58.1594       57.2731       66.9860       70.3204       76.3550       80.5830       63.6288       58.4050       52.5862       53.2685       50.5959       50.9469       45.9434       34.7259       35.8659       37.1835       46.7067       46.8211       41.6260       41.2553       43.8585       40.4607       40.8823       39.7445       42.1265       41.1820       40.2738       41.3075       43.8591       41.3783       36.6645       34.1728       40.3769       43.6375       68.7108       68.3843       30.9891       34.5815       29.2035       31.2402       31.0910       35.2044       31.7346       34.0537       39.1656       41.6001       62.1175       75.5120       84.0457       69.0338       64.6848       57.6416       51.1231       48.1641       42.7350       37.0234       36.8086        0.0000        0.0000        0.0000        0.0000        0.0000        0.0000        0.0000        0.0000        0.0000        0.0000        0.0000        0.0000        0.0000        0.0000        0.0000        0.0000        0.0000        0.0000        0.0000        0.0000        0.0000        0.0000        0.0000        0.0000        0.0000        0.0000        0.0000        0.0000        0.0000        0.0000        0.0000        0.0000        0.0000        0.0000        0.0000        0.0000        0.0000        0.0000        0.0000        0.0000        0.0000        0.0000        0.0000        0.0000        0.0000        0.0000        0.0000        0.0000        0.0000        0.0000        0.0000        0.0000        0.0000        0.0000        0.0000        0.0000        0.0000        0.0000        0.0000        0.0000        0.0000        0.0000        0.0000
        0.0000        0.0000        0.0000        0.0000        0.0000        0.0000        0.0000        0.0000        0.0000        0.0000        0.0000        0.0000        0.0000        0.0000        0.0000        0.0000        0.0000        0.0000        0.0000       26.2341       27.4458       20.1035       10.4244       10.6494        3.3963        3.3754       10.4461       32.9200       41.3611       33.8897       27.0238       59.8185       51.5175       28.9872       15.8955       36.5010       46.7206       34.4111        7.1149       11.9611        4.7564       20.3033       15.5670       13.3484       14.9159        6.6821       14.7398       23.0612       12.7250       19.4207       23.6086       16.4799       15.8321       12.1288       23.5192       14.3092       30.8869       10.2796       15.6794       19.1278       22.6152       28.9772       26.5306       25.3561       17.4906       19.4350       19.7267       19.2977       31.5520       34.7376       29.5583       38.4482       33.7580       21.5487       31.2558       25.2257       24.7323       21.9968       23.9646       23.0771       16.7506       20.4092       18.2389       18.5879       19.4966       16.2298       19.8895       17.3971       16.9505       14.2755       14.7865       18.9857       18.7968       19.6550       23.8306       22.8338       19.9397       23.7684       22.8261       23.2555       23.8123       26.4524       29.3234       38.2930       54.4217       45.8743       47.8218       66.4057       77.4862       59.1050       46.2982       65.9139       44.5252       49.6771       54.3397       62.5925       69.5433       63.6360       64.7253       90.5744       94.6859       71.4027       67.0634      101.8755       90.3792       65.4648       79.7309       76.2079       70.9202       68.1627       67.6232       62.2443       64.9645       70.6628       75.0959       71.3073       69.8885       72.4189       70.8964       65.5135       43.9270       39.7143       36.6181       34.8741       42.0771       43.1099       57.8660       44.0782       41.8825       40.3866       35.3618       39.2425       41.7965       49.1315       47.0478       48.5155       50.1274       52.2476       56.3511       55.6334       53.6004       54.6013       54.7792       71.6790       41.6076       44.4725       42.1008       41.7515       41.6516       40.0001       48.1945       54.5616       51.1197       57.5752       70.0189       70.6505       74.7140       71.0862       68.2069       52.3453       50.9792       45.4858       42.6056       31.3890       28.0434       27.9794        0.0000        0.0000        0.0000        0.0000        0.0000        0.0000        0.0000        0.0000        0.0000        0.0000        0.0000        0.0000        0.0000        0.0000        0.0000        0.0000        0.0000        0.0000        0.0000        0.0000        0.0000        0.0000        0.0000        0.0000        0.0000        0.0000        0.0000        0.0000        0.0000        0.0000        0.0000        0.0000        0.0000        0.0000        0.0000        0.0000        0.0000        0.0000        0.0000        0.0000        0.0000        0.0000        0.0000        0.0000        0.0000        0.0000        0.0000        0.0000        0.0000        0.0000        0.0000        0.0000        0.0000        0.0000        0.0000        0.0000        0.0000        0.0000        0.0000        0.0000        0.0000        0.0000        0.0000
        0.0000        0.0000        0.0000        0.0000        0.0000        0.0000        0.0000        0.0000        0.0000        0.0000        0.0000        0.0000        0.0000        0.0000        0.0000        0.0000        0.0000        0.0000        0.0000       41.7433       35.4790       22.5257        8.0390        8.0945        9.8048       10.6969        8.1842       29.8532       51.0852       74.6489       15.0130       48.6772       17.5127       16.5885       19.8525       13.5281       20.7780       11.4985        2.6464        2.8501        1.0850        2.9596        2.9458        3.0897        6.2034        5.5532       10.8017       15.5062        7.5049       15.1500       28.9941       12.7813       14.0321       11.2045       20.2329       27.8824       22.6147       23.4561        9.5166       13.7119        8.8840        9.5014        7.1426        7.6569       18.9988       23.4956       20.4505       17.4217       28.5344       20.9752       23.7273       36.4556       29.3950       30.4731       35.9277       20.4542       21.4110       17.6872       14.8404       25.6039       23.3914       26.7500       25.4120       23.1684       19.0442       19.6610       22.2527       18.9755       26.7794       18.0430       16.8654       21.2925       25.0898       32.7687       41.0961       32.1313       25.9475       27.5195       24.5013       24.2321       26.1304       26.9965       28.4792       32.5391       37.8731       41.0181       47.9505       81.7969       85.9808       49.1013       54.9645       68.1135       54.2350       51.3691       58.0927       61.0442       67.8765       60.7610       69.9849      100.5457      118.2089       73.8197       66.8489      100.3670       88.2672       91.1033       84.4549       72.6043       71.0399       71.2854       73.7160       67.5329       65.8110       73.6722       75.1220       72.7704       71.7127       70.8736       66.6877       59.4082       50.8069       39.5031       35.7841       31.3257       34.5455       39.5906       43.5976       42.5597       35.7618       31.6327       29.3198       44.1086       43.1696       43.9513       46.9356       48.8314       51.7463       53.4184       51.9967       55.4801       54.8391       48.9516       43.3394       42.8674       44.2253       46.8865       52.0736       47.0550       43.1730       46.7890       60.3139       65.5221       59.9021       53.1781       59.2685       90.4262       65.5335       66.7789       65.1119       54.6357       45.7482       41.1438       38.8355       29.2684       25.9823       25.2618       27.2532       33.5241        0.0000        0.0000        0.0000        0.0000        0.0000        0.0000        0.0000        0.0000        0.0000        0.0000        0.0000        0.0000        0.0000        0.0000        0.0000        0.0000        0.0000        0.0000        0.0000        0.0000        0.0000        0.0000        0.0000        0.0000        0.0000        0.0000        0.0000        0.0000        0.0000        0.0000        0.0000        0.0000        0.0000        0.0000        0.0000        0.0000        0.0000        0.0000        0.0000        0.0000        0.0000        0.0000        0.0000        0.0000        0.0000        0.0000        0.0000        0.0000        0.0000        0.0000        0.0000        0.0000        0.0000        0.0000        0.0000        0.0000        0.0000        0.0000        0.0000        0.0000        0.0000
        0.0000        0.0000        0.0000        0.0000        0.0000        0.0000        0.0000        0.0000        0.0000        0.0000        0.0000        0.0000        0.0000        0.0000        0.0000        0.0000        0.0000        0.0000        0.0000        0.0000       43.2024       32.7999       20.9896       20.5258       10.5217        7.2511        8.5141       14.3746       38.1301       17.6167       15.5603       14.9110       17.9644       25.9701       14.1952       12.5417        5.5244        4.5482        6.0721       22.2292        7.6554       16.3040        6.3657        3.1386        6.4640        6.1558        9.4580       16.2546       17.9324       23.7031       25.2966       16.6093       23.1934       28.2788       20.2750       25.3757       28.2023       16.0711        7.5755       13.5844       17.6847       13.8829       16.4598       15.9445       32.5189       23.8049       20.2738       16.0615       17.5160       14.9686       19.1267       28.6178       21.7811       26.0260       29.2977       16.2602       17.4326       15.2507       14.6185       16.6832       20.9418       22.4184       24.5524       22.1269       24.2111       26.3348       32.9964       27.7477       23.4523       17.2587       17.8053       25.4969       24.7259       24.6670       29.0440       31.5520       28.1663       28.7031       27.0083       28.7580       29.9479       31.2846       33.1652       35.0606       34.6612       39.6340       50.6626       73.6125       61.8982       67.4750       59.2155       73.4200       60.4233       50.2592       59.7599       69.2698       79.0261       72.6274       86.6584      113.0800      128.4530       80.2630       72.1161       97.4217       87.9787       72.8730       72.1461       70.9022       65.2351       71.9683       77.8679       73.3709       66.2485       65.8527       69.2846       71.9371       75.9104       72.0398       74.7762       67.1926       58.5200       47.0594       37.2526       32.8942       39.0863       46.4713       52.7806       38.5965       36.5835       32.0351       33.2480       40.7809       41.5202       44.0100       44.3097       50.1216       52.9877       53.0243       51.6718       49.0880       44.2332       40.8336       49.4206       62.8332       58.3676       55.0616       59.9920       48.9347       51.1369       56.3269       68.3946       79.6623       58.9490       59.0638       67.0520       68.0118       64.8521       64.9324       60.1549       45.3383       41.1472       41.4127       43.1337       31.8224       30.6841       28.1798       27.3244       31.2363       28.9580        0.0000        0.0000        0.0000        0.0000        0.0000        0.0000        0.0000        0.0000        0.0000        0.0000        0.0000        0.0000        0.0000        0.0000        0.0000        0.0000        0.0000        0.0000        0.0000        0.0000        0.0000        0.0000        0.0000        0.0000        0.0000        0.0000        0.0000        0.0000        0.0000        0.0000        0.0000        0.0000        0.0000        0.0000        0.0000        0.0000        0.0000        0.0000        0.0000        0.0000        0.0000        0.0000        0.0000        0.0000        0.0000        0.0000        0.0000        0.0000        0.0000        0.0000        0.0000        0.0000        0.0000        0.0000        0.0000        0.0000        0.0000        0.0000        0.0000        0.0000
        0.0000        0.0000        0.0000        0.0000        0.0000        0.0000        0.0000        0.0000        0.0000        0.0000        0.0000        0.0000        0.0000        0.0000        0.0000        0.0000        0.0000        0.0000        0.0000        0.0000        0.0000       18.8441       24.3376       34.7605       16.6595       14.5199       13.2844       19.3725       16.1639        8.6844        8.6457       17.6101       18.3989       30.0559       27.5579        5.8361        1.0181       18.0211       26.8858       29.2413       24.9156        4.5779        3.4328        3.1436        8.7197       12.3890        9.7803        6.1522       17.1583       15.9614        8.3435        6.2722       10.4574        7.5102        7.3466       18.3383       15.7093       17.4915       13.4296        9.1552        6.5780       11.0439       28.1348       22.5125       18.7691       28.9355       13.2920       16.1830        7.0691        5.4840       11.8179       15.8376       23.6064       18.9849       14.1211       14.1860       13.2836       13.4001       15.7500       17.6455       18.6383       21.3381       22.8684       24.5428       27.8771       32.2770       36.2905       20.0743       17.7903       16.0752       19.8796       27.9982       28.4754       27.9023       28.8832       30.6234       34.9625       31.1066       30.6911       30.5660       32.0067       29.4563       34.2607       33.2110       33.9205       35.9122       45.4783       76.3428       66.1472       63.6881       68.9853       92.9408       65.0550       60.5826       66.2941       72.0670       89.2041       86.1918       70.7350       96.0678      106.5715      106.1955       79.9157       81.9432       69.7744       60.6953       63.4652       65.8211       60.4704       75.9629       85.4345       78.3802       72.4143       69.8677       69.4538       75.5630       81.7233       81.9387       84.6822       74.3446       59.8370       50.1067       44.7364       39.1638       43.7555       53.8663       45.5543       39.3410       40.4525       37.1604       35.3551       42.9755       45.2599       45.0459       48.6342       52.4059       56.1303       54.6311       54.5965       50.6134       50.6366       45.5446       47.8674       60.5189       60.4774       56.9112       60.9165       52.9901       52.2590       70.7818       63.7057       69.3289       66.0815       51.6514       58.9766       63.7547       58.8462       58.3582       58.0317       50.6917       41.7308       43.7436       44.4726       37.1205       33.1778       28.3853       29.0457       32.9478       35.7794       34.1486        0.0000        0.0000        0.0000        0.0000        0.0000        0.0000        0.0000        0.0000        0.0000        0.0000        0.0000        0.0000        0.0000        0.0000        0.0000        0.0000        0.0000        0.0000        0.0000        0.0000        0.0000        0.0000        0.0000        0.0000        0.0000        0.0000        0.0000        0.0000        0.0000        0.0000        0.0000        0.0000        0.0000        0.0000        0.0000        0.0000        0.0000        0.0000        0.0000        0.0000        0.0000        0.0000        0.0000        0.0000        0.0000        0.0000        0.0000        0.0000        0.0000        0.0000        0.0000        0.0000        0.0000        0.0000        0.0000        0.0000        0.0000        0.0000        0.0000
        0.0000        0.0000        0.0000        0.0000        0.0000        0.0000        0.0000        0.0000        0.0000        0.0000        0.0000        0.0000        0.0000        0.0000        0.0000        0.0000        0.0000        0.0000        0.0000        0.0000        0.0000       25.7419       23.7794       52.2382       47.6241       39.4864       26.7257       24.7720       26.3859       33.6522       10.5796       30.1331       33.2503       15.4296       11.9485       17.0579        7.1004       27.2596       32.6904       15.4674       10.4894        5.3320       23.2508       20.9564       38.1540       27.8212       15.4760       27.3672       26.2116       16.5338       24.3397       18.4884       15.1075        9.2399        6.1001       14.8209       18.7062       22.5984        8.9520       12.7438       10.3097       11.7012       13.1868       21.4470       19.3528       34.3400       30.8315       31.4016       16.4969        9.0936       13.1385       26.9174       23.3137       16.8671       13.3959       12.1547       11.8871       10.9722       13.8484       18.1375       16.5449       22.6042       25.2139       27.1154       28.6693       32.1793       36.4125       27.4887       32.5829       28.4034       32.1195       47.1158       40.3032       45.3800       40.7960       40.9988       45.7258       38.6135       35.3385       40.1368       40.1338       41.4602       38.5568       36.9740       41.7038       39.1716       38.0371       63.0592       55.7257       57.5234       57.3866       79.7216       85.0620       76.6106       65.9047       62.0990       69.1970       69.4733       83.7998       99.0861       95.4957       85.3979       73.8601       94.0060       78.4027       67.3035       66.9789       98.0697       97.3413       93.5834      105.1140      101.7011       81.2175       76.1970       78.8701       82.7747       94.5314       91.2814       83.9688       76.3177       68.9855       73.3123       67.3710       60.9487       56.8388       61.1702       55.4279       44.4329       41.8069       39.0924       38.5692       46.2154       46.1118       47.9262       50.1679       54.9297       58.5240       56.1923       56.6718       50.5318       49.8489       48.5819       55.6295       62.3783       69.6302       62.5043       69.5236       60.6656       58.2336       74.9378       60.9397       64.5123       44.2049       47.0669       52.0861       53.8098       46.2679       40.6277       50.5485       50.6093       48.4439       45.4692       42.9126       36.7170       37.0843       33.2526       31.0832       30.6382       31.4641       35.3290        0.0000        0.0000        0.0000        0.0000        0.0000        0.0000        0.0000        0.0000        0.0000        0.0000        0.0000        0.0000        0.0000        0.0000        0.0000        0.0000        0.0000        0.0000        0.0000        0.0000        0.0000        0.0000        0.0000        0.0000        0.0000        0.0000        0.0000        0.0000        0.0000        0.0000        0.0000        0.0000        0.0000        0.0000        0.0000        0.0000        0.0000        0.0000        0.0000        0.0000        0.0000        0.0000        0.0000        0.0000        0.0000        0.0000        0.0000        0.0000        0.0000        0.0000        0.0000        0.0000        0.0000        0.0000        0.0000        0.0000        0.0000        0.0000        0.0000
        0.0000        0.0000        0.0000        0.0000        0.0000        0.0000        0.0000        0.0000        0.0000        0.0000        0.0000        0.0000        0.0000        0.0000        0.0000        0.0000        0.0000        0.0000        0.0000        0.0000        0.0000       43.7975       20.4721       20.9841       21.3315       20.3248        9.3209       15.0641       16.6640        6.3444        7.9521        7.4547        2.3821       16.7353       14.8511       30.6523       20.3735        3.6053        5.8156        9.8157       10.0650       11.0051       15.2194       12.2800       28.7720        8.1103        7.2109        9.2313       23.4006       24.7830       35.5403       32.4350       20.9418        6.8392       12.9146       12.3345       10.9790       13.4439       13.9973       11.6582       14.1410       13.3045       14.0185       21.9699       25.8815       25.2726       15.2560       10.6306       16.1998       15.1150       13.5641       19.9760       23.1012       15.9527       19.4613       12.9836       15.8786       12.3366       17.4322       20.1106       24.0640       21.1348       25.2482       28.5678       37.7489       38.5961       37.1137       28.0721       29.5199       31.7028       38.6480       44.1676       50.2718       48.3799       47.4055       47.3996       46.9539       44.3539       42.7782       41.9431       43.1670       40.9436       38.1246       38.0521       39.1002       41.8778       45.2163       62.5184       54.6723       54.8786       67.3177       86.9528       86.5536       80.5155       69.5308       74.2111       83.1764       82.4014       94.8857       89.0248       90.2800       96.6823       86.8148       99.1926       80.4666       70.9495       71.6566      106.4311      107.7320      127.4542       99.4017      106.6865       79.4737       73.7269       76.2766       86.9920      102.8643       91.9705       83.5577       82.3672       74.3755       72.7824       68.3900       62.2696       60.6070       60.4135       60.0598       45.7878       40.1478       41.2304       48.6545       46.0811       48.9126       53.9123       54.5734       55.8111       59.7445       60.6623       58.2332       55.8484       52.5745       50.7949       54.2198       59.0146       71.4241       71.7584       63.3415       66.2858       64.8560       60.7170       55.7847       48.6781       50.7451       57.6776       53.6194       50.9241       57.4500       44.6406       45.3790       47.5443       51.3496       45.7574       45.5092       38.0289       39.3063       37.5149       33.3071       31.2473       32.4344       35.0602        0.0000        0.0000        0.0000        0.0000        0.0000        0.0000        0.0000        0.0000        0.0000        0.0000        0.0000        0.0000        0.0000        0.0000        0.0000        0.0000        0.0000        0.0000        0.0000        0.0000        0.0000        0.0000        0.0000        0.0000        0.0000        0.0000        0.0000        0.0000        0.0000        0.0000        0.0000        0.0000        0.0000        0.0000        0.0000        0.0000        0.0000        0.0000        0.0000        0.0000        0.0000        0.0000        0.0000        0.0000        0.0000        0.0000        0.0000        0.0000        0.0000        0.0000        0.0000        0.0000        0.0000        0.0000        0.0000        0.0000        0.0000        0.0000        0.0000
        0.0000        0.0000        0.0000        0.0000        0.0000        0.0000        0.0000        0.0000        0.0000        0.0000        0.0000        0.0000        0.0000        0.0000        0.0000        0.0000        0.0000        0.0000        0.0000        0.0000        0.0000       36.2604       27.3342       21.7160        5.3911        4.0866        8.2611        3.7661        3.7694        6.1234        6.2424        5.9330        5.0778       11.8779        7.7472        4.6058        1.7787        0.1884        3.0241        3.1972        2.1689       17.3642       19.9510        5.5703       11.8680        4.0099        1.1796        4.4758        3.9703       23.5773       21.7863       20.7791        9.0391        6.5602       13.0673       15.0342       23.7272       12.7745        9.0362        9.4062       13.9309        9.8740       10.0696        8.9139       12.1059        9.3870        7.8945        6.5269       10.6538       24.2647       22.2506       25.6607       24.9979       22.0686       21.9640       16.1438       12.1571       19.0855       17.3509       17.0294       17.4494       25.4241       29.2406       26.4940       34.1857       35.6362       39.5323       30.6019       30.9708       33.0693       33.3191       45.8119       49.1154       45.1140       49.0941       55.2556       54.9554       62.5260       49.9419       45.7943       40.9937       43.9323       44.4111       40.5568       43.2159       38.8931       50.8051       60.0190       58.8552       61.4086       88.6654       92.5417       99.4323       82.5382       74.1331       87.0841       94.4868       86.1573       84.5798       93.0119       87.6569       94.1566      101.0980      111.4245       82.0889       71.2936       76.0946      149.5394      132.9886      111.3742      113.2094      130.4498       74.8690       74.8482       77.0994       90.8600       93.0055       87.3015       86.0317       82.8968       87.1581       80.4327       83.0099       72.2925       68.0233       68.6623       63.4083       50.1981       42.7624       41.5328       49.1509       56.5838       57.0877       52.8346       52.5350       60.1119       58.2733       60.2173       58.3080       59.6357       58.4947       57.1043       61.1741       65.1705       78.3118       86.8651       74.9885       68.5066       65.2030       56.6305       63.7861       64.8505       61.2288       62.9702       65.0235       71.1150       58.9859       56.4214       56.9214       49.5863       55.1580       53.1076       42.5878       37.7511       35.0534       33.3383       33.6299       32.5685       32.0646       30.2879       27.8043        0.0000        0.0000        0.0000        0.0000        0.0000        0.0000        0.0000        0.0000        0.0000        0.0000        0.0000        0.0000        0.0000        0.0000        0.0000        0.0000        0.0000        0.0000        0.0000        0.0000        0.0000        0.0000        0.0000        0.0000        0.0000        0.0000        0.0000        0.0000        0.0000        0.0000        0.0000        0.0000        0.0000        0.0000        0.0000        0.0000        0.0000        0.0000        0.0000        0.0000        0.0000        0.0000        0.0000        0.0000        0.0000        0.0000        0.0000        0.0000        0.0000        0.0000        0.0000        0.0000        0.0000        0.0000        0.0000        0.0000        0.0000        0.0000
        0.0000        0.0000        0.0000        0.0000        0.0000        0.0000        0.0000        0.0000        0.0000        0.0000        0.0000        0.0000        0.0000        0.0000        0.0000        0.0000        0.0000        0.0000        0.0000        0.0000        0.0000        0.0000        9.9595       18.4112       18.0113        5.9058        7.3604        5.1279        2.9607        2.2654        1.4174        2.6737        1.6003        0.8660        0.6969        0.0255        2.0991        1.4762        0.5087        0.5369        8.0698       11.0424       16.0976        1.1133        5.7207        6.8970        5.3262        3.7232        2.5071        2.3089       22.9763       18.7175       25.3025       12.7851       15.3644       22.6630       21.9858       11.8650        7.5510       14.4857       18.9585       15.2877       15.9280       18.3976       14.9621       13.5011        8.9709       13.5812       10.1197       21.1581       14.6196       18.3495       15.2565       16.6763       20.7452       18.2620       16.9648       19.1222       19.6035       24.8797       23.2349       26.1938       23.3468       32.0680       40.7615       41.4879       43.0648       34.9530       32.2125       31.4285       30.2150       40.1782       47.2717       44.1009       46.7722       62.0619       59.1599       52.7834       41.8062       46.8155       39.6798       43.4650       40.9175       39.7678       46.9756       44.9293       57.4421       79.3479       71.2654       68.8677       92.6799      107.3624       97.0977       97.6801      100.9320      113.8667       92.0943       89.9888       84.4846       94.6806       91.1797       97.4268      101.4663      110.7846       91.1631       81.1778       80.8560      111.0702      109.8426      118.3491      137.7514      105.7377       74.5286       82.0918       86.4804       93.8505       95.9117       91.0171       91.0538       86.6741       85.3082       97.2954       94.2125       86.6840       85.8867       94.2281       90.3276       62.8055       56.8177       53.9070       48.9723       59.5110       64.7681       62.3303       55.4853       59.4354       54.3868       64.8749       60.9078       61.3855       60.4864       58.0035       61.4732       74.3494       93.1325      104.0880       88.2510       76.1838       54.5557       51.6322       54.4560       56.0767       52.5821       49.2055       62.0816       70.6726       69.4380       61.8692       53.1056       41.0199       41.9003       47.1486       39.6358       37.0017       36.3378       33.7828       29.5931       29.0348       28.7858       28.7903       26.4749        0.0000        0.0000        0.0000        0.0000        0.0000        0.0000        0.0000        0.0000        0.0000        0.0000        0.0000        0.0000        0.0000        0.0000        0.0000        0.0000        0.0000        0.0000        0.0000        0.0000        0.0000        0.0000        0.0000        0.0000        0.0000        0.0000        0.0000        0.0000        0.0000        0.0000        0.0000        0.0000        0.0000        0.0000        0.0000        0.0000        0.0000        0.0000        0.0000        0.0000        0.0000        0.0000        0.0000        0.0000        0.0000        0.0000        0.0000        0.0000        0.0000        0.0000        0.0000        0.0000        0.0000        0.0000        0.0000        0.0000        0.0000        0.0000
        0.0000        0.0000        0.0000        0.0000        0.0000        0.0000        0.0000        0.0000        0.0000        0.0000        0.0000        0.0000        0.0000        0.0000        0.0000        0.0000        0.0000        0.0000        0.0000        0.0000        0.0000       35.2750       21.2019       26.2010       22.6371       17.6042        9.3672       10.3053       10.5323        2.0457        3.9001        1.6706        2.4845        0.7638        2.7552        8.7067        5.9033       20.5697        6.3305        8.4461        3.2569       17.3159       10.2231        3.0589        8.6022        5.2270        3.4439        6.6600        5.1757       12.3755       12.2810        8.3374        7.0515       17.3101       22.1569       12.7506       17.4833       13.7399        4.6395        7.7220       13.4504       17.9455       12.6006       32.8038       27.0069       25.9516       24.2459       26.2942       41.6475       32.8222       29.2127       29.7088       25.7586       29.6526       23.9659       24.0037       29.9030       33.9577       32.5640       39.6831       44.6638       45.7278       46.4076       46.7306       45.6968       48.5446       54.0886       52.6853       39.4059       47.2562       44.8811       64.3848       65.6011       65.1149       65.4645       59.8261       71.1787       73.6890       63.0345       46.1503       42.2800       42.5210       41.5328       56.9419       51.0353       57.6175       63.7423       71.8180       83.8252       87.0152       84.9745       99.1929      104.9365      119.0879      113.2189      111.7597      106.8400      101.4194      101.6480      112.0816      102.7342      119.5441      139.2382      114.2437       91.6644      103.6127       98.0343      103.1020      109.4817      113.6474      120.6818      105.8932      107.8753      114.7903      129.1055      130.6883      115.3138      112.5077       99.7964       91.6935       96.0728      113.3051      114.8545      105.7270      103.2064      101.5686       95.8617       85.8892       80.3900       70.2881       61.3593       58.9741       59.5766       57.0244       64.9337       59.7382       59.8963       58.3844       56.4747       67.4995       63.1076       64.5597       72.4671       78.7092       84.4024       93.3918       80.3118       63.9514       53.6605       49.6137       44.9103       51.5704       44.4238       43.7950       57.3101       65.4832       59.4265       53.1770       61.0181       44.3342       41.7302       38.2415       38.8209       41.3233       32.0037       27.4502       24.9252       25.1352       25.1949       25.8488       24.9470       28.3552        0.0000        0.0000        0.0000        0.0000        0.0000        0.0000        0.0000        0.0000        0.0000        0.0000        0.0000        0.0000        0.0000        0.0000        0.0000        0.0000        0.0000        0.0000        0.0000        0.0000        0.0000        0.0000        0.0000        0.0000        0.0000        0.0000        0.0000        0.0000        0.0000        0.0000        0.0000        0.0000        0.0000        0.0000        0.0000        0.0000        0.0000        0.0000        0.0000        0.0000        0.0000        0.0000        0.0000        0.0000        0.0000        0.0000        0.0000        0.0000        0.0000        0.0000        0.0000        0.0000        0.0000        0.0000        0.0000        0.0000        0.0000
        0.0000        0.0000        0.0000        0.0000        0.0000        0.0000        0.0000        0.0000        0.0000        0.0000        0.0000        0.0000        0.0000        0.0000        0.0000        0.0000        0.0000        0.0000        0.0000        0.0000       39.0921       32.6525       23.6161       15.4925       11.8758        5.9578        2.4584        0.3265        5.5162        2.9420        5.0287        3.9565        1.5658        2.4031        2.0931        3.2365        6.4847        4.2884        4.2440        3.6204        1.7251        8.8004        5.8612        5.1650       13.5481       11.9834        6.7033       10.4335       10.0679        7.5263       15.0982       22.0691       19.9414       16.4174        8.4792        2.9912        9.3136       12.2669       15.1306        8.4616        9.2952       18.8902       15.4700       20.1798       17.1990       18.3803       13.1456       20.6406       26.2058       33.9196       21.9019       20.8756       23.4450       25.8817       28.6877       29.0147       35.0477       33.6802       36.1459       46.6060       53.0215       57.2643       55.8779       50.2546       50.2817       50.5926       48.8925       45.9485       41.8035       48.8621       55.2323       67.4913       62.9643       74.7934       85.7895       80.3512       80.1223       82.4713       79.2516       60.7027       49.4478       53.2320       60.6481       75.6785       55.5864       58.0264       63.2098       71.8829       90.5754       82.3469       78.2464      105.0299      120.4500      116.1352      118.3698      123.1545      112.9460      121.5326      122.6866      132.3954      117.2599      151.1266      130.5584      118.2304      103.4668      113.4345      116.3146      122.5061      123.7152      126.4886      116.3547      104.7114      104.6303      116.5086      161.5965      172.4498      173.4116      131.1653      115.4320      106.9219      107.3498      121.9052      125.9345      114.3432      110.9203      116.6812       86.7788       83.3601       77.5725       71.1687       64.5394       62.6016       66.1667       61.2228       72.5244       69.1804       62.9330       56.6363       60.1360       68.1001       73.7086       75.4472       75.8381       88.9321       90.1767       86.1830       75.6266       58.4050       48.6130       45.1951       48.6464       37.6892       38.0993       40.8843       53.1768       62.9907       62.5080       55.9347       46.8899       29.9754       31.3486       34.6365       36.4173       37.3467       30.6418       25.8737       23.1469       24.0195       23.9763       24.0267       23.3744       26.1583       26.6708        0.0000        0.0000        0.0000        0.0000        0.0000        0.0000        0.0000        0.0000        0.0000        0.0000        0.0000        0.0000        0.0000        0.0000        0.0000        0.0000        0.0000        0.0000        0.0000        0.0000        0.0000        0.0000        0.0000        0.0000        0.0000        0.0000        0.0000        0.0000        0.0000        0.0000        0.0000        0.0000        0.0000        0.0000        0.0000        0.0000        0.0000        0.0000        0.0000        0.0000        0.0000        0.0000        0.0000        0.0000        0.0000        0.0000        0.0000        0.0000        0.0000        0.0000        0.0000        0.0000        0.0000        0.0000        0.0000        0.0000
        0.0000        0.0000        0.0000        0.0000        0.0000        0.0000        0.0000        0.0000        0.0000        0.0000        0.0000        0.0000        0.0000        0.0000        0.0000        0.0000        0.0000        0.0000        0.0000        0.0000       45.4928       32.4137       22.9068       15.4436       12.8901        9.8434        2.8526        4.0007        2.4652        4.1098        4.3826        3.5876        4.2049        4.3249        0.9317        2.8268        1.7861        3.7568        4.1881        4.1773        2.5877        3.9726        3.1384        3.1783        2.6742       12.2892        9.0558       11.9606       10.0862       12.1779       14.4698       10.9663        5.1655        6.6187        4.1403       11.5259       22.4814        9.3845        4.6010       11.2659       10.7322       22.8727       19.5530       15.8884       14.6689       28.5330       31.3742       20.5662       25.5437       28.4284       18.5717       25.7218       24.3306       30.1430       29.9259       31.9071       32.0484       33.5871       40.5713       51.9421       67.4217       63.2887       61.9290       61.2648       58.9909       54.8069       51.0988       51.2703       48.7107       52.0771       52.9390       55.3780       57.7413       50.9542       53.6464       55.8104       71.3784       72.2750       58.0489       50.2156       51.0893       65.0653       71.5458       75.1072       60.1716       62.8663       63.8394       73.4947       94.8559       82.5777       81.9399      111.9044      117.4833      121.6783      124.7701      130.0184      144.7724      174.1461      146.0804      133.0235      118.6812      124.3630      122.0162      147.6904      121.7837      101.7476      103.7387      109.5587      105.3600      112.6636      125.7460      131.5747      120.0454      116.7871      137.3510      151.8717      168.5215      150.6953      157.6529      135.1854      128.2207      126.6480      134.5430      125.3939      113.0624      107.6853       96.8308      100.6141       89.1533       82.7721       88.3204       81.8316       67.8488       64.2338       69.7898       71.9451       69.7702       71.2900       59.8917       66.3730       70.6402       84.0146       79.3594       76.8845       82.1526       92.1409       73.0112       57.0779       47.0956       47.8360       48.6793       46.3677       48.9181       52.3264       65.9952       70.2890       67.6728       53.1538       38.8408       30.1754       26.8202       27.6657       27.1078       26.7018       26.5647       24.4986       27.5988       25.8123       26.2740       24.7504       25.6156       29.4732       26.4824       23.5923        0.0000        0.0000        0.0000        0.0000        0.0000        0.0000        0.0000        0.0000        0.0000        0.0000        0.0000        0.0000        0.0000        0.0000        0.0000        0.0000        0.0000        0.0000        0.0000        0.0000        0.0000        0.0000        0.0000        0.0000        0.0000        0.0000        0.0000        0.0000        0.0000        0.0000        0.0000        0.0000        0.0000        0.0000        0.0000        0.0000        0.0000        0.0000        0.0000        0.0000        0.0000        0.0000        0.0000        0.0000        0.0000        0.0000        0.0000        0.0000        0.0000        0.0000        0.0000        0.0000        0.0000        0.0000        0.0000
        0.0000        0.0000        0.0000        0.0000        0.0000        0.0000        0.0000        0.0000        0.0000        0.0000        0.0000        0.0000        0.0000        0.0000        0.0000        0.0000        0.0000        0.0000        0.0000        0.0000       31.1736       25.5865       20.2252       16.3721       11.7057        7.8081       10.7177        2.2208        5.4560        3.6496        3.3797        6.8144        2.2392        2.8942        3.5245        3.7127        2.4245        1.4843        1.4459        3.3729        4.8438        2.1067        6.7331        4.5999        4.6441       11.3298        6.2172        6.2491       13.8946       16.2362       17.0792       12.7922        3.7653        8.6151       12.6041       11.4352        9.7756       18.1252        6.7705        7.3527        8.5718        5.0807       10.7203       15.1078       11.7039       13.2591       16.5014       21.3776       21.2108       33.0007       45.2689       22.4540       29.2350       27.4282       35.9780       33.1300       31.1575       37.8496       43.4937       60.6479       58.8303       61.8184       63.3624       59.5461       61.8026       62.0955       64.8374       61.4744       56.9898       49.2672       39.8551       47.2775       49.7432       43.8203       41.7893       46.7496       51.8867       49.0993       56.5293       49.2515       58.8512       75.6363       71.8293       55.1244       57.6124       62.2104       61.6801       60.2232       63.3716      102.6355       82.6147      111.2339      135.6397      131.8776      128.3275      143.1578      155.1313      146.5235      135.0264      138.4414      136.6711      124.4320      117.1077      136.7870      115.8163      108.6458      101.7581      105.9494       96.2422      120.2646      136.2969      137.1460      134.0946      137.5469      149.8122      177.0770      179.2603      188.3495      193.7525      166.0794      154.5816      162.6104      176.7603      177.3752      139.2531      125.9208      119.6850      119.0180      112.5876      101.4797      100.3849       98.3151       96.4809       90.4253       85.6810       73.1959       71.4822       69.8560       65.0253       79.5985       86.7128       95.5987       97.9679       90.3124       79.0754       80.0375       65.7326       53.6054       52.7212       52.2261       53.7228       51.6671       59.2291       56.7420       64.0701       62.5494       66.0431       50.8998       49.7804       42.0594       46.1780       37.6206       34.3541       27.7883       28.8954       31.0070       31.9467       29.3985       29.8979       29.6468       27.1146       31.7548       30.3923       26.6197       25.1400        0.0000        0.0000        0.0000        0.0000        0.0000        0.0000        0.0000        0.0000        0.0000        0.0000        0.0000        0.0000        0.0000        0.0000        0.0000        0.0000        0.0000        0.0000        0.0000        0.0000        0.0000        0.0000        0.0000        0.0000        0.0000        0.0000        0.0000        0.0000        0.0000        0.0000        0.0000        0.0000        0.0000        0.0000        0.0000        0.0000        0.0000        0.0000        0.0000        0.0000        0.0000        0.0000        0.0000        0.0000        0.0000        0.0000        0.0000        0.0000        0.0000        0.0000        0.0000        0.0000        0.0000        0.0000
        0.0000        0.0000        0.0000        0.0000        0.0000        0.0000        0.0000        0.0000        0.0000        0.0000        0.0000        0.0000        0.0000        0.0000        0.0000        0.0000        0.0000        0.0000        0.0000        0.0000        0.0000       52.0744       37.0590       37.4237       29.6736       22.8770       18.7650       11.7959       13.6793       18.2098        6.6878        4.3729        6.9286        5.9781        5.9173       12.5845       17.5181       11.3559        9.5535        7.3496       10.5909        9.0729        7.0262        9.9260       12.4219       12.0972       16.5689       10.1915       11.3576       10.5557        9.9110       11.6762        6.0414       11.8602       11.8353        8.7752       10.8334       10.2510        6.7491        4.6736        5.8478        5.5135        6.0300       10.1687       13.2491       19.7576       14.2299       17.7417       29.3434       28.2768       29.1487       28.1941       32.2824       33.5334       47.7458       55.5004       61.7285       63.6715       69.4092       86.5424      103.2432       93.7227       98.7714       98.8231      105.1614      134.0441      145.2263      135.2778      118.6543       96.3257       91.1121       50.5283       39.6180       35.2416       37.7978       46.4040       43.4640       31.6733       44.8005       39.7548       42.1341       50.5022       85.4102       68.9461       68.0323       63.4500       69.1301       69.5932       69.2013       77.3065       80.2377       99.0553      121.6696      120.6256      115.8698      132.8621      145.1626      168.0219      174.3224      177.0457      145.2729      132.7404       94.4544      120.4692      131.1935      135.1893      114.7111      122.9038      132.6730      147.5343      164.3044      171.3816      156.6999      181.3296      168.5334      173.2140      191.1948      195.3081      203.9198      192.4537      183.1419      198.2046      204.0644      187.3611      192.5918      177.2978      173.1658      145.9195      140.6281      150.3768      146.2647      118.1510      108.9179      100.8491       96.3865       84.8496       87.4604       88.3832       85.4904       92.2765      100.5794      111.3696      102.5812      105.6597      103.9550       89.5042       80.2200       75.3574       71.2163       72.9035       78.1646       83.7995       93.8971       79.9833       74.5770       62.9259       60.1523       61.7234       59.0130       48.8830       49.5060       52.6464       46.7589       43.0893       48.5589       48.6392       47.3232       35.8156       36.4085       40.3199       36.8277       37.4953       39.3475       28.0216       26.7922       17.0100        0.0000        0.0000        0.0000        0.0000        0.0000        0.0000        0.0000        0.0000        0.0000        0.0000        0.0000        0.0000        0.0000        0.0000        0.0000        0.0000        0.0000        0.0000        0.0000        0.0000        0.0000        0.0000        0.0000        0.0000        0.0000        0.0000        0.0000        0.0000        0.0000        0.0000        0.0000        0.0000        0.0000        0.0000        0.0000        0.0000        0.0000        0.0000        0.0000        0.0000        0.0000        0.0000        0.0000        0.0000        0.0000        0.0000        0.0000        0.0000        0.0000        0.0000        0.0000        0.0000        0.0000
        0.0000        0.0000        0.0000        0.0000        0.0000        0.0000        0.0000        0.0000        0.0000        0.0000        0.0000        0.0000        0.0000        0.0000        0.0000        0.0000        0.0000        0.0000        0.0000        0.0000        0.0000       44.9611       32.4488       37.9228       34.9415       30.5981       25.5054       16.5548       11.3729        9.6535       14.1775        7.5615        7.5566       16.3201       21.5098       18.9394       15.4349       10.3262        9.3209       12.5034        7.7482        9.2310        7.0530       12.6096        8.4715        9.0358       12.1759       17.0894       14.7476       12.3795       11.7916       11.9573        7.3523        7.7933       15.9221       12.1646       14.4133        9.0178        5.2087       10.4906       11.7248        7.5897        5.7138        9.9470       18.6504       16.8790       16.0228       31.6989       30.9340       27.5856       30.4836       44.1268       36.2112       35.4069       48.8040       57.6995       54.8439       66.9183       73.4188       96.2310      104.3604      103.6879      110.1856      101.4617      103.1645      114.9854      128.8418      107.3972      101.9855      104.8091      102.8936       43.2096       39.8715       36.9541       30.3819       25.8780       39.7245       34.0497       30.7547       35.0828       33.8572       38.0504       50.2056       62.8557       78.3071       67.5312       64.6683       62.3722       61.0381       65.3998       78.8542       93.7054       99.5523      114.6683      122.0509      154.2100      170.1032      165.2674      174.3283      188.3459      143.5028      116.1688      104.7283      123.7585      136.4894      121.4505      124.9616      141.1309      171.0648      175.8528      191.2516      189.5804      164.3542      177.4341      184.2565      180.6196      184.1518      178.0639      184.6396      197.4302      208.5322      225.5171      243.1575      235.8146      218.2663      214.7225      201.9037      168.5928      173.7393      163.6545      147.6655      127.2700      112.5376       99.3071       91.7923       95.0105       92.2120       88.9011       94.3170      102.5578      113.9725      117.5852       94.8149       99.4005      101.6493      100.4290       98.4600       99.8600       98.0507      104.9205       99.4882      106.6372      105.7883      113.0701       78.8830       71.6240       75.2750       67.9645       60.6948       56.1320       55.3886       60.2315       65.2896       52.4707       45.4738       58.0227       47.9156       46.4432       43.2994       53.7029       44.8975       50.2468       39.2038       30.8249       27.7329       18.4800        0.0000        0.0000        0.0000        0.0000        0.0000        0.0000        0.0000        0.0000        0.0000        0.0000        0.0000        0.0000        0.0000        0.0000        0.0000        0.0000        0.0000        0.0000        0.0000        0.0000        0.0000        0.0000        0.0000        0.0000        0.0000        0.0000        0.0000        0.0000        0.0000        0.0000        0.0000        0.0000        0.0000        0.0000        0.0000        0.0000        0.0000        0.0000        0.0000        0.0000        0.0000        0.0000        0.0000        0.0000        0.0000        0.0000        0.0000        0.0000        0.0000        0.0000        0.0000        0.0000        0.0000
        0.0000        0.0000        0.0000        0.0000        0.0000        0.0000        0.0000        0.0000        0.0000        0.0000        0.0000        0.0000        0.0000        0.0000        0.0000        0.0000        0.0000        0.0000        0.0000        0.0000        0.0000       39.7887       35.6764       39.4326       36.3314       34.2699       26.5532       17.1755       11.1443        9.1711       12.7439        9.4450        7.3976        8.7950       10.6347       16.2579       19.7337       14.2719        9.1517        6.0532        5.0258        9.4058        8.1627       12.2645        9.6083       10.1668       16.7354       13.9406       16.3636       12.7604        7.4658       10.8645        7.5212        4.3759       12.2042       19.8330       26.7663       17.1641       10.6192        7.0709        8.0243       11.3054        6.6285       12.2049       11.1606       13.4577       14.2301       22.8804       29.4495       29.1926       38.6537       38.7005       34.3242       33.0896       35.7324       46.8017       64.3924       75.7243       88.7127      111.8131      109.9561      125.4831      124.5344      105.5789      101.0801      111.3601      122.6283       92.4598       88.6306       72.6258       53.3511       40.3048       35.1632       36.5694       29.0688       24.3463       23.8134       27.8312       23.3902       28.4998       33.6958       31.2185       32.7287       45.5320       50.5938       58.9223       64.0622       59.2102       60.9545       53.3886       66.2912       95.6468      107.2468      114.6770      115.1162      141.2721      136.3832      153.9092      161.0608      141.4532      122.0046      110.4739      107.9958      123.7328      134.5634      143.1721      148.6140      158.2475      173.2816      169.0850      207.7453      206.1512      195.9187      172.0957      174.0001      210.4921      189.8443      186.6328      189.0573      197.5661      213.4586      218.3307      230.8692      227.5833      227.6083      220.6578      194.2220      175.6022      177.9774      163.1211      152.9792      138.2945      128.5040      110.3161      107.1766      106.9028      103.9922      111.0658      123.1389      125.0815      111.1354      102.2314       90.7471      100.5272      102.1012      101.2820       98.0894      107.1234      113.3322      130.8978      127.5871      119.7386      111.4185      115.0949      100.7812       79.2346       95.4852       91.4515       88.9589       76.5445       84.2663       92.2790       77.6988       66.2732       57.7129       75.8788       67.5875       65.3861       54.1212       62.5480       43.8704       39.4943       39.9792       32.3790       37.7372       24.4500        0.0000        0.0000        0.0000        0.0000        0.0000        0.0000        0.0000        0.0000        0.0000        0.0000        0.0000        0.0000        0.0000        0.0000        0.0000        0.0000        0.0000        0.0000        0.0000        0.0000        0.0000        0.0000        0.0000        0.0000        0.0000        0.0000        0.0000        0.0000        0.0000        0.0000        0.0000        0.0000        0.0000        0.0000        0.0000        0.0000        0.0000        0.0000        0.0000        0.0000        0.0000        0.0000        0.0000        0.0000        0.0000        0.0000        0.0000        0.0000        0.0000        0.0000        0.0000        0.0000        0.0000
        0.0000        0.0000        0.0000        0.0000        0.0000        0.0000        0.0000        0.0000        0.0000        0.0000        0.0000        0.0000        0.0000        0.0000        0.0000        0.0000        0.0000        0.0000        0.0000        0.0000        0.0000       33.9336       32.5191       38.1770       34.3433       28.0332       24.8980       14.0938       10.6607       10.4041        8.5013       10.8818       13.4135        9.1408       10.0752       13.7845       15.8516       17.5517       16.1667       13.6430       12.3067       13.7304        9.3272       12.5071       16.9887       16.8426       11.1585       12.1945        9.6955        6.7122        5.3948        4.1952        4.8955        4.8199        7.4280        8.8197        8.3532        8.2829        9.8780        7.4216        4.8023        5.2917        7.2607       11.6325       11.6160       14.2163       14.0211       26.2938       23.7211       26.9103       23.3393       30.1234       37.5146       34.1579       45.3445       54.3031       66.9833       72.3380       72.6866       87.5444      100.6040      104.2994      127.5529       96.2954       90.0195       81.7092       82.1392       63.3814       71.9947       78.9049       68.6814       45.9887       38.5650       33.3820       27.2753       24.1864       29.2005       28.9052       23.4361       28.6222       25.8726       29.0553       33.4529       47.1044       45.6251       44.4794       51.6973       45.5728       51.1309       53.2636       61.2128       99.1785       96.1197      105.4529      103.7664      115.9507      106.0062      128.9288      137.8742      117.1459      108.6740      109.3385      110.7876      133.9962      133.4053      141.5515      141.4533      158.5072      174.3291      167.8942      186.9838      172.9915      198.3978      176.0950      192.9738      220.1352      199.9348      201.8910      198.9953      209.5142      209.7677      205.5204      204.6397      213.2639      229.2877      213.3598      199.7203      178.0673      176.1198      173.5811      169.4714      159.8611      147.4877      147.7923      134.0193      128.1437      139.7057      134.2155      144.5648      129.8086      112.6357      105.6474       94.1500       95.3502      100.8495      106.9599      101.0842      104.0461      115.0711      126.3708      121.4876      135.4429      129.9268      119.8081      116.6085       95.9098       94.9461      100.4093       96.9147      109.1514      110.6191      106.1658      123.1639      100.7606       84.5892       92.6213       89.3145       72.7710       61.6987       70.0144       54.3078       41.0546       44.0115       50.9027       45.6348        0.0000        0.0000        0.0000        0.0000        0.0000        0.0000        0.0000        0.0000        0.0000        0.0000        0.0000        0.0000        0.0000        0.0000        0.0000        0.0000        0.0000        0.0000        0.0000        0.0000        0.0000        0.0000        0.0000        0.0000        0.0000        0.0000        0.0000        0.0000        0.0000        0.0000        0.0000        0.0000        0.0000        0.0000        0.0000        0.0000        0.0000        0.0000        0.0000        0.0000        0.0000        0.0000        0.0000        0.0000        0.0000        0.0000        0.0000        0.0000        0.0000        0.0000        0.0000        0.0000        0.0000        0.0000
        0.0000        0.0000        0.0000        0.0000        0.0000        0.0000        0.0000        0.0000        0.0000        0.0000        0.0000        0.0000        0.0000        0.0000        0.0000        0.0000        0.0000        0.0000        0.0000        0.0000        0.0000        0.0000       43.8071       41.5719       36.8380       32.8304       27.5888       16.8646       12.7162       10.9456       10.7261       10.6370       10.5295       12.0860       14.6785       26.6899       30.8945       32.2379       29.8937       27.4954       22.8912       20.4958       18.6300       12.7382       11.3746        8.6323       12.3215        7.3030        9.0040        7.9427        8.3490       12.7354       13.9279        6.6013        5.9571        8.6183       12.5192       11.7500        8.0612        8.0652        9.7010       10.6877       11.8487       14.3044       16.6565       18.2269       21.4082       35.4824       33.2589       33.0034       33.3259       45.8843       58.8800       62.9894       65.2803      103.7005      104.7578      117.8295      122.8495      139.9942      144.6091      162.7468      167.1404      158.9937      154.1194      141.5077      120.6407       97.0611       80.7947       89.3122      105.7938       84.2377      106.5986       85.3930       81.2597       30.3058       23.7950       29.2615       24.5119       15.8101       27.1634       25.9839       22.8379       33.2964       34.4850       33.8993       35.6669       44.9628       50.0089       52.5658       57.7432       83.8984       99.6069       97.5418       99.9428      106.7136       96.4216       97.9682       98.2334      105.7217      110.4031      107.8252       98.7511      119.5645      110.0896      130.2793      146.2913      160.5365      159.1250      167.4771      176.1541      188.7197      205.3311      198.5468      200.2783      194.7222      208.2072      222.3387      221.1691      213.9219      228.7376      225.2422      225.1004      233.9165      235.4442      225.7543      211.6712      224.9724      243.8969      245.2961      220.4172      192.5162      173.1359      160.6352      156.7858      153.7937      173.4160      171.1665      175.1093      147.7488      135.4045      130.8590      109.8085       91.9077      117.5005      129.9187      119.7586      124.6911      139.6273      121.8914      123.2884      143.7395      138.3370      137.1913      148.4820      164.8365      162.3162      150.8542      156.6030      164.4471      169.1790      167.1048      177.0083      139.7505      124.8963      123.1638       95.8416       83.2203       77.0233       72.6665       55.2978       56.7081       63.4188       60.0014       66.8362       58.3192       65.6514       83.4645       87.4781        0.0000        0.0000        0.0000        0.0000        0.0000        0.0000        0.0000        0.0000        0.0000        0.0000        0.0000        0.0000        0.0000        0.0000        0.0000        0.0000        0.0000        0.0000        0.0000        0.0000        0.0000        0.0000        0.0000        0.0000        0.0000        0.0000        0.0000        0.0000        0.0000        0.0000        0.0000        0.0000        0.0000        0.0000        0.0000        0.0000        0.0000        0.0000        0.0000        0.0000        0.0000        0.0000        0.0000        0.0000        0.0000        0.0000        0.0000        0.0000        0.0000        0.0000
        0.0000        0.0000        0.0000        0.0000        0.0000        0.0000        0.0000        0.0000        0.0000        0.0000        0.0000        0.0000        0.0000        0.0000        0.0000        0.0000        0.0000        0.0000        0.0000        0.0000        0.0000        0.0000        0.0000        0.0000        0.0000        0.0000       25.4832       16.4678       13.7008       12.0205       11.9150       11.8460       11.6770       13.4790       17.2397       31.2328       37.0084       38.5665       34.9964       30.6126       29.7402       24.4273       21.3656       11.9528        9.1153        9.2268        8.2906        9.1295        9.2827        9.7720       13.1494        6.1095        7.9559       11.2614       13.7865        8.0773        6.8399        7.9796        7.9424        9.6991        8.3723       10.3048       10.5350       13.9160       18.1676       20.1084       20.0394       29.9958       34.3545       40.9117       45.9677       58.3137       52.6888       56.2453       67.9142      116.4104      116.2260      124.8527      139.0269      136.8975      149.6300      129.4066      131.9985      124.6399      144.1342      168.0080      149.9544      142.9534      137.5041      142.4977      122.9414       79.1933       79.8640       95.3571       68.5732       37.1368       24.6191       15.5088       15.2288       13.3899       12.3758       15.9318       16.7654       34.5642       48.8259       31.7851       29.4252       38.4857       42.5532       44.9299       54.6730       69.0584       79.4697       93.9206       99.2824      115.1644       93.6767       80.9667       79.3519      106.1961      112.9332       97.8724       91.8748      104.0489      106.5931      124.7339      129.1128      154.4126      156.5308      170.3654      175.1950      174.2085      192.4905      212.4275      224.3511      213.4751      217.1247      205.6672      197.5918      206.8990      216.2612      218.1219      231.8341      236.4408      255.4751      212.4976      210.0271      241.9534      254.0367      238.0075      217.6561      186.2340      164.5974      155.1803      143.9547      135.7495      138.6777      156.3742      154.8151      144.6398      152.5655      131.9472      119.1834      118.8418      154.1061      165.9072      159.9660      121.9316      126.7642      132.5547      142.2164      157.8996      147.7710      149.0808      182.4372      201.9104      186.0007      188.4060      182.4969      196.0585      206.5669      216.6951      207.8420      161.0952      128.6912      126.5436      100.6111       73.7205       69.7261       66.8248       66.2819       69.5734       63.6222       71.6632       77.2962       72.8107       74.7862       78.3410       79.3986        0.0000        0.0000        0.0000        0.0000        0.0000        0.0000        0.0000        0.0000        0.0000        0.0000        0.0000        0.0000        0.0000        0.0000        0.0000        0.0000        0.0000        0.0000        0.0000        0.0000        0.0000        0.0000        0.0000        0.0000        0.0000        0.0000        0.0000        0.0000        0.0000        0.0000        0.0000        0.0000        0.0000        0.0000        0.0000        0.0000        0.0000        0.0000        0.0000        0.0000        0.0000        0.0000        0.0000        0.0000        0.0000        0.0000        0.0000        0.0000        0.0000        0.0000
        0.0000        0.0000        0.0000        0.0000        0.0000        0.0000        0.0000        0.0000        0.0000        0.0000        0.0000        0.0000        0.0000        0.0000        0.0000        0.0000        0.0000        0.0000        0.0000        0.0000        0.0000        0.0000        0.0000        0.0000        0.0000        0.0000        0.0000       18.0421       16.1312       16.3911       16.2340       15.8644       16.6869       17.9491       20.6778       36.3132       40.7800       41.4958       37.6718       31.9234       28.2873       24.6326       21.3282       14.7071        9.6624        8.7025        8.3644        9.2729        9.5836        8.7564        8.0753        8.0086        9.5623        5.9868        8.1914        8.3646        8.4935        7.5979        7.6259        7.1725        8.3991        8.5392        9.0896       10.6927       10.8842       15.4089       17.5745       28.7521       40.9590       41.9009       36.7445       47.2744       48.6455       55.5646       64.7785      108.5181      111.1031      111.9730      108.5793      110.9393      145.7007      147.7941      139.4526      106.8408      115.5219      127.3689      129.0699      123.4738      126.5863      166.2513      157.9016       97.2775       66.9266       64.6046       64.7531       18.8482       17.8624       22.4890       16.9951       10.0482       10.3906       12.4918       17.8695       20.9238       24.1166       22.2433       23.0678       39.1685       34.0466       37.8472       48.6079       63.4651       71.6978       92.5746       83.1936       75.8067       67.2684       69.9487       71.0907       93.2971       91.9667       87.1359       84.1573       95.7761       98.1373      102.8705      115.6960      140.3017      144.7399      168.6091      177.6917      174.3320      197.6038      218.6890      229.8246      215.2324      198.7180      207.3679      215.3227      224.1263      215.8485      255.6214      241.3765      255.3709      240.2294      203.6837      223.5514      241.5339      274.9714      265.7810      246.4821      202.5731      163.2649      141.5631      136.0491      134.8987      133.9644      139.6040      142.8672      155.6123      149.3194      122.8934      124.9766      153.8250      155.1189      159.0306      149.4965      139.1983      154.0002      163.9968      154.3656      152.0388      160.4176      171.6540      190.6215      197.0515      214.4760      229.9538      209.1677      221.2563      221.9945      229.8644      212.2203      185.1132      153.1009      123.3632       97.9693       77.1114       70.9265       66.2293       75.2451       78.3450       75.0236       81.6153       86.5298       79.4203       77.4700       81.0512       76.3661       65.1600        0.0000        0.0000        0.0000        0.0000        0.0000        0.0000        0.0000        0.0000        0.0000        0.0000        0.0000        0.0000        0.0000        0.0000        0.0000        0.0000        0.0000        0.0000        0.0000        0.0000        0.0000        0.0000        0.0000        0.0000        0.0000        0.0000        0.0000        0.0000        0.0000        0.0000        0.0000        0.0000        0.0000        0.0000        0.0000        0.0000        0.0000        0.0000        0.0000        0.0000        0.0000        0.0000        0.0000        0.0000        0.0000        0.0000        0.0000        0.0000        0.0000
        0.0000        0.0000        0.0000        0.0000        0.0000        0.0000        0.0000        0.0000        0.0000        0.0000        0.0000        0.0000        0.0000        0.0000        0.0000        0.0000        0.0000        0.0000        0.0000        0.0000        0.0000        0.0000        0.0000        0.0000        0.0000        0.0000        0.0000        0.0000        0.0000        0.0000       24.9265       23.4305       23.8723       24.9155       26.5702       42.1305       44.2261       42.5630       37.1666       29.3976       24.6155       20.8860       18.5584       10.6845        8.9715        9.3956        9.6298       10.3268       12.9971       10.9735       10.2292       11.1203        6.1843        6.3344       10.8531        7.6141        6.9687        7.2404        7.1727        7.2293        8.2530        9.4084        8.4767        9.6274       12.6045       13.7936       16.2282       30.3048       30.6055       35.4733       31.1079       41.2685       49.8490       55.0703       50.9520       82.2844       89.3612       90.7300       87.1449      101.5565      126.3422      123.6623      114.7120      106.5914      129.8064      133.6414      107.6427       88.8363       77.5604       83.6886      100.7081       99.4405       91.3629       49.7681       33.9418       14.5597        9.0996       20.9848        9.6025        9.6587        7.1964        8.3415        9.2580       15.7922       25.7473       20.5450       20.0320       26.8707       33.7675       36.8899       45.2787       58.1215       65.9083       72.0500       75.5558       66.6815       61.4716       69.8871       73.7213       93.5343       97.5958       92.2356       90.2881       99.6153      101.8566       96.2398      107.9214      121.9319      137.1056      160.3517      178.5809      193.7207      216.9740      202.1557      187.9156      187.1141      179.2408      220.7990      241.9599      213.6735      233.7345      265.5174      233.6497      228.7917      214.9972      219.4404      264.8937      270.3989      301.3831      282.3123      269.3811      219.8313      186.9185      154.2165      149.7177      148.4890      163.9299      172.5000      190.4807      182.1089      164.9817      170.7931      169.9316      165.2409      159.6648      130.5830      157.1174      172.1752      178.8554      185.0737      160.7082      181.5067      192.5223      185.2969      193.4467      233.2704      246.1852      262.0989      244.9724      252.9589      251.0843      240.5533      212.8147      183.7997      166.1867      125.0691      107.4586       86.6379       80.4740       82.5531       89.1417      101.5132       92.5186       88.6355       92.5708       87.1601       79.0695       80.8786       81.2588       68.4000        0.0000        0.0000        0.0000        0.0000        0.0000        0.0000        0.0000        0.0000        0.0000        0.0000        0.0000        0.0000        0.0000        0.0000        0.0000        0.0000        0.0000        0.0000        0.0000        0.0000        0.0000        0.0000        0.0000        0.0000        0.0000        0.0000        0.0000        0.0000        0.0000        0.0000        0.0000        0.0000        0.0000        0.0000        0.0000        0.0000        0.0000        0.0000        0.0000        0.0000        0.0000        0.0000        0.0000        0.0000        0.0000        0.0000        0.0000        0.0000        0.0000
        0.0000        0.0000        0.0000        0.0000        0.0000        0.0000        0.0000        0.0000        0.0000        0.0000        0.0000        0.0000        0.0000        0.0000        0.0000        0.0000        0.0000        0.0000        0.0000        0.0000        0.0000        0.0000        0.0000        0.0000        0.0000        0.0000        0.0000        0.0000        0.0000        0.0000        0.0000       50.4991       54.2504        0.0000        0.0000       46.7886       46.9097       43.3798       36.1031       12.3357       10.2101        8.4340        6.9144        7.0015        6.5952        8.5291        7.5853       18.5163       21.9198       19.2100       17.2240        7.7352        7.3066        8.3606        9.0779        4.8804        5.3906        4.7203        7.3950        7.2336       11.5326        8.5092        9.5763       12.9342       18.3090       18.0894       17.8764       23.5721       21.0085       32.4814       38.8848       45.3264       40.3839       43.1286       49.9677       79.3601       74.4207       87.5547       97.1796       96.5215      106.9316      114.6365      126.3485      186.9084      167.7326      138.3295      136.4134       87.2453       81.8365      112.7596      114.4813      159.6791      198.6949      111.1668      107.8183       13.5273        5.5311        6.4479        9.7686        4.2034        2.9690        4.3645        6.8088       14.1886       20.0765       19.7753       13.6537       20.3447       24.0466       33.9377       41.7301       53.6055       63.4513       87.7830       93.4253       75.0853       68.6201       78.9696       84.2587      111.3672      106.8745      104.1778      106.2096       87.1774       87.1355       83.7903       86.8534      108.3097      115.7270      133.6578      168.6069      180.1702      187.8318      191.2402      186.2250      197.6456      210.9693      236.9706      216.6284      203.3665      206.5252      232.5807      225.0837      260.6523      262.1577      283.6461      310.6979      328.9703      346.5407      347.3074      313.6787      261.3344      227.2159      205.6938      198.8460      207.9364      234.4889      255.4919      269.2089      262.6613      234.5844      238.2937      240.6728      234.8091      209.5036      209.0941      196.7360      188.8186      185.0174      187.1534      213.8100      253.2077      233.9076      216.1228      232.3007      281.3542      300.1921      310.1959      278.0902      265.9933      256.5082      239.8462      212.2616      171.0396      157.8055      148.8797      132.4893      122.6124      111.8210      113.4278      111.0889      101.6889       94.0649       88.0698       87.3214       85.9857       81.9256       73.4919        0.0000        0.0000        0.0000        0.0000        0.0000        0.0000        0.0000        0.0000        0.0000        0.0000        0.0000        0.0000        0.0000        0.0000        0.0000        0.0000        0.0000        0.0000        0.0000        0.0000        0.0000        0.0000        0.0000        0.0000        0.0000        0.0000        0.0000        0.0000        0.0000        0.0000        0.0000        0.0000        0.0000        0.0000        0.0000        0.0000        0.0000        0.0000        0.0000        0.0000        0.0000        0.0000        0.0000        0.0000        0.0000        0.0000        0.0000        0.0000        0.0000        0.0000        0.0000
        0.0000        0.0000        0.0000        0.0000        0.0000        0.0000        0.0000        0.0000        0.0000        0.0000        0.0000        0.0000        0.0000        0.0000        0.0000        0.0000        0.0000        0.0000        0.0000        0.0000        0.0000        0.0000        0.0000        0.0000        0.0000        0.0000        0.0000        0.0000        0.0000        0.0000        0.0000        0.0000        0.0000        0.0000        0.0000        0.0000        0.0000       42.7033       35.4808       12.6785        7.9802        5.9387        5.6724        6.1727        6.5289        7.4101        8.7182       18.3826       21.3933       21.6259       18.6370        5.9140        4.0166        5.0320        6.6564        3.3485        3.6620        4.6973       11.2421        7.2577        6.7953        8.4267       11.6754       12.5222       14.7584       14.7654       16.8798       16.9834       24.8252       32.0675       22.7679       36.3324       56.0067       55.5603       54.7556       60.0086       77.4012       97.5090      102.7588      117.3425      109.8984      114.4529      118.2238      112.8229       88.5863       84.6084      196.8981      194.7419      124.1433      132.1382      147.3955      148.3665      134.9515      104.5665      145.2483       30.2626        7.2762        3.2336        5.7672        1.4888        0.9482        2.0630        1.6512        4.2735        6.3417        7.7999        8.9841       17.9611       19.9374       29.4244       37.9805       61.1361       60.0205       95.7717      115.3272       76.1445       76.0739       72.8103       78.8125      101.4104      115.8933      118.7063      105.8064       84.1078       76.8256       78.3780       82.9738      107.2305      119.7454      127.0006      153.8990      169.7859      183.1316      212.4083      205.7795      202.1004      225.4197      223.6252      234.5403      210.6343      218.7851      218.0459      233.1833      251.6313      285.3543      324.8534      304.0243      323.4777      323.2478      305.5997      299.2650      271.0701      252.1330      238.7930      237.4953      229.7924      210.1133      224.1312      255.5205      274.8981      252.9450      254.6084      275.6155      290.3367      284.2960      254.6974      243.8619      242.9081      235.1918      222.3132      220.0538      243.5936      246.7822      260.8284      272.4341      307.2004      348.7669      333.4065      292.4829      261.7020      265.9236      240.6802      236.1881      171.9293      157.3009      134.9902      126.0542      126.8952      123.5954      127.4195      109.6492       99.3350       96.1443       92.1448       94.1625       86.9318       82.3976        0.0000        0.0000        0.0000        0.0000        0.0000        0.0000        0.0000        0.0000        0.0000        0.0000        0.0000        0.0000        0.0000        0.0000        0.0000        0.0000        0.0000        0.0000        0.0000        0.0000        0.0000        0.0000        0.0000        0.0000        0.0000        0.0000        0.0000        0.0000        0.0000        0.0000        0.0000        0.0000        0.0000        0.0000        0.0000        0.0000        0.0000        0.0000        0.0000        0.0000        0.0000        0.0000        0.0000        0.0000        0.0000        0.0000        0.0000        0.0000        0.0000        0.0000        0.0000        0.0000
        0.0000        0.0000        0.0000        0.0000        0.0000        0.0000        0.0000        0.0000        0.0000        0.0000        0.0000        0.0000        0.0000        0.0000        0.0000        0.0000        0.0000        0.0000        0.0000        0.0000        0.0000        0.0000        0.0000        0.0000        0.0000        0.0000        0.0000        0.0000        0.0000        0.0000        0.0000        0.0000        0.0000        0.0000        0.0000        0.0000        0.0000        0.0000        0.0000       13.3725       10.8075        9.7889       10.2508       11.3305       11.6133       12.3342       12.3898       24.5246       23.6016       21.2419       17.8216        4.6692        4.1740        6.3391        8.5838        4.8299        5.7046        5.5135        6.2511        7.5228        7.9543       10.0658        9.9216       11.6747       12.4494       12.4394       14.7704       18.0206       20.1733       18.1498       14.5269       19.4718       32.6072       37.8401       37.3971       49.5372       50.1398       73.4330       73.1804       90.3817       81.3251       92.0350       76.6632      108.3969       75.5501      133.7545      187.2490      170.9062      121.2825      100.1917      114.2372       78.6772      137.9848      126.3248      131.4948       33.3787       16.5900        8.1258        5.1917        4.1116        1.9092        1.3068        1.6297        3.8062        4.5436        5.2292        8.4455       15.6833       17.8062       24.5713       33.4627       65.8563       64.8901       75.2583       76.3405       69.6479       74.6399       75.3140       77.0583      101.1305      109.3328      114.0470      103.3976       83.3720       82.1953       70.6247       74.3300       91.9970      112.9426      122.3439      130.4676      168.3114      193.0109      206.9212      186.5513      197.6795      220.3268      223.2421      227.3513      199.1255      199.9992      197.7531      243.1967      281.2439      288.2265      287.2597      286.5571      315.7727      290.7782      305.2680      312.3900      290.6121      291.1629      260.6739      239.7448      253.3538      252.6159      277.8591      280.0959      302.0330      301.8813      289.7782      324.6238      338.6852      309.4725      298.0639      283.1032      263.1765      249.4983      245.2098      230.2241      279.7860      276.3603      287.3034      285.4027      331.3185      331.2752      303.0757      295.9676      269.4483      278.7755      245.6931      217.9808      177.7422      154.8930      138.0286      128.1197      125.9195      123.9541      119.5333      110.2677      104.6538      105.9589      100.4933       94.3650       80.9731       77.9764        0.0000        0.0000        0.0000        0.0000        0.0000        0.0000        0.0000        0.0000        0.0000        0.0000        0.0000        0.0000        0.0000        0.0000        0.0000        0.0000        0.0000        0.0000        0.0000        0.0000        0.0000        0.0000        0.0000        0.0000        0.0000        0.0000        0.0000        0.0000        0.0000        0.0000        0.0000        0.0000        0.0000        0.0000        0.0000        0.0000        0.0000        0.0000        0.0000        0.0000        0.0000        0.0000        0.0000        0.0000        0.0000        0.0000        0.0000        0.0000        0.0000        0.0000        0.0000        0.0000
        0.0000        0.0000        0.0000        0.0000        0.0000        0.0000        0.0000        0.0000        0.0000        0.0000        0.0000        0.0000        0.0000        0.0000        0.0000        0.0000        0.0000        0.0000        0.0000        0.0000        0.0000        0.0000        0.0000        0.0000        0.0000        0.0000        0.0000        0.0000        0.0000        0.0000        0.0000        0.0000        0.0000        0.0000        0.0000        0.0000        0.0000        0.0000        0.0000        0.0000       18.6336       18.5028       19.0224       22.4874       24.8270       23.5486       21.1926       34.0993       27.8010       23.2037       18.5347        5.6329        3.7092        4.7238        4.8052        8.3006       11.4230       10.0424        9.2135       12.8722       11.5788       11.1476       12.5829       14.5951       14.5812       13.8001       17.1627       19.4846       23.0500       24.8370       19.8773       27.1953       26.7705       33.6000       27.3151       32.9245       36.9390       39.2126       54.6427       57.6978       57.1901       67.4371       79.0059       86.7509      148.6461      154.8625      160.6661      190.4134      107.7205       97.7240      105.7826       76.0521      124.7279      130.2165       99.6096       34.4648       30.9679       24.8522        8.9142        7.6457        7.1124        3.4461        2.2763        5.6607        4.5591        5.4739        7.4855       13.8077       17.1405       23.6652       33.5572       70.7145       63.4951       70.3358       71.3363       74.3128       83.4955       91.0148       80.3827       99.3272      103.1366      106.3520      106.6927      103.3899       88.7770       69.8983       71.2085       92.2080      109.8969      117.8718      124.9749      143.6867      173.3618      182.3284      198.5925      200.6318      209.5943      211.6852      197.5190      167.5070      144.0464      153.2530      196.2169      252.3151      263.7551      248.0526      254.2636      292.6436      294.4537      322.4760      319.4398      293.5061      271.7940      244.0059      242.3132      278.5653      276.8539      289.1193      253.8581      270.8573      310.2642      288.0045      310.2102      361.7294      328.9039      324.9319      334.5304      285.3650      294.0667      266.1427      261.1249      310.0737      321.0562      321.9112      300.6318      269.1401      280.3257      296.4909      281.8940      252.6365      252.7565      240.2104      206.5905      169.4562      153.5862      147.2755      140.1732      127.9758      124.6204      117.6315      122.4310       99.3265       93.4388       91.1575       88.7945       79.1371        0.0000        0.0000        0.0000        0.0000        0.0000        0.0000        0.0000        0.0000        0.0000        0.0000        0.0000        0.0000        0.0000        0.0000        0.0000        0.0000        0.0000        0.0000        0.0000        0.0000        0.0000        0.0000        0.0000        0.0000        0.0000        0.0000        0.0000        0.0000        0.0000        0.0000        0.0000        0.0000        0.0000        0.0000        0.0000        0.0000        0.0000        0.0000        0.0000        0.0000        0.0000        0.0000        0.0000        0.0000        0.0000        0.0000        0.0000        0.0000        0.0000        0.0000        0.0000        0.0000        0.0000
        0.0000        0.0000        0.0000        0.0000        0.0000        0.0000        0.0000        0.0000        0.0000        0.0000        0.0000        0.0000        0.0000        0.0000        0.0000        0.0000        0.0000        0.0000        0.0000        0.0000        0.0000        0.0000        0.0000        0.0000        0.0000        0.0000        0.0000        0.0000        0.0000        0.0000        0.0000        0.0000        0.0000        0.0000        0.0000        0.0000        0.0000        0.0000        0.0000        0.0000        0.0000        0.0000        0.0000       81.6025       84.6259       78.8852       65.1821       29.3904       21.0193       16.1646       12.6130        5.8404        3.6479        3.9675        6.4612       22.5931       28.0322       30.8723       28.4694       21.4681       20.7935       18.9367       19.2625       17.0949       16.8173       16.4183       19.2525       33.3904       36.2209       37.6903       35.4794       24.9793       28.5706       24.2317       24.7928       14.5794       18.1609       26.0938       33.8753      110.5690      111.1850      105.8359      122.1937      182.4965      218.3668      239.0507      275.9216      265.2456      187.1174      157.2133      162.3585      188.7794      227.5416      185.2536      140.9789       93.2567       88.3664       94.2738      115.8568       54.3613       46.9239       69.0378       43.9748        4.9975        3.0222        3.4055        5.5210       12.1987       17.0765       26.4848       40.3912       50.7492       71.6628       80.7426       82.2731      129.6648      141.5038      164.6640      145.4742      139.4084      136.7940      140.5774      139.0388      134.8827      103.5308       80.0297       83.9094       95.7136      102.7036      120.1147      123.6477      143.0844      146.5990      163.5891      152.5534      161.5405      159.6295      164.0220      150.5775      132.2546      129.3913      172.9551      200.0631      231.3127      258.4718      253.1570      253.2534      273.5663      299.1434      312.8003      305.6112      271.1850      270.1349      259.7226      275.0468      284.4709      241.7210      256.8703      232.8584      244.1957      294.1486      309.1505      308.7997      295.6670      305.0695      317.8641      304.0235      305.4412      323.2332      310.7788      354.3942      370.0946      375.0341      356.3920      299.9799      290.6496      279.8452      289.3422      279.1055      265.6401      239.6626      230.2234      200.8291      167.9336      164.6869      150.5749      134.7222      126.2579      118.7070      105.6892       94.3605       75.0310       77.0722       77.6214       88.4751       57.0600        0.0000        0.0000        0.0000        0.0000        0.0000        0.0000        0.0000        0.0000        0.0000        0.0000        0.0000        0.0000        0.0000        0.0000        0.0000        0.0000        0.0000        0.0000        0.0000        0.0000        0.0000        0.0000        0.0000        0.0000        0.0000        0.0000        0.0000        0.0000        0.0000        0.0000        0.0000        0.0000        0.0000        0.0000        0.0000        0.0000        0.0000        0.0000        0.0000        0.0000        0.0000        0.0000        0.0000        0.0000        0.0000        0.0000        0.0000        0.0000        0.0000        0.0000        0.0000        0.0000        0.0000
        0.0000        0.0000        0.0000        0.0000        0.0000        0.0000        0.0000        0.0000        0.0000        0.0000        0.0000        0.0000        0.0000        0.0000        0.0000        0.0000        0.0000        0.0000        0.0000        0.0000        0.0000        0.0000        0.0000        0.0000        0.0000        0.0000        0.0000        0.0000        0.0000        0.0000        0.0000        0.0000        0.0000        0.0000        0.0000        0.0000        0.0000        0.0000        0.0000        0.0000        0.0000        0.0000        0.0000        0.0000      111.6010      104.0375       83.9492       36.1165       24.5221       16.9581       13.9249        6.8398        4.8869        5.0287        8.0826       28.7154       36.8040       40.1031       36.1941       26.2387       23.9637       21.9686       21.0085       18.2766       17.8944       17.6567       20.3322       35.8376       39.0981       40.5525       37.3732       30.0839       24.3722       20.0213       14.9388        6.5553        6.4082       14.2405       24.5797       77.7058      103.5511      121.8725      151.2313      218.6325      243.5902      299.3162      316.5206      322.0765      315.1730      255.6855      244.2910      225.4802      262.5206      239.5756      165.8289       97.4698      110.2708      142.2514      132.6678       70.2333       67.4655       57.1219       51.7440        6.7484        3.4305        5.9812       10.1446       13.0712       20.0335       27.2146       36.9283       53.3150       71.4837       94.9958      101.8894      147.0502      183.1903      154.5805      144.2842      131.2114      131.5707      122.0701      120.8661       93.8014       79.5986       93.3107       75.5338       98.9905      117.2517      123.8496      120.8770      142.4361      148.0118      159.0211      149.2248      153.8293      152.8230      149.0793      134.6165      129.3992      122.4358      159.2737      181.7488      225.8419      227.7897      238.0042      251.0792      270.5732      291.8233      297.8946      285.1838      273.0499      259.1019      265.2036      246.0040      219.8677      224.8044      240.9241      248.4719      259.4846      278.2737      292.6164      291.4410      295.3481      347.5322      332.4583      299.6375      292.0326      310.1526      305.8552      317.2850      367.3653      395.2857      349.8315      303.0524      287.7211      259.8049      273.7048      277.4397      276.8902      260.6242      251.6186      237.7727      186.5409      165.1219      139.1445      134.5640      151.9813      139.8590      110.8238       96.8804       86.8112       81.6196       79.1281       91.9723       77.9400        0.0000        0.0000        0.0000        0.0000        0.0000        0.0000        0.0000        0.0000        0.0000        0.0000        0.0000        0.0000        0.0000        0.0000        0.0000        0.0000        0.0000        0.0000        0.0000        0.0000        0.0000        0.0000        0.0000        0.0000        0.0000        0.0000        0.0000        0.0000        0.0000        0.0000        0.0000        0.0000        0.0000        0.0000        0.0000        0.0000        0.0000        0.0000        0.0000        0.0000        0.0000        0.0000        0.0000        0.0000        0.0000        0.0000        0.0000        0.0000        0.0000        0.0000        0.0000        0.0000        0.0000
        0.0000        0.0000        0.0000        0.0000        0.0000        0.0000        0.0000        0.0000        0.0000        0.0000        0.0000        0.0000        0.0000        0.0000        0.0000        0.0000        0.0000        0.0000        0.0000        0.0000        0.0000        0.0000        0.0000        0.0000        0.0000        0.0000        0.0000        0.0000        0.0000        0.0000        0.0000        0.0000        0.0000        0.0000        0.0000        0.0000        0.0000        0.0000        0.0000        0.0000        0.0000        0.0000        0.0000        0.0000        0.0000        0.0000       97.0716       43.4336       31.0976       23.5665       19.9645        9.5970        8.2042        8.1848       12.1710       39.9091       50.5047       52.5332       49.2575       36.5235       33.6911       31.8662       30.1255       24.5556       22.6338       23.5771       27.7344       42.3296       46.1078       45.9631       42.8476       35.3167       24.3540       27.2223       23.9839        8.4547        6.5837       15.0575       21.4259       77.0779       98.3137      123.7402      169.0502      263.0944      290.4723      306.5213      283.0274      239.5569      274.4913      312.5887      344.1246      378.6230      351.3746      341.3925      229.8775      143.2505      154.1189      111.9541       82.2114       70.9847       76.8474      210.1529      101.6344        9.6021        7.7978        4.4969        8.5155       23.0703       37.2212       25.7659       31.5424       46.8467       79.3023       77.9935       87.5323      118.4740      141.5716      134.2451      119.8230      124.5127      108.4563       92.3792       94.5315       81.5890       65.2577       75.5171       71.5381       87.3626       97.3367      104.8071      107.5545      114.4369      125.3714      144.9451      137.6771      127.3311      124.1854      131.0542      138.7373      127.0450      132.7684      129.4433      149.5951      190.1367      204.3947      207.0716      232.6893      259.6555      276.2938      288.5438      278.7456      293.9539      269.9384      274.1564      270.7967      233.4183      224.8957      233.5082      248.0720      268.4256      269.0201      271.2185      280.3481      273.0794      321.4268      335.7555      294.1174      293.8277      297.1633      288.3148      276.9015      294.2744      356.6557      367.8271      318.0828      278.8635      270.2016      275.6562      276.5190      264.4095      252.9541      268.8419      267.8891      190.2579      161.3475      149.8876      145.6168      124.1570      128.2637      115.1367      102.4032       98.3551       92.6515       80.5849      100.8514      129.8400        0.0000        0.0000        0.0000        0.0000        0.0000        0.0000        0.0000        0.0000        0.0000        0.0000        0.0000        0.0000        0.0000        0.0000        0.0000        0.0000        0.0000        0.0000        0.0000        0.0000        0.0000        0.0000        0.0000        0.0000        0.0000        0.0000        0.0000        0.0000        0.0000        0.0000        0.0000        0.0000        0.0000        0.0000        0.0000        0.0000        0.0000        0.0000        0.0000        0.0000        0.0000        0.0000        0.0000        0.0000        0.0000        0.0000        0.0000        0.0000        0.0000        0.0000        0.0000        0.0000        0.0000
        0.0000        0.0000        0.0000        0.0000        0.0000        0.0000        0.0000        0.0000        0.0000        0.0000        0.0000        0.0000        0.0000        0.0000        0.0000        0.0000        0.0000        0.0000        0.0000        0.0000        0.0000        0.0000        0.0000        0.0000        0.0000        0.0000        0.0000        0.0000        0.0000        0.0000        0.0000        0.0000        0.0000        0.0000        0.0000        0.0000        0.0000        0.0000        0.0000        0.0000        0.0000        0.0000        0.0000        0.0000        0.0000        0.0000        0.0000       50.0305       41.1104       33.9587       29.2034       14.3676       12.0231       13.7511       18.8883       56.0863       68.3259       73.6189       69.3835       51.1866       48.7654       46.4852       44.1579       34.9815       32.4310       34.3291       34.9228       53.4033       55.0972       55.2991       52.2027       39.3173       42.7118       33.2322       35.4462       12.4456       14.2351       35.0336       29.3097       97.5629      142.3769      169.7961      190.7782      232.2370      257.3612      275.0823      253.7861      201.7021      234.3807      310.7187      338.5467      374.5056      348.7066      380.1778      270.7145      233.8648      149.7311       97.9796       98.5376      107.3840      109.7535      115.0152      101.9280       15.3742        9.2080        6.8829       13.9356       23.3942       31.7091       30.6991       28.8871       47.4638       53.1960       66.7271       84.8666      106.9800      111.2773      111.1900      108.7312      107.0578       97.5999       90.4017       93.8981       79.0792       68.9929       66.5706       65.6539       79.4847       92.4337       96.8700      103.1966       95.2170      114.1040      127.6405      121.7279      126.1731      136.8814      129.9016      125.1441      125.1265      131.2599      129.9750      152.0406      206.0423      210.0723      220.1931      236.3453      263.3842      260.6639      272.8431      275.3698      299.2942      299.1764      284.1249      271.2780      240.6624      268.5444      260.0865      245.3808      276.2599      268.0229      251.3435      256.0641      272.7522      292.5846      289.7880      266.5155      277.4629      300.5217      309.9338      293.9758      328.0203      331.1809      352.1174      322.8463      295.9230      294.4959      286.9944      292.0236      262.4147      266.8567      265.2704      233.0074      206.5402      148.9226      151.4721      182.9678      128.3439      118.1649      132.2312      127.9666       85.4236       87.8702      115.4972       85.8044        0.0000        0.0000        0.0000        0.0000        0.0000        0.0000        0.0000        0.0000        0.0000        0.0000        0.0000        0.0000        0.0000        0.0000        0.0000        0.0000        0.0000        0.0000        0.0000        0.0000        0.0000        0.0000        0.0000        0.0000        0.0000        0.0000        0.0000        0.0000        0.0000        0.0000        0.0000        0.0000        0.0000        0.0000        0.0000        0.0000        0.0000        0.0000        0.0000        0.0000        0.0000        0.0000        0.0000        0.0000        0.0000        0.0000        0.0000        0.0000        0.0000        0.0000        0.0000        0.0000        0.0000        0.0000
        0.0000        0.0000        0.0000        0.0000        0.0000        0.0000        0.0000        0.0000        0.0000        0.0000        0.0000        0.0000        0.0000        0.0000        0.0000        0.0000        0.0000        0.0000        0.0000        0.0000        0.0000        0.0000        0.0000        0.0000        0.0000        0.0000        0.0000        0.0000        0.0000        0.0000        0.0000        0.0000        0.0000        0.0000        0.0000        0.0000        0.0000        0.0000        0.0000        0.0000        0.0000        0.0000        0.0000        0.0000        0.0000        0.0000        0.0000        0.0000        0.0000        0.0000       59.6005       37.9044       31.9055       34.5627       46.8511       91.2506      107.1816      114.7095      112.8644       90.7087       85.4865       84.7450       81.2027       59.5312       57.3928       50.9187        0.0000        0.0000       53.7854       53.8137       52.8102       59.2071       67.4088       60.4362       57.6702       66.6686       81.6273       83.0465      108.9003      155.5461      186.9877      219.3097      232.8795      168.3870      210.7951      240.4492      213.6174      188.0569      212.3902        0.0000        0.0000        0.0000        0.0000      344.1856      274.6730      258.5144      203.8450      179.9323        0.0000      137.6958      127.0022      141.3476      124.7943       57.1710       28.1037       18.5063       28.1633       36.6579       37.1642       42.6591       45.8431       63.2902       67.1068       94.0353      106.4086      109.9091      110.8266      110.9778      103.5883       97.7245       91.9071       94.2108       94.1387       73.4956       74.5305       74.4073       73.3510       59.8970       70.6767       79.0898       89.4152       95.1486       97.4512      121.6303      106.9462      121.9526      125.1025      129.8014      119.4822      128.8094      131.5183      145.3374      141.0327      192.1946      213.6145      258.6365      240.4417      271.5029      270.1398      292.2297      296.4016      265.3043      260.8355      243.9133      247.5200      217.8395      264.1885      270.1282      237.3597      248.2437      225.5624      221.4351      231.9192      251.0794      232.8028      255.3238      218.0084      278.3813      282.7606      281.4406      310.5981      317.0247      294.7778      295.6042      303.6184      278.0686      271.7124      265.6135      265.3902      267.3483      257.7959      237.4281      222.0322      185.6282      169.5482      163.6583      172.7925      163.6334      147.6892      116.5957      108.0362       84.1500      129.1652        0.0000        0.0000        0.0000        0.0000        0.0000        0.0000        0.0000        0.0000        0.0000        0.0000        0.0000        0.0000        0.0000        0.0000        0.0000        0.0000        0.0000        0.0000        0.0000        0.0000        0.0000        0.0000        0.0000        0.0000        0.0000        0.0000        0.0000        0.0000        0.0000        0.0000        0.0000        0.0000        0.0000        0.0000        0.0000        0.0000        0.0000        0.0000        0.0000        0.0000        0.0000        0.0000        0.0000        0.0000        0.0000        0.0000        0.0000        0.0000        0.0000        0.0000        0.0000        0.0000        0.0000        0.0000        0.0000        0.0000
        0.0000        0.0000        0.0000        0.0000        0.0000        0.0000        0.0000        0.0000        0.0000        0.0000        0.0000        0.0000        0.0000        0.0000        0.0000        0.0000        0.0000        0.0000        0.0000        0.0000        0.0000        0.0000        0.0000        0.0000        0.0000        0.0000        0.0000        0.0000        0.0000        0.0000        0.0000        0.0000        0.0000        0.0000        0.0000        0.0000        0.0000        0.0000        0.0000        0.0000        0.0000        0.0000        0.0000        0.0000        0.0000        0.0000        0.0000        0.0000        0.0000        0.0000        0.0000        0.0000        0.0000        0.0000        0.0000      112.5065      133.6297      141.6109        0.0000        0.0000        0.0000      103.7276       98.9729       72.1935       64.6580        0.0000        0.0000        0.0000        0.0000        0.0000        0.0000        0.0000       67.2497       65.9851       69.4391       74.7113       82.8189      105.0620      131.0410      154.0510      179.0965      209.6314      242.4799      245.6611      236.2779      234.9501      220.4834      183.1937        0.0000        0.0000        0.0000        0.0000        0.0000        0.0000      312.6353      185.6825        0.0000        0.0000        0.0000      197.2753      159.2532      122.0307       98.3577       56.0645       34.6729       29.0809       32.0943       37.4418       41.7784       44.0596       49.2001       69.4256       65.2422       93.5086       79.3550      104.5429      115.1021      109.4495      119.8989      125.5586      108.0315       86.8473       90.8756       70.3438       66.7186       68.5380       71.4627       62.3534       72.0259       83.0663       84.4853       86.5347      100.5334      113.0468      103.3368      116.3210      133.1714      132.8871      140.8029      142.9590      173.4408      155.1303      157.9879      206.1720      243.6733      260.0645      253.6396      262.4962      266.6381      289.8256      304.6191      256.5178      234.2787      226.2635      238.0641      209.5138      242.0957      249.8411      239.1053      234.7113      238.1239      220.3529      216.4368      253.5883      229.5689      242.4560      314.9280      285.5667      265.3261      260.9425      263.6137      259.4888      243.5710      235.6139      265.2693      255.6165      263.8471      260.5619      267.1947      258.0355      253.6335      247.0302      240.6654      235.5147      195.2128      191.4628      182.2323      166.9566      136.5515      138.8660      188.8802      167.1043      236.3361        0.0000        0.0000        0.0000        0.0000        0.0000        0.0000        0.0000        0.0000        0.0000        0.0000        0.0000        0.0000        0.0000        0.0000        0.0000        0.0000        0.0000        0.0000        0.0000        0.0000        0.0000        0.0000        0.0000        0.0000        0.0000        0.0000        0.0000        0.0000        0.0000        0.0000        0.0000        0.0000        0.0000        0.0000        0.0000        0.0000        0.0000        0.0000        0.0000        0.0000        0.0000        0.0000        0.0000        0.0000        0.0000        0.0000        0.0000        0.0000        0.0000        0.0000        0.0000        0.0000        0.0000        0.0000        0.0000        0.0000
        0.0000        0.0000        0.0000        0.0000        0.0000        0.0000        0.0000        0.0000        0.0000        0.0000        0.0000        0.0000        0.0000        0.0000        0.0000        0.0000        0.0000        0.0000        0.0000        0.0000        0.0000        0.0000        0.0000        0.0000        0.0000        0.0000        0.0000        0.0000        0.0000        0.0000        0.0000        0.0000        0.0000        0.0000        0.0000        0.0000        0.0000        0.0000        0.0000        0.0000        0.0000        0.0000        0.0000        0.0000        0.0000        0.0000        0.0000        0.0000        0.0000        0.0000        0.0000        0.0000        0.0000        0.0000        0.0000        0.0000        0.0000        0.0000        0.0000        0.0000        0.0000      130.0164      125.5442       97.6595       92.2588        0.0000        0.0000        0.0000        0.0000        0.0000        0.0000        0.0000        0.0000       90.5066       88.7334       90.9998       92.6235      107.8191      136.9776      184.8353      196.7306      218.4061      259.0060      271.1603      258.6757        0.0000        0.0000        0.0000        0.0000        0.0000        0.0000        0.0000        0.0000        0.0000        0.0000        0.0000        0.0000        0.0000        0.0000        0.0000      170.9357      118.2483       94.4817       45.1497       35.0827       32.7420       34.9651       46.1482       38.9295       41.3600       59.6352       75.0884       68.7881       82.4770       82.7821       96.8603      112.3239      106.8241      111.7819      107.7357       83.7452       81.5097       84.3514       70.2438       78.1884       77.4590       76.0347       82.9021       81.9374       92.9658      112.1171      116.7078      138.0138      112.4269      119.0895      137.2710      143.6597      165.6386      175.9771      201.1759      197.8497      190.7586      207.1558      222.0596      227.6468      244.0039      255.8297      276.5511      277.1491      279.5254      287.3072      251.8032      244.6969      240.0117      219.1423      201.6175      214.0221      230.1586      223.7453      212.6996      232.9950      230.9123      233.8868      251.6965      261.1805      322.6419      307.0807      265.6656      269.8452      257.5163      275.8837      265.4825      250.5442      251.9431      251.1824      263.5376      263.7065      267.2484      267.7185      262.5453      268.1891      249.0095      227.2477      213.7125      191.0646      178.6748      178.3907      143.7038      150.5296      198.2704      311.5223      176.6606        0.0000        0.0000        0.0000        0.0000        0.0000        0.0000        0.0000        0.0000        0.0000        0.0000        0.0000        0.0000        0.0000        0.0000        0.0000        0.0000        0.0000        0.0000        0.0000        0.0000        0.0000        0.0000        0.0000        0.0000        0.0000        0.0000        0.0000        0.0000        0.0000        0.0000        0.0000        0.0000        0.0000        0.0000        0.0000        0.0000        0.0000        0.0000        0.0000        0.0000        0.0000        0.0000        0.0000        0.0000        0.0000        0.0000        0.0000        0.0000        0.0000        0.0000        0.0000        0.0000        0.0000        0.0000        0.0000        0.0000        0.0000
        0.0000        0.0000        0.0000        0.0000        0.0000        0.0000        0.0000        0.0000        0.0000        0.0000        0.0000        0.0000        0.0000        0.0000        0.0000        0.0000        0.0000        0.0000        0.0000        0.0000        0.0000        0.0000        0.0000        0.0000        0.0000        0.0000        0.0000        0.0000        0.0000        0.0000        0.0000        0.0000        0.0000        0.0000        0.0000        0.0000        0.0000        0.0000        0.0000        0.0000        0.0000        0.0000        0.0000        0.0000        0.0000        0.0000        0.0000        0.0000        0.0000        0.0000        0.0000        0.0000        0.0000        0.0000        0.0000        0.0000        0.0000        0.0000        0.0000        0.0000        0.0000        0.0000      160.6402      142.6255        0.0000        0.0000        0.0000        0.0000        0.0000        0.0000        0.0000        0.0000        0.0000        0.0000      123.9893      121.2555      106.4642      117.4973      152.5282      215.8165      220.8271      235.0899      239.0458      204.1062        0.0000        0.0000        0.0000        0.0000        0.0000        0.0000        0.0000        0.0000        0.0000        0.0000        0.0000        0.0000        0.0000        0.0000        0.0000        0.0000        0.0000      130.2589      107.8154       55.6084       47.1494       40.5059       47.2273      106.9236       53.2060       57.4263       60.4332       74.8073       67.5075       90.3665       81.4445       86.8564      104.2767       96.8829       97.1511       80.3974       63.8985       67.9863       69.5611       62.3463       67.2182       76.8060       82.4496       84.5277      103.9598      109.2655      117.3532      133.6886      134.1218      135.9930      150.7912      165.6725      166.9504      185.2664      177.4754      193.6619      197.9011      198.9517      212.3935      236.9015      227.2436      252.0106      278.8730      296.0190      297.1566      284.6404      270.6590      251.3673      243.5933      246.9856      240.1385      221.6243      206.8774      220.1640      224.4113      212.4772      213.5273      251.3512      262.2563      258.2453      256.9694      285.3348      255.0472      287.9646      289.0445      260.3979      300.4823      254.5159      250.1940      284.5418      304.0711      279.9442      287.4015      290.2758      276.8433      271.7020      264.0594      236.3000      223.9905      190.5949      182.4513      172.7687      168.0821      144.8294      194.2345      206.2418      257.7988        0.0000        0.0000        0.0000        0.0000        0.0000        0.0000        0.0000        0.0000        0.0000        0.0000        0.0000        0.0000        0.0000        0.0000        0.0000        0.0000        0.0000        0.0000        0.0000        0.0000        0.0000        0.0000        0.0000        0.0000        0.0000        0.0000        0.0000        0.0000        0.0000        0.0000        0.0000        0.0000        0.0000        0.0000        0.0000        0.0000        0.0000        0.0000        0.0000        0.0000        0.0000        0.0000        0.0000        0.0000        0.0000        0.0000        0.0000        0.0000        0.0000        0.0000        0.0000        0.0000        0.0000        0.0000        0.0000        0.0000        0.0000        0.0000
        0.0000        0.0000        0.0000        0.0000        0.0000        0.0000        0.0000        0.0000        0.0000        0.0000        0.0000        0.0000        0.0000        0.0000        0.0000        0.0000        0.0000        0.0000        0.0000        0.0000        0.0000        0.0000        0.0000        0.0000        0.0000        0.0000        0.0000        0.0000        0.0000        0.0000        0.0000        0.0000        0.0000        0.0000        0.0000        0.0000        0.0000        0.0000        0.0000        0.0000        0.0000        0.0000        0.0000        0.0000        0.0000        0.0000        0.0000        0.0000        0.0000        0.0000        0.0000        0.0000        0.0000        0.0000        0.0000        0.0000        0.0000        0.0000        0.0000        0.0000        0.0000        0.0000        0.0000        0.0000        0.0000        0.0000        0.0000        0.0000        0.0000        0.0000        0.0000        0.0000        0.0000        0.0000      205.0499      146.9425      133.0042      135.8094      143.9477      162.4013      158.4890      169.0712      171.7991        0.0000        0.0000        0.0000        0.0000        0.0000        0.0000        0.0000        0.0000        0.0000        0.0000        0.0000        0.0000        0.0000        0.0000        0.0000        0.0000        0.0000        0.0000      134.3203      138.3114       93.2097       73.6506       81.2176       72.8274       63.6779       70.5937       77.6233       84.9010      102.3877       77.4613       82.4223       78.9673       85.9166       88.4889       90.5230       85.5714       62.2260       54.6097       57.1567       58.6237       74.8460       82.1914       85.7919       94.5492      127.4571      123.3031      138.0556      160.3360      210.6623      223.8984      213.2621      194.2540      186.4047      180.3669      195.9731      190.7885      209.6161      182.2186      182.7585      193.7682      243.7675      267.0432      268.8961      282.4579      288.3522      276.5247      247.9138      242.7793      259.2187      261.2650      251.8148      247.1730      225.3683      198.0510      201.9343      212.3333      200.1404      212.8443      231.4011      232.4158      217.8416      232.6021      218.7662      226.3561      275.4766      288.1863      264.2228      262.8234      285.7320      288.1100      291.3613      305.6678      275.1571      262.8221      240.2677      239.0492      241.5642      224.8530      210.2438      198.3072      178.1275      176.8328      158.8598      153.0512      258.0991      263.1659      131.3586      129.3914        0.0000        0.0000        0.0000        0.0000        0.0000        0.0000        0.0000        0.0000        0.0000        0.0000        0.0000        0.0000        0.0000        0.0000        0.0000        0.0000        0.0000        0.0000        0.0000        0.0000        0.0000        0.0000        0.0000        0.0000        0.0000        0.0000        0.0000        0.0000        0.0000        0.0000        0.0000        0.0000        0.0000        0.0000        0.0000        0.0000        0.0000        0.0000        0.0000        0.0000        0.0000        0.0000        0.0000        0.0000        0.0000        0.0000        0.0000        0.0000        0.0000        0.0000        0.0000        0.0000        0.0000        0.0000        0.0000        0.0000        0.0000        0.0000
        0.0000        0.0000        0.0000        0.0000        0.0000        0.0000        0.0000        0.0000        0.0000        0.0000        0.0000        0.0000        0.0000        0.0000        0.0000        0.0000        0.0000        0.0000        0.0000        0.0000        0.0000        0.0000        0.0000        0.0000        0.0000        0.0000        0.0000        0.0000        0.0000        0.0000        0.0000        0.0000        0.0000        0.0000        0.0000        0.0000        0.0000        0.0000        0.0000        0.0000        0.0000        0.0000        0.0000        0.0000        0.0000        0.0000        0.0000        0.0000        0.0000        0.0000        0.0000        0.0000        0.0000        0.0000        0.0000        0.0000        0.0000        0.0000        0.0000        0.0000        0.0000        0.0000        0.0000        0.0000        0.0000        0.0000        0.0000        0.0000        0.0000        0.0000        0.0000        0.0000        0.0000        0.0000        0.0000        0.0000        0.0000        0.0000        0.0000        0.0000        0.0000        0.0000        0.0000        0.0000        0.0000        0.0000        0.0000        0.0000        0.0000        0.0000        0.0000        0.0000        0.0000        0.0000        0.0000        0.0000        0.0000        0.0000        0.0000        0.0000        0.0000      138.5666      120.1065       84.0966       79.2776       83.2155       76.4735       82.7397       86.9116      100.9280       89.1509       78.1399       87.3458       73.4859       87.0379       89.7495       78.6461       87.3625       75.2915       55.7111       50.8450       53.5650       58.5901       73.2658       85.4838       95.2839      107.7566      130.5492      152.0545      179.0967      205.6672      233.0288      228.2477      234.7044      215.7627      222.0615      207.2220      209.1060      216.0480      226.9743      205.6160      211.9541      208.5008      250.5283      293.7822      294.4072      292.9094      293.8598      283.2502      254.0287      241.8275      255.6364      260.1030      251.5759      236.5559      228.1455      223.3620      229.6719      233.6121      203.4710      197.0319      196.7935      200.5009      210.6802      209.7326      197.6787      212.2384      270.9919      273.6185      273.9863      260.0006      284.2321      293.5302      305.8041      303.6071      271.1898      254.5644      237.7778      229.3471      222.3395      221.1756      221.0896      207.4686      194.4101      183.8271      207.6859      196.7454      191.7254      204.7677      178.4494        0.0000        0.0000        0.0000        0.0000        0.0000        0.0000        0.0000        0.0000        0.0000        0.0000        0.0000        0.0000        0.0000        0.0000        0.0000        0.0000        0.0000        0.0000        0.0000        0.0000        0.0000        0.0000        0.0000        0.0000        0.0000        0.0000        0.0000        0.0000        0.0000        0.0000        0.0000        0.0000        0.0000        0.0000        0.0000        0.0000        0.0000        0.0000        0.0000        0.0000        0.0000        0.0000        0.0000        0.0000        0.0000        0.0000        0.0000        0.0000        0.0000        0.0000        0.0000        0.0000        0.0000        0.0000        0.0000        0.0000        0.0000        0.0000        0.0000
        0.0000        0.0000        0.0000        0.0000        0.0000        0.0000        0.0000        0.0000        0.0000        0.0000        0.0000        0.0000        0.0000        0.0000        0.0000        0.0000        0.0000        0.0000        0.0000        0.0000        0.0000        0.0000        0.0000        0.0000        0.0000        0.0000        0.0000        0.0000        0.0000        0.0000        0.0000        0.0000        0.0000        0.0000        0.0000        0.0000        0.0000        0.0000        0.0000        0.0000        0.0000        0.0000        0.0000        0.0000        0.0000        0.0000        0.0000        0.0000        0.0000        0.0000        0.0000        0.0000        0.0000        0.0000        0.0000        0.0000        0.0000        0.0000        0.0000        0.0000        0.0000        0.0000        0.0000        0.0000        0.0000        0.0000        0.0000        0.0000        0.0000        0.0000        0.0000        0.0000        0.0000        0.0000        0.0000        0.0000        0.0000        0.0000        0.0000        0.0000        0.0000        0.0000        0.0000        0.0000        0.0000        0.0000        0.0000        0.0000        0.0000        0.0000        0.0000        0.0000        0.0000        0.0000        0.0000        0.0000        0.0000        0.0000        0.0000        0.0000        0.0000      139.3548      114.8630       95.2318       92.4823       80.0080       79.3200       77.1242       76.1277       72.1124       67.3239       65.0578       66.2242       69.8103       69.6074       84.5101       72.2969       68.0302       67.8507       59.5086       56.1352       62.2972       76.5051       81.3878       85.1175      116.1736      138.3678      158.7043      167.0286      187.4660      227.5942      221.9929      246.1054      247.0211      223.4596      249.1908      233.3326      216.6096      233.6255      242.1090      230.7831      223.6869      227.3338      260.6332      288.3309      281.3018      290.3366      291.5186      291.3176      274.6220      287.4723      285.5988      276.1841      271.7254      260.5224      236.7460      216.7601      229.2449      230.6636      208.1892      202.3601      202.5770      182.0328      166.6826      174.7766      178.5497      203.7652      232.8976      242.1611      253.9386      252.8672      283.9455      322.2013      331.3945      303.1116      277.0356      250.4154      242.4214      247.6630      229.1208      222.8459      212.7076      200.8740      199.5010      227.1383      217.9990      165.7081      185.2682      171.6486      231.5376        0.0000        0.0000        0.0000        0.0000        0.0000        0.0000        0.0000        0.0000        0.0000        0.0000        0.0000        0.0000        0.0000        0.0000        0.0000        0.0000        0.0000        0.0000        0.0000        0.0000        0.0000        0.0000        0.0000        0.0000        0.0000        0.0000        0.0000        0.0000        0.0000        0.0000        0.0000        0.0000        0.0000        0.0000        0.0000        0.0000        0.0000        0.0000        0.0000        0.0000        0.0000        0.0000        0.0000        0.0000        0.0000        0.0000        0.0000        0.0000        0.0000        0.0000        0.0000        0.0000        0.0000        0.0000        0.0000        0.0000        0.0000        0.0000        0.0000
        0.0000        0.0000        0.0000        0.0000        0.0000        0.0000        0.0000        0.0000        0.0000        0.0000        0.0000        0.0000        0.0000        0.0000        0.0000        0.0000        0.0000        0.0000        0.0000        0.0000        0.0000        0.0000        0.0000        0.0000        0.0000        0.0000        0.0000        0.0000        0.0000        0.0000        0.0000        0.0000        0.0000        0.0000        0.0000        0.0000        0.0000        0.0000        0.0000        0.0000        0.0000        0.0000        0.0000        0.0000        0.0000        0.0000        0.0000        0.0000        0.0000        0.0000        0.0000        0.0000        0.0000        0.0000        0.0000        0.0000        0.0000        0.0000        0.0000        0.0000        0.0000        0.0000        0.0000        0.0000        0.0000        0.0000        0.0000        0.0000        0.0000        0.0000        0.0000        0.0000        0.0000        0.0000        0.0000        0.0000        0.0000        0.0000        0.0000        0.0000        0.0000        0.0000        0.0000        0.0000        0.0000        0.0000        0.0000        0.0000        0.0000        0.0000        0.0000        0.0000        0.0000        0.0000        0.0000        0.0000        0.0000        0.0000        0.0000        0.0000      170.1123      147.8411      126.8226      116.3925       88.2164       72.5588       74.1145       79.6666       72.8480       72.0623       69.4774       71.1832       67.1601       65.9574       76.8837       89.9142       82.1053       76.3863       80.9901       70.8356       61.3526       82.0183      135.1332       95.4077      104.5361      138.7393      151.6819      176.3795      184.2074      185.4964      182.6749      186.6593      196.7846      221.9752      231.4700      233.5919      225.5820      228.0042      232.1177      246.4982      221.8984      213.7183      219.3539      261.2419      285.0753      314.1793      320.1325      325.3226      332.3792      350.4420      339.4115      320.9361      314.3816      293.1743      289.8379      271.9713      215.5579      230.8224      242.6290      206.7445      204.7432      205.7346      189.4642      201.2388      182.9809      207.1451      203.6121      227.0955      221.8990      229.4870      239.0973      299.6450      342.6126      361.5124      324.4333      287.7798      266.6866      251.7665      238.1115      222.6206      217.0717      201.4213      187.9532      201.7063      215.2968      175.3738      181.4721      305.2303        0.0000        0.0000        0.0000        0.0000        0.0000        0.0000        0.0000        0.0000        0.0000        0.0000        0.0000        0.0000        0.0000      135.0600        0.0000        0.0000        0.0000      161.4900        0.0000        0.0000        0.0000        0.0000        0.0000        0.0000        0.0000        0.0000        0.0000        0.0000        0.0000        0.0000        0.0000        0.0000        0.0000        0.0000        0.0000        0.0000        0.0000        0.0000        0.0000        0.0000        0.0000        0.0000        0.0000        0.0000        0.0000        0.0000        0.0000        0.0000        0.0000        0.0000        0.0000        0.0000        0.0000        0.0000        0.0000        0.0000        0.0000        0.0000        0.0000        0.0000        0.0000
        0.0000        0.0000        0.0000        0.0000        0.0000        0.0000        0.0000        0.0000        0.0000        0.0000        0.0000        0.0000        0.0000        0.0000        0.0000        0.0000        0.0000        0.0000        0.0000        0.0000        0.0000        0.0000        0.0000        0.0000        0.0000        0.0000        0.0000        0.0000        0.0000        0.0000        0.0000        0.0000        0.0000        0.0000        0.0000        0.0000        0.0000        0.0000        0.0000        0.0000        0.0000        0.0000        0.0000        0.0000        0.0000        0.0000        0.0000        0.0000        0.0000        0.0000        0.0000        0.0000        0.0000        0.0000        0.0000        0.0000        0.0000        0.0000        0.0000        0.0000        0.0000        0.0000        0.0000        0.0000        0.0000        0.0000        0.0000        0.0000        0.0000        0.0000        0.0000        0.0000        0.0000        0.0000        0.0000        0.0000        0.0000        0.0000        0.0000        0.0000        0.0000        0.0000        0.0000        0.0000        0.0000        0.0000        0.0000        0.0000        0.0000        0.0000        0.0000        0.0000        0.0000        0.0000        0.0000        0.0000        0.0000        0.0000        0.0000        0.0000      167.1484      147.8307      142.4852      102.6623       82.7526       76.6241       90.3474      180.7451       83.2733       80.2621       83.6185       90.1539       94.9461       92.6990       97.6677       93.4465       85.7917       84.5023       89.7150       87.6143       94.1052      119.4642      144.4096      134.7034      146.6550      178.8674      186.8089      213.8108      234.6213      223.0297      190.3188      201.4572      220.7596      229.8033      218.3329      215.5638      225.8811      220.8908      220.1582      222.0381      214.7802      204.0991      210.0906      266.3500      298.2555      324.0199      329.9561      390.0185      446.9742      438.7432      384.8547      357.1435      328.5346      287.2272      295.2708      246.0457      212.7208      220.4536      208.2678      200.2077      202.8846      196.5020      199.4932      189.8084      190.5423      191.8985      184.3077      201.3900      206.0632      215.6049      252.4437      310.2332      334.5030      316.0806      312.2073      295.5549      266.7532      244.8333      210.6252      178.4880      176.6802      169.7187      157.2749      167.3286      157.3059      136.6850      138.8150      111.7209        0.0000        0.0000        0.0000        0.0000        0.0000        0.0000        0.0000        0.0000        0.0000        0.0000        0.0000        0.0000      192.8700      276.7200      311.5200        0.0000      185.0400      135.5400        0.0000        0.0000        0.0000        0.0000        0.0000        0.0000        0.0000        0.0000        0.0000        0.0000        0.0000        0.0000        0.0000        0.0000        0.0000        0.0000        0.0000        0.0000        0.0000        0.0000        0.0000        0.0000        0.0000        0.0000        0.0000        0.0000        0.0000        0.0000        0.0000        0.0000        0.0000        0.0000        0.0000        0.0000        0.0000        0.0000        0.0000        0.0000        0.0000        0.0000        0.0000        0.0000        0.0000
        0.0000        0.0000        0.0000        0.0000        0.0000        0.0000        0.0000        0.0000        0.0000        0.0000        0.0000        0.0000        0.0000        0.0000        0.0000        0.0000        0.0000        0.0000        0.0000        0.0000        0.0000        0.0000        0.0000        0.0000        0.0000        0.0000        0.0000        0.0000        0.0000        0.0000        0.0000        0.0000        0.0000        0.0000        0.0000        0.0000        0.0000        0.0000        0.0000        0.0000        0.0000        0.0000        0.0000        0.0000        0.0000        0.0000        0.0000        0.0000        0.0000        0.0000        0.0000        0.0000        0.0000        0.0000        0.0000        0.0000        0.0000        0.0000        0.0000        0.0000        0.0000        0.0000        0.0000        0.0000        0.0000        0.0000        0.0000        0.0000        0.0000        0.0000        0.0000        0.0000        0.0000        0.0000        0.0000        0.0000        0.0000        0.0000        0.0000        0.0000        0.0000        0.0000        0.0000        0.0000        0.0000        0.0000        0.0000        0.0000        0.0000        0.0000        0.0000        0.0000        0.0000        0.0000        0.0000        0.0000        0.0000        0.0000        0.0000      191.9409      160.2904      141.1210      128.8951      103.8523       92.7803       80.4948       78.8137      160.1374       86.2232       88.0916       94.6769       98.4331      119.2726      108.4061      104.9650      106.0071       94.7772       89.5156       91.7171       98.9208      111.3413      139.8631      145.5646      155.3445      182.8235      189.3773      187.2469      233.3974      256.9626      245.4290      242.3831      238.2232      258.4817      250.9801      240.3458      216.8635      231.9023      214.2256      205.1573      203.4594      207.9306      214.2289      233.8434      309.1708      350.9076      360.4899      371.9981      449.7332      450.5322      474.9431      414.4441      357.9523      351.7608      287.0691      295.7900      255.8486      243.5113      232.6901      206.7989      206.2360      207.2615      215.2353      240.6234      213.0144      236.7130      221.7664      192.4622      221.9275      230.7887      238.2650      272.8392      309.9409      316.4404      327.6844      308.0558      283.1328      234.5716      220.7794      208.3595      179.2093      177.5542      166.4682      163.8585      150.8478      138.9018      134.2199      135.1511      105.0255        0.0000        0.0000        0.0000        0.0000        0.0000        0.0000       96.4608       79.7100        0.0000        0.0000        0.0000        0.0000      231.5100      279.6000        0.0000        0.0000        0.0000        0.0000        0.0000        0.0000        0.0000        0.0000        0.0000        0.0000        0.0000        0.0000        0.0000        0.0000        0.0000        0.0000        0.0000        0.0000        0.0000        0.0000        0.0000        0.0000        0.0000        0.0000        0.0000        0.0000        0.0000        0.0000        0.0000        0.0000        0.0000        0.0000        0.0000        0.0000        0.0000        0.0000        0.0000        0.0000        0.0000        0.0000        0.0000        0.0000        0.0000        0.0000        0.0000        0.0000        0.0000
        0.0000        0.0000        0.0000        0.0000        0.0000        0.0000        0.0000        0.0000        0.0000        0.0000        0.0000        0.0000        0.0000        0.0000        0.0000        0.0000        0.0000        0.0000        0.0000        0.0000        0.0000        0.0000        0.0000        0.0000        0.0000        0.0000        0.0000        0.0000        0.0000        0.0000        0.0000        0.0000        0.0000        0.0000        0.0000        0.0000        0.0000        0.0000        0.0000        0.0000        0.0000        0.0000        0.0000        0.0000        0.0000        0.0000        0.0000        0.0000        0.0000        0.0000        0.0000        0.0000        0.0000        0.0000        0.0000        0.0000        0.0000        0.0000        0.0000        0.0000        0.0000        0.0000        0.0000        0.0000        0.0000        0.0000        0.0000        0.0000        0.0000        0.0000        0.0000        0.0000        0.0000        0.0000        0.0000        0.0000        0.0000        0.0000        0.0000        0.0000        0.0000        0.0000        0.0000        0.0000        0.0000        0.0000        0.0000        0.0000        0.0000        0.0000        0.0000        0.0000        0.0000        0.0000        0.0000        0.0000        0.0000      211.4651      194.8404      178.0666      161.8199      151.4221      134.0202      104.5645       84.7810       74.3550       74.0193       82.8393       93.0828      108.8075       89.9867      101.2407      100.1037      100.0373      102.3093      106.0389       98.8808       85.3033       98.8706      107.1190      113.5968      126.9229      136.5841      150.8187      161.7816      170.8472      181.9143      202.5357      238.4763      253.6618      259.9731      245.0404      264.5149      225.8014      217.7818      204.4315      199.7205      204.6753      217.8702      203.5636      211.6766      221.0119      235.8905      296.0634      343.2396      372.0711      388.5331      435.6595      438.3837      434.9337      421.9426      373.2253      333.6248      290.2139      282.8067      278.6165      262.3263      239.4384      206.9449      209.5823      214.7697      224.6162      261.7876      243.8590      238.6850      214.2335      206.7275      242.4477      237.4158      228.3187      238.0403      302.6435      338.1369      330.8264      282.5992      251.4524      230.7809      217.6597      204.6375      186.3963      180.6093      168.0536      152.3006      129.3127      125.9993      131.6538      129.0761        0.0000        0.0000        0.0000        0.0000        0.0000       86.2100       79.3969       73.6249       25.5600        0.0000        0.0000        0.0000        0.0000        0.0000        0.0000        0.0000        0.0000        0.0000        0.0000        0.0000        0.0000        0.0000        0.0000        0.0000        0.0000        0.0000        0.0000        0.0000        0.0000        0.0000        0.0000        0.0000        0.0000        0.0000        0.0000        0.0000        0.0000        0.0000        0.0000        0.0000        0.0000        0.0000        0.0000        0.0000        0.0000        0.0000        0.0000        0.0000        0.0000        0.0000        0.0000        0.0000        0.0000        0.0000        0.0000        0.0000        0.0000        0.0000        0.0000        0.0000        0.0000        0.0000
        0.0000        0.0000        0.0000        0.0000        0.0000        0.0000        0.0000        0.0000        0.0000        0.0000        0.0000        0.0000        0.0000        0.0000        0.0000        0.0000        0.0000        0.0000        0.0000        0.0000        0.0000        0.0000        0.0000        0.0000        0.0000        0.0000        0.0000        0.0000        0.0000        0.0000        0.0000        0.0000        0.0000        0.0000        0.0000        0.0000        0.0000        0.0000        0.0000        0.0000        0.0000        0.0000        0.0000        0.0000        0.0000        0.0000        0.0000        0.0000        0.0000        0.0000        0.0000        0.0000        0.0000        0.0000        0.0000        0.0000        0.0000        0.0000        0.0000        0.0000        0.0000        0.0000        0.0000        0.0000        0.0000        0.0000        0.0000        0.0000        0.0000        0.0000        0.0000        0.0000        0.0000        0.0000        0.0000        0.0000        0.0000        0.0000        0.0000        0.0000        0.0000        0.0000        0.0000        0.0000        0.0000        0.0000        0.0000        0.0000        0.0000        0.0000        0.0000        0.0000        0.0000        0.0000        0.0000        0.0000        0.0000      212.9678      214.0424      186.6851      162.1286      145.5450      136.4837      106.6427       87.8776       76.1662       71.1026       93.7658      100.0053       90.1562       87.3282       99.8283      108.4514      101.5992       95.9365       91.2818       87.5302       85.6966       97.3015       93.7635       99.3421      121.7700      125.0009      127.2205      143.9867      160.1984      166.1906      175.6130      247.3401      248.0158      245.3454      285.8607      243.7017      240.9735      234.7329      239.0710      228.1837      226.5244      260.4095      235.5545      230.9810      237.2726      240.8439      291.5990      336.1603      341.0733      367.0139      412.2687      452.8352      452.1398      404.1384      326.8081      304.0079      301.4610      274.4487      264.7000      246.2091      238.0558      231.1249      222.2257      221.4716      234.0322      257.3498      247.2876      207.1747      197.6290      196.5160      209.9476      220.5579      229.1721      244.6061      291.8566      340.4791      339.9709      305.2081      263.1957      259.6856      244.0525      222.5823      193.6644      181.1036      173.2634      153.6793      139.1053      138.0840      134.5663      133.5498        0.0000        0.0000        0.0000      123.3000       85.9477       72.5281       76.8064       71.2729       45.7500        0.0000        0.0000        0.0000        0.0000        0.0000        0.0000        0.0000        0.0000        0.0000        0.0000        0.0000        0.0000        0.0000        0.0000        0.0000        0.0000        0.0000        0.0000        0.0000        0.0000        0.0000        0.0000        0.0000        0.0000        0.0000        0.0000        0.0000        0.0000        0.0000        0.0000        0.0000        0.0000        0.0000        0.0000        0.0000        0.0000        0.0000        0.0000        0.0000        0.0000        0.0000        0.0000        0.0000        0.0000        0.0000        0.0000        0.0000        0.0000        0.0000        0.0000        0.0000        0.0000        0.0000
        0.0000        0.0000        0.0000        0.0000        0.0000        0.0000        0.0000        0.0000        0.0000        0.0000        0.0000        0.0000        0.0000        0.0000        0.0000        0.0000        0.0000        0.0000        0.0000        0.0000        0.0000        0.0000        0.0000        0.0000        0.0000        0.0000        0.0000        0.0000        0.0000        0.0000        0.0000        0.0000        0.0000        0.0000        0.0000        0.0000        0.0000        0.0000        0.0000        0.0000        0.0000        0.0000        0.0000        0.0000        0.0000        0.0000        0.0000        0.0000        0.0000        0.0000        0.0000        0.0000        0.0000        0.0000        0.0000        0.0000        0.0000        0.0000        0.0000        0.0000        0.0000        0.0000        0.0000        0.0000        0.0000        0.0000        0.0000        0.0000        0.0000        0.0000        0.0000        0.0000        0.0000        0.0000        0.0000        0.0000        0.0000        0.0000        0.0000        0.0000        0.0000        0.0000        0.0000        0.0000        0.0000        0.0000        0.0000        0.0000        0.0000        0.0000        0.0000        0.0000        0.0000        0.0000        0.0000        0.0000      239.5185      235.2589      220.5009      190.2610      176.3627      166.5015      132.7081      101.0002       91.6570       81.3626       88.4473      102.9491       94.5239       98.9255      104.6169      112.0635      115.5715      107.3232      104.9917       97.5507      104.0863      165.9784       78.6818       72.7486       79.9662       73.3463       86.3869       90.2541      108.7342      146.7743      142.3245      161.2092      172.4229      182.4572      192.2717      220.2052      264.2889      303.0127      288.0613      313.4666      288.8893      262.7858      298.2126      250.8504      221.5356      224.8996      266.5391      246.6548      250.5652      258.8251      294.4399      356.1718      339.2910      334.0190      338.4704      291.6131      269.1652      264.3419      265.7317      285.7921      237.8331      262.2710      251.3432      270.1375      271.5932      265.9315      261.4920      209.4936      207.3869      225.9231      225.6292      233.1519      235.6324      241.5700      263.7450      290.8242      328.2997      323.6449      329.0576      275.3019      254.6614      249.2854      227.4949      202.0829      181.3466      164.8748      155.3826      140.8433      106.4467      100.1872        0.0000        0.0000        0.0000        0.0000      130.3286       74.4274       72.1617       68.2953       69.9636       64.4100        0.0000        0.0000        0.0000        0.0000        0.0000        0.0000        0.0000        0.0000        0.0000        0.0000        0.0000        0.0000        0.0000        0.0000        0.0000        0.0000        0.0000        0.0000        0.0000        0.0000        0.0000        0.0000        0.0000        0.0000        0.0000        0.0000        0.0000        0.0000        0.0000        0.0000        0.0000        0.0000        0.0000        0.0000        0.0000        0.0000        0.0000        0.0000        0.0000        0.0000        0.0000        0.0000        0.0000        0.0000        0.0000        0.0000        0.0000        0.0000        0.0000        0.0000        0.0000        0.0000        0.0000
        0.0000        0.0000        0.0000        0.0000        0.0000        0.0000        0.0000        0.0000        0.0000        0.0000        0.0000        0.0000        0.0000        0.0000        0.0000        0.0000        0.0000        0.0000        0.0000        0.0000        0.0000        0.0000        0.0000        0.0000        0.0000        0.0000        0.0000        0.0000        0.0000        0.0000        0.0000        0.0000        0.0000        0.0000        0.0000        0.0000        0.0000        0.0000        0.0000        0.0000        0.0000        0.0000        0.0000        0.0000        0.0000        0.0000        0.0000        0.0000        0.0000        0.0000        0.0000        0.0000        0.0000        0.0000        0.0000        0.0000        0.0000        0.0000        0.0000        0.0000        0.0000        0.0000        0.0000        0.0000        0.0000        0.0000        0.0000        0.0000        0.0000        0.0000        0.0000        0.0000        0.0000        0.0000        0.0000        0.0000        0.0000        0.0000        0.0000        0.0000        0.0000        0.0000        0.0000        0.0000        0.0000        0.0000        0.0000        0.0000        0.0000        0.0000        0.0000        0.0000        0.0000        0.0000        0.0000        0.0000      246.7403      253.9917      220.4013      200.9147      192.5907      170.1432      137.1039      109.4501      103.9800      105.8011      106.8125      115.9540      108.8027      118.1351      109.2802      117.5734      127.8942      109.6253      109.3470       99.2442       92.0087      138.4003      102.2526       65.0916       81.2384       80.7089      101.1410       85.2585       91.8584      123.2879      139.3906      145.6618      159.0613      168.8469      179.0523      206.0398      209.5565      232.3701      297.6073      315.2467      283.3006      282.2083      314.5624      265.7260      238.0748      225.3674      226.6280      231.1453      225.6577      237.1551      256.3289      284.3331      298.8822      279.8004      266.0689      252.1962      267.4099      269.2101      256.4732      259.7463      254.7525      251.9968      240.6261      287.1152      331.5052      308.2107      277.8579      223.2347      224.8519      232.6707      234.8794      226.3598      239.1825      266.7924      306.5483      326.7467      351.1616      344.3259      343.0629      290.8604      266.2225      240.2502      236.3451      203.1629      181.3124      171.2754      171.7604        0.0000        0.0000        0.0000        0.0000        0.0000        0.0000      129.8816      105.3427       72.8708       76.2130       66.9621       67.8657        0.0000        0.0000        0.0000        0.0000        0.0000        0.0000        0.0000        0.0000        0.0000        0.0000        0.0000        0.0000        0.0000        0.0000        0.0000        0.0000        0.0000        0.0000        0.0000        0.0000        0.0000        0.0000        0.0000        0.0000        0.0000        0.0000        0.0000        0.0000        0.0000        0.0000        0.0000        0.0000        0.0000        0.0000        0.0000        0.0000        0.0000        0.0000        0.0000        0.0000        0.0000        0.0000        0.0000        0.0000        0.0000        0.0000        0.0000        0.0000        0.0000        0.0000        0.0000        0.0000        0.0000        0.0000
        0.0000        0.0000        0.0000        0.0000        0.0000        0.0000        0.0000        0.0000        0.0000        0.0000        0.0000        0.0000        0.0000        0.0000        0.0000        0.0000        0.0000        0.0000        0.0000        0.0000        0.0000        0.0000        0.0000        0.0000        0.0000        0.0000        0.0000        0.0000        0.0000        0.0000        0.0000        0.0000        0.0000        0.0000        0.0000        0.0000        0.0000        0.0000        0.0000        0.0000        0.0000        0.0000        0.0000        0.0000        0.0000        0.0000        0.0000        0.0000        0.0000        0.0000        0.0000        0.0000        0.0000        0.0000        0.0000        0.0000        0.0000        0.0000        0.0000        0.0000        0.0000        0.0000        0.0000        0.0000        0.0000        0.0000        0.0000        0.0000        0.0000        0.0000        0.0000        0.0000        0.0000        0.0000        0.0000        0.0000        0.0000        0.0000        0.0000        0.0000        0.0000        0.0000        0.0000        0.0000        0.0000        0.0000        0.0000        0.0000        0.0000        0.0000        0.0000        0.0000        0.0000        0.0000        0.0000        0.0000      265.1160      257.8831      221.4127      190.0121      171.3953      146.6379      127.6112      101.5131       95.8451       84.2466       83.2835      117.5198      126.5071      129.5172      112.0618      126.1707      106.9228      116.2194      120.8679       99.5910       98.2387      112.3799      101.7607       79.3887      109.8538      104.4601       98.2181       83.5121       86.4400      103.7986      115.6213      124.2807      139.1301      145.4795      143.8548      156.9115      171.6792      207.5997      273.3577      291.4397      277.0770      282.5015      256.5651      263.9325      251.7029      234.3806      229.6458      236.9254      228.8044      228.9142      228.4149      272.2515      269.1169      262.0743      271.6469      256.9735      256.2388      240.0240      254.4605      282.1749      270.5669      265.0647      284.8813      328.0420      356.1763      334.7744      307.0077      249.4606      236.3986      221.0139      227.6087      228.6500      242.0757      266.7145      303.8299      312.8617      331.2552      352.9667      312.5928      298.6884      263.5157      245.6348      239.6822      198.7057      171.7109      152.6065        0.0000        0.0000        0.0000        0.0000        0.0000        0.0000       87.9796       80.9206       83.0577       91.2674       60.9956       66.6038      109.9413        0.0000        0.0000        0.0000        0.0000        0.0000        0.0000        0.0000        0.0000        0.0000        0.0000        0.0000        0.0000        0.0000        0.0000        0.0000        0.0000        0.0000        0.0000        0.0000        0.0000        0.0000        0.0000        0.0000        0.0000        0.0000        0.0000        0.0000        0.0000        0.0000        0.0000        0.0000        0.0000        0.0000        0.0000        0.0000        0.0000        0.0000        0.0000        0.0000        0.0000        0.0000        0.0000        0.0000        0.0000        0.0000        0.0000        0.0000        0.0000        0.0000        0.0000        0.0000        0.0000        0.0000        0.0000
        0.0000        0.0000        0.0000        0.0000        0.0000        0.0000        0.0000        0.0000        0.0000        0.0000        0.0000        0.0000        0.0000        0.0000        0.0000        0.0000        0.0000        0.0000        0.0000        0.0000        0.0000        0.0000        0.0000        0.0000        0.0000        0.0000        0.0000        0.0000        0.0000        0.0000        0.0000        0.0000        0.0000        0.0000        0.0000        0.0000        0.0000        0.0000        0.0000        0.0000        0.0000        0.0000        0.0000        0.0000        0.0000        0.0000        0.0000        0.0000        0.0000        0.0000        0.0000        0.0000        0.0000        0.0000        0.0000        0.0000        0.0000        0.0000        0.0000        0.0000        0.0000        0.0000        0.0000        0.0000        0.0000        0.0000        0.0000        0.0000        0.0000        0.0000        0.0000        0.0000        0.0000        0.0000        0.0000        0.0000        0.0000        0.0000        0.0000        0.0000        0.0000        0.0000        0.0000        0.0000        0.0000        0.0000        0.0000        0.0000        0.0000        0.0000        0.0000        0.0000        0.0000        0.0000        0.0000        0.0000        0.0000      246.0600      201.5599      169.5194      156.6851      152.4026      126.9656       98.2549       97.2725       97.4499       87.1171      109.3565      107.5722      107.3435      101.0799      108.5534      112.1617      120.5490      118.3999       88.9281       89.3513      100.5063       89.0090       80.6760      113.3038      125.5622      100.9899       90.7283      102.9802      112.0803      116.6744      115.9026      132.7443      136.2990      158.6716      159.0840      174.8453      209.0595      225.5520      243.0147      237.2788      244.8443      267.8744      291.7568      283.7462      260.9305      239.2907      255.8448      234.9723      218.1991      227.5605      239.4444      267.5005      303.6734      319.4778      269.0806      262.1331      246.3503      254.4764      257.3184      227.5502      256.1426      281.9980      332.9628      326.1469      321.6124      293.1762      244.4207      209.4423      193.2489      192.2722      210.9644      242.6779      259.4623      264.7466      277.3401      303.8298      309.1266      299.3407      265.0156      247.9306      226.6462      218.0696      199.9317      183.8997        0.0000        0.0000        0.0000        0.0000        0.0000        0.0000        0.0000       91.5473       81.5908      108.3171       80.3296       72.3948       75.6945       84.4187        0.0000        0.0000        0.0000        0.0000        0.0000        0.0000        0.0000        0.0000        0.0000        0.0000        0.0000        0.0000        0.0000        0.0000        0.0000        0.0000        0.0000        0.0000        0.0000        0.0000        0.0000        0.0000        0.0000        0.0000        0.0000        0.0000        0.0000        0.0000        0.0000        0.0000        0.0000        0.0000        0.0000        0.0000        0.0000        0.0000        0.0000        0.0000        0.0000        0.0000        0.0000        0.0000        0.0000        0.0000        0.0000        0.0000        0.0000        0.0000        0.0000        0.0000        0.0000        0.0000        0.0000        0.0000
        0.0000        0.0000        0.0000        0.0000        0.0000        0.0000        0.0000        0.0000        0.0000        0.0000        0.0000        0.0000        0.0000        0.0000        0.0000        0.0000        0.0000        0.0000        0.0000        0.0000        0.0000        0.0000        0.0000        0.0000        0.0000        0.0000        0.0000        0.0000        0.0000        0.0000        0.0000        0.0000        0.0000        0.0000        0.0000        0.0000        0.0000        0.0000        0.0000        0.0000        0.0000        0.0000        0.0000        0.0000        0.0000        0.0000        0.0000        0.0000        0.0000        0.0000        0.0000        0.0000        0.0000        0.0000        0.0000        0.0000        0.0000        0.0000        0.0000        0.0000        0.0000        0.0000        0.0000        0.0000        0.0000        0.0000        0.0000        0.0000        0.0000        0.0000        0.0000        0.0000        0.0000        0.0000        0.0000        0.0000        0.0000        0.0000        0.0000        0.0000        0.0000        0.0000        0.0000        0.0000        0.0000        0.0000        0.0000        0.0000        0.0000        0.0000        0.0000        0.0000        0.0000        0.0000        0.0000        0.0000      296.0248      249.6971      205.6492      185.0276        0.0000      152.1728      113.5468      105.7106      105.2451       97.0144      105.1524      114.2628      123.5026      114.0528      106.7947       82.3369       98.8259       97.3467       79.7443       87.5504       87.2317       88.7045       78.3805      102.3157      120.3221       99.7974      109.3340      101.6044      114.1539      102.1950      113.2759      123.9707      132.2950      151.1535      144.9196      153.7847      166.6082      182.8318      204.1411      228.0974      240.5379      236.9567      284.6030      298.8179      327.6533      277.0798      279.7675      237.5594      198.6582      188.8112      210.4036      250.7966      245.7790      232.6610      220.0498      220.4592      208.0677      220.4031      200.0424      198.8304      195.1658      222.3650      268.6173      291.4808      313.1649      295.9797      259.0616      207.3255      185.7084      183.9716      198.4832      215.2274      239.5329      238.7113      235.2998      230.3746      260.2085      276.8178      262.4084      238.3985      258.7240      242.6713      261.5150        0.0000        0.0000        0.0000        0.0000        0.0000       76.4400       45.8100        0.0000      118.8725      116.5331      112.5713      121.8733      120.3568      132.5035      122.4455        0.0000        0.0000        0.0000        0.0000        0.0000        0.0000        0.0000        0.0000        0.0000        0.0000        0.0000        0.0000        0.0000        0.0000        0.0000        0.0000        0.0000        0.0000        0.0000        0.0000        0.0000        0.0000        0.0000        0.0000        0.0000        0.0000        0.0000        0.0000        0.0000        0.0000        0.0000        0.0000        0.0000        0.0000        0.0000        0.0000        0.0000        0.0000        0.0000        0.0000        0.0000        0.0000        0.0000        0.0000        0.0000        0.0000        0.0000        0.0000        0.0000        0.0000        0.0000        0.0000        0.0000        0.0000        0.0000
        0.0000        0.0000        0.0000        0.0000        0.0000        0.0000        0.0000        0.0000        0.0000        0.0000        0.0000        0.0000        0.0000        0.0000        0.0000        0.0000        0.0000        0.0000        0.0000        0.0000        0.0000        0.0000        0.0000        0.0000        0.0000        0.0000        0.0000        0.0000        0.0000        0.0000        0.0000        0.0000        0.0000        0.0000        0.0000        0.0000        0.0000        0.0000        0.0000        0.0000        0.0000        0.0000        0.0000        0.0000        0.0000        0.0000        0.0000        0.0000        0.0000        0.0000        0.0000        0.0000        0.0000        0.0000        0.0000        0.0000        0.0000        0.0000        0.0000        0.0000        0.0000        0.0000        0.0000        0.0000        0.0000        0.0000        0.0000        0.0000        0.0000        0.0000        0.0000        0.0000        0.0000        0.0000        0.0000        0.0000        0.0000        0.0000        0.0000        0.0000        0.0000        0.0000        0.0000        0.0000        0.0000        0.0000        0.0000        0.0000        0.0000        0.0000        0.0000        0.0000        0.0000        0.0000        0.0000        0.0000        0.0000      231.1655        0.0000        0.0000        0.0000      132.8082      115.6827       99.3702       98.9858      113.9031      113.1689      114.0820      119.2517      112.9996       98.2030       78.0298       69.5708       97.2212      103.8225       81.9177       83.8842       89.7940      101.0879      103.4688      117.5294      127.7848      124.5940      120.4249      109.2509      104.6589      127.1133      132.1627      149.7297      146.5228      154.0104      163.5042      165.6483      177.7650      202.3802      212.7967      220.6131      250.6361      292.7082      317.4371      323.6725      273.2974      249.0655      217.1155      180.9829      175.2293      182.1305      212.1867      208.6912      241.9076      197.6913      186.1951      169.5410      190.6044      190.1749      173.7887      174.2054      221.9674      241.9922      263.9446      283.9390      252.2789      218.4551      194.3348      180.3850      193.6389      215.4978      237.1292      245.9117      238.9931      245.0333      230.2951      258.3055      247.5160      270.6212      211.2477      208.7725      207.6074      267.4754        0.0000        0.0000        0.0000        0.0000        0.0000      120.7800       59.2200       36.5700      119.1357      129.7303      124.1895      119.9701      135.5862      139.9002      142.6062        0.0000        0.0000        0.0000        0.0000        0.0000        0.0000        0.0000        0.0000        0.0000        0.0000        0.0000        0.0000        0.0000        0.0000        0.0000        0.0000        0.0000        0.0000        0.0000        0.0000        0.0000        0.0000        0.0000        0.0000        0.0000        0.0000        0.0000        0.0000        0.0000        0.0000        0.0000        0.0000        0.0000        0.0000        0.0000        0.0000        0.0000        0.0000        0.0000        0.0000        0.0000        0.0000        0.0000        0.0000        0.0000        0.0000        0.0000        0.0000        0.0000        0.0000        0.0000        0.0000        0.0000        0.0000        0.0000
        0.0000        0.0000        0.0000        0.0000        0.0000        0.0000        0.0000        0.0000        0.0000        0.0000        0.0000        0.0000        0.0000        0.0000        0.0000        0.0000        0.0000        0.0000        0.0000        0.0000        0.0000        0.0000        0.0000        0.0000        0.0000        0.0000        0.0000        0.0000        0.0000        0.0000        0.0000        0.0000        0.0000        0.0000        0.0000        0.0000        0.0000        0.0000        0.0000        0.0000        0.0000        0.0000        0.0000        0.0000        0.0000        0.0000        0.0000        0.0000        0.0000        0.0000        0.0000        0.0000        0.0000        0.0000        0.0000        0.0000        0.0000        0.0000        0.0000        0.0000        0.0000        0.0000        0.0000        0.0000        0.0000        0.0000        0.0000        0.0000        0.0000        0.0000        0.0000        0.0000        0.0000        0.0000        0.0000        0.0000        0.0000        0.0000        0.0000        0.0000        0.0000        0.0000        0.0000        0.0000        0.0000        0.0000        0.0000        0.0000        0.0000        0.0000        0.0000        0.0000        0.0000        0.0000        0.0000        0.0000        0.0000        0.0000        0.0000        0.0000        0.0000      128.8696      118.4601      102.4277       99.2785       97.6244      104.2768      109.7931      102.0584      107.8121       93.9246       94.7666       96.9572       84.6178       83.4794       91.8220      122.3130      126.9658      123.7789      123.1722      131.5741      145.6484      152.3389      117.3234      113.0033      132.4875      153.0390      162.5832      157.5307      174.4386      187.3001      183.4219      188.0072      183.4640      197.5011      215.5123      219.1609      239.1843      272.1985      316.5319      309.2718      255.1194      229.6720      185.0181      169.1130      173.9405      180.2137      193.8846      172.8484      173.0348      161.9016      151.9490      157.1720      178.4917      155.4782      159.9360      175.3255      212.4506      204.6720      230.2691      233.4219      219.8588      223.7223      194.4903      181.0108      182.1301      199.2549      218.5272      251.3058      254.8717      256.5081      249.0662      229.3313      259.6713      248.3799      199.8892      183.1903        0.0000        0.0000        0.0000        0.0000        0.0000        0.0000       66.6000       91.8900       53.2500       34.2600      110.8520      126.1089      130.7051      122.7523      141.0204      133.3827      132.0407        0.0000        0.0000        0.0000        0.0000        0.0000        0.0000        0.0000        0.0000        0.0000        0.0000        0.0000        0.0000        0.0000        0.0000        0.0000        0.0000        0.0000        0.0000        0.0000        0.0000        0.0000        0.0000        0.0000        0.0000        0.0000        0.0000        0.0000        0.0000        0.0000        0.0000        0.0000        0.0000        0.0000        0.0000        0.0000        0.0000        0.0000        0.0000        0.0000        0.0000        0.0000        0.0000        0.0000        0.0000        0.0000        0.0000        0.0000        0.0000        0.0000        0.0000        0.0000        0.0000        0.0000        0.0000        0.0000
        0.0000        0.0000        0.0000        0.0000        0.0000        0.0000        0.0000        0.0000        0.0000        0.0000        0.0000        0.0000        0.0000        0.0000        0.0000        0.0000        0.0000        0.0000        0.0000        0.0000        0.0000        0.0000        0.0000        0.0000        0.0000        0.0000        0.0000        0.0000        0.0000        0.0000        0.0000        0.0000        0.0000        0.0000        0.0000        0.0000        0.0000        0.0000        0.0000        0.0000        0.0000        0.0000        0.0000        0.0000        0.0000        0.0000        0.0000        0.0000        0.0000        0.0000        0.0000        0.0000        0.0000        0.0000        0.0000        0.0000        0.0000        0.0000        0.0000        0.0000        0.0000        0.0000        0.0000        0.0000        0.0000        0.0000        0.0000        0.0000        0.0000        0.0000        0.0000        0.0000        0.0000        0.0000        0.0000        0.0000        0.0000        0.0000        0.0000        0.0000        0.0000        0.0000        0.0000        0.0000        0.0000        0.0000        0.0000        0.0000        0.0000        0.0000        0.0000        0.0000        0.0000        0.0000        0.0000        0.0000        0.0000        0.0000        0.0000        0.0000        0.0000        0.0000      135.4277      119.8574      111.3446      118.8453      113.5080      109.3712      108.4353       97.3221      112.3380      102.2739       81.3449       90.6794       95.0719      115.3611      152.1165      151.4162      126.8423      146.8717      148.5898      151.7024      158.2534      139.0551      138.3524      157.3385      176.0495      200.7305      182.2507      192.1539      217.7860      235.1431      214.5488      200.3113      210.5726      195.7238      225.4134      249.2206      276.7109      305.4023      271.0861      250.0541      228.6558      190.1415      193.1705      169.4850      169.5099      204.0244      181.6232      165.1185      155.1633      161.6380      136.3230      142.9218      141.2849      126.1354      141.2638      187.9890      201.3107      231.5816      231.1265      228.9414      238.7925      214.6050      198.6838      199.6190      201.1149      230.5968      257.5621      263.5478      248.1400      219.0125      227.0005      219.4571      201.3661      147.8280      160.9979        0.0000        0.0000        0.0000        0.0000        0.0000        0.0000        0.0000       78.0300       44.4900       41.2200      100.7233      108.7791      113.3563      112.4441      120.2623      109.9602      125.1531        0.0000        0.0000        0.0000        0.0000        0.0000        0.0000        0.0000        0.0000        0.0000        0.0000        0.0000        0.0000        0.0000        0.0000        0.0000        0.0000        0.0000        0.0000        0.0000        0.0000        0.0000        0.0000        0.0000        0.0000        0.0000        0.0000        0.0000        0.0000        0.0000        0.0000        0.0000        0.0000        0.0000        0.0000        0.0000        0.0000        0.0000        0.0000        0.0000        0.0000        0.0000        0.0000        0.0000        0.0000        0.0000        0.0000        0.0000        0.0000        0.0000        0.0000        0.0000        0.0000        0.0000        0.0000        0.0000
        0.0000        0.0000        0.0000        0.0000        0.0000        0.0000        0.0000        0.0000        0.0000        0.0000        0.0000        0.0000        0.0000        0.0000        0.0000        0.0000        0.0000        0.0000        0.0000        0.0000        0.0000        0.0000        0.0000        0.0000        0.0000        0.0000        0.0000        0.0000        0.0000        0.0000        0.0000        0.0000        0.0000        0.0000        0.0000        0.0000        0.0000        0.0000        0.0000        0.0000        0.0000        0.0000        0.0000        0.0000        0.0000        0.0000        0.0000        0.0000        0.0000        0.0000        0.0000        0.0000        0.0000        0.0000        0.0000        0.0000        0.0000        0.0000        0.0000        0.0000        0.0000        0.0000        0.0000        0.0000        0.0000        0.0000        0.0000        0.0000        0.0000        0.0000        0.0000        0.0000        0.0000        0.0000        0.0000        0.0000        0.0000        0.0000        0.0000        0.0000        0.0000        0.0000        0.0000        0.0000        0.0000        0.0000        0.0000        0.0000        0.0000        0.0000        0.0000        0.0000        0.0000        0.0000        0.0000        0.0000        0.0000        0.0000        0.0000        0.0000        0.0000        0.0000        0.0000      130.8662      131.5563      125.9624      114.0667      109.3396      107.1495      111.7496      101.1088      106.2340      101.0054      109.8579      130.1830      156.1171      166.5556      170.9438      158.6385      177.7849      173.5301      176.6961      191.2148      193.9339      191.1604      198.4183      211.0036        0.0000        0.0000      237.0481      223.5370      247.4252      236.2789      208.3550      213.8262      229.1749      256.2885      284.7152      298.0092      301.6141      238.3625      270.0097      223.5965      196.4905      235.9470      190.4323      208.6096      191.5134      185.9308      153.2826      143.4129      115.5689      116.6139       95.6151      107.5931      122.8743      123.4084      147.8242      154.8337      189.0935      221.5200      220.9876      236.7234      249.4051      232.6683      250.9812      241.8136      246.5012      229.2843      240.5460      241.3812      183.7573      204.9566      193.6416        0.0000        0.0000        0.0000        0.0000        0.0000        0.0000        0.0000        0.0000        0.0000        0.0000        0.0000        0.0000        0.0000       55.4082       51.7500       52.4840       51.3275       58.0315       52.8073        0.0000        0.0000        0.0000        0.0000        0.0000        0.0000        0.0000        0.0000        0.0000        0.0000        0.0000        0.0000        0.0000        0.0000        0.0000        0.0000        0.0000        0.0000        0.0000        0.0000        0.0000        0.0000        0.0000        0.0000        0.0000        0.0000        0.0000        0.0000        0.0000        0.0000        0.0000        0.0000        0.0000        0.0000        0.0000        0.0000        0.0000        0.0000        0.0000        0.0000        0.0000        0.0000        0.0000        0.0000        0.0000        0.0000        0.0000        0.0000        0.0000        0.0000        0.0000        0.0000        0.0000        0.0000        0.0000        0.0000
        0.0000        0.0000        0.0000        0.0000        0.0000        0.0000        0.0000        0.0000        0.0000        0.0000        0.0000        0.0000        0.0000        0.0000        0.0000        0.0000        0.0000        0.0000        0.0000        0.0000        0.0000        0.0000        0.0000        0.0000        0.0000        0.0000        0.0000        0.0000        0.0000        0.0000        0.0000        0.0000        0.0000        0.0000        0.0000        0.0000        0.0000        0.0000        0.0000        0.0000        0.0000        0.0000        0.0000        0.0000        0.0000        0.0000        0.0000        0.0000        0.0000        0.0000        0.0000        0.0000        0.0000        0.0000        0.0000        0.0000        0.0000        0.0000        0.0000        0.0000        0.0000        0.0000        0.0000        0.0000        0.0000        0.0000        0.0000        0.0000        0.0000        0.0000        0.0000        0.0000        0.0000        0.0000        0.0000        0.0000        0.0000        0.0000        0.0000        0.0000        0.0000        0.0000        0.0000        0.0000        0.0000        0.0000        0.0000        0.0000        0.0000        0.0000        0.0000        0.0000        0.0000        0.0000        0.0000        0.0000        0.0000        0.0000        0.0000        0.0000        0.0000        0.0000        0.0000      141.8208      129.8951      105.8440      107.7547      122.9430      115.6040      106.8282      104.1475       99.4679       95.3262      121.3914      145.4495      146.1680      159.2850      169.7984      177.7492      207.9062      209.0505      209.7296      201.1762      201.6535      219.1821      247.8257        0.0000        0.0000        0.0000        0.0000        0.0000        0.0000      217.5203      222.3472      230.9273      239.5009      246.0116      263.3907      266.6747      241.8781      234.7441      238.6721      197.5144      178.6172      192.6382      188.1041      235.2301      195.0455      156.9181      152.3951      146.3530      102.7454       97.9263       91.8524      104.0329      130.7356      126.0194      148.9777      163.2080      183.5179      227.5592      236.1249      243.6701      249.4992      241.0340      245.7643      236.6337      239.8222      231.4400      279.0319      258.0546      182.4572        0.0000        0.0000        0.0000        0.0000        0.0000        0.0000        0.0000        0.0000        0.0000        0.0000        0.0000        0.0000        0.0000        0.0000        0.0000       41.1815       35.1075       29.6303       31.5263       37.3155       39.9088       49.8397        0.0000        0.0000        0.0000        0.0000        0.0000        0.0000        0.0000        0.0000        0.0000        0.0000        0.0000        0.0000        0.0000        0.0000        0.0000        0.0000        0.0000        0.0000        0.0000        0.0000        0.0000        0.0000        0.0000        0.0000        0.0000        0.0000        0.0000        0.0000        0.0000        0.0000        0.0000        0.0000        0.0000        0.0000        0.0000        0.0000        0.0000        0.0000        0.0000        0.0000        0.0000        0.0000        0.0000        0.0000        0.0000        0.0000        0.0000        0.0000        0.0000        0.0000        0.0000        0.0000        0.0000        0.0000        0.0000
        0.0000        0.0000        0.0000        0.0000        0.0000        0.0000        0.0000        0.0000        0.0000        0.0000        0.0000        0.0000        0.0000        0.0000        0.0000        0.0000        0.0000        0.0000        0.0000        0.0000        0.0000        0.0000        0.0000        0.0000        0.0000        0.0000        0.0000        0.0000        0.0000        0.0000        0.0000        0.0000        0.0000        0.0000        0.0000        0.0000        0.0000        0.0000        0.0000        0.0000        0.0000        0.0000        0.0000        0.0000        0.0000        0.0000        0.0000        0.0000        0.0000        0.0000        0.0000        0.0000        0.0000        0.0000        0.0000        0.0000        0.0000        0.0000        0.0000        0.0000        0.0000        0.0000        0.0000        0.0000        0.0000        0.0000        0.0000        0.0000        0.0000        0.0000        0.0000        0.0000        0.0000        0.0000        0.0000        0.0000        0.0000        0.0000        0.0000        0.0000        0.0000        0.0000        0.0000        0.0000        0.0000        0.0000        0.0000        0.0000        0.0000        0.0000        0.0000        0.0000        0.0000        0.0000        0.0000        0.0000        0.0000        0.0000        0.0000        0.0000        0.0000        0.0000        0.0000      141.2046      136.1496      112.3386      117.5968      123.4560      104.1751       99.5254      113.2919      110.0023      107.6337      120.5116      128.7970      134.4913      150.5010        0.0000      178.8292      191.1712        0.0000        0.0000      237.2840      212.9815        0.0000        0.0000        0.0000        0.0000        0.0000        0.0000        0.0000        0.0000      225.8358      260.7120      259.7818      305.6873      293.4865      275.6312      246.2907      224.1363      222.9444      209.8059      201.5930      164.8064      163.5750      208.3972      205.4950      160.8239      190.0132      190.2792      111.7595       91.1948       74.0140       74.0543       99.0682      148.0675      156.6153      179.4869      190.6202      188.2560      224.3814      221.3040      230.1718      237.9657      233.9106      242.1039      245.0628        0.0000        0.0000        0.0000        0.0000        0.0000        0.0000        0.0000        0.0000        0.0000        0.0000        0.0000        0.0000        0.0000        0.0000        0.0000        0.0000        0.0000        0.0000        0.0000        0.0000       25.3436       22.2750       20.0319       21.5364       27.7677        0.0000        0.0000        0.0000        0.0000        0.0000        0.0000        0.0000        0.0000        0.0000        0.0000        0.0000        0.0000        0.0000        0.0000        0.0000        0.0000        0.0000        0.0000        0.0000        0.0000        0.0000        0.0000        0.0000        0.0000        0.0000        0.0000        0.0000        0.0000        0.0000        0.0000        0.0000        0.0000        0.0000        0.0000        0.0000        0.0000        0.0000        0.0000        0.0000        0.0000        0.0000        0.0000        0.0000        0.0000        0.0000        0.0000        0.0000        0.0000        0.0000        0.0000        0.0000        0.0000        0.0000        0.0000        0.0000        0.0000        0.0000
        0.0000        0.0000        0.0000        0.0000        0.0000        0.0000        0.0000        0.0000        0.0000        0.0000        0.0000        0.0000        0.0000        0.0000        0.0000        0.0000        0.0000        0.0000        0.0000        0.0000        0.0000        0.0000        0.0000        0.0000        0.0000        0.0000        0.0000        0.0000        0.0000        0.0000        0.0000        0.0000        0.0000        0.0000        0.0000        0.0000        0.0000        0.0000        0.0000        0.0000        0.0000        0.0000        0.0000        0.0000        0.0000        0.0000        0.0000        0.0000        0.0000        0.0000        0.0000        0.0000        0.0000        0.0000        0.0000        0.0000        0.0000        0.0000        0.0000        0.0000        0.0000        0.0000        0.0000        0.0000        0.0000        0.0000        0.0000        0.0000        0.0000        0.0000        0.0000        0.0000        0.0000        0.0000        0.0000        0.0000        0.0000        0.0000        0.0000        0.0000        0.0000        0.0000        0.0000        0.0000        0.0000        0.0000        0.0000        0.0000        0.0000        0.0000        0.0000        0.0000        0.0000        0.0000        0.0000        0.0000        0.0000        0.0000        0.0000        0.0000        0.0000        0.0000        0.0000      121.3610      128.6036      118.0497      124.6225      106.6471       89.3808       92.2163      103.3352       92.8602       99.5682       96.7297        0.0000        0.0000        0.0000        0.0000        0.0000        0.0000        0.0000        0.0000        0.0000        0.0000        0.0000        0.0000        0.0000        0.0000        0.0000        0.0000        0.0000        0.0000        0.0000      266.0730      302.4999      353.6725      354.3996      305.7805      292.7578      249.3113      225.4487      210.6279      186.2155      163.7105      152.7411      149.6232      169.7791      158.2222      175.2643      136.1546      105.2487       82.5764       76.3743       76.4397      107.7744      137.6847      140.0726      153.1171      152.1995      171.3774      187.7774      205.4171      210.7388      213.5966      233.9083      259.1870        0.0000        0.0000        0.0000        0.0000        0.0000        0.0000        0.0000        0.0000        0.0000        0.0000        0.0000        0.0000        0.0000        0.0000        0.0000        0.0000        0.0000        0.0000        0.0000        0.0000        0.0000        0.0000       16.5602       14.6814       17.3810        0.0000       21.4203       31.1049        0.0000        0.0000        0.0000        0.0000        0.0000        0.0000        0.0000        0.0000        0.0000        0.0000        0.0000        0.0000        0.0000        0.0000        0.0000        0.0000        0.0000        0.0000        0.0000        0.0000        0.0000        0.0000        0.0000        0.0000        0.0000        0.0000        0.0000        0.0000        0.0000        0.0000        0.0000        0.0000        0.0000        0.0000        0.0000        0.0000        0.0000        0.0000        0.0000        0.0000        0.0000        0.0000        0.0000        0.0000        0.0000        0.0000        0.0000        0.0000        0.0000        0.0000        0.0000        0.0000        0.0000        0.0000        0.0000
        0.0000        0.0000        0.0000        0.0000        0.0000        0.0000        0.0000        0.0000        0.0000        0.0000        0.0000        0.0000        0.0000        0.0000        0.0000        0.0000        0.0000        0.0000        0.0000        0.0000        0.0000        0.0000        0.0000        0.0000        0.0000        0.0000        0.0000        0.0000        0.0000        0.0000        0.0000        0.0000        0.0000        0.0000        0.0000        0.0000        0.0000        0.0000        0.0000        0.0000        0.0000        0.0000        0.0000        0.0000        0.0000        0.0000        0.0000        0.0000        0.0000        0.0000        0.0000        0.0000        0.0000        0.0000        0.0000        0.0000        0.0000        0.0000        0.0000        0.0000        0.0000        0.0000        0.0000        0.0000        0.0000        0.0000        0.0000        0.0000        0.0000        0.0000        0.0000        0.0000        0.0000        0.0000        0.0000        0.0000        0.0000        0.0000        0.0000        0.0000        0.0000        0.0000        0.0000        0.0000        0.0000        0.0000        0.0000        0.0000        0.0000        0.0000        0.0000        0.0000        0.0000        0.0000        0.0000        0.0000        0.0000        0.0000        0.0000        0.0000        0.0000        0.0000        0.0000        0.0000        0.0000       90.8614      100.5799       73.6872       71.0945       74.6694       75.2409       75.4124       72.8461       72.9935       93.8425        0.0000        0.0000        0.0000        0.0000        0.0000        0.0000        0.0000        0.0000        0.0000        0.0000        0.0000        0.0000        0.0000        0.0000        0.0000        0.0000        0.0000        0.0000      288.0963      316.3891      405.9797      398.6826      408.6239      407.1972      362.0117      307.9856      249.5387      234.2118      152.3206      125.2377      133.6898      162.1138      187.8732      150.3790      146.2538      128.3816       74.0051       63.1699       72.0223       71.6972       88.9744      109.7690      155.2560      159.9866      213.8554      229.9234      223.5865      198.9202      103.9800      172.0200        0.0000        0.0000        0.0000        0.0000        0.0000        0.0000        0.0000        0.0000        0.0000        0.0000        0.0000        0.0000        0.0000        0.0000        0.0000        0.0000        0.0000        0.0000        0.0000        0.0000        0.0000        0.0000        0.0000        0.0000       20.0206       20.0430        0.0000       12.3900       21.0300        0.0000        0.0000        0.0000        0.0000        0.0000        0.0000        0.0000        0.0000        0.0000        0.0000        0.0000        0.0000        0.0000        0.0000        0.0000        0.0000        0.0000        0.0000        0.0000        0.0000        0.0000        0.0000        0.0000        0.0000        0.0000        0.0000        0.0000        0.0000        0.0000        0.0000        0.0000        0.0000        0.0000        0.0000        0.0000        0.0000        0.0000        0.0000        0.0000        0.0000        0.0000        0.0000        0.0000        0.0000        0.0000        0.0000        0.0000        0.0000        0.0000        0.0000        0.0000        0.0000        0.0000        0.0000        0.0000
        0.0000        0.0000        0.0000        0.0000        0.0000        0.0000        0.0000        0.0000        0.0000        0.0000        0.0000        0.0000        0.0000        0.0000        0.0000        0.0000        0.0000        0.0000        0.0000        0.0000        0.0000        0.0000        0.0000        0.0000        0.0000        0.0000        0.0000        0.0000        0.0000        0.0000        0.0000        0.0000        0.0000        0.0000        0.0000        0.0000        0.0000        0.0000        0.0000        0.0000        0.0000        0.0000        0.0000        0.0000        0.0000        0.0000        0.0000        0.0000        0.0000        0.0000        0.0000        0.0000        0.0000        0.0000        0.0000        0.0000        0.0000        0.0000        0.0000        0.0000        0.0000        0.0000        0.0000        0.0000        0.0000        0.0000        0.0000        0.0000        0.0000        0.0000        0.0000        0.0000        0.0000        0.0000        0.0000        0.0000        0.0000        0.0000        0.0000        0.0000        0.0000        0.0000        0.0000        0.0000        0.0000        0.0000        0.0000        0.0000        0.0000        0.0000        0.0000        0.0000        0.0000        0.0000        0.0000        0.0000        0.0000        0.0000        0.0000        0.0000        0.0000        0.0000        0.0000        0.0000        0.0000        0.0000      100.7601       83.6138       83.7051       74.2532       56.1649       58.7215       63.3009       62.3287       81.8562        0.0000        0.0000        0.0000        0.0000        0.0000        0.0000        0.0000        0.0000        0.0000        0.0000        0.0000        0.0000        0.0000        0.0000        0.0000        0.0000        0.0000        0.0000        0.0000        0.0000      433.7688      445.0670      481.1048      472.3069      407.8608      337.4260      292.2152      226.9986      142.5757      107.3390      100.0884      123.5597      152.1114      152.6824      136.8793      122.4082       71.6143       59.4202       51.6913       55.1877      111.9810      140.7083      181.2034      173.2196      196.1705        0.0000        0.0000      195.5419        0.0000        0.0000        0.0000        0.0000        0.0000        0.0000        0.0000        0.0000        0.0000        0.0000        0.0000        0.0000        0.0000        0.0000        0.0000        0.0000        0.0000        0.0000        0.0000        0.0000        0.0000        0.0000        0.0000        0.0000        0.0000        0.0000       16.8937       17.4522        0.0000        0.0000        0.0000        0.0000        0.0000        0.0000        0.0000        0.0000        0.0000        0.0000        0.0000        0.0000        0.0000        0.0000        0.0000        0.0000        0.0000        0.0000        0.0000        0.0000        0.0000        0.0000        0.0000        0.0000        0.0000        0.0000        0.0000        0.0000        0.0000        0.0000        0.0000        0.0000        0.0000        0.0000        0.0000        0.0000        0.0000        0.0000        0.0000        0.0000        0.0000        0.0000        0.0000        0.0000        0.0000        0.0000        0.0000        0.0000        0.0000        0.0000        0.0000        0.0000        0.0000        0.0000        0.0000        0.0000        0.0000        0.0000
[truncated: 212,709 more chars]
