# Supplementary material for: Multidimensional evaluation of the TRMM 3B43V7 satellite-based precipitation product in mainland China from 1998–2016
Source: PeerJ. 2020 Feb 20;8:e8615. doi: 10.7717/peerj.8615 (PMC7036276; doi:10.7717/peerj.8615)
Supplement: Supplemental Information 2 [file peerj-08-8615-s002.zip › TRMM_3B43 data/TRMM 3B43 data-Year-Month/2003-06.txt]

ncols         249
nrows         175
xllcorner     73.250
yllcorner     6.500
cellsize      0.25000
        0.0000        0.0000        0.0000        0.0000        0.0000        0.0000        0.0000        0.0000        0.0000        0.0000        0.0000        0.0000        0.0000        0.0000        0.0000        0.0000        0.0000        0.0000        0.0000        0.0000        0.0000        0.0000        0.0000        0.0000        0.0000        0.0000        0.0000        0.0000        0.0000        0.0000        0.0000        0.0000        0.0000        0.0000        0.0000        0.0000        0.0000        0.0000        0.0000        0.0000        0.0000        0.0000        0.0000        0.0000        0.0000        0.0000        0.0000        0.0000        0.0000        0.0000        0.0000        0.0000        0.0000        0.0000        0.0000        0.0000        0.0000        0.0000        0.0000        0.0000        0.0000        0.0000        0.0000        0.0000        0.0000        0.0000        0.0000        0.0000        0.0000        0.0000        0.0000        0.0000        0.0000        0.0000        0.0000        0.0000        0.0000        0.0000        0.0000        0.0000        0.0000        0.0000        0.0000        0.0000        0.0000        0.0000        0.0000        0.0000        0.0000        0.0000        0.0000        0.0000        0.0000        0.0000        0.0000        0.0000        0.0000        0.0000        0.0000        0.0000        0.0000        0.0000        0.0000        0.0000        0.0000        0.0000        0.0000        0.0000        0.0000        0.0000        0.0000        0.0000        0.0000        0.0000        0.0000        0.0000        0.0000        0.0000        0.0000        0.0000        0.0000        0.0000        0.0000        0.0000        0.0000        0.0000        0.0000        0.0000        0.0000        0.0000        0.0000        0.0000        0.0000        0.0000        0.0000        0.0000        0.0000        0.0000        0.0000        0.0000        0.0000        0.0000        0.0000        0.0000        0.0000        0.0000        0.0000        0.0000        0.0000        0.0000        0.0000        0.0000        0.0000        0.0000        0.0000        0.0000        0.0000        0.0000        0.0000        0.0000        0.0000        0.0000        0.0000        0.0000        0.0000        0.0000        0.0000        0.0000        0.0000        0.0000        0.0000        0.0000        0.0000       22.1815       26.8930       36.4148        0.0000        0.0000        0.0000       44.1755       51.1389       51.7787       52.1131       38.5311       44.2259       56.6428       55.8284       54.2953       55.0872       56.5943       67.7369       77.7457       94.9380       99.9278      106.2584      106.3864      118.0014      123.7618      134.2340      131.5638      164.8981      166.2550      151.4527      135.7635      129.2856      141.0101      125.8283       79.7445       81.4862       72.0784       61.7021       63.8446       71.2072       63.4827       73.0191       98.4827       84.4915       76.3628       96.1225        0.0000        0.0000        0.0000        0.0000        0.0000        0.0000        0.0000        0.0000        0.0000        0.0000        0.0000        0.0000        0.0000        0.0000        0.0000        0.0000        0.0000        0.0000        0.0000        0.0000        0.0000        0.0000        0.0000        0.0000        0.0000        0.0000        0.0000        0.0000        0.0000        0.0000
        0.0000        0.0000        0.0000        0.0000        0.0000        0.0000        0.0000        0.0000        0.0000        0.0000        0.0000        0.0000        0.0000        0.0000        0.0000        0.0000        0.0000        0.0000        0.0000        0.0000        0.0000        0.0000        0.0000        0.0000        0.0000        0.0000        0.0000        0.0000        0.0000        0.0000        0.0000        0.0000        0.0000        0.0000        0.0000        0.0000        0.0000        0.0000        0.0000        0.0000        0.0000        0.0000        0.0000        0.0000        0.0000        0.0000        0.0000        0.0000        0.0000        0.0000        0.0000        0.0000        0.0000        0.0000        0.0000        0.0000        0.0000        0.0000        0.0000        0.0000        0.0000        0.0000        0.0000        0.0000        0.0000        0.0000        0.0000        0.0000        0.0000        0.0000        0.0000        0.0000        0.0000        0.0000        0.0000        0.0000        0.0000        0.0000        0.0000        0.0000        0.0000        0.0000        0.0000        0.0000        0.0000        0.0000        0.0000        0.0000        0.0000        0.0000        0.0000        0.0000        0.0000        0.0000        0.0000        0.0000        0.0000        0.0000        0.0000        0.0000        0.0000        0.0000        0.0000        0.0000        0.0000        0.0000        0.0000        0.0000        0.0000        0.0000        0.0000        0.0000        0.0000        0.0000        0.0000        0.0000        0.0000        0.0000        0.0000        0.0000        0.0000        0.0000        0.0000        0.0000        0.0000        0.0000        0.0000        0.0000        0.0000        0.0000        0.0000        0.0000        0.0000        0.0000        0.0000        0.0000        0.0000        0.0000        0.0000        0.0000        0.0000        0.0000        0.0000        0.0000        0.0000        0.0000        0.0000        0.0000        0.0000        0.0000        0.0000        0.0000        0.0000        0.0000        0.0000        0.0000        0.0000        0.0000        0.0000        0.0000        0.0000        0.0000        0.0000        0.0000        0.0000        0.0000        0.0000        0.0000        0.0000        0.0000        0.0000        0.0000       20.8404       27.1642       24.3880       32.9167       39.0600       42.8652       46.5958       44.9368       49.4215       51.0072       49.9892       33.7342       32.9994       47.3619       60.9964       53.6251       50.9077       54.7707       65.5177       78.2894       92.0585      102.5032      103.4921      114.4365      130.5211      114.4094      113.8306      105.4087      127.7628      153.9480      121.6456      113.5932      118.9469      115.5268       90.9722       75.8494       48.3633       45.3978       51.7398       69.7192       73.3740       64.2386       66.1663       81.4039       80.2488       70.2941       65.9301       63.0027       62.5123       82.6955       89.2881      100.7859       89.2817       93.2102        0.0000        0.0000        0.0000        0.0000        0.0000        0.0000        0.0000        0.0000        0.0000        0.0000        0.0000        0.0000        0.0000        0.0000        0.0000        0.0000        0.0000        0.0000        0.0000        0.0000        0.0000        0.0000        0.0000
        0.0000        0.0000        0.0000        0.0000        0.0000        0.0000        0.0000        0.0000        0.0000        0.0000        0.0000        0.0000        0.0000        0.0000        0.0000        0.0000        0.0000        0.0000        0.0000        0.0000        0.0000        0.0000        0.0000        0.0000        0.0000        0.0000        0.0000        0.0000        0.0000        0.0000        0.0000        0.0000        0.0000        0.0000        0.0000        0.0000        0.0000        0.0000        0.0000        0.0000        0.0000        0.0000        0.0000        0.0000        0.0000        0.0000        0.0000        0.0000        0.0000        0.0000        0.0000        0.0000        0.0000        0.0000        0.0000       31.1930        0.0000       26.1550       22.4853        0.0000        0.0000        0.0000        0.0000        0.0000        0.0000        0.0000        0.0000        0.0000        0.0000        0.0000        0.0000        0.0000        0.0000        0.0000        0.0000        0.0000        0.0000        0.0000        0.0000        0.0000        0.0000        0.0000        0.0000        0.0000        0.0000        0.0000        0.0000        0.0000        0.0000        0.0000        0.0000        0.0000        0.0000        0.0000        0.0000        0.0000        0.0000        0.0000        0.0000        0.0000        0.0000        0.0000        0.0000        0.0000        0.0000        0.0000        0.0000        0.0000        0.0000        0.0000        0.0000        0.0000        0.0000        0.0000        0.0000        0.0000        0.0000        0.0000        0.0000        0.0000        0.0000        0.0000        0.0000        0.0000        0.0000        0.0000        0.0000        0.0000        0.0000        0.0000        0.0000        0.0000        0.0000        0.0000        0.0000        0.0000        0.0000        0.0000        0.0000        0.0000        0.0000        0.0000        0.0000        0.0000        0.0000        0.0000        0.0000        0.0000        0.0000        0.0000        0.0000        0.0000        0.0000        0.0000        0.0000        0.0000        0.0000        0.0000        0.0000        0.0000        0.0000        0.0000        0.0000        0.0000        0.0000        0.0000        0.0000        0.0000        0.0000        0.0000        0.0000       17.4073       22.5239       29.2488       26.4394       31.4491       41.8120       41.3441       46.4105       43.5649       45.9389       44.8851       44.5367       28.0540       25.8241       33.6291       41.5610       48.4523       64.9785       83.3558       90.4048      108.2746      118.5541      127.2194      128.9398      122.5102      141.7246      129.7698      114.6015      127.7367       95.5505      149.0386      102.1590       97.9547       68.9726       70.7573       71.5219       53.9742       58.2090       64.3405       65.9584       77.3696       75.1160       70.9412       70.8586       85.6068       85.0670       89.5401       80.4956       72.6054       75.1013       86.5565       88.7478       94.2090       84.7598       92.1014       81.7572        0.0000        0.0000        0.0000        0.0000        0.0000        0.0000        0.0000        0.0000        0.0000        0.0000        0.0000        0.0000        0.0000        0.0000        0.0000        0.0000        0.0000        0.0000        0.0000        0.0000        0.0000        0.0000
        0.0000        0.0000        0.0000        0.0000        0.0000        0.0000        0.0000        0.0000        0.0000        0.0000        0.0000        0.0000        0.0000        0.0000        0.0000        0.0000        0.0000        0.0000        0.0000        0.0000        0.0000        0.0000        0.0000        0.0000        0.0000        0.0000        0.0000        0.0000        0.0000        0.0000        0.0000        0.0000        0.0000        0.0000        0.0000        0.0000        0.0000        0.0000        0.0000        0.0000        0.0000        0.0000        0.0000        0.0000        0.0000        0.0000        0.0000        0.0000        0.0000        0.0000        0.0000        0.0000        0.0000       39.0456       37.5534       37.3140       36.8591       63.2145       43.5224       17.5545        0.0000        0.0000        0.0000        0.0000        0.0000        0.0000        0.0000        0.0000        0.0000        0.0000        0.0000        0.0000        0.0000        0.0000        0.0000        0.0000        0.0000        0.0000        0.0000        0.0000        0.0000        0.0000        0.0000        0.0000        0.0000        0.0000        0.0000        0.0000        0.0000        0.0000        0.0000        0.0000        0.0000        0.0000        0.0000        0.0000        0.0000        0.0000        0.0000        0.0000        0.0000        0.0000        0.0000        0.0000        0.0000        0.0000        0.0000        0.0000        0.0000        0.0000        0.0000        0.0000        0.0000        0.0000        0.0000        0.0000        0.0000        0.0000        0.0000        0.0000        0.0000        0.0000        0.0000        0.0000        0.0000        0.0000        0.0000        0.0000        0.0000        0.0000        0.0000        0.0000        0.0000        0.0000        0.0000        0.0000        0.0000        0.0000        0.0000        0.0000        0.0000        0.0000        0.0000        0.0000        0.0000        0.0000        0.0000        0.0000        0.0000        0.0000        0.0000        0.0000        0.0000        0.0000        0.0000        0.0000        0.0000        0.0000        0.0000        0.0000        0.0000        0.0000        0.0000        0.0000        0.0000        0.0000        0.0000        0.0000        0.0000        0.0000       14.7067       19.1262       21.6590       21.6260       20.8897       27.4803       49.1747       38.0041       43.4523       43.7289       40.1765       39.3572       37.5283       27.7147       34.8653       37.4435       49.3995       68.4210       95.0952       94.7884      106.4915      133.1599      149.9454      157.3098      153.4761      141.4813      156.9341      152.4110      135.1795      105.2161      103.4336      137.0292      110.5518       90.3497       74.3715       89.5805       56.2973      105.7871       95.6789       90.0008       77.3037       83.2668       80.1095       74.6243       70.1721       76.3218       92.7451       96.9795       69.5967       63.7520       72.1164       68.4809       73.1162       70.4294       67.0945       65.4222       68.8373       56.7829       60.2923        0.0000        0.0000        0.0000        0.0000        0.0000        0.0000        0.0000        0.0000        0.0000        0.0000        0.0000        0.0000        0.0000        0.0000        0.0000        0.0000        0.0000        0.0000        0.0000        0.0000
        0.0000        0.0000        0.0000        0.0000        0.0000        0.0000        0.0000        0.0000        0.0000        0.0000        0.0000        0.0000        0.0000        0.0000        0.0000        0.0000        0.0000        0.0000        0.0000        0.0000        0.0000        0.0000        0.0000        0.0000        0.0000        0.0000        0.0000        0.0000        0.0000        0.0000        0.0000        0.0000        0.0000        0.0000        0.0000        0.0000        0.0000        0.0000        0.0000        0.0000        0.0000        0.0000        0.0000        0.0000        0.0000        0.0000        0.0000        0.0000        0.0000        0.0000        0.0000        0.0000        0.0000       26.6333       25.5209       28.7683       31.1185       30.5323       25.8577       20.2045        0.0000        0.0000        0.0000        0.0000        0.0000        0.0000        0.0000        0.0000        0.0000        0.0000        0.0000        0.0000        0.0000        0.0000        0.0000        0.0000        0.0000        0.0000        0.0000        0.0000        0.0000        0.0000        0.0000        0.0000        0.0000        0.0000        0.0000        0.0000        0.0000        0.0000        0.0000        0.0000        0.0000        0.0000        0.0000        0.0000        0.0000        0.0000        0.0000        0.0000        0.0000        0.0000        0.0000        0.0000        0.0000        0.0000        0.0000        0.0000        0.0000        0.0000        0.0000        0.0000        0.0000        0.0000        0.0000        0.0000        0.0000        0.0000        0.0000        0.0000        0.0000        0.0000        0.0000        0.0000        0.0000        0.0000        0.0000        0.0000        0.0000        0.0000        0.0000        0.0000        0.0000        0.0000        0.0000        0.0000        0.0000        0.0000        0.0000        0.0000        0.0000        0.0000        0.0000        0.0000        0.0000        0.0000        0.0000        0.0000        0.0000        0.0000        0.0000        0.0000        0.0000        0.0000        0.0000        0.0000        0.0000        0.0000        0.0000        0.0000        0.0000        0.0000        0.0000        0.0000        0.0000        0.0000        0.0000        0.0000        0.0000        0.0000       19.9028       18.3316       14.1047       10.6158       13.2355       23.4430       19.7542       19.7486       22.0523       32.2421       34.5881       34.4795       33.9087       36.3599       42.8110       48.4003       58.8787       77.6708       88.4553      104.0379      109.3029      138.5274      180.9129      184.0473      167.7383      155.5430      161.2944      140.9112      116.3057       88.5127       83.8104       89.5009       87.8788       66.3082       63.0843       51.6886       62.0090      102.4450      121.2069      125.2173      106.4385       89.3715       94.4140       95.4008       87.3379       87.2197      105.4626      106.6412       77.7298       60.0392       64.0009       66.6813       82.1639       71.1646       62.5225       69.6945       57.3762       44.3450       48.7010       47.5458       43.9822        0.0000        0.0000        0.0000        0.0000        0.0000        0.0000        0.0000        0.0000        0.0000        0.0000        0.0000        0.0000        0.0000        0.0000        0.0000        0.0000        0.0000        0.0000
        0.0000        0.0000        0.0000        0.0000        0.0000        0.0000        0.0000        0.0000        0.0000        0.0000        0.0000        0.0000        0.0000        0.0000        0.0000        0.0000        0.0000        0.0000        0.0000        0.0000        0.0000        0.0000        0.0000        0.0000        0.0000        0.0000        0.0000        0.0000        0.0000        0.0000        0.0000        0.0000        0.0000        0.0000        0.0000        0.0000        0.0000        0.0000        0.0000        0.0000        0.0000        0.0000        0.0000        0.0000        0.0000        0.0000        0.0000        0.0000        0.0000        0.0000       19.1810       17.5967       19.7695       20.6984       21.7316       22.0820       22.7891       23.6292       21.8871       16.7647       17.2296       16.6014        0.0000        0.0000        0.0000        0.0000        0.0000        0.0000        0.0000        0.0000        0.0000        0.0000        0.0000        0.0000        0.0000        0.0000        0.0000        0.0000        0.0000        0.0000        0.0000        0.0000        0.0000        0.0000        0.0000        0.0000        0.0000        0.0000        0.0000        0.0000        0.0000        0.0000        0.0000        0.0000        0.0000        0.0000        0.0000        0.0000        0.0000        0.0000        0.0000        0.0000        0.0000        0.0000        0.0000        0.0000        0.0000        0.0000        0.0000        0.0000        0.0000        0.0000        0.0000        0.0000        0.0000        0.0000        0.0000        0.0000        0.0000        0.0000        0.0000        0.0000        0.0000        0.0000        0.0000        0.0000        0.0000        0.0000        0.0000        0.0000        0.0000        0.0000        0.0000        0.0000        0.0000        0.0000        0.0000        0.0000        0.0000        0.0000        0.0000        0.0000        0.0000        0.0000        0.0000        0.0000        0.0000        0.0000        0.0000        0.0000        0.0000        0.0000        0.0000        0.0000        0.0000        0.0000        0.0000        0.0000        0.0000        0.0000        0.0000        0.0000        0.0000        0.0000        0.0000        0.0000        0.0000        0.0000        0.0000       12.1856       11.3752       10.9532        8.4504        8.5352        9.5287       22.8708       18.1211       22.5324       22.1524       24.0300       30.5979       35.7560       39.6674       50.8620       53.0355       50.6088       61.0332       88.8150       89.0741       99.9401      101.9975      141.9862      168.0100      169.5082      144.1626      138.8340      139.0370      137.1683       88.9237       68.3688       58.2139       75.0710       64.2274       63.9270       53.8040       64.1884       72.2553      118.7083      129.7515      118.1601       84.7363       96.8354      100.2631       98.8201       91.3640       77.5068       82.6798       82.3381       67.6670       80.9220       75.8469       72.3633       76.2557       75.4750       64.3460       72.8785       63.7565       41.2510       35.0124       36.3164       34.9678        0.0000        0.0000        0.0000        0.0000        0.0000        0.0000        0.0000        0.0000        0.0000        0.0000        0.0000        0.0000        0.0000        0.0000       32.4154       27.5799       21.2670        0.0000
        0.0000        0.0000        0.0000        0.0000        0.0000        0.0000        0.0000        0.0000        0.0000        0.0000        0.0000        0.0000        0.0000        0.0000        0.0000        0.0000        0.0000        0.0000        0.0000        0.0000        0.0000        0.0000        0.0000        0.0000        0.0000        0.0000        0.0000        0.0000        0.0000        0.0000        0.0000        0.0000        0.0000        0.0000        0.0000        0.0000        0.0000        0.0000        0.0000        0.0000        0.0000        0.0000        0.0000        0.0000        0.0000        0.0000        0.0000        0.0000       11.0894       10.9252       13.7594       17.3929       18.4548       17.0452       17.6893       20.5368       23.0941       24.4267       22.3947       16.3052       16.9248       24.2022       16.9008        0.0000        0.0000        0.0000        0.0000        0.0000        0.0000        0.0000        0.0000        0.0000        0.0000        0.0000        0.0000        0.0000        0.0000        0.0000        0.0000        0.0000        0.0000        0.0000        0.0000        0.0000        0.0000        0.0000        0.0000        0.0000        0.0000        0.0000        0.0000        0.0000        0.0000        0.0000        0.0000        0.0000        0.0000        0.0000        0.0000        0.0000        0.0000        0.0000        0.0000        0.0000        0.0000        0.0000        0.0000        0.0000        0.0000        0.0000        0.0000        0.0000        0.0000        0.0000        0.0000        0.0000        0.0000        0.0000        0.0000        0.0000        0.0000        0.0000        0.0000        0.0000        0.0000        0.0000        0.0000        0.0000        0.0000        0.0000        0.0000        0.0000        0.0000        0.0000        0.0000        0.0000        0.0000        0.0000        0.0000        0.0000        0.0000        0.0000        0.0000        0.0000        0.0000        0.0000        0.0000        0.0000        0.0000        0.0000        0.0000        0.0000        0.0000        0.0000        0.0000        0.0000        0.0000        0.0000        0.0000        0.0000        0.0000        0.0000        0.0000        0.0000        0.0000        0.0000        0.0000        0.0000       10.9542       12.2086       12.4725       10.1969        8.3160        8.3689       11.6999       18.7948       15.9208       16.7435       17.9627       29.2220       41.1019       40.3454       44.4468       50.2003       51.6551       54.5729       65.7600       98.6630       97.8490       94.2071       92.3632      120.3653      141.8900      167.7773      178.8813      134.9497      126.5454      107.1931       92.5415       72.2378       58.4737       60.9240       57.4357       60.7097       49.6418       52.9543       77.2217      138.7699      133.1322      102.5013       98.3228      102.3584      101.2628       94.2668       88.7065       79.0637       71.6095       68.3639       74.8298       82.3813       88.5814       95.6734       93.6048       75.8828       73.3193       66.2760       54.6941       39.7159       32.4821       34.6762       38.2451       36.2389        0.0000        0.0000        0.0000        0.0000        0.0000        0.0000        0.0000        0.0000        0.0000       45.3322       35.6643       36.6455       35.2738       35.4570       29.1168       17.6274       13.7053
        0.0000        0.0000        0.0000        0.0000        0.0000        0.0000        0.0000        0.0000        0.0000        0.0000        0.0000        0.0000        0.0000        0.0000        0.0000        0.0000        0.0000        0.0000        0.0000        0.0000        0.0000        0.0000        0.0000        0.0000        0.0000        0.0000        0.0000        0.0000        0.0000        0.0000        0.0000        0.0000        0.0000        0.0000        0.0000        0.0000        0.0000        0.0000        0.0000        0.0000        0.0000        0.0000        0.0000        0.0000        0.0000        0.0000        0.0000        0.0000       13.3182       11.7625       11.5151       15.0876       15.5778       14.4659       13.2107       19.2561       18.1961       21.1398       20.9939       16.8578       15.5359       11.6957       13.2337       15.0813       17.6918       16.4683       15.7455        0.0000        0.0000        0.0000        0.0000        0.0000        0.0000        0.0000        0.0000        0.0000        0.0000        0.0000        0.0000        0.0000        0.0000        0.0000        0.0000        0.0000        0.0000        0.0000        0.0000        0.0000        0.0000        0.0000        0.0000        0.0000        0.0000        0.0000        0.0000        0.0000        0.0000        0.0000        0.0000        0.0000        0.0000        0.0000        0.0000        0.0000        0.0000        0.0000        0.0000        0.0000        0.0000        0.0000        0.0000        0.0000        0.0000        0.0000        0.0000        0.0000        0.0000        0.0000        0.0000        0.0000        0.0000        0.0000        0.0000        0.0000        0.0000        0.0000        0.0000        0.0000        0.0000        0.0000        0.0000        0.0000        0.0000        0.0000        0.0000        0.0000        0.0000        0.0000        0.0000        0.0000        0.0000        0.0000        0.0000        0.0000        0.0000        0.0000        0.0000        0.0000        0.0000        0.0000        0.0000        0.0000        0.0000        0.0000        0.0000        0.0000        0.0000        0.0000        0.0000        0.0000        0.0000        0.0000        0.0000        0.0000        0.0000        0.0000        0.0000        0.0000       15.7629       15.2527       16.9715       14.3299       10.9346       12.0057       16.9541       18.8235       23.0055       18.1936       22.6632       30.3010       41.4960       48.4879       52.5147       49.6834       58.9808       64.2665       65.5995       92.1821      100.6952       90.9357       87.9236      104.6260      154.7333      150.6188      180.3683      146.0340      117.3300       90.0937       85.2380       71.4357       62.8782       62.8316       40.7635       52.0635       46.7556       54.0849       84.2772      126.9130      115.6896       84.5017       84.6669       83.0044       81.1082       79.6383       81.3618       70.9016       72.3342       79.0036       84.5192       76.1092       82.2148       78.4322       83.8469       81.9851       75.5524       57.2309       45.5136       38.6306       32.1526       36.8598       43.8386        0.0000        0.0000        0.0000        0.0000        0.0000        0.0000       36.0621       34.3215       39.7172       42.7786       45.0667       38.5086       36.3603       34.1721       31.7364       33.2268        0.0000        0.0000
        0.0000        0.0000        0.0000        0.0000        0.0000        0.0000        0.0000        0.0000        0.0000        0.0000        0.0000        0.0000        0.0000        0.0000        0.0000        0.0000        0.0000        0.0000        0.0000        0.0000        0.0000        0.0000        0.0000        0.0000        0.0000        0.0000        0.0000        0.0000        0.0000        0.0000        0.0000        0.0000        0.0000        0.0000        0.0000        0.0000        0.0000        0.0000        0.0000        0.0000        0.0000        0.0000        0.0000        0.0000        0.0000        0.0000        0.0000        0.0000       12.5925       13.2863       11.8817       11.8730       11.9184       11.5435        9.2973        9.7813       10.7225       10.6749        8.1358       11.1592       11.9110       11.9799       14.4780       15.9693       22.4124       23.9638       21.7000       22.0286       19.6983        0.0000        0.0000        0.0000        0.0000        0.0000        0.0000        0.0000        0.0000        0.0000        0.0000        0.0000        0.0000        0.0000        0.0000        0.0000        0.0000        0.0000        0.0000        0.0000        0.0000        0.0000        0.0000        0.0000        0.0000        0.0000        0.0000        0.0000        0.0000        0.0000        0.0000        0.0000        0.0000        0.0000        0.0000        0.0000        0.0000        0.0000        0.0000        0.0000        0.0000        0.0000        0.0000        0.0000        0.0000        0.0000        0.0000        0.0000        0.0000        0.0000        0.0000        0.0000        0.0000        0.0000        0.0000        0.0000        0.0000        0.0000        0.0000        0.0000        0.0000        0.0000        0.0000        0.0000        0.0000        0.0000        0.0000        0.0000        0.0000        0.0000        0.0000        0.0000        0.0000        0.0000        0.0000        0.0000        0.0000        0.0000        0.0000        0.0000        0.0000        0.0000        0.0000        0.0000        0.0000        0.0000        0.0000        0.0000        0.0000        0.0000        0.0000        0.0000        0.0000        0.0000        0.0000        0.0000        0.0000        0.0000        0.0000        0.0000       22.3093       20.2694       20.1909       21.1120       33.1745       26.8913       20.3487       22.0086      121.9930      199.7617       29.2364       49.1260       53.0440       54.5065       62.6405       69.2012       82.8621       90.5226       90.9991       89.5250       86.4083       87.4498       96.0971       88.0513       95.2341       69.5657       92.5040       94.8696       96.5487       85.6730       73.3218       57.5707       63.6299       37.7193       34.0258       41.9698       38.9679       43.3315       72.9993      113.8374      110.6989       80.3974       83.0197       74.2482       68.6470       47.9101       42.8170       35.5031       39.4775       69.6455       90.6441       74.9934       95.3466       87.2994       68.1272       66.3442       61.4290       57.3870       52.9917       44.1332       37.2580       37.1639       44.8690       49.7540       55.2196       51.9312       57.9170       52.4437       38.9296       32.1900       34.7855       37.2375       41.6329       45.3773       44.3787       45.3505       43.4327       42.7302       46.7822        0.0000        0.0000
        0.0000        0.0000        0.0000        0.0000        0.0000        0.0000        0.0000        0.0000        0.0000        0.0000        0.0000        0.0000        0.0000        0.0000        0.0000        0.0000        0.0000        0.0000        0.0000        0.0000        0.0000        0.0000        0.0000        0.0000        0.0000        0.0000        0.0000        0.0000        0.0000        0.0000        0.0000        0.0000        0.0000        0.0000        0.0000        0.0000        0.0000        0.0000        0.0000        0.0000        0.0000        0.0000        0.0000        0.0000        0.0000        0.0000        0.0000        0.0000       11.2614       11.4032       11.3777       13.5111       11.4262        9.6190        8.0059        6.1086        5.7065        5.5450        4.6677        6.4646        8.4254       11.9321       14.7388       16.6980       25.6882       22.6596       22.5500       20.2909       20.7566       23.5240        0.0000        0.0000        0.0000        0.0000        0.0000        0.0000        0.0000        0.0000        0.0000        0.0000        0.0000        0.0000        0.0000        0.0000        0.0000        0.0000        0.0000        0.0000        0.0000        0.0000        0.0000        0.0000        0.0000        0.0000        0.0000        0.0000        0.0000        0.0000        0.0000        0.0000        0.0000        0.0000        0.0000        0.0000        0.0000        0.0000        0.0000        0.0000        0.0000        0.0000        0.0000        0.0000        0.0000        0.0000        0.0000        0.0000        0.0000        0.0000        0.0000        0.0000        0.0000        0.0000        0.0000        0.0000        0.0000        0.0000        0.0000        0.0000        0.0000        0.0000        0.0000        0.0000        0.0000        0.0000        0.0000        0.0000        0.0000        0.0000        0.0000        0.0000        0.0000        0.0000        0.0000        0.0000        0.0000        0.0000        0.0000        0.0000        0.0000        0.0000        0.0000        0.0000        0.0000        0.0000        0.0000        0.0000        0.0000        0.0000        0.0000        0.0000        0.0000        0.0000        0.0000        0.0000        0.0000        0.0000        0.0000        0.0000        0.0000       21.5150       22.8528       30.7976       37.8590       36.5946        0.0000       28.5825       83.1146       93.2712        0.0000        0.0000        0.0000       55.6871       60.4892       68.2402       86.0857      113.2924      109.2117      101.5158       94.6141       93.5810      101.7897       95.6113       85.3172       75.8134       68.4415       87.0611       75.4620       74.4120       58.8174       38.1028       48.0237       24.5413       43.9358       45.6645       35.6297       38.4336       52.8137       67.5640       69.6791       68.1422       83.7026       80.5389       56.0935       41.8794       39.2442       32.6835       38.1886       81.0489      108.0729      125.9081      102.0128       87.8406       78.3196       50.4105       47.3192       49.5812       45.9515       39.7446       33.7809       33.1670       35.2464       31.5937       32.3898       32.1662       40.7914       44.4225       33.0666       31.8680       32.6050       37.5350       42.8705       49.4430       50.2712       50.8955       47.8642       49.2157       43.9456        0.0000        0.0000
        0.0000        0.0000        0.0000        0.0000        0.0000        0.0000        0.0000        0.0000        0.0000        0.0000        0.0000        0.0000        0.0000        0.0000        0.0000        0.0000        0.0000        0.0000        0.0000        0.0000        0.0000        0.0000        0.0000        0.0000        0.0000        0.0000        0.0000        0.0000        0.0000        0.0000        0.0000        0.0000        0.0000        0.0000        0.0000        0.0000        0.0000        0.0000       25.3181       16.0512       13.9358        0.0000        0.0000        0.0000        0.0000        0.0000        0.0000        0.0000       13.1749       15.7810       16.2638       17.5006       12.6760        9.7259       17.1180       36.6609       21.6566        4.5803        4.6333        6.4434        8.3662       11.6494       15.4734       18.3229       20.7012       23.3692       18.9145       20.4678       27.7068       23.4952        0.0000        0.0000        0.0000        0.0000        0.0000        0.0000        0.0000        0.0000        0.0000        0.0000        0.0000        0.0000        0.0000        0.0000        0.0000        0.0000        0.0000        0.0000        0.0000        0.0000        0.0000        0.0000        0.0000        0.0000        0.0000        0.0000        0.0000        0.0000        0.0000        0.0000        0.0000        0.0000        0.0000        0.0000        0.0000        0.0000        0.0000        0.0000        0.0000        0.0000        0.0000        0.0000        0.0000        0.0000        0.0000        0.0000        0.0000        0.0000        0.0000        0.0000        0.0000        0.0000        0.0000        0.0000        0.0000        0.0000        0.0000        0.0000        0.0000        0.0000        0.0000        0.0000        0.0000        0.0000        0.0000        0.0000        0.0000        0.0000        0.0000        0.0000        0.0000        0.0000        0.0000        0.0000        0.0000        0.0000        0.0000        0.0000        0.0000        0.0000        0.0000        0.0000        0.0000        0.0000        0.0000        0.0000        0.0000        0.0000        0.0000        0.0000        0.0000        0.0000        0.0000        0.0000        0.0000        0.0000        0.0000        0.0000        0.0000        0.0000        0.0000        0.0000        0.0000        0.0000        0.0000        0.0000        0.0000        0.0000        0.0000        0.0000        0.0000        0.0000        0.0000       78.3817       90.4995      104.2919      110.5844      114.8011      104.3127       99.1615      104.4282       96.8027      103.5275      109.1290      110.3532       88.9310       73.8627       69.7664       57.1310       44.4043       57.7974       26.1200       31.2869       32.8519       35.4769       35.4631       40.0977       47.4863       51.9521       58.3909       66.9334       57.8875       66.6553       46.6482       36.0946       31.5256       41.0532       61.0014      114.9121      132.8657      107.7078      103.8421       82.8165       67.5159       59.5352       70.3870       55.8456       42.7781       38.6874       36.9767       36.0048       30.4500       31.0366       31.7638       39.5304       39.0634       34.9084       32.9151       31.0679       36.7737       41.9180       64.4149       59.0222       66.1532       64.0717       54.5030        0.0000        0.0000        0.0000
        0.0000        0.0000        0.0000        0.0000        0.0000        0.0000        0.0000        0.0000        0.0000        0.0000        0.0000        0.0000        0.0000        0.0000        0.0000        0.0000        0.0000        0.0000        0.0000        0.0000        0.0000        0.0000        0.0000        0.0000        0.0000        0.0000        0.0000        0.0000        0.0000        0.0000        0.0000        0.0000        0.0000        0.0000        0.0000        0.0000        0.0000        0.0000       24.6368       19.5494       21.6499       16.7055       15.5290       15.1328       15.1801       15.2123       21.4917       28.1147       32.1615       28.2621       24.4107       25.5402       15.6400       12.9788       20.1535       42.3503       11.7130        6.2346        7.3862        8.3255        8.4282        9.3383       12.9714       16.1158       17.5768       18.6208       17.4721       21.4249       28.3432       23.3724       29.1132       26.1887        0.0000        0.0000        0.0000        0.0000        0.0000        0.0000        0.0000        0.0000        0.0000        0.0000        0.0000        0.0000        0.0000        0.0000        0.0000        0.0000        0.0000        0.0000        0.0000        0.0000        0.0000        0.0000        0.0000        0.0000        0.0000        0.0000        0.0000        0.0000        0.0000        0.0000        0.0000        0.0000        0.0000        0.0000        0.0000        0.0000        0.0000        0.0000        0.0000        0.0000        0.0000        0.0000        0.0000        0.0000        0.0000        0.0000        0.0000        0.0000        0.0000        0.0000        0.0000        0.0000        0.0000        0.0000        0.0000        0.0000        0.0000        0.0000        0.0000        0.0000        0.0000        0.0000        0.0000        0.0000        0.0000        0.0000        0.0000        0.0000        0.0000        0.0000        0.0000        0.0000        0.0000        0.0000        0.0000        0.0000        0.0000        0.0000        0.0000        0.0000        0.0000        0.0000        0.0000        0.0000        0.0000        0.0000        0.0000        0.0000        0.0000        0.0000        0.0000        0.0000        0.0000        0.0000        0.0000        0.0000        0.0000        0.0000        0.0000        0.0000        0.0000        0.0000        0.0000        0.0000        0.0000        0.0000        0.0000        0.0000        0.0000        0.0000        0.0000        0.0000       87.2876       91.5077      116.8116      130.8685      133.4387      124.2767      127.7827      122.3660      113.6594      106.4708       94.0837       75.2499       62.9338       66.1892       57.6261       46.6455       76.3136       52.5370       47.9394       34.0223       32.5822       33.5611       36.5996       52.1948       53.9107       48.9530       63.1660       53.9809       65.1417       55.6526       48.9277       31.7895       25.7143       26.2996       54.7004       99.2152       94.5725       84.5704       80.5365       68.0607       68.2379       72.6706       56.7258       50.3830       47.6976       32.9317       33.1934       32.5896       31.0752       31.2064       35.9226       35.1812       36.0578       36.4529       33.7973       44.6393       56.4546       62.1467       69.1081       71.3832       65.7654        0.0000        0.0000        0.0000        0.0000
        0.0000        0.0000        0.0000        0.0000        0.0000        0.0000        0.0000        0.0000        0.0000        0.0000        0.0000        0.0000        0.0000        0.0000        0.0000        0.0000        0.0000        0.0000        0.0000        0.0000        0.0000        0.0000        0.0000        0.0000        0.0000        0.0000        0.0000        0.0000        0.0000        0.0000        0.0000        0.0000        0.0000        0.0000        0.0000        0.0000        0.0000       16.3825       14.3099       15.2351       16.0325       17.5876       15.9872       17.5279       20.4992       20.1259       19.4514       23.0317       25.1543       20.2612       17.6825       19.8980       13.2157       16.3962       15.7154       13.6442       24.6651        7.8082        6.9796       10.7471       10.6879       10.8568       11.9168       13.8368       15.3431       14.7750       14.7785       15.3041       16.1947       18.3849       25.6490       24.2818        0.0000        0.0000        0.0000        0.0000        0.0000        0.0000        0.0000        0.0000        0.0000        0.0000        0.0000        0.0000        0.0000        0.0000        0.0000        0.0000        0.0000        0.0000        0.0000        0.0000        0.0000        0.0000        0.0000        0.0000        0.0000        0.0000        0.0000        0.0000        0.0000        0.0000        0.0000        0.0000        0.0000        0.0000        0.0000        0.0000        0.0000        0.0000        0.0000        0.0000        0.0000        0.0000        0.0000        0.0000        0.0000        0.0000        0.0000        0.0000        0.0000        0.0000        0.0000        0.0000        0.0000        0.0000        0.0000        0.0000        0.0000        0.0000        0.0000        0.0000        0.0000        0.0000        0.0000        0.0000        0.0000        0.0000        0.0000        0.0000        0.0000        0.0000        0.0000        0.0000        0.0000        0.0000        0.0000        0.0000        0.0000        0.0000        0.0000        0.0000        0.0000        0.0000        0.0000        0.0000        0.0000        0.0000        0.0000        0.0000        0.0000        0.0000        0.0000        0.0000        0.0000        0.0000        0.0000        0.0000        0.0000        0.0000        0.0000        0.0000        0.0000        0.0000        0.0000        0.0000        0.0000        0.0000        0.0000       64.3923       84.3351       74.1954       95.8052      100.0879        0.0000       99.5520      119.1085      122.9052      127.8644      121.4230      133.4611      111.1868      115.1533       96.8553       76.4060       67.6680       56.8357       58.0172       40.6134       39.9206       47.0074       49.5989       42.9885       28.8402       24.8152       26.4658       28.8978       33.1742       33.7279       36.9037       39.4465       61.4562       74.5552       60.3916       52.8167       46.4527       45.3291       48.7345       51.1372       74.0473       89.6074       84.2542       71.6716       53.3373       47.9654       47.1749       51.4416       51.9020       46.7206       35.4450       29.9739       27.1112       24.5844       24.5712       31.7034       29.2891       29.5179       30.6674       37.6033       52.6543       57.3715       52.1722       51.7559       53.2777       53.2803        0.0000        0.0000        0.0000        0.0000
        0.0000        0.0000        0.0000        0.0000        0.0000        0.0000        0.0000        0.0000        0.0000        0.0000        0.0000        0.0000        0.0000        0.0000        0.0000        0.0000        0.0000        0.0000        0.0000        0.0000        0.0000        0.0000        0.0000        0.0000        0.0000        0.0000        0.0000        0.0000        0.0000        0.0000        0.0000        0.0000        0.0000        0.0000        0.0000        0.0000        0.0000       14.3605       12.9043       13.4570       13.2137       15.2477       18.1718       20.4098       21.5433       21.3332       22.0201       18.3215       19.5264       17.3112       17.6464       17.9427       11.9235       12.1516       11.3512       14.0589        4.3878        4.2643        5.3481        9.1732       12.5638       13.1499       11.4952       14.0258       12.8827       13.7111       14.0385       15.3803       13.4108       13.5227       17.5058       15.7031       22.1469        0.0000        0.0000        0.0000        0.0000        0.0000        0.0000        0.0000        0.0000        0.0000        0.0000        0.0000        0.0000        0.0000        0.0000        0.0000        0.0000        0.0000        0.0000        0.0000        0.0000        0.0000        0.0000        0.0000        0.0000        0.0000        0.0000        0.0000        0.0000        0.0000        0.0000        0.0000        0.0000        0.0000        0.0000        0.0000        0.0000        0.0000        0.0000        0.0000        0.0000        0.0000        0.0000        0.0000        0.0000        0.0000        0.0000        0.0000        0.0000        0.0000        0.0000        0.0000        0.0000        0.0000        0.0000        0.0000        0.0000        0.0000        0.0000        0.0000        0.0000        0.0000        0.0000        0.0000        0.0000        0.0000        0.0000        0.0000        0.0000        0.0000        0.0000        0.0000        0.0000        0.0000        0.0000        0.0000        0.0000        0.0000        0.0000        0.0000        0.0000        0.0000        0.0000        0.0000        0.0000        0.0000        0.0000        0.0000        0.0000        0.0000        0.0000        0.0000        0.0000        0.0000        0.0000        0.0000        0.0000        0.0000        0.0000        0.0000        0.0000        0.0000        0.0000       38.8007       40.8132       32.3826       33.2102       46.2052       71.2027       71.8165       82.1578       93.5232       99.5225      105.5422      106.9379      108.6284       93.4009      100.0904      103.5382      117.4410      112.4206      107.3835      102.2785       73.1465       67.9370       76.4632       36.5472       48.6762       51.6877       37.9523       32.7821       28.9268       20.7768       23.2099       26.7501       28.6707       39.4469       48.8647       57.8927       68.1670       71.1753       61.7956       61.1867       67.4866       82.0535       76.4540       64.4509       85.1265       92.4241       70.0345       58.1344       47.1246       46.3452       41.7749       42.6060       48.6284       47.0361       39.5157       34.6615       28.3785       29.0198       27.8533       26.2662       26.1550       26.1343       30.0653       35.6570       50.3341       55.0073       56.9011       52.8591       48.1487        0.0000        0.0000        0.0000        0.0000        0.0000
        0.0000        0.0000        0.0000        0.0000        0.0000        0.0000        0.0000        0.0000        0.0000        0.0000        0.0000        0.0000        0.0000        0.0000        0.0000        0.0000        0.0000        0.0000        0.0000        0.0000        0.0000        0.0000        0.0000        0.0000        0.0000        0.0000        0.0000        0.0000        0.0000        0.0000        0.0000        0.0000        0.0000        0.0000        0.0000        0.0000       15.2847       14.0100       12.9264       14.2159       14.6083       17.9176       26.4798       30.2517       25.3851       22.7264       21.8921       21.3455       21.1735       21.5484       19.2481       14.2543       12.1923        9.3894        7.8326        4.9324        3.7806        3.1958        3.5413        7.7129       10.6696       13.7479       14.9896       14.4807       14.6524       17.4783       14.6057       14.7000       14.1634       13.6335       15.0523       13.7685        0.0000        0.0000        0.0000        0.0000        0.0000        0.0000        0.0000        0.0000        0.0000        0.0000        0.0000        0.0000        0.0000        0.0000        0.0000        0.0000        0.0000        0.0000        0.0000        0.0000        0.0000        0.0000        0.0000        0.0000        0.0000        0.0000        0.0000        0.0000        0.0000        0.0000        0.0000        0.0000        0.0000        0.0000        0.0000        0.0000        0.0000        0.0000        0.0000        0.0000        0.0000        0.0000        0.0000        0.0000        0.0000        0.0000        0.0000        0.0000        0.0000        0.0000        0.0000        0.0000        0.0000        0.0000        0.0000        0.0000        0.0000        0.0000        0.0000        0.0000        0.0000        0.0000        0.0000        0.0000        0.0000        0.0000        0.0000        0.0000        0.0000        0.0000        0.0000        0.0000        0.0000        0.0000        0.0000        0.0000        0.0000        0.0000        0.0000        0.0000        0.0000        0.0000        0.0000        0.0000        0.0000        0.0000        0.0000        0.0000        0.0000        0.0000        0.0000        0.0000        0.0000        0.0000        0.0000        0.0000        0.0000        0.0000        0.0000        0.0000       49.1107       41.3101       35.0713       29.6782       29.0115       37.3996       44.4977       54.3805       73.5634       89.5866       84.3675       93.2068       99.1875       94.9874       92.0574       79.6920       91.1764       98.5800       89.6936      100.8330       93.2567       87.3472       90.4935       83.2935       58.7565       45.9105       33.5302       40.4246       42.5074       38.1949       32.3397       34.0769       34.6917       41.9948       38.5992       37.1066       42.0798       44.1872       60.2514       77.5789       87.4851       98.2603       99.4148       99.8054      104.1295       99.1563       87.5354       74.7612       63.0464       67.9278       58.1664       52.1625       47.2892       49.9310       35.6501       35.5064       44.0995       45.3243       38.6614       32.7996       33.0512       36.8836       35.3220       27.7434       30.3988       32.7542       37.3104       53.8965       61.0332       70.8145       57.5697       44.2258        0.0000        0.0000        0.0000        0.0000        0.0000
        0.0000        0.0000        0.0000        0.0000        0.0000        0.0000        0.0000        0.0000        0.0000        0.0000        0.0000        0.0000        0.0000        0.0000        0.0000        0.0000        0.0000        0.0000        0.0000        0.0000        0.0000        0.0000        0.0000        0.0000        0.0000        0.0000        0.0000        0.0000        0.0000        0.0000        0.0000        0.0000        0.0000        0.0000        0.0000       17.3006       14.4496       12.8791       12.9359       15.6130       17.9309       22.3217       24.8434       30.0924       28.4302       24.6448       29.9197       29.7670       24.6128       19.9623       17.9345        9.2515        8.4218        7.3047        5.9550        3.7269        3.5418        3.9669        6.1841        9.8802       10.6764       12.6394       14.4809       15.3781       15.6197       17.9044       16.5941       15.8992       15.3172       15.0145       14.5819        9.9861        0.0000        0.0000        0.0000        0.0000        0.0000        0.0000        0.0000        0.0000        0.0000        0.0000        0.0000        0.0000        0.0000        0.0000        0.0000        0.0000        0.0000        0.0000        0.0000        0.0000        0.0000        0.0000        0.0000        0.0000        0.0000        0.0000        0.0000        0.0000        0.0000        0.0000        0.0000        0.0000        0.0000        0.0000        0.0000        0.0000        0.0000        0.0000        0.0000        0.0000        0.0000        0.0000        0.0000        0.0000        0.0000        0.0000        0.0000        0.0000        0.0000        0.0000        0.0000        0.0000        0.0000        0.0000        0.0000        0.0000        0.0000        0.0000        0.0000        0.0000        0.0000        0.0000        0.0000        0.0000        0.0000        0.0000        0.0000        0.0000        0.0000        0.0000        0.0000        0.0000        0.0000        0.0000        0.0000        0.0000        0.0000        0.0000        0.0000        0.0000        0.0000        0.0000        0.0000        0.0000        0.0000        0.0000        0.0000        0.0000        0.0000        0.0000        0.0000        0.0000        0.0000        0.0000        0.0000        0.0000        0.0000        0.0000        0.0000       60.3378       45.5414       34.8143       29.8826       24.9986       32.5161       38.4915       44.5752       74.8459       75.5562       85.8416      115.8499      115.1797      112.4593       95.0454      101.1787       79.5392       94.4541       81.9249       80.2805       88.4570      101.7893       95.1500      102.6180       82.8127       64.2285       60.2022       38.7499       39.9342       42.2066       43.5118       38.2540       32.2616       36.8344       35.6491       37.5873       34.7511       35.6718       55.0261       53.6935       83.9944      112.0570      119.4341      133.8379      109.9106      112.2129      112.1997       81.9022       77.0941       61.1974       56.4458       63.3271       53.2238       59.4985       61.9544       43.9859       41.2866       43.9083       49.3593       48.6487       44.1330       45.0261       51.5725       50.7319       33.4742       36.0951       35.8043       39.1320       54.2801       61.3036       60.3769       52.4196       46.2168        0.0000        0.0000        0.0000        0.0000        0.0000
        0.0000        0.0000        0.0000        0.0000        0.0000        0.0000        0.0000        0.0000        0.0000        0.0000        0.0000        0.0000        0.0000        0.0000        0.0000        0.0000        0.0000        0.0000        0.0000        0.0000        0.0000        0.0000        0.0000        0.0000        0.0000        0.0000        0.0000        0.0000        0.0000        0.0000        0.0000        0.0000        0.0000        0.0000        0.0000       15.0844       11.8422       18.6840       16.5545       21.2123       26.4857       26.5154       31.4033       33.9948       30.9192       29.7096       38.9135       28.0886       20.4172       25.4388       30.3583       12.3500        7.2843        6.9235        6.6568        2.7734        2.7345        3.2384        5.8671       15.9631       12.2135       12.2075       15.0889       18.3474       20.6004       20.6822       18.9697       21.7539       21.1050       19.9476       18.3758       13.0221        0.0000        0.0000        0.0000        0.0000        0.0000        0.0000        0.0000        0.0000        0.0000        0.0000        0.0000        0.0000        0.0000        0.0000        0.0000        0.0000        0.0000        0.0000        0.0000        0.0000        0.0000        0.0000        0.0000        0.0000        0.0000        0.0000        0.0000        0.0000        0.0000        0.0000        0.0000        0.0000        0.0000        0.0000        0.0000        0.0000        0.0000        0.0000        0.0000        0.0000        0.0000        0.0000        0.0000        0.0000        0.0000        0.0000        0.0000        0.0000        0.0000        0.0000        0.0000        0.0000        0.0000        0.0000        0.0000        0.0000        0.0000        0.0000        0.0000        0.0000        0.0000        0.0000        0.0000        0.0000        0.0000        0.0000        0.0000        0.0000        0.0000        0.0000        0.0000        0.0000        0.0000        0.0000        0.0000        0.0000        0.0000        0.0000        0.0000        0.0000        0.0000        0.0000        0.0000        0.0000        0.0000        0.0000        0.0000        0.0000        0.0000        0.0000        0.0000        0.0000        0.0000        0.0000        0.0000        0.0000        0.0000        0.0000       79.0991       65.4342       60.9681       52.7020       53.7602       67.3822       42.7526       49.6085       53.2798       60.2525       64.6718       77.9180       94.3109       69.4129       84.8167       96.8045      156.7588      119.3579      128.1679      127.1662       92.9946       81.8915       82.5378       90.0970       96.9140       90.7693       62.2234       49.9299       36.0633       42.2956       44.7007       47.7964       49.3809       48.1438       45.0769       45.9994       42.5664       46.5327       48.9691       66.2131       62.0872       70.1304       97.7206      114.8248      131.6945      124.6900      146.7637      148.2147       93.7640       63.3609       56.2472       56.6308       57.7306       94.7130       87.8182       77.0469       56.9398       56.0252       52.3877       55.3977       51.0593       53.1905       57.8555       56.0828       49.6525       48.0496       44.7396       42.9194       45.7915       52.6051       59.2086       58.2145       53.1007        0.0000        0.0000        0.0000        0.0000        0.0000        0.0000
        0.0000        0.0000        0.0000        0.0000        0.0000        0.0000        0.0000        0.0000        0.0000        0.0000        0.0000        0.0000        0.0000        0.0000        0.0000        0.0000        0.0000        0.0000        0.0000        0.0000        0.0000        0.0000        0.0000        0.0000        0.0000        0.0000        0.0000        0.0000        0.0000        0.0000        0.0000        0.0000        0.0000        0.0000        0.0000       17.9977       14.9440       15.8837       16.2067       25.5765       28.3726       32.2758       34.8706       32.9314       26.9794       25.0958       26.6485       17.2746       16.2108       16.9326       14.0941       10.3062        9.6438        9.3612        8.8537        4.7391        4.3496        5.0412        5.1294       12.2005       15.5690       13.0771       19.4202       21.0144       23.1789       21.5039       19.4650       22.6648       22.2508       21.6200       19.4783        0.0000        0.0000        0.0000        0.0000        0.0000        0.0000        0.0000        0.0000        0.0000        0.0000        0.0000        0.0000        0.0000        0.0000        0.0000        0.0000        0.0000        0.0000        0.0000        0.0000        0.0000        0.0000        0.0000        0.0000        0.0000        0.0000        0.0000        0.0000        0.0000        0.0000        0.0000        0.0000        0.0000        0.0000        0.0000        0.0000        0.0000        0.0000        0.0000        0.0000        0.0000        0.0000        0.0000        0.0000        0.0000        0.0000        0.0000        0.0000        0.0000        0.0000        0.0000        0.0000        0.0000        0.0000        0.0000        0.0000        0.0000        0.0000        0.0000        0.0000        0.0000        0.0000        0.0000        0.0000        0.0000        0.0000        0.0000        0.0000        0.0000        0.0000        0.0000        0.0000        0.0000        0.0000        0.0000        0.0000        0.0000        0.0000        0.0000        0.0000        0.0000        0.0000        0.0000        0.0000        0.0000        0.0000        0.0000        0.0000        0.0000        0.0000        0.0000        0.0000        0.0000        0.0000       59.5393       60.4054        0.0000       90.2633       75.5669       68.1634       56.4898       46.6516       43.5179       48.9805       48.8917       66.6179       36.3967       26.1701       28.4085       39.0954       68.2698       96.9220      118.6364      109.9728      108.6329      124.9203      157.2329      152.5162      123.7312       82.6969       84.2887       88.4824       94.2318      108.4921       91.7350       71.7613       53.4827       42.3746       52.6705       61.1476       79.2229       89.3978       66.3311       52.0801       47.2129       46.7679       50.6949       54.7672       65.2422       82.3994       84.1926      131.1688      123.3822      134.7300      138.7682      124.8214      117.8186       81.5867       76.5174       68.2036       63.3734       71.3221       89.8742       67.6565       53.0514       67.2756       56.1587       48.0037       48.9168       46.7872       46.6084       49.7322       49.0217       45.4810       46.3667       46.8277       49.9495       49.7952       50.5697       50.1343       50.5276        0.0000        0.0000        0.0000        0.0000        0.0000        0.0000        0.0000
        0.0000        0.0000        0.0000        0.0000        0.0000        0.0000        0.0000        0.0000        0.0000        0.0000        0.0000        0.0000        0.0000        0.0000        0.0000        0.0000        0.0000        0.0000        0.0000        0.0000        0.0000        0.0000        0.0000        0.0000        0.0000        0.0000        0.0000        0.0000        0.0000       89.6581       78.7432       65.9794       63.1448       53.9371       33.2088       17.9366       15.8873       14.9927       16.3533       27.4510       33.4999       32.9571       30.8872       26.5333       23.5927       22.7445       22.0908       16.3658       13.6160       13.0308       12.8438       13.2880       12.0122       11.9049       11.6335        7.6279        7.2642        7.1290        7.6096       11.9628       13.1544       13.1173       14.0846       22.1319       24.9241       21.9995       19.5612       22.9228       22.5388       20.8793       18.9907       12.8631       12.6017        0.0000        0.0000        0.0000        0.0000        0.0000        0.0000        0.0000        0.0000        0.0000        0.0000        0.0000        0.0000        0.0000        0.0000        0.0000        0.0000        0.0000        0.0000        0.0000        0.0000        0.0000        0.0000        0.0000        0.0000        0.0000        0.0000        0.0000        0.0000        0.0000        0.0000        0.0000        0.0000        0.0000        0.0000        0.0000        0.0000        0.0000        0.0000        0.0000        0.0000        0.0000        0.0000        0.0000        0.0000        0.0000        0.0000        0.0000        0.0000        0.0000        0.0000        0.0000        0.0000        0.0000        0.0000        0.0000        0.0000        0.0000        0.0000        0.0000        0.0000        0.0000        0.0000        0.0000        0.0000        0.0000        0.0000        0.0000        0.0000        0.0000        0.0000        0.0000        0.0000        0.0000        0.0000        0.0000        0.0000        0.0000        0.0000        0.0000        0.0000        0.0000        0.0000        0.0000        0.0000        0.0000        0.0000        0.0000        0.0000        0.0000        0.0000        0.0000       63.0404       61.5177       63.2244       60.5310       67.9662       55.4773       47.1441       39.3486       35.5630       28.6892       26.5016       35.7271      101.9486       30.2951       28.1083       22.7114       30.4162       47.3019       99.0129      122.2595      129.5764      159.5526      176.4497      186.6083      179.3350      125.2506       92.1973      100.6173      104.5805      110.8925      118.5869       97.2548       75.7952       55.9681       45.3258       59.3945       69.0377       87.1906       84.7310      135.8542       98.7065       74.1391       64.7655       63.2882       61.2468       69.6373      103.6737       98.4532      118.5743      144.2023      137.8779      154.1027      149.1291      116.4392      117.1184      110.0923      101.6976       84.0378       81.1933       75.4754       62.6548       56.7376       62.9790       61.7053       54.5016       48.2250       45.6347       47.3398       50.5531       48.5040       45.7459       51.0167       51.1982       51.4346       52.9315       51.7845       50.2272        0.0000        0.0000        0.0000        0.0000        0.0000        0.0000        0.0000        0.0000
        0.0000        0.0000        0.0000        0.0000        0.0000        0.0000        0.0000        0.0000        0.0000        0.0000        0.0000        0.0000        0.0000        0.0000        0.0000        0.0000        0.0000        0.0000        0.0000        0.0000        0.0000        0.0000        0.0000        0.0000        0.0000        0.0000       98.5781      114.4105      119.2276      108.0446       98.6654       61.1979       55.4604       39.7447       33.1685       18.9540       15.7728       21.7456       17.9563       28.0944       29.2526       30.7575       29.9596       24.1967       24.4887       22.6742       21.2687       17.8264       15.2936       13.4536       14.0162       12.4398       10.7181       10.1387        9.9039        5.5623        6.7403        6.8583        7.4102       10.8062       10.8503       12.2342       13.9084       18.6338       19.5149       18.7914       18.2576       20.8726       20.4450       20.0275       19.8255       15.5708       12.8703       14.1850       16.7046       17.8079       16.0564       17.1792       17.7351       17.0049       21.1213       17.3429        0.0000        0.0000        0.0000        0.0000        0.0000        0.0000        0.0000        0.0000        0.0000        0.0000        0.0000        0.0000        0.0000        0.0000        0.0000        0.0000        0.0000        0.0000        0.0000        0.0000        0.0000        0.0000        0.0000        0.0000        0.0000        0.0000        0.0000        0.0000        0.0000        0.0000        0.0000        0.0000        0.0000        0.0000        0.0000        0.0000        0.0000        0.0000        0.0000        0.0000        0.0000        0.0000        0.0000        0.0000        0.0000        0.0000        0.0000        0.0000        0.0000        0.0000        0.0000        0.0000        0.0000        0.0000        0.0000        0.0000        0.0000        0.0000        0.0000        0.0000        0.0000        0.0000        0.0000        0.0000        0.0000        0.0000        0.0000        0.0000        0.0000        0.0000        0.0000       21.3849       26.7631       23.9321       20.5920       24.5120        0.0000        0.0000        0.0000        0.0000       56.6852       63.2489       57.5861       61.1524       58.7105       49.7091       53.6547       45.8426       41.0579       32.3616       31.9613       30.7027       28.5767       27.5513       29.0636       45.2986       34.8243       35.9927       64.8622       84.9813       89.3383      108.0769      131.7875      146.3121      169.2736      191.5827      178.1357      132.6392       86.6730       87.2518       97.5990      130.3850      136.8703       88.4529       83.3703       55.2987       50.3195       56.4680       62.1656       62.7778       67.9303      155.3115      118.8757       98.3473       67.1491       61.8898       86.0697       86.8633       92.0842       98.2754      107.0023      130.9254      133.8006      133.7251      126.6210      136.7146      156.7634      152.7134      129.9218      117.3993      106.7393       90.5213       66.4059       58.7273       67.0721       55.4775       50.5732       44.8163       47.3110       50.2499       54.6547       50.5136       47.8206       51.7587       52.8594       56.8599       52.7649       54.3850       60.6025        0.0000        0.0000        0.0000        0.0000        0.0000        0.0000        0.0000        0.0000
        0.0000        0.0000        0.0000        0.0000        0.0000        0.0000        0.0000        0.0000        0.0000        0.0000        0.0000        0.0000        0.0000        0.0000        0.0000        0.0000        0.0000        0.0000        0.0000        0.0000        0.0000        0.0000        0.0000        0.0000        0.0000      119.6195      115.6204       88.4502       77.3442       66.6908       60.5124       43.0440       37.1890       34.2019       25.1760       19.7454       21.5774       48.7188       39.2643       25.1317       25.0258       26.9954       22.8186       28.0878       25.0591       22.6460       19.5094       17.5055       16.8943       15.7261       20.2934       12.7125        9.9730       10.9147        9.7356        7.9743        7.1037        7.4052        7.8012       10.3689       11.1951       10.5324        9.8659       11.4050       13.9566       16.9798       16.9831       16.7531       22.1882       17.8962       14.7248       12.3619       12.3323       15.1318       16.3361       14.2355       12.8235       11.5327       12.7320        7.0209       10.7449       13.5735       26.3068        7.1322        0.0000        0.0000        0.0000        0.0000        0.0000        0.0000        0.0000        0.0000        0.0000        0.0000        0.0000        0.0000        0.0000        0.0000        0.0000        0.0000        0.0000        0.0000        0.0000        0.0000        0.0000        0.0000        0.0000        0.0000        0.0000        0.0000        0.0000        0.0000        0.0000        0.0000        0.0000        0.0000        0.0000        0.0000        0.0000        0.0000        0.0000        0.0000        0.0000        0.0000        0.0000        0.0000        0.0000        0.0000        0.0000        0.0000        0.0000        0.0000        0.0000        0.0000        0.0000        0.0000        0.0000        0.0000        0.0000        0.0000        0.0000        0.0000        0.0000        0.0000        0.0000        0.0000        0.0000        0.0000        0.0000        0.0000        0.0000        0.0000       21.9696       28.6917       25.3800       23.2360       21.8985       23.5221       24.2880       34.2757       27.8569       40.3061       56.7608       63.6069       66.0360       50.0037       43.9414       58.6870       63.9118       58.0080       46.0788       45.8054       50.3630       55.1190       47.8568       55.6435       56.6098       75.3329       59.4036       56.9532       76.5707       66.7065       65.6441       94.3253       95.6487       72.4973      101.7983      120.7256      125.3898       80.6536       76.4506       83.5164      102.1290      114.1198       89.0656       73.8227       73.0121       72.4527       60.2704       69.9563       91.0564      105.2289       99.9157       92.5473       90.2923       88.8004       78.6075       68.8029       77.5932       75.8215       85.9647       98.0108      127.6671      149.6795      155.1513      145.2893      136.6536      137.6372      144.6183      166.6326      145.0022      118.8811      106.1499      103.4979       79.1707       70.2319       66.8732       55.9810       50.8822       50.6475       51.7509       60.9858       63.9244       60.4070        0.0000        0.0000       66.2775       68.4429       64.3389       57.3943        0.0000        0.0000        0.0000        0.0000        0.0000        0.0000        0.0000        0.0000        0.0000
        0.0000        0.0000        0.0000        0.0000        0.0000        0.0000        0.0000        0.0000        0.0000        0.0000        0.0000        0.0000        0.0000        0.0000        0.0000        0.0000        0.0000        0.0000        0.0000        0.0000        0.0000        0.0000        0.0000        0.0000        0.0000        0.0000      119.7310      105.5562       93.6659       74.2946      102.0318       84.7537       35.9854       32.6527       30.2790       24.2384       24.3434       25.1190       30.6376       32.1130       28.9598       25.9789       22.8268       22.8058       22.3714       21.5105       19.0170       17.6147       16.9432       17.6247       16.9075       10.3493       10.5219        9.9011        8.9912        8.5765        8.7084        8.9079        7.7285       10.5748        9.5589       10.8664       11.3779       10.7668       11.6448       14.3503       16.0928       17.8162       17.7549       19.8277       16.3306       13.7013       14.7551       18.2171       19.1653       16.4087       12.2322       11.7904       11.4284        3.8205        6.1856        5.1675       18.9841       10.5913        3.3992        7.2283        0.0000        0.0000        0.0000        0.0000        0.0000        0.0000        0.0000        0.0000        0.0000        0.0000        0.0000        0.0000        0.0000        0.0000        0.0000        0.0000        0.0000        0.0000        0.0000        0.0000        0.0000        0.0000        0.0000        0.0000        0.0000        0.0000        0.0000        0.0000        0.0000        0.0000        0.0000        0.0000        0.0000        0.0000        0.0000        0.0000        0.0000        0.0000        0.0000        0.0000        0.0000        0.0000        0.0000        0.0000        0.0000        0.0000        0.0000        0.0000        0.0000        0.0000        0.0000        0.0000        0.0000        0.0000        0.0000        0.0000        0.0000        0.0000        0.0000        0.0000        0.0000        0.0000        0.0000        0.0000        0.0000        0.0000       20.6185       22.9856       26.0130       36.4794       46.8398       38.8373       32.9486       35.8182       29.0719       32.4073       32.8225       37.5749       49.6061       60.0383       40.5419       60.8232       69.7122       68.1143       48.8208       57.7346       59.1916       56.9094       49.1937       45.8328       50.0285       51.6338       60.6907       55.6778       64.0904       55.1299       58.2505       81.4032       82.0789       82.6189       78.5222       63.6307       72.6305       69.0243       63.8181       84.1385       72.0453       68.9572       51.4649       54.7484       57.6012       57.5827       53.6078      122.7000      131.0025      118.3231      117.0194      107.9989      113.1374      111.9019       97.0243       85.4354       95.9021       96.0060       90.6193       90.7110      111.2047      149.5732      155.3349      148.7002      149.3141      144.8990      149.8627      190.7401      162.7274      103.9397      112.5722       93.3499       67.3578       54.6038       50.0966       51.6599       50.8985       55.7708       58.9051       64.3393       67.9153        0.0000        0.0000        0.0000        0.0000        0.0000        0.0000        0.0000        0.0000        0.0000        0.0000        0.0000        0.0000        0.0000        0.0000        0.0000        0.0000
        0.0000        0.0000        0.0000        0.0000        0.0000        0.0000        0.0000        0.0000        0.0000        0.0000        0.0000        0.0000        0.0000        0.0000        0.0000        0.0000        0.0000        0.0000        0.0000        0.0000        0.0000        0.0000        0.0000        0.0000        0.0000        0.0000        0.0000       69.0829       60.5759       55.4231       56.3250       54.6064       36.5373       34.9365       38.4491       33.8861       34.7696       33.5357       34.7730       58.4434       43.2308       35.6270       27.7880       25.6815       24.4582       21.4008       22.3596       21.5716       19.4089       19.3504       20.8233       16.6288       15.1392       13.1830        9.9701       10.4339       11.3630       10.2184       10.0203       11.5273       12.2732       10.4981       11.8319       13.4487       13.8799       10.9524       13.5738       16.0627       14.3455       14.7035       15.3671       14.8841       14.7870       15.8235       16.6350       14.2329       12.7416       11.2150       11.3085       17.4185       27.3628        6.9499       22.2599       18.0645        4.5534       26.3167       13.2700        3.4962        3.5797        6.9730        0.0000        0.0000        0.0000        0.0000        0.0000        0.0000        0.0000        0.0000        0.0000        0.0000        0.0000        0.0000        0.0000        0.0000        0.0000        0.0000        0.0000        0.0000        0.0000        0.0000        0.0000        0.0000        0.0000        0.0000        0.0000        0.0000        0.0000        0.0000        0.0000        0.0000        0.0000        0.0000        0.0000        0.0000        0.0000        0.0000        0.0000        0.0000        0.0000        0.0000        0.0000        0.0000        0.0000        0.0000        0.0000        0.0000        0.0000        0.0000        0.0000        0.0000        0.0000        0.0000        0.0000        0.0000        0.0000        0.0000        0.0000        0.0000        0.0000        0.0000        0.0000       20.5447       21.1582       27.5204       32.0738       38.6690       56.3155       47.7647       38.5670       32.1912       23.8294       23.1939       24.9776       28.3753       40.8299       43.1461       41.9265       57.4693       68.2496       67.8761       68.9197       61.0540       57.9650       61.4640       55.3855       58.6704       59.9459       52.4659       59.2409       52.3155       53.5834       52.3089       57.2132       68.7709       84.8312       99.0569       73.7358       57.4039       67.3306       66.6189       79.0655       89.9766       62.1383       52.3921       49.7329       50.5050       51.0802       48.8548       86.3716      130.2099      117.8231      115.8515      115.4244      110.0813      112.1901      105.9605       91.7521      103.8665       92.8526       97.1222      109.4520      103.6605      105.9224      136.7440      158.9106      158.2187      157.3443      140.1616      151.9825      141.2229      131.7204      110.5153      112.3036       87.7821       78.3948       60.3880       53.8700       58.6042       57.1225       63.4944       68.9588       67.7241       70.4117        0.0000        0.0000        0.0000        0.0000        0.0000        0.0000        0.0000        0.0000        0.0000        0.0000        0.0000        0.0000        0.0000        0.0000        0.0000        0.0000
        0.0000        0.0000        0.0000        0.0000        0.0000        0.0000        0.0000        0.0000        0.0000        0.0000        0.0000        0.0000        0.0000        0.0000        0.0000        0.0000        0.0000        0.0000        0.0000        0.0000        0.0000        0.0000        0.0000        0.0000        0.0000        0.0000        0.0000       58.0021       58.7844       55.8064       53.0627       42.3525       38.2399       38.1523       40.7038       42.5020       48.2471       58.7727       57.3485      109.0427      113.0624       80.9606       63.2568       38.1124       27.8891       26.0066       29.3180       28.3858       24.8629       25.3136       22.2356       25.1160       21.4996       15.7569       13.9144       16.3884       17.2797       13.8442       21.4134       29.6319       25.0752       16.3085       16.8016       17.3691       18.8226       12.8474       12.8734       13.6934       11.2959       10.2163       11.1967       12.5455       14.4063       15.5670       15.7757       11.6059       12.9137       10.9388       14.4304       27.5585       40.3257       13.9469       10.2761       18.3099        4.6037        7.0965        2.2632        9.3356        5.0877        4.0733        0.0000        0.0000        0.0000        0.0000        0.0000        0.0000        0.0000        0.0000        0.0000        0.0000        0.0000        0.0000        0.0000        0.0000        0.0000        0.0000        0.0000        0.0000        0.0000        0.0000        0.0000        0.0000        0.0000        0.0000        0.0000        0.0000        0.0000        0.0000        0.0000        0.0000        0.0000        0.0000        0.0000        0.0000        0.0000        0.0000        0.0000        0.0000        0.0000        0.0000        0.0000        0.0000        0.0000        0.0000        0.0000        0.0000        0.0000        0.0000        0.0000        0.0000        0.0000        0.0000        0.0000        0.0000        0.0000        0.0000        0.0000        0.0000        0.0000        0.0000        0.0000        0.0000       21.3050       32.2035       38.2060       36.4528       31.9451       29.8525       29.7116       27.9391       25.5769       28.7725       31.6911       33.0745       32.9248       34.9897       44.5430       60.1643       65.3856       72.6614       72.6496       67.2045       70.5055       65.7562       79.8960       58.1751       51.9887       52.1545       59.1081       51.9407       48.0225       51.4216       86.9890       80.3183       67.1924       68.6143       84.1564       79.0577       73.1765       77.7050       72.3193       57.2134       69.5186       73.7828       73.7896       79.4504       56.3209       63.6181       87.2123      119.7802      116.7739      116.8050      115.9099      116.5444      115.0484      111.1674      100.3043      104.9563      113.5193      110.8443      123.7445      127.9655      123.4211      128.6073      144.2321      150.4378      144.5967      127.4210      126.8222      126.1892      122.3740      115.4330      117.0597       82.6482       91.7467       81.9436       63.5930       60.5812       60.7781       61.1980       59.9226       64.3874       65.3578        0.0000        0.0000        0.0000        0.0000        0.0000        0.0000        0.0000        0.0000        0.0000        0.0000        0.0000        0.0000        0.0000        0.0000        0.0000        0.0000
        0.0000        0.0000        0.0000        0.0000        0.0000        0.0000        0.0000        0.0000        0.0000        0.0000        0.0000        0.0000        0.0000        0.0000        0.0000        0.0000        0.0000        0.0000        0.0000        0.0000        0.0000        0.0000        0.0000        0.0000        0.0000        0.0000        0.0000        0.0000       64.6120       61.6480       57.6019       52.3500       50.8269       47.9175       43.2549       37.7202       37.9987       50.9426       57.7723       86.2270      139.3138      181.2564      110.8879       83.1542       48.9439       35.5648       29.7310       27.6488       28.3780       31.6905       32.6999       42.1358       38.4622       26.3543       24.3590       20.9610       20.5609       22.5416       43.9297       98.9686       86.4161       38.6472       27.1554       26.9622       18.1895       12.6971       11.7998       11.9273       12.9449       10.0505        9.8715       11.5051       14.5009       14.1285       14.0297       15.0550       13.8843       14.5725       20.3937       28.3836       40.9349       34.9017       26.2287       23.0671       19.4585       15.1263       12.5849        6.6422        9.8744        6.9963        4.7188        0.0000        0.0000        0.0000        0.0000        0.0000        0.0000        0.0000        0.0000        0.0000        0.0000        0.0000        0.0000        0.0000        0.0000        0.0000        0.0000        0.0000        0.0000        0.0000        0.0000        0.0000        0.0000        0.0000        0.0000        0.0000        0.0000        0.0000        0.0000        0.0000        0.0000        0.0000        0.0000        0.0000        0.0000        0.0000        0.0000        0.0000        0.0000        0.0000        0.0000        0.0000        0.0000        0.0000        0.0000        0.0000        0.0000        0.0000        0.0000        0.0000        0.0000        0.0000        0.0000        0.0000        0.0000        0.0000        0.0000        0.0000        0.0000        0.0000        0.0000        0.0000        0.0000       43.3567       32.9959       32.9620       35.1635       31.7708       34.9952       29.7682       32.7220       41.2579       52.6712       43.8055       32.0348       35.0127       36.9190       51.1782       58.0904       71.2719       94.5284      105.8123       85.0958       85.5534       85.1225       63.5268       53.9114       65.3498       57.4818       53.0024       63.7403       64.2828       70.8759       76.2544       66.3776       74.0789       81.7480       63.9493       77.2359       77.8059       71.4293       68.9543       66.7823       70.8657       76.2336       85.8312       57.4349       74.3722      118.1442      132.3738      120.6547      125.9526      126.2477      131.3655      116.4876      108.0400       93.7357      100.9157      108.7810      106.2356      131.9742      156.9035      142.5407      140.3775      159.4081      134.9075      138.5824      127.9991      123.5104      120.1889      125.1251      124.0115      111.1676       86.6620       74.9879       62.7013       57.1517       51.1712       52.6536       59.8535       58.8896       58.4064       57.2151        0.0000        0.0000        0.0000        0.0000        0.0000        0.0000        0.0000        0.0000        0.0000        0.0000        0.0000        0.0000        0.0000        0.0000        0.0000        0.0000
        0.0000        0.0000        0.0000        0.0000        0.0000        0.0000        0.0000        0.0000        0.0000        0.0000        0.0000        0.0000        0.0000        0.0000        0.0000        0.0000        0.0000        0.0000        0.0000        0.0000        0.0000        0.0000        0.0000        0.0000        0.0000        0.0000        0.0000        0.0000       70.1222       72.0724       66.7019       60.3610       62.7668       57.6954       48.7938       37.5301       35.8947       34.3471       37.3746       45.0302       56.6322       50.5211       59.5583       54.0767       50.1858       71.1159       91.2523       70.1749       33.5794       28.3143       42.8410       43.9767       48.1062       44.2140       37.1688       29.6533       23.1501       23.5299       36.6803       50.5941       54.8999       71.7209       67.8867       65.0455       34.8005       23.1402       36.2901       35.7947       21.6112       20.7891       17.0844       12.7122       12.4152       10.3205        7.2756       20.8739       15.6375       15.2527       21.0647       21.5375       21.4363       24.8638       40.6156       44.5072       34.3160       19.4243       18.0060       16.5044       10.9063        4.8234        4.2399        0.0000        0.0000        0.0000        0.0000        0.0000        0.0000        0.0000        0.0000        0.0000        0.0000        0.0000        0.0000        0.0000        0.0000        0.0000        0.0000        0.0000        0.0000        0.0000        0.0000        0.0000        0.0000        0.0000        0.0000        0.0000        0.0000        0.0000        0.0000        0.0000        0.0000        0.0000        0.0000        0.0000        0.0000        0.0000        0.0000        0.0000        0.0000        0.0000        0.0000        0.0000        0.0000        0.0000        0.0000        0.0000        0.0000        0.0000        0.0000        0.0000        0.0000        0.0000        0.0000        0.0000        0.0000        0.0000        0.0000        0.0000        0.0000        0.0000        0.0000       33.5716       39.9341       31.8268       34.7188       31.5609       37.7661       36.7277       33.4966       30.4090       32.9947       42.4442       45.3165       65.8191       50.4886       53.4032       63.9530       70.8012       74.4801       79.6656      107.2495      117.9112       99.0889       91.8130      105.5767       74.6110       71.4605       59.8663       58.2207       50.7585       47.9646       58.8301       64.0636       62.5383       62.1472       62.4204       68.5842       72.3872       77.6240       69.5441       64.7831       65.0279       75.6183       84.5380       72.2932       65.9966       64.7930       67.5719      109.7462      122.3457      121.9001      133.9323      146.0031      156.1193      143.9231      102.9394       97.3364       93.5135      116.9827      134.6855      185.2794      196.9029      172.6384      166.4978      143.0448      101.8095      113.4721      109.9795      105.8232       97.1598       91.5808      101.4629       90.0517       72.2703       70.9351       58.0755       57.6934       49.2349       48.6992       62.1703       58.7861       60.2371       60.4651        0.0000        0.0000        0.0000        0.0000        0.0000        0.0000        0.0000        0.0000        0.0000        0.0000        0.0000        0.0000        0.0000        0.0000        0.0000        0.0000
        0.0000        0.0000        0.0000        0.0000        0.0000        0.0000        0.0000        0.0000        0.0000        0.0000        0.0000        0.0000        0.0000        0.0000        0.0000        0.0000        0.0000        0.0000        0.0000        0.0000        0.0000        0.0000        0.0000        0.0000        0.0000        0.0000        0.0000        0.0000      102.3465       93.6913       95.5269       87.2221       83.5241       71.2898       59.3894       46.9814       42.9188       40.5657       39.7034       40.3523       49.2361       40.6867       39.6360       30.3631       32.7681       50.2097       72.4293       54.9761       47.0414       29.6555       48.0227       38.8682       42.1349       47.5876       43.6713       48.6907       42.2064       30.8486       28.1788       24.6819       18.4043       18.8287       31.9864       71.9505       77.4646       67.0455       54.3811       28.1178       13.0605        9.5680        8.7616       11.0631        9.4803        7.2645        5.0117       12.6783       16.4896       18.6259       24.7113       47.4172       52.3202       25.8377       32.6452       46.1318       49.9437       25.3122       21.4855       12.8147        6.8105        3.0995        2.9981        1.2299        0.0000        0.0000        0.0000        0.0000        0.0000        0.0000        0.0000        0.0000        0.0000        0.0000        0.0000        0.0000        0.0000        0.0000        0.0000        0.0000        0.0000        0.0000        0.0000        0.0000        0.0000        0.0000        0.0000        0.0000        0.0000        0.0000        0.0000        0.0000        0.0000        0.0000        0.0000        0.0000        0.0000        0.0000        0.0000        0.0000        0.0000        0.0000        0.0000        0.0000        0.0000        0.0000        0.0000        0.0000        0.0000        0.0000        0.0000        0.0000        0.0000        0.0000        0.0000        0.0000        0.0000        0.0000        0.0000        0.0000        0.0000        0.0000       26.6021       30.7195       28.2643       30.3561       31.9935       35.1289       45.3229       38.9356       36.7054       31.3141       33.9260       33.2790       35.3614       48.3755       57.8067       40.0156       52.1628       55.6354       67.6125       76.7954       84.3713       98.9495      178.5605      161.6484      102.2288       71.5540       60.7986       66.6347       98.8574       64.0343       54.1683       60.6262       48.3315       59.5871       75.9309       73.7064       71.4936       71.4329       83.4261       87.3060       87.2844       68.9137       60.8634       68.3525       88.9022       84.4091       79.0870       98.2020      100.5449      105.5987      105.8053      118.4117      142.4473      146.4433      151.4051      108.5202      101.1614       95.7309      104.4849      130.7471      177.1914      212.5761      197.0558      173.4249      142.7911      115.5983      120.7326      121.7602      113.9554      100.1316       91.4294       99.8109       98.3068       65.7738       61.7771       61.3229       57.4731       51.2453       50.8891       58.5087       60.7981       62.1440       66.2278       66.0503        0.0000        0.0000        0.0000        0.0000        0.0000        0.0000        0.0000        0.0000        0.0000        0.0000        0.0000        0.0000        0.0000        0.0000        0.0000
        0.0000        0.0000        0.0000        0.0000        0.0000        0.0000        0.0000        0.0000        0.0000        0.0000        0.0000        0.0000        0.0000        0.0000        0.0000        0.0000        0.0000        0.0000        0.0000        0.0000        0.0000        0.0000        0.0000        0.0000        0.0000        0.0000        0.0000      103.4008      113.4144       98.5887       88.6735       89.7778       79.6726       73.3986       69.3298       57.8874       51.4199       52.1716       43.7448       47.6689       66.6933       67.7959       39.7566       30.7732       26.4561       29.7134       27.8523       31.8717       41.5985       38.0573       31.3910       44.3800       53.7562       59.7532       65.5828       63.9287       63.5702       44.1090       29.7104       17.9318       15.7305       11.2168        9.9203       15.1674       13.8091       10.5712       10.0170        8.8254        7.3619        5.3936        4.2532        2.9964        3.4685        6.7213        6.1747       12.3926       15.2481       15.3380       13.5828       18.6571       19.7051       17.5857       27.0196      262.6751      153.5888       14.8232       24.3482       59.0454       38.4933       11.1834        7.5474        6.1289        2.2845        0.0000        0.0000        0.0000        0.0000        0.0000        0.0000        0.0000        0.0000        0.0000        0.0000        0.0000        0.0000        0.0000        0.0000        0.0000        0.0000        0.0000        0.0000        0.0000        0.0000        0.0000        0.0000        0.0000        0.0000        0.0000        0.0000        0.0000        0.0000        0.0000        0.0000        0.0000        0.0000        0.0000        0.0000        0.0000        0.0000        0.0000        0.0000        0.0000        0.0000        0.0000        0.0000        0.0000        0.0000        0.0000        0.0000        0.0000        0.0000        0.0000        0.0000        0.0000        0.0000        0.0000        0.0000        0.0000        0.0000       22.7273       26.9466       28.7371       28.1366       30.6786       33.9084       37.6727       41.4418       41.4333       32.2710       32.3522       34.1366       36.4037       42.3595       48.1963       53.8084       52.7605       45.2186       61.6735       68.1757       83.0043       94.5104      120.0933      156.5196      138.3432       99.8322       71.1205       63.6818       67.4531       90.9235       78.7359       67.7045       70.3299       70.5086       62.4371       73.6994       82.4527       73.6615       65.7810       84.2307       89.0815       86.7196       78.5854       77.0098       87.5237       95.0541      137.7986       92.8858      112.2627       99.9802      100.9056      124.8409      129.6349      130.1965      143.3050      134.3127      114.1921      108.2687       98.8184      105.3938      126.1064      149.8414      152.0678      174.7220      138.0085      144.4926      151.6713      142.9304      119.6547      100.4699      109.8143      123.4883      126.7031      100.6217       71.8998       58.4591       52.2943       50.8720       54.7707       60.4026       62.8734       62.5718       67.9214       75.4488        0.0000        0.0000        0.0000        0.0000        0.0000        0.0000        0.0000        0.0000        0.0000        0.0000        0.0000        0.0000        0.0000        0.0000        0.0000        0.0000
        0.0000        0.0000        0.0000        0.0000        0.0000        0.0000        0.0000        0.0000        0.0000        0.0000        0.0000        0.0000        0.0000        0.0000        0.0000        0.0000        0.0000        0.0000        0.0000        0.0000        0.0000        0.0000        0.0000        0.0000        0.0000        0.0000        0.0000       92.9823       98.0401      100.3216       96.5209       98.5340       86.6512       82.7954       76.6992       91.3259       97.3326       66.3050       68.1238       51.7131       48.1050       49.9152       43.9522       38.6396       33.8857       44.6874       37.3523       35.5076       36.2161       34.3695       35.7276       35.9622       38.5259       52.5612       59.9600       55.3124       48.5376       34.7468       19.7236        9.5257        7.1538        5.4844        5.8469        7.2953       11.7663        7.8324        6.0881        3.9004        3.7982        4.1148        2.6965        2.8014        3.4301        4.7892       11.7901       16.1012       10.6432        8.7792        9.6907        9.7496        8.9453        9.0310        6.9075       36.6675       60.9684       16.4254       19.6739       23.7521       49.8666       15.6472        3.9265        4.5536        3.3331        3.1411        3.3607        4.2354        3.4012        4.9485        2.5249        2.3165        2.0209        0.0000        0.0000        0.0000        0.0000        0.0000        0.0000       13.9888       16.7907       25.1272       23.0020        0.0000        0.0000        0.0000        0.0000        0.0000        0.0000        0.0000        0.0000        0.0000        0.0000        0.0000        0.0000        0.0000        0.0000        0.0000        0.0000        0.0000        0.0000        0.0000        0.0000        0.0000        0.0000        0.0000        0.0000        0.0000        0.0000        0.0000        0.0000        0.0000        0.0000        0.0000        0.0000        0.0000        0.0000        0.0000        0.0000       22.9902       21.9062       21.3887       23.3220       28.2765       31.7671       32.3116       35.3342       42.5787       44.6709       50.6582       42.7687       45.0416       47.0102       36.7632       37.9230       47.9748       93.8429       98.2152       57.7358       60.2799       76.1603       84.9474      100.2945       97.1375       96.3408       99.7365       91.0142       73.4391       62.6236       59.7204       63.1474       60.8324       81.3599       82.8098       78.0668       73.1517       63.6787       68.6531       82.0143      120.5400      112.6373      107.4270      104.0103       98.1337      104.8373      120.2897      140.6413      127.0050      118.7430      106.3438      119.6899      125.0777      125.1808      135.1767      132.2892      151.6789      162.0518      147.3162      138.0438      130.6783      133.2537      123.8969      134.7831      145.2422      162.5196      150.3091      151.5149      149.3587      139.5846      122.5688      114.5648      117.4827      132.1633      127.9042      105.6697       77.1815       66.1654       61.8004       64.9482       75.5729       94.1295       89.6442       87.3282      103.9241      105.1611        0.0000        0.0000        0.0000        0.0000        0.0000        0.0000        0.0000        0.0000        0.0000        0.0000        0.0000        0.0000        0.0000        0.0000        0.0000        0.0000
        0.0000        0.0000        0.0000        0.0000        0.0000        0.0000        0.0000        0.0000        0.0000        0.0000        0.0000        0.0000        0.0000        0.0000        0.0000        0.0000        0.0000        0.0000        0.0000        0.0000        0.0000        0.0000        0.0000        0.0000        0.0000        0.0000       97.2170       85.9162       95.9378       94.9947       90.4770       92.0388      106.1890      112.4514       94.6498       95.5458      111.1990      126.4970      122.9977       93.2281       65.8358       62.2221       56.7434       50.7404       38.0991       43.1051       64.4385       79.8498       72.6546       48.7240       38.1204       36.3282       38.9229       43.3045       45.1620       40.8913       38.0242       32.0497       26.7174       11.9272        6.6152        5.1842        4.1940        5.1187        8.9823        8.7734        3.8239        4.0975        2.5284        3.5077        5.8102        6.1954        9.3258        4.7744        7.2087        5.6223        4.9649        5.9765        7.3357        6.2980        4.6666        5.5419        3.5861        3.2505        3.4284        6.3645        7.7969       13.8467       17.3985       12.6329        5.2263        5.6947        5.7586        6.5599        4.7620        4.0160        3.5166        3.8421        2.6248        1.8180        1.5804        1.4256        7.6843       13.5849       11.8591       11.9751        9.4068       14.2462       16.3387       17.4126       16.4053        8.8527        5.5769        6.0767        6.0943        0.0000        0.0000        0.0000        0.0000        0.0000        0.0000        0.0000        0.0000        0.0000        0.0000        0.0000        0.0000        0.0000        0.0000        0.0000        0.0000        0.0000        0.0000        0.0000        0.0000        0.0000       15.4851       17.5945       23.9257       23.8623       23.6100       25.5000       33.6275       31.3768       33.6521       32.4052       31.2100       27.2104       23.4958       23.6152       24.5476       30.5855       33.1723       34.7460       39.8823       47.7687       56.3783       54.6744       55.0863       58.2812       56.8604       39.6231       41.6914       38.1143       68.7155       71.8241       64.4507       69.5718       77.6552       76.5783       65.1279       83.8421       85.4431       81.3256       85.0994       73.6858       67.1911       65.1773       60.8475       61.5863       68.1522       71.6050       94.5816       75.3235       74.0324       79.4796       93.6011      141.1658      188.8230      140.7258      123.5960      117.3103      123.4883      127.2221      151.3882      168.1735      154.9180      136.6419      156.2462      146.9881      147.2375      152.3674      139.9543      152.5461      176.1304      165.1478      169.4612      143.7017      135.8843      130.9022      120.8357      136.2639      156.4538      141.3532      137.1065      130.8700      136.4637      129.0688      121.0777      106.5577      106.4473      111.6118      106.0722       94.3097       79.8420       70.9530       74.3888       90.1929      112.8993      103.8603      101.3452        0.0000        0.0000        0.0000        0.0000        0.0000        0.0000        0.0000        0.0000        0.0000        0.0000        0.0000        0.0000        0.0000        0.0000        0.0000        0.0000        0.0000        0.0000
        0.0000        0.0000        0.0000        0.0000        0.0000        0.0000        0.0000        0.0000        0.0000        0.0000        0.0000        0.0000        0.0000        0.0000        0.0000        0.0000        0.0000        0.0000        0.0000        0.0000        0.0000        0.0000        0.0000        0.0000        0.0000        0.0000       94.1323       83.6391       80.8890       85.2531       87.2516       98.6172      116.8725      139.7060      126.6679      104.7625       87.6086       73.3838       60.1332       45.5526       61.2888       83.9488       64.3827       96.8232       68.8280       56.3141       45.6099       51.2775       42.6932       36.3694       36.8704       33.0929       31.3232       30.1362       27.9617       24.5953       23.2349       23.3212       15.5320        8.9430       12.1684        7.0040        8.6264       18.2395        3.8301        3.7168        4.6482        4.2073        4.8724        4.9652        4.2776        3.2476        4.5475        3.6156        2.6149        3.6236        4.9126       10.5907        4.9005        6.3847        4.8547        4.0825        2.9909        4.1682        3.4557        5.0300        6.0021        8.0802       11.9476       15.5174        4.3178        6.8272        6.3021        4.9435        3.7304        4.0840        4.1648        3.4419        2.7639        2.6863        1.6282        1.4396        1.3320        0.2712        0.6116        6.5616       14.7736       14.7631       13.8098       12.4541        6.9119        5.9209        4.4347        4.5014        5.2423        5.7331        7.6232       14.3358        0.0000        0.0000        0.0000        0.0000        0.0000        0.0000        0.0000        0.0000        0.0000        0.0000        0.0000        0.0000       35.7353       29.0257       24.2976       20.7054       20.1993       20.0345       17.6981       19.4688       18.8421       18.3355       29.4229       28.0390       18.7263       20.4189       32.6312       38.5859       44.4585       37.9884       27.7342       30.7890       27.1263       35.3462       38.5443       43.1357       40.1521       42.7229       47.3478       42.8876       51.2866       56.6155       53.7236       45.0709       46.1290       41.7319       51.2779       57.0080       54.7682       58.7510       56.0935       51.4166       54.4356       68.5954       77.7278       72.5735       90.6979       66.4429       59.4722       58.0187       57.2566       61.6800       80.3490       86.9704       71.7574       75.3104       77.3895       73.3640       85.5684      123.9563      169.3895      160.2285      138.3037      118.5700      127.7471      151.6013      180.9382      179.6306      163.8836      168.3723      162.5493      149.7846      142.5153      145.0324      139.2718      145.7782      169.8709      158.9006      144.3745      135.2466      135.6368      129.2115      128.7454      129.5332      136.4110      123.8372      118.8815      124.5221      130.9093      129.0710      123.9622      122.8964      106.9237      100.8586       96.9209       91.6105       87.5870       74.9849       78.1510        0.0000      106.8635      106.2554       97.1237        0.0000        0.0000        0.0000        0.0000        0.0000        0.0000        0.0000        0.0000        0.0000        0.0000        0.0000        0.0000        0.0000        0.0000        0.0000        0.0000        0.0000        0.0000
        0.0000        0.0000        0.0000        0.0000        0.0000        0.0000        0.0000        0.0000        0.0000        0.0000        0.0000        0.0000        0.0000        0.0000        0.0000        0.0000        0.0000        0.0000        0.0000        0.0000        0.0000        0.0000        0.0000        0.0000        0.0000       77.8140       79.3756       76.3531       71.7256       69.8859       76.9115       79.6825       77.5844       71.1984       68.9771       61.7841       60.2528       48.7632       43.0683       39.4162       45.4045       52.9962       46.6663       50.8220       47.9299       45.0367       41.5863       37.3900       36.0232       35.0282       32.7219       26.5947       24.9340       38.5060       44.7015       21.4680       18.5204       18.4391       13.1936        8.4249        7.4436        7.4085       11.1806       18.4249        5.8254        5.8127        7.6958        5.7731        5.7683        5.4224        5.1668        3.5344        2.6365        2.3776        2.0220        3.4492        3.5682        2.8385        2.9577        1.3699        1.8878        4.7336        4.2360        4.0305        4.3909        6.0359        5.4844        3.3664       10.8647        5.6396        5.5407        7.0511        6.0816        6.7956        6.0408        4.7880        3.3582        3.6698        2.9462        2.0943        3.1322        2.0336        1.5505        0.6527        2.2360        6.3617       19.7018       11.0681        7.7323        8.9939        5.1835        4.1034        4.2988        4.6303        5.9278        9.2513       10.5351       11.2298       12.3926       13.7812       13.2783        0.0000        0.0000        0.0000        0.0000        0.0000        0.0000        0.0000        0.0000       34.6934       33.6023       37.1950       25.7274       30.7346       30.0255       37.7326       37.6540       28.5700       23.1003       16.6310       19.4278       21.3113       18.4688       18.5890       27.9816       31.5106       31.2207       27.3037       24.6546       25.6835       34.9511       46.2608       45.5760       42.5508       39.1450       37.3100       38.8346       41.4159       48.5559       48.9334       44.8449       48.4364       48.3670       47.4860       49.4207       58.8523       60.6705       52.7629       54.4371       49.0362       63.3108       70.2128       67.2079       89.9908       74.7684       65.4438       59.9969       64.3354       64.7377      103.5636      104.2822      104.9536       89.9642       77.5911       73.4646       78.1133       93.7208      136.1300      164.3197      193.6528      171.2268      133.7661      134.1094      163.5301      176.6192      179.5746      164.3346      157.2157      151.4432      129.6104      132.9541      163.5916      167.8123      182.5220      194.2801      183.6169      165.7335      147.9230      130.1654      132.2197      110.4170      103.3907      107.1454      102.6536      103.0202      106.5500      122.3863      129.9235      124.2375      127.8603      123.9263      119.1092      106.6665       95.0550       87.9775        0.0000        0.0000        0.0000        0.0000        0.0000        0.0000        0.0000        0.0000        0.0000        0.0000        0.0000        0.0000        0.0000        0.0000        0.0000        0.0000        0.0000        0.0000        0.0000        0.0000        0.0000        0.0000        0.0000        0.0000
        0.0000        0.0000        0.0000        0.0000        0.0000        0.0000        0.0000        0.0000        0.0000        0.0000        0.0000        0.0000        0.0000        0.0000        0.0000        0.0000        0.0000        0.0000        0.0000        0.0000        0.0000        0.0000       74.0816       65.3200       56.2510       54.6546       59.4127       58.9650       51.3866       54.7854       56.7677       57.1795       50.2487       47.1585       42.3702       45.1806       48.8013       47.7005       46.9916       48.0618       42.6546       36.7976       34.7936       32.0486       29.4919       26.5040       27.2753       19.7004       17.2523       15.1936       14.4928       16.3328       13.9726       51.6485       62.5942       38.9868       13.1752       15.8945        9.1045        7.7054        7.7950        7.2147        9.5806       11.8074        8.9470       10.7193       16.0900        6.9167        2.8370        3.4770        3.1759        1.2902        3.4706        0.9793        2.8697        1.6506        1.6677        2.4511        2.4381        2.4646        2.3893        2.8181        4.2262        5.2136        5.3588        4.8707        8.1605        8.0251        8.3077        7.6105        8.0578        8.3613        7.7089        6.9473        8.6961       20.3518        9.8357        6.8224        5.8214        6.0069        3.7428        3.9949       15.6990       16.9364        7.1298        9.9339       10.3212       14.6032       11.8673        7.9565        6.1079        4.3327        4.3276        4.7689        8.2116       12.3964       13.9007       13.8720       13.5671       13.0616       10.4679       10.8167       11.2249       11.1039       15.8892       15.9354       17.0968       24.2201       28.2516       33.7479       31.2878       32.7346       28.7263       25.0620       21.1717       29.2311       41.2582       22.1660       22.8561       25.0726       35.0458       21.7761       17.9339       19.6499       23.5022       31.4976       29.6327       26.9910       27.9607       28.8203       35.9534       58.0418       57.2406       56.8623       47.3865       36.4276       38.5527       53.3594       55.0620       45.5337       45.6582       49.6394       53.2535       53.4474       57.7863       56.5778       59.8667       49.9415       49.1632       52.4985       57.8607       63.5103       78.9168       89.5964       74.8712       70.8459       67.2219       79.4840       98.0325      113.3468      134.5938      128.8984      116.8593      107.4153       95.7906      101.1355      154.9355      189.9535      196.7961      184.5378      172.9117      134.8421      145.8618      164.8093      157.5968      141.0862      150.4865      151.4983      143.6452      132.1494      146.3267      176.9158      178.3477      177.2495      166.2149      168.7707      166.3947      135.9526      115.7374      107.4658       94.1169       80.6674       85.0580       98.7701       94.5933      104.5266      111.8300      104.6969      106.8794      124.4342      126.4539      126.4342      117.8050      116.7726        0.0000        0.0000        0.0000        0.0000        0.0000        0.0000        0.0000        0.0000        0.0000        0.0000        0.0000        0.0000        0.0000        0.0000        0.0000        0.0000        0.0000        0.0000        0.0000        0.0000        0.0000        0.0000        0.0000        0.0000        0.0000
        0.0000        0.0000        0.0000        0.0000        0.0000        0.0000        0.0000        0.0000        0.0000        0.0000        0.0000        0.0000        0.0000        0.0000        0.0000        0.0000        0.0000        0.0000       56.6663       60.0123       63.3490       70.0942       76.2232       59.2537       55.5565       47.3629       43.9402       42.2514       46.3348       44.8910       38.7739       34.8840       34.6390       35.3322       32.4315       40.9698       40.0522       41.2666       43.8499       43.6419       35.9923       34.6300       28.2359       23.3421       21.8118       22.8808       21.6002       17.6395       13.3331       10.1586        8.2790        8.9972        8.7596        9.0295       10.9090       12.0716       14.2615       14.1842       13.1903       10.2888       13.0420        9.8156       10.2951       12.7116        9.7069       19.8431       13.3274        8.8154        1.8965        2.1963        2.5241        1.3286        5.5117        5.0116        0.8466        1.4739        1.7435        1.4199        3.3278        3.8910        2.5176        2.5354        3.8126        4.4169        6.1280        5.3467        5.1141        5.7614        6.4101       13.1459       12.1049       10.2571       10.8932       13.4699       12.8456       10.8837       10.2131        8.2696        5.8746        7.8830        7.3500        5.9729        5.4411        9.4613        7.3164        1.8381        0.7627        2.8071        5.2070        4.8114        4.6221        4.8853        4.9881        5.4008        9.6625       13.2098       15.4086       14.0967       12.3729       11.1339        8.8615        9.4288       12.9708       16.7120       17.3616       18.5637       29.0819       32.4840       33.6062       31.5283       28.2373       25.3667       21.5726       19.8669       19.2651       17.0344       20.7630       27.9842       25.1329       28.4267       48.1284       33.0994       26.1055       25.6490       36.7658       41.4887       37.0908       33.4923       31.2136       30.2553       49.6546       66.5509       65.8738       54.4854       48.9478       37.2236       37.0548       43.9951       43.8832       48.2000       43.1310       52.5332       52.4782       55.4479       59.6842       62.5200       59.8512       53.2953       48.3371       49.3778       50.3980       55.3432       59.4185       67.9809       82.9869       77.9859       76.6908       82.8901      114.5583      141.6582      141.1620      111.7977      117.5889      126.1786      134.3664      152.8779      176.3822      200.1005      217.1522      213.9637      185.6351      141.2180      155.5483      179.6986      176.2482      139.0243      133.7587      127.1129      123.0300      129.6245      157.3025      173.6317      179.6189      174.5397      167.7951      159.0374      151.0423      114.9333      100.2628       92.0266       85.7907       88.6597       81.0145       88.2062       79.6910       98.8661       99.1788      103.0403      104.8835      119.0211      112.1686        0.0000        0.0000        0.0000        0.0000        0.0000        0.0000        0.0000        0.0000        0.0000        0.0000        0.0000        0.0000        0.0000        0.0000        0.0000        0.0000        0.0000        0.0000        0.0000        0.0000        0.0000        0.0000        0.0000        0.0000        0.0000        0.0000        0.0000        0.0000
        0.0000        0.0000        0.0000        0.0000        0.0000        0.0000        0.0000        0.0000        0.0000        0.0000        0.0000        0.0000        0.0000        0.0000        0.0000       51.7134       46.6814       48.6927       49.9945       55.6946       61.8151       61.4873       55.9383       45.9024       43.4552       43.4666       39.0750       33.7497       31.5503       27.5681       28.1585       22.2722       22.4841       26.5555       29.7382       31.4068       33.2734       35.1355       37.9858       39.1985       31.1108       26.7011       23.3350       20.7455       20.0342       15.9473       12.2146       11.4638        9.9670        7.5112        6.7799        7.0061        6.6911        6.7919        6.6879       11.8564       13.9619       14.5975       19.3111       20.7925       14.4020        8.4554        6.8565        7.3204       12.1799       13.3339        5.4116        4.9333        2.0401        2.7213        3.3498        2.2856        4.3180       10.4638        7.2919        3.3629        2.9684        2.7190        3.7952        4.8590        3.0702        3.6777        2.3992        2.5793        3.0533        3.3378        4.0637        5.2993        4.4590        6.3545        4.6477        6.0172       10.4971       15.2160       17.3091       16.0911       12.0972        9.1917        6.5927        6.7356        5.4727        6.3941        5.1218        9.5086        9.6904        8.4766        1.8020        2.7845        2.7221        2.5026        3.2588        4.7185        6.6006        7.3024       13.4925       14.4917       14.1966       12.2807       11.7434       10.0082        9.1612       10.9361       15.2911       17.2977       19.3193       19.6912       21.4232       29.9099       29.8160       29.2631       26.7621       25.0007       20.7464       20.1637       21.7287       19.9420       41.2467       55.2447       36.6877       41.4608       26.1247       27.5264       27.8199       35.9258       42.7826       51.5498       47.5177       33.7799       31.5684       37.6359       53.9328       59.2979       53.1993       54.0546       51.2275       49.0822       46.6101       45.8182       47.7245       48.5041       37.5070       41.7854       46.3817       55.2744       58.4859       60.0004       56.7396       61.6973       73.7559       61.1336       56.8629       52.8868       66.2238       60.1929       76.5838       80.4205       79.0591       88.0287      113.3869      162.6414      124.4278       94.2351       95.2026      124.4431      154.0147      162.6486      177.0620      191.9782      191.4635      195.7053      159.6733      138.6865      139.2151      150.5185      167.3597      175.4715      167.7973      131.3996      115.6621      129.5761      161.0502      191.0975      188.5515      171.2259      157.3547      151.8083      135.6917      110.2209      101.7390       92.3293       86.3953       74.4792       71.5468       71.3813        0.0000       91.2813       90.2013       97.5647      100.2521       94.5891       90.2069        0.0000        0.0000        0.0000        0.0000        0.0000        0.0000        0.0000        0.0000        0.0000        0.0000        0.0000        0.0000        0.0000        0.0000        0.0000        0.0000        0.0000        0.0000        0.0000        0.0000        0.0000        0.0000        0.0000        0.0000        0.0000        0.0000        0.0000        0.0000
        0.0000        0.0000        0.0000        0.0000        0.0000        0.0000        0.0000        0.0000        0.0000        0.0000        0.0000        0.0000        0.0000       50.4254       48.1409       49.6227       49.8430       49.3685       48.5081       52.1676       50.5222       46.7722       54.2496       54.1996       43.2475       38.2555       31.5760       21.1712       23.8737       18.8567       16.7793       19.4665       20.4743       26.0305       25.8742       28.7209       29.1129       31.9023       39.5882       33.4580       31.5813       23.8727       20.6188       17.4916       13.8814       13.0882       10.3695       10.7193        8.3069        6.5097        6.3683        6.9416        6.4979        6.7226        6.7367        8.2405        9.6731       10.7924       10.6882       10.9379       11.7232       11.6627        9.1983        7.0610        6.2807        5.6079        4.3741        4.3916        4.7778        3.8527        2.6239        3.8378        3.0004        3.7368        2.7373        2.7001        2.9750        5.2457        5.1291        5.4389        4.9817        3.4991        2.5811        2.2636        4.9147        6.7553        4.1793        9.2296        2.0212        3.7096        2.6946        4.2757        4.7532        7.9967       11.4122       12.5240       11.6714        8.3589        7.4046        7.6196        5.2657        5.7410        5.8914        7.8218        9.7222       14.2542        1.7063        4.1755        1.9798        3.6262        2.8952        6.2604        6.8831        9.6941       13.7375       14.9819       12.4578       12.7757        9.9112       10.5022       10.7353       12.9547       15.7176       17.3675       21.7181       25.9663       29.7461       30.6221       29.7482       27.6059       23.3397       21.9879       21.5392       22.1394       29.6855       21.3360       33.7151       45.4057       40.8900       57.2561       32.8209       31.6892       27.0850       28.7899       32.2462       43.4831       42.6602       43.2966       54.1455       58.9330       61.8432       55.7523       45.2307       45.2462       55.5831       54.7769       52.3335       48.8155       44.3692       39.7612       40.0199       40.1582       57.9148       61.2711       57.7691       64.5044       57.5746       44.8072       64.4447       55.1812       60.5979       64.6508       70.1863       64.0969       62.9852       66.3889       77.3076       97.7112      114.6647      143.2339      123.5258       96.4217       88.1792       99.1635      129.2799      112.0232      123.1062      131.3929      148.1252      142.6298      130.0057      125.4701      122.4518      125.3638      145.9462      171.5120      151.1832      132.5644      102.8535      127.2058      154.1359      187.6609      181.9807      178.7044      144.3111      143.7687      137.8082      119.9761      111.1798      105.5739       95.6837       77.5365       71.3534        0.0000        0.0000        0.0000        0.0000        0.0000        0.0000        0.0000        0.0000        0.0000        0.0000        0.0000        0.0000        0.0000        0.0000        0.0000        0.0000        0.0000        0.0000        0.0000        0.0000        0.0000        0.0000        0.0000        0.0000        0.0000        0.0000        0.0000        0.0000        0.0000        0.0000        0.0000        0.0000        0.0000        0.0000        0.0000        0.0000
        0.0000        0.0000        0.0000        0.0000        0.0000        0.0000        0.0000        0.0000        0.0000       70.3937        0.0000        0.0000       48.5479       47.7261       46.9358       44.7683       45.6303       42.3351       41.3107       42.6810       42.3208       50.6873       48.2800       46.4253       46.2527       31.2196       28.0309       24.3844       17.6480       14.8698       15.0492       15.0542       19.1015       22.2258       19.8229       21.3099       22.8873       23.8552       20.9935       21.0266       27.8749       22.0534       23.7272       19.1460       15.1204       16.0009       10.0736        9.1465        7.7495        5.2396        6.8828        9.7706        8.5062        8.3428        8.4228        9.0787        9.7158       12.3442       12.2313        9.7985       10.1590        8.5729        8.2938        6.2240        4.6625        4.4463       14.6548       66.9046       57.0820        6.2200        2.0467        0.6875        0.9995        0.9821        0.5165        0.3579        3.1360        4.4551        1.8979        3.1008        2.6180        3.4428        2.8303        3.4034        2.8835        3.0677        2.4392        2.3362        1.7790        2.9985        3.2124        5.8882        8.6592        7.6541        6.4277        7.5019        8.7953       11.9171       11.2231        9.5421        8.5713        9.2015        8.8843        7.0506        7.6206        8.3826       12.2479        5.3763        9.2285        8.1157        3.1228        5.3913        7.0966       10.9361       13.7800       15.4191       13.0629       10.0884       10.0237       12.4971       14.8446       17.3695       19.1545       19.8710       23.1845       26.3172       30.8308       26.1057       26.3104       26.4159       24.3096       21.3133       25.5957       23.9781       23.5023       20.9574       25.9403       22.2461       30.5953       34.7803       32.9934       23.7124       23.7745       31.3540       47.1582       55.5345       50.1679       60.4243       64.6462       57.4091       72.0077       59.9440       42.6605       44.4200       66.8201       56.6404       47.1451       47.5358       52.3059       42.4953       50.3310       44.2065       53.3390       63.6994       75.9429       68.4250       54.0955       47.1063       45.5280       51.2448       54.8276       59.1571       53.9110       65.5375       79.2231       82.3926       95.3685      103.0789      102.1753      108.7733      110.9806       97.5639       90.5479       83.4462       95.6865       91.9671      103.3439      104.0801       92.9740       87.8440       80.1752       90.2060      100.7310      131.7555      154.6154      163.3861      158.7032      112.3377      125.3389      159.3841      208.3839      214.9489      186.7914      167.0746      160.2571      162.2052      149.1872      147.0833      140.9478      124.8695      108.6305       80.8514        0.0000        0.0000        0.0000        0.0000        0.0000        0.0000        0.0000        0.0000        0.0000        0.0000        0.0000        0.0000        0.0000        0.0000        0.0000        0.0000        0.0000        0.0000        0.0000        0.0000        0.0000        0.0000        0.0000        0.0000        0.0000        0.0000        0.0000        0.0000        0.0000        0.0000        0.0000        0.0000        0.0000        0.0000        0.0000        0.0000        0.0000
        0.0000        0.0000        0.0000        0.0000        0.0000       66.4606       60.0007       57.2553       46.4337       47.2783       44.4847       47.1697       51.6864       52.3383       54.3253       52.5102       50.7360       42.4925       36.1008       41.3197       34.5541       43.3408       48.5759       33.6014       26.2923       21.9204       16.9779       15.7911       17.1680       18.5597       18.1579       14.9405       12.2366       11.7352       12.6977       17.1316       19.6733       22.1048       20.4950       22.6291       26.2239       23.7633       25.6706       19.3230       13.4347       16.2034       11.0217        9.9805        9.0118        7.5826        8.7997       11.1324        8.7788        7.5757        7.9058        9.8653       10.9124       12.1852       12.9546       11.3724        9.2221        9.8033        9.6081        5.7960        6.1471        7.3092       14.2325       34.4744       38.8221       24.6764        2.4865        2.1606        0.7314        1.0205        1.3980        1.1495        2.0742        1.1563        2.0113        2.2559        1.8426        1.4937        2.3367        3.4529        1.7309        1.6349        1.5682        2.8416        2.0207        1.8108        3.0968        6.0570        8.5339        8.9511        7.8186        8.9332        9.9692        8.1081        7.4363        9.1952        9.9829        9.7261        9.0513       11.6292        8.4863        6.2668        7.8368        6.5263       13.5226        6.3648        2.9168       14.2963        6.5770        8.2007        9.6495       11.5645       12.0850        9.6651        9.2387       13.3118       15.6603       16.6894       19.4307       21.4274       21.5948       24.3765       32.2979       22.6026       20.2299       22.2764       28.6102       25.3812       29.2488       25.5861       22.7301       25.2349       17.0068       19.3031       26.0013       25.1041       19.0337       20.0301       24.4510       40.1529       44.3398       41.9101       39.5118       49.1258       54.2601       48.0047       54.9122       47.1411       41.4088       42.4412       40.8356       44.8654       44.9637       55.5829       47.9963       38.9107       36.7887       35.2091       37.9993       60.5077       66.5327       58.1081       50.3440       43.2375       45.5434       43.2915       45.9374       49.7296       53.5004       72.2786       78.7648       93.1885      114.0430      112.7353      105.6091       86.0176       91.0507       92.5472       92.3488       83.4635       88.4742      105.2320      106.5122       88.6451       80.2126       91.0428       94.0522      118.2686        0.0000        0.0000      144.8436      147.6389      140.0114      114.3123      181.0919      198.4916      216.3524      199.3173      176.1192      168.7889      169.7845      167.9781      160.8648      156.1508      151.7090      135.1891      115.5203        0.0000        0.0000        0.0000        0.0000        0.0000        0.0000        0.0000        0.0000        0.0000        0.0000        0.0000        0.0000        0.0000        0.0000        0.0000        0.0000        0.0000        0.0000        0.0000        0.0000        0.0000        0.0000        0.0000        0.0000        0.0000        0.0000        0.0000        0.0000        0.0000        0.0000        0.0000        0.0000        0.0000        0.0000        0.0000        0.0000        0.0000        0.0000
        0.0000        0.0000        0.0000        0.0000       60.5334       74.2721       58.3411       47.5173       42.2500       46.7034       43.0422       52.2014       56.4793       51.7605       55.0195       45.8948       50.5505       40.1476       30.3520       21.7835       19.2886       28.0521       26.7234       18.8682       18.1836       17.4934       15.6306       19.5265       21.0533       25.7026       21.5945       13.9450       12.7594       14.3477       16.1162       15.2666       16.9334       21.0425       20.9181       23.1004       22.5927       19.1836       16.6065        8.2347        9.2817        6.5557        4.9658        8.9584        8.1336        5.8002        6.0719        7.5442        8.2309        8.8034        9.5272       10.9965       13.2263       14.1756       13.6730       10.5504       12.3042       14.6899       14.2327       10.8474       11.8492       14.2866       13.7880       33.1778       20.5340       14.4473        2.2616        1.2313        1.1644        1.8138        2.8048        2.8582        2.9314        2.4170        3.1561        2.4448        3.0260        1.6703        1.5132        3.1542        4.0280        3.6826        2.4838        3.9064        4.9239        3.9902        5.6647        6.7734        6.2346        6.4790        5.8173        7.0735        7.6362        7.7179        7.7616        9.8431       12.0340       12.9131       13.9551       22.0204       14.2435       15.1017       11.0207        3.5261        4.2128        4.9909        4.8743        8.2258        5.9643        7.1447        8.2820       10.0973       10.3051        8.9857        9.4210       13.6399       14.2214       13.5085       15.3622       23.8303       32.7076       29.5321       23.0461       23.0964       21.9096       20.5160       27.6877       23.5621       20.0533       21.0090       16.6614       12.9972       20.0051       23.5162       26.4157       20.9336       23.4552       30.4046       30.8453       40.4605       45.9261       45.5677       49.6084       59.1230       66.4424       68.9148       53.9681       49.3687       49.3618       45.4076       37.0018       35.5469       41.3677       44.3397       40.3087       45.6453       44.4613       48.5500       54.6335       53.3500       46.7687       47.9975       46.9058       41.5636       41.8825       44.4167       46.8486       54.2530       59.4806       75.7091       77.2888       94.2255      109.3183      114.3477       92.4965       75.2832       74.5820       83.4741       88.8595       84.5281       80.9172       87.2375       76.9596       72.8036       81.9754       99.6349       87.3908        0.0000        0.0000        0.0000      102.5478      128.5372      141.8213      144.5372      201.3261      185.1686      176.3052      169.3750      156.9330      170.2899      175.3974      179.3461      174.8127      165.8270        0.0000        0.0000        0.0000        0.0000        0.0000        0.0000        0.0000        0.0000        0.0000        0.0000        0.0000        0.0000        0.0000        0.0000        0.0000        0.0000        0.0000        0.0000        0.0000        0.0000        0.0000        0.0000        0.0000        0.0000        0.0000        0.0000        0.0000        0.0000        0.0000        0.0000        0.0000        0.0000        0.0000        0.0000        0.0000        0.0000        0.0000        0.0000        0.0000        0.0000        0.0000
        0.0000        0.0000       63.3082       37.6701       44.0413       64.4846       55.5536       44.4953       42.9293       46.6611       39.0692       39.4128       36.8141       44.5814       47.9037       40.5683       35.9860       43.7614       26.4413       16.8212       17.1843       19.6868       18.0173       16.9782       19.3337       17.1507       13.4654       19.4460       23.9419       20.2213       18.4158       16.6560       17.1379       19.6999       17.4361       16.0428       14.9079       13.2413       15.4146       12.9365       11.8148       11.2094        7.3661        3.3461        4.6262        3.3674        3.5070        8.1732        7.7984        6.0552        5.3685        7.0072        7.1491        7.8517        8.5278       10.4671       12.9070       14.3187       11.5761        8.8003        9.9423       10.3524        9.7393        7.4004        8.5252       10.8431        7.9869       11.8248        5.8719        4.9139        1.7915        2.1292        2.4558        2.2262        4.5656        4.0538        4.1651        5.2383        6.2349        4.4730        4.2569        2.7682        1.6992        1.7670        1.4106        1.8574        3.8986        8.4948        9.8116        9.2127        8.4838        7.6427        6.6014        7.2996        8.1151       10.2103       11.8382       12.2137        9.4616       10.6519       11.9498       15.0243       15.9272       12.9442       10.9172       12.5442       11.0501        4.5270        8.8488       16.3380        9.2312        8.8599       14.6994        9.1789       11.0933       16.2362       14.0953       11.2862       10.5878       12.7907       14.9923       16.3152       17.8088       23.1301       27.4701       28.3077       27.3171       23.0443       29.3268       33.7744       34.0994       23.8745       20.7126       23.2166       22.6020       15.1091       19.6542       32.2485       24.7741       24.1985       24.8487       29.4650       30.2813       35.3515       55.4816       53.4832       57.0539       63.7007       68.3646       59.4762       41.6968       43.1734       50.2351       50.0555       40.1991       51.0458       50.2543       49.0904       52.7168       42.5317       45.3290       47.9593       42.5214       45.0565       45.7357       44.7125       45.2600       45.4307       44.2188       44.9878       58.0960       82.6080       98.1519       98.5598       91.7136      101.1241      105.1279       99.1622       88.3881       74.8159       73.6158       78.1634       80.4002       72.8245       64.0070       64.4662       70.9491       73.3665       78.8719       83.8378        0.0000        0.0000        0.0000       70.4501       93.0683      100.0549      132.4867      152.0941      162.0034      145.1413      150.8361      144.3834      148.7422      164.3676      163.7833      171.4561      174.7864        0.0000        0.0000        0.0000        0.0000        0.0000        0.0000        0.0000        0.0000        0.0000        0.0000        0.0000        0.0000        0.0000        0.0000        0.0000        0.0000        0.0000        0.0000        0.0000        0.0000        0.0000        0.0000        0.0000        0.0000        0.0000        0.0000        0.0000        0.0000        0.0000        0.0000        0.0000        0.0000        0.0000        0.0000        0.0000        0.0000        0.0000        0.0000        0.0000        0.0000        0.0000        0.0000
        0.0000       42.3187       41.6514       27.1966       31.6106       37.3492       41.7322       38.0694       37.8180       51.4834       36.6818       32.1005       35.0142       38.4567       37.0147       32.0552       28.6698       33.8558       22.6246       16.4386       14.9999       16.8581       19.7992       16.3075       16.4088       15.0321       16.6775       20.9014       17.8217       12.5371       14.3130       13.5469       14.0373       16.4316       19.0332       13.5091       12.7849       12.7054        9.7578        7.2253        6.9701        6.9613        4.3515        6.3998        5.4976        4.6781        5.0838        4.6780        4.4700        5.0283        6.0728        7.7182        8.2619        9.1700       10.3946       12.4231       13.5752       14.4267       10.7945        6.5049        6.5937        6.3769        7.3562        7.7568        7.9726        7.7537        7.7809        8.0233       10.5378       10.7668        8.7481        8.9981        9.0134       11.0210       13.0587        8.5653        8.6179        9.5482       10.4130        6.1780        4.3411        3.6821        3.6802        3.7940        3.1250        2.6723        4.0365        7.7060       14.5926       22.5010       30.6423       22.7291       24.8543       13.4596       13.2271       18.1706       19.9476       27.7301       28.1509       26.8780       30.1446       26.1252       14.9849       16.7238       11.3845       10.6004       15.0478       20.9280        8.8896        8.2000        8.4572        8.7076       10.3018        9.7809       17.8175       14.0123       10.7004       12.3684       17.3378       24.7477       25.6524       24.5759       23.4259       23.5440       25.7879       31.8119       33.8618       37.5453       40.1626       41.8470       34.4449       30.6075       30.8393       35.3283       27.3098       23.0218       24.7898       23.8888       37.0175       30.0013       25.2979       28.9466       31.7161       34.2929       60.1040       51.0864       67.0373       70.7896       63.1818       57.1406       59.3910       65.3054       54.6459       52.9235       56.2521       55.1195       57.7129       63.3529       54.8400       50.8995       49.0951       62.3415       46.4363       48.2581       46.7514       41.6986       45.3337       49.3139       54.9902       59.5188       69.8885       92.5330      108.7240      102.2021      104.8942       96.5101       86.9376       89.0184       90.7636       77.9359       74.5126       74.2237       80.1088       66.6216       60.6466       62.1808       76.2184       68.5433        0.0000        0.0000        0.0000        0.0000       60.4818       64.7509       84.5011      110.7616      140.5073      132.5144      147.8605      145.3499      150.0591      140.8153      148.6784      163.3869      172.5931      167.8686        0.0000        0.0000        0.0000        0.0000        0.0000        0.0000        0.0000        0.0000        0.0000        0.0000        0.0000        0.0000        0.0000        0.0000        0.0000        0.0000        0.0000        0.0000        0.0000        0.0000        0.0000        0.0000        0.0000        0.0000        0.0000        0.0000        0.0000        0.0000        0.0000        0.0000        0.0000        0.0000        0.0000        0.0000        0.0000        0.0000        0.0000        0.0000        0.0000        0.0000        0.0000        0.0000        0.0000
        0.0000       36.8138       37.7780       23.3950       25.6501       26.1731       30.7826       25.9930       39.9631       33.8719       30.5280       37.0602       37.5092       30.0041       23.6619       21.6179       24.0931       23.9389       20.9105       19.5192       19.4913       24.1422       24.2555       17.7767       16.5448       18.3054       20.5829       15.6033       13.2637       17.0080       14.1932       12.6388        9.3536       12.9928       13.7942       10.9993       10.2967       13.9799        9.3468        9.8122        6.6220        5.9535        3.3579        3.7993        4.0060        4.1856        3.9641        2.6329        3.2031        2.9330        3.4061        8.0508        7.5307        8.4046        9.2649       10.4436       10.0948       10.1842       10.2010        6.3649        7.4681        7.5729        7.3249        7.5154        7.0628        7.3577        8.5041        7.9078        9.8492       11.2647       13.8019       13.0960       15.9797       18.6719       15.3973       13.8647       13.4683        8.3914        8.2221        5.6486        5.2900        5.0598        5.5486        3.9971        6.9147        7.8020        7.8533       11.8047       17.7143       25.4840       28.1540       44.3847       60.2078       38.0281       40.3366       39.1953       36.1968       29.7735       29.7278       32.0034       30.9876       26.4773       21.8665       20.2986       13.4729       15.4689       12.3631       16.0156       10.0393       22.0250       24.2311       16.4714       15.1179       15.1822       16.8429       18.4625       18.8285       25.6841       31.2794       27.9334       24.9720       23.3586       22.2537       22.9495       28.1591       50.2039       47.8672       42.4490       43.5770       42.6354       33.5768       24.0479       23.5243       29.4669       29.8380       29.1358       27.9320       26.0206       38.1096       38.1882       31.8258       34.0967       36.9324       40.2568       46.1128       45.8885       63.2381       59.0249       53.9472       52.8842       59.9521       60.1871       65.5093       58.0775       81.7545       67.2772       66.4410       74.0201       64.8137       60.6045       47.9144       56.2454       45.7195       44.1041       45.8032       48.4311       50.4246       62.3464       63.1042       69.1286       68.5218       71.1737       85.5300       89.3785       99.8521       96.3275       91.2213       91.9701       90.3044       77.1252       73.6978       73.3552       84.0161       73.9532       67.8902       72.0569        0.0000        0.0000        0.0000        0.0000        0.0000       55.6144       57.7473       73.5292       97.2375      109.0807      149.5961      132.3396      107.3441      125.8738      142.2629      146.6717      146.1091      170.0369        0.0000        0.0000        0.0000        0.0000        0.0000        0.0000        0.0000        0.0000        0.0000        0.0000        0.0000        0.0000        0.0000        0.0000        0.0000        0.0000        0.0000        0.0000        0.0000        0.0000        0.0000        0.0000        0.0000        0.0000        0.0000        0.0000        0.0000        0.0000        0.0000        0.0000        0.0000        0.0000        0.0000        0.0000        0.0000        0.0000        0.0000        0.0000        0.0000        0.0000        0.0000        0.0000        0.0000        0.0000        0.0000
       28.4701       29.7086       31.8128       23.3274       28.3586       23.9658       23.0595       21.5248       28.2462       22.5910       26.6410       19.6055       20.6795       23.7490       18.7972       18.5116       18.1499       18.9793       18.0722       20.9124       22.8939       27.2207       25.6892       22.6151       21.1118       20.8913       20.9317       19.4522       15.3704       14.4956       10.6114        8.6192       10.9617       15.3998       14.9902        8.9613        8.3726        5.6668        5.4241        7.8765        4.6129        3.7885        2.9967        2.8813        3.5880        5.1416        2.4087        2.0055        1.9345        2.4577        2.6028        6.3485        5.8622        7.1756        7.7989        7.0225        6.7365        8.7402        7.5033        7.1503        8.8220        5.6958        5.8907        8.3217        9.1426       10.2820        9.7186        6.8842        7.7727       11.3658       12.7639       14.2539       17.0994       19.1882       18.3326       14.5896       12.6755       10.6722        8.7059        7.4386       12.4282       18.4646        7.9297        5.5866        9.6220       15.3772       20.9392       58.5192       32.6262       26.5623       28.9354       50.8801      145.0440      115.3218       42.6939       55.0312       68.9422       47.4646       77.3443       98.3232       68.4768       51.9430       34.3873       24.0593       28.0117       18.2534       23.9805       14.6864       19.0722       13.3148       17.8651       31.0501       21.0555       27.9197       27.9968       29.9022       25.0101       23.6252       25.3127       31.6454       29.8742       25.4451       31.0280       35.7939       35.1685       38.2983       43.7985       46.3000       53.6879       51.2722       34.4788       26.5255       30.2260       29.7762       29.4388       33.6795       32.7661       33.9223       33.8427       30.4990       37.9203       34.3642       37.3565       41.0793       39.6175       39.5911       48.1754       54.5372       67.5711       67.7870       63.5206       60.1262       71.8466       79.6213       83.6095       67.4639       65.4763       69.2995       76.2736       64.8130       52.2082       49.3456       44.9804       44.2974       49.5501       53.5121       52.6055       60.9601       62.5428       63.7132       66.0626       77.5742       86.3764       98.6241       99.8473      109.8105       99.0213       93.7125       89.7141       72.2148       65.3433       66.2619       87.3745       79.3686       62.6433        0.0000        0.0000        0.0000        0.0000        0.0000        0.0000       60.8855       52.6113       66.5607       93.3921       99.1138       97.9004      117.6902      118.7023      123.1041      128.3658        0.0000        0.0000        0.0000        0.0000        0.0000        0.0000        0.0000        0.0000        0.0000        0.0000        0.0000        0.0000        0.0000        0.0000        0.0000        0.0000        0.0000        0.0000        0.0000        0.0000        0.0000        0.0000        0.0000        0.0000        0.0000        0.0000        0.0000        0.0000        0.0000        0.0000        0.0000        0.0000        0.0000        0.0000        0.0000        0.0000        0.0000        0.0000        0.0000        0.0000        0.0000        0.0000        0.0000        0.0000        0.0000        0.0000        0.0000        0.0000
       23.5780       22.1729       24.3621       16.8755       21.3030       22.9973       22.0598       21.8649       22.8917       22.7809       29.8076       26.5457       23.7631       18.0888       19.9219       20.2017       21.0843       20.7308       17.6926       18.1700       20.1448       21.3643       19.9929       28.1211       24.2567       18.6154       16.6135       14.2528       12.9226        7.0185        6.4830        7.3863        7.7547        4.9901        4.9816        5.0186        3.6871        4.1078        4.0756        6.0048        4.6136        3.5696        5.1610        3.3437        2.3532        3.2583        3.2894        2.4029        1.9377        2.9056        4.0093        5.3927        5.6280        5.8520        6.7468        7.0037        7.4024        8.0612        8.3977        7.3733        7.2679        6.0036        7.2307       10.5102       13.0424       13.0754       13.8751       14.8395       11.3850       15.8083       15.8900       20.7045       20.3524       20.0655       24.7443       12.5990       12.3334        9.5153        6.7594        5.8764       26.8751       23.9074        4.7281        4.1862        9.8554       13.5384       19.5241       89.7066       53.8007       21.4435       22.2343       32.4551       33.4137       42.7947       39.3365       55.9503       38.9270       42.7549       62.4968      117.5953      145.9636      114.4405       70.0651       51.0463       32.5324       35.0935       42.8711       37.5446       32.2372       24.2970       29.5196       32.9790       26.7600       23.0067       27.9456       27.5328       22.3841       27.5144       30.7917       36.1022       33.0312       40.6290       36.4253       34.3829       50.8897       63.5696       58.0775       54.0867       49.1171       41.9776       32.5039       31.7598       33.7147       28.4183       29.7453       38.3576       34.6157       32.7431       30.9539       29.9072       31.7959       33.4554       35.1782       32.8964       41.7117       51.0707       59.0920       76.2829       97.0516       85.4464       79.8096       67.4854       76.8179       86.9134       79.7631       68.9858       73.7204       73.7381       73.9835       70.3741       66.6456       56.4391       51.6567       56.0005       64.9039       67.4848       55.5429       46.4731       44.0993       48.5466       55.0408       90.0189      111.7060      116.0598      116.2531       90.7889       78.3225       83.2684       80.2038       64.5803       61.2325       62.3319       68.6405       72.9373        0.0000        0.0000        0.0000        0.0000        0.0000        0.0000       45.3300       63.0981       69.3761       76.3060       92.7095       75.9016       78.2176       96.0647      100.1295      110.8002      126.7459        0.0000        0.0000        0.0000        0.0000        0.0000        0.0000        0.0000        0.0000        0.0000        0.0000        0.0000        0.0000        0.0000        0.0000        0.0000        0.0000        0.0000        0.0000        0.0000        0.0000        0.0000        0.0000        0.0000        0.0000        0.0000        0.0000        0.0000        0.0000        0.0000        0.0000        0.0000        0.0000        0.0000        0.0000        0.0000        0.0000        0.0000        0.0000        0.0000        0.0000        0.0000        0.0000        0.0000        0.0000        0.0000        0.0000        0.0000        0.0000
        3.1868        2.8931        5.6444       12.8810       15.2843       16.3009       17.3870       15.8217       17.9025       22.6963       27.4516       23.5784       15.8424       11.3740       15.3834       19.1687       21.0029       16.9972       15.4131       14.9036       16.0748       17.6961       18.8368       18.5210       16.7654       17.0206       16.2792       14.5997       12.7356        8.6804        8.3823        6.1384        6.0692        5.5815        2.2302        2.0330        2.0589        3.8122        4.5351        5.0998        3.6211        4.4477        5.6022        2.9013        2.5791        5.9066        5.7388        4.0180        3.5570        2.9020        3.4393        3.8441        5.2976        5.3016        5.0494        5.1950        5.7960        7.7966        7.5169        6.0403        6.9844       11.7159       14.9477       17.1433       19.2927       18.9255       21.7590       21.2747       16.4275       22.3641       23.2980       12.0200        9.7245       10.2045        7.9583        6.2729        8.4262        6.5619        4.8813        3.9642        3.3381        5.3431        3.9940        6.2555        9.1258       13.2776       13.5357       12.6713       13.3780       20.2180       27.5439       35.9341       42.2641       42.9114       50.2746       58.8134       59.5855       63.6831       65.9850       61.0020       58.1688       77.4456      104.7971       93.8628       68.2078       55.2852       52.5621       53.2643       46.1660       33.6320       32.2010       29.2753       36.2905       33.7566       32.7001       34.5443       35.2552       32.4455       34.3636       40.6222       39.6422       35.2128       33.4995       35.1953       38.0258       46.0081       53.2462       54.2511       55.7353       41.6258       44.3672       39.3479       37.3118       33.4099       34.2946       36.6354       37.0119       35.5182       34.9952       34.6689       35.5627       39.7968       46.2699       50.2178       51.8766       49.2003       64.5019       70.7455       78.4200       89.8481       89.6786       73.0862       62.5479       63.1575       64.1026       84.4916       84.4034       83.0197       77.0006       76.5232       74.2692       64.9335       58.5390       60.4440       54.5691       47.9157       44.4794       38.7123       50.4324       58.0287       59.2173       86.1463       94.6154       84.0003       84.7381       74.7031       72.5859       75.4075       83.9057       68.5257       76.7488       78.9281        0.0000        0.0000        0.0000        0.0000        0.0000        0.0000        0.0000        0.0000       50.9700       69.5645       68.9056       73.8574       94.9061       89.2200        0.0000       47.5200       70.8000      126.8100      128.2200        0.0000        0.0000        0.0000        0.0000        0.0000        0.0000        0.0000        0.0000        0.0000        0.0000        0.0000        0.0000        0.0000        0.0000        0.0000        0.0000        0.0000        0.0000        0.0000        0.0000        0.0000        0.0000        0.0000        0.0000        0.0000        0.0000        0.0000        0.0000        0.0000        0.0000        0.0000        0.0000        0.0000        0.0000        0.0000        0.0000        0.0000        0.0000        0.0000        0.0000        0.0000        0.0000        0.0000        0.0000        0.0000        0.0000        0.0000        0.0000
        5.0524        3.6152        4.5871        8.6424       11.9675       13.4928       16.3977       19.2409       20.6181       25.2290       30.7090       24.4252       18.4664       12.1787       13.1580       14.8042       17.7197       15.5460       11.8484       13.5978       14.4696       15.7246       14.8294       13.6524       13.5642       14.5403       14.7801       11.4653       11.0859       10.0066        7.6266        3.7987        4.0224        2.9575        1.1397        2.9030        3.5861        3.2967        4.2296        4.2248        3.7396        6.3241        5.1428        2.0857        3.0862        6.8496        9.2374        7.0214        4.1515        3.5777        4.6089        5.0259        5.6957       12.2342        6.8756        5.9174        5.9252        5.1839        5.1626       13.4497       14.6194       16.2331       22.0841       19.7558       16.9299       15.5733       16.2575       16.9842       21.7934       28.0965       20.5065       12.4236       10.8284        5.3084        5.2544        4.2009        4.9727        5.6679        7.3201        5.2835        5.5062        5.6951        6.5129        7.5346        7.0712        9.7523       12.0130       12.2848       18.6890       22.9542       28.5122       32.4244       45.9116       51.1011       58.0479       65.7586       55.6351       68.4563       69.6820       59.7785       67.7361       79.3485       86.9138       85.5236       99.0676       89.8108       73.6611       98.8386       63.2948       48.2327       51.2124       43.2813       45.1221       52.5227       45.8488       41.9484       44.8392       42.1854       40.4954       55.9407       47.0929       44.1918       35.9772       34.2119       33.0914       39.5745       42.0565       49.0905       50.1001       36.1459       46.4798       45.5295       37.4652       36.8417       36.6505       40.1012       49.8871       35.9654       34.1862       37.3699       41.7785       49.0277       54.5592       55.4937       48.7886       49.6164       58.3891       73.0153       78.0997       82.0382       83.8166       67.4982       70.7388       68.4402       70.9204       82.2822       88.3272       85.7437       88.1793       90.1052       83.3046       72.4496       59.1339       47.9245       43.1491       35.0222       31.3374       33.8080       39.3262       49.1940       50.3969       53.1380       66.0849       73.4434       72.1203       67.4371       77.6633       79.4857       77.1900        0.0000        0.0000        0.0000        0.0000        0.0000        0.0000        0.0000        0.0000        0.0000        0.0000        0.0000       57.7200       62.9222       64.9393       93.8721        0.0000        0.0000        0.0000        0.0000        0.0000        0.0000        0.0000        0.0000        0.0000        0.0000        0.0000        0.0000        0.0000        0.0000        0.0000        0.0000        0.0000        0.0000        0.0000        0.0000        0.0000        0.0000        0.0000        0.0000        0.0000        0.0000        0.0000        0.0000        0.0000        0.0000        0.0000        0.0000        0.0000        0.0000        0.0000        0.0000        0.0000        0.0000        0.0000        0.0000        0.0000        0.0000        0.0000        0.0000        0.0000        0.0000        0.0000        0.0000        0.0000        0.0000        0.0000        0.0000        0.0000        0.0000        0.0000
        0.0000        0.0000        6.5017        8.5884        0.0000       13.1249       14.9713       15.3817       15.5670       27.2363       27.4479       27.5066       28.7770       15.4235       13.6740       12.3773       15.7824       15.0480       12.7364       14.6152       13.7604       14.1326       15.5393       16.5638       16.2882       14.4928       14.5827       11.3124       12.5314       10.7670        7.3679        2.5455        2.1890        2.4787        1.8569        3.0564        3.1539        2.5752        2.7407        2.7755        2.7888        5.6578        4.2420        3.5774        3.2831        3.5222        5.3906        7.2495        4.8110        5.2460        5.6097       11.8936       12.9613       11.2680        9.4695        8.1937        6.9292        9.7974       13.6869        9.4346       12.1064       18.6230       31.6716       26.2629       23.2414       18.4457       19.5478       20.0837       17.4301       28.8146       58.3392       37.6533        8.9830        7.6268        7.7091        5.2986        4.8634        4.4457        3.3597        3.4799        3.7164        5.3205        7.0173        8.8463        8.0503        8.6747       10.0179       12.5546       20.2483       26.5379       38.7713       50.2160       39.9295       53.8184       69.1272       65.0460       48.4989       48.3287       55.2014       62.4349       72.8087       78.1259       84.1292       92.0327       90.6498       96.4589       94.7292      192.6313      220.3872      128.6527       80.5348       64.8052       57.9465       54.7169       67.7558       52.1952       47.3570       43.0100       46.2969       52.4065       49.2095       37.5306       31.6371       42.6045       45.5808       45.6625       44.8587       47.3313       47.9029       48.1679       53.7615       46.1135       47.8068       44.2178       44.1352       57.9765       54.4385       40.6983       36.3493       41.2911       44.3838       48.2945       55.1918       65.4037       64.4896       60.8996       69.7491       65.5308       68.2233       72.7274       68.7391       65.5884       74.6296       72.4601       76.8640       87.1306       87.3873       83.6824       89.2068       88.7513       84.2027       73.6836       66.1056       54.1734       45.3380       36.4019       33.8964       36.6589       42.5513       47.2074       43.5130       37.1604       40.7356       53.8895       57.0736       61.2874       61.6797       63.8182       69.3064       63.7375        0.0000        0.0000       91.6729        0.0000        0.0000        0.0000        0.0000        0.0000        0.0000       80.1300       91.3800       65.7720        0.0000        0.0000        0.0000        0.0000        0.0000        0.0000        0.0000        0.0000        0.0000        0.0000        0.0000        0.0000        0.0000        0.0000        0.0000        0.0000        0.0000        0.0000        0.0000        0.0000        0.0000        0.0000        0.0000        0.0000        0.0000        0.0000        0.0000        0.0000        0.0000        0.0000        0.0000        0.0000        0.0000        0.0000        0.0000        0.0000        0.0000        0.0000        0.0000        0.0000        0.0000        0.0000        0.0000        0.0000        0.0000        0.0000        0.0000        0.0000        0.0000        0.0000        0.0000        0.0000        0.0000        0.0000        0.0000        0.0000        0.0000
        0.0000        0.0000        0.0000        0.0000        0.0000       10.5874       10.5677       16.6416       14.0391       21.2937       25.4254       25.5387       27.0688       18.0112       13.8691       15.0564       16.6027       13.8280       12.0036       13.6940       13.5240       13.8641       13.8623       13.7877       13.8509       14.3582       14.2496       10.0972       11.5675       11.9813        9.7119        3.2604        2.5333        2.1223        2.1280        2.8236        2.4752        2.0187        1.9001        1.5569        2.2039        6.3825        5.5402        4.4244        4.2152        3.0828        3.8524        7.4853        7.7158        6.3245        6.4036       10.4068       12.4145       11.8925       21.6747       34.4258       35.1717       17.4925       13.5343        9.2251       15.4984       15.4502       21.8804       14.7523       19.9853       21.7486       19.4152       12.8508        9.2605      300.8258      158.4767      215.0605       12.8329        9.9984       10.1206        7.3615        6.3173        6.3169        5.5325        3.4951        5.1184        4.0095        8.5269        9.9374        9.4151        8.9797       10.3198       23.9622       31.8096       42.1489       28.9557       37.2955       58.2124       42.4965       49.7672       67.2288       73.0982       58.8222       55.6367       62.2012       64.0324       86.5409       73.6022       77.9320       86.3899       81.4237       78.4984       92.6735      165.6445      119.1333      120.0431      100.1748       92.7269       79.6609       75.6018       56.4990       50.5849       44.0226       40.7822       39.4178       32.8576       31.2136       34.4176       43.9974       47.0847       46.0941       37.8648       36.3078       40.2966       41.7302       44.8959       41.8519       44.6770       46.6561       55.4965       53.8584       49.6097       42.8270       39.2393       43.7303       47.5648       46.1699       55.9738       66.0030       66.9799       63.5919       76.4535       68.7682       69.6528       75.6040       82.1556       81.1667       81.9827       73.4683       72.9414       86.5862       96.6947       88.6390       85.5152       86.4354       88.5647       83.5333       55.4438       44.6906       36.4501       30.4240       29.6405       37.1983       39.7295       39.8774       41.3676       37.4042       41.1260       45.0441       44.9352       48.1597       50.2764       60.2698       68.9928       76.9160       80.2513       79.5828       76.7432       71.5486        0.0000        0.0000        0.0000        0.0000       60.5700       68.7900       85.1100       66.5804        0.0000        0.0000        0.0000        0.0000        0.0000        0.0000        0.0000        0.0000        0.0000        0.0000        0.0000        0.0000        0.0000        0.0000        0.0000        0.0000        0.0000        0.0000        0.0000        0.0000        0.0000        0.0000        0.0000        0.0000        0.0000        0.0000        0.0000        0.0000        0.0000        0.0000        0.0000        0.0000        0.0000        0.0000        0.0000        0.0000        0.0000        0.0000        0.0000        0.0000        0.0000        0.0000        0.0000        0.0000        0.0000        0.0000        0.0000        0.0000        0.0000        0.0000        0.0000        0.0000        0.0000        0.0000        0.0000        0.0000        0.0000
        0.0000        0.0000        0.0000        0.0000        0.0000       15.3488       16.3791       10.1792        8.0979       14.6330       24.1257       24.7428       31.4026       30.0197       19.8084       10.4714        9.6130       11.1981       10.8148       12.9704       14.8203       13.7056       12.3078       11.9924       11.8257       12.1820       12.1746        9.1715        9.9516        9.7138        9.5691        4.6384        3.5661        2.7167        3.3681        4.9063        5.2269        3.2210        2.3672        2.4719        9.2978        7.7742        7.0452        5.1884        4.3378        4.0016        8.4294       11.8158       11.7877        8.6948        5.5766        7.3352       34.1050       47.4774       56.5071       94.9543      105.0691       48.5990       22.5078       13.8060       19.2834       12.5484       16.1100       15.7843       19.2536       17.2210       17.8489       20.0643       20.0018      153.1889      239.6271      139.0217       16.0390       14.7002       12.3209        8.1969        7.4270        7.9441        9.3985        6.7507        5.7931        6.8416        6.0463        8.8136        8.7886       10.3474       10.9694       21.0818       23.8378       39.9678       38.1525       36.0714       49.3571       45.4922       58.0252       53.9979       63.4846       64.6952       58.4672       47.4493       51.3300       56.0795       63.7824       80.7434       97.6675       93.1578       72.4405       96.8393      113.9385      112.7815      126.5534      126.2454      133.4081      108.3301       84.7967       66.2952       64.2024       54.4027       52.4088       41.4973       39.8570       38.0690       45.6621       43.8076       40.0608       45.8182       50.1915       50.3312       56.1867       49.0771       45.2284       49.1804       48.4033       49.0096       52.3532       46.6172       42.4370       42.7231       48.8091       51.0560       52.8123       58.1990       73.9341       88.6075       99.1122       91.9245       96.2878       77.9489       77.9539       81.7212       87.6025       95.9063       99.4990       95.8542       91.0778       85.3008       83.9676       77.5526       78.9908       80.6532       73.3552       66.3244       56.1761       37.8860       30.0051       27.1509       28.7169       31.9916       26.8518       32.9536       39.3892       44.7100       52.6982       42.7626       41.5669       44.7053       45.0002       53.2238       52.4011       54.0480       56.8724       64.7514       73.3826       60.5713        0.0000        0.0000        0.0000       79.0291       86.0884       80.9097       82.1370       82.3669       78.1959        0.0000        0.0000        0.0000        0.0000        0.0000        0.0000        0.0000        0.0000        0.0000        0.0000        0.0000        0.0000        0.0000        0.0000        0.0000        0.0000        0.0000        0.0000        0.0000        0.0000        0.0000        0.0000        0.0000        0.0000        0.0000        0.0000        0.0000        0.0000        0.0000        0.0000        0.0000        0.0000        0.0000        0.0000        0.0000        0.0000        0.0000        0.0000        0.0000        0.0000        0.0000        0.0000        0.0000        0.0000        0.0000        0.0000        0.0000        0.0000        0.0000        0.0000        0.0000        0.0000        0.0000        0.0000        0.0000        0.0000
        0.0000        0.0000        0.0000        0.0000        0.0000       13.6665       15.6401       11.5822        6.2984        7.7811       15.8731       21.5167       31.5809       24.1252       17.9414       10.5341       10.1858       10.0522       12.4150       12.7410       13.9823       12.9824       12.4368       11.9319       12.3714       11.4405       11.5183       10.1719       11.0870       11.6534       11.7816        5.4345        3.7389        5.1597        2.9957        6.2811        6.1514        5.7484        3.4878        1.8927        7.3022        6.3196        9.3661        4.5610        3.0984        5.0922        6.2210       12.7360       20.5371       16.6996       17.3925       14.6768       18.7438       29.1597       26.3007       32.2286       28.5762       54.9847       26.6321       20.0240       19.9759       13.3509       13.2926       42.0521       23.1847       25.4577       22.2044       18.3318       27.9267       35.6741       35.8436       34.5751       25.3165       18.0551       19.4947       11.9951       15.0885       18.9629       13.9644        8.4842        7.1289       86.4922        6.9965        7.2936        8.5140        9.9035       11.3516       21.4260       24.6010       34.5244       38.4530       34.1565       35.0805       42.5653       49.4990       51.3074       53.8204       60.6951       59.2723       48.6473       51.0590       49.9006       56.0362       75.9190       82.2265       79.6732       76.5238      103.6899      121.0953      117.1797      122.1064      125.4822      232.7846      220.8981      182.3558      139.0859       86.4343       63.2931       57.6872       43.9277       54.8913       52.7867       41.2405       39.2172       42.6111       48.5108       52.4723       48.4025       47.1979       52.0288       51.3570       58.2561       43.7246       45.7802       46.1810       38.9450       43.5743       65.2818       72.8659       67.4022       69.4324       67.5120       71.6958       83.4017       90.4046       85.1937       75.5585       79.6653       76.5895       86.0014       90.4563       94.0533       98.1319       94.3609       84.7681       84.6065       76.3257       77.5810       74.3549       80.7663       74.1636       67.6586       58.1113       42.1629       32.4378       30.2570       31.4937       28.2297       25.1179       26.9248       32.8491       39.9701       40.5522       47.3520       47.2846       51.6664       46.4696       53.6817       60.2235       59.9084       51.1787       58.2116       64.9907       64.7229        0.0000        0.0000       66.2033       76.0327       81.0366       82.6542       96.7779      100.8812       93.3830       74.7268       70.0661       57.7830       54.0308       61.8183        0.0000        0.0000        0.0000        0.0000        0.0000        0.0000        0.0000        0.0000        0.0000        0.0000        0.0000        0.0000        0.0000        0.0000        0.0000        0.0000        0.0000        0.0000        0.0000        0.0000        0.0000        0.0000        0.0000        0.0000        0.0000        0.0000        0.0000        0.0000        0.0000        0.0000        0.0000        0.0000        0.0000        0.0000        0.0000        0.0000        0.0000        0.0000        0.0000        0.0000        0.0000        0.0000        0.0000        0.0000        0.0000        0.0000        0.0000        0.0000        0.0000        0.0000        0.0000
        0.0000        0.0000        0.0000        0.0000       11.0024       15.4618       18.3670       16.5159        9.5719       11.2039       11.2460       17.4434       26.0370       28.5036       15.4889       11.2675       12.4637       12.5890       15.3230       16.7144       17.7865       13.7902       13.6220       11.9790       11.8877       15.4408       11.9612        9.8640       11.6623       10.1822       10.1987        3.0905        2.9299        3.9368        2.9185        6.6264        5.6681        5.2872        3.7710        3.0864        2.8716        4.2161        3.1495        2.8833        4.2794        4.0952        6.5455       12.0818       15.7689       25.4656       35.7245       27.6336       26.3219       33.1858       36.4364       39.9511       38.9096       35.7761       32.5600       16.1623       13.0826       16.2856       25.9327       21.3454       20.5805       20.5461       30.6564       22.5394       30.0211       44.1257       41.6996       39.6221       37.8845       38.2356       22.5241       23.5680       27.3663       27.9705       22.6579       11.9208       14.8457       19.7799        7.0203        7.9465        8.2004        9.3920       10.0658       12.1722       12.5501       21.4919       24.1545       21.0458       28.1556       48.0775      101.2322       48.8948       35.9872       44.0099       47.0677       44.4628       46.5839       50.7496       43.9309       59.7466       72.9377       81.8921       64.5885       66.1675       82.1443      115.7327      163.0987      119.9838      124.3345      154.3002      144.5004      121.9425       93.0671       83.4427       73.6249       69.5220       61.2998       56.8332       43.7813       40.3869       41.7926       44.5427       44.9625       52.7024       53.7554       46.0590       48.0145       61.0900       52.2116       42.9111       50.4072       52.4744       66.9846       61.9043       77.6580       76.6537       73.4830       78.8784       80.0564       84.6412       86.9705       76.4636       67.9769       75.9972       78.1843       80.1482       85.8127       90.0685       95.3887       99.9247       92.9686       92.7152       96.1697       82.2594       81.0473       84.6682       86.6259       84.5588       67.8872       52.2000       42.3916       37.6726       33.4651       30.6060       34.7979       36.8905       41.0186       55.0322       43.7603       48.8968       38.7362       50.1313       53.3260       48.0644       45.3221       51.8879       48.5493       53.0006       56.1650       57.5046        0.0000       62.2547       60.6910       68.8099       94.9930       93.9504       91.8755       98.8142       93.2304       85.9469       79.1201       60.1099       55.1684       58.3694       57.5257        0.0000        0.0000        0.0000        0.0000        0.0000        0.0000        0.0000        0.0000        0.0000        0.0000        0.0000        0.0000        0.0000        0.0000        0.0000        0.0000        0.0000        0.0000        0.0000        0.0000        0.0000        0.0000        0.0000        0.0000        0.0000        0.0000        0.0000        0.0000        0.0000        0.0000        0.0000        0.0000        0.0000        0.0000        0.0000        0.0000        0.0000        0.0000        0.0000        0.0000        0.0000        0.0000        0.0000        0.0000        0.0000        0.0000        0.0000        0.0000        0.0000        0.0000
        0.0000        0.0000        0.0000        0.0000       17.9692       19.6215       22.5572       20.2604       17.3826       16.8285       11.1047       13.4598       19.3424       18.9427       15.5852       12.6493       14.2412       14.9018       13.8426       15.4633       15.9990       14.6251       13.2236       11.5318       12.7215       14.5107       16.8743        8.4019        8.6527        8.7141        8.7779        2.4056        2.6620        5.1113        5.9402        8.4182        7.3745        5.1619        4.3187        3.2435        2.4722        9.1794       12.4671        8.7353        7.4890       10.3957       17.8125       32.8197       35.4663       33.0983       11.9542       15.6161       14.7996       12.3537        8.5861       30.0693       54.4392       47.0565       48.0303       55.6112       15.9302       10.5217       29.7576       32.0360       15.7301       13.5395       14.4935       25.3147       41.1945       35.8484       28.6110       27.7932       30.0851       43.0229       33.7425       16.9330       22.9393       23.9551       20.2593       10.7974       11.0352       10.6872        4.8482        6.8649        7.1049        7.4891        7.8537       17.9101       13.5090        9.2622       12.1026       13.9717       16.5757      229.9032      292.8493      106.6930       38.3912       35.2102       45.0162       53.5117       52.4670       56.9699       50.6562       57.4710       55.8281       51.7045       60.0811       53.3066       57.7589       64.7849       93.5903      120.0100      121.3956      134.0506      133.8219       95.8536      105.2064      106.9125       95.2282       87.4760       60.1656       58.5835       48.8711       55.8072       53.3211       52.9263       42.6385       48.1334       51.5791       44.5574       35.3989       43.0794       50.9996       42.3212       52.6286       65.9640       76.8734       64.6379       74.7768       76.7082       80.3127       70.4023       83.0168       83.1466       85.5040       76.5815       70.7114       78.6467       81.1060       82.4687       93.9866       92.3337       95.6317       90.6300      101.2718      101.9949      108.8681      100.6138       95.0229      103.5985       85.9257       75.4072       61.3587       51.5934       49.7483       44.9323       39.8817       41.3994       53.9642       70.7625       57.1822       49.2540       51.8403       49.9140       51.3378       79.3125       88.6272       90.5765       47.3305       44.5893       47.4668       50.2828       58.0681       63.6590       59.9511       65.1228       66.4774       76.9565      100.3653       97.7221      102.5238       89.7739       85.6931       84.8990       81.9379       66.0152       58.7974       57.4103       57.3202        0.0000        0.0000        0.0000        0.0000        0.0000        0.0000        0.0000        0.0000        0.0000        0.0000        0.0000        0.0000        0.0000        0.0000        0.0000        0.0000        0.0000        0.0000        0.0000        0.0000        0.0000        0.0000        0.0000        0.0000        0.0000        0.0000        0.0000        0.0000        0.0000        0.0000        0.0000        0.0000        0.0000        0.0000        0.0000        0.0000        0.0000        0.0000        0.0000        0.0000        0.0000        0.0000        0.0000        0.0000        0.0000        0.0000        0.0000        0.0000        0.0000        0.0000
        0.0000        0.0000        0.0000        0.0000        8.8704       11.0410       13.4583       14.8146       14.8108       12.2073       10.2523        6.5717        9.5064        9.6492        8.3653       12.5330       18.3148       19.0011       17.6974       17.5372       20.0549       26.1688       29.6448       23.5898       18.8708       24.7390       20.4560        8.3706        7.9729        8.2569        8.0912        0.9535        0.9426        1.8894        2.1654        2.9897        3.5460        3.9670        1.4120        4.8581        8.7375       13.1032       12.5454       16.0113       42.7185       63.1050       45.4773       68.1221       46.9341       42.1631       20.6139       16.5791       16.7005        9.9080       19.8835       41.8296       60.0764       59.6867       23.0444        6.8585        7.3198        8.3892        8.9861       25.0877       10.1942       15.6401       16.8511       27.2588       42.3707       41.8198       42.8047       33.9937       32.5242       63.3640       53.3341       18.4929       20.2602       18.6276       15.4212        6.6785        8.2159        5.6266        4.2989        4.6083        7.1046        8.6771        6.9403       17.6959       22.6787       20.8884       48.2138       10.3224       14.6412       38.0459      137.9116       29.3180       24.6233       25.8618       29.5206       35.8488       39.2590       42.4608       46.8597       45.9830       44.1482       44.1263       39.6561       41.0960       64.6261       56.5583       63.3945       93.3697      110.2390      129.2479      117.8514      113.2483       91.4540       80.3210       70.9412       65.9549       53.9052       53.3639       47.9037       54.6780       50.6255       50.5665       41.0272       45.4428       50.2183       48.4900       43.6152       56.5325       51.1915       46.6149       57.6673       56.2511       76.8225       85.9529       82.9880       67.4562       69.1334       68.7113       86.3499       75.7046       65.3504       71.1320       73.9693       84.7943       94.0090       87.3201       81.0155       89.0209       87.5067      110.5561      109.0903      110.0109      122.2982      100.1104       93.6409       90.9350       86.7567       78.8167       67.7309       56.4683       47.7293       56.3262       74.4238      123.9471      116.1411       85.9113       79.4894       77.8089       54.4658       54.7087       51.8343       73.1583       99.7880       70.5402       51.1695       53.7622       69.1546       67.5764       67.1692       64.3714       70.8818       71.3409       77.5524       93.7238       99.6042      104.7525       99.6595       79.8455       71.4691       68.6651       68.2271       56.8966       54.9098       56.1388       61.1960        0.0000        0.0000        0.0000        0.0000        0.0000        0.0000        0.0000        0.0000        0.0000        0.0000        0.0000        0.0000        0.0000        0.0000        0.0000        0.0000        0.0000        0.0000        0.0000        0.0000        0.0000        0.0000        0.0000        0.0000        0.0000        0.0000        0.0000        0.0000        0.0000        0.0000        0.0000        0.0000        0.0000        0.0000        0.0000        0.0000        0.0000        0.0000        0.0000        0.0000        0.0000        0.0000        0.0000        0.0000        0.0000        0.0000        0.0000        0.0000        0.0000        0.0000
        0.0000        0.0000        0.0000        0.0000        0.0000        0.0000        0.0000        0.0000       10.0310        9.2955        8.1038        4.0747        4.6747        6.1455        5.7156        8.4636       13.6996       15.6974       14.0143       18.7385       24.0998       20.8036       24.7144       23.1287       23.3732       21.3837       18.3575       20.4628       25.8432       12.7238       11.5082        6.2838        8.2728        8.6075        7.8975        4.8411       12.2556       16.8640       13.4101       16.1387       17.0563       16.3924       13.0191       17.0373       24.1782       44.5798       37.8423       45.3462       38.6442       34.4164       43.5459       34.4621       38.2915       74.6026       59.3393       34.3123       26.8081       18.6758       53.1633        9.3392        5.7622        8.4564        9.5373       30.6789       24.5287       22.4181       10.5761       20.1053       35.3597       39.9400       26.3314       46.0222       37.8373       44.3865       35.9939       29.1950       21.5408       20.9640       30.9737       11.4067        7.5359       11.0929        5.1642        4.4038        9.9763       15.0419       15.0870       20.1875       15.9181       17.0064       11.6779       12.6774       15.0007       11.8831       17.7815       20.9807       26.0444       30.8706       28.4784       38.5911       34.3147       35.2886       33.8431       41.5361       39.2295       38.5280       44.4230       38.1001       61.6967       43.2562       50.5312       77.8042       77.7530       76.9555       78.5173       82.8711       81.6274       84.1599       78.6440       61.9567       59.9640       61.9552       55.1260       62.8336       50.5503       38.5343       39.1248       51.0552       49.8873       43.3599       40.6944       43.9790       44.7081       46.7482       55.9692       49.2196       55.8855       62.3712       81.7706       71.9442       76.7930       87.3721       88.0092       98.6812       74.8448       83.2908      119.4028       97.8189       87.2433       90.8754       82.9118       93.4945       95.2577      104.0125      111.8421      113.2754      106.4221       95.9477       93.1762       96.3473       85.7172       94.3708       81.6099       67.1895       64.7163       73.2129       86.1741      126.8547      106.5599       89.7206       98.8836       72.3517       65.9438       64.5915       67.2591       65.3648       65.2195       67.0537       61.0175       63.9338       73.1656       77.6575       77.4673       78.4745       89.6294      105.8439      119.5481      126.3471      120.5582      114.7685      107.5078       82.7138       70.5536       64.5729       67.0076       60.2038       65.8778        0.0000        0.0000        0.0000        0.0000        0.0000        0.0000        0.0000        0.0000        0.0000        0.0000        0.0000        0.0000        0.0000        0.0000        0.0000        0.0000        0.0000        0.0000        0.0000        0.0000        0.0000        0.0000        0.0000        0.0000        0.0000        0.0000        0.0000        0.0000        0.0000        0.0000        0.0000        0.0000        0.0000        0.0000        0.0000        0.0000        0.0000        0.0000        0.0000        0.0000        0.0000        0.0000        0.0000        0.0000        0.0000        0.0000        0.0000        0.0000        0.0000        0.0000        0.0000        0.0000
        0.0000        0.0000        0.0000        0.0000        0.0000        0.0000        0.0000        0.0000        0.0000        0.0000        7.3393        4.2274        3.7507        3.8574        4.6443        5.8563        6.5429        9.5480        9.7607       14.2252       15.1329       18.6181       23.4367       29.2017       25.0813       20.5609       17.4298       20.9504       24.6422       22.4029       16.8761       18.7101        8.1358        8.1300       10.2228       24.9111       31.9827       32.2151       21.2773       17.6743       17.2557       21.0044       20.1732       26.5286       33.3021       30.6113       36.7113       79.4813       55.8654       56.0503       49.1782       51.7208       42.8201       64.3260       45.6845       25.1499       66.2376       41.0707       73.9929        5.7798        4.0896       11.4769       10.5313       25.9415       16.9729       33.5472       21.0330       32.9289       24.5567       24.5828       29.5409       43.8763       39.6075       67.6324       68.5205       41.6855       47.7590       30.8241       34.8485       19.4337       13.9053       10.9952        9.1037       12.3857        8.4503       11.6798       12.4190        8.9874        6.9100        7.8893       10.0015       11.7180       13.3344       18.5222       21.7174       19.7892       33.9835       39.8689       33.0501       37.8372       37.1499       38.8102       42.8853       47.2218       41.0836       39.5164       40.7499       36.3544       36.7374       50.6840       50.2244       93.5753       81.7343       71.0597       71.9172       73.1639       67.0288       68.9669       70.0562       62.9703       63.6339       62.9252       58.6561       61.4830       57.8248       45.5212       41.6957       48.1395       53.1121       50.1900       43.9701       50.0240       52.1759       50.0762       55.5085       58.6669       59.8305       62.6502       68.7741       76.1801       68.0513       76.6595       91.3860      100.3691       90.0529       82.1866       94.2654       84.1600       79.6705       84.7102       91.2722       92.6177       89.6015       89.5857      109.0714      110.6766      111.3960      106.0683      105.3297      117.4365       99.4789       79.9379       81.0035       95.7680      103.2569      102.2622      106.0270      126.7546       95.9454       88.9540       90.9331       74.5545       73.1047       72.3106       75.7231       69.8354       79.3906       80.4872       79.0784       87.3925       82.4681       91.2469       90.1522       96.0396      104.4381      122.4494      126.3251      120.5285      126.3861      128.3238      129.9984       83.2294       89.1405       75.0882        0.0000        0.0000        0.0000        0.0000        0.0000        0.0000        0.0000        0.0000        0.0000        0.0000        0.0000        0.0000        0.0000        0.0000        0.0000        0.0000        0.0000        0.0000        0.0000        0.0000        0.0000        0.0000        0.0000        0.0000        0.0000        0.0000        0.0000        0.0000        0.0000        0.0000        0.0000        0.0000        0.0000        0.0000        0.0000        0.0000        0.0000        0.0000        0.0000        0.0000        0.0000        0.0000        0.0000        0.0000        0.0000        0.0000        0.0000        0.0000        0.0000        0.0000        0.0000        0.0000        0.0000        0.0000        0.0000
        0.0000        0.0000        0.0000        0.0000        0.0000        0.0000        0.0000        0.0000        0.0000        0.0000       10.3952       10.1845        3.5353        3.4282        4.5381        4.7471        7.2785        7.4683        7.2528       11.3475       11.9502       11.5885       16.1769       13.9938       22.9662       18.7714       23.8708       29.6170       48.0425       29.4170       27.0880       29.1275       33.1947       36.3173       22.4770       26.1799       19.8321       17.6313       11.6359       10.1698        7.1311        8.7839       17.9696       22.6340       20.4308       23.8960       28.6593       52.5162       33.0260       27.8190       27.4487       41.3948       42.9958       66.3041       53.6801       63.3145       61.2681       74.6284       67.7564        4.8729        5.0292        8.0530       10.5240       25.7831       16.8371       22.9103       30.2363       32.5467       31.7369       21.3547       30.6709       43.5237       37.0639       36.3309       32.7470       45.3344       30.5516       27.1208       24.9805       16.3750       17.0963       17.8947       18.9151       30.6822       30.9798       22.9731       32.7892       49.2808       40.3552       50.2780       45.3260       35.3042       20.4666       35.3885       34.2509       25.5796       25.0508       26.3336       29.0909       42.6017       40.3820       42.8278       46.8305       45.7376       46.4154       43.0458       44.4616       36.3303       34.1176       35.4840       40.3115       63.2573       69.1122       67.5764       64.3584       63.2052       68.1969       73.2126       60.9407       52.5071       51.7365       52.3013       47.1822       62.2645       61.1372       59.8606       49.6830       52.2437       56.6729       60.8641       60.7789       57.3803       56.3854       57.6884       62.4747       69.6661       73.1400       77.5132       72.2721       64.8798       77.1137       82.5222       90.5044       80.5704       74.8840       72.0706       80.8372       74.2889       77.8346       72.4536       75.4071       89.8000       82.0467       76.6664       91.2325       93.3659      111.5763       99.7373      109.4197      114.0468      101.4341       84.9962       93.9728      118.9174      105.5730      119.4748      104.0806      122.9870      110.2290       85.6017       83.2750       78.5568       78.4682       90.4083       80.9193       92.0842      119.1153      112.0114      112.6093       99.0135       92.7809       99.5170      102.7184      129.8435      115.2729      126.6945      130.3112      137.0609      130.0198      127.6327      125.6507       94.1728       86.7874        0.0000        0.0000        0.0000        0.0000        0.0000        0.0000        0.0000        0.0000        0.0000        0.0000        0.0000        0.0000        0.0000        0.0000        0.0000        0.0000        0.0000        0.0000        0.0000        0.0000        0.0000        0.0000        0.0000        0.0000        0.0000        0.0000        0.0000        0.0000        0.0000        0.0000        0.0000        0.0000        0.0000        0.0000        0.0000        0.0000        0.0000        0.0000        0.0000        0.0000        0.0000        0.0000        0.0000        0.0000        0.0000        0.0000        0.0000        0.0000        0.0000        0.0000        0.0000        0.0000        0.0000        0.0000        0.0000        0.0000
        0.0000        0.0000        0.0000        0.0000        0.0000        0.0000        0.0000        0.0000        0.0000        0.0000        9.1882       13.2190       18.9279       24.8209       16.7768       14.4556       16.6748       17.4464       12.8662       13.3060       19.3836       14.6361       23.0697       13.4309        9.1899       15.6114       25.8915       21.7188       34.7272       43.0186       47.1087       43.5282       40.2422       32.1417       24.9563       22.4139       12.1826       18.3731       11.4279        9.0797        3.8211        5.4674        6.7268       16.0157       11.7618        7.9218       12.2957       21.6579       19.0256       21.1290       31.4957       33.8337       35.3179       30.4262       26.8753       31.0227       37.5265       68.2605       30.3904       14.3431       13.8670       18.4983       17.4596       28.4178       23.7747        9.3067       18.5148       33.4623       18.9336       15.6992       17.8714       42.8680       35.1596       29.0546       31.2217       45.2033       34.8563       27.5547       28.4821       33.0803       34.1300       27.7688       25.8849       32.8060       49.4404       45.4515       65.8894       77.7694       50.8151       38.4125       60.3088       67.7671       27.8047       73.5958       63.0668       36.4355       35.8856       39.2208       49.7253       39.0222       38.6871       35.8318       39.1301       45.3263       50.6347       44.6242       49.0677       45.3009       35.4764       36.0238       42.4714       53.2636       59.9282       59.8285       53.1473       51.3074       45.2065       45.3555       46.3099       54.7233       41.4513       46.4266       54.5498       60.4302       55.6155       57.0645       55.6946       58.0448       57.4157       57.5146       51.8566       51.0656       52.2691       50.1225       48.5368       61.8477       68.1056       72.6505       79.8970       72.8571       79.5715       91.6045       86.9184       73.7644       68.1086       71.0705       74.4757       84.7920       73.3504       51.9179       56.4515       65.5079       61.1251       59.8980       71.8764       85.5356       93.4403      111.6856      105.8253      102.4921      106.4486      109.2189      137.3988      137.5793      128.5800      122.8008      107.6843      107.6380      105.6443       88.0754       79.2720       79.2034       64.1464       61.8600       70.6576       93.9139       96.7732      116.8729      123.1012      122.5547      126.7582      125.9994      118.3843      128.8716      117.5220      123.4288      139.7777      136.9555      143.5590      142.6262        0.0000        0.0000        0.0000        0.0000        0.0000        0.0000        0.0000        0.0000        0.0000        0.0000        0.0000        0.0000        0.0000        0.0000        0.0000        0.0000        0.0000        0.0000        0.0000        0.0000        0.0000        0.0000        0.0000        0.0000        0.0000        0.0000        0.0000        0.0000        0.0000        0.0000        0.0000        0.0000        0.0000        0.0000        0.0000        0.0000        0.0000        0.0000        0.0000        0.0000        0.0000        0.0000        0.0000        0.0000        0.0000        0.0000        0.0000        0.0000        0.0000        0.0000        0.0000        0.0000        0.0000        0.0000        0.0000        0.0000        0.0000        0.0000        0.0000
        0.0000        0.0000        0.0000        0.0000        0.0000        0.0000        0.0000        0.0000        0.0000        0.0000        0.0000       13.0752       21.4517       29.8071       27.2639       20.9712       17.3041       17.2436       13.9081        4.9634        8.7478        7.3086       12.5761       14.0705       17.8149       10.1728       20.4756       19.5941       33.4270       41.5464       31.1148       29.6895       23.9929       33.3015       24.1301       15.7627       20.3990       19.3206        9.8633       11.1288        6.4183        3.4212        4.9505       12.0518        5.2082        5.9799        7.3970       25.1367       24.2560       18.2028       46.3031       41.8740       15.1972       11.9494       49.7814       35.4680       40.6816       31.7899       32.3993       12.2360       13.5326       15.2695       21.4646       17.2686       18.7153       19.0107       18.2376       25.8784       23.5255       13.8849       33.1937       32.3471       39.6345       30.6961       21.6236       32.4712       33.0101       40.5432       52.3678       40.9532       33.5339       32.8712       31.6704       55.3777       87.2800       72.7022       34.7414       23.8489       30.5536       34.0888       38.7001       50.3738       43.6868       35.1787       23.9981       26.5140       51.3622       57.4180       56.1945       46.6923       39.6015       39.5886       36.7839       47.8691       51.6032       54.2138       47.1972       43.0997       46.8965       45.7014       40.5434       49.7054       73.0430       58.5499       49.1293       47.1962       49.8689       45.7113       40.3236       48.0280       46.5781       48.6172       60.0896       61.5071       58.8280       60.6797       56.8614       51.6511       44.2620       52.3093       67.1080       63.4424       51.2187       42.8789       43.9153       51.1807       55.8876       69.9473       66.2087       68.1167       79.9317      104.5999       82.5704       59.7596       68.7442       87.1074       92.5893       94.6607       78.7922       54.0406       47.1106       53.7664       50.8443       61.0320       71.3835       93.3164      107.6906      118.9896      119.0445      112.2681      109.4300      119.5522      131.4115      142.5414      126.0284      112.9612      118.0243      108.7111       92.0811       81.4633       82.6696       73.2527       71.1703       82.0832       87.9963      118.6862      137.3557      156.1152      144.6460      146.7051      143.5142      138.4531      141.4198      107.7762      122.7851      127.8098      132.5958      131.8777      123.0174        0.0000        0.0000        0.0000        0.0000        0.0000        0.0000        0.0000        0.0000        0.0000        0.0000        0.0000        0.0000        0.0000        0.0000        0.0000        0.0000        0.0000        0.0000        0.0000        0.0000        0.0000        0.0000        0.0000        0.0000        0.0000        0.0000        0.0000        0.0000        0.0000        0.0000        0.0000        0.0000        0.0000        0.0000        0.0000        0.0000        0.0000        0.0000        0.0000        0.0000        0.0000        0.0000        0.0000        0.0000        0.0000        0.0000        0.0000        0.0000        0.0000        0.0000        0.0000        0.0000        0.0000        0.0000        0.0000        0.0000        0.0000        0.0000        0.0000        0.0000
        0.0000        0.0000        0.0000        0.0000        0.0000        0.0000        0.0000        0.0000        0.0000        0.0000        0.0000        0.0000        0.0000        0.0000       24.9389       21.5147       19.2524       13.7910        5.7822        1.6641        2.5270        4.7861       13.0397        5.6650        6.2687       11.5675       23.9726       19.6909       28.5256       39.7933       41.3810       42.3815       35.4807       32.7819       25.5885       12.5888       16.7456       20.0955       14.3769       10.9901       12.8952        5.6365        3.1446        5.1302        3.6049       11.5916        1.3922       10.5808       26.1476       46.7149       49.9367       45.2542       17.8410       16.7627       15.2138       53.6295       52.2543       20.8567       33.9749       18.4265       21.1006       18.4524       15.6792       15.5872       22.0683       14.4131       17.4708       38.9898       34.4207       27.7627       13.7606       33.9009       31.3358       28.7004       32.6260       35.5335       35.0945       36.5574       57.4116       39.1841       33.6238       34.3308       32.7340       44.1500       33.7533       34.5526       36.7242       41.3379       31.2880       25.0271       25.8542       23.8181       27.9966       30.3113       27.4450       33.3803       54.9170       69.2667       73.4643       63.5387       63.0368       50.0888       41.7250       47.7130       51.1404       57.1372       53.4862       49.0169       50.9892       44.3687       41.4613       53.0267       66.0365       54.4252       51.8182       46.7808       47.9125       41.1220       41.7804       47.1176       49.7898       55.8038       53.9980       57.0344       56.0660       55.7131       49.4206       51.0899       48.1560       58.5211       65.8700       62.2465       56.6940       48.9285       46.7224       52.0645       54.7576       65.2845       67.3127       70.8498       78.4410       90.5172       85.2686       64.9671       59.8040       69.2030       64.2541       68.8692       51.0982       45.2905       48.6619       59.8705       60.3263       76.9708       78.9501       83.3986      106.0243      124.4070      122.1113      133.9769      113.9439      134.6058      141.7481      147.8518      128.8233      132.7265      135.5329      126.2320       97.2747       99.8258       94.6027       81.8211      109.8179      122.4866      127.3557      170.5174      184.6139      192.5426      157.8783      161.5710      147.6268      158.6906      156.9320      114.3747      127.2615      130.0419        0.0000        0.0000        0.0000        0.0000        0.0000        0.0000        0.0000        0.0000        0.0000        0.0000        0.0000        0.0000        0.0000        0.0000        0.0000        0.0000        0.0000        0.0000        0.0000        0.0000        0.0000        0.0000        0.0000        0.0000        0.0000        0.0000        0.0000        0.0000        0.0000        0.0000        0.0000        0.0000        0.0000        0.0000        0.0000        0.0000        0.0000        0.0000        0.0000        0.0000        0.0000        0.0000        0.0000        0.0000        0.0000        0.0000        0.0000        0.0000        0.0000        0.0000        0.0000        0.0000        0.0000        0.0000        0.0000        0.0000        0.0000        0.0000        0.0000        0.0000        0.0000        0.0000        0.0000
        0.0000        0.0000        0.0000        0.0000        0.0000        0.0000        0.0000        0.0000        0.0000        0.0000        0.0000        0.0000        0.0000        0.0000        0.0000        0.0000        0.0000        0.0000       10.1583        6.4856        4.9175        8.0615       16.2297       19.0198       10.5482       28.5204       28.4082       13.8081       20.8585       27.1696       26.3776       20.9987       21.6739       27.7842       29.2697       20.8926       20.4407       21.0553       14.7787       25.0910       22.5098        7.5646        2.3719        3.6843        4.5344       31.7696       54.5574       21.9414       21.7796       26.1893       56.9094       42.8638       38.2474       35.1979       11.7731       16.2536       22.7518       48.3763       36.1326       22.8390       15.3224       42.5402       21.0029       15.7868       25.8714       19.2182       15.9276       23.5697       36.0072       16.8117       25.6003       35.5060       34.0200       32.4861       28.7546       49.9907       38.7265       42.0710       38.3118       33.9644       32.6634       32.7923       44.4734       42.6630       34.3737       43.6319       52.6442       57.5620       41.5233       33.7753       38.8394       37.7426       33.8089       32.2190       52.5216       44.8390       57.8838       70.0151       65.1158       64.3865       68.9039       56.8544       41.8622       51.5922       53.1589       62.9865       63.8478       57.1765       66.3095       67.3864       61.9673       63.0516       59.7486       58.4685       46.5892       45.7493       47.2793       45.4101       45.8705       57.1450       51.9622       56.7135       51.4373       63.4604       56.3346       51.7802       54.0113       61.0725       58.4027       61.6607       61.1459       59.1832       60.4162       56.7457       55.9890       55.9970       57.6519       72.2393       80.8974       69.1861       72.9349       81.4850       79.1469       78.3632       65.9952       54.5687       51.4129       49.4187       46.3926       47.2753       49.1296       62.4348       77.9970       88.3077       89.8339       98.9013      109.4724      121.2440      123.7350      127.4155      117.8594      121.2766      130.5779      144.7087      142.4112      150.4332      139.4487      127.2707      108.1658      104.7029       97.0423       90.3970      107.5963      144.3894      156.8141      175.2405      180.5566      178.9906      178.5617      160.6499      150.5960      161.1954      144.4852      117.6470      123.9883      136.9283        0.0000        0.0000        0.0000        0.0000        0.0000        0.0000        0.0000        0.0000        0.0000        0.0000        0.0000        0.0000        0.0000        0.0000        0.0000        0.0000        0.0000        0.0000        0.0000        0.0000        0.0000        0.0000        0.0000        0.0000        0.0000        0.0000        0.0000        0.0000        0.0000        0.0000        0.0000        0.0000        0.0000        0.0000        0.0000        0.0000        0.0000        0.0000        0.0000        0.0000        0.0000        0.0000        0.0000        0.0000        0.0000        0.0000        0.0000        0.0000        0.0000        0.0000        0.0000        0.0000        0.0000        0.0000        0.0000        0.0000        0.0000        0.0000        0.0000        0.0000        0.0000        0.0000        0.0000
        0.0000        0.0000        0.0000        0.0000        0.0000        0.0000        0.0000        0.0000        0.0000        0.0000        0.0000        0.0000        0.0000        0.0000        0.0000        0.0000        0.0000        0.0000        0.0000       17.2273       16.8282       14.5308       18.9516       18.3683       16.3884       16.8416       18.2229        9.7207        5.4589        5.5367        6.8460        7.5819        9.3028       14.1107       18.2522       20.4734       14.0235       13.7739       12.3132       20.6636       11.8856       11.9486        4.4945        7.2184        5.3202       12.6662       22.8948       14.4359       24.3527       38.2386       45.2805       23.5976       16.8421       33.8845       34.8257       50.8638      102.9761       61.0206       61.1131       37.5983       37.4123       30.4049       33.8916       33.3359       22.5714       29.5464       31.9233       28.8588       16.6022       20.1573       22.1554       32.0860       33.9708       31.9517       24.4087       38.1297       38.8262       39.2790       26.3122       30.9388       25.8704       28.8151       39.0387       41.8540       47.7480       59.2186       58.0678       41.6450       43.4531       42.5322       44.9419       43.6575       46.1462       60.6739       70.0837       58.5320       58.2647       49.5007       74.0564       87.6916       69.1721       48.2576       56.3446       63.6584      103.8127       75.7179       74.4164       75.7343       78.1587       70.6702       84.2007       69.2589       57.9439       54.3552       53.9126       59.5042       66.7946       57.8221       54.6155       52.9038       48.5518       52.1320       60.8754       69.1198       66.0220       70.0373       70.7239       69.0117       77.0899       78.0912       63.9553       59.8221       73.6446       71.6787       60.7252       59.4921       61.9740       66.1447       63.4558       61.4830       62.9895       54.4081       59.6187       65.8691       59.0205       52.4993       55.6586       63.7265       64.9052       65.3870       80.9254       83.0751      115.2413      116.8944      104.9404      115.0839      122.9561      142.6756      130.8032      135.0218      130.6129      116.3034      114.4368      113.0376      125.3228      136.3496      139.6464      138.8552      124.6199      116.0072      109.8948      126.6839      140.4586      170.3146      157.5393      158.4292      167.6071      165.0143      164.5985      143.3995      140.3258      133.0948      129.5112      122.7221      124.8874      145.4203        0.0000        0.0000        0.0000        0.0000        0.0000        0.0000        0.0000        0.0000        0.0000        0.0000        0.0000        0.0000        0.0000        0.0000        0.0000        0.0000        0.0000        0.0000        0.0000        0.0000        0.0000        0.0000        0.0000        0.0000        0.0000        0.0000        0.0000        0.0000        0.0000        0.0000        0.0000        0.0000        0.0000        0.0000        0.0000        0.0000        0.0000        0.0000        0.0000        0.0000        0.0000        0.0000        0.0000        0.0000        0.0000        0.0000        0.0000        0.0000        0.0000        0.0000        0.0000        0.0000        0.0000        0.0000        0.0000        0.0000        0.0000        0.0000        0.0000        0.0000        0.0000        0.0000        0.0000
        0.0000        0.0000        0.0000        0.0000        0.0000        0.0000        0.0000        0.0000        0.0000        0.0000        0.0000        0.0000        0.0000        0.0000        0.0000        0.0000        0.0000        0.0000        0.0000       22.5178       23.8896       18.8257       14.5296       16.2212       10.9097        9.7431       14.5589       15.0904        5.1741        5.3171        9.1083        6.6954        5.3729       10.8062        7.1915       12.8893       28.1973       19.6353       16.1729       11.2355        9.8734        9.4353        1.3018        2.4641       24.2472       18.9176       29.6256       31.5480       28.1813       15.8608       35.2408       23.9004       27.5744       43.7757       70.8585       37.3838       41.7983       47.3340       47.4570       22.9062       29.0460       25.3413       56.7117       40.5994       31.7550       28.9260       41.8685       42.0877       57.8691       45.3722       20.5701       32.3043       46.0671       29.9836       24.9047       32.9756       40.6200       47.2533       32.4228       27.9532       28.8229       26.2840       36.0676       55.5833       76.5502       76.8649       76.1735       73.3820       81.9503       75.0351       47.4847       52.9167       48.2717       53.3347       57.3403       51.8308       60.2005       50.4455       71.0458       73.1724       57.6481       49.5198       49.1589       62.3914       92.4024       62.3613       75.2063       86.0139       72.3248       84.2390       79.0423       65.6238       61.2743       57.1931       56.6516       62.6258       64.0372       56.0381       50.5336       57.7397       48.1088       48.7118       61.5690       70.2488       71.0128       71.0113       73.1501       82.3472       88.9432       88.8923       75.4655       70.5458       83.2008       88.7753       73.5708       61.7931       67.1846       55.5868       54.6151       48.0434       45.9200       51.0173       51.1852       47.2813       56.0584       60.2508       66.4206       71.9301       70.6787       77.6379       90.3447      106.0609      124.9895      113.0091      114.7476      122.4301      130.0421      152.3449      149.9769      165.9324      147.5842      134.2614      139.1663      119.3366      119.1151      124.9651      128.3380      121.8270      121.2422      119.6407      128.7579      141.9054      151.4099      154.6914      157.5029      182.6028      167.4851      166.9857      165.9086      163.7304      159.3463      148.0388      171.1129      140.6325      134.7516      134.8499      148.3216      150.9307        0.0000        0.0000        0.0000        0.0000        0.0000        0.0000        0.0000        0.0000        0.0000        0.0000        0.0000        0.0000        0.0000        0.0000        0.0000        0.0000        0.0000        0.0000        0.0000        0.0000        0.0000        0.0000        0.0000        0.0000        0.0000        0.0000        0.0000        0.0000        0.0000        0.0000        0.0000        0.0000        0.0000        0.0000        0.0000        0.0000        0.0000        0.0000        0.0000        0.0000        0.0000        0.0000        0.0000        0.0000        0.0000        0.0000        0.0000        0.0000        0.0000        0.0000        0.0000        0.0000        0.0000        0.0000        0.0000        0.0000        0.0000        0.0000        0.0000        0.0000        0.0000
        0.0000        0.0000        0.0000        0.0000        0.0000        0.0000        0.0000        0.0000        0.0000        0.0000        0.0000        0.0000        0.0000        0.0000        0.0000        0.0000        0.0000        0.0000        0.0000        0.0000       24.4043       18.9735       10.0724        5.4625        5.4693        7.6987        9.3885       11.3378        7.2974       11.0780        5.5320        5.0473        3.7522        8.3364        6.6068        9.9325       23.6871       26.2993        3.5665       19.1790       17.2404       39.1905       12.4804        6.6242        9.9911       21.3148       23.4591       22.4924       16.2347        5.8909       42.9244       43.6126       31.7806       40.4164       88.4043      103.8730       78.2992       46.6529       56.2592       32.7596       37.8695       40.5042       44.4378       58.7095       28.0568       67.4195       65.0076       54.5277       29.7687       36.0365       27.0670       29.8807       34.5413       64.8405       58.2799       41.7502       31.1675       29.1236       35.7450       31.0681       25.9944       36.5228       51.6375       99.4458      110.2960      126.3576      113.1363       95.7211       84.1347       70.3605       57.0597       47.5400       53.8927       53.2811       48.3171       44.5970       52.7358       81.6271       68.5030       54.2749       53.1031       56.3904       58.7310       65.6142       67.6096       74.6444       76.5476       89.3110       84.2473       84.1019       87.0829       72.5021       68.5242       61.9430       58.3459       57.9586       59.9315       55.5024       58.1106       60.5570       62.7098       57.1433       58.6284       80.8630       64.7956       68.6488       70.5298       81.0446       80.7217       94.9710       87.6494       84.4203       77.2149       85.1390       78.0332       67.0868       60.8453       54.9777       53.7854       54.4544       57.3729       61.1938       53.0176       48.3440       59.9895       83.5704       89.4859       82.5159       84.5774      106.8837      120.7948      112.6984      105.6559      110.4655      105.5308      127.7184      137.7119      128.3556      158.5742      136.9639      149.4601      155.1353      148.1295      131.4035      140.9146      143.4441      128.8863      120.4296      139.8344      137.6219      134.1563      165.2773      171.2537      170.0096      186.1428      202.5424      176.5028      175.7289      190.2260      182.4222      170.2040      200.6523      215.2923      156.0672      139.8335      148.8864      166.6321      167.0847      183.1909        0.0000        0.0000        0.0000        0.0000        0.0000        0.0000        0.0000        0.0000        0.0000        0.0000        0.0000        0.0000        0.0000        0.0000        0.0000        0.0000        0.0000        0.0000        0.0000        0.0000        0.0000        0.0000        0.0000        0.0000        0.0000        0.0000        0.0000        0.0000        0.0000        0.0000        0.0000        0.0000        0.0000        0.0000        0.0000        0.0000        0.0000        0.0000        0.0000        0.0000        0.0000        0.0000        0.0000        0.0000        0.0000        0.0000        0.0000        0.0000        0.0000        0.0000        0.0000        0.0000        0.0000        0.0000        0.0000        0.0000        0.0000        0.0000        0.0000        0.0000
        0.0000        0.0000        0.0000        0.0000        0.0000        0.0000        0.0000        0.0000        0.0000        0.0000        0.0000        0.0000        0.0000        0.0000        0.0000        0.0000        0.0000        0.0000        0.0000        0.0000        0.0000       15.4978       16.9691        3.1181        5.9566        2.9697        3.8472        2.7947        1.9362        4.6367        5.6582        1.9258        3.0452        6.2547        3.6943        9.8113       31.5898       17.7902        7.6988       20.9502       13.3928       30.5015       30.9357       22.1130       28.5027       32.3046       38.8223       38.6409       12.5827        2.3789       28.8238       14.0702       17.1384       42.1521       45.7521       53.9447      131.0362      107.2254       67.0898       32.6853       27.3894       44.5206       48.9847       42.5586       27.4211       26.1029       50.6487       51.9632       27.0680       33.6248       28.9534       46.4442       40.9556       43.6869       63.3955       48.4164       36.8013       50.3873       42.1019       39.8304       33.2103       41.7875       55.2579       97.4041       92.1249      115.2179       90.1043       82.2746       86.6160       67.1882       55.5259       74.9151       77.0886       73.5896       80.6493       59.7363       65.1589       69.8048       72.1031       68.0030       63.4829       66.7404       67.1807       79.4654       90.4186       89.7774       93.4113       96.7661      102.5605       94.4513       91.2790       85.2685       75.0645       68.7837       64.4106       61.1682       58.8145       58.4192       63.1717       56.0285       54.1290       60.2953       60.6943       68.0545       59.0662       67.1939       69.7264       79.0372       84.4884       90.0350       84.7356       75.7660       74.6494       74.9204       79.5971       77.6037       70.6808       66.1618       60.3183       57.8495       57.4624       67.2568       67.3232       55.3998       63.6889       84.1189       77.9713       75.8288       81.5851       89.1449      105.2286      103.5238      105.8318      105.3499       97.5322      149.9204      126.5018      120.8679      128.3222      127.8089      150.4789      162.4671      179.2360      162.0212      170.7028      167.4053      150.8692      150.5313      151.9461      168.8410      194.0886      185.1033      164.7028      168.3045      173.0331      182.3357      167.9383      179.9639      218.0827      228.1232      219.7289      253.5002      236.3555      185.1276      165.9658      159.6330      161.8944      171.6115      176.4157      184.6403        0.0000        0.0000        0.0000        0.0000        0.0000        0.0000        0.0000        0.0000        0.0000        0.0000        0.0000        0.0000        0.0000        0.0000        0.0000        0.0000        0.0000        0.0000        0.0000        0.0000        0.0000        0.0000        0.0000        0.0000        0.0000        0.0000        0.0000        0.0000        0.0000        0.0000        0.0000        0.0000        0.0000        0.0000        0.0000        0.0000        0.0000        0.0000        0.0000        0.0000        0.0000        0.0000        0.0000        0.0000        0.0000        0.0000        0.0000        0.0000        0.0000        0.0000        0.0000        0.0000        0.0000        0.0000        0.0000        0.0000        0.0000        0.0000        0.0000
        0.0000        0.0000        0.0000        0.0000        0.0000        0.0000        0.0000        0.0000        0.0000        0.0000        0.0000        0.0000        0.0000        0.0000        0.0000        0.0000        0.0000        0.0000        0.0000        0.0000        0.0000        8.6398        8.7622        3.5175        4.0937        6.2824        4.7986        1.9401        2.2192        2.0512        3.7202        4.9838        9.2344       11.8941        7.4223       17.5314       32.3975       13.3555       10.1694       12.9331        4.3508       16.9196       12.2969        6.6419       25.7846       35.7977       58.6763       23.1333       50.6690        7.3002       17.8069       12.0206       20.5026       11.6038       31.1251       22.7965       34.0648      106.3269       48.2306       43.1414       42.7578       54.8340       62.2122       29.8279       34.6760       42.2646       45.0059       49.4245       27.5258       35.8012       25.6939       40.4546       54.9468       56.8657       55.6830       49.6749       40.0670       53.5895       58.9448       76.1710       83.9861       82.4791      109.5443      126.4487      101.4115       95.6088      143.9540      118.0264      103.7258       88.8847      111.1650       98.2907       75.2675       77.4766       83.4907       77.5011       92.2401       83.2220      102.6684       79.8879       72.7348       84.3749      113.7841       97.5780       97.8672       99.3172      113.5705       97.3801      104.4541       96.2886      113.2573      107.5714       90.3838       84.5359       75.7825       64.8296       61.7675       55.1919       52.5757       57.7947       55.6071       59.5449       57.8694       56.7906       54.4979       57.6250       59.0547       78.6784       75.3020       67.8484       66.4432       72.9363       80.5715       89.7943       80.4206       74.6479       81.1700       83.9067       87.7306       81.2454       88.3158       83.9856       91.1256       69.2449       68.7050       83.2737       78.3658       89.1955       91.4262       92.8888       97.2702       99.9022      105.8432      109.5149      127.3751      125.5037      113.4225      115.3863      125.2005      155.3343      152.0965      163.5174      168.5358      160.3233      164.8352      179.7041      167.9581      172.6483      196.0382      200.5382      192.3955      178.9658      164.2024      158.1116      158.4764      127.5562      134.2654      158.3155      200.5759      281.3025      271.1476      236.8027      242.9561      229.1303      214.1290      177.3391      172.3209      168.0223      175.3205      194.6048        0.0000        0.0000        0.0000        0.0000        0.0000        0.0000        0.0000        0.0000        0.0000        0.0000        0.0000        0.0000        0.0000        0.0000        0.0000        0.0000        0.0000        0.0000        0.0000        0.0000        0.0000        0.0000        0.0000        0.0000        0.0000        0.0000        0.0000        0.0000        0.0000        0.0000        0.0000        0.0000        0.0000        0.0000        0.0000        0.0000        0.0000        0.0000        0.0000        0.0000        0.0000        0.0000        0.0000        0.0000        0.0000        0.0000        0.0000        0.0000        0.0000        0.0000        0.0000        0.0000        0.0000        0.0000        0.0000        0.0000        0.0000        0.0000        0.0000
        0.0000        0.0000        0.0000        0.0000        0.0000        0.0000        0.0000        0.0000        0.0000        0.0000        0.0000        0.0000        0.0000        0.0000        0.0000        0.0000        0.0000        0.0000        0.0000        0.0000        0.0000       10.9392        6.2177        2.2233        3.1314        6.8721        8.6881        0.9019        3.1508        0.9114        0.4197        2.7989        7.3707       10.4481        6.6872       26.3239       19.6614       21.2996       20.7312        4.0405       14.5398        6.7063        6.1863        4.8778       12.7498       24.0730       26.3934       18.7400       78.7598       11.5722       16.4964       16.5220       20.4350       10.2405       16.4767       21.9171       22.0277       32.5005       61.0235       46.2512       18.5769       37.9750       40.8909       47.5418       49.1706       34.0195       44.7719       32.6673       44.1890       28.4318       24.4482       53.9256       43.9332       41.2239       41.2607       86.5972      123.9379      117.3986      137.2148      151.0438      112.0179      109.7995      108.5064      122.7243      130.8972      171.2284      237.9668      151.2811      132.6881      127.5501      142.5555      120.6821      101.2164      100.2091      111.1000       97.0097       92.0463       92.3833       76.4739       81.6902       93.3515      111.1504      122.6751      112.5381      121.2356      119.1506      107.9799       97.3714      104.4775      104.9650      133.9909      116.2123      111.9135      101.9685       92.1507       72.3837       61.1576       59.8757       59.6281       58.5697       60.4883       61.5997       61.3630       64.8575       59.9382       59.1960       63.0565       87.0982       75.8139       73.4503       81.0172       84.3071       87.0741      103.9678      100.1808       80.5839       88.3118       88.8564       84.9469       78.9632       83.9250       84.2838       80.8771       72.3999       72.5460       83.6145       90.4293       93.7380      103.6392       97.1515       99.3518       99.6873      103.9433      100.9580      118.1851      115.4066      113.1307      116.6863      131.5094      165.9415      175.1737      170.4056      188.5672      166.8360      166.1718      184.1813      187.5063      197.2262      212.6993      219.1062      203.3701      191.9829      182.9092      172.2683      161.5026      135.2441      165.0563      166.7378      164.2740      201.7704      258.5425      274.9987      288.1312      231.0353      198.7524      190.2396      184.7282      169.7004      180.2990      229.8744        0.0000        0.0000        0.0000        0.0000        0.0000        0.0000        0.0000        0.0000        0.0000        0.0000        0.0000        0.0000        0.0000        0.0000        0.0000        0.0000        0.0000        0.0000        0.0000        0.0000        0.0000        0.0000        0.0000        0.0000        0.0000        0.0000        0.0000        0.0000        0.0000        0.0000        0.0000        0.0000        0.0000        0.0000        0.0000        0.0000        0.0000        0.0000        0.0000        0.0000        0.0000        0.0000        0.0000        0.0000        0.0000        0.0000        0.0000        0.0000        0.0000        0.0000        0.0000        0.0000        0.0000        0.0000        0.0000        0.0000        0.0000        0.0000        0.0000
        0.0000        0.0000        0.0000        0.0000        0.0000        0.0000        0.0000        0.0000        0.0000        0.0000        0.0000        0.0000        0.0000        0.0000        0.0000        0.0000        0.0000        0.0000        0.0000        0.0000        0.0000        9.1619        8.8847        4.0868        4.5005        5.6254        4.6264        1.2263        0.2998        0.1297        0.4229        0.7546        4.2232        6.8185        9.7281        2.4471        5.0752        1.5756        7.2723        4.7720        8.3596        0.9279        2.0299        6.7565       10.6834       17.0305       18.9511       23.6284       28.2183       17.6456       21.9832       23.0071       11.7213        8.0344       12.4168       14.1915       22.8764       20.3696       55.8880       29.6085       25.1620       44.2800       57.1956       27.6004       32.2704       57.4506       43.6910       54.1063       36.8349       36.6196       24.7903       64.2083       46.2739       64.0059       75.5794      105.2605       75.9690       89.4146      108.8080       83.7576       82.1730      119.9236      164.8312      154.0751      144.2106      158.3621      193.2739      138.7331      149.2132      154.9083      140.2369      100.9423       98.7020      106.7448      111.0695       88.6671      111.8186      115.1515       82.8040      101.3164      111.8054      102.9675      104.8308      101.9978      106.9372      109.2123      103.3265      106.8336      108.7219      139.4832      156.8039      129.2500      118.1798       97.5064       88.5055       80.2145       77.9016       74.5177       69.7928       63.5997       63.0826       64.6318       65.0382       68.6661       63.1657       61.3726       68.6011       80.7826       80.7679       75.4181       74.2011       79.7355       88.2873       99.2725       84.0438       78.1999       82.8656       79.5540       83.9218       76.6208       80.8154       91.3520       80.4828       63.6049       76.1842       88.6660       75.2514       91.0479       98.5358       99.1232      109.9511      101.0975      101.5155       98.6853      102.5684      111.2819      107.6198      118.3756      138.1613      176.5917      189.6078      181.0759      194.6379      187.1690      184.9332      179.0686      194.5244      234.1160      279.7368      259.2018      248.7439      232.4092      215.2944      188.8655      186.4088      158.0475      167.5864      169.1048      158.0667      215.4165      216.9506      259.9641      282.8398      197.8032      186.4676      185.5338      175.1514      180.9025      170.0013      150.2791      158.4008        0.0000        0.0000        0.0000        0.0000        0.0000        0.0000        0.0000        0.0000        0.0000        0.0000        0.0000        0.0000        0.0000        0.0000        0.0000        0.0000        0.0000        0.0000        0.0000        0.0000        0.0000        0.0000        0.0000        0.0000        0.0000        0.0000        0.0000        0.0000        0.0000        0.0000        0.0000        0.0000        0.0000        0.0000        0.0000        0.0000        0.0000        0.0000        0.0000        0.0000        0.0000        0.0000        0.0000        0.0000        0.0000        0.0000        0.0000        0.0000        0.0000        0.0000        0.0000        0.0000        0.0000        0.0000        0.0000        0.0000        0.0000        0.0000
        0.0000        0.0000        0.0000        0.0000        0.0000        0.0000        0.0000        0.0000        0.0000        0.0000        0.0000        0.0000        0.0000        0.0000        0.0000        0.0000        0.0000        0.0000        0.0000        0.0000        0.0000        0.0000        5.1688        4.2436        4.3851        5.0494        4.9662        1.9560        1.0060        0.1533        0.2837        0.6364        0.6652        1.4590        1.5333        3.0883        2.5013        1.2461        0.4854        6.7309        4.1129        4.1818        4.2773        7.9961       23.1933       21.7627       23.5720       20.5598       13.3930       16.9650       33.3535       16.2765       81.4297       16.5185       21.7272       22.8198       32.6397       28.6160       24.2764       35.4479       33.2291       27.9059       26.8271       31.4150       57.9422       29.5527       77.2484       61.9883       86.4921       55.7610       29.8133       57.7968       57.8065       66.8215       90.6442      122.2061      134.6337      127.0939       86.1934      101.7081       89.6777      120.9064      133.7881      124.9955      135.8241      167.2410      154.6525      135.3858      183.2370      139.5587      117.9062      103.0664      115.1413      106.4436      102.3944      108.1821      151.8795      139.8826      135.2166      154.1464      149.7600      129.5417      127.5531      114.5715      111.9426      106.6214      103.2234      112.7727      114.3487      128.7230      130.3467      127.0063      114.3637      112.8647      117.2969       95.0310       81.0697       77.6720       68.5284       67.9043       72.0867       74.5839       74.1335       74.7283       67.6040       66.3001       70.5767       80.9075       85.5109       85.4885       81.5038       89.4463       97.9558      104.3476      101.3914       89.9726       85.5473       82.4589       81.6911       80.2610       84.1446       83.7060       76.7396       69.1413       69.1680       72.5098       81.6949       93.6333      104.0085      114.0604      111.2824      100.1944       95.0441       97.1130      100.6248      122.5911      121.3128      117.7865      138.4655      174.7096      179.6595      189.7140      204.3044      200.4937      188.0580      197.2076      226.5096      271.9516      297.4864      284.4853      264.6243      235.7660      237.3803      222.6828      220.5689      197.0112      190.0914      185.6879      200.1681      243.6729      214.5902      242.6709      240.2794      220.1579      204.2229      205.0164      167.0820      141.3593      144.7494      143.5746      141.8501        0.0000        0.0000        0.0000        0.0000        0.0000        0.0000        0.0000        0.0000        0.0000        0.0000        0.0000        0.0000        0.0000        0.0000        0.0000        0.0000        0.0000        0.0000        0.0000        0.0000        0.0000        0.0000        0.0000        0.0000        0.0000        0.0000        0.0000        0.0000        0.0000        0.0000        0.0000        0.0000        0.0000        0.0000        0.0000        0.0000        0.0000        0.0000        0.0000        0.0000        0.0000        0.0000        0.0000        0.0000        0.0000        0.0000        0.0000        0.0000        0.0000        0.0000        0.0000        0.0000        0.0000        0.0000        0.0000        0.0000        0.0000        0.0000
        0.0000        0.0000        0.0000        0.0000        0.0000        0.0000        0.0000        0.0000        0.0000        0.0000        0.0000        0.0000        0.0000        0.0000        0.0000        0.0000        0.0000        0.0000        0.0000        0.0000        0.0000        8.5972       10.3623        5.5637        9.1148        4.7955        7.5683        5.1439        3.3622        8.2607       16.7095        9.3403        1.1722        2.4149       10.4091        2.7527        4.4357        3.2999        3.8573        7.6137       16.1897        9.7476        6.8435       10.8722       22.3618       18.4473       14.8083       12.2953       16.4084       14.2698       42.5243        5.9799        9.0018       64.9231       27.5296       25.8692       29.6154       24.3145       26.1736       37.0576       35.9936       31.9535       35.3255       55.4469       52.6262       67.0081       83.9776       96.6620      105.7806      104.6628       72.5886       77.4460       74.1022       79.3298       91.3122      124.4075      125.4380      106.4123       81.4118      103.9563      128.4194      150.8174      155.3314      123.0545      134.4658      141.4267      130.0202      122.3432      126.1416      123.7068      109.4525      114.3765      141.4807      115.2521      120.3802      162.1928      186.8712      181.8437      148.8947      174.0578      187.8913      189.7600      195.4522      139.7098      128.8249      127.9661      123.4835      125.0378      127.4665      126.1402      114.4252      120.5714      116.2473      113.7404      114.0230      109.7688       99.6551       82.6035       77.1650       83.8230       77.1471       83.4332       94.6281       84.2215       78.1446       83.1684       93.8505      109.0457      105.8209       99.0307      101.0013      111.2868      124.3796      123.3728      119.6204      114.0154      111.9704      123.8955      112.4211       83.7383       89.1664       85.4402       78.6663       70.9176       66.5380       78.0054       85.2672       93.5107      107.9748      125.4956      118.9654       97.8081       84.5111       78.9409       94.9527      101.8656      108.7953      112.0235      117.2923      177.3680      191.8151      198.3185      210.9763      204.3133      220.8534      248.3634      255.1983      292.9589      340.6627      322.1530      295.1130      245.0347      242.9137      243.9317      233.2836      258.5222      207.1047      207.7117      210.4306      252.3141      224.8380      213.7507      220.1011      272.4886      208.5160      248.2931      233.0564      146.8663      148.0186      139.9711      140.2247      102.9627        0.0000        0.0000        0.0000        0.0000        0.0000        0.0000        0.0000        0.0000        0.0000        0.0000        0.0000        0.0000        0.0000        0.0000        0.0000        0.0000        0.0000        0.0000        0.0000        0.0000        0.0000        0.0000        0.0000        0.0000        0.0000        0.0000        0.0000        0.0000        0.0000        0.0000        0.0000        0.0000        0.0000        0.0000        0.0000        0.0000        0.0000        0.0000        0.0000        0.0000        0.0000        0.0000        0.0000        0.0000        0.0000        0.0000        0.0000        0.0000        0.0000        0.0000        0.0000        0.0000        0.0000        0.0000        0.0000        0.0000        0.0000
        0.0000        0.0000        0.0000        0.0000        0.0000        0.0000        0.0000        0.0000        0.0000        0.0000        0.0000        0.0000        0.0000        0.0000        0.0000        0.0000        0.0000        0.0000        0.0000        0.0000        7.9300        7.2346       13.5001       12.8980        7.3773        5.6076        9.5880        5.0930        6.2030        8.6200        8.5853        6.5386        2.8465        1.5307        5.4521        4.9050        4.5292        4.1553        4.7235        7.7185        8.4671       15.9162       10.7786       22.1785       49.5312       21.9544        6.9159        6.9477       12.5996       11.5966       33.7180        2.6742        9.0911       16.9524       21.3015       43.9571       41.3410       57.3223       44.5887       58.6060       50.7990       55.4792       48.8870       57.0502       67.6424       76.6915       77.8923       74.0402       73.4008       94.1967       82.5281       91.0349       81.5513       71.2264       78.3051       99.1365      127.8430      114.8874      119.2685      143.1475      143.8557      179.9245      183.9778      168.8419      168.4616      155.6579      150.9972      122.7111      111.6983      101.4909       97.9709      120.6920      112.4897      149.5729      202.0680      201.9885      177.9564      159.8068      147.3299      176.9855      225.9608      252.3885      257.6216      169.3475      154.4871      149.5549      150.8617      142.0345      136.6481      126.4996      137.8299      135.0437      142.5979      134.7397      118.4835      123.0533      110.4303      115.1920      103.6145       97.0572       84.2038      106.1424      104.2449       96.0146       95.7712       97.5859       97.0988      106.5922      105.1851      106.9367      117.6491      125.7300      145.4326      148.3916      124.0452      116.8012      115.9192      108.0668       97.6384       88.5435       84.9907       85.0235       80.0740       68.7485       78.8416       87.5552      109.2689      100.2879      107.7428      105.0285       91.7720       87.6237       77.5530       69.0688       76.9141       99.1980      109.5179      116.2828      127.2665      171.1569      198.7530      210.4856      223.5972      223.1440      237.6590      253.1667      281.8921      302.7501      332.5908      331.7513      320.6546      271.4208      260.9828      243.5592      231.0126      234.2336      202.2921      198.8345      195.6759      234.3474      222.9883      203.2783      177.1746      254.8319      205.4620      297.2826      231.5989      142.2075      156.8341      137.8975      124.8693       88.8535       86.6630        0.0000        0.0000        0.0000        0.0000        0.0000        0.0000        0.0000        0.0000        0.0000        0.0000        0.0000        0.0000        0.0000        0.0000        0.0000        0.0000        0.0000        0.0000        0.0000        0.0000        0.0000        0.0000        0.0000        0.0000        0.0000        0.0000        0.0000        0.0000        0.0000        0.0000        0.0000        0.0000        0.0000        0.0000        0.0000        0.0000        0.0000        0.0000        0.0000        0.0000        0.0000        0.0000        0.0000        0.0000        0.0000        0.0000        0.0000        0.0000        0.0000        0.0000        0.0000        0.0000        0.0000        0.0000        0.0000        0.0000
        0.0000        0.0000        0.0000        0.0000        0.0000        0.0000        0.0000        0.0000        0.0000        0.0000        0.0000        0.0000        0.0000        0.0000        0.0000        0.0000        0.0000        0.0000        0.0000        0.0000       10.5707       11.3869       19.2125       13.4218       13.7359       12.9697       13.6649       10.4985       11.6493        4.5118        1.8504        1.6328        1.7786        2.2484        2.9684        7.6457        9.4955       17.3865       13.8452       12.0606        9.6800       16.6899       32.7322       15.3050       22.0761        5.9035       24.1816        8.1922        7.3003        8.7492        9.5694        6.8114       15.0784       13.9870       22.6451       27.9432       49.8487       69.2531       74.0323       48.9811       74.2350       82.6637       78.2648       80.1758       72.9398       76.7308      111.2637       91.6010       75.1054       94.2732      132.6448      123.0458      127.7465       73.4910       78.8887      100.4732      127.9418      145.7875      165.1258      178.7972      186.3914      186.2105      226.1755      205.6770      200.4991      188.0172      176.8503      126.9335      108.9961      112.2803      114.2818      135.7208      120.4930      144.6894      147.1660      147.2285      147.3437      129.3028      158.2787      207.3311      283.5392      297.2973      269.2307      174.8155      160.9587      153.1935      138.3814      143.4240      134.9444      135.3657      147.1661      148.8864      148.1530      152.9891      145.7560      190.3068      177.1492      155.9893      143.5368      117.8344      104.8493      103.6505       95.4345      100.8298      105.7012      103.9663      103.5204      110.8933      113.6465      117.0644      130.1303      129.8436      146.7572      147.7499      130.7633      114.4900      109.8928      103.1459      102.4270       96.9046      102.2410       97.9246       93.0060       80.9810       82.9254       84.7312       88.8092       96.4056      103.8838      102.8991       95.4126       91.6531       71.9377       65.4433       72.1664       83.5486       92.5486      115.6120      122.3145      163.1134      191.1179      220.9630      225.7121      219.2542      241.3310      260.0831      276.6447      317.7423      342.6227      344.4745      335.2899      301.6414      310.5964      283.6693      245.5641      248.4058      215.9321      223.4857      222.5315      213.7447      202.6642      162.5896      183.9685      206.4807      209.2712      251.7609      200.6425      166.3269      141.5010      140.9216      118.7893       90.2168       78.2242       97.0990        0.0000        0.0000        0.0000        0.0000        0.0000        0.0000        0.0000        0.0000        0.0000        0.0000        0.0000        0.0000        0.0000        0.0000        0.0000        0.0000        0.0000        0.0000        0.0000        0.0000        0.0000        0.0000        0.0000        0.0000        0.0000        0.0000        0.0000        0.0000        0.0000        0.0000        0.0000        0.0000        0.0000        0.0000        0.0000        0.0000        0.0000        0.0000        0.0000        0.0000        0.0000        0.0000        0.0000        0.0000        0.0000        0.0000        0.0000        0.0000        0.0000        0.0000        0.0000        0.0000        0.0000        0.0000        0.0000
        0.0000        0.0000        0.0000        0.0000        0.0000        0.0000        0.0000        0.0000        0.0000        0.0000        0.0000        0.0000        0.0000        0.0000        0.0000        0.0000        0.0000        0.0000        0.0000        0.0000       10.9561       14.6321       17.5910        8.9656        9.6107       25.5499       43.2734       13.8353       10.1857        6.2882        5.0152        3.0032        6.8413        3.1857        4.3577        5.6343        8.4747        9.7287       27.9066       23.1839       22.2773       21.9825       65.0178        4.2442        4.9729       10.0296       18.9114       15.8939       33.3686       17.4679        9.5227       11.5787       14.8994       13.6389       20.4686       28.6276       51.1075       83.5351      100.0437       66.3692       67.8815       35.4508       53.8017       59.7528       49.0871       38.2107       57.3500       75.8704       81.7479      142.2187      164.0517      161.6381      151.2681      107.1760      118.5756      115.0067      131.2869      156.8535      170.0904      200.0983      218.0029      244.6621      232.8418      220.7719      242.4581      215.5768      186.3632      143.8935      133.8641      115.2544      111.1922      149.0092      152.8980      161.9805      175.9595      166.7728      144.7249      172.8919      240.0473      248.6997      314.6976      295.1406      287.9794      161.5821      153.9577      147.5244      150.3162      154.3696      161.2510      163.9760      137.1299      142.4450      159.1833      169.6820      167.8554      186.6058      185.9110      188.1913      177.0821      138.3028      119.2466       97.6265       92.4594      105.8815      107.3636      105.8696      100.6884      114.8788      124.3527      128.9915      134.6204      132.9425      150.1241      141.9558      131.6364      128.6546      118.4923      123.3091      117.2097      107.1471      103.7445      114.8048      121.5435      126.1332      133.5386      142.3773      134.9259      126.2058      136.2064      135.7176      124.7048       88.5429       76.9931       74.8876       80.2220       95.3072       92.7278      108.6161      133.4173      163.3742      199.5491      220.8060      212.8233      227.3248      262.2174      287.8979      304.1152      329.6024      357.8545      357.0291      344.8031      323.7996      332.2547      304.0446      254.9077      279.5216      261.5479      220.2974      197.1656      205.2368      241.0130      271.1825      230.5487      253.5149      247.6894      258.9286      187.6119      169.7817      150.4908      131.9858      108.8520       82.2247       92.3724       94.2743      111.7278        0.0000        0.0000        0.0000        0.0000        0.0000        0.0000        0.0000        0.0000        0.0000        0.0000        0.0000        0.0000        0.0000        0.0000        0.0000        0.0000        0.0000        0.0000        0.0000        0.0000        0.0000        0.0000        0.0000        0.0000        0.0000        0.0000        0.0000        0.0000        0.0000        0.0000        0.0000        0.0000        0.0000        0.0000        0.0000        0.0000        0.0000        0.0000        0.0000        0.0000        0.0000        0.0000        0.0000        0.0000        0.0000        0.0000        0.0000        0.0000        0.0000        0.0000        0.0000        0.0000        0.0000        0.0000
        0.0000        0.0000        0.0000        0.0000        0.0000        0.0000        0.0000        0.0000        0.0000        0.0000        0.0000        0.0000        0.0000        0.0000        0.0000        0.0000        0.0000        0.0000        0.0000        0.0000        0.0000       24.9014       19.3174       19.9646       24.8578       42.9524       59.1244       31.4473       35.8190       27.4830       23.4667       12.3853       11.6917       11.8215       11.0250       15.8537       20.0896       23.2746       22.1077       27.6080       23.1584       19.9742       20.0330       19.8610       19.1856       10.7473       13.4298       13.4474       16.6883       17.9657       25.5077       35.5660       39.4098       31.0188       46.4481       39.8142       83.8229      121.1554       74.5889      106.9122       85.5359       57.7761       64.0280       76.5370       67.7015       93.0856       83.2623      115.4819      108.1316       91.5452      104.5665      111.1206      113.7129       92.0138       88.0141      102.7563      134.9099      144.1185      169.7939      186.7862      195.5003      203.9120      206.1947      232.4608      218.3207      220.1832      206.0694      170.1809      151.1767      135.8356      146.5791      163.2952      181.9145      171.2743      213.0891      224.5893      184.4994      199.1673      252.6832      276.9124      290.5221      246.8435      301.2391      171.2415      152.6062      162.5413      157.2635      163.7798      177.8556      155.8885      134.1539      138.0625      142.2444      150.0968      155.7336      224.8156      196.7944      177.6685      187.8642      158.9687      128.7994      108.4726       83.6878       79.9271       85.6561       92.1717       92.4604      118.3376      128.9614      131.2938      135.2522      140.1947      142.2495      138.8663      139.3522      120.5172      121.1676      121.6271      112.6081      130.8942      124.6447      133.9663      162.3668      155.6657      162.6293      183.7740      190.4674      161.2062      175.7208      163.1927      141.4406      128.1263      111.9865      114.7957      113.4140      114.7103       98.6966       96.2513      121.2593      174.2404      197.5559      217.2083      231.8202      256.2885      272.7793      294.7758      310.5329      358.4445      373.9669      368.0053      341.9536      355.8665      344.5324      329.1805      272.2637      284.1244      234.9195      215.3628      197.0584      233.5437      231.4700      212.6547      281.5133      264.0641      234.4166      192.8892      206.8633      179.9736      170.2465      134.2734      118.2904       97.0315      112.1516       82.7094       78.7112       49.8900        0.0000        0.0000        0.0000        0.0000        0.0000        0.0000        0.0000        0.0000        0.0000        0.0000        0.0000        0.0000        0.0000        0.0000        0.0000        0.0000        0.0000        0.0000        0.0000        0.0000        0.0000        0.0000        0.0000        0.0000        0.0000        0.0000        0.0000        0.0000        0.0000        0.0000        0.0000        0.0000        0.0000        0.0000        0.0000        0.0000        0.0000        0.0000        0.0000        0.0000        0.0000        0.0000        0.0000        0.0000        0.0000        0.0000        0.0000        0.0000        0.0000        0.0000        0.0000        0.0000        0.0000
        0.0000        0.0000        0.0000        0.0000        0.0000        0.0000        0.0000        0.0000        0.0000        0.0000        0.0000        0.0000        0.0000        0.0000        0.0000        0.0000        0.0000        0.0000        0.0000        0.0000        0.0000       19.6972       10.8275       23.6879       30.3689       33.0548       35.4849       28.1531       29.7290       31.2509       26.8244       22.8969       16.3462       13.9009       19.6608       24.5142       25.0142       25.7708       37.6804       32.6999       31.7624       22.1707       17.4442       14.3916       11.3666       11.9747       11.3180       17.1479       16.0962       20.4126       26.9822       39.5844       28.4448       34.9341       51.6207       44.6914       62.0166       83.2460      100.9573       75.7529       77.5329       70.3848       48.0528       73.3009       81.5832      103.1347      110.2858      131.0774      102.3928      126.1997      148.3422      123.2030      108.0182       97.4317       79.3415       92.0135      132.5286      145.6903      166.4806      186.1518      199.5835      199.9765      235.2786      232.7359      204.7284      200.9526      205.6660      158.5695      165.3202      148.4005      189.3041      196.9501      148.9623      175.6543      193.6873      235.1203      196.5085      185.1304      215.1754      214.9453      210.1134      216.5945      232.5739      165.6592      182.0072      184.5090      187.0667      187.2767      156.0423      156.6755      149.1316      159.5818      144.2876      138.5303      137.2882      174.4968      154.9897      137.1767      125.0709      111.9637      112.9220      100.6769       83.0708       77.3723       75.3342       80.5506       83.0536      114.6205      132.8461      141.9117      139.2205      145.1479      135.9459      125.2206      112.4265       96.2446      100.4268       97.1421      113.1493      133.8838      145.6062      155.6586      170.2535      166.0558      166.7032      169.8315      185.8866      175.5179      178.7422      153.5234      124.2682      127.8293      123.7171      129.2676      124.2759      116.7899      111.2750      113.6731      138.9991      186.9880      226.2285      230.4474      244.5408      247.4018      280.7401      277.7885      320.1457      374.2985      373.4188      363.6210      348.4582      350.6526      340.4508      322.6714      280.7724      267.7032      277.7961      231.9462      214.2546      194.5410      208.9501      211.0724      217.1636      251.6131      178.4375      213.6811      221.8206      152.2081      141.8323      127.1779      140.6801      126.4272      108.1289       78.3655       81.9972       86.4000        0.0000        0.0000        0.0000        0.0000        0.0000        0.0000        0.0000        0.0000        0.0000        0.0000        0.0000        0.0000        0.0000        0.0000        0.0000        0.0000        0.0000        0.0000        0.0000        0.0000        0.0000        0.0000        0.0000        0.0000        0.0000        0.0000        0.0000        0.0000        0.0000        0.0000        0.0000        0.0000        0.0000        0.0000        0.0000        0.0000        0.0000        0.0000        0.0000        0.0000        0.0000        0.0000        0.0000        0.0000        0.0000        0.0000        0.0000        0.0000        0.0000        0.0000        0.0000        0.0000        0.0000
        0.0000        0.0000        0.0000        0.0000        0.0000        0.0000        0.0000        0.0000        0.0000        0.0000        0.0000        0.0000        0.0000        0.0000        0.0000        0.0000        0.0000        0.0000        0.0000        0.0000        0.0000       20.8150        9.3747       27.0362       32.0253       37.3943       38.5182       33.9211       36.0784       38.3136       34.7907       25.0344       26.8380       27.8053       29.8213       31.6989       35.9716       35.3834       44.7685       37.1821       39.2394       24.2088       20.5470       37.8971        9.5356        7.5565       17.0883       11.7514       20.7791       17.9013       24.4675       47.0125       44.4231       67.6506       58.6299       31.2765       33.7106       51.8675       68.8814       79.6578       63.4890       73.3348       84.9140       77.2755       88.3512      131.0526      118.3839       86.3159       94.1656      100.8551      119.9215      133.8674      128.8871       96.3484      105.4361      157.6981      167.9709      172.8458      157.2818      174.0925      179.4327      194.9403      204.5166      236.2540      212.8178      194.8939      193.0188      165.8048      159.4743      164.6554      176.7943      137.3711      113.3291      119.2831      144.2012      185.1272      166.7303      164.9137      166.4357      184.7645      224.2365      218.6491      243.9498      188.4346      189.9014      190.5745      179.3648      174.9671      163.9797      168.5229      166.5474      166.0602      154.0534      149.7722      157.1960      189.9012      162.2389      146.6363      121.8179      107.8203      105.3147      100.1582      102.9612       76.1815       71.3796       75.7226       84.7567      115.3402      133.1465      140.7488      143.0807      150.5764      154.5283      143.9264      121.8424      112.3316      122.8192      110.7579      113.6623      134.5054      141.5201      155.4727      177.2468      171.8613      172.2674      222.0297      203.1805      188.0906      173.4969      148.3257      143.1481      153.9583      142.7824      139.3186      122.6012      117.0949      124.1072      118.8224      147.4275      199.7425      226.5378      233.4669      250.6716      247.6522      247.1163      270.8631      308.4719      347.8669      344.4865      347.3501      347.8050      347.0898      328.3417      309.5559      278.0912      270.6133      253.1861      249.7439      248.9109      210.4684      219.6931      248.7383      217.6001      257.9637      179.2737      188.2183      197.0905      129.4792      111.5660      135.5274       89.2450       88.1179       85.1374       81.6715       86.0554       55.6800        0.0000        0.0000        0.0000        0.0000        0.0000        0.0000        0.0000        0.0000        0.0000        0.0000        0.0000        0.0000        0.0000        0.0000        0.0000        0.0000        0.0000        0.0000        0.0000        0.0000        0.0000        0.0000        0.0000        0.0000        0.0000        0.0000        0.0000        0.0000        0.0000        0.0000        0.0000        0.0000        0.0000        0.0000        0.0000        0.0000        0.0000        0.0000        0.0000        0.0000        0.0000        0.0000        0.0000        0.0000        0.0000        0.0000        0.0000        0.0000        0.0000        0.0000        0.0000        0.0000        0.0000
        0.0000        0.0000        0.0000        0.0000        0.0000        0.0000        0.0000        0.0000        0.0000        0.0000        0.0000        0.0000        0.0000        0.0000        0.0000        0.0000        0.0000        0.0000        0.0000        0.0000        0.0000       31.1820       21.6263       38.4314       43.5086       49.4301       49.7074       44.4696       49.7657       51.0347       45.4383       31.8716       34.6233       32.0641       30.7124       36.7589       46.7172       40.6034       37.4333       32.0096       47.2749       23.7553       30.4197      106.4976       15.6664       20.5137       11.3853       28.4856       33.7529       20.4088       30.5924       62.4478       49.4169       62.0591       41.3508       92.9320       42.9826       45.1395       53.3795       67.2871       63.7842       84.0362      121.1758      146.9962      155.1048      127.4493      111.8803       97.6438      111.4983       87.7169       78.6985      122.0037      109.9172      119.5886      118.9288      151.8845      155.5162      145.1371      154.7931      164.2006      168.4338      149.4339      150.5026      183.0945      180.2481      171.6592      188.6459      164.3428      159.9407      150.2143      156.8219      126.5872      118.3846      108.8802      118.2560      147.6671      141.0243      139.6645      138.7793      153.5251      187.6436      219.2590      271.6809      177.1586      179.8347      173.2049      158.1082      165.9718      172.1547      180.0226      178.0193      195.1019      163.8782      182.0952      171.4999      228.3861      182.7891      196.2238      169.4351      165.9715      139.9758      125.1799      119.3804      104.9599       82.4535       77.0037       92.6153      118.7927      132.9634      135.1562      141.0622      153.3420      163.9790      159.4583      143.9222      124.9550      136.3565      139.3436      135.9604      148.9080      166.7616      171.1700      184.2210      182.2458      165.7702      180.5917      181.9055      175.3768      177.0165      163.6198      162.5368      148.2639      148.1433      146.5926      140.0923      121.6939      127.4391      128.1960      132.6259      156.5995      205.3589      226.9228      235.4025      258.6979      269.5561      300.0076      299.2283      336.0964      339.7708      355.5543      338.3863      325.7906      321.8411      310.4697      297.8238      335.5456      295.1387      215.4215      215.1302      245.0793      234.2059      207.3942      214.9922      208.8918      177.1514      173.4765      183.4892      129.0585      102.8602      117.9582       98.5606       77.4153       76.2113       76.1074       71.0243        0.0000        0.0000        0.0000        0.0000        0.0000        0.0000        0.0000        0.0000        0.0000        0.0000        0.0000        0.0000        0.0000        0.0000        0.0000        0.0000        0.0000        0.0000        0.0000        0.0000        0.0000        0.0000        0.0000        0.0000        0.0000        0.0000        0.0000        0.0000        0.0000        0.0000        0.0000        0.0000        0.0000        0.0000        0.0000        0.0000        0.0000        0.0000        0.0000        0.0000        0.0000        0.0000        0.0000        0.0000        0.0000        0.0000        0.0000        0.0000        0.0000        0.0000        0.0000        0.0000        0.0000        0.0000
        0.0000        0.0000        0.0000        0.0000        0.0000        0.0000        0.0000        0.0000        0.0000        0.0000        0.0000        0.0000        0.0000        0.0000        0.0000        0.0000        0.0000        0.0000        0.0000        0.0000        0.0000        0.0000       75.1957       56.1401       61.1535       72.5310       78.0915      115.8688      130.9635      128.3147      106.8172       52.2720       39.1183       34.9519       41.2133       74.6426       83.4617       84.2217       74.4912       58.9417       53.1549       46.1410       34.4403       11.7133       12.6589        4.8741        7.0619       11.0887       18.7224       16.7943       39.6253       44.2049       62.3158       65.1832       54.6179       63.5962       63.2895       68.3590       71.5481       61.3585       81.4755       87.7564       95.8100      116.4948      144.3981      119.6151       97.3401      109.9455      105.9529      122.3751      100.7603      100.2262      103.5923      113.0565      121.1445      146.0668      147.5694      146.2341      154.9213      213.2719      178.2693      206.6864      221.7859      275.5931      288.1021      233.1297      223.7907      190.8650      192.7495      205.9936      214.5503      152.8990      156.4509      138.0404      142.7565      104.8952      131.2051      146.9451      150.4424      147.4339      178.5954      227.1319      247.2661      180.5522      175.7368      167.6266      172.1824      172.8672      169.8712      169.3799      183.5868      189.2069      197.8234      181.2686      179.7988      200.3665      160.0263      172.9703      152.0125      142.4496      122.2581      110.6766       91.1529       96.7728       74.0371       73.8740      100.6869      103.7103      108.3907      122.7014      122.3745      130.2995      136.6036      148.7463      145.8396      142.0161      143.0294      158.1668      161.7767      174.5448      168.1702      187.0165      177.2019      175.8229      161.9361      157.6278      154.7999      189.5520      192.3869      189.1520      181.6211      194.1887      178.4676      168.0699      163.5363      156.4993      165.3945      161.8151      140.4476      177.8861      237.9649      222.6685      241.3444      273.4297      290.6347      314.9348      335.4319      359.9898      366.8557      360.3912      344.5937      301.9530      304.8468      260.2173      253.8596      304.1360      245.9441      213.5322      244.9627      294.0077      297.6889      270.7819      272.2673      200.7587      173.3379      170.9677      175.6529      117.3414       91.0078       90.7344       82.4590       84.4774       80.3812       77.6318       72.3984       69.7883       85.0203       90.2519       98.4474        0.0000        0.0000        0.0000        0.0000        0.0000        0.0000        0.0000        0.0000        0.0000        0.0000        0.0000        0.0000        0.0000        0.0000        0.0000        0.0000        0.0000        0.0000        0.0000        0.0000        0.0000        0.0000        0.0000        0.0000        0.0000        0.0000        0.0000        0.0000        0.0000        0.0000        0.0000        0.0000        0.0000        0.0000        0.0000        0.0000        0.0000        0.0000        0.0000        0.0000        0.0000        0.0000        0.0000        0.0000        0.0000        0.0000        0.0000        0.0000        0.0000        0.0000
        0.0000        0.0000        0.0000        0.0000        0.0000        0.0000        0.0000        0.0000        0.0000        0.0000        0.0000        0.0000        0.0000        0.0000        0.0000        0.0000        0.0000        0.0000        0.0000        0.0000        0.0000        0.0000        0.0000        0.0000        0.0000        0.0000       97.9389      146.0347      164.7317      159.5521      131.9743       63.3060       49.6263       42.4047       47.0147       83.3728       94.6759       95.3979       85.4064       66.1944       63.1445       45.8498       34.4035        9.3832        6.4504        5.3119        4.9792       11.2730       16.1496       24.8311       32.3060       47.8656       51.6734       45.3548       52.9074       54.8867       61.8285       68.2741       80.5033       89.7272       90.2280       92.4646       89.3446      138.1514      111.4693      106.9569      108.8553      133.7104      161.4996      155.5368      139.7761      146.3917      146.2210      175.7461      177.4863      163.6863      158.7443      148.8089      157.9191      226.9490      244.4158      261.5774      288.5165      332.3842      381.9937      344.4304      272.7628      211.2912      219.4014      154.7475      135.8686      111.4118      115.2687      148.5532      124.3090       98.6996       89.9453      113.6172      110.6137      124.5203      165.3246      196.5975      220.5522      171.5352      176.9961      165.8653      164.6168      166.8328      166.0081      182.8308      189.1025      207.4952      205.0390      201.1286      176.2210      203.6803      171.5864      174.1935      153.1096      121.1176      105.3589       91.6162       81.2705       95.6576       90.5280       97.6632       93.4778       99.6526      117.5788      132.7602      144.6265      144.4812      158.0974      164.9238      161.5536      169.8915      171.3506      160.8988      165.0487      183.9013      171.5014      175.8071      185.6033      187.2382      187.9573      179.3303      185.8766      216.2348      204.2306      212.4439      210.8429      217.6199      202.1002      182.8633      166.4842      148.4125      136.9746      125.8763      130.5097      164.3425      183.8483      218.9050      238.1783      247.6798      287.0912      287.4125      309.8358      329.0673      337.6436      318.4955      308.8410      283.0002      277.2110      231.5357      233.4543      237.7474      229.8459      242.6327      256.1717      287.4265      323.9370      316.1290      267.4509      208.9092      189.0787      178.9889      158.5079      105.1334       87.1135       83.3159       84.2616       83.4833       77.5080       74.1086       83.5905       77.1300       78.6263       85.1469       87.5514        0.0000        0.0000        0.0000        0.0000        0.0000        0.0000        0.0000        0.0000        0.0000        0.0000        0.0000        0.0000        0.0000        0.0000        0.0000        0.0000        0.0000        0.0000        0.0000        0.0000        0.0000        0.0000        0.0000        0.0000        0.0000        0.0000        0.0000        0.0000        0.0000        0.0000        0.0000        0.0000        0.0000        0.0000        0.0000        0.0000        0.0000        0.0000        0.0000        0.0000        0.0000        0.0000        0.0000        0.0000        0.0000        0.0000        0.0000        0.0000        0.0000        0.0000
        0.0000        0.0000        0.0000        0.0000        0.0000        0.0000        0.0000        0.0000        0.0000        0.0000        0.0000        0.0000        0.0000        0.0000        0.0000        0.0000        0.0000        0.0000        0.0000        0.0000        0.0000        0.0000        0.0000        0.0000        0.0000        0.0000        0.0000      168.2696      194.1595      185.1330      155.7706       76.4377       60.9305       52.1076       61.7505       98.9777      105.3937      103.4616       90.2706       66.8742       56.5905       47.3689       35.1587       12.0313        5.4021        7.9747        7.7832       16.2413       18.8054       27.5483       36.6211       42.2841       58.1733       46.3092       54.8767       64.4187       70.2248       70.0126       75.0430       90.6102      108.8734       98.5069      106.8897      114.7315      113.8452      107.9295      130.6640      160.5746      155.7525      166.8639      168.9972      178.3107      190.6395      215.3560      204.0370      187.5244      180.5929      160.8730      167.4344      221.0202      288.8047      287.8834      275.8938      286.2549      297.8139      244.9933      222.1459      202.4752      213.6189      190.0455      138.4811      103.6266      105.1391      146.6809      147.4038       85.0891       84.2071       89.0579      101.4816      149.8260      176.7061      208.5523      209.0507      164.9868      164.8557      153.7677      158.4910      169.9160      174.1812      188.3631      210.8754      211.8579      204.0598      209.2049      191.9222      208.8802      190.8127      165.8379      146.0805      115.3938       97.6415       92.8163       89.7104       91.9063       95.2679      114.5773       94.6117      116.8627      139.8658      147.2364      162.9780      170.6420      190.5068      209.5453      213.0654      220.1926      200.4224      208.1615      210.4212      199.9800      178.0579      197.9055      195.1641      174.6145      172.4312      198.2061      220.3318      253.3639      255.4958      254.3068      256.1803      242.7163      217.9509      197.7100      177.9170      146.2378      127.3428      110.2740      114.5272      125.8913      146.4419      184.9978      225.9840      253.8646      275.8283      291.1754      306.5894      321.1138      335.3346      321.5814      303.4849      277.8431      273.9353      248.2999      251.4610      250.6468      258.0905      278.6786      301.1058      322.6218      324.1163      311.5237      302.1734      251.9856      233.2240      185.3580      154.5600      107.6669      101.5643       91.0982       91.4141       98.8242       85.3718       83.0109       84.6155       74.3112       73.1538       78.3477       97.6055       78.5100        0.0000        0.0000        0.0000        0.0000        0.0000        0.0000        0.0000        0.0000        0.0000        0.0000        0.0000        0.0000        0.0000        0.0000        0.0000        0.0000        0.0000        0.0000        0.0000        0.0000        0.0000        0.0000        0.0000        0.0000        0.0000        0.0000        0.0000        0.0000        0.0000        0.0000        0.0000        0.0000        0.0000        0.0000        0.0000        0.0000        0.0000        0.0000        0.0000        0.0000        0.0000        0.0000        0.0000        0.0000        0.0000        0.0000        0.0000        0.0000        0.0000
        0.0000        0.0000        0.0000        0.0000        0.0000        0.0000        0.0000        0.0000        0.0000        0.0000        0.0000        0.0000        0.0000        0.0000        0.0000        0.0000        0.0000        0.0000        0.0000        0.0000        0.0000        0.0000        0.0000        0.0000        0.0000        0.0000        0.0000        0.0000        0.0000        0.0000      177.6443       89.2993       73.7585       68.4344       74.9459      117.8666      116.6119      109.4114       91.6804       64.8421       49.8654       38.6869       30.2076        7.9510        5.2777       13.1675       14.4971       20.1624       30.8777       29.6604       30.1092       50.3798       58.8240       48.8206       62.8110       81.3611       86.6771       76.3452       95.6859      112.2370      106.4681      104.7108      107.0280      138.2842      129.6422      111.6512      132.5151      166.2296      179.0694      179.6007      222.9168      192.8778      233.2105      212.2868      199.8127      202.0614      191.5557      176.4026      181.0979      333.5045      291.0600      279.8916      238.6296      331.7862      280.3338      259.6026      209.7296      179.0072      142.6774      119.2595      162.2403      130.3817      107.3593       88.1528       99.3405       83.9129      100.1379      107.6252      120.5083      147.7733      159.2214      160.8140      211.3606      164.2299      161.5321      159.8750      169.3816      177.8522      186.2093      205.1011      212.4241      226.2520      228.1992      221.9023      198.9801      226.1015      214.0223      166.0181      141.1823      113.7863      107.2007       98.2847       93.7715      105.0620      115.2155      127.3702      122.2926      146.0350      169.4242      188.6500      196.2200      217.4774      238.2476      263.3273      243.1186      257.8093      234.5963      241.7986      223.5021      222.4581      200.9369      204.6570      208.4056      187.2245      187.0870      202.9785      211.5004      259.2296      284.0889      279.7789      268.5198      249.1342      215.2899      190.3298      174.1461      155.2239      121.6655      117.8453      145.7777      152.9115      163.8618      194.7049      240.3084      259.8915      279.3185      325.1508      350.3542      353.3072      329.4774      318.6319      303.6364      284.1654      307.1534      285.1657      293.0556      292.0800      334.4106      316.9935      338.7166      379.8000      368.4025      340.8966      332.9813      282.8243      303.6413      204.5852      164.8870      114.3182      115.5549      122.6292      114.1525      101.6944       98.2649       92.8630       91.8081       83.0116       71.4954       74.3702       83.5849       92.8500        0.0000        0.0000        0.0000        0.0000        0.0000        0.0000        0.0000        0.0000        0.0000        0.0000        0.0000        0.0000        0.0000        0.0000        0.0000        0.0000        0.0000        0.0000        0.0000        0.0000        0.0000        0.0000        0.0000        0.0000        0.0000        0.0000        0.0000        0.0000        0.0000        0.0000        0.0000        0.0000        0.0000        0.0000        0.0000        0.0000        0.0000        0.0000        0.0000        0.0000        0.0000        0.0000        0.0000        0.0000        0.0000        0.0000        0.0000        0.0000        0.0000
        0.0000        0.0000        0.0000        0.0000        0.0000        0.0000        0.0000        0.0000        0.0000        0.0000        0.0000        0.0000        0.0000        0.0000        0.0000        0.0000        0.0000        0.0000        0.0000        0.0000        0.0000        0.0000        0.0000        0.0000        0.0000        0.0000        0.0000        0.0000        0.0000        0.0000        0.0000      147.9751      128.2968        0.0000        0.0000      121.6518      122.3351      114.6438       91.6272       28.6047       20.4211       15.1049       13.4941        9.3926        5.8359        8.4866        9.0776       35.9965       44.3178       49.2580       43.4738       32.8002       30.5283       33.4579       45.4853       72.8068       83.6366       80.3481      101.3933      141.2392      126.5902      110.6360       99.7061      104.0998      132.6701      140.8316      145.0489      170.6038      164.8416      195.2689      220.8094      198.0210      250.6445      247.3833      188.9421      196.7507      171.4805      159.5786      173.8418      229.0107      175.2479      252.6151      252.5652      325.4287      256.7791      286.2202      263.6813      190.5611      177.4805      154.4033      149.3047      176.9832      168.4938      129.2592      127.9796       70.3840      135.4274      166.0233      136.3701       99.6776      136.4940      127.3351      147.3796      146.2594      158.8965      159.3703      174.0630      191.8047      207.7784      240.4293      233.8284      257.5395      258.2938      262.1635      239.2161      224.9267      205.6091      169.4288      144.4579      160.8895      158.4427      143.1960      141.0517      137.5007      155.8672      155.2863      169.9878      188.8961      219.4841      235.5661      241.2321      263.8873      273.1344      283.0083      273.1848      279.8089      263.8860      242.7313      245.2956      216.1104      207.4270      185.3102      196.1317      235.7114      240.6897      253.9766      269.8020      308.5778      358.0536      342.6577      299.2150      241.9238      208.8990      195.9857      166.4352      157.4097      143.3597      147.1231      161.5085      215.6998      221.5839      257.4372      273.3550      314.3855      352.7282      399.2118      416.3205      378.4910      342.6906      314.0068      348.5223      352.2791      375.2622      375.3225      363.8444      373.6999      392.5600      369.8345      368.1662      339.9622      325.9621      318.3024      320.2006      274.9482      270.4679      242.1790      209.1511      157.1698      159.8073      143.4431      124.5284      122.7225      108.2994      111.9482      116.6628      101.1835       93.7584       92.9507        0.0000        0.0000        0.0000        0.0000        0.0000        0.0000        0.0000        0.0000        0.0000        0.0000        0.0000        0.0000        0.0000        0.0000        0.0000        0.0000        0.0000        0.0000        0.0000        0.0000        0.0000        0.0000        0.0000        0.0000        0.0000        0.0000        0.0000        0.0000        0.0000        0.0000        0.0000        0.0000        0.0000        0.0000        0.0000        0.0000        0.0000        0.0000        0.0000        0.0000        0.0000        0.0000        0.0000        0.0000        0.0000        0.0000        0.0000        0.0000        0.0000        0.0000        0.0000
        0.0000        0.0000        0.0000        0.0000        0.0000        0.0000        0.0000        0.0000        0.0000        0.0000        0.0000        0.0000        0.0000        0.0000        0.0000        0.0000        0.0000        0.0000        0.0000        0.0000        0.0000        0.0000        0.0000        0.0000        0.0000        0.0000        0.0000        0.0000        0.0000        0.0000        0.0000        0.0000        0.0000        0.0000        0.0000        0.0000        0.0000      122.0483       95.5344       29.4440       18.9439       13.0971       11.4169        9.0592        5.9827        7.0402        9.8625       39.9006       49.8022       54.4274       49.7146       30.3288       30.9787       38.3957       50.5507       59.4700       75.3956       88.4216      101.2680      118.6904      110.2031      113.8885      114.3015      108.1591      107.6011      126.1300      140.5355      144.8324      138.3377      142.9824      163.1694      181.8792      216.0114      200.2017      170.5136      179.2216      184.2904      178.9553      162.1121      182.0056      191.5448      193.7000      188.1800      225.6634      221.1534      191.3475      342.5153      269.1160      201.9367      226.2360      147.6303      104.5109      150.4105      105.0748      217.4962       77.1921       73.7236       84.2078      130.6289       91.3683      101.5238       95.8103      110.2425      123.9855      130.8216      144.6585      171.3999      196.6955      210.5570      232.1998      243.8347      264.6519      279.9773      299.1422      293.1559      249.4290      226.9864      180.5305      167.1612      169.3901      167.1814      152.1852      154.3159      166.6157      171.8658      173.9732      179.6995      204.2204      230.1763      263.1426      285.9442      326.4499      327.7619      315.4187      296.9232      294.7269      281.3493      286.0613      267.7376      245.5054      244.0189      234.7693      217.3465      243.2289      262.0745      277.6536      288.8447      331.3078      337.1292      320.2975      283.0638      241.7155      211.5672      184.7830      154.9004      155.6915      153.7893      166.9454      172.8979      186.0320      218.4427      235.1009      254.5358      302.4703      344.3391      401.0992      377.8524      368.3834      363.0021      334.8603      351.6447      366.9840      406.5102      423.5442      399.0812      422.8724      443.8531      446.0711      439.5714      413.2393      371.8582      356.4977      379.5863      291.6250      276.6236      246.4373      228.2578      181.2917      169.6280      148.1346      149.3380      128.5264      136.4760      124.9053      111.5495      100.9101       97.0051        0.0000        0.0000        0.0000        0.0000        0.0000        0.0000        0.0000        0.0000        0.0000        0.0000        0.0000        0.0000        0.0000        0.0000        0.0000        0.0000        0.0000        0.0000        0.0000        0.0000        0.0000        0.0000        0.0000        0.0000        0.0000        0.0000        0.0000        0.0000        0.0000        0.0000        0.0000        0.0000        0.0000        0.0000        0.0000        0.0000        0.0000        0.0000        0.0000        0.0000        0.0000        0.0000        0.0000        0.0000        0.0000        0.0000        0.0000        0.0000        0.0000        0.0000        0.0000        0.0000
        0.0000        0.0000        0.0000        0.0000        0.0000        0.0000        0.0000        0.0000        0.0000        0.0000        0.0000        0.0000        0.0000        0.0000        0.0000        0.0000        0.0000        0.0000        0.0000        0.0000        0.0000        0.0000        0.0000        0.0000        0.0000        0.0000        0.0000        0.0000        0.0000        0.0000        0.0000        0.0000        0.0000        0.0000        0.0000        0.0000        0.0000        0.0000        0.0000       40.3739       32.9953       27.8641       25.6860       18.2504       16.0067       16.2143       17.8433       58.8500       63.3169       62.8648       56.9788       35.9941       35.2535       38.9717       56.2081       55.8133       68.9253       86.5882       75.2803      100.5297       96.7344      109.6317       88.5872       65.0095       73.6978       91.3735       91.9847      118.9707      119.4599      143.0295      167.8377      148.4600      150.0339      150.1494      147.6780      163.8976      177.5502      181.6660      198.1910      219.5895      203.7448      155.5186      165.5800      194.7136      172.0569      184.5940      199.5356      258.3546      285.8717      253.6321      172.4149      156.9811      183.4643      133.5797      106.3734       71.6548       74.3147      106.2953      124.0083       83.6916       89.1384       79.4188       89.1365      112.9663      120.8755      130.2779      160.0355      188.3238      202.4250      224.1375      246.7052      296.9102      295.8753      306.4516      272.2753      249.4709      233.0911      203.3610      203.2795      189.1530      180.5857      169.6416      170.6405      178.7288      185.6625      189.3058      195.1745      235.2765      238.9602      273.9408      300.4997      315.5214      312.6366      301.6320      288.1352      287.0024      291.5082      278.2475      292.6396      286.2145      273.8979      242.3628      218.5588      270.7802      270.2315      279.5692      274.4625      330.4920      338.5287      324.7892      282.6387      242.0964      190.9326      163.0493      155.7038      146.8715      159.3014      179.2844      184.8480      174.3011      194.1794      234.5170      255.3443      280.5405      310.8354      389.3415      425.3045      396.3736      368.9701      361.2321      344.2804      357.8268      403.8541      419.1530      426.0000      441.9225      455.9044      465.8828      456.8328      422.4963      414.7313      395.8579      372.3024      301.2690      263.6604      255.7094      226.3253      186.2400      180.0026      162.5447      150.0680      128.7214      132.9764      124.7705      120.9973      121.1917      115.7275        0.0000        0.0000        0.0000        0.0000        0.0000        0.0000        0.0000        0.0000        0.0000        0.0000        0.0000        0.0000        0.0000        0.0000        0.0000        0.0000        0.0000        0.0000        0.0000        0.0000        0.0000        0.0000        0.0000        0.0000        0.0000        0.0000        0.0000        0.0000        0.0000        0.0000        0.0000        0.0000        0.0000        0.0000        0.0000        0.0000        0.0000        0.0000        0.0000        0.0000        0.0000        0.0000        0.0000        0.0000        0.0000        0.0000        0.0000        0.0000        0.0000        0.0000        0.0000        0.0000
        0.0000        0.0000        0.0000        0.0000        0.0000        0.0000        0.0000        0.0000        0.0000        0.0000        0.0000        0.0000        0.0000        0.0000        0.0000        0.0000        0.0000        0.0000        0.0000        0.0000        0.0000        0.0000        0.0000        0.0000        0.0000        0.0000        0.0000        0.0000        0.0000        0.0000        0.0000        0.0000        0.0000        0.0000        0.0000        0.0000        0.0000        0.0000        0.0000        0.0000       61.8931       59.0184       54.1169       38.9158       35.7511       33.6959       32.9780       89.1237       86.5682       77.4629       69.9685       45.5510       39.2927       41.4930       52.4379       63.2769       67.7686       85.4898       61.4690       86.4875       87.7593       84.2678      101.9652       82.0943       83.8256       83.4280       85.7073      112.3735      114.8625      124.3008      142.1783      126.2742      141.9798      143.0246      143.6977      137.7598      155.5323      190.9201      191.0773      224.9829      189.2781      214.7834      193.5244      192.4372      202.1635      269.6224      318.3285      354.3459      311.0471      231.5022      228.2790      144.4582      144.2674      131.5969      163.0954       75.3511       72.8215       99.8343       99.0939       77.0449       80.0751       73.7924       73.3974       99.5256      108.7850      120.1392      137.8801      164.8079      186.0259      215.3788      231.2018      294.8306      299.1786      289.3595      268.9464      250.5710      244.0575      233.8874      204.3311      208.9410      203.3298      196.4662      179.4104      176.4518      189.1394      190.5919      188.3612      231.2331      254.4737      268.2615      308.6472      338.7511      304.6379      292.7800      281.4022      272.6227      284.9818      286.5609      290.5737      265.9038      225.3357      201.7417      211.4289      270.6166      269.2490      259.9157      273.8856      329.4272      336.5847      336.2073      299.0356      231.0784      188.9326      158.9516      145.7852      167.8178      192.3976      182.0569      176.9904      194.1101      188.2982      237.1276      258.1202      274.1148      336.5053      389.9783      380.7390      409.6897      402.9220      405.5752      379.8029      388.7758      393.2605      416.7405      427.2694      434.6598      440.1080      473.1667      480.6891      453.3315      470.4098      403.8153      347.1940      288.3405      239.9050      223.7795      203.7078      197.8607      166.0480      157.1464      151.2104      132.8873      116.0364      123.6321      127.6903      111.8927        0.0000        0.0000        0.0000        0.0000        0.0000        0.0000        0.0000        0.0000        0.0000        0.0000        0.0000        0.0000        0.0000        0.0000        0.0000        0.0000        0.0000        0.0000        0.0000        0.0000        0.0000        0.0000        0.0000        0.0000        0.0000        0.0000        0.0000        0.0000        0.0000        0.0000        0.0000        0.0000        0.0000        0.0000        0.0000        0.0000        0.0000        0.0000        0.0000        0.0000        0.0000        0.0000        0.0000        0.0000        0.0000        0.0000        0.0000        0.0000        0.0000        0.0000        0.0000        0.0000        0.0000
        0.0000        0.0000        0.0000        0.0000        0.0000        0.0000        0.0000        0.0000        0.0000        0.0000        0.0000        0.0000        0.0000        0.0000        0.0000        0.0000        0.0000        0.0000        0.0000        0.0000        0.0000        0.0000        0.0000        0.0000        0.0000        0.0000        0.0000        0.0000        0.0000        0.0000        0.0000        0.0000        0.0000        0.0000        0.0000        0.0000        0.0000        0.0000        0.0000        0.0000        0.0000        0.0000        0.0000      209.4373      192.2366      174.7844      157.6341      111.3548      101.7249       89.2301       78.4218       57.1465       50.4225       51.1128       58.4251       83.1161       93.9475      100.7097       92.6331       75.0647       74.2348       73.8030       70.8799       70.3789       73.7351       74.2631       86.3634      119.4123      134.8434      145.6478      136.7607      117.8713      129.6086      128.2701      125.7049       97.1953      125.9369      121.3874      127.9407      224.9286      217.0284      217.9764      228.1910      325.6208      417.3030      524.7697      540.0781      495.9835      454.4138      406.6869      381.9724      224.9937      184.3195      146.9645      135.7300      102.5127      102.8692      118.0294      103.9323      107.8636      126.0863      102.8100       97.2204       94.5897      101.0279      106.5240      129.7347      158.4868      186.6509      229.9324      256.1415      307.0685      344.6360      343.0930      331.9295      331.5088      310.9760      294.9071      252.1040      216.3490      197.4524      178.4407      168.8843      163.2978      162.4002      170.7362      176.1549      198.5943      225.7541      248.6629      306.6433      315.0139      279.0217      236.7402      239.0397      225.4415      220.3802      237.4672      252.3162      269.0176      246.9256      229.0233      221.2589      241.2422      244.5283      222.1134      272.1224      268.5074      289.2006      298.6872      253.8037      229.7214      211.7566      173.6752      175.9988      159.4267      146.6029      180.0885      178.9035      172.6067      179.6307      184.5991      203.1201      253.4290      288.5182      316.0807      360.7360      405.0086      444.9621      435.8473      438.9428      412.1735      409.5201      391.2762      411.5573      371.7949      364.6525      369.4288      379.4965      415.0828      390.5968      338.5686      309.0556      292.2699      273.2840      238.7324      212.4504      195.4181      178.4978      163.5977      148.8734      118.0018      111.5957      116.8596      110.6604       92.4600        0.0000        0.0000        0.0000        0.0000        0.0000        0.0000        0.0000        0.0000        0.0000        0.0000        0.0000        0.0000        0.0000        0.0000        0.0000        0.0000        0.0000        0.0000        0.0000        0.0000        0.0000        0.0000        0.0000        0.0000        0.0000        0.0000        0.0000        0.0000        0.0000        0.0000        0.0000        0.0000        0.0000        0.0000        0.0000        0.0000        0.0000        0.0000        0.0000        0.0000        0.0000        0.0000        0.0000        0.0000        0.0000        0.0000        0.0000        0.0000        0.0000        0.0000        0.0000        0.0000        0.0000
        0.0000        0.0000        0.0000        0.0000        0.0000        0.0000        0.0000        0.0000        0.0000        0.0000        0.0000        0.0000        0.0000        0.0000        0.0000        0.0000        0.0000        0.0000        0.0000        0.0000        0.0000        0.0000        0.0000        0.0000        0.0000        0.0000        0.0000        0.0000        0.0000        0.0000        0.0000        0.0000        0.0000        0.0000        0.0000        0.0000        0.0000        0.0000        0.0000        0.0000        0.0000        0.0000        0.0000        0.0000      262.9280      236.3708      206.7686      140.5319      120.0418      103.7113       91.7516       67.1482       59.1655       59.8279       69.2643       98.8941      110.9139      113.8627      107.2851       84.0293       80.5691       77.0580       76.1259       73.0196       71.0471       74.2655       81.7863      115.3297      128.2565      134.4627      127.9852      113.7381      113.7274      106.2784       97.2865       73.6588       84.5874       86.0871      103.6373      202.4804      224.9099      251.0237      276.5596      402.2844      476.2267      596.1936      594.3434      590.0165      554.2869      538.7342      519.7719      350.0512      260.0677      204.1788      170.8717      128.2051      109.6735      128.2146      135.6225      116.3997      110.0647       95.1654       99.9441       90.2044       96.9673      116.0148      143.2937      161.5755      191.0353      229.2284      257.0284      309.1198      329.7119      350.9974      397.1359      365.2998      346.0208      303.4341      273.7983      233.5782      200.5916      192.6096      180.0139      174.1806      168.9947      180.2822      184.1485      200.5943      227.7070      236.3302      293.5178      331.3067      276.9453      259.8499      224.0095      217.7138      231.4532      227.9543      231.3539      251.9246      256.0984      242.0278      213.3149      213.6601      209.0592      201.3088      225.3152      242.2089      257.3741      255.5296      216.9320      215.2086      202.5518      186.4541      155.5953      142.9259      143.5580      168.5719      171.1449      182.2352      184.9034      192.7027      198.7198      241.8212      277.4278      317.5287      349.0292      408.7380      436.7352      469.9655      455.1867      467.9386      461.6495      420.4636      407.5289      380.9829      365.2900      353.4181      348.1954      326.7621      334.2249      313.3087      288.3352      275.0919      261.2967      236.0034      210.8851      233.4439      185.0403      160.5656      150.7625      125.7402      119.4367      110.9100      100.7892       70.3800        0.0000        0.0000        0.0000        0.0000        0.0000        0.0000        0.0000        0.0000        0.0000        0.0000        0.0000        0.0000        0.0000        0.0000        0.0000        0.0000        0.0000        0.0000        0.0000        0.0000        0.0000        0.0000        0.0000        0.0000        0.0000        0.0000        0.0000        0.0000        0.0000        0.0000        0.0000        0.0000        0.0000        0.0000        0.0000        0.0000        0.0000        0.0000        0.0000        0.0000        0.0000        0.0000        0.0000        0.0000        0.0000        0.0000        0.0000        0.0000        0.0000        0.0000        0.0000        0.0000        0.0000
        0.0000        0.0000        0.0000        0.0000        0.0000        0.0000        0.0000        0.0000        0.0000        0.0000        0.0000        0.0000        0.0000        0.0000        0.0000        0.0000        0.0000        0.0000        0.0000        0.0000        0.0000        0.0000        0.0000        0.0000        0.0000        0.0000        0.0000        0.0000        0.0000        0.0000        0.0000        0.0000        0.0000        0.0000        0.0000        0.0000        0.0000        0.0000        0.0000        0.0000        0.0000        0.0000        0.0000        0.0000        0.0000        0.0000      258.5453      178.4539      151.8602      135.8210      124.5473       94.2679       87.4236       88.2776       99.7735      138.0473      151.3155      155.2453      149.0378      119.2319      113.5702      105.9358      102.9563       89.4445       81.5747       82.7690       91.0110      126.7677      138.4471      140.7381      139.7464      127.4583      126.9306      120.9739      114.4849       71.4191       75.7559       83.0549      102.9663      204.0345      256.5102      303.3797      375.8906      503.3796      529.2383      597.6964      583.8158      604.8934      651.5876      672.3837      653.3220      449.3745      335.9236      295.3380      271.9192      173.8245      174.4008      158.2373      125.0575       92.9266      111.4710      137.4626       99.0317       85.7557       94.0316      114.3407      147.0684      175.5361      189.6532      215.3462      236.9101      271.9161      311.1693      331.2677      346.6269      327.9922      341.3877      303.9582      278.3333      241.0031      196.3117      188.3491      190.4194      191.5169      186.9487      192.0404      198.0764      193.7923      219.1374      237.2394      259.9017      282.0362      229.5321      220.5934      224.5717      223.7983      223.4263      221.7016      205.2236      245.1976      252.2656      238.0359      229.9586      229.9562      215.4269      209.7799      206.0113      213.1181      210.5762      214.4656      186.3412      185.9958      184.5086      180.2721      153.2997      142.4365      142.3528      143.0019      162.8761      179.7196      187.9038      184.7134      191.2269      216.7974      260.9645      308.8112      374.3920      441.4817      479.2427      478.8692      444.4789      424.8934      443.2837      411.6494      401.4249      368.7257      348.0558      335.2325      318.4469      309.2388      290.3350      295.6552      257.4685      253.8035      253.8600      228.9678      197.8879      192.0277      174.2020      144.9417      146.5771      120.2595      105.1177      107.2543      107.9503       89.6700        0.0000        0.0000        0.0000        0.0000        0.0000        0.0000        0.0000        0.0000        0.0000        0.0000        0.0000        0.0000        0.0000        0.0000        0.0000        0.0000        0.0000        0.0000        0.0000        0.0000        0.0000        0.0000        0.0000        0.0000        0.0000        0.0000        0.0000        0.0000        0.0000        0.0000        0.0000        0.0000        0.0000        0.0000        0.0000        0.0000        0.0000        0.0000        0.0000        0.0000        0.0000        0.0000        0.0000        0.0000        0.0000        0.0000        0.0000        0.0000        0.0000        0.0000        0.0000        0.0000        0.0000
        0.0000        0.0000        0.0000        0.0000        0.0000        0.0000        0.0000        0.0000        0.0000        0.0000        0.0000        0.0000        0.0000        0.0000        0.0000        0.0000        0.0000        0.0000        0.0000        0.0000        0.0000        0.0000        0.0000        0.0000        0.0000        0.0000        0.0000        0.0000        0.0000        0.0000        0.0000        0.0000        0.0000        0.0000        0.0000        0.0000        0.0000        0.0000        0.0000        0.0000        0.0000        0.0000        0.0000        0.0000        0.0000        0.0000        0.0000      221.8421      197.2841      183.0884      173.5919      136.8118      133.0644      136.6491      148.1104      200.2558      215.4011      221.3623      217.8783      174.8432      169.1535      160.6062      146.2702      122.9981      111.1181      109.9493      119.3874      161.1169      163.7592      163.4597      164.7938      145.5936      147.3009      142.7952      138.9290       85.8532      111.8543      135.9556      139.0889      273.6892      321.1147      398.9066      433.7338      544.6823      494.0220      504.9346      525.5587      601.8811      736.1694      669.7016      645.8179      532.3705      452.6980      435.8791      339.0988      242.0892      171.1032      211.4677      220.5926      154.6784      145.7073      117.2807      104.9986       89.0839       93.9781      124.6438      153.4745      174.9660      183.0342      205.0002      246.4731      254.4950      264.7441      302.5735      290.0955      286.9094      282.9928      274.3354      278.4710      223.2032      186.7013      192.4736      189.0208      196.3385      185.3226      192.8088      195.1644      196.6850      213.9914      231.9230      227.0451      231.3287      257.3073      265.1772      219.2424      209.7278      190.0455      191.7187      188.9965      240.5032      240.0160      243.1481      247.9320      250.8530      243.7838      230.2771      212.7612      210.6493      202.6209      210.7126      191.1274      180.8860      174.8958      180.1069      173.1456      161.9665      171.2647      179.8415      188.5482      210.5197      219.4240      197.5601      195.3454      227.9011      244.8118      284.1140      355.8237      391.7018      409.5024      417.6631      406.9571      363.3520      360.3777      364.8342      371.8259      334.1723      317.1146      307.2560      289.3749      296.9565      295.5173      303.5191      261.4119      236.3935      233.5535      225.0587      208.9821      198.3208      175.2201      154.2143      127.3262       94.2781       83.6559       81.0221       99.0835        0.0000        0.0000        0.0000        0.0000        0.0000        0.0000        0.0000        0.0000        0.0000        0.0000        0.0000        0.0000        0.0000        0.0000        0.0000        0.0000        0.0000        0.0000        0.0000        0.0000        0.0000        0.0000        0.0000        0.0000        0.0000        0.0000        0.0000        0.0000        0.0000        0.0000        0.0000        0.0000        0.0000        0.0000        0.0000        0.0000        0.0000        0.0000        0.0000        0.0000        0.0000        0.0000        0.0000        0.0000        0.0000        0.0000        0.0000        0.0000        0.0000        0.0000        0.0000        0.0000        0.0000        0.0000
        0.0000        0.0000        0.0000        0.0000        0.0000        0.0000        0.0000        0.0000        0.0000        0.0000        0.0000        0.0000        0.0000        0.0000        0.0000        0.0000        0.0000        0.0000        0.0000        0.0000        0.0000        0.0000        0.0000        0.0000        0.0000        0.0000        0.0000        0.0000        0.0000        0.0000        0.0000        0.0000        0.0000        0.0000        0.0000        0.0000        0.0000        0.0000        0.0000        0.0000        0.0000        0.0000        0.0000        0.0000        0.0000        0.0000        0.0000        0.0000        0.0000        0.0000      274.4178      273.0621      268.0752      275.8765      297.4071      342.9507      364.7420      372.5329      367.5736      345.4935      337.0392      322.0232      289.3669      177.1583      157.5949      149.5035        0.0000        0.0000      168.8781      171.4284      174.1448      185.9410      196.3063      191.5565      191.6252      231.6351      261.3732      285.5026      310.7871      383.8615      412.4211      486.6028      491.9315      443.9271      464.1223      482.6276      501.4607      480.3412      492.9465        0.0000        0.0000        0.0000        0.0000      453.7390      426.0967      387.9803      448.1104      564.8502        0.0000      388.2071      287.4012      198.8941      173.8049      110.7279      109.9600      128.8414      184.6477      174.8956      193.8883      230.4350      266.8021      261.8788      258.1672      266.8887      272.1606      287.3708      265.0799      254.1203      244.6304      217.1025      188.4263      194.5884      185.5321      191.9632      183.7114      186.8259      204.5853      209.0372      208.8175      232.9798      229.6787      213.9018      232.1834      214.1306      174.3801      174.8655      174.8130      170.2551      176.6149      198.9111      206.7816      222.8079      232.7036      246.7655      219.5933      203.4781      192.9001      199.3399      205.1931      220.0474      219.0217      174.5506      179.2675      192.0308      194.1810      220.7088      235.4851      248.4102      259.6182      269.1191      278.9181      244.7911      220.5770      197.8987      226.0492      237.7165      270.7645      247.0915      255.8473      276.7613      282.5487      236.9892      256.7433      272.7245      267.1521      249.3759      243.6923      244.6316      247.8054      285.2394      285.7540      282.7467      272.6118      233.8786      216.3607      204.7817      187.5822      167.5621      156.3023      140.9299      117.5150      104.9350       78.7467        0.0000        0.0000        0.0000        0.0000        0.0000        0.0000        0.0000        0.0000        0.0000        0.0000        0.0000        0.0000        0.0000        0.0000        0.0000        0.0000        0.0000        0.0000        0.0000        0.0000        0.0000        0.0000        0.0000        0.0000        0.0000        0.0000        0.0000        0.0000        0.0000        0.0000        0.0000        0.0000        0.0000        0.0000        0.0000        0.0000        0.0000        0.0000        0.0000        0.0000        0.0000        0.0000        0.0000        0.0000        0.0000        0.0000        0.0000        0.0000        0.0000        0.0000        0.0000        0.0000        0.0000        0.0000        0.0000        0.0000
        0.0000        0.0000        0.0000        0.0000        0.0000        0.0000        0.0000        0.0000        0.0000        0.0000        0.0000        0.0000        0.0000        0.0000        0.0000        0.0000        0.0000        0.0000        0.0000        0.0000        0.0000        0.0000        0.0000        0.0000        0.0000        0.0000        0.0000        0.0000        0.0000        0.0000        0.0000        0.0000        0.0000        0.0000        0.0000        0.0000        0.0000        0.0000        0.0000        0.0000        0.0000        0.0000        0.0000        0.0000        0.0000        0.0000        0.0000        0.0000        0.0000        0.0000        0.0000        0.0000        0.0000        0.0000        0.0000      432.6309      460.8700      463.8408        0.0000        0.0000        0.0000      402.2515      357.8891      220.0837      200.4875        0.0000        0.0000        0.0000        0.0000        0.0000        0.0000        0.0000      220.7384      229.5476      238.4407      285.2179      306.0613      329.4741      369.1785      381.9052      419.3489      440.9727      474.0454      494.4291      522.0575      510.5203      425.5210      405.2231        0.0000        0.0000        0.0000        0.0000        0.0000        0.0000      468.8271      506.0515        0.0000        0.0000        0.0000      499.7170      390.7140      288.8097      210.7801      142.4547      142.6543      131.1391      149.0168      175.7645      171.6248      213.0948      272.7586      245.3759      257.8916      268.4137      277.5101      296.8448      277.4894      259.3513      234.6633      213.6543      189.0098      182.8284      183.2505      189.4080      195.2649      204.3124      239.3798      247.5629      252.4431      237.4053      209.2290      183.3639      193.7699      176.8290      158.0422      165.0255      167.6353      181.1402      184.1122      198.1669      197.3768      200.5363      198.6019      214.7054      216.7548      211.4248      185.7129      185.2658      194.4053      196.7439      198.1644      178.5965      189.1313      197.1858      204.2795      238.4507      263.2001      314.2974      314.1758      287.2457      279.9933      257.2203      234.6720      195.3880      206.5440      213.8806      193.0893      193.4002      187.7199      212.5522      206.2368      190.2671      215.3104      230.6275      237.1066      229.8841      222.8982      232.4337      237.2445      269.0310      278.6659      283.5099      281.4734      238.9543      211.4709      201.2999      168.6931      138.6524      121.7417      119.6108      108.5053      108.7100       92.2743        0.0000        0.0000        0.0000        0.0000        0.0000        0.0000        0.0000        0.0000        0.0000        0.0000        0.0000        0.0000        0.0000        0.0000        0.0000        0.0000        0.0000        0.0000        0.0000        0.0000        0.0000        0.0000        0.0000        0.0000        0.0000        0.0000        0.0000        0.0000        0.0000        0.0000        0.0000        0.0000        0.0000        0.0000        0.0000        0.0000        0.0000        0.0000        0.0000        0.0000        0.0000        0.0000        0.0000        0.0000        0.0000        0.0000        0.0000        0.0000        0.0000        0.0000        0.0000        0.0000        0.0000        0.0000        0.0000        0.0000
        0.0000        0.0000        0.0000        0.0000        0.0000        0.0000        0.0000        0.0000        0.0000        0.0000        0.0000        0.0000        0.0000        0.0000        0.0000        0.0000        0.0000        0.0000        0.0000        0.0000        0.0000        0.0000        0.0000        0.0000        0.0000        0.0000        0.0000        0.0000        0.0000        0.0000        0.0000        0.0000        0.0000        0.0000        0.0000        0.0000        0.0000        0.0000        0.0000        0.0000        0.0000        0.0000        0.0000        0.0000        0.0000        0.0000        0.0000        0.0000        0.0000        0.0000        0.0000        0.0000        0.0000        0.0000        0.0000        0.0000        0.0000        0.0000        0.0000        0.0000        0.0000      477.9579      440.3395      285.8068      264.3831        0.0000        0.0000        0.0000        0.0000        0.0000        0.0000        0.0000        0.0000      281.5888      300.8795      337.4668      344.8672      376.8365      412.1491      435.0582      412.7727      434.3970      478.0991      436.6905      408.5169        0.0000        0.0000        0.0000        0.0000        0.0000        0.0000        0.0000        0.0000        0.0000        0.0000        0.0000        0.0000        0.0000        0.0000        0.0000      377.2665      324.9192      249.7496      175.7122      140.5365      136.6093      150.2872      152.1581      157.5771      177.8242      226.6633      228.5370      239.1212      256.5892      255.6128      296.2267      302.3567      298.8710      265.7605      232.9634      200.9605      182.1953      187.8203      193.9846      200.9967      216.2859      230.4097      228.0987      218.3780      225.5939      219.8442      205.6743      188.5154      165.8967      164.6001      179.5129      166.1189      173.2961      180.4810      188.6409      197.6806      191.0053      193.0079      209.6530      203.8839      196.5078      189.1247      192.6772      196.4045      219.0672      223.2387      190.7194      195.6876      192.7912      210.2984      237.7030      259.4264      298.8909      273.6640      274.6744      249.2953      243.4684      213.1218      192.9416      180.6696      182.8061      172.5620      168.8881      187.5903      187.3054      179.2184      173.3236      185.2603      200.1232      204.3801      198.2431      204.1888      196.8924      203.6729      243.6436      261.3773      255.9555      239.7790      213.2594      196.8862      182.1209      150.7344      128.1969      126.3767      118.7190      126.4588       96.7131        0.0000        0.0000        0.0000        0.0000        0.0000        0.0000        0.0000        0.0000        0.0000        0.0000        0.0000        0.0000        0.0000        0.0000        0.0000        0.0000        0.0000        0.0000        0.0000        0.0000        0.0000        0.0000        0.0000        0.0000        0.0000        0.0000        0.0000        0.0000        0.0000        0.0000        0.0000        0.0000        0.0000        0.0000        0.0000        0.0000        0.0000        0.0000        0.0000        0.0000        0.0000        0.0000        0.0000        0.0000        0.0000        0.0000        0.0000        0.0000        0.0000        0.0000        0.0000        0.0000        0.0000        0.0000        0.0000        0.0000        0.0000
        0.0000        0.0000        0.0000        0.0000        0.0000        0.0000        0.0000        0.0000        0.0000        0.0000        0.0000        0.0000        0.0000        0.0000        0.0000        0.0000        0.0000        0.0000        0.0000        0.0000        0.0000        0.0000        0.0000        0.0000        0.0000        0.0000        0.0000        0.0000        0.0000        0.0000        0.0000        0.0000        0.0000        0.0000        0.0000        0.0000        0.0000        0.0000        0.0000        0.0000        0.0000        0.0000        0.0000        0.0000        0.0000        0.0000        0.0000        0.0000        0.0000        0.0000        0.0000        0.0000        0.0000        0.0000        0.0000        0.0000        0.0000        0.0000        0.0000        0.0000        0.0000        0.0000      535.9062      383.4713        0.0000        0.0000        0.0000        0.0000        0.0000        0.0000        0.0000        0.0000        0.0000        0.0000      371.8156      407.8374      423.1158      426.5420      441.2869      437.8102      373.3594      399.2470      397.2668      366.3635        0.0000        0.0000        0.0000        0.0000        0.0000        0.0000        0.0000        0.0000        0.0000        0.0000        0.0000        0.0000        0.0000        0.0000        0.0000        0.0000        0.0000      332.4312      265.3364      177.6680      142.4522      134.3582      160.9244      168.7697      159.5848      180.9513      205.0800      216.3257      274.8297      282.0467      267.9095      296.8105      303.0022      289.8210      264.2878      228.0554      204.1871      187.4960      183.8336      203.0986      216.5743      235.3138      237.6982      211.6685      222.2455      232.9797      213.1611      182.9061      162.2763      153.3155      163.9077      174.1942      172.7395      177.6579      171.5510      190.6881      187.6418      188.9256      167.9688      179.1991      183.7002      175.9299      189.0681      209.5304      230.2415      247.2245      208.9016      196.7154      211.7443      194.8072      200.4658      240.6456      259.6529      259.7105      262.8103      242.1010      241.7952      225.3784      196.4990      164.6917      165.4421      168.5573      143.8007      154.4621      166.1396      169.3132      179.0093      170.5142      171.4403      182.8086      179.8211      176.0370      185.6278      175.4908      177.5498      212.6381      229.8708      227.4336      219.4738      197.8033      185.2326      163.9693      145.8796      133.1648      115.9499      110.5469       99.4959        0.0000        0.0000        0.0000        0.0000        0.0000        0.0000        0.0000        0.0000        0.0000        0.0000        0.0000        0.0000        0.0000        0.0000        0.0000        0.0000        0.0000        0.0000        0.0000        0.0000        0.0000        0.0000        0.0000        0.0000        0.0000        0.0000        0.0000        0.0000        0.0000        0.0000        0.0000        0.0000        0.0000        0.0000        0.0000        0.0000        0.0000        0.0000        0.0000        0.0000        0.0000        0.0000        0.0000        0.0000        0.0000        0.0000        0.0000        0.0000        0.0000        0.0000        0.0000        0.0000        0.0000        0.0000        0.0000        0.0000        0.0000        0.0000
        0.0000        0.0000        0.0000        0.0000        0.0000        0.0000        0.0000        0.0000        0.0000        0.0000        0.0000        0.0000        0.0000        0.0000        0.0000        0.0000        0.0000        0.0000        0.0000        0.0000        0.0000        0.0000        0.0000        0.0000        0.0000        0.0000        0.0000        0.0000        0.0000        0.0000        0.0000        0.0000        0.0000        0.0000        0.0000        0.0000        0.0000        0.0000        0.0000        0.0000        0.0000        0.0000        0.0000        0.0000        0.0000        0.0000        0.0000        0.0000        0.0000        0.0000        0.0000        0.0000        0.0000        0.0000        0.0000        0.0000        0.0000        0.0000        0.0000        0.0000        0.0000        0.0000        0.0000        0.0000        0.0000        0.0000        0.0000        0.0000        0.0000        0.0000        0.0000        0.0000        0.0000        0.0000      527.7516      429.9248      409.6777      439.9947      405.6713      339.1137      282.2874      268.0471      329.1278        0.0000        0.0000        0.0000        0.0000        0.0000        0.0000        0.0000        0.0000        0.0000        0.0000        0.0000        0.0000        0.0000        0.0000        0.0000        0.0000        0.0000        0.0000      234.2965      185.4799      169.9428      158.1923      173.8982      184.3627      201.1766      219.5774      224.6958      252.6215      257.0506      295.7502      296.6702      315.9561      326.3762      312.1327      296.5314      282.8506      208.6907      185.3177      195.4521      183.4876      197.9986      223.4577      240.1304      252.1491      264.9205      244.2040      235.4013      216.1667      184.2029      177.2305      187.1198      190.0621      171.3081      174.0536      174.9051      175.6828      154.8636      152.6994      148.3359      150.2458      164.6726      169.6382      170.9821      184.2551      211.2743      222.6122      213.9364      198.6570      173.8347      185.7085      174.1628      184.5363      196.9846      204.5712      207.6409      215.1841      230.1929      236.8104      215.8276      195.6347      165.9875      137.4873      115.4747      137.3827      136.1564      131.0976      150.2515      169.5574      167.4295      169.8457      179.8158      174.7601      154.2248      155.0993      152.3927      159.1860      156.8366      163.3859      163.8374      153.1116      174.4824      165.8647      146.3103      147.9392      111.9761      105.0130      108.4112      103.2427        0.0000        0.0000        0.0000        0.0000        0.0000        0.0000        0.0000        0.0000        0.0000        0.0000        0.0000        0.0000        0.0000        0.0000        0.0000        0.0000        0.0000        0.0000        0.0000        0.0000        0.0000        0.0000        0.0000        0.0000        0.0000        0.0000        0.0000        0.0000        0.0000        0.0000        0.0000        0.0000        0.0000        0.0000        0.0000        0.0000        0.0000        0.0000        0.0000        0.0000        0.0000        0.0000        0.0000        0.0000        0.0000        0.0000        0.0000        0.0000        0.0000        0.0000        0.0000        0.0000        0.0000        0.0000        0.0000        0.0000        0.0000        0.0000
        0.0000        0.0000        0.0000        0.0000        0.0000        0.0000        0.0000        0.0000        0.0000        0.0000        0.0000        0.0000        0.0000        0.0000        0.0000        0.0000        0.0000        0.0000        0.0000        0.0000        0.0000        0.0000        0.0000        0.0000        0.0000        0.0000        0.0000        0.0000        0.0000        0.0000        0.0000        0.0000        0.0000        0.0000        0.0000        0.0000        0.0000        0.0000        0.0000        0.0000        0.0000        0.0000        0.0000        0.0000        0.0000        0.0000        0.0000        0.0000        0.0000        0.0000        0.0000        0.0000        0.0000        0.0000        0.0000        0.0000        0.0000        0.0000        0.0000        0.0000        0.0000        0.0000        0.0000        0.0000        0.0000        0.0000        0.0000        0.0000        0.0000        0.0000        0.0000        0.0000        0.0000        0.0000        0.0000        0.0000        0.0000        0.0000        0.0000        0.0000        0.0000        0.0000        0.0000        0.0000        0.0000        0.0000        0.0000        0.0000        0.0000        0.0000        0.0000        0.0000        0.0000        0.0000        0.0000        0.0000        0.0000        0.0000        0.0000        0.0000        0.0000      181.1817      134.9897      142.8071      160.4079      184.4763      198.2610      200.5067      217.3244      220.6984      249.0389      260.5852      265.6850      264.8564      273.1887      297.6422      303.1747      285.9574      262.4692      196.5923      182.9529      176.8256      180.7506      200.8708      219.0585      236.3230      243.4551      250.3067      244.7075      248.4526      227.0796      201.5243      190.5053      182.8225      182.4536      171.2142      176.0166      172.6442      165.4780      136.1755      142.1597      140.5822      149.5974      167.1396      166.6084      174.2362      184.6783      237.7627      241.4679      216.2131      208.8585      199.0378      195.1059      196.2124      195.4574      192.2404      186.3050      194.4795      206.9592      224.3261      231.1797      218.8796      190.5573      152.0237      112.7929      117.1335      121.9066      125.4741      136.0411      151.6947      154.9911      152.8456      172.8367      188.2755      182.8322      140.9360      134.6466      138.7995      128.1509      129.3415      131.1353      128.0113      124.2896      143.4616      143.1893      131.2771      119.9370       92.2592      106.9233      117.5148        0.0000        0.0000        0.0000        0.0000        0.0000        0.0000        0.0000        0.0000        0.0000        0.0000        0.0000        0.0000        0.0000        0.0000        0.0000        0.0000        0.0000        0.0000        0.0000        0.0000        0.0000        0.0000        0.0000        0.0000        0.0000        0.0000        0.0000        0.0000        0.0000        0.0000        0.0000        0.0000        0.0000        0.0000        0.0000        0.0000        0.0000        0.0000        0.0000        0.0000        0.0000        0.0000        0.0000        0.0000        0.0000        0.0000        0.0000        0.0000        0.0000        0.0000        0.0000        0.0000        0.0000        0.0000        0.0000        0.0000        0.0000        0.0000        0.0000
        0.0000        0.0000        0.0000        0.0000        0.0000        0.0000        0.0000        0.0000        0.0000        0.0000        0.0000        0.0000        0.0000        0.0000        0.0000        0.0000        0.0000        0.0000        0.0000        0.0000        0.0000        0.0000        0.0000        0.0000        0.0000        0.0000        0.0000        0.0000        0.0000        0.0000        0.0000        0.0000        0.0000        0.0000        0.0000        0.0000        0.0000        0.0000        0.0000        0.0000        0.0000        0.0000        0.0000        0.0000        0.0000        0.0000        0.0000        0.0000        0.0000        0.0000        0.0000        0.0000        0.0000        0.0000        0.0000        0.0000        0.0000        0.0000        0.0000        0.0000        0.0000        0.0000        0.0000        0.0000        0.0000        0.0000        0.0000        0.0000        0.0000        0.0000        0.0000        0.0000        0.0000        0.0000        0.0000        0.0000        0.0000        0.0000        0.0000        0.0000        0.0000        0.0000        0.0000        0.0000        0.0000        0.0000        0.0000        0.0000        0.0000        0.0000        0.0000        0.0000        0.0000        0.0000        0.0000        0.0000        0.0000        0.0000        0.0000        0.0000        0.0000      163.5908      127.0663      131.8712      151.2456      168.1431      173.7106      182.1503      207.4259      213.8872      230.3313      227.6313      246.5903      268.0036      263.6979      302.9661      312.7979      281.4435      251.2642      192.8873      172.0245      173.4767      189.5660      223.4246      240.2316      246.7618      262.5865      263.9168      266.0298      284.8455      244.4164      213.1337      178.5980      180.7774      174.8802      172.9019      178.4107      169.9225      155.3617      135.2020      141.1904      138.5415      139.8294      156.8460      159.0142      178.2538      198.9101      231.3218      240.1988      253.4059      237.0718      217.3978      192.2749      187.3408      192.3424      188.0165      182.5500      204.1047      198.7298      221.9691      219.4907      209.9779      186.8772      147.2599      122.0705      116.7649      131.1001      133.2146      129.2739      135.5293      150.3519      149.5730      170.8604      170.3721      155.9392      134.7645      132.2063      124.6606      121.6408      119.4754      120.1560      114.8695      118.6098      148.1100      144.0755      134.7521      132.6462      106.8056      128.2087      138.9824        0.0000        0.0000        0.0000        0.0000        0.0000        0.0000        0.0000        0.0000        0.0000        0.0000        0.0000        0.0000        0.0000        0.0000        0.0000        0.0000        0.0000        0.0000        0.0000        0.0000        0.0000        0.0000        0.0000        0.0000        0.0000        0.0000        0.0000        0.0000        0.0000        0.0000        0.0000        0.0000        0.0000        0.0000        0.0000        0.0000        0.0000        0.0000        0.0000        0.0000        0.0000        0.0000        0.0000        0.0000        0.0000        0.0000        0.0000        0.0000        0.0000        0.0000        0.0000        0.0000        0.0000        0.0000        0.0000        0.0000        0.0000        0.0000        0.0000
        0.0000        0.0000        0.0000        0.0000        0.0000        0.0000        0.0000        0.0000        0.0000        0.0000        0.0000        0.0000        0.0000        0.0000        0.0000        0.0000        0.0000        0.0000        0.0000        0.0000        0.0000        0.0000        0.0000        0.0000        0.0000        0.0000        0.0000        0.0000        0.0000        0.0000        0.0000        0.0000        0.0000        0.0000        0.0000        0.0000        0.0000        0.0000        0.0000        0.0000        0.0000        0.0000        0.0000        0.0000        0.0000        0.0000        0.0000        0.0000        0.0000        0.0000        0.0000        0.0000        0.0000        0.0000        0.0000        0.0000        0.0000        0.0000        0.0000        0.0000        0.0000        0.0000        0.0000        0.0000        0.0000        0.0000        0.0000        0.0000        0.0000        0.0000        0.0000        0.0000        0.0000        0.0000        0.0000        0.0000        0.0000        0.0000        0.0000        0.0000        0.0000        0.0000        0.0000        0.0000        0.0000        0.0000        0.0000        0.0000        0.0000        0.0000        0.0000        0.0000        0.0000        0.0000        0.0000        0.0000        0.0000        0.0000        0.0000        0.0000      244.9829      167.0888      140.7013      132.1954      135.2473      140.5002      152.0927      168.2267      182.3165      212.3395      210.7604      208.0098      229.2031      260.4212      252.7420      274.6901      327.8525      267.3150      249.8667      190.7319      169.4649      180.3924      199.5108      235.1954      253.4951      257.8879      283.2693      266.0605      261.0253      266.8187      239.4230      211.9784      193.3146      191.1356      181.2199      185.4794      184.8216      175.9957      167.3118      154.5842      149.2713      137.3759      137.7898      157.6358      181.0420      193.2504      210.9869      233.6648      265.1638      252.3797      261.8430      216.4356      204.5232      197.4985      196.4373      196.1422      194.0779      197.2394      185.4305      200.7836      200.2422      190.5704      183.9960      148.3593      139.6746      134.5336      151.4854      156.1417      147.6211      143.4532      156.1527      152.8643      161.4925      166.3025      161.0752      137.8032      134.8020      128.3089      127.1985      119.1223      114.2032      119.9845      122.5538      149.6968      151.7855      152.0646      146.0887      151.4011        0.0000        0.0000        0.0000        0.0000        0.0000        0.0000        0.0000        0.0000        0.0000        0.0000        0.0000        0.0000        0.0000      164.4000        0.0000        0.0000        0.0000      144.1500        0.0000        0.0000        0.0000        0.0000        0.0000        0.0000        0.0000        0.0000        0.0000        0.0000        0.0000        0.0000        0.0000        0.0000        0.0000        0.0000        0.0000        0.0000        0.0000        0.0000        0.0000        0.0000        0.0000        0.0000        0.0000        0.0000        0.0000        0.0000        0.0000        0.0000        0.0000        0.0000        0.0000        0.0000        0.0000        0.0000        0.0000        0.0000        0.0000        0.0000        0.0000        0.0000        0.0000
        0.0000        0.0000        0.0000        0.0000        0.0000        0.0000        0.0000        0.0000        0.0000        0.0000        0.0000        0.0000        0.0000        0.0000        0.0000        0.0000        0.0000        0.0000        0.0000        0.0000        0.0000        0.0000        0.0000        0.0000        0.0000        0.0000        0.0000        0.0000        0.0000        0.0000        0.0000        0.0000        0.0000        0.0000        0.0000        0.0000        0.0000        0.0000        0.0000        0.0000        0.0000        0.0000        0.0000        0.0000        0.0000        0.0000        0.0000        0.0000        0.0000        0.0000        0.0000        0.0000        0.0000        0.0000        0.0000        0.0000        0.0000        0.0000        0.0000        0.0000        0.0000        0.0000        0.0000        0.0000        0.0000        0.0000        0.0000        0.0000        0.0000        0.0000        0.0000        0.0000        0.0000        0.0000        0.0000        0.0000        0.0000        0.0000        0.0000        0.0000        0.0000        0.0000        0.0000        0.0000        0.0000        0.0000        0.0000        0.0000        0.0000        0.0000        0.0000        0.0000        0.0000        0.0000        0.0000        0.0000        0.0000        0.0000        0.0000        0.0000      290.4423      224.5349      183.0948      132.6961      115.3018      128.1500      139.8690      162.2261      162.0505      188.0019      185.1373      181.4247      188.7826      203.9818      202.6134      224.7755      243.8219      213.9025      196.9106      186.3522      186.4701      196.9398      225.8340      226.5892      243.5903      264.8980      256.1451      241.1123      252.6823      249.5725      245.3457      253.5798      235.4557      238.1503      214.2547      197.6259      188.7422      191.0967      171.9313      164.3318      146.8274      141.4395      149.7977      199.4878      229.9458      247.4436      259.3748      262.1635      310.3720      282.5395      299.5626      229.6424      208.3555      207.6307      211.8946      202.0958      172.2524      173.7135      183.9268      182.5575      185.4759      181.6461      169.5477      163.0320      161.0317      165.9681      182.3536      174.4257      161.1622      160.7641      181.1248      179.5658      178.2001      196.4458      183.0674      175.2726      167.5785      155.2659      145.9439      130.6142      132.1222      133.6013      138.8748      154.0919      154.3951      159.3921      143.3356      142.3021        0.0000        0.0000        0.0000        0.0000        0.0000        0.0000        0.0000        0.0000        0.0000        0.0000        0.0000        0.0000      252.7800      272.0699      270.2400        0.0000      235.9200      215.6400        0.0000        0.0000        0.0000        0.0000        0.0000        0.0000        0.0000        0.0000        0.0000        0.0000        0.0000        0.0000        0.0000        0.0000        0.0000        0.0000        0.0000        0.0000        0.0000        0.0000        0.0000        0.0000        0.0000        0.0000        0.0000        0.0000        0.0000        0.0000        0.0000        0.0000        0.0000        0.0000        0.0000        0.0000        0.0000        0.0000        0.0000        0.0000        0.0000        0.0000        0.0000        0.0000        0.0000
        0.0000        0.0000        0.0000        0.0000        0.0000        0.0000        0.0000        0.0000        0.0000        0.0000        0.0000        0.0000        0.0000        0.0000        0.0000        0.0000        0.0000        0.0000        0.0000        0.0000        0.0000        0.0000        0.0000        0.0000        0.0000        0.0000        0.0000        0.0000        0.0000        0.0000        0.0000        0.0000        0.0000        0.0000        0.0000        0.0000        0.0000        0.0000        0.0000        0.0000        0.0000        0.0000        0.0000        0.0000        0.0000        0.0000        0.0000        0.0000        0.0000        0.0000        0.0000        0.0000        0.0000        0.0000        0.0000        0.0000        0.0000        0.0000        0.0000        0.0000        0.0000        0.0000        0.0000        0.0000        0.0000        0.0000        0.0000        0.0000        0.0000        0.0000        0.0000        0.0000        0.0000        0.0000        0.0000        0.0000        0.0000        0.0000        0.0000        0.0000        0.0000        0.0000        0.0000        0.0000        0.0000        0.0000        0.0000        0.0000        0.0000        0.0000        0.0000        0.0000        0.0000        0.0000        0.0000        0.0000        0.0000        0.0000        0.0000      315.2310      284.6397      235.3364      199.5036      156.6115      127.7991      129.6357      134.5674      149.1102      150.7315      168.5617      162.3458      169.3139      180.9580      161.6544      175.7661      193.8712      199.0763      215.0594      189.6141      181.7334      185.7388      203.9622      231.9104      229.4919      235.5996      240.3917      242.5255      233.8300      257.1959      269.4817      260.7336      260.9317      252.0906      238.1302      221.9184      208.9434      197.2636      188.5194      184.8832      179.2918      167.6006      163.4810      168.7320      236.1436      276.3622      283.9846      281.4046      297.4000      320.7503      319.9363      269.5991      225.8732      192.1505      201.0046      203.5722      204.7037      184.8464      186.8850      178.3801      170.5615      180.4995      184.1418      190.6101      174.0658      170.7255      167.5519      177.7872      171.4864      172.5623      174.7800      181.6316      191.8310      195.9763      196.0036      181.8493      187.0983      184.2704      170.5041      151.7103      141.1438      139.8889      144.8238      136.2180      145.2272      151.3199      146.1882      131.9155      140.3495        0.0000        0.0000        0.0000        0.0000        0.0000        0.0000      159.0240      142.1700        0.0000        0.0000        0.0000        0.0000      237.2100      239.8500        0.0000        0.0000        0.0000        0.0000        0.0000        0.0000        0.0000        0.0000        0.0000        0.0000        0.0000        0.0000        0.0000        0.0000        0.0000        0.0000        0.0000        0.0000        0.0000        0.0000        0.0000        0.0000        0.0000        0.0000        0.0000        0.0000        0.0000        0.0000        0.0000        0.0000        0.0000        0.0000        0.0000        0.0000        0.0000        0.0000        0.0000        0.0000        0.0000        0.0000        0.0000        0.0000        0.0000        0.0000        0.0000        0.0000        0.0000
        0.0000        0.0000        0.0000        0.0000        0.0000        0.0000        0.0000        0.0000        0.0000        0.0000        0.0000        0.0000        0.0000        0.0000        0.0000        0.0000        0.0000        0.0000        0.0000        0.0000        0.0000        0.0000        0.0000        0.0000        0.0000        0.0000        0.0000        0.0000        0.0000        0.0000        0.0000        0.0000        0.0000        0.0000        0.0000        0.0000        0.0000        0.0000        0.0000        0.0000        0.0000        0.0000        0.0000        0.0000        0.0000        0.0000        0.0000        0.0000        0.0000        0.0000        0.0000        0.0000        0.0000        0.0000        0.0000        0.0000        0.0000        0.0000        0.0000        0.0000        0.0000        0.0000        0.0000        0.0000        0.0000        0.0000        0.0000        0.0000        0.0000        0.0000        0.0000        0.0000        0.0000        0.0000        0.0000        0.0000        0.0000        0.0000        0.0000        0.0000        0.0000        0.0000        0.0000        0.0000        0.0000        0.0000        0.0000        0.0000        0.0000        0.0000        0.0000        0.0000        0.0000        0.0000        0.0000        0.0000        0.0000      391.1907      370.2670      308.0255      282.1201      245.0107      206.9789      160.7901      143.8971      141.7745      147.0731      151.0655      155.6414      157.5021      160.8097      144.3882      143.8041      137.5158      147.5538      175.0723      200.0804      171.0719      166.3093      165.7998      173.9680      180.5452      200.7535      207.2298      222.4884      235.1553      251.8120      244.5804      247.8738      263.7930      256.4804      260.9781      267.0570      252.4137      214.9401      214.0180      204.1505      201.2052      203.2650      179.0997      199.0072      195.0967      189.9942      253.3655      312.4673      319.0396      299.3224      303.1602      292.9313      291.8073      268.4471      226.5165      201.6081      230.8086      244.6276      221.8303      214.1392      209.0164      183.4131      183.4813      198.7236      212.8084      207.8416      190.7155      192.8436      172.4014      167.9605      175.8606      188.0773      197.2301      194.9570      212.5780      208.2345      198.3553      203.8267      199.0488      194.6334      172.8631      156.3572      146.0006      159.5844      157.1425      145.2798      149.3229      144.4606      146.1480      151.2203        0.0000        0.0000        0.0000        0.0000        0.0000      122.4434      132.9481      135.5326       85.1400        0.0000        0.0000        0.0000        0.0000        0.0000        0.0000        0.0000        0.0000        0.0000        0.0000        0.0000        0.0000        0.0000        0.0000        0.0000        0.0000        0.0000        0.0000        0.0000        0.0000        0.0000        0.0000        0.0000        0.0000        0.0000        0.0000        0.0000        0.0000        0.0000        0.0000        0.0000        0.0000        0.0000        0.0000        0.0000        0.0000        0.0000        0.0000        0.0000        0.0000        0.0000        0.0000        0.0000        0.0000        0.0000        0.0000        0.0000        0.0000        0.0000        0.0000        0.0000        0.0000        0.0000
        0.0000        0.0000        0.0000        0.0000        0.0000        0.0000        0.0000        0.0000        0.0000        0.0000        0.0000        0.0000        0.0000        0.0000        0.0000        0.0000        0.0000        0.0000        0.0000        0.0000        0.0000        0.0000        0.0000        0.0000        0.0000        0.0000        0.0000        0.0000        0.0000        0.0000        0.0000        0.0000        0.0000        0.0000        0.0000        0.0000        0.0000        0.0000        0.0000        0.0000        0.0000        0.0000        0.0000        0.0000        0.0000        0.0000        0.0000        0.0000        0.0000        0.0000        0.0000        0.0000        0.0000        0.0000        0.0000        0.0000        0.0000        0.0000        0.0000        0.0000        0.0000        0.0000        0.0000        0.0000        0.0000        0.0000        0.0000        0.0000        0.0000        0.0000        0.0000        0.0000        0.0000        0.0000        0.0000        0.0000        0.0000        0.0000        0.0000        0.0000        0.0000        0.0000        0.0000        0.0000        0.0000        0.0000        0.0000        0.0000        0.0000        0.0000        0.0000        0.0000        0.0000        0.0000        0.0000        0.0000        0.0000      362.8663      328.2891      306.8568      268.8480      234.9556      208.8972      177.9020      156.2161      144.3430      151.4083      154.5350      152.0525      159.1497      153.7479      138.1685      146.6332      153.9003      161.0443      177.8808      165.0050      146.6649      148.9685      142.4368      143.0798      146.8993      172.3239      198.3766      219.5120      256.4337      286.8777      267.8681      252.6151      249.9095      251.6799      265.3120      300.4033      274.8271      242.2334      250.1766      243.6892      257.1158      249.6559      222.7691      215.6372      193.2913      206.8925      267.8968      300.4831      290.5699      287.8949      280.2262      284.7842      287.8223      275.5722      249.0029      218.2610      216.6346      219.6481      233.1492      220.1341      191.5636      210.6054      208.9996      225.3237      229.5685      214.6812      202.9211      199.8056      197.2513      206.0258      209.1172      187.7582      207.6294      225.7781      216.9084      214.6114      203.7692      204.0882      204.2885      196.5223      188.8168      163.1586      141.2798      147.2979      153.0798      130.8768      134.9434      131.3998      148.6928      171.2449        0.0000        0.0000        0.0000       79.5900      138.3164      128.4791      142.7276      132.8811       71.8800        0.0000        0.0000        0.0000        0.0000        0.0000        0.0000        0.0000        0.0000        0.0000        0.0000        0.0000        0.0000        0.0000        0.0000        0.0000        0.0000        0.0000        0.0000        0.0000        0.0000        0.0000        0.0000        0.0000        0.0000        0.0000        0.0000        0.0000        0.0000        0.0000        0.0000        0.0000        0.0000        0.0000        0.0000        0.0000        0.0000        0.0000        0.0000        0.0000        0.0000        0.0000        0.0000        0.0000        0.0000        0.0000        0.0000        0.0000        0.0000        0.0000        0.0000        0.0000        0.0000        0.0000
        0.0000        0.0000        0.0000        0.0000        0.0000        0.0000        0.0000        0.0000        0.0000        0.0000        0.0000        0.0000        0.0000        0.0000        0.0000        0.0000        0.0000        0.0000        0.0000        0.0000        0.0000        0.0000        0.0000        0.0000        0.0000        0.0000        0.0000        0.0000        0.0000        0.0000        0.0000        0.0000        0.0000        0.0000        0.0000        0.0000        0.0000        0.0000        0.0000        0.0000        0.0000        0.0000        0.0000        0.0000        0.0000        0.0000        0.0000        0.0000        0.0000        0.0000        0.0000        0.0000        0.0000        0.0000        0.0000        0.0000        0.0000        0.0000        0.0000        0.0000        0.0000        0.0000        0.0000        0.0000        0.0000        0.0000        0.0000        0.0000        0.0000        0.0000        0.0000        0.0000        0.0000        0.0000        0.0000        0.0000        0.0000        0.0000        0.0000        0.0000        0.0000        0.0000        0.0000        0.0000        0.0000        0.0000        0.0000        0.0000        0.0000        0.0000        0.0000        0.0000        0.0000        0.0000        0.0000        0.0000      307.2451      313.8308      287.7762      254.4227      247.8916      236.6440      216.9344      163.3060      154.8592      155.0922      156.1929      160.2927      160.9789      160.9609      147.5144      129.2747      132.8990      147.7014      165.1736      155.0418      152.1601      152.0330      132.0255      120.1592      114.7283      117.3304      130.8105      162.3760      199.0078      232.5957      234.8266      247.4379      267.9252      268.0648      277.6620      325.2075      325.2486      309.6576      304.3350      297.0199      285.7675      296.8051      278.3276      268.3759      255.4889      219.6398      228.2421      211.7373      239.7522      223.0089      219.6955      245.4894      255.7192      258.9492      254.2654      259.9603      249.4193      242.9475      237.6135      232.5647      222.8527      217.8981      230.8498      249.5574      256.5576      250.7116      242.9236      211.3476      215.6971      221.4166      224.2052      214.2755      200.6813      222.1771      247.3564      238.6516      217.1567      214.1289      205.5195      211.6790      200.8751      200.1136      190.0156      154.1985      153.6617      145.8880      127.3040       63.7920       52.9569      112.6610        0.0000        0.0000        0.0000        0.0000      151.7375      168.4132      182.9171      140.1388      132.6604       58.0800        0.0000        0.0000        0.0000        0.0000        0.0000        0.0000        0.0000        0.0000        0.0000        0.0000        0.0000        0.0000        0.0000        0.0000        0.0000        0.0000        0.0000        0.0000        0.0000        0.0000        0.0000        0.0000        0.0000        0.0000        0.0000        0.0000        0.0000        0.0000        0.0000        0.0000        0.0000        0.0000        0.0000        0.0000        0.0000        0.0000        0.0000        0.0000        0.0000        0.0000        0.0000        0.0000        0.0000        0.0000        0.0000        0.0000        0.0000        0.0000        0.0000        0.0000        0.0000        0.0000        0.0000
        0.0000        0.0000        0.0000        0.0000        0.0000        0.0000        0.0000        0.0000        0.0000        0.0000        0.0000        0.0000        0.0000        0.0000        0.0000        0.0000        0.0000        0.0000        0.0000        0.0000        0.0000        0.0000        0.0000        0.0000        0.0000        0.0000        0.0000        0.0000        0.0000        0.0000        0.0000        0.0000        0.0000        0.0000        0.0000        0.0000        0.0000        0.0000        0.0000        0.0000        0.0000        0.0000        0.0000        0.0000        0.0000        0.0000        0.0000        0.0000        0.0000        0.0000        0.0000        0.0000        0.0000        0.0000        0.0000        0.0000        0.0000        0.0000        0.0000        0.0000        0.0000        0.0000        0.0000        0.0000        0.0000        0.0000        0.0000        0.0000        0.0000        0.0000        0.0000        0.0000        0.0000        0.0000        0.0000        0.0000        0.0000        0.0000        0.0000        0.0000        0.0000        0.0000        0.0000        0.0000        0.0000        0.0000        0.0000        0.0000        0.0000        0.0000        0.0000        0.0000        0.0000        0.0000        0.0000        0.0000      282.3787      267.2398      236.9871      234.5384      236.6235      241.0892      225.0851      176.6628      154.8265      158.7498      152.4757      156.1813      165.5307      167.5548      158.2861      135.8873      135.6250      147.3705      145.6614      142.7856      135.3607      131.0958      120.3277      102.4244       99.4116      109.4710      131.0546      164.2326      198.1810      239.0719      240.9319      258.5775      264.0716      266.5107      284.7023      331.2519      340.7292      345.1862      358.9190      341.8607      304.9182      288.8686      267.1678      270.0533      254.1617      201.8761      212.8237      182.8622      189.6465      193.0491      198.0405      237.5836      249.1573      240.2131      249.4830      261.1686      291.0588      300.1581      276.2540      257.7228      242.8896      234.5390      252.9025      262.1856      275.9336      277.0645      266.5946      244.6432      251.4269      241.5819      238.1021      235.9817      238.5291      246.5557      234.9192      236.2702      234.7222      239.5120      240.6554      244.6389      219.5740      221.1395      225.1718      184.5470      161.3362      136.8948      132.8828        0.0000        0.0000        0.0000        0.0000        0.0000        0.0000      205.1294      199.8642      155.3736      144.3901      129.4621      125.8438        0.0000        0.0000        0.0000        0.0000        0.0000        0.0000        0.0000        0.0000        0.0000        0.0000        0.0000        0.0000        0.0000        0.0000        0.0000        0.0000        0.0000        0.0000        0.0000        0.0000        0.0000        0.0000        0.0000        0.0000        0.0000        0.0000        0.0000        0.0000        0.0000        0.0000        0.0000        0.0000        0.0000        0.0000        0.0000        0.0000        0.0000        0.0000        0.0000        0.0000        0.0000        0.0000        0.0000        0.0000        0.0000        0.0000        0.0000        0.0000        0.0000        0.0000        0.0000        0.0000        0.0000        0.0000
        0.0000        0.0000        0.0000        0.0000        0.0000        0.0000        0.0000        0.0000        0.0000        0.0000        0.0000        0.0000        0.0000        0.0000        0.0000        0.0000        0.0000        0.0000        0.0000        0.0000        0.0000        0.0000        0.0000        0.0000        0.0000        0.0000        0.0000        0.0000        0.0000        0.0000        0.0000        0.0000        0.0000        0.0000        0.0000        0.0000        0.0000        0.0000        0.0000        0.0000        0.0000        0.0000        0.0000        0.0000        0.0000        0.0000        0.0000        0.0000        0.0000        0.0000        0.0000        0.0000        0.0000        0.0000        0.0000        0.0000        0.0000        0.0000        0.0000        0.0000        0.0000        0.0000        0.0000        0.0000        0.0000        0.0000        0.0000        0.0000        0.0000        0.0000        0.0000        0.0000        0.0000        0.0000        0.0000        0.0000        0.0000        0.0000        0.0000        0.0000        0.0000        0.0000        0.0000        0.0000        0.0000        0.0000        0.0000        0.0000        0.0000        0.0000        0.0000        0.0000        0.0000        0.0000        0.0000        0.0000      272.2526      241.3564      219.4846      233.8577      239.7960      248.2589      217.1634      180.9925      161.6966      164.4855      162.2388      170.8170      177.4680      171.3152      163.5813      155.8833      132.8004      132.9830      144.7940      144.2021      141.0558      127.0159      119.6410      105.6347      115.4493      114.7530      150.1145      170.1282      201.9847      239.3581      271.1754      275.6898      249.5534      254.1063      285.5531      338.0615      349.5048      377.8778      355.5397      342.9293      331.7807      307.8696      277.9983      251.8098      240.3650      205.3902      212.9047      194.4197      204.8961      203.0372      195.7422      238.4646      259.8351      266.8799      287.9641      295.3498      289.6059      294.2113      289.6204      306.6786      298.2607      293.3770      282.4504      295.0764      309.7099      306.2142      291.0125      259.2416      264.7267      266.8247      270.5970      257.7918      288.3662      265.5018      264.8149      270.7225      286.0565      283.9936      282.4496      300.6603      244.0663      216.0656      217.9874      159.5130      143.6856      119.6539        0.0000        0.0000        0.0000        0.0000        0.0000        0.0000      215.9975      206.4891      205.0875      169.5545      139.4933      139.1234      144.8444        0.0000        0.0000        0.0000        0.0000        0.0000        0.0000        0.0000        0.0000        0.0000        0.0000        0.0000        0.0000        0.0000        0.0000        0.0000        0.0000        0.0000        0.0000        0.0000        0.0000        0.0000        0.0000        0.0000        0.0000        0.0000        0.0000        0.0000        0.0000        0.0000        0.0000        0.0000        0.0000        0.0000        0.0000        0.0000        0.0000        0.0000        0.0000        0.0000        0.0000        0.0000        0.0000        0.0000        0.0000        0.0000        0.0000        0.0000        0.0000        0.0000        0.0000        0.0000        0.0000        0.0000        0.0000
        0.0000        0.0000        0.0000        0.0000        0.0000        0.0000        0.0000        0.0000        0.0000        0.0000        0.0000        0.0000        0.0000        0.0000        0.0000        0.0000        0.0000        0.0000        0.0000        0.0000        0.0000        0.0000        0.0000        0.0000        0.0000        0.0000        0.0000        0.0000        0.0000        0.0000        0.0000        0.0000        0.0000        0.0000        0.0000        0.0000        0.0000        0.0000        0.0000        0.0000        0.0000        0.0000        0.0000        0.0000        0.0000        0.0000        0.0000        0.0000        0.0000        0.0000        0.0000        0.0000        0.0000        0.0000        0.0000        0.0000        0.0000        0.0000        0.0000        0.0000        0.0000        0.0000        0.0000        0.0000        0.0000        0.0000        0.0000        0.0000        0.0000        0.0000        0.0000        0.0000        0.0000        0.0000        0.0000        0.0000        0.0000        0.0000        0.0000        0.0000        0.0000        0.0000        0.0000        0.0000        0.0000        0.0000        0.0000        0.0000        0.0000        0.0000        0.0000        0.0000        0.0000        0.0000        0.0000        0.0000        0.0000      254.1684      210.0023      230.2417      243.5061      233.4932      208.0865      178.4088      172.7592      166.7976      153.7002      177.8369      173.9521      188.5120      183.7541      184.0087      169.2798      145.2038      151.5063      155.8530      144.5586      131.8820      116.1053      103.3489      116.4614      124.1724      144.5291      168.4295      180.0220      207.9902      260.1997      262.8301      263.7809      267.6127      299.6345      338.4809      348.7411      380.9260      373.6184      376.8036      366.0683      333.0001      299.5526      260.0892      240.2695      225.3586      225.2386      223.7326      245.8778      224.1687      243.8650      286.5460      314.9816      321.0434      334.9457      352.9944      372.1932      333.3035      346.3216      355.7311      339.5324      306.3693      323.3549      350.0895      370.1705      334.0762      332.1719      327.6318      294.1209      315.9482      304.5157      303.6440      295.4171      272.9930      267.1040      285.6960      276.2022      309.0268      290.6056      269.7881      226.1997      217.3851      207.0745      174.3472      164.4784        0.0000        0.0000        0.0000        0.0000        0.0000        0.0000        0.0000      197.1148      201.5497      206.4800      196.1829      159.8941      142.2666      145.5859        0.0000        0.0000        0.0000        0.0000        0.0000        0.0000        0.0000        0.0000        0.0000        0.0000        0.0000        0.0000        0.0000        0.0000        0.0000        0.0000        0.0000        0.0000        0.0000        0.0000        0.0000        0.0000        0.0000        0.0000        0.0000        0.0000        0.0000        0.0000        0.0000        0.0000        0.0000        0.0000        0.0000        0.0000        0.0000        0.0000        0.0000        0.0000        0.0000        0.0000        0.0000        0.0000        0.0000        0.0000        0.0000        0.0000        0.0000        0.0000        0.0000        0.0000        0.0000        0.0000        0.0000        0.0000
        0.0000        0.0000        0.0000        0.0000        0.0000        0.0000        0.0000        0.0000        0.0000        0.0000        0.0000        0.0000        0.0000        0.0000        0.0000        0.0000        0.0000        0.0000        0.0000        0.0000        0.0000        0.0000        0.0000        0.0000        0.0000        0.0000        0.0000        0.0000        0.0000        0.0000        0.0000        0.0000        0.0000        0.0000        0.0000        0.0000        0.0000        0.0000        0.0000        0.0000        0.0000        0.0000        0.0000        0.0000        0.0000        0.0000        0.0000        0.0000        0.0000        0.0000        0.0000        0.0000        0.0000        0.0000        0.0000        0.0000        0.0000        0.0000        0.0000        0.0000        0.0000        0.0000        0.0000        0.0000        0.0000        0.0000        0.0000        0.0000        0.0000        0.0000        0.0000        0.0000        0.0000        0.0000        0.0000        0.0000        0.0000        0.0000        0.0000        0.0000        0.0000        0.0000        0.0000        0.0000        0.0000        0.0000        0.0000        0.0000        0.0000        0.0000        0.0000        0.0000        0.0000        0.0000        0.0000        0.0000      281.0385      222.7107      200.5098      213.4300        0.0000      227.4975      204.2853      190.5435      186.6139      189.8928      179.7141      193.4051      188.1060      195.2116      207.0789      214.3504      230.8707      191.0496      162.8391      159.1204      143.9108      139.2859      122.3819       98.8957      115.0645      136.4765      160.7420      167.8142      181.9586      207.4321      238.8470      277.5148      297.3490      321.0195      332.7720      332.5243      352.3416      357.9066      356.9483      326.8347      312.8432      306.7157      285.1700      250.6416      219.8591      212.3154      226.9656      261.9460      255.8277      256.9857      283.8642      314.5289      335.8148      334.9918      314.3571      350.5909      372.3878      361.8733      369.2240      335.2117      314.7148      325.3311      344.1092      356.7380      373.9807      369.6790      335.5995      344.3123      337.9151      339.2996      342.2473      331.3227      313.9472      315.8882      311.2166      274.1903      277.1279      262.7223      233.3469      197.1404      192.3921      159.1788      152.5761        0.0000        0.0000        0.0000        0.0000        0.0000      103.9500      108.3900        0.0000      262.1066      249.1365      283.9834      276.1452      258.4063      205.4715      181.8653        0.0000        0.0000        0.0000        0.0000        0.0000        0.0000        0.0000        0.0000        0.0000        0.0000        0.0000        0.0000        0.0000        0.0000        0.0000        0.0000        0.0000        0.0000        0.0000        0.0000        0.0000        0.0000        0.0000        0.0000        0.0000        0.0000        0.0000        0.0000        0.0000        0.0000        0.0000        0.0000        0.0000        0.0000        0.0000        0.0000        0.0000        0.0000        0.0000        0.0000        0.0000        0.0000        0.0000        0.0000        0.0000        0.0000        0.0000        0.0000        0.0000        0.0000        0.0000        0.0000        0.0000        0.0000        0.0000
        0.0000        0.0000        0.0000        0.0000        0.0000        0.0000        0.0000        0.0000        0.0000        0.0000        0.0000        0.0000        0.0000        0.0000        0.0000        0.0000        0.0000        0.0000        0.0000        0.0000        0.0000        0.0000        0.0000        0.0000        0.0000        0.0000        0.0000        0.0000        0.0000        0.0000        0.0000        0.0000        0.0000        0.0000        0.0000        0.0000        0.0000        0.0000        0.0000        0.0000        0.0000        0.0000        0.0000        0.0000        0.0000        0.0000        0.0000        0.0000        0.0000        0.0000        0.0000        0.0000        0.0000        0.0000        0.0000        0.0000        0.0000        0.0000        0.0000        0.0000        0.0000        0.0000        0.0000        0.0000        0.0000        0.0000        0.0000        0.0000        0.0000        0.0000        0.0000        0.0000        0.0000        0.0000        0.0000        0.0000        0.0000        0.0000        0.0000        0.0000        0.0000        0.0000        0.0000        0.0000        0.0000        0.0000        0.0000        0.0000        0.0000        0.0000        0.0000        0.0000        0.0000        0.0000        0.0000        0.0000        0.0000      247.9579        0.0000        0.0000        0.0000      234.7798      214.4668      217.0235      212.6498      216.6261      207.7308      219.2325      206.6961      206.5252      218.7059      217.0934      217.1192      186.2628      165.1115      155.3710      147.3142      139.4299      138.7728      119.6358      114.6522      138.9707      152.4651      168.9585      190.8951      218.7350      256.4118      303.9107      318.6328      361.4676      374.8588      377.0754      371.0508      378.5270      340.2278      323.1326      333.3469      331.4908      301.6480      275.8747      265.0570      303.3547      317.4725      316.5248      310.3822      302.8135      340.6560      372.2809      378.3167      375.9858      363.9646      397.5603      386.9818      379.1913      392.4861      365.0492      351.2173      361.7385      347.4120      368.4204      384.8731      345.8400      381.5342      382.4819      371.7645      403.1068      402.1262      390.7035      367.7495      371.9033      375.8721      309.9255      280.8375      236.8050      204.1370      187.2598      173.1736      151.5572      129.6459        0.0000        0.0000        0.0000        0.0000        0.0000      118.6200      105.3600      103.8000      278.3662      302.1952      334.1141      317.1966      247.9164      224.7208      203.3969        0.0000        0.0000        0.0000        0.0000        0.0000        0.0000        0.0000        0.0000        0.0000        0.0000        0.0000        0.0000        0.0000        0.0000        0.0000        0.0000        0.0000        0.0000        0.0000        0.0000        0.0000        0.0000        0.0000        0.0000        0.0000        0.0000        0.0000        0.0000        0.0000        0.0000        0.0000        0.0000        0.0000        0.0000        0.0000        0.0000        0.0000        0.0000        0.0000        0.0000        0.0000        0.0000        0.0000        0.0000        0.0000        0.0000        0.0000        0.0000        0.0000        0.0000        0.0000        0.0000        0.0000        0.0000        0.0000
        0.0000        0.0000        0.0000        0.0000        0.0000        0.0000        0.0000        0.0000        0.0000        0.0000        0.0000        0.0000        0.0000        0.0000        0.0000        0.0000        0.0000        0.0000        0.0000        0.0000        0.0000        0.0000        0.0000        0.0000        0.0000        0.0000        0.0000        0.0000        0.0000        0.0000        0.0000        0.0000        0.0000        0.0000        0.0000        0.0000        0.0000        0.0000        0.0000        0.0000        0.0000        0.0000        0.0000        0.0000        0.0000        0.0000        0.0000        0.0000        0.0000        0.0000        0.0000        0.0000        0.0000        0.0000        0.0000        0.0000        0.0000        0.0000        0.0000        0.0000        0.0000        0.0000        0.0000        0.0000        0.0000        0.0000        0.0000        0.0000        0.0000        0.0000        0.0000        0.0000        0.0000        0.0000        0.0000        0.0000        0.0000        0.0000        0.0000        0.0000        0.0000        0.0000        0.0000        0.0000        0.0000        0.0000        0.0000        0.0000        0.0000        0.0000        0.0000        0.0000        0.0000        0.0000        0.0000        0.0000        0.0000        0.0000        0.0000        0.0000        0.0000      235.5325      240.5882      236.6973      223.1090      215.5338      212.7035      219.5859      204.5470      226.2169      227.0418      217.5463      207.2908      192.6892      210.7953      179.1671      169.7127      162.6464      158.6729      132.6408      121.5472      131.9442      148.5249      181.7137      208.3413      244.4647      287.3975      318.0495      349.5129      367.8058      368.2211      367.4189      364.8262      368.3804      334.3050      314.3079      315.1608      335.2323      285.1955      267.6646      296.3973      346.1228      369.1582      331.1120      333.7861      339.2459      394.8743      417.8632      477.0767      459.6562      422.8506      386.2905      417.6085      376.7446      380.4628      368.5202      348.8061      352.7557      362.5178      372.4275      361.4674      362.4614      417.0459      416.2089      426.6702      442.5967      444.9232      423.1620      420.9179      432.8701      421.9864      306.0207      256.4656      227.6973      217.4157      188.7757      174.3188        0.0000        0.0000        0.0000        0.0000        0.0000        0.0000       91.1700      117.4500      110.0400      171.7800      316.0981      336.6396      357.6078      322.7999      289.8056      259.7964      222.6386        0.0000        0.0000        0.0000        0.0000        0.0000        0.0000        0.0000        0.0000        0.0000        0.0000        0.0000        0.0000        0.0000        0.0000        0.0000        0.0000        0.0000        0.0000        0.0000        0.0000        0.0000        0.0000        0.0000        0.0000        0.0000        0.0000        0.0000        0.0000        0.0000        0.0000        0.0000        0.0000        0.0000        0.0000        0.0000        0.0000        0.0000        0.0000        0.0000        0.0000        0.0000        0.0000        0.0000        0.0000        0.0000        0.0000        0.0000        0.0000        0.0000        0.0000        0.0000        0.0000        0.0000        0.0000        0.0000
        0.0000        0.0000        0.0000        0.0000        0.0000        0.0000        0.0000        0.0000        0.0000        0.0000        0.0000        0.0000        0.0000        0.0000        0.0000        0.0000        0.0000        0.0000        0.0000        0.0000        0.0000        0.0000        0.0000        0.0000        0.0000        0.0000        0.0000        0.0000        0.0000        0.0000        0.0000        0.0000        0.0000        0.0000        0.0000        0.0000        0.0000        0.0000        0.0000        0.0000        0.0000        0.0000        0.0000        0.0000        0.0000        0.0000        0.0000        0.0000        0.0000        0.0000        0.0000        0.0000        0.0000        0.0000        0.0000        0.0000        0.0000        0.0000        0.0000        0.0000        0.0000        0.0000        0.0000        0.0000        0.0000        0.0000        0.0000        0.0000        0.0000        0.0000        0.0000        0.0000        0.0000        0.0000        0.0000        0.0000        0.0000        0.0000        0.0000        0.0000        0.0000        0.0000        0.0000        0.0000        0.0000        0.0000        0.0000        0.0000        0.0000        0.0000        0.0000        0.0000        0.0000        0.0000        0.0000        0.0000        0.0000        0.0000        0.0000        0.0000        0.0000        0.0000      241.9834      242.4301      208.7791      190.1913      207.3967      234.9542      207.3935      213.9648      208.6411      200.4242      220.2313      219.2989      251.9850      244.7270      228.3398      219.2171      210.8966      177.4977      158.1228      158.7368      173.4687      220.0899      232.5800      261.6505      280.1461      331.4991      340.3161      339.6727      326.7562      314.4628      336.6949      335.2386      349.4641      351.9862      329.7005      331.5854      322.3091      293.0737      290.0549      331.2970      339.6331      353.3289      357.0255      335.5005      355.9835      425.9086      474.1525      449.7567      406.3435      384.4431      408.2392      364.6742      372.4506      355.2244      358.0638      352.3267      363.7763      360.4821      355.9087      362.9681      363.8616      403.0468      406.9145      452.0019      472.4257      469.6709      484.3306      476.5540      421.0975      314.8622      295.3156      254.8846      254.9957      206.0648      190.2621        0.0000        0.0000        0.0000        0.0000        0.0000        0.0000        0.0000      169.5600      183.0600      248.9100      352.2446      352.5705      356.3716      304.2726      280.7163      240.2963      191.0051        0.0000        0.0000        0.0000        0.0000        0.0000        0.0000        0.0000        0.0000        0.0000        0.0000        0.0000        0.0000        0.0000        0.0000        0.0000        0.0000        0.0000        0.0000        0.0000        0.0000        0.0000        0.0000        0.0000        0.0000        0.0000        0.0000        0.0000        0.0000        0.0000        0.0000        0.0000        0.0000        0.0000        0.0000        0.0000        0.0000        0.0000        0.0000        0.0000        0.0000        0.0000        0.0000        0.0000        0.0000        0.0000        0.0000        0.0000        0.0000        0.0000        0.0000        0.0000        0.0000        0.0000        0.0000        0.0000
        0.0000        0.0000        0.0000        0.0000        0.0000        0.0000        0.0000        0.0000        0.0000        0.0000        0.0000        0.0000        0.0000        0.0000        0.0000        0.0000        0.0000        0.0000        0.0000        0.0000        0.0000        0.0000        0.0000        0.0000        0.0000        0.0000        0.0000        0.0000        0.0000        0.0000        0.0000        0.0000        0.0000        0.0000        0.0000        0.0000        0.0000        0.0000        0.0000        0.0000        0.0000        0.0000        0.0000        0.0000        0.0000        0.0000        0.0000        0.0000        0.0000        0.0000        0.0000        0.0000        0.0000        0.0000        0.0000        0.0000        0.0000        0.0000        0.0000        0.0000        0.0000        0.0000        0.0000        0.0000        0.0000        0.0000        0.0000        0.0000        0.0000        0.0000        0.0000        0.0000        0.0000        0.0000        0.0000        0.0000        0.0000        0.0000        0.0000        0.0000        0.0000        0.0000        0.0000        0.0000        0.0000        0.0000        0.0000        0.0000        0.0000        0.0000        0.0000        0.0000        0.0000        0.0000        0.0000        0.0000        0.0000        0.0000        0.0000        0.0000        0.0000        0.0000        0.0000      298.1330      283.9344      265.5522      248.3496      233.1383      214.1511      209.0509      223.7726      253.8362      282.5311      293.2231      311.1496      381.5963      397.1386      357.7343      332.7814      283.9410      268.8735      260.2838      277.7208      296.7184      294.5522      303.3788      330.9627        0.0000        0.0000      271.6258      262.7399      268.3715      281.3219      299.8274      313.6431      307.0472      292.8112      314.5553      327.2876      336.2236      360.6373      332.8606      341.0377      352.1305      389.0305      370.1626      353.9765      427.4901      462.9823      440.4834      423.3288      401.2382      385.1816      359.7780      373.6024      387.0120      403.4344      419.9149      393.6975      371.7026      355.8296      354.2616      362.3528      392.2049      397.2531      439.4409      508.2795      545.9363      565.1423      539.1033      482.1503      346.2360      313.3743      240.1811        0.0000        0.0000        0.0000        0.0000        0.0000        0.0000        0.0000        0.0000        0.0000        0.0000        0.0000        0.0000        0.0000      371.5142      366.2813      350.3500      253.1545      173.9188      135.4915        0.0000        0.0000        0.0000        0.0000        0.0000        0.0000        0.0000        0.0000        0.0000        0.0000        0.0000        0.0000        0.0000        0.0000        0.0000        0.0000        0.0000        0.0000        0.0000        0.0000        0.0000        0.0000        0.0000        0.0000        0.0000        0.0000        0.0000        0.0000        0.0000        0.0000        0.0000        0.0000        0.0000        0.0000        0.0000        0.0000        0.0000        0.0000        0.0000        0.0000        0.0000        0.0000        0.0000        0.0000        0.0000        0.0000        0.0000        0.0000        0.0000        0.0000        0.0000        0.0000        0.0000        0.0000        0.0000        0.0000
        0.0000        0.0000        0.0000        0.0000        0.0000        0.0000        0.0000        0.0000        0.0000        0.0000        0.0000        0.0000        0.0000        0.0000        0.0000        0.0000        0.0000        0.0000        0.0000        0.0000        0.0000        0.0000        0.0000        0.0000        0.0000        0.0000        0.0000        0.0000        0.0000        0.0000        0.0000        0.0000        0.0000        0.0000        0.0000        0.0000        0.0000        0.0000        0.0000        0.0000        0.0000        0.0000        0.0000        0.0000        0.0000        0.0000        0.0000        0.0000        0.0000        0.0000        0.0000        0.0000        0.0000        0.0000        0.0000        0.0000        0.0000        0.0000        0.0000        0.0000        0.0000        0.0000        0.0000        0.0000        0.0000        0.0000        0.0000        0.0000        0.0000        0.0000        0.0000        0.0000        0.0000        0.0000        0.0000        0.0000        0.0000        0.0000        0.0000        0.0000        0.0000        0.0000        0.0000        0.0000        0.0000        0.0000        0.0000        0.0000        0.0000        0.0000        0.0000        0.0000        0.0000        0.0000        0.0000        0.0000        0.0000        0.0000        0.0000        0.0000        0.0000        0.0000        0.0000      283.6694      278.9746      298.1957      283.5107      225.6754      199.7056      227.3434      258.3915      291.5143      313.7451      324.8639      366.8228      430.5642      467.3157      449.4885      406.0611      327.7775      316.2625      322.3348      321.9449      329.3868      329.8894      343.2601        0.0000        0.0000        0.0000        0.0000        0.0000        0.0000      266.6397      276.4972      297.9980      290.8373      279.4695      295.7372      325.5027      351.5143      360.8847      366.7751      371.2619      421.3338      406.4055      398.3540      407.8517      494.4046      488.5835      471.7536      475.3084      435.1145      402.9554      399.8753      408.1746      438.1805      467.0533      452.7977      432.7823      424.4892      449.7955      397.4865      396.8292      413.0601      428.9066      475.1783      515.5467      532.0261      572.2704      544.9387      501.5212      358.0108        0.0000        0.0000        0.0000        0.0000        0.0000        0.0000        0.0000        0.0000        0.0000        0.0000        0.0000        0.0000        0.0000        0.0000        0.0000      379.0862      327.8831      286.8827      234.5129      148.0452      132.2451      134.3059        0.0000        0.0000        0.0000        0.0000        0.0000        0.0000        0.0000        0.0000        0.0000        0.0000        0.0000        0.0000        0.0000        0.0000        0.0000        0.0000        0.0000        0.0000        0.0000        0.0000        0.0000        0.0000        0.0000        0.0000        0.0000        0.0000        0.0000        0.0000        0.0000        0.0000        0.0000        0.0000        0.0000        0.0000        0.0000        0.0000        0.0000        0.0000        0.0000        0.0000        0.0000        0.0000        0.0000        0.0000        0.0000        0.0000        0.0000        0.0000        0.0000        0.0000        0.0000        0.0000        0.0000        0.0000        0.0000
        0.0000        0.0000        0.0000        0.0000        0.0000        0.0000        0.0000        0.0000        0.0000        0.0000        0.0000        0.0000        0.0000        0.0000        0.0000        0.0000        0.0000        0.0000        0.0000        0.0000        0.0000        0.0000        0.0000        0.0000        0.0000        0.0000        0.0000        0.0000        0.0000        0.0000        0.0000        0.0000        0.0000        0.0000        0.0000        0.0000        0.0000        0.0000        0.0000        0.0000        0.0000        0.0000        0.0000        0.0000        0.0000        0.0000        0.0000        0.0000        0.0000        0.0000        0.0000        0.0000        0.0000        0.0000        0.0000        0.0000        0.0000        0.0000        0.0000        0.0000        0.0000        0.0000        0.0000        0.0000        0.0000        0.0000        0.0000        0.0000        0.0000        0.0000        0.0000        0.0000        0.0000        0.0000        0.0000        0.0000        0.0000        0.0000        0.0000        0.0000        0.0000        0.0000        0.0000        0.0000        0.0000        0.0000        0.0000        0.0000        0.0000        0.0000        0.0000        0.0000        0.0000        0.0000        0.0000        0.0000        0.0000        0.0000        0.0000        0.0000        0.0000        0.0000        0.0000      275.2972      268.5205      280.3583      271.8444      228.0263      201.2416      202.5867      249.9899      308.5767      326.2679      338.8762      374.6097      457.7319      498.3863        0.0000      467.7374      378.5880        0.0000        0.0000      364.2740      335.6584        0.0000        0.0000        0.0000        0.0000        0.0000        0.0000        0.0000        0.0000      255.8731      267.5529      273.0670      270.7365      270.8021      294.2642      311.7957      350.1606      392.7603      408.2761      440.7676      473.4675      448.5930      441.6819      437.9154      500.7307      533.9233      534.6260      515.4938      460.6795      419.8320      431.3513      482.2934      508.7622      535.4625      490.4203      465.8499      462.4208      438.1109      473.7101      496.3763      503.8359      491.5329      512.8244      535.4833        0.0000        0.0000        0.0000        0.0000        0.0000        0.0000        0.0000        0.0000        0.0000        0.0000        0.0000        0.0000        0.0000        0.0000        0.0000        0.0000        0.0000        0.0000        0.0000        0.0000      362.4203      327.0394      296.8523      301.7173      198.3799        0.0000        0.0000        0.0000        0.0000        0.0000        0.0000        0.0000        0.0000        0.0000        0.0000        0.0000        0.0000        0.0000        0.0000        0.0000        0.0000        0.0000        0.0000        0.0000        0.0000        0.0000        0.0000        0.0000        0.0000        0.0000        0.0000        0.0000        0.0000        0.0000        0.0000        0.0000        0.0000        0.0000        0.0000        0.0000        0.0000        0.0000        0.0000        0.0000        0.0000        0.0000        0.0000        0.0000        0.0000        0.0000        0.0000        0.0000        0.0000        0.0000        0.0000        0.0000        0.0000        0.0000        0.0000        0.0000        0.0000        0.0000
        0.0000        0.0000        0.0000        0.0000        0.0000        0.0000        0.0000        0.0000        0.0000        0.0000        0.0000        0.0000        0.0000        0.0000        0.0000        0.0000        0.0000        0.0000        0.0000        0.0000        0.0000        0.0000        0.0000        0.0000        0.0000        0.0000        0.0000        0.0000        0.0000        0.0000        0.0000        0.0000        0.0000        0.0000        0.0000        0.0000        0.0000        0.0000        0.0000        0.0000        0.0000        0.0000        0.0000        0.0000        0.0000        0.0000        0.0000        0.0000        0.0000        0.0000        0.0000        0.0000        0.0000        0.0000        0.0000        0.0000        0.0000        0.0000        0.0000        0.0000        0.0000        0.0000        0.0000        0.0000        0.0000        0.0000        0.0000        0.0000        0.0000        0.0000        0.0000        0.0000        0.0000        0.0000        0.0000        0.0000        0.0000        0.0000        0.0000        0.0000        0.0000        0.0000        0.0000        0.0000        0.0000        0.0000        0.0000        0.0000        0.0000        0.0000        0.0000        0.0000        0.0000        0.0000        0.0000        0.0000        0.0000        0.0000        0.0000        0.0000        0.0000        0.0000        0.0000      246.6588      242.3247      255.8108      253.4108      206.8832      188.5588      189.7420      219.7787      272.3604      310.9154      318.4603        0.0000        0.0000        0.0000        0.0000        0.0000        0.0000        0.0000        0.0000        0.0000        0.0000        0.0000        0.0000        0.0000        0.0000        0.0000        0.0000        0.0000        0.0000        0.0000      244.5036      257.8554      268.2528      272.5370      288.9523      324.3190      404.7615      466.1675      476.1759      418.0005      401.1626      412.7231      440.4379      437.4432      475.5663      509.3187      513.1774      502.8962      473.3410      487.9273      494.1015      492.0538      528.8099      565.0017      528.2785      491.8572      532.1893      486.3201      579.8076      593.9611      559.1358      512.2363      484.5856        0.0000        0.0000        0.0000        0.0000        0.0000        0.0000        0.0000        0.0000        0.0000        0.0000        0.0000        0.0000        0.0000        0.0000        0.0000        0.0000        0.0000        0.0000        0.0000        0.0000        0.0000        0.0000      294.2278      318.3064      325.0600        0.0000      206.1831      184.8943        0.0000        0.0000        0.0000        0.0000        0.0000        0.0000        0.0000        0.0000        0.0000        0.0000        0.0000        0.0000        0.0000        0.0000        0.0000        0.0000        0.0000        0.0000        0.0000        0.0000        0.0000        0.0000        0.0000        0.0000        0.0000        0.0000        0.0000        0.0000        0.0000        0.0000        0.0000        0.0000        0.0000        0.0000        0.0000        0.0000        0.0000        0.0000        0.0000        0.0000        0.0000        0.0000        0.0000        0.0000        0.0000        0.0000        0.0000        0.0000        0.0000        0.0000        0.0000        0.0000        0.0000        0.0000        0.0000
        0.0000        0.0000        0.0000        0.0000        0.0000        0.0000        0.0000        0.0000        0.0000        0.0000        0.0000        0.0000        0.0000        0.0000        0.0000        0.0000        0.0000        0.0000        0.0000        0.0000        0.0000        0.0000        0.0000        0.0000        0.0000        0.0000        0.0000        0.0000        0.0000        0.0000        0.0000        0.0000        0.0000        0.0000        0.0000        0.0000        0.0000        0.0000        0.0000        0.0000        0.0000        0.0000        0.0000        0.0000        0.0000        0.0000        0.0000        0.0000        0.0000        0.0000        0.0000        0.0000        0.0000        0.0000        0.0000        0.0000        0.0000        0.0000        0.0000        0.0000        0.0000        0.0000        0.0000        0.0000        0.0000        0.0000        0.0000        0.0000        0.0000        0.0000        0.0000        0.0000        0.0000        0.0000        0.0000        0.0000        0.0000        0.0000        0.0000        0.0000        0.0000        0.0000        0.0000        0.0000        0.0000        0.0000        0.0000        0.0000        0.0000        0.0000        0.0000        0.0000        0.0000        0.0000        0.0000        0.0000        0.0000        0.0000        0.0000        0.0000        0.0000        0.0000        0.0000        0.0000        0.0000      194.9740      199.1079      173.6171      158.9951      161.8803      182.2314      234.3274      230.2046      235.6440      275.2708        0.0000        0.0000        0.0000        0.0000        0.0000        0.0000        0.0000        0.0000        0.0000        0.0000        0.0000        0.0000        0.0000        0.0000        0.0000        0.0000        0.0000        0.0000      207.2307      213.0920      260.2027      283.1117      319.4748      374.8182      492.7105      543.7510      487.6797      408.8992      335.0656      345.3266      347.9577      349.8642      397.4547      395.3333      396.3611      410.4847      444.5917      485.2798      504.4030      512.3497      525.1953      577.0321      582.7316      605.8668      720.0417      671.8681      652.0115      557.1993      502.1700      446.1300        0.0000        0.0000        0.0000        0.0000        0.0000        0.0000        0.0000        0.0000        0.0000        0.0000        0.0000        0.0000        0.0000        0.0000        0.0000        0.0000        0.0000        0.0000        0.0000        0.0000        0.0000        0.0000        0.0000        0.0000      340.2529      336.9309        0.0000      275.6400      314.8499        0.0000        0.0000        0.0000        0.0000        0.0000        0.0000        0.0000        0.0000        0.0000        0.0000        0.0000        0.0000        0.0000        0.0000        0.0000        0.0000        0.0000        0.0000        0.0000        0.0000        0.0000        0.0000        0.0000        0.0000        0.0000        0.0000        0.0000        0.0000        0.0000        0.0000        0.0000        0.0000        0.0000        0.0000        0.0000        0.0000        0.0000        0.0000        0.0000        0.0000        0.0000        0.0000        0.0000        0.0000        0.0000        0.0000        0.0000        0.0000        0.0000        0.0000        0.0000        0.0000        0.0000        0.0000        0.0000
        0.0000        0.0000        0.0000        0.0000        0.0000        0.0000        0.0000        0.0000        0.0000        0.0000        0.0000        0.0000        0.0000        0.0000        0.0000        0.0000        0.0000        0.0000        0.0000        0.0000        0.0000        0.0000        0.0000        0.0000        0.0000        0.0000        0.0000        0.0000        0.0000        0.0000        0.0000        0.0000        0.0000        0.0000        0.0000        0.0000        0.0000        0.0000        0.0000        0.0000        0.0000        0.0000        0.0000        0.0000        0.0000        0.0000        0.0000        0.0000        0.0000        0.0000        0.0000        0.0000        0.0000        0.0000        0.0000        0.0000        0.0000        0.0000        0.0000        0.0000        0.0000        0.0000        0.0000        0.0000        0.0000        0.0000        0.0000        0.0000        0.0000        0.0000        0.0000        0.0000        0.0000        0.0000        0.0000        0.0000        0.0000        0.0000        0.0000        0.0000        0.0000        0.0000        0.0000        0.0000        0.0000        0.0000        0.0000        0.0000        0.0000        0.0000        0.0000        0.0000        0.0000        0.0000        0.0000        0.0000        0.0000        0.0000        0.0000        0.0000        0.0000        0.0000        0.0000        0.0000        0.0000        0.0000      161.8944      158.8186      155.4987      153.0570      150.8392      191.3277      204.8113      219.5266      233.8761        0.0000        0.0000        0.0000        0.0000        0.0000        0.0000        0.0000        0.0000        0.0000        0.0000        0.0000        0.0000        0.0000        0.0000        0.0000        0.0000        0.0000        0.0000        0.0000        0.0000      244.4774      291.9422      352.8845      413.9123      510.7329      541.5262      480.6222      414.3707      320.3715      283.6761      266.7131      281.7895      378.9553      361.6255      342.4041      339.3607      383.0503      431.2521      425.3220      445.6564      562.3750      639.8047      629.3660      738.2186      670.2462        0.0000        0.0000      547.3113        0.0000        0.0000        0.0000        0.0000        0.0000        0.0000        0.0000        0.0000        0.0000        0.0000        0.0000        0.0000        0.0000        0.0000        0.0000        0.0000        0.0000        0.0000        0.0000        0.0000        0.0000        0.0000        0.0000        0.0000        0.0000        0.0000      394.4089      381.9630        0.0000        0.0000        0.0000        0.0000        0.0000        0.0000        0.0000        0.0000        0.0000        0.0000        0.0000        0.0000        0.0000        0.0000        0.0000        0.0000        0.0000        0.0000        0.0000        0.0000        0.0000        0.0000        0.0000        0.0000        0.0000        0.0000        0.0000        0.0000        0.0000        0.0000        0.0000        0.0000        0.0000        0.0000        0.0000        0.0000        0.0000        0.0000        0.0000        0.0000        0.0000        0.0000        0.0000        0.0000        0.0000        0.0000        0.0000        0.0000        0.0000        0.0000        0.0000        0.0000        0.0000        0.0000        0.0000        0.0000        0.0000        0.0000
[truncated: 212,709 more chars]
