# Supplementary material for: Multidimensional evaluation of the TRMM 3B43V7 satellite-based precipitation product in mainland China from 1998–2016
Source: PeerJ. 2020 Feb 20;8:e8615. doi: 10.7717/peerj.8615 (PMC7036276; doi:10.7717/peerj.8615)
Supplement: Supplemental Information 2 [file peerj-08-8615-s002.zip › TRMM_3B43 data/TRMM 3B43 data-Year-Month/2003-07.txt]

ncols         249
nrows         175
xllcorner     73.250
yllcorner     6.500
cellsize      0.25000
        0.0000        0.0000        0.0000        0.0000        0.0000        0.0000        0.0000        0.0000        0.0000        0.0000        0.0000        0.0000        0.0000        0.0000        0.0000        0.0000        0.0000        0.0000        0.0000        0.0000        0.0000        0.0000        0.0000        0.0000        0.0000        0.0000        0.0000        0.0000        0.0000        0.0000        0.0000        0.0000        0.0000        0.0000        0.0000        0.0000        0.0000        0.0000        0.0000        0.0000        0.0000        0.0000        0.0000        0.0000        0.0000        0.0000        0.0000        0.0000        0.0000        0.0000        0.0000        0.0000        0.0000        0.0000        0.0000        0.0000        0.0000        0.0000        0.0000        0.0000        0.0000        0.0000        0.0000        0.0000        0.0000        0.0000        0.0000        0.0000        0.0000        0.0000        0.0000        0.0000        0.0000        0.0000        0.0000        0.0000        0.0000        0.0000        0.0000        0.0000        0.0000        0.0000        0.0000        0.0000        0.0000        0.0000        0.0000        0.0000        0.0000        0.0000        0.0000        0.0000        0.0000        0.0000        0.0000        0.0000        0.0000        0.0000        0.0000        0.0000        0.0000        0.0000        0.0000        0.0000        0.0000        0.0000        0.0000        0.0000        0.0000        0.0000        0.0000        0.0000        0.0000        0.0000        0.0000        0.0000        0.0000        0.0000        0.0000        0.0000        0.0000        0.0000        0.0000        0.0000        0.0000        0.0000        0.0000        0.0000        0.0000        0.0000        0.0000        0.0000        0.0000        0.0000        0.0000        0.0000        0.0000        0.0000        0.0000        0.0000        0.0000        0.0000        0.0000        0.0000        0.0000        0.0000        0.0000        0.0000        0.0000        0.0000        0.0000        0.0000        0.0000        0.0000        0.0000        0.0000        0.0000        0.0000        0.0000        0.0000        0.0000        0.0000        0.0000        0.0000        0.0000        0.0000        0.0000        0.0000        0.0000        0.0000        0.0000        0.0000        0.0000      108.6709       88.8797       96.7425        0.0000        0.0000        0.0000      104.0512      111.5737      145.5049      187.7639      228.1073      200.1412      182.5933      170.7654      125.2589       98.7882       94.5541       96.0911      128.1509      120.3603      132.7134      157.6341      141.7316      167.8530      182.7323      180.6408      197.0760      152.4003      136.0821      180.8043      218.0504      210.8905      212.8927      171.2173      157.7219      208.2049      252.9517      273.0044      272.8597      282.3096      293.5019      283.2878      279.4859      270.6132      281.6492      271.9875        0.0000        0.0000        0.0000        0.0000        0.0000        0.0000        0.0000        0.0000        0.0000        0.0000        0.0000        0.0000        0.0000        0.0000        0.0000        0.0000        0.0000        0.0000        0.0000        0.0000        0.0000        0.0000        0.0000        0.0000        0.0000        0.0000        0.0000        0.0000        0.0000        0.0000
        0.0000        0.0000        0.0000        0.0000        0.0000        0.0000        0.0000        0.0000        0.0000        0.0000        0.0000        0.0000        0.0000        0.0000        0.0000        0.0000        0.0000        0.0000        0.0000        0.0000        0.0000        0.0000        0.0000        0.0000        0.0000        0.0000        0.0000        0.0000        0.0000        0.0000        0.0000        0.0000        0.0000        0.0000        0.0000        0.0000        0.0000        0.0000        0.0000        0.0000        0.0000        0.0000        0.0000        0.0000        0.0000        0.0000        0.0000        0.0000        0.0000        0.0000        0.0000        0.0000        0.0000        0.0000        0.0000        0.0000        0.0000        0.0000        0.0000        0.0000        0.0000        0.0000        0.0000        0.0000        0.0000        0.0000        0.0000        0.0000        0.0000        0.0000        0.0000        0.0000        0.0000        0.0000        0.0000        0.0000        0.0000        0.0000        0.0000        0.0000        0.0000        0.0000        0.0000        0.0000        0.0000        0.0000        0.0000        0.0000        0.0000        0.0000        0.0000        0.0000        0.0000        0.0000        0.0000        0.0000        0.0000        0.0000        0.0000        0.0000        0.0000        0.0000        0.0000        0.0000        0.0000        0.0000        0.0000        0.0000        0.0000        0.0000        0.0000        0.0000        0.0000        0.0000        0.0000        0.0000        0.0000        0.0000        0.0000        0.0000        0.0000        0.0000        0.0000        0.0000        0.0000        0.0000        0.0000        0.0000        0.0000        0.0000        0.0000        0.0000        0.0000        0.0000        0.0000        0.0000        0.0000        0.0000        0.0000        0.0000        0.0000        0.0000        0.0000        0.0000        0.0000        0.0000        0.0000        0.0000        0.0000        0.0000        0.0000        0.0000        0.0000        0.0000        0.0000        0.0000        0.0000        0.0000        0.0000        0.0000        0.0000        0.0000        0.0000        0.0000        0.0000        0.0000        0.0000        0.0000        0.0000        0.0000        0.0000        0.0000       67.9248       74.8945       79.3409       89.5385       85.6845       76.6113       86.3411       85.8090      100.2093      120.2394      152.9668      169.4672      193.1277      177.8120      110.0581       89.1879       81.2501       86.0466       84.4444      108.8817      126.1956      159.1316      156.5039      169.3835      176.4707      161.7047      152.0330      148.6339      204.5230      171.0771      163.8753      200.4116      216.8208      220.6352      176.9291      175.8364      202.3661      229.5491      262.7063      249.2717      270.0784      308.3606      281.5931      316.0419      271.8538      255.4154      252.2746      242.4565      213.8123      196.0962      172.7660      146.1727      134.4073      122.2853        0.0000        0.0000        0.0000        0.0000        0.0000        0.0000        0.0000        0.0000        0.0000        0.0000        0.0000        0.0000        0.0000        0.0000        0.0000        0.0000        0.0000        0.0000        0.0000        0.0000        0.0000        0.0000        0.0000
        0.0000        0.0000        0.0000        0.0000        0.0000        0.0000        0.0000        0.0000        0.0000        0.0000        0.0000        0.0000        0.0000        0.0000        0.0000        0.0000        0.0000        0.0000        0.0000        0.0000        0.0000        0.0000        0.0000        0.0000        0.0000        0.0000        0.0000        0.0000        0.0000        0.0000        0.0000        0.0000        0.0000        0.0000        0.0000        0.0000        0.0000        0.0000        0.0000        0.0000        0.0000        0.0000        0.0000        0.0000        0.0000        0.0000        0.0000        0.0000        0.0000        0.0000        0.0000        0.0000        0.0000        0.0000        0.0000       62.8203        0.0000       55.9266       54.8287        0.0000        0.0000        0.0000        0.0000        0.0000        0.0000        0.0000        0.0000        0.0000        0.0000        0.0000        0.0000        0.0000        0.0000        0.0000        0.0000        0.0000        0.0000        0.0000        0.0000        0.0000        0.0000        0.0000        0.0000        0.0000        0.0000        0.0000        0.0000        0.0000        0.0000        0.0000        0.0000        0.0000        0.0000        0.0000        0.0000        0.0000        0.0000        0.0000        0.0000        0.0000        0.0000        0.0000        0.0000        0.0000        0.0000        0.0000        0.0000        0.0000        0.0000        0.0000        0.0000        0.0000        0.0000        0.0000        0.0000        0.0000        0.0000        0.0000        0.0000        0.0000        0.0000        0.0000        0.0000        0.0000        0.0000        0.0000        0.0000        0.0000        0.0000        0.0000        0.0000        0.0000        0.0000        0.0000        0.0000        0.0000        0.0000        0.0000        0.0000        0.0000        0.0000        0.0000        0.0000        0.0000        0.0000        0.0000        0.0000        0.0000        0.0000        0.0000        0.0000        0.0000        0.0000        0.0000        0.0000        0.0000        0.0000        0.0000        0.0000        0.0000        0.0000        0.0000        0.0000        0.0000        0.0000        0.0000        0.0000        0.0000        0.0000        0.0000        0.0000       51.3794       68.9852       69.7234       61.4787       65.0126       76.2979       78.9910       85.5420       89.4800       92.3898       94.1005      115.8360      122.4164      120.4255      114.1412      105.5909       94.8936       91.0038      102.7229      105.7867      115.1040      138.0498      176.4045      165.7392      172.1716      196.6095      172.5188      166.3246      135.8051      160.0734      169.7518      201.1883      224.8993      235.0986      236.3202      188.0340      199.9526      210.8080      220.3374      235.6313      244.0946      260.1859      274.9089      267.9466      268.0351      260.3960      227.1414      235.2633      243.5665      206.5431      202.3586      183.1124      148.7379      159.0439      155.0108      140.5655        0.0000        0.0000        0.0000        0.0000        0.0000        0.0000        0.0000        0.0000        0.0000        0.0000        0.0000        0.0000        0.0000        0.0000        0.0000        0.0000        0.0000        0.0000        0.0000        0.0000        0.0000        0.0000
        0.0000        0.0000        0.0000        0.0000        0.0000        0.0000        0.0000        0.0000        0.0000        0.0000        0.0000        0.0000        0.0000        0.0000        0.0000        0.0000        0.0000        0.0000        0.0000        0.0000        0.0000        0.0000        0.0000        0.0000        0.0000        0.0000        0.0000        0.0000        0.0000        0.0000        0.0000        0.0000        0.0000        0.0000        0.0000        0.0000        0.0000        0.0000        0.0000        0.0000        0.0000        0.0000        0.0000        0.0000        0.0000        0.0000        0.0000        0.0000        0.0000        0.0000        0.0000        0.0000        0.0000       78.1334       72.4972       63.6997       76.7164      119.3852       73.2866       36.7299        0.0000        0.0000        0.0000        0.0000        0.0000        0.0000        0.0000        0.0000        0.0000        0.0000        0.0000        0.0000        0.0000        0.0000        0.0000        0.0000        0.0000        0.0000        0.0000        0.0000        0.0000        0.0000        0.0000        0.0000        0.0000        0.0000        0.0000        0.0000        0.0000        0.0000        0.0000        0.0000        0.0000        0.0000        0.0000        0.0000        0.0000        0.0000        0.0000        0.0000        0.0000        0.0000        0.0000        0.0000        0.0000        0.0000        0.0000        0.0000        0.0000        0.0000        0.0000        0.0000        0.0000        0.0000        0.0000        0.0000        0.0000        0.0000        0.0000        0.0000        0.0000        0.0000        0.0000        0.0000        0.0000        0.0000        0.0000        0.0000        0.0000        0.0000        0.0000        0.0000        0.0000        0.0000        0.0000        0.0000        0.0000        0.0000        0.0000        0.0000        0.0000        0.0000        0.0000        0.0000        0.0000        0.0000        0.0000        0.0000        0.0000        0.0000        0.0000        0.0000        0.0000        0.0000        0.0000        0.0000        0.0000        0.0000        0.0000        0.0000        0.0000        0.0000        0.0000        0.0000        0.0000        0.0000        0.0000        0.0000        0.0000        0.0000       29.2831       41.9166       60.3940       53.7122       56.4467       62.2224       93.4938       82.3803       80.0050       86.7390       94.3774       94.1564       99.1582       95.1030      100.0772      105.9255      101.9528       88.1098      102.1792      111.4012      138.4044      131.0047      136.1655      132.6030      169.9097      201.5547      211.7022      172.5657      172.4308      164.1272      192.3062      189.2083      221.7108      221.3897      230.7757      250.7546      230.8631      218.2162      234.4372      285.5678      266.5029      266.2574      271.1902      251.6871      237.9115      252.5750      235.5522      227.3276      218.7451      220.9269      207.0395      188.0492      176.1327      158.1751      157.9914      143.1808      132.9401      149.6838      157.1497        0.0000        0.0000        0.0000        0.0000        0.0000        0.0000        0.0000        0.0000        0.0000        0.0000        0.0000        0.0000        0.0000        0.0000        0.0000        0.0000        0.0000        0.0000        0.0000        0.0000
        0.0000        0.0000        0.0000        0.0000        0.0000        0.0000        0.0000        0.0000        0.0000        0.0000        0.0000        0.0000        0.0000        0.0000        0.0000        0.0000        0.0000        0.0000        0.0000        0.0000        0.0000        0.0000        0.0000        0.0000        0.0000        0.0000        0.0000        0.0000        0.0000        0.0000        0.0000        0.0000        0.0000        0.0000        0.0000        0.0000        0.0000        0.0000        0.0000        0.0000        0.0000        0.0000        0.0000        0.0000        0.0000        0.0000        0.0000        0.0000        0.0000        0.0000        0.0000        0.0000        0.0000       80.2653       71.6524       68.5129       69.0304       60.5017       53.1182       48.1719        0.0000        0.0000        0.0000        0.0000        0.0000        0.0000        0.0000        0.0000        0.0000        0.0000        0.0000        0.0000        0.0000        0.0000        0.0000        0.0000        0.0000        0.0000        0.0000        0.0000        0.0000        0.0000        0.0000        0.0000        0.0000        0.0000        0.0000        0.0000        0.0000        0.0000        0.0000        0.0000        0.0000        0.0000        0.0000        0.0000        0.0000        0.0000        0.0000        0.0000        0.0000        0.0000        0.0000        0.0000        0.0000        0.0000        0.0000        0.0000        0.0000        0.0000        0.0000        0.0000        0.0000        0.0000        0.0000        0.0000        0.0000        0.0000        0.0000        0.0000        0.0000        0.0000        0.0000        0.0000        0.0000        0.0000        0.0000        0.0000        0.0000        0.0000        0.0000        0.0000        0.0000        0.0000        0.0000        0.0000        0.0000        0.0000        0.0000        0.0000        0.0000        0.0000        0.0000        0.0000        0.0000        0.0000        0.0000        0.0000        0.0000        0.0000        0.0000        0.0000        0.0000        0.0000        0.0000        0.0000        0.0000        0.0000        0.0000        0.0000        0.0000        0.0000        0.0000        0.0000        0.0000        0.0000        0.0000        0.0000        0.0000        0.0000       27.3966       30.8987       33.9020       36.1078       57.3946       60.5965       50.6383       46.1042       51.6134       77.5146      105.3388      114.5387      112.1904      110.6063      133.3894      123.1405      103.7003       99.9498      109.9328      144.7010      139.2657      118.1354      116.4413      132.6599      162.7367      165.1592      169.9455      175.5976      167.7694      179.5317      192.3546      201.3453      176.5289      230.4921      215.4409      226.3399      244.2286      236.9508      301.7159      313.2752      302.0754      281.7503      272.1850      256.8599      237.1556      228.0934      247.2725      237.3942      216.8992      204.9768      197.0952      171.5868      156.3670      165.4595      151.3153      144.3260      139.0832      158.3995      160.6822      163.3856      153.7905        0.0000        0.0000        0.0000        0.0000        0.0000        0.0000        0.0000        0.0000        0.0000        0.0000        0.0000        0.0000        0.0000        0.0000        0.0000        0.0000        0.0000        0.0000
        0.0000        0.0000        0.0000        0.0000        0.0000        0.0000        0.0000        0.0000        0.0000        0.0000        0.0000        0.0000        0.0000        0.0000        0.0000        0.0000        0.0000        0.0000        0.0000        0.0000        0.0000        0.0000        0.0000        0.0000        0.0000        0.0000        0.0000        0.0000        0.0000        0.0000        0.0000        0.0000        0.0000        0.0000        0.0000        0.0000        0.0000        0.0000        0.0000        0.0000        0.0000        0.0000        0.0000        0.0000        0.0000        0.0000        0.0000        0.0000        0.0000        0.0000       51.4393       53.3050       67.6508       68.9370       72.0651       69.5755       83.8002       66.6152       57.4220       43.1095       44.4230       44.6180        0.0000        0.0000        0.0000        0.0000        0.0000        0.0000        0.0000        0.0000        0.0000        0.0000        0.0000        0.0000        0.0000        0.0000        0.0000        0.0000        0.0000        0.0000        0.0000        0.0000        0.0000        0.0000        0.0000        0.0000        0.0000        0.0000        0.0000        0.0000        0.0000        0.0000        0.0000        0.0000        0.0000        0.0000        0.0000        0.0000        0.0000        0.0000        0.0000        0.0000        0.0000        0.0000        0.0000        0.0000        0.0000        0.0000        0.0000        0.0000        0.0000        0.0000        0.0000        0.0000        0.0000        0.0000        0.0000        0.0000        0.0000        0.0000        0.0000        0.0000        0.0000        0.0000        0.0000        0.0000        0.0000        0.0000        0.0000        0.0000        0.0000        0.0000        0.0000        0.0000        0.0000        0.0000        0.0000        0.0000        0.0000        0.0000        0.0000        0.0000        0.0000        0.0000        0.0000        0.0000        0.0000        0.0000        0.0000        0.0000        0.0000        0.0000        0.0000        0.0000        0.0000        0.0000        0.0000        0.0000        0.0000        0.0000        0.0000        0.0000        0.0000        0.0000        0.0000        0.0000        0.0000        0.0000        0.0000       28.0567       28.2696       22.4806       21.2983       28.2395       42.5039       67.8813       49.7154       60.7307       62.1964       83.4021      114.1073      128.1045      141.8767      149.6198      138.3876      118.8510      112.6555      122.1565      125.6700      136.8353      121.6101      123.0079      127.2929      137.7801      170.5177      176.4892      183.6455      189.3684      182.9980      166.9258      181.5385      208.1755      184.2914      193.7442      224.8749      211.4370      220.8534      250.7780      273.4328      302.6174      274.7007      268.4275      255.6770      276.9171      273.6183      261.1113      264.4297      245.0975      224.4219      198.1018      197.1892      169.7996      156.6483      150.6469      150.3838      149.0585      138.7655      157.9297      158.3886      144.4908      142.1430        0.0000        0.0000        0.0000        0.0000        0.0000        0.0000        0.0000        0.0000        0.0000        0.0000        0.0000        0.0000        0.0000        0.0000      120.7561      116.1342      105.4954        0.0000
        0.0000        0.0000        0.0000        0.0000        0.0000        0.0000        0.0000        0.0000        0.0000        0.0000        0.0000        0.0000        0.0000        0.0000        0.0000        0.0000        0.0000        0.0000        0.0000        0.0000        0.0000        0.0000        0.0000        0.0000        0.0000        0.0000        0.0000        0.0000        0.0000        0.0000        0.0000        0.0000        0.0000        0.0000        0.0000        0.0000        0.0000        0.0000        0.0000        0.0000        0.0000        0.0000        0.0000        0.0000        0.0000        0.0000        0.0000        0.0000       45.8842       44.3400       49.0840       54.6720       63.0736       76.7240       76.6243       71.6374       71.9656       63.2637       62.8425       56.1814       42.5054       47.9209       43.9436        0.0000        0.0000        0.0000        0.0000        0.0000        0.0000        0.0000        0.0000        0.0000        0.0000        0.0000        0.0000        0.0000        0.0000        0.0000        0.0000        0.0000        0.0000        0.0000        0.0000        0.0000        0.0000        0.0000        0.0000        0.0000        0.0000        0.0000        0.0000        0.0000        0.0000        0.0000        0.0000        0.0000        0.0000        0.0000        0.0000        0.0000        0.0000        0.0000        0.0000        0.0000        0.0000        0.0000        0.0000        0.0000        0.0000        0.0000        0.0000        0.0000        0.0000        0.0000        0.0000        0.0000        0.0000        0.0000        0.0000        0.0000        0.0000        0.0000        0.0000        0.0000        0.0000        0.0000        0.0000        0.0000        0.0000        0.0000        0.0000        0.0000        0.0000        0.0000        0.0000        0.0000        0.0000        0.0000        0.0000        0.0000        0.0000        0.0000        0.0000        0.0000        0.0000        0.0000        0.0000        0.0000        0.0000        0.0000        0.0000        0.0000        0.0000        0.0000        0.0000        0.0000        0.0000        0.0000        0.0000        0.0000        0.0000        0.0000        0.0000        0.0000        0.0000        0.0000        0.0000        0.0000       32.6105       29.9190       33.4454       34.8277       41.5128       37.3075       45.1464       57.0827       62.6126       65.8421       67.2586       94.2654      111.5666      126.9452      144.7285      156.6890      143.9856      118.5427      116.1900      132.6909      142.1932      128.8529      135.9301      157.4002      146.7854      177.8829      234.9612      198.4167      194.3135      224.6804      188.6636      192.2251      181.3312      201.9439      222.7366      219.9456      219.4914      229.4809      261.6212      252.7029      228.4165      234.7110      256.0428      276.8071      265.6653      288.9466      328.3106      290.5661      252.7182      230.3884      232.8767      221.5525      218.7995      182.0529      159.1298      138.7552      129.4216      137.0207      138.1137      147.6671      143.4723      139.4835      139.5459      162.0610        0.0000        0.0000        0.0000        0.0000        0.0000        0.0000        0.0000        0.0000        0.0000      140.9585      125.4920      100.3027       99.0462       89.9588       84.7083       88.4700       88.6774
        0.0000        0.0000        0.0000        0.0000        0.0000        0.0000        0.0000        0.0000        0.0000        0.0000        0.0000        0.0000        0.0000        0.0000        0.0000        0.0000        0.0000        0.0000        0.0000        0.0000        0.0000        0.0000        0.0000        0.0000        0.0000        0.0000        0.0000        0.0000        0.0000        0.0000        0.0000        0.0000        0.0000        0.0000        0.0000        0.0000        0.0000        0.0000        0.0000        0.0000        0.0000        0.0000        0.0000        0.0000        0.0000        0.0000        0.0000        0.0000       43.8425       43.7828       46.1764       57.0331       56.9554       63.9943       59.3592       54.8832       56.8376       53.8005       56.9672       58.4507       53.3667       50.8130       48.9193       41.7097       43.5426       45.1276       46.6549        0.0000        0.0000        0.0000        0.0000        0.0000        0.0000        0.0000        0.0000        0.0000        0.0000        0.0000        0.0000        0.0000        0.0000        0.0000        0.0000        0.0000        0.0000        0.0000        0.0000        0.0000        0.0000        0.0000        0.0000        0.0000        0.0000        0.0000        0.0000        0.0000        0.0000        0.0000        0.0000        0.0000        0.0000        0.0000        0.0000        0.0000        0.0000        0.0000        0.0000        0.0000        0.0000        0.0000        0.0000        0.0000        0.0000        0.0000        0.0000        0.0000        0.0000        0.0000        0.0000        0.0000        0.0000        0.0000        0.0000        0.0000        0.0000        0.0000        0.0000        0.0000        0.0000        0.0000        0.0000        0.0000        0.0000        0.0000        0.0000        0.0000        0.0000        0.0000        0.0000        0.0000        0.0000        0.0000        0.0000        0.0000        0.0000        0.0000        0.0000        0.0000        0.0000        0.0000        0.0000        0.0000        0.0000        0.0000        0.0000        0.0000        0.0000        0.0000        0.0000        0.0000        0.0000        0.0000        0.0000        0.0000        0.0000        0.0000        0.0000        0.0000       37.0042       32.2179       30.9238       29.2735       25.6405       29.9310       34.6620       50.3172       62.9901       72.0788       84.5903      107.2166      115.4847      122.4784      125.3069      129.7290      129.0353      126.8769      139.2094      164.4342      185.1413      169.1064      149.8154      188.6712      214.7470      248.6081      274.1341      237.9276      212.4234      196.3066      201.4791      177.1789      197.5700      212.8096      210.5811      211.0752      241.2245      258.6495      300.3942      272.2177      266.4898      285.7238      303.5767      288.9027      279.6300      327.0683      334.4343      292.1034      254.7869      218.1470      209.5109      213.9669      181.9685      177.9477      170.1089      151.8747      120.8621      123.2281      137.5210      145.5768      136.5809      134.2394      138.4225        0.0000        0.0000        0.0000        0.0000        0.0000        0.0000       89.2832       97.0754      103.5574      115.4139      107.4805      104.6552       89.0059       81.1639       79.3051       72.8791        0.0000        0.0000
        0.0000        0.0000        0.0000        0.0000        0.0000        0.0000        0.0000        0.0000        0.0000        0.0000        0.0000        0.0000        0.0000        0.0000        0.0000        0.0000        0.0000        0.0000        0.0000        0.0000        0.0000        0.0000        0.0000        0.0000        0.0000        0.0000        0.0000        0.0000        0.0000        0.0000        0.0000        0.0000        0.0000        0.0000        0.0000        0.0000        0.0000        0.0000        0.0000        0.0000        0.0000        0.0000        0.0000        0.0000        0.0000        0.0000        0.0000        0.0000       44.7879       48.3348       49.4037       39.4141       44.8989       54.9582       42.3470       38.2150       35.5041       33.9353       46.8883       52.1321       47.9155       42.4441       43.9504       44.1261       47.0181       38.4805       38.4463       40.5006       41.4370        0.0000        0.0000        0.0000        0.0000        0.0000        0.0000        0.0000        0.0000        0.0000        0.0000        0.0000        0.0000        0.0000        0.0000        0.0000        0.0000        0.0000        0.0000        0.0000        0.0000        0.0000        0.0000        0.0000        0.0000        0.0000        0.0000        0.0000        0.0000        0.0000        0.0000        0.0000        0.0000        0.0000        0.0000        0.0000        0.0000        0.0000        0.0000        0.0000        0.0000        0.0000        0.0000        0.0000        0.0000        0.0000        0.0000        0.0000        0.0000        0.0000        0.0000        0.0000        0.0000        0.0000        0.0000        0.0000        0.0000        0.0000        0.0000        0.0000        0.0000        0.0000        0.0000        0.0000        0.0000        0.0000        0.0000        0.0000        0.0000        0.0000        0.0000        0.0000        0.0000        0.0000        0.0000        0.0000        0.0000        0.0000        0.0000        0.0000        0.0000        0.0000        0.0000        0.0000        0.0000        0.0000        0.0000        0.0000        0.0000        0.0000        0.0000        0.0000        0.0000        0.0000        0.0000        0.0000        0.0000        0.0000        0.0000        0.0000       41.0504       40.5422       34.1075       27.8113       25.5548       31.4892       42.5119       62.8907      165.2751      248.3363      104.7350      118.2785      127.4626      119.7876      133.2315      141.6142      152.7400      159.5838      161.7199      168.7420      181.3296      187.3023      158.0691      184.8230      265.7240      303.0632      302.2146      260.1213      227.5952      198.7292      199.1917      176.3908      221.0333      231.0474      189.9761      210.2449      233.1593      228.6379      241.1996      238.0554      277.8258      345.4308      373.1423      294.6832      292.7354      320.2399      318.7900      260.3191      215.7953      202.5677      200.1595      172.7286      181.3657      173.3983      172.6966      152.0162      117.6236      100.7448      107.3926      106.9770      117.7431       89.5956       87.4072       73.7934       74.9270       86.2863       77.6586       54.7267       53.4595       65.4090       64.4088       79.7795       81.5206       65.4662       68.9742       72.3639       64.0922       71.2186       61.9401        0.0000        0.0000
        0.0000        0.0000        0.0000        0.0000        0.0000        0.0000        0.0000        0.0000        0.0000        0.0000        0.0000        0.0000        0.0000        0.0000        0.0000        0.0000        0.0000        0.0000        0.0000        0.0000        0.0000        0.0000        0.0000        0.0000        0.0000        0.0000        0.0000        0.0000        0.0000        0.0000        0.0000        0.0000        0.0000        0.0000        0.0000        0.0000        0.0000        0.0000        0.0000        0.0000        0.0000        0.0000        0.0000        0.0000        0.0000        0.0000        0.0000        0.0000       52.4387       49.9310       42.5874       38.3090       37.5404       47.6064       37.8541       28.1846       28.9108       28.4591       24.2927       30.4541       29.1094       30.8360       42.7625       41.0629       41.7316       38.2698       36.3107       37.7992       38.3284       45.0449        0.0000        0.0000        0.0000        0.0000        0.0000        0.0000        0.0000        0.0000        0.0000        0.0000        0.0000        0.0000        0.0000        0.0000        0.0000        0.0000        0.0000        0.0000        0.0000        0.0000        0.0000        0.0000        0.0000        0.0000        0.0000        0.0000        0.0000        0.0000        0.0000        0.0000        0.0000        0.0000        0.0000        0.0000        0.0000        0.0000        0.0000        0.0000        0.0000        0.0000        0.0000        0.0000        0.0000        0.0000        0.0000        0.0000        0.0000        0.0000        0.0000        0.0000        0.0000        0.0000        0.0000        0.0000        0.0000        0.0000        0.0000        0.0000        0.0000        0.0000        0.0000        0.0000        0.0000        0.0000        0.0000        0.0000        0.0000        0.0000        0.0000        0.0000        0.0000        0.0000        0.0000        0.0000        0.0000        0.0000        0.0000        0.0000        0.0000        0.0000        0.0000        0.0000        0.0000        0.0000        0.0000        0.0000        0.0000        0.0000        0.0000        0.0000        0.0000        0.0000        0.0000        0.0000        0.0000        0.0000        0.0000        0.0000        0.0000       35.9559       37.0777       33.3444       33.1947       39.5070        0.0000       70.3369      128.3987      128.7758        0.0000        0.0000        0.0000      157.7247      159.3188      182.2756      188.5750      192.9162      182.6754      174.9944      174.0621      177.3512      179.0870      240.0726      282.0795      249.3705      212.9731      208.4929      205.2048      185.5378      188.5068      190.3051      242.4828      234.4599      237.0903      258.6833      258.5937      257.4162      252.7918      283.7114      333.9425      383.7045      345.4450      328.4469      319.9366      324.0042      274.5316      209.6364      209.0226      212.3592      211.0299      169.8535      167.5674      168.8237      176.7703      182.7395      153.0430      116.0851      100.0975       88.0783       85.5417       69.1800       67.1840       64.2117       63.0723       89.5787       92.4338       64.1123       42.6572       43.1266       37.6218       50.0307       56.4332       57.0057       53.9917       69.2365       54.1583       56.6424       53.4042        0.0000        0.0000
        0.0000        0.0000        0.0000        0.0000        0.0000        0.0000        0.0000        0.0000        0.0000        0.0000        0.0000        0.0000        0.0000        0.0000        0.0000        0.0000        0.0000        0.0000        0.0000        0.0000        0.0000        0.0000        0.0000        0.0000        0.0000        0.0000        0.0000        0.0000        0.0000        0.0000        0.0000        0.0000        0.0000        0.0000        0.0000        0.0000        0.0000        0.0000      104.1749       96.6319       74.8433        0.0000        0.0000        0.0000        0.0000        0.0000        0.0000        0.0000       51.3301       51.5445       51.6792       51.9903       40.7878       51.0828       59.5500       97.0963       41.9850       23.4457       24.2874       25.4783       20.4175       22.3603       35.0935       38.2884       40.5996       48.9351       49.0620       49.9005       46.4423       43.2857        0.0000        0.0000        0.0000        0.0000        0.0000        0.0000        0.0000        0.0000        0.0000        0.0000        0.0000        0.0000        0.0000        0.0000        0.0000        0.0000        0.0000        0.0000        0.0000        0.0000        0.0000        0.0000        0.0000        0.0000        0.0000        0.0000        0.0000        0.0000        0.0000        0.0000        0.0000        0.0000        0.0000        0.0000        0.0000        0.0000        0.0000        0.0000        0.0000        0.0000        0.0000        0.0000        0.0000        0.0000        0.0000        0.0000        0.0000        0.0000        0.0000        0.0000        0.0000        0.0000        0.0000        0.0000        0.0000        0.0000        0.0000        0.0000        0.0000        0.0000        0.0000        0.0000        0.0000        0.0000        0.0000        0.0000        0.0000        0.0000        0.0000        0.0000        0.0000        0.0000        0.0000        0.0000        0.0000        0.0000        0.0000        0.0000        0.0000        0.0000        0.0000        0.0000        0.0000        0.0000        0.0000        0.0000        0.0000        0.0000        0.0000        0.0000        0.0000        0.0000        0.0000        0.0000        0.0000        0.0000        0.0000        0.0000        0.0000        0.0000        0.0000        0.0000        0.0000        0.0000        0.0000        0.0000        0.0000        0.0000        0.0000        0.0000        0.0000        0.0000        0.0000      151.0009      162.3431      157.5189      164.9461      152.4756      156.7637      163.8309      140.9621      158.0712      161.4229      153.7987      162.1477      171.5588      188.0110      200.8983      193.3189      209.7706      233.1299      247.4635      242.5980      290.8700      297.8751      296.8814      302.7421      331.1898      388.1056      405.6029      360.2733      342.4541      323.1136      284.4906      247.1873      201.9885      207.2175      203.0844      176.3049      159.1195      169.0831      178.7391      166.3029      185.6823      170.9571      129.5326       99.5363       74.4723       65.2025       56.3504       61.1519       55.3674       52.7687       53.4054       44.1385       55.1203       64.5475       54.6955       36.0655       47.0896       50.0890       54.1206       69.4200       59.1688       50.3819       48.7863        0.0000        0.0000        0.0000
        0.0000        0.0000        0.0000        0.0000        0.0000        0.0000        0.0000        0.0000        0.0000        0.0000        0.0000        0.0000        0.0000        0.0000        0.0000        0.0000        0.0000        0.0000        0.0000        0.0000        0.0000        0.0000        0.0000        0.0000        0.0000        0.0000        0.0000        0.0000        0.0000        0.0000        0.0000        0.0000        0.0000        0.0000        0.0000        0.0000        0.0000        0.0000      101.4418       89.7575       84.8148       65.8619       60.5124       61.1066       59.8969       56.4236       61.5485       69.3054       89.0553       68.4399       62.9443       54.3844       58.6697       58.3758       62.9888       97.7195       35.7331       20.8910       19.3996       20.6751       20.6937       20.6056       24.9967       29.7330       36.6187       44.3208       45.7704       49.9980       48.7818       43.9605       43.8622       51.3188        0.0000        0.0000        0.0000        0.0000        0.0000        0.0000        0.0000        0.0000        0.0000        0.0000        0.0000        0.0000        0.0000        0.0000        0.0000        0.0000        0.0000        0.0000        0.0000        0.0000        0.0000        0.0000        0.0000        0.0000        0.0000        0.0000        0.0000        0.0000        0.0000        0.0000        0.0000        0.0000        0.0000        0.0000        0.0000        0.0000        0.0000        0.0000        0.0000        0.0000        0.0000        0.0000        0.0000        0.0000        0.0000        0.0000        0.0000        0.0000        0.0000        0.0000        0.0000        0.0000        0.0000        0.0000        0.0000        0.0000        0.0000        0.0000        0.0000        0.0000        0.0000        0.0000        0.0000        0.0000        0.0000        0.0000        0.0000        0.0000        0.0000        0.0000        0.0000        0.0000        0.0000        0.0000        0.0000        0.0000        0.0000        0.0000        0.0000        0.0000        0.0000        0.0000        0.0000        0.0000        0.0000        0.0000        0.0000        0.0000        0.0000        0.0000        0.0000        0.0000        0.0000        0.0000        0.0000        0.0000        0.0000        0.0000        0.0000        0.0000        0.0000        0.0000        0.0000        0.0000        0.0000        0.0000        0.0000        0.0000        0.0000        0.0000        0.0000        0.0000      167.4784      142.6937      147.1149      153.4041      163.2459      151.1336      148.5103      173.9639      171.1754      149.3688      150.2433      178.4953      213.1716      210.6587      212.2640      231.9165      255.5398      249.4365      272.0048      279.6240      287.3522      278.9947      264.2084      271.4489      294.1640      282.0774      308.6843      354.0570      330.9245      285.3084      262.0908      227.8238      197.5306      178.8369      169.3319      157.8606      167.6190      206.9712      208.8178      202.5686      193.5906      144.7917      101.2939       77.6419       68.1377       61.5813       67.4456       61.4196       48.7438       48.3651       42.2669       40.3929       38.6149       36.7980       39.1130       44.4210       44.9690       51.1602       55.3316       50.5547       46.3617        0.0000        0.0000        0.0000        0.0000
        0.0000        0.0000        0.0000        0.0000        0.0000        0.0000        0.0000        0.0000        0.0000        0.0000        0.0000        0.0000        0.0000        0.0000        0.0000        0.0000        0.0000        0.0000        0.0000        0.0000        0.0000        0.0000        0.0000        0.0000        0.0000        0.0000        0.0000        0.0000        0.0000        0.0000        0.0000        0.0000        0.0000        0.0000        0.0000        0.0000        0.0000       77.1668       78.4410       80.7822       81.8324       79.0790       68.6695       67.1409       63.0325       54.7967       51.8726       52.2847       54.9297       44.6156       49.9580       48.9543       40.7205       56.8333       62.1474       26.1947       47.8343       27.0114       14.1293       16.2354       15.8066       16.6408       17.7694       20.4599       20.0547       26.1281       35.3497       42.7774       50.5817       45.4865       43.9959       46.0277        0.0000        0.0000        0.0000        0.0000        0.0000        0.0000        0.0000        0.0000        0.0000        0.0000        0.0000        0.0000        0.0000        0.0000        0.0000        0.0000        0.0000        0.0000        0.0000        0.0000        0.0000        0.0000        0.0000        0.0000        0.0000        0.0000        0.0000        0.0000        0.0000        0.0000        0.0000        0.0000        0.0000        0.0000        0.0000        0.0000        0.0000        0.0000        0.0000        0.0000        0.0000        0.0000        0.0000        0.0000        0.0000        0.0000        0.0000        0.0000        0.0000        0.0000        0.0000        0.0000        0.0000        0.0000        0.0000        0.0000        0.0000        0.0000        0.0000        0.0000        0.0000        0.0000        0.0000        0.0000        0.0000        0.0000        0.0000        0.0000        0.0000        0.0000        0.0000        0.0000        0.0000        0.0000        0.0000        0.0000        0.0000        0.0000        0.0000        0.0000        0.0000        0.0000        0.0000        0.0000        0.0000        0.0000        0.0000        0.0000        0.0000        0.0000        0.0000        0.0000        0.0000        0.0000        0.0000        0.0000        0.0000        0.0000        0.0000        0.0000        0.0000        0.0000        0.0000        0.0000        0.0000        0.0000        0.0000      118.3445      115.0727      124.5127      153.4645      164.5175        0.0000      140.4748      145.7039      147.1660      148.5532      135.6354      140.9533      136.7427      121.7887      136.0630      130.3356      148.4573      174.8515      210.8593      253.7002      255.1689      247.4777      204.6042      196.9053      269.5021      231.6810      229.6391      251.0138      249.9688      255.7945      250.5399      280.7282      288.1983      316.6735      282.9404      247.2097      215.6944      182.5201      183.9695      191.4312      171.4656      157.6429      194.4039      243.7974      200.9307      191.7106      133.4099       95.4352       96.8769       82.8252       86.7562      110.7871       90.7258       63.0364       60.7535       56.5273       54.4503       54.9054       51.3293       54.1735       52.6530       54.9030       50.0962       55.4969       58.8952       58.0397        0.0000        0.0000        0.0000        0.0000
        0.0000        0.0000        0.0000        0.0000        0.0000        0.0000        0.0000        0.0000        0.0000        0.0000        0.0000        0.0000        0.0000        0.0000        0.0000        0.0000        0.0000        0.0000        0.0000        0.0000        0.0000        0.0000        0.0000        0.0000        0.0000        0.0000        0.0000        0.0000        0.0000        0.0000        0.0000        0.0000        0.0000        0.0000        0.0000        0.0000        0.0000       75.8530       77.7222       83.1726       76.9309       73.2545       64.2932       58.4087       55.3586       61.8406       52.3123       37.9829       37.8474       37.4635       33.6893       23.4907       27.1714       24.5207       19.1918       15.9417       17.1678       15.9842       16.0160       16.0172       15.2457       15.6532       17.0576       19.9334       22.2920       24.1716       27.4541       36.6873       39.7722       35.1346       42.4363       42.4750       37.9193        0.0000        0.0000        0.0000        0.0000        0.0000        0.0000        0.0000        0.0000        0.0000        0.0000        0.0000        0.0000        0.0000        0.0000        0.0000        0.0000        0.0000        0.0000        0.0000        0.0000        0.0000        0.0000        0.0000        0.0000        0.0000        0.0000        0.0000        0.0000        0.0000        0.0000        0.0000        0.0000        0.0000        0.0000        0.0000        0.0000        0.0000        0.0000        0.0000        0.0000        0.0000        0.0000        0.0000        0.0000        0.0000        0.0000        0.0000        0.0000        0.0000        0.0000        0.0000        0.0000        0.0000        0.0000        0.0000        0.0000        0.0000        0.0000        0.0000        0.0000        0.0000        0.0000        0.0000        0.0000        0.0000        0.0000        0.0000        0.0000        0.0000        0.0000        0.0000        0.0000        0.0000        0.0000        0.0000        0.0000        0.0000        0.0000        0.0000        0.0000        0.0000        0.0000        0.0000        0.0000        0.0000        0.0000        0.0000        0.0000        0.0000        0.0000        0.0000        0.0000        0.0000        0.0000        0.0000        0.0000        0.0000        0.0000        0.0000        0.0000        0.0000        0.0000      171.2084      142.9274      116.4484      103.7508       94.6013      111.7173      109.6153      101.8327      113.9215      117.2908      123.6189      124.8173      121.0984      133.2755      166.0423      164.7141      105.2974      107.6603      131.5665      131.4338      136.2854      157.6905      168.8855      205.9362      191.8299      179.1432      147.0226      155.2438      221.7584      210.6255      214.0773      249.5189      225.9750      199.7875      240.9252      283.0349      251.1358      265.0049      236.4612      238.8076      213.8199      227.3986      203.3948      190.3951      187.9840      179.7030      216.2103      243.1283      194.8873      167.1448      131.5856      102.0885       81.0077       77.2624       82.6912      111.0300       82.9059       61.1491       60.5384       55.6929       58.8252       60.2877       57.3753       57.0262       58.9934       55.5376       53.8321       63.2258       69.3791        0.0000        0.0000        0.0000        0.0000        0.0000
        0.0000        0.0000        0.0000        0.0000        0.0000        0.0000        0.0000        0.0000        0.0000        0.0000        0.0000        0.0000        0.0000        0.0000        0.0000        0.0000        0.0000        0.0000        0.0000        0.0000        0.0000        0.0000        0.0000        0.0000        0.0000        0.0000        0.0000        0.0000        0.0000        0.0000        0.0000        0.0000        0.0000        0.0000        0.0000        0.0000       64.6056       74.3610       86.6538       89.2784       82.5353       73.1831       70.7212       58.0913       48.4114       47.3132       41.1152       31.5320       32.4518       30.9193       28.6047       18.7523       22.7437       23.8987       25.4207       28.9106       18.6640       21.4100       31.8489       16.6826       18.5815       19.0326       19.6037       21.0578       19.7541       18.6196       19.3490       31.5124       31.9604       37.0725       38.5852       39.9560        0.0000        0.0000        0.0000        0.0000        0.0000        0.0000        0.0000        0.0000        0.0000        0.0000        0.0000        0.0000        0.0000        0.0000        0.0000        0.0000        0.0000        0.0000        0.0000        0.0000        0.0000        0.0000        0.0000        0.0000        0.0000        0.0000        0.0000        0.0000        0.0000        0.0000        0.0000        0.0000        0.0000        0.0000        0.0000        0.0000        0.0000        0.0000        0.0000        0.0000        0.0000        0.0000        0.0000        0.0000        0.0000        0.0000        0.0000        0.0000        0.0000        0.0000        0.0000        0.0000        0.0000        0.0000        0.0000        0.0000        0.0000        0.0000        0.0000        0.0000        0.0000        0.0000        0.0000        0.0000        0.0000        0.0000        0.0000        0.0000        0.0000        0.0000        0.0000        0.0000        0.0000        0.0000        0.0000        0.0000        0.0000        0.0000        0.0000        0.0000        0.0000        0.0000        0.0000        0.0000        0.0000        0.0000        0.0000        0.0000        0.0000        0.0000        0.0000        0.0000        0.0000        0.0000        0.0000        0.0000        0.0000        0.0000        0.0000        0.0000      107.4884      119.7208      124.0747      134.5637      122.0109      105.2068       89.2308       87.7562      100.4409       83.8580       99.3017      108.7076      106.0097      101.5745      107.8963      121.0952      144.0223      154.4196      147.7735      134.1162      130.5495      139.6444      144.1812      144.9221      134.7498      122.0238      147.2927      152.3703      165.2402      135.1484      106.0857      137.1920      165.5851      202.0625      210.4891      229.6362      240.7654      264.1465      240.6527      237.1721      234.9622      258.7440      275.9474      265.5437      297.9077      250.5786      203.5626      197.8944      186.6126      213.7071      260.8567      183.5686      157.1490      130.2903      112.4778       81.9666       81.0654       87.0036       91.2369       70.6525       61.2343       57.0915       59.6442       61.7258       63.0303       59.9020       62.0258       65.4909       62.1961       61.7422       70.0233       67.9847        0.0000        0.0000        0.0000        0.0000        0.0000
        0.0000        0.0000        0.0000        0.0000        0.0000        0.0000        0.0000        0.0000        0.0000        0.0000        0.0000        0.0000        0.0000        0.0000        0.0000        0.0000        0.0000        0.0000        0.0000        0.0000        0.0000        0.0000        0.0000        0.0000        0.0000        0.0000        0.0000        0.0000        0.0000        0.0000        0.0000        0.0000        0.0000        0.0000        0.0000       55.6688       58.6952       72.5292       74.9120       75.1328       73.6718       67.9393       65.1756       54.0379       46.0373       40.3935       39.0024       31.3445       31.8447       29.4903       28.3404       16.6116       19.0780       20.5851       36.8170       21.1360       14.4358       16.9994       26.9745       18.3072       17.3710       20.0611       17.9480       18.5241       19.2092       20.0355       20.0015       20.9874       30.0540       30.9485       28.9300       28.6664        0.0000        0.0000        0.0000        0.0000        0.0000        0.0000        0.0000        0.0000        0.0000        0.0000        0.0000        0.0000        0.0000        0.0000        0.0000        0.0000        0.0000        0.0000        0.0000        0.0000        0.0000        0.0000        0.0000        0.0000        0.0000        0.0000        0.0000        0.0000        0.0000        0.0000        0.0000        0.0000        0.0000        0.0000        0.0000        0.0000        0.0000        0.0000        0.0000        0.0000        0.0000        0.0000        0.0000        0.0000        0.0000        0.0000        0.0000        0.0000        0.0000        0.0000        0.0000        0.0000        0.0000        0.0000        0.0000        0.0000        0.0000        0.0000        0.0000        0.0000        0.0000        0.0000        0.0000        0.0000        0.0000        0.0000        0.0000        0.0000        0.0000        0.0000        0.0000        0.0000        0.0000        0.0000        0.0000        0.0000        0.0000        0.0000        0.0000        0.0000        0.0000        0.0000        0.0000        0.0000        0.0000        0.0000        0.0000        0.0000        0.0000        0.0000        0.0000        0.0000        0.0000        0.0000        0.0000        0.0000        0.0000        0.0000        0.0000      129.5834      121.1272      122.9032      129.0093      113.6146      114.0093      131.1861      105.6868      104.2196      125.8796      111.7954      116.9982      116.7762      102.3008      100.8686      123.3280      182.2864      171.9582      152.4308      123.0992      170.0561      187.6057      175.7743      202.7964      145.9234      141.2125      119.3932      119.1892      113.8383      116.3663      103.8081      112.9592      158.8252      177.4268      187.7765      211.4460      237.1538      232.9326      232.5236      233.5007      227.3860      206.0988      272.6774      311.7485      243.9280      273.4213      261.3222      212.2871      199.9942      170.7995      164.3614      158.8951      150.9335      146.9869      157.3000      111.2855       94.3109       93.6822       90.7302       77.9557       70.1987       63.1320       66.5385       61.0975       64.2326       64.4235       66.0529       63.6629       64.1549       69.1471       65.6642       73.4779       82.7526        0.0000        0.0000        0.0000        0.0000        0.0000
        0.0000        0.0000        0.0000        0.0000        0.0000        0.0000        0.0000        0.0000        0.0000        0.0000        0.0000        0.0000        0.0000        0.0000        0.0000        0.0000        0.0000        0.0000        0.0000        0.0000        0.0000        0.0000        0.0000        0.0000        0.0000        0.0000        0.0000        0.0000        0.0000        0.0000        0.0000        0.0000        0.0000        0.0000        0.0000       37.3004       44.5513       58.0501       48.6625       54.0052       67.1111       60.1778       59.3315       55.8552       48.5198       32.4188       29.0509       26.3400       25.9578       42.6913       38.6609       26.1090       21.0411       21.1350       20.0469       11.4794        9.8015       13.1181       16.6714       16.8821       17.5074       17.5905       15.7072       16.3371       15.8422       14.9530       16.0210       18.4694       20.0463       20.9318       18.6967       17.6878        0.0000        0.0000        0.0000        0.0000        0.0000        0.0000        0.0000        0.0000        0.0000        0.0000        0.0000        0.0000        0.0000        0.0000        0.0000        0.0000        0.0000        0.0000        0.0000        0.0000        0.0000        0.0000        0.0000        0.0000        0.0000        0.0000        0.0000        0.0000        0.0000        0.0000        0.0000        0.0000        0.0000        0.0000        0.0000        0.0000        0.0000        0.0000        0.0000        0.0000        0.0000        0.0000        0.0000        0.0000        0.0000        0.0000        0.0000        0.0000        0.0000        0.0000        0.0000        0.0000        0.0000        0.0000        0.0000        0.0000        0.0000        0.0000        0.0000        0.0000        0.0000        0.0000        0.0000        0.0000        0.0000        0.0000        0.0000        0.0000        0.0000        0.0000        0.0000        0.0000        0.0000        0.0000        0.0000        0.0000        0.0000        0.0000        0.0000        0.0000        0.0000        0.0000        0.0000        0.0000        0.0000        0.0000        0.0000        0.0000        0.0000        0.0000        0.0000        0.0000        0.0000        0.0000        0.0000        0.0000        0.0000        0.0000      116.5945      120.9975      111.0605      120.5645      132.5714      120.5759      117.7661      128.8364      137.5042      116.8774      106.2690      141.2693      134.9362      131.7864      151.7776      151.1771      150.0633      181.1713      159.1760      129.8797      119.6532      143.3026      160.3210      139.3052      130.1801      122.4356      114.6491      114.1790      132.0274      137.9959      127.4335      145.1218      155.8861      175.7311      164.2067      155.8866      184.9241      230.5131      216.5147      197.7139      212.4694      236.3198      257.2873      277.8114      293.3122      275.9931      280.0483      289.5378      241.8749      225.1040      195.2823      172.2099      172.9617      171.9246      169.5642      159.0423      115.2298      107.6850      102.5262      101.5426       88.4909       74.7191       71.3633       68.7527       68.6413       69.3201       73.0978       73.9552       71.7658       69.7739       71.8213       70.3469       69.1599        0.0000        0.0000        0.0000        0.0000        0.0000        0.0000
        0.0000        0.0000        0.0000        0.0000        0.0000        0.0000        0.0000        0.0000        0.0000        0.0000        0.0000        0.0000        0.0000        0.0000        0.0000        0.0000        0.0000        0.0000        0.0000        0.0000        0.0000        0.0000        0.0000        0.0000        0.0000        0.0000        0.0000        0.0000        0.0000        0.0000        0.0000        0.0000        0.0000        0.0000        0.0000       43.6700       57.2690       44.7396       42.8459       56.0363       67.5136       68.7768       58.9054       50.2320       45.5712       33.5783       27.1606       26.2932       28.1395       37.1578       34.6661       35.5124       25.4388       18.5780       18.4670       11.7192       15.6100       16.6013       15.0639       18.9373       18.2762       16.4129       15.5255       17.3922       15.1403       15.5200       14.7004       19.1332       20.4509       18.1938       18.0163        0.0000        0.0000        0.0000        0.0000        0.0000        0.0000        0.0000        0.0000        0.0000        0.0000        0.0000        0.0000        0.0000        0.0000        0.0000        0.0000        0.0000        0.0000        0.0000        0.0000        0.0000        0.0000        0.0000        0.0000        0.0000        0.0000        0.0000        0.0000        0.0000        0.0000        0.0000        0.0000        0.0000        0.0000        0.0000        0.0000        0.0000        0.0000        0.0000        0.0000        0.0000        0.0000        0.0000        0.0000        0.0000        0.0000        0.0000        0.0000        0.0000        0.0000        0.0000        0.0000        0.0000        0.0000        0.0000        0.0000        0.0000        0.0000        0.0000        0.0000        0.0000        0.0000        0.0000        0.0000        0.0000        0.0000        0.0000        0.0000        0.0000        0.0000        0.0000        0.0000        0.0000        0.0000        0.0000        0.0000        0.0000        0.0000        0.0000        0.0000        0.0000        0.0000        0.0000        0.0000        0.0000        0.0000        0.0000        0.0000        0.0000        0.0000        0.0000        0.0000        0.0000        0.0000       87.3830       78.4120        0.0000       94.8877      108.4706      105.9269      104.3820      105.9271      112.4732      118.0645      118.5433      114.5541       92.2434       92.0995       80.6000       91.5028      147.1143      148.0066      150.1569      172.0633      200.5182      155.5390      137.3378      146.8347      142.7712      114.1228      104.5130      102.4071      112.5796      107.4917      129.3484      156.1186      166.8513      155.3885      136.6572      151.3647      143.2412      134.2716      133.0712      136.7229      141.0847      145.6945      183.5412      194.8399      176.1599      172.7458      215.4049      229.4337      251.8019      302.5144      313.7880      265.8389      274.0195      261.4515      245.7832      211.4571      182.8953      205.6791      177.9788      207.4869      163.5125      135.9701      117.2168      109.4208      120.7904       89.3788       80.7353       76.4964       73.3297       70.0635       73.8556       78.5164       78.7338       75.7244       69.1046       72.9034       82.4155        0.0000        0.0000        0.0000        0.0000        0.0000        0.0000        0.0000
        0.0000        0.0000        0.0000        0.0000        0.0000        0.0000        0.0000        0.0000        0.0000        0.0000        0.0000        0.0000        0.0000        0.0000        0.0000        0.0000        0.0000        0.0000        0.0000        0.0000        0.0000        0.0000        0.0000        0.0000        0.0000        0.0000        0.0000        0.0000        0.0000      140.2777      132.6940      123.4668      122.7550      101.2436       94.0166       71.2651       61.8554       41.0839       36.7579       46.3885       47.0552       51.8986       53.3675       53.4367       51.5374       33.8266       22.1515       25.7525       25.4126       23.7427       24.8768       25.8733       26.7669       21.9116       22.5288       11.3839       11.8559       12.8301       13.3340       22.3124       18.3295       16.8001       15.8973       16.5968       17.3629       16.1839       15.1046       17.8731       18.1849       19.5225       20.3674       17.6981       19.2863        0.0000        0.0000        0.0000        0.0000        0.0000        0.0000        0.0000        0.0000        0.0000        0.0000        0.0000        0.0000        0.0000        0.0000        0.0000        0.0000        0.0000        0.0000        0.0000        0.0000        0.0000        0.0000        0.0000        0.0000        0.0000        0.0000        0.0000        0.0000        0.0000        0.0000        0.0000        0.0000        0.0000        0.0000        0.0000        0.0000        0.0000        0.0000        0.0000        0.0000        0.0000        0.0000        0.0000        0.0000        0.0000        0.0000        0.0000        0.0000        0.0000        0.0000        0.0000        0.0000        0.0000        0.0000        0.0000        0.0000        0.0000        0.0000        0.0000        0.0000        0.0000        0.0000        0.0000        0.0000        0.0000        0.0000        0.0000        0.0000        0.0000        0.0000        0.0000        0.0000        0.0000        0.0000        0.0000        0.0000        0.0000        0.0000        0.0000        0.0000        0.0000        0.0000        0.0000        0.0000        0.0000        0.0000        0.0000        0.0000        0.0000        0.0000        0.0000       67.6284       89.0817       99.5354      109.7664      104.9206      104.9097       91.5357       99.4768       91.4597      102.9004      100.2420       91.3687      133.5029       85.2812       92.3264       83.0372      127.4890      170.9659      146.7243      131.7130      140.4037      162.2000      172.5072      150.5634      141.8670      119.3897      110.2283      120.2768      131.9158      135.6284      154.7886      170.3194      160.5819      170.8466      148.4084      109.8647      117.1700      128.6613      112.4712      121.0182      129.0885      126.4875      140.3759      150.8852      144.9732      155.5436      176.2018      184.0749      254.0284      237.8774      226.0311      317.7917      332.8506      296.9872      267.1616      217.9858      211.5458      204.8607      248.3334      175.6809      178.8510      164.3862      143.0025      142.4712      123.8601      119.2548       98.7627       87.0499       78.9822       78.2743       78.3045       78.7302       82.1014       77.4018       76.1409       76.8609       74.2768        0.0000        0.0000        0.0000        0.0000        0.0000        0.0000        0.0000        0.0000
        0.0000        0.0000        0.0000        0.0000        0.0000        0.0000        0.0000        0.0000        0.0000        0.0000        0.0000        0.0000        0.0000        0.0000        0.0000        0.0000        0.0000        0.0000        0.0000        0.0000        0.0000        0.0000        0.0000        0.0000        0.0000        0.0000      111.4940      131.7857      134.5361      119.7884      115.2745       93.2431       83.0827       81.5711       81.3769       61.0134       46.9426       48.5448       29.3615       36.5061       34.7064       43.2311       52.8240       60.0794       48.1565       37.7824       25.5106       26.3652       37.8733       35.9563       29.7106       26.4788       23.1354       19.6177       20.5113       13.2257       18.1577       22.6846       26.4122       28.3618       20.9906       18.0580       19.3316       20.5100       20.5058       19.5988       19.0385       24.0140       23.4760       22.4834       20.6610       31.7942       41.1926       21.9897       39.3350       56.1579       52.9169       52.8991       43.5515       39.7879       38.7220       44.8175        0.0000        0.0000        0.0000        0.0000        0.0000        0.0000        0.0000        0.0000        0.0000        0.0000        0.0000        0.0000        0.0000        0.0000        0.0000        0.0000        0.0000        0.0000        0.0000        0.0000        0.0000        0.0000        0.0000        0.0000        0.0000        0.0000        0.0000        0.0000        0.0000        0.0000        0.0000        0.0000        0.0000        0.0000        0.0000        0.0000        0.0000        0.0000        0.0000        0.0000        0.0000        0.0000        0.0000        0.0000        0.0000        0.0000        0.0000        0.0000        0.0000        0.0000        0.0000        0.0000        0.0000        0.0000        0.0000        0.0000        0.0000        0.0000        0.0000        0.0000        0.0000        0.0000        0.0000        0.0000        0.0000        0.0000        0.0000        0.0000        0.0000        0.0000        0.0000       46.8188       38.8061       46.4452       52.4125       46.1276        0.0000        0.0000        0.0000        0.0000       77.6596       73.8313       79.3701       99.3700      111.9287      110.2479      115.7291       99.0288      101.4578       98.4924       76.8303       86.4312       83.6842       75.7293      104.2778      107.1222      136.3537      120.1443      113.8318      123.4896      133.6925      144.4169      155.5407      176.2161      179.4333      159.2660      125.6716      126.6604      136.3421      137.7204      138.9480      147.2484      155.0076      139.5121      158.3465      192.3828      170.5860      135.6397      134.9568      138.9498      104.6824      119.6495      129.9033      149.2989      141.5165      144.9515      149.3508      145.3744      151.7649      212.4361      263.4338      218.7037      235.2350      240.7959      260.8383      292.3929      276.3392      278.5709      246.9424      230.8443      230.8630      195.1995      173.1192      148.8710      126.1943      134.6864      117.5574      115.3806       99.0833       86.1498       80.6824       81.6124       78.2271       82.2228       80.1952       72.8743       72.4129       70.7472       76.2609        0.0000        0.0000        0.0000        0.0000        0.0000        0.0000        0.0000        0.0000
        0.0000        0.0000        0.0000        0.0000        0.0000        0.0000        0.0000        0.0000        0.0000        0.0000        0.0000        0.0000        0.0000        0.0000        0.0000        0.0000        0.0000        0.0000        0.0000        0.0000        0.0000        0.0000        0.0000        0.0000        0.0000      132.2103      131.2605       84.7247       74.0840       68.1673       66.8907       69.5276       65.6517       55.1432       62.1893       60.8201       45.3414       61.1567       35.2210       23.9666       22.7510       22.9970       34.6766       41.2584       38.5414       25.8849       26.8592       33.0950       31.2141       37.7881       28.7834       28.7136       29.0548       24.2460       31.1274       38.8677       33.9710       35.5803       31.3006       31.3581       26.9069       26.1789       27.3791       29.2594       29.7175       28.4901       29.5144       29.8170       28.6238       24.7838       21.7527       15.6907       16.1811       27.3050       31.3296       38.5954       41.6511       31.5021       26.8755       13.6132       22.6379       20.4107       35.8262       39.0398        0.0000        0.0000        0.0000        0.0000        0.0000        0.0000        0.0000        0.0000        0.0000        0.0000        0.0000        0.0000        0.0000        0.0000        0.0000        0.0000        0.0000        0.0000        0.0000        0.0000        0.0000        0.0000        0.0000        0.0000        0.0000        0.0000        0.0000        0.0000        0.0000        0.0000        0.0000        0.0000        0.0000        0.0000        0.0000        0.0000        0.0000        0.0000        0.0000        0.0000        0.0000        0.0000        0.0000        0.0000        0.0000        0.0000        0.0000        0.0000        0.0000        0.0000        0.0000        0.0000        0.0000        0.0000        0.0000        0.0000        0.0000        0.0000        0.0000        0.0000        0.0000        0.0000        0.0000        0.0000        0.0000        0.0000        0.0000        0.0000       32.4443       40.1243       38.0007       53.8006       53.1490       54.9467       49.6231       65.9759       64.5313       71.1593       79.5539       78.2233       86.8853      105.5691       86.5117       86.4049       90.1764       87.1714      101.3376       92.2890      102.1868       89.5750       98.2540      101.2504      115.4440      113.4373      101.5391      105.1082      100.5583      117.8593      109.4865      121.0086      129.0799      144.7796      138.4644      121.6105      122.8618      133.9449      126.7021       94.2316       94.3507      103.7723       87.6934       90.4728      110.7329      118.9870      118.7144      115.9052      103.8592      102.6636      104.1680      143.5500      141.4192      138.1170      136.0169      143.1920      153.4337      137.9753      171.6513      235.7295      219.0602      222.6637      227.7074      228.7444      196.6029      202.4604      251.2229      282.7776      288.5319      251.3449      179.2497      151.5755      133.7958      143.4851      143.4288      121.7951      118.2248      125.5266      107.4212       85.5800       78.1453       81.7479        0.0000        0.0000       67.5507       59.8444       61.2356       64.3713        0.0000        0.0000        0.0000        0.0000        0.0000        0.0000        0.0000        0.0000        0.0000
        0.0000        0.0000        0.0000        0.0000        0.0000        0.0000        0.0000        0.0000        0.0000        0.0000        0.0000        0.0000        0.0000        0.0000        0.0000        0.0000        0.0000        0.0000        0.0000        0.0000        0.0000        0.0000        0.0000        0.0000        0.0000        0.0000      132.4595      111.3944       96.4161       70.0703      121.3802      124.4025       59.6116       55.8674       50.4051       42.7075       35.2186       25.9181       28.4173       23.7436       21.2233       24.8612       33.0592       36.7332       38.5666       32.9371       31.9981       28.9402       32.5635       26.4812       24.1423       23.7100       31.9469       40.8909       46.8249       37.9614       35.9788       41.5237       40.6292       44.9385       36.3838       32.5906       30.2325       30.7436       27.6274       31.0990       31.3842       31.4292       31.8702       27.8103       21.3806       13.4929       15.6601       21.3179       25.4758       35.9387       32.2350       25.4897       26.2290       13.9627       16.9018       22.2259       22.5307       26.4379       18.8207       15.0781        0.0000        0.0000        0.0000        0.0000        0.0000        0.0000        0.0000        0.0000        0.0000        0.0000        0.0000        0.0000        0.0000        0.0000        0.0000        0.0000        0.0000        0.0000        0.0000        0.0000        0.0000        0.0000        0.0000        0.0000        0.0000        0.0000        0.0000        0.0000        0.0000        0.0000        0.0000        0.0000        0.0000        0.0000        0.0000        0.0000        0.0000        0.0000        0.0000        0.0000        0.0000        0.0000        0.0000        0.0000        0.0000        0.0000        0.0000        0.0000        0.0000        0.0000        0.0000        0.0000        0.0000        0.0000        0.0000        0.0000        0.0000        0.0000        0.0000        0.0000        0.0000        0.0000        0.0000        0.0000        0.0000        0.0000       34.2276       32.6651       55.1979       68.5242       52.3014       52.7953       76.4883       67.3918       66.4191       71.5324       75.5780       75.2516       78.7793       85.1988       69.8401       75.5360       80.6493       98.0922      101.3181       99.8155       94.5327      111.2275      132.7982      120.1447      106.6485      104.1265      101.4470      111.8384      106.4176      107.4220      107.3609      104.5537      122.7786      113.5769      102.8809      106.4845      110.8677      126.0810      116.2851       70.7456       59.8428       60.0867       77.7153       73.7368       62.3457       73.1624       80.6569       92.9301      113.7240      109.3649      102.3945      129.7913      132.0741      134.8234      145.2062      139.0984      135.2419      158.3176      149.0694      174.8024      173.1527      243.3689      254.5638      215.1397      207.1697      212.7644      216.9726      251.6199      256.2349      212.4817      192.0160      175.2736      154.4098      138.9738      141.2308      117.2428      129.4719      117.6532      103.4124       87.9441       82.1888        0.0000        0.0000        0.0000        0.0000        0.0000        0.0000        0.0000        0.0000        0.0000        0.0000        0.0000        0.0000        0.0000        0.0000        0.0000        0.0000
        0.0000        0.0000        0.0000        0.0000        0.0000        0.0000        0.0000        0.0000        0.0000        0.0000        0.0000        0.0000        0.0000        0.0000        0.0000        0.0000        0.0000        0.0000        0.0000        0.0000        0.0000        0.0000        0.0000        0.0000        0.0000        0.0000        0.0000       93.3240       73.8273       64.9314       62.7609       76.9951       63.4218       70.8573       61.1189       50.7772       45.6111       44.9227       44.6619       65.0262       42.2293       36.0696       35.0324       44.9013       51.1784       43.1349       49.4285       31.1036       31.5645       33.6664       33.2445       32.9743       31.1275       38.1823       34.6849       34.5325       40.0545       52.7817       56.0142       52.4209       38.2948       28.8207       26.0528       24.8267       27.0052       32.3783       39.5503       41.8224       32.5184       26.6798       23.9762       18.5379       17.4270       17.3621       14.5948       33.1165       30.7642       30.4991       26.9090       25.2874       26.3808       26.7303       33.0460       24.0472       22.2572       10.7337       11.5784       22.5908       35.4148       22.7025        0.0000        0.0000        0.0000        0.0000        0.0000        0.0000        0.0000        0.0000        0.0000        0.0000        0.0000        0.0000        0.0000        0.0000        0.0000        0.0000        0.0000        0.0000        0.0000        0.0000        0.0000        0.0000        0.0000        0.0000        0.0000        0.0000        0.0000        0.0000        0.0000        0.0000        0.0000        0.0000        0.0000        0.0000        0.0000        0.0000        0.0000        0.0000        0.0000        0.0000        0.0000        0.0000        0.0000        0.0000        0.0000        0.0000        0.0000        0.0000        0.0000        0.0000        0.0000        0.0000        0.0000        0.0000        0.0000        0.0000        0.0000        0.0000        0.0000        0.0000        0.0000       37.4165       47.9530       47.5889       45.6060       65.6964       62.8178       53.6602       58.1210       48.8226       56.2349       71.7917       63.4320       61.4421       67.4316       70.8954       73.1150       76.0916       77.6464       93.5418       93.1004      100.8518       83.4354       90.8028       97.4123       88.4943       84.8041      107.1659      113.1890      118.0754      112.3419      100.9993      103.3945      114.8801      157.0699      168.9562      123.5631       94.1585       92.1865       88.9066       90.2529       95.4381       96.2031       78.7317       73.3461       72.8146       69.9281       93.3053      113.8303      120.7830      117.2994      109.5888      114.1638      137.2641      119.7668      130.0358      148.8474      156.1974      148.7897      171.7639      159.5031      143.2203      174.8364      249.3334      191.6826      190.5362      216.1105      239.4247      235.6530      213.0404      184.9716      174.2271      158.4719      162.4754      133.2919      119.1538      122.3959      122.7952      121.2613      113.6683       99.9299       92.4273       88.6294        0.0000        0.0000        0.0000        0.0000        0.0000        0.0000        0.0000        0.0000        0.0000        0.0000        0.0000        0.0000        0.0000        0.0000        0.0000        0.0000
        0.0000        0.0000        0.0000        0.0000        0.0000        0.0000        0.0000        0.0000        0.0000        0.0000        0.0000        0.0000        0.0000        0.0000        0.0000        0.0000        0.0000        0.0000        0.0000        0.0000        0.0000        0.0000        0.0000        0.0000        0.0000        0.0000        0.0000       83.6191       68.5348       64.0824       63.7144       70.6945       71.6495       70.0725       72.3828       71.2356       66.1308       68.3395       67.7708      104.3342       98.6493       64.7829       62.0769       37.6797       34.1079       35.9142       35.9699       41.6685       43.1732       41.1752       44.1015       55.1981       47.8624       43.1429       38.7832       42.0372       46.1975       64.3228       67.9908       52.7523       42.3478       36.2188       36.2230       30.2731       30.1579       34.9433       38.1924       34.9811       29.8752       25.4733       23.6864       21.2277       18.9866       17.2457       15.7621       29.5163       34.5257       37.6478       39.4739       30.3366       26.1891       37.1344       24.9196       25.4020       19.6003       22.4096        9.4551       13.1102       12.4936       13.4864        0.0000        0.0000        0.0000        0.0000        0.0000        0.0000        0.0000        0.0000        0.0000        0.0000        0.0000        0.0000        0.0000        0.0000        0.0000        0.0000        0.0000        0.0000        0.0000        0.0000        0.0000        0.0000        0.0000        0.0000        0.0000        0.0000        0.0000        0.0000        0.0000        0.0000        0.0000        0.0000        0.0000        0.0000        0.0000        0.0000        0.0000        0.0000        0.0000        0.0000        0.0000        0.0000        0.0000        0.0000        0.0000        0.0000        0.0000        0.0000        0.0000        0.0000        0.0000        0.0000        0.0000        0.0000        0.0000        0.0000        0.0000        0.0000        0.0000        0.0000        0.0000        0.0000       41.2741       44.0189       49.6676       58.8187       61.3571       57.3119       65.1871       76.8589       68.6740       72.9784       79.3536       78.8664       71.9629       69.2322       88.2869       90.6718       83.9864       92.6903       93.1494       93.8942       91.4566       79.1378       93.6272       89.2203       93.3744       89.0828       91.3860      101.4572      113.0072       86.0180      107.5465      158.8794      199.6956      174.6477      113.1608       79.9177       80.3779      115.0514      144.4843      115.4958       89.7644       93.0386       82.9807       89.7777      101.1156      123.5730      143.4547      121.7699      104.8217       96.8623       95.1652       98.8864      106.2926      117.7392      121.1506      134.2734      150.3060      139.0504      128.9530      135.9706      158.3751      166.3774      207.7476      202.7296      199.8340      226.9559      251.1355      190.1159      160.7990      168.4794      201.5524      176.2256      125.3678      125.3493      135.1813      139.7453      131.8125      121.5800      101.8783      101.9120       96.5527        0.0000        0.0000        0.0000        0.0000        0.0000        0.0000        0.0000        0.0000        0.0000        0.0000        0.0000        0.0000        0.0000        0.0000        0.0000        0.0000
        0.0000        0.0000        0.0000        0.0000        0.0000        0.0000        0.0000        0.0000        0.0000        0.0000        0.0000        0.0000        0.0000        0.0000        0.0000        0.0000        0.0000        0.0000        0.0000        0.0000        0.0000        0.0000        0.0000        0.0000        0.0000        0.0000        0.0000        0.0000       84.9191       78.5193       74.8597       82.1404       73.8061       68.9559       73.4603       70.5948       60.8030       70.9195       55.4460       77.3134      113.2351      153.1910       88.3175       62.0916       37.0488       31.2580       28.6044       29.9657       37.3227       45.1591       58.7233       65.8536       68.8405       70.9976       53.1742       55.3380       56.3646       70.2937       80.2795      174.6854      183.3738       67.4252       47.9005       46.2178       34.8090       33.4537       41.8849       36.4527       29.5925       23.6089       23.2970       22.5835       21.1556       24.7745       18.3554       28.3458       36.2597       40.9766       43.1412       35.9221       41.9062       53.0055       39.3101       35.6742       35.4945       30.0887       20.0100        9.6291        4.6046        7.9334        8.7134        0.0000        0.0000        0.0000        0.0000        0.0000        0.0000        0.0000        0.0000        0.0000        0.0000        0.0000        0.0000        0.0000        0.0000        0.0000        0.0000        0.0000        0.0000        0.0000        0.0000        0.0000        0.0000        0.0000        0.0000        0.0000        0.0000        0.0000        0.0000        0.0000        0.0000        0.0000        0.0000        0.0000        0.0000        0.0000        0.0000        0.0000        0.0000        0.0000        0.0000        0.0000        0.0000        0.0000        0.0000        0.0000        0.0000        0.0000        0.0000        0.0000        0.0000        0.0000        0.0000        0.0000        0.0000        0.0000        0.0000        0.0000        0.0000        0.0000        0.0000        0.0000        0.0000       46.0031       48.9441       61.7010       59.3726       66.2117       58.7736       67.9643       76.8923       91.3611       91.8108       73.0744       56.7876       62.4850       93.1105       95.4036       82.3873       81.0767       83.1855       86.1014       90.7116       78.8475       80.1553      110.3839      116.1690       95.3813      100.7314      100.6726      131.9879      135.0781      128.5120      150.0702      171.8972      146.1117      109.3262       84.0552       94.3936       94.4958       90.0967       73.4982       65.0097       68.6559       65.8527       77.4654       80.0637       85.9527      114.5158       99.3557       89.7918       81.4165       81.0741       95.4640      102.9580       96.6114      107.3750      131.1057      182.6991      167.4476      160.0041      167.3248      181.2057      181.0134      185.0300      164.7497      158.7295      187.5849      182.9225      171.0408      151.7239      149.0537      194.1765      167.8099      140.9010      144.6299      161.7313      148.8479      137.9453      121.9418      108.1818      101.2804       93.1223        0.0000        0.0000        0.0000        0.0000        0.0000        0.0000        0.0000        0.0000        0.0000        0.0000        0.0000        0.0000        0.0000        0.0000        0.0000        0.0000
        0.0000        0.0000        0.0000        0.0000        0.0000        0.0000        0.0000        0.0000        0.0000        0.0000        0.0000        0.0000        0.0000        0.0000        0.0000        0.0000        0.0000        0.0000        0.0000        0.0000        0.0000        0.0000        0.0000        0.0000        0.0000        0.0000        0.0000        0.0000       84.5621       87.1701      102.6472      108.4950       99.0140       91.1786       88.4065       70.0798       64.0586       61.5772       56.4874       57.4561       52.4508       54.0953       39.0606       37.4325       43.2840       67.3862      111.0813       90.5706       41.8438       37.9724       58.5816       72.5566       80.8632       80.2468       71.1505       78.4596       83.7234       69.5407       67.7540      120.5100      133.7921      124.4388      101.9211       91.5375       68.4118       71.4552       81.6706       69.9051       55.3894       50.8718       36.4918       23.6579       20.2804       21.8288       15.1438       22.1058       43.2768       40.2345       47.4531       44.6051       39.0880       39.9616       40.6486       32.8382       28.2105       21.0000       18.1553        8.5803        5.4876        7.2844        9.2107        0.0000        0.0000        0.0000        0.0000        0.0000        0.0000        0.0000        0.0000        0.0000        0.0000        0.0000        0.0000        0.0000        0.0000        0.0000        0.0000        0.0000        0.0000        0.0000        0.0000        0.0000        0.0000        0.0000        0.0000        0.0000        0.0000        0.0000        0.0000        0.0000        0.0000        0.0000        0.0000        0.0000        0.0000        0.0000        0.0000        0.0000        0.0000        0.0000        0.0000        0.0000        0.0000        0.0000        0.0000        0.0000        0.0000        0.0000        0.0000        0.0000        0.0000        0.0000        0.0000        0.0000        0.0000        0.0000        0.0000        0.0000        0.0000        0.0000        0.0000       58.6106       60.0863       51.7606       44.6716       36.9875       33.1585       51.9352       46.8168       52.7730       66.3008       76.6330       73.1686       75.3808       70.8975       98.8624       98.8177       81.0468       73.3298       75.4807       89.6819      101.9231       94.2820       90.6561       95.4817      107.4314      103.7979      112.2009      108.6238      108.9141      110.4923      113.9467      124.4706      118.9491      114.7881      109.1890      101.7141       82.4665       85.4928      104.6504       95.0038       58.6084       61.4339       64.2227       65.6812       76.6227       76.3142       70.5861       75.3813       79.4062       91.5713       85.9058       91.6695       90.4008       92.8322       93.6830       96.6696      113.4071      156.4636      176.4426      191.7042      209.2211      225.4671      218.0631      197.4362      174.1847      191.2476      223.1039      239.4659      184.6277      153.8613      165.2842      164.6708      159.9117      162.8206      164.2365      162.8638      156.6255      141.1879      132.0517      120.1923      108.6160       94.1290        0.0000        0.0000        0.0000        0.0000        0.0000        0.0000        0.0000        0.0000        0.0000        0.0000        0.0000        0.0000        0.0000        0.0000        0.0000        0.0000
        0.0000        0.0000        0.0000        0.0000        0.0000        0.0000        0.0000        0.0000        0.0000        0.0000        0.0000        0.0000        0.0000        0.0000        0.0000        0.0000        0.0000        0.0000        0.0000        0.0000        0.0000        0.0000        0.0000        0.0000        0.0000        0.0000        0.0000        0.0000      115.5830      119.3690      131.6958      140.2270      136.5013      115.5720       88.5506       64.2467       51.9819       45.2801       43.7099       55.3540       48.5820       45.0210       34.5876       44.7022       30.8925       46.1987       78.3952       65.5604       52.5004       34.5104       63.6134       53.3912       53.7465       57.1290       80.4779       74.5277       80.7206       67.7665       60.2796       58.6311       52.0469       48.4369       63.7313      118.0639      147.5514      132.5922      101.5911       55.4575       40.8770       34.9643       28.1268       21.8817       26.8284       13.5616       15.7351       18.9508       31.2336       35.6030       36.8535       65.8309       77.0997       77.2832       74.6116       55.1960       32.4082       40.7919       14.2225        7.5743       12.0906       11.3394       13.6191        5.1512        0.0000        0.0000        0.0000        0.0000        0.0000        0.0000        0.0000        0.0000        0.0000        0.0000        0.0000        0.0000        0.0000        0.0000        0.0000        0.0000        0.0000        0.0000        0.0000        0.0000        0.0000        0.0000        0.0000        0.0000        0.0000        0.0000        0.0000        0.0000        0.0000        0.0000        0.0000        0.0000        0.0000        0.0000        0.0000        0.0000        0.0000        0.0000        0.0000        0.0000        0.0000        0.0000        0.0000        0.0000        0.0000        0.0000        0.0000        0.0000        0.0000        0.0000        0.0000        0.0000        0.0000        0.0000        0.0000        0.0000        0.0000        0.0000       42.4586       63.0992       72.5462       65.0769       56.2727       58.4189       54.8443       39.7436       36.2115       48.1155       55.4625       61.4800       60.1076       79.5670       88.5971      101.7312       91.3284       75.3362       73.4825       85.8160      112.1369      112.0249      122.8117      118.4314       86.7566      105.3825       94.5003      102.9514      111.3867      113.5399      127.8288      117.4161       93.9447      106.1128       98.0959       86.4224       94.6246       93.1502       90.1535       83.1785       80.3165       61.6316       68.4945       69.8950       69.4639       70.0860       77.3726       73.9312       85.2922       83.2757       93.5727       87.6204       79.5087       75.9360       89.4076      106.5204      115.1025      144.4423      154.8480      174.4013      195.5061      280.8867      248.6878      227.3232      210.0099      219.8457      213.6342      292.5974      292.8467      211.5401      160.7134      153.9915      152.5638      165.2948      166.1168      168.6545      168.1357      164.7927      162.1448      144.7359      134.5506      131.8584      109.2965       95.9484        0.0000        0.0000        0.0000        0.0000        0.0000        0.0000        0.0000        0.0000        0.0000        0.0000        0.0000        0.0000        0.0000        0.0000        0.0000
        0.0000        0.0000        0.0000        0.0000        0.0000        0.0000        0.0000        0.0000        0.0000        0.0000        0.0000        0.0000        0.0000        0.0000        0.0000        0.0000        0.0000        0.0000        0.0000        0.0000        0.0000        0.0000        0.0000        0.0000        0.0000        0.0000        0.0000      112.8936      119.2055      118.1090      104.5531      100.6139      101.4033      103.4604       87.8050       82.7565       49.3364       48.9629       51.8128       56.4265       58.1195       60.6364       41.3278       39.9720       39.8883       39.0262       37.1253       33.1236       34.3316       35.4475       37.6612       51.8868       64.6679       95.7734       85.0855       77.8277       65.8043       60.1973       51.2132       47.8557       45.6546       47.6095       41.2006       50.7193       51.2181       43.3338       28.2047       20.4965       21.1525       22.1926       14.1594       14.1605       13.5032       13.2840       20.3015       26.5983       27.8873       26.5601       23.0806       38.2991       43.1987       49.5289       69.0157      295.2152      150.7116       30.3051       28.9001       34.1685       31.0872       22.8768       27.0939       30.2134       31.3462        0.0000        0.0000        0.0000        0.0000        0.0000        0.0000        0.0000        0.0000        0.0000        0.0000        0.0000        0.0000        0.0000        0.0000        0.0000        0.0000        0.0000        0.0000        0.0000        0.0000        0.0000        0.0000        0.0000        0.0000        0.0000        0.0000        0.0000        0.0000        0.0000        0.0000        0.0000        0.0000        0.0000        0.0000        0.0000        0.0000        0.0000        0.0000        0.0000        0.0000        0.0000        0.0000        0.0000        0.0000        0.0000        0.0000        0.0000        0.0000        0.0000        0.0000        0.0000        0.0000        0.0000        0.0000        0.0000        0.0000       48.9910       48.3285       68.0241       65.0141       55.5652       47.4043       55.9694       50.3848       44.6294       43.6449       53.5344       64.6498       58.7779       60.3537       82.4637       88.6602       81.7048       77.4045       85.8278       93.3277       92.3824      109.6779      121.9116      102.2054       86.2059       89.7914      106.5184       97.7954      105.4568      101.9453       99.6625       99.1443      110.1546       85.8397       87.8511      100.3235       96.6434       92.5042       85.4750       92.9520      105.1938      100.3194       75.5286      101.3427      107.2370       96.7738      104.0520      102.0818       95.6856       72.2039       79.9418       87.2268       90.9950       91.1210       97.8345      108.3499      113.0597      132.8516      153.3736      175.3165      203.3989      220.7162      255.1164      245.5631      269.8997      224.6600      243.8805      282.4835      283.8515      216.6032      175.7521      170.2020      200.5820      183.4856      167.5582      159.4812      159.4683      173.4280      182.0531      180.3725      168.3613      159.6946      148.1181      129.3544        0.0000        0.0000        0.0000        0.0000        0.0000        0.0000        0.0000        0.0000        0.0000        0.0000        0.0000        0.0000        0.0000        0.0000        0.0000        0.0000
        0.0000        0.0000        0.0000        0.0000        0.0000        0.0000        0.0000        0.0000        0.0000        0.0000        0.0000        0.0000        0.0000        0.0000        0.0000        0.0000        0.0000        0.0000        0.0000        0.0000        0.0000        0.0000        0.0000        0.0000        0.0000        0.0000        0.0000      104.8937      105.5507      108.2135      110.6854       96.3463       84.5169       79.1408       74.9043       67.3985       52.6284       53.5244       58.2963       47.7164       50.3500       42.7672       44.5966       44.3001       42.5378       46.9520       41.1120       35.8025       35.1879       42.1709       42.2647       45.6373       53.5099       64.9109       74.5955       57.7293       52.5976       57.6388       48.8292       39.7570       39.1052       40.0959       36.8389       35.5914       31.8321       26.0816       16.3204        8.3094        9.5241       12.5559        8.6386       11.8376       18.3916       19.6968       18.7759       28.4149       25.8994       29.6727       20.6084       29.8464       17.8737       25.3926       33.0484       75.3743       85.2868       26.1142       26.7705       32.3401       47.2797       48.7950       76.3403       55.4589       47.5505       45.4645       18.7659       13.3541       16.6829       16.3102       15.3004       17.8119       17.4736        0.0000        0.0000        0.0000        0.0000        0.0000        0.0000       15.6748       18.0085       22.4516       21.3835        0.0000        0.0000        0.0000        0.0000        0.0000        0.0000        0.0000        0.0000        0.0000        0.0000        0.0000        0.0000        0.0000        0.0000        0.0000        0.0000        0.0000        0.0000        0.0000        0.0000        0.0000        0.0000        0.0000        0.0000        0.0000        0.0000        0.0000        0.0000        0.0000        0.0000        0.0000        0.0000        0.0000        0.0000        0.0000        0.0000       43.9267       54.8587       64.7271       58.4242       55.4350       59.4304       59.8888       53.4176       60.6969       49.8141       50.5357       49.5002       44.7999       49.8852       55.6323       57.8076       79.5232       59.8725       51.6128       62.7339       86.8686      100.4681       99.8252       89.4527       98.5042      107.1138       96.3696      107.2261      157.7012      152.3700      133.7038      124.4801      111.8625       97.9111      101.7082       89.3215       90.6687       99.3415      105.3204       98.8084      104.9283       98.9206      104.2815      109.5861      113.1254      106.4615      130.4574      125.6271       98.5282       99.1711      103.6158      107.4029      102.5739      105.3011      108.4283      113.8350      125.7738      126.2449      149.4832      171.2742      197.0729      204.5396      215.9029      233.8523      236.7408      236.1334      263.2488      264.7324      267.4729      290.8102      250.6729      240.6515      242.9998      238.6435      249.0186      246.8467      204.7155      191.8139      191.0623      188.8147      207.1121      213.6995      213.2820      211.1025      188.9806      165.4231        0.0000        0.0000        0.0000        0.0000        0.0000        0.0000        0.0000        0.0000        0.0000        0.0000        0.0000        0.0000        0.0000        0.0000        0.0000        0.0000
        0.0000        0.0000        0.0000        0.0000        0.0000        0.0000        0.0000        0.0000        0.0000        0.0000        0.0000        0.0000        0.0000        0.0000        0.0000        0.0000        0.0000        0.0000        0.0000        0.0000        0.0000        0.0000        0.0000        0.0000        0.0000        0.0000      112.5680      100.4525      105.0399      107.5549      106.5799       95.1767       95.3556       86.2012       72.0492       53.4631       54.1585       91.4321      103.5138       78.1901       62.9178       71.0653       69.8951       70.9360       48.6575       44.8031       68.0695       98.3395       81.7201       68.0330       50.0203       40.9157       46.3883       61.0441       64.6037       52.5144       53.8686       56.6869       47.3195       37.5734       32.7237       30.1525       21.6217       18.3978       24.4447       24.9400       18.0809       10.5126        8.7699       10.3929        8.8490       10.1585       10.2594       10.8982       11.9035       23.8491       20.1164       19.2433       15.2716       17.6217       15.1362       12.3504       24.2165       10.9843       10.5898       14.2928       16.2720        8.6129        7.7051       13.3695       12.4468       23.6276       21.5521       17.5652       15.3321       11.2526        7.7207        7.5641        9.5176       11.4311       13.6342       26.6770       21.8392       17.4415       15.3419        7.2068        4.6027       13.4960       21.0894       19.9827       15.8761       17.8352       17.0957       18.8743       18.2448        0.0000        0.0000        0.0000        0.0000        0.0000        0.0000        0.0000        0.0000        0.0000        0.0000        0.0000        0.0000        0.0000        0.0000        0.0000        0.0000        0.0000        0.0000        0.0000        0.0000        0.0000       47.0077       44.5044       58.1706       64.8406       55.9234       61.3429       49.2740       46.2597       35.3698       34.6368       38.4048       57.7990       66.9056       70.4118       68.3154       65.2772       61.0687       57.0244       57.6132       62.0697       56.1242       62.2519       52.3213       52.7323       52.0803       65.7801       72.6903       58.2315       52.8409       59.3588       60.7867       94.8024      118.6991      105.1363       97.9724       98.8140       98.8560      107.2908      117.3621      159.1900      161.5419      152.5684      142.2166      115.3652      120.3455      105.5860      103.5469       98.8727      101.9484       99.1921       97.5674      134.7065      119.5386      127.7393      122.7876      114.3839      110.9457      109.8427      112.8855       96.1681      102.9793      120.6100      126.0640      121.6711      131.9268      130.3844      135.1612      159.0100      158.8520      160.0902      179.5275      218.2160      223.3997      223.0515      225.7891      244.2691      238.1511      253.9991      275.1434      283.7148      280.1893      277.7560      273.2937      277.9538      262.2563      250.3202      228.8718      223.3103      217.4872      213.4287      211.7370      229.0528      234.8547      243.7426      236.6182        0.0000        0.0000        0.0000        0.0000        0.0000        0.0000        0.0000        0.0000        0.0000        0.0000        0.0000        0.0000        0.0000        0.0000        0.0000        0.0000        0.0000        0.0000
        0.0000        0.0000        0.0000        0.0000        0.0000        0.0000        0.0000        0.0000        0.0000        0.0000        0.0000        0.0000        0.0000        0.0000        0.0000        0.0000        0.0000        0.0000        0.0000        0.0000        0.0000        0.0000        0.0000        0.0000        0.0000        0.0000      103.5713       85.1675       84.5747       89.2734       91.0254       94.4147      112.4014      122.5490      105.2001       69.7525       49.2307       48.2552       48.6048       49.0056       69.3843       97.1204       78.2505      127.9647       74.0195       60.8249       52.7421       56.3139       56.3832       49.9971       43.4429       42.8349       42.0231       39.4648       35.1555       30.9819       31.7928       33.0261       27.6430       24.5670       22.8776       21.0613       19.8254       22.4159       16.5858       18.5390       12.0469        8.0510        7.2229       10.6704       12.7934        9.3723        4.5569        9.7605       12.3338       16.6525       27.7724       11.2634       16.0625       12.9841       18.4679       16.8517        5.7752        8.6683       11.6721       12.3999        8.5472        5.4001        3.2805        2.1487        3.4844       10.4794       11.9723       14.1034       14.4852       38.8692       10.2740       11.3948       10.2400       22.8141       18.4036       24.0484       30.8981       40.1541       33.4667       29.1152       24.2159       13.8950       14.6506       20.4225       16.6603       19.0818       16.6345       16.2320       16.2641       16.3669       14.5555       14.4514        0.0000        0.0000        0.0000        0.0000        0.0000        0.0000        0.0000        0.0000        0.0000        0.0000        0.0000        0.0000       54.2024       55.9727       72.0777       70.4783       68.5981       51.4226       40.6307       56.8550       61.7714       47.8318       59.0376       58.0526       47.4926       54.8779       42.2793       45.5910       48.2890       56.5855       80.0558       96.2050       78.4308       66.4814       63.6769       63.5937       74.2660       71.2596       73.4592       56.0286       47.7026       46.5064       67.6974       74.3858       63.5418       69.1333       74.2846       71.3852       91.2408      116.4494      119.9897      118.9471      103.6816       99.9245       95.5013      108.9533      138.7076      157.0512      152.5617      165.7690      148.2178      131.7417      117.6561      109.1066      113.2946      122.6309      110.9779      111.0706      131.5243      139.5684      136.9354      134.1817      133.2489      121.9613      119.7843      119.5708      115.8066      108.1272      109.8127      135.6584      176.0769      177.3732      170.1783      168.7375      187.0472      204.2188      180.2664      194.2399      194.5714      218.9497      217.8532      218.2720      241.3469      244.1538      270.3164      259.9005      256.5448      266.4447      279.6849      271.7885      272.8717      282.6778      260.5707      246.7386      221.2134      223.8846      233.3443      222.3658      220.4761        0.0000      253.6439      256.2578      240.0178        0.0000        0.0000        0.0000        0.0000        0.0000        0.0000        0.0000        0.0000        0.0000        0.0000        0.0000        0.0000        0.0000        0.0000        0.0000        0.0000        0.0000        0.0000
        0.0000        0.0000        0.0000        0.0000        0.0000        0.0000        0.0000        0.0000        0.0000        0.0000        0.0000        0.0000        0.0000        0.0000        0.0000        0.0000        0.0000        0.0000        0.0000        0.0000        0.0000        0.0000        0.0000        0.0000        0.0000       86.1685       86.7479       80.8061       79.0118       78.5082       81.1731       79.4032       84.6044       78.8756       70.0563       50.8764       48.3885       44.7312       45.0335       43.3997       44.1384       39.2142       36.8427       32.3876       34.5723       39.5997       42.0665       40.5906       40.5409       40.7214       39.2866       34.7948       32.7144       50.5437       56.9665       27.9174       22.0159       23.8395       19.7644       18.5286       16.6362       16.4988       15.6419       12.3171       10.3857       14.6174       12.6731       13.6380       12.3534        8.9657        7.0319        3.4446        2.0648        2.2762        2.6100        6.1508       21.2590       27.6302       36.7583       14.1199       13.3514        6.7221        6.8883        8.0975       12.4818       11.0548        7.5732        3.8380        5.6186        8.4544        9.3997       11.1741       20.8633       33.8076       27.3586       27.9203       19.5256       14.2056       33.8722       26.4915       19.1309       14.1850       17.5764       25.8472       25.9109       29.7464       31.6549       17.0038       17.3464       21.8658       19.3146       14.5923       14.1620       15.6553       15.5266       13.7515       11.9636       10.8185       22.9802       29.6249       35.9356        0.0000        0.0000        0.0000        0.0000        0.0000        0.0000        0.0000        0.0000       57.8463       62.2510       61.9374       59.4461       78.0249       53.6448       47.0437       47.6308       62.0311       53.9064       60.0769       77.7504       59.8203       45.4261       53.1799       57.4383       74.1451       76.9510       88.8146       97.5602       89.9134       78.2637       84.5574       74.7234       82.6680       92.1473       82.5324       73.5219       57.8144       49.8558       52.3192       68.8009       68.3596       65.1262       80.1133       73.5121       91.0073      111.6393      116.1135      107.3364      105.4307      121.0124      111.1072      100.4257      113.8710      132.3622      141.5985      145.7838      157.2742      148.2527      133.9016      140.5241      123.1151      122.5885      118.5569      115.2197      111.2159      143.1617      132.2268      127.0265      141.7122      144.3519      136.9833      126.0187      113.9976      116.5903      123.9034      133.2622      158.8623      191.4145      177.2848      191.2272      189.7147      222.0150      211.7649      193.7165      178.8786      185.4936      209.1343      221.9919      237.4948      262.3519      260.7742      274.7514      256.6337      240.5190      244.6859      262.9785      258.0206      257.3051      263.6247      267.3650      264.2036      219.9792      232.0653      242.1600        0.0000        0.0000        0.0000        0.0000        0.0000        0.0000        0.0000        0.0000        0.0000        0.0000        0.0000        0.0000        0.0000        0.0000        0.0000        0.0000        0.0000        0.0000        0.0000        0.0000        0.0000        0.0000        0.0000        0.0000
        0.0000        0.0000        0.0000        0.0000        0.0000        0.0000        0.0000        0.0000        0.0000        0.0000        0.0000        0.0000        0.0000        0.0000        0.0000        0.0000        0.0000        0.0000        0.0000        0.0000        0.0000        0.0000       34.3062       34.3723       39.6393       50.2044       59.9991       68.5653       64.6410       70.9357       70.3885       54.7449       53.6953       40.9890       34.8813       30.4869       25.7017       25.4957       25.8125       29.3002       14.2534       11.5499       17.1785       24.6968       26.8575       28.2731       22.1893       18.8347       20.4851       27.8123       23.9756       22.5467       21.3611       51.5012       71.8300       50.6593       19.1886       19.9029       15.8720       15.9377       12.9183       13.3998       13.4953       10.0849        7.4598       11.9485        9.3798       13.3377       11.2116       11.6400       11.1009        9.5119        9.7871        4.7355        2.7862        3.8693        3.8445       10.1688       15.6352        6.8741        6.2955        8.1463        7.5069        7.8419        8.6861        8.0868        7.6752        5.0105        6.4726        9.1433        8.9749       12.9464       15.4243       20.0564       26.8914       28.5311       36.0025       30.1736       29.9190       26.1006       13.4902       12.5812       29.5680       27.4915       31.0107       36.2653       22.1244        9.5222       11.8470       21.3965       22.0767       12.0300       11.0512       13.8157       11.7482        9.1912        6.8282        6.9650       15.2122       31.7442       40.2484       29.4274       28.6618       48.8503       56.9604       61.5450       56.5887       62.8516       67.7894       63.6639       69.5210       70.0090       60.1960       80.5843       55.0101       53.0979       63.8412       63.5787       68.7393       58.1200       60.7683       47.8823       62.2760       80.6805      103.2803      101.1981      113.4999      110.4501      141.5070      125.9648      111.7303      100.6457       93.6596       94.5345      112.1546      108.2492       77.4869       64.8712       60.6419       61.6188       68.0197       78.7691       88.7968       95.2896       86.7860      105.1874      107.2055      108.7085      104.3789      116.2254      113.0632      116.0614      108.8114      115.0387      121.3477      122.5172      129.6741      133.7202      148.7821      168.6404      167.7351      144.8885      122.4510      124.9125      113.8312      105.2792      108.4594      137.0043       99.4793       87.2328       92.8777       90.7613       89.3209       77.8867       91.9173       97.4145      113.8922      144.6515      176.7216      174.6345      184.0059      179.1801      173.9302      188.7956      177.6864      179.5913      194.1764      214.0558      236.6969      247.2292      254.9117      275.8528      272.4766      275.8208      289.6986      296.2964      263.4437      243.9490      242.3120      251.3260      246.1272      243.3557      230.6244      232.7607        0.0000        0.0000        0.0000        0.0000        0.0000        0.0000        0.0000        0.0000        0.0000        0.0000        0.0000        0.0000        0.0000        0.0000        0.0000        0.0000        0.0000        0.0000        0.0000        0.0000        0.0000        0.0000        0.0000        0.0000        0.0000
        0.0000        0.0000        0.0000        0.0000        0.0000        0.0000        0.0000        0.0000        0.0000        0.0000        0.0000        0.0000        0.0000        0.0000        0.0000        0.0000        0.0000        0.0000       24.9147       22.5718       23.0867       41.1901       40.6259       24.9319       31.8081       43.6388       48.4364       59.6592       62.4690       53.4959       46.9277       32.3024       30.6698       25.0802       17.3393       17.6640       14.8894       14.3311       13.0409       11.7876       11.4229       10.4976       10.9208        9.4457        9.3430       14.7941       14.5615       13.8606       16.6435       13.9024       17.3946       14.7226       13.5408       19.6843       19.6342       20.3670       16.5968       17.2547       14.2584       17.1081       15.8299       13.2438        9.8747        9.8012        9.6539        8.6956        8.7994        7.6808       15.0235       13.2324       16.3855       23.6358       27.3694       16.5874       11.6839        7.6118        5.6593        4.2249        5.4413        7.4073       11.0027       10.1517        8.6069        6.8705        7.8659        6.9665        6.4861        4.2471        3.9309        4.0745        5.9241       14.2408       17.8681       19.9792       35.3284       27.5867       37.7260       52.5491       44.7625       21.3990       10.6571       11.6595       24.0912       29.4731       36.6179       30.5558       22.2225       10.6568       15.1299       24.9666       19.5036       10.8347       12.3262       16.6650       15.4590       12.6694       10.8639       11.4618       14.9753       24.5662       19.8472       26.4705       35.7651       49.7947       54.2513       71.4701       53.4312       58.0804       65.0709       66.5896       68.9042       72.4360       62.0429       77.0025       59.0881       61.1200       61.8164       60.5157       89.2501       89.2017       77.0491       78.7175       97.4981      106.2425      111.6289      110.8773      102.5464      118.8498      121.8901      114.4319      146.8241      133.6088      106.7505      100.6512      116.0703       99.0258       82.8205       78.5750       71.5981       74.4325       89.9945      126.0424      112.1836      107.8383      104.2327      127.9492      116.8387      103.9350      102.7219      101.9557      103.7386      112.2610      106.6334      106.9126      110.4563      111.9354      114.2108      117.3061      145.0573      168.9026      184.7578      163.6307      120.2974      104.7266       98.7289       89.1975       82.8846      116.0813       90.3737       92.7566       88.7740       85.4228       71.4742       81.6467       84.1347      102.4116      153.0374      167.6461      173.3622      171.3097      170.3787      173.6835      177.3788      200.2849      189.2765      205.9242      221.0141      244.8247      250.1551      241.0307      253.1308      287.7432      296.7998      297.9524      300.5245      295.5887      264.5681      244.7560      229.6485      227.0627      224.5832        0.0000        0.0000        0.0000        0.0000        0.0000        0.0000        0.0000        0.0000        0.0000        0.0000        0.0000        0.0000        0.0000        0.0000        0.0000        0.0000        0.0000        0.0000        0.0000        0.0000        0.0000        0.0000        0.0000        0.0000        0.0000        0.0000        0.0000        0.0000
        0.0000        0.0000        0.0000        0.0000        0.0000        0.0000        0.0000        0.0000        0.0000        0.0000        0.0000        0.0000        0.0000        0.0000        0.0000       24.7716       24.7646       23.7781       18.8835       25.1790       25.9882       21.0704       18.8706       16.3294       21.6344       28.5013       31.5847       36.6636       36.0883       40.3435       35.8550       19.7006       18.4916       15.1845       14.8262       14.1227       16.0030       20.4397       15.7500       12.8255       13.5331       10.6899        7.6454        6.5947        5.8279        5.8223        8.4797        9.8471       13.1084       14.5444       15.9428       10.9969       11.0377       11.4736       11.8369       10.8537       11.7848       12.6597       14.6877       21.9482       19.8744       17.8450       15.2921       17.7365       27.6827       19.2709       12.4944       13.2841       19.4548       28.3110       18.3479        6.8160        8.9144       19.0054        7.8786        4.9368        4.3385        2.9359        3.3926        5.9144        6.4833        6.4619        6.3991        5.8749        5.8533        6.6943        5.7128        3.3598        3.3072        7.1352        5.7092        8.7038       10.8390       21.8768       24.3629       22.7345       41.7257       34.6979       43.0056       13.9347       12.3178        9.5057        7.8772       47.1857       27.3866       36.8051       14.4727       12.9311       12.0209       13.2926        7.2020        7.4009       10.7113       17.1253       19.6419       15.4995       18.1787       13.2191       14.1089       20.5240       16.1294       25.0046       35.1142       41.7961       47.6506       56.0439       54.9912       57.0501       61.6259       56.5984       56.2834       54.0452       47.3264       61.7585       77.5031       67.8832       57.0823       54.9212       67.5118      101.1796      109.7883      120.2164       91.4469      102.9640      100.8352       95.1102       93.4615      131.9148      129.4270      133.8816      119.8221      117.4362      107.6295      102.7478      105.2160      104.5825      102.4865      106.5400      109.4626      106.9945      112.4948      120.8413       95.4347       97.8127      101.1688      108.9717      108.3702      103.3180      102.7244       95.6585       96.2716      106.1203      110.1041      120.7288      113.8834      111.7791      113.5128      119.8855      125.2584      123.4773      144.8966      172.5977      132.7296       97.7468       84.8233       81.7226       78.2956       75.8636       76.2963       74.2050       61.2864       65.4165       96.9396       82.1592       81.0201      118.1132      140.8931      147.5594      143.8456      173.0331      178.3021      185.2184      181.5828      183.6803      204.2646      206.2090      221.7329      240.4691      262.0639      264.3269      259.4198      268.4146      293.7023      311.9019        0.0000      284.1151      265.2688      258.4432      231.8895      233.0990      227.5654        0.0000        0.0000        0.0000        0.0000        0.0000        0.0000        0.0000        0.0000        0.0000        0.0000        0.0000        0.0000        0.0000        0.0000        0.0000        0.0000        0.0000        0.0000        0.0000        0.0000        0.0000        0.0000        0.0000        0.0000        0.0000        0.0000        0.0000        0.0000
        0.0000        0.0000        0.0000        0.0000        0.0000        0.0000        0.0000        0.0000        0.0000        0.0000        0.0000        0.0000        0.0000       44.9466       40.0676       31.6285       36.4217       28.6218       22.5599       19.4855       18.9117       19.7709       17.6263       26.0146       27.7738       25.5335       33.8174       24.9280       24.5672       21.7900       20.7254       14.9031       13.1568       13.6396       16.0863       19.8738       13.5901        9.9419       13.2662       10.6842       11.3947        7.9311        7.9006        4.8045        3.9614        5.1975        7.3806       11.2509       11.7263       10.0606        6.7771        8.8067        8.5280        7.7039        8.7893       10.2614       10.6618        9.9766        9.8280       12.7465       14.2163       12.8975        9.9781       12.1609       14.2220       14.9032       16.1439       14.3692       16.4920       14.9805        7.6029        3.6305        0.8943       15.6285        9.5236        2.3619        3.9593        7.5089        8.5607        5.3810        5.6971        5.9196        5.0942        4.6754        9.5847        5.5745       14.7751       44.9952       21.3738        6.8186        7.8753       26.7502       10.3309       12.6742       16.1636       13.2070       37.9242       29.3871       24.7827       10.7428        9.1320        7.4630        6.3960       10.5004       24.9299       31.5317       36.8247        8.3940        9.1456        4.6083        4.5607        7.0880       11.3698       22.3089       18.3797       16.6620       15.9394       13.9070       12.1762       18.5901       19.4758       24.9547       35.4098       34.1776       51.0168       56.8269       53.6557       46.3412       55.0800       45.7029       43.9373       41.7891       43.0259       87.0071       95.4739       74.5170       66.9672       58.9697       62.3980      108.6787      136.8202      117.8734       98.1270       85.6642       88.3969      107.0115      122.3383      128.3571      145.7582      155.3478      137.0228      126.2338      128.1884      132.3450      134.3341      138.5128      129.1610      141.6292      136.1806      129.3396      124.3902      120.3681      104.5348       91.7931       88.8062      100.3295       99.1858      102.5507      105.7546       88.9434       91.0757      100.7867      108.5368      112.6793      107.7049      110.3795      117.2157      119.2048      115.4625       97.4378      125.3070      134.7580      119.9312       82.1308       73.9765       66.3457       66.4461       61.1922       55.5412       58.8966       49.3789       85.1216       85.8630       88.4054      102.9721      135.1651      121.8308      126.2622      131.1477      160.6015      170.1268      182.7013      197.0068      194.2011      202.9239      202.7834      209.4093      239.8482      269.5400      287.7296      276.7693      274.6554      281.9553        0.0000        0.0000        0.0000        0.0000        0.0000        0.0000        0.0000        0.0000        0.0000        0.0000        0.0000        0.0000        0.0000        0.0000        0.0000        0.0000        0.0000        0.0000        0.0000        0.0000        0.0000        0.0000        0.0000        0.0000        0.0000        0.0000        0.0000        0.0000        0.0000        0.0000        0.0000        0.0000        0.0000        0.0000        0.0000        0.0000
        0.0000        0.0000        0.0000        0.0000        0.0000        0.0000        0.0000        0.0000        0.0000       78.0170        0.0000        0.0000       43.6301       45.1771       29.9716       28.4898       34.8944       32.7850       26.4650       19.7502       21.5666       40.2279       56.9393       53.6775       36.3894       25.7786       17.6171       19.0919       18.4810       19.0741       16.8183       12.7976       11.2216       11.8791       12.3042       11.6839        9.9663       10.4121        9.2921        7.2870        7.7477        5.3878        5.9656       10.3962        8.1179        4.5198        6.1378        6.8996        8.7741        9.6562        9.9456        7.8269        7.2862        8.3818        8.5168        8.2297        6.8910        6.3285        8.3193        9.3464        9.5620        8.7293        6.8872        6.3520        7.4155        8.5906        8.8574       29.7523       30.9388       11.4006        4.3372        2.4856        1.1286        0.7302        1.4360        5.2649        1.9117        1.5377        3.9829        3.3746        3.8226        2.9329        2.6826        2.9043        4.6585        3.1113        5.5034        6.3014        9.3228        2.4300        3.8214       10.5466        8.2629        9.5831        8.2310       10.5999        8.0679       12.4007       16.8155       14.6549       14.1811       11.1296       16.6417        6.4544       21.4082       32.0310       35.0600       18.7001        7.2652        5.0203        5.7671       10.4120       13.1897       20.6490       16.6491       15.2073       16.5328       15.2882       16.8587       19.6583       22.1954       26.6526       38.3504       48.0148       51.0809       46.1405       40.9623       37.5891       37.2291       32.0828       29.2513       40.0145       56.1040       60.7556       59.3495       62.3501       53.7187       51.7219       54.1760       77.0703      119.2651      124.3639      116.7747      105.7710      106.2263      128.5620      137.6511      126.0591      131.0311      140.9309      141.6641      133.7213      132.9572      132.2483      144.5741      147.1048      142.1312      148.1134      130.7332      122.3869      111.3867      111.5740      113.8440      114.3586      121.2364      113.3203      108.6903       98.5331       96.8562       78.2586       74.0108       79.1946       88.6767       91.1775      101.8746      107.5063      114.2976      113.2551      115.5504       98.0581      102.2512      105.8055      117.6947      105.2219       90.3560       96.5565       83.8440       67.8974       48.9381       48.2794       62.4698       70.3038       64.1287       78.3395       87.5301      108.3397      126.6373      122.1284      160.9957      166.5398      170.9363      182.1693      193.2327      190.6148      193.6952      203.8756      221.6601      259.2108      274.7979      296.8566      300.7537      292.5460        0.0000        0.0000        0.0000        0.0000        0.0000        0.0000        0.0000        0.0000        0.0000        0.0000        0.0000        0.0000        0.0000        0.0000        0.0000        0.0000        0.0000        0.0000        0.0000        0.0000        0.0000        0.0000        0.0000        0.0000        0.0000        0.0000        0.0000        0.0000        0.0000        0.0000        0.0000        0.0000        0.0000        0.0000        0.0000        0.0000        0.0000
        0.0000        0.0000        0.0000        0.0000        0.0000       33.9722       28.9563       63.8596       25.3431       25.9713       26.1424       44.0738       43.7553       38.0259       27.0949       26.7008       33.7232       24.0876       21.5435       13.3027       16.6654       27.1786       38.5266       34.4171       25.5257       22.6638       17.1430       26.5822       23.6999       19.7147       18.8213       17.5635       15.5149       13.0029       12.8386       15.8166       16.9610       12.8711       10.1818        6.7663        4.8302        5.2283       11.3153       16.2099       12.2510       12.3545       12.0653        6.9717       10.3889       11.8378       11.5860       10.4439        9.0072        7.2376        7.1562        7.1204        6.7515        6.9967        8.9031        9.2892        7.3089        7.3232        6.4183        5.0149        3.8912        4.1567        5.1598       13.6885       20.1619       19.1018        4.2144        2.7747        3.2972        2.1570        2.3898        6.9597        1.9909        1.3043        1.1422        3.5498        2.4511        1.9671        2.7020        4.5278        3.5894        2.1660        1.9926        1.5766        1.5718        1.6163        3.6693        8.1699        8.2637        6.0679        4.2103        8.6876       11.6809        6.9261       12.1037       12.2495       14.3505       17.0143       18.9034       19.4001       18.1451       22.0026       16.6148       23.2477        6.5391        6.6072        8.9128        9.6494       11.0090       14.7807       18.5078       16.4415       20.9775       22.3732       25.0522       23.5404       27.6389       45.6193       52.3818       59.9105       45.3708       36.3456       34.7406       30.7114       27.1220       27.7435       24.7461       36.5133       48.7899       48.3506       48.0144       45.7500       45.4684       42.6173       50.8722       64.3391       88.1189      107.3405      104.4014       93.1759      118.9569      143.2365      141.5712      143.7825      145.6272      135.7261      139.5210      151.1454      144.9672      144.9073      151.9629      153.5984      139.3887      145.8119      127.4943      130.1927      131.4125      122.8251      119.3528      122.3628      125.1313      129.4569      107.2852       83.2130       76.1621       71.0455       75.2021       80.0896       95.1518       86.5825       95.2195      113.6265      100.2585       96.0077       99.9892      108.8191      122.7592      103.1554      104.4582      110.7551      120.3122      105.4707       93.0625       79.8964       68.0060       67.5932       74.7898      128.2592        0.0000        0.0000       93.7421      128.9888      144.5063      146.1248      165.0631      171.0956      175.9469      187.3883      194.9310      187.5995      200.2384      206.8984      229.8854      270.6724      282.7350      303.4832      311.6331        0.0000        0.0000        0.0000        0.0000        0.0000        0.0000        0.0000        0.0000        0.0000        0.0000        0.0000        0.0000        0.0000        0.0000        0.0000        0.0000        0.0000        0.0000        0.0000        0.0000        0.0000        0.0000        0.0000        0.0000        0.0000        0.0000        0.0000        0.0000        0.0000        0.0000        0.0000        0.0000        0.0000        0.0000        0.0000        0.0000        0.0000        0.0000
        0.0000        0.0000        0.0000        0.0000       39.5723       47.5111       25.9507       22.6555       27.2912       37.5127       36.2035       57.6572       41.8702       32.0414       26.1224       23.7483       28.4354       18.0691       23.3265        9.8445       11.4345       11.9211       10.9188       10.0675        9.8507       14.9149       17.3399       25.9760       23.1939       19.3246       20.3939       19.2211       22.1998       13.5914       10.7512       14.4308       17.5611       15.5093        5.2470        4.1876        4.2029        4.9857        6.5974        9.8990       11.5930       11.2358       12.0833        8.7890        8.2108        7.6710        8.3019        9.9911       10.4140        6.9180        6.8824        5.8406        4.7644        4.7990        5.7074        5.4880        5.9282        5.4301        3.8384        3.1466        2.8272        3.5709        4.0832       11.0489       10.1975       14.2055        3.1898        2.7254        2.3224        1.0965        1.1905       20.5790        8.5917        4.6794        5.3051        2.7477        3.1229        4.7681        5.5695        2.8026        2.0743        1.4688        1.4987        1.7192        1.9327        3.8625        6.7236        8.5697        4.7952        4.1970        4.2518       18.2088       13.0088        5.5563        5.0145        8.5188        8.3587        9.9298       13.6215        9.0371        7.2619        3.9450        7.6309       17.7927       16.3043       14.3387       13.4015       11.6469       12.7530       16.7428       23.1378       20.0528       18.7747       16.2387       21.8445       25.9440       29.1973       41.8641       49.3542       45.7627       47.6526       35.1888       36.3342       35.3208       28.8520       27.1851       36.8296       35.4077       45.2240       40.9759       40.4928       39.5609       45.9853       61.6994       56.3267       63.1999       71.8844       86.2162      116.1417      127.7885      135.1356      142.9386      144.5038      159.4654      168.4665      149.2207      157.5683      191.0908      151.5860      157.1970      166.5263      163.4637      156.8600      146.3540      144.8787      154.0034      154.6780      124.6848      124.7272      125.9483      118.6649      103.8067       92.1328       77.0771       67.0892       66.6884       73.6716       85.5763       96.8946       86.4905       89.7171       91.6756       89.6656       98.1334      123.9082      127.5395      130.9891      119.3169      117.4466      132.1771      136.3969      109.0652       92.7442       68.1660       67.5701       71.0598       75.2685        0.0000        0.0000        0.0000      100.7353      125.8253      142.6968      145.4982      146.5122      164.3255      175.8393      184.2777      191.6678      195.1035      204.9583      222.0612      234.6254      288.0053        0.0000        0.0000        0.0000        0.0000        0.0000        0.0000        0.0000        0.0000        0.0000        0.0000        0.0000        0.0000        0.0000        0.0000        0.0000        0.0000        0.0000        0.0000        0.0000        0.0000        0.0000        0.0000        0.0000        0.0000        0.0000        0.0000        0.0000        0.0000        0.0000        0.0000        0.0000        0.0000        0.0000        0.0000        0.0000        0.0000        0.0000        0.0000        0.0000        0.0000        0.0000
        0.0000        0.0000       48.2226       28.6349       23.6186       35.3427       31.5485       27.3606       29.4390       28.6335       28.6672       28.3846       22.4277       21.1234       23.8230       19.7403       16.6582       17.4902       21.0047       13.9228        7.0429        7.1963       12.3569       12.1299       19.4044       21.8540       20.3525       16.5565       15.9753       13.9125       14.2203        9.4418        9.1004        8.5679       10.8645       12.2224        8.0105        7.9663        6.4031        6.2705        7.1424        7.4637        9.3335        9.0557        7.8382        4.7579        5.0682        6.5429        5.3343        7.1090        6.8077        5.7726        6.0509        4.8226        5.0781        4.5930        5.0832        4.2659        4.6089        4.1932        4.9021        3.8911        2.7424        2.0690        2.1947        2.8726        3.3007        4.3259        4.0980        6.1317        3.0442        4.5167        3.7338        2.4141        2.6095        2.8899       23.5336        3.2935        3.2766        4.0588        5.8403        5.2916        4.8340        2.2966        1.5465        1.8738        2.9444        4.3877        3.6591       10.2739       17.3321       11.8780        7.0889        6.8072        5.6598       21.9937       29.9324       14.0855        8.3601        8.4213        9.5773       12.1446        9.0113        7.8566        8.4065       10.0302       13.1717       13.5889       10.7808       17.5655       14.4470       10.6590       12.7005       14.5738       18.2337       16.9196       12.0797       12.1685       15.7773       17.8178       20.0919       23.5806       25.8409       31.4177       32.7359       48.3243       42.7246       31.3746       27.7998       31.1235       41.1027       28.7953       33.3155       34.6878       42.2099       47.9171       44.2002       41.9534       52.7418       64.3218       71.1378      103.5513      118.2686      154.0300      174.5773      181.0128      147.5004      134.0676      157.9871      145.2904      133.9291      155.0165      126.6570      121.3685      162.4811      163.9745      153.6714      153.9381      148.0286      145.3050      134.2634      139.0398      132.2889      115.1982      108.2366       98.8924       87.5630       82.8508       73.3562       73.7500       75.8829       75.7142       75.0309       80.2151       79.9056       87.0925       93.9132      112.7525      133.5089      143.8070      131.9705      128.9895      125.7493      117.9339      136.3651      120.2599      102.0300      129.8315      106.7530      107.8975        0.0000        0.0000        0.0000       92.6640       85.9461      107.2116      135.8494      144.1505      145.5652      163.3322      168.9135      183.3422      201.8874      207.6914      221.4723      238.6693      250.9589        0.0000        0.0000        0.0000        0.0000        0.0000        0.0000        0.0000        0.0000        0.0000        0.0000        0.0000        0.0000        0.0000        0.0000        0.0000        0.0000        0.0000        0.0000        0.0000        0.0000        0.0000        0.0000        0.0000        0.0000        0.0000        0.0000        0.0000        0.0000        0.0000        0.0000        0.0000        0.0000        0.0000        0.0000        0.0000        0.0000        0.0000        0.0000        0.0000        0.0000        0.0000        0.0000
        0.0000       33.3928       32.4223       26.5510       24.0909       23.5434       33.6892       31.2317       29.2668       34.7265       31.0099        8.2968        6.2690        7.1008       10.1346        8.0893        5.9906        5.8573        5.0321        7.0643        5.5894        7.7058       17.5655       25.2518       21.9613       15.4927        9.9568       10.5887       10.5311       15.0091       11.7602        8.2412        5.3223        4.7237        6.0438        5.6182        4.7880        4.4780        8.6545       11.2689        9.3732        8.6347        7.8961        9.4318        5.2876        4.9574        5.2185        5.4569        7.0171        8.7015        7.2927        5.0724        3.8711        4.1061        2.8262        3.2878        3.4613        3.7807        5.0888        5.0649        4.1265        6.0553        5.7534        3.8813        4.0347        4.2239        6.6082        8.1829        7.9955        8.3890        8.0348        5.2675        4.2588        4.6696        5.8933        3.1622        3.2207        5.7438        3.8119        3.3230        3.8686        3.5658        4.0273        4.8940        3.9912        4.9210        4.4501        5.2855        9.8533       10.2022       16.2220       14.6203       14.5892       18.2890       15.1436       20.6354       34.5554       32.2776       18.0164       11.1001       10.3364       11.3959       12.5132       12.0764       12.4748       12.3755       10.6269        7.8122       10.7238       15.7596       13.8314       11.4052       11.5599       13.3457       17.9281       16.0952       13.3468       11.6239       10.3211       14.0613       14.9480       17.4012       17.5572       21.9198       22.9727       34.7682       30.6185       25.0947       24.2738       31.6033       25.0186       24.0825       24.2775       33.0259       38.6455       47.5603       40.6741       45.2879       54.3097       57.4418       71.9852      103.9202      126.9430      137.6607      137.6347      148.4900      155.3270      146.6215      141.4503      141.2104      138.1185      142.3475      123.4521      125.0602      142.4544      141.4902      130.4772      131.9913      129.6566      126.3818      125.5476      132.0981      131.3657      108.0306      100.8919       91.3397       94.0801       76.7041       76.0519       82.9244       76.9992       75.9001       79.4096       83.8620       83.1110       91.4190      101.8360      119.2846      133.8643      173.1299      182.5817      189.4997      185.9069      168.4399      177.7883      175.2651      185.2155      156.4702        0.0000        0.0000        0.0000        0.0000       90.9040       94.0311       91.4318       91.7239      105.2962      118.0089      122.6730      146.1346      153.1149      171.7487      191.1845      256.0643      271.4275      280.0039        0.0000        0.0000        0.0000        0.0000        0.0000        0.0000        0.0000        0.0000        0.0000        0.0000        0.0000        0.0000        0.0000        0.0000        0.0000        0.0000        0.0000        0.0000        0.0000        0.0000        0.0000        0.0000        0.0000        0.0000        0.0000        0.0000        0.0000        0.0000        0.0000        0.0000        0.0000        0.0000        0.0000        0.0000        0.0000        0.0000        0.0000        0.0000        0.0000        0.0000        0.0000        0.0000        0.0000
        0.0000       28.9240       27.4570       18.6511       16.9283       14.9311       24.6579       20.8035       29.9057       26.8897       23.1205        8.5015        4.2165        2.8723        1.4331        2.6799        4.9341        6.1840        7.4767       15.7055        8.9102        8.2157        8.9322       11.4625       11.2794        6.4224        5.1023        3.5485        3.4384        3.1377        2.6835        4.7978        5.0630        4.1573        4.7424        5.0827        3.8763        3.1413        3.6856        8.3654       12.6404       12.7397        8.2130        7.9116        5.3966        5.2913        4.4050        6.7372        6.6807        3.7820        5.9089        4.8425        4.2397        3.0899        2.7300        3.7902        4.5108        7.2721        6.2458        4.9601        4.3506        4.0209        4.4947        5.3909        5.1677        5.5317        6.6345        7.2098        6.5534        6.0496        4.1517        4.4163        5.1392        4.2786        4.0763        3.3363        3.1057        3.4968        3.2931        2.4225        2.2813        1.7636        2.0043        3.3016        4.4434        3.5074        5.4970        7.3451        6.3953       10.8187       12.4807       22.1632       41.2918       17.6220       29.5535       31.7936       42.9707       44.2959       40.7054       31.5114       17.8909       19.1833       15.7680       13.6216       13.9379       12.4641       13.9222       13.4824       17.0560       14.6242       18.2989       18.1666       13.8631       17.0487       20.2797       15.5091       12.6412       12.1848       14.9057       18.8370       15.4236       16.4197       15.0040       18.3829       21.9704       22.4341       19.2993       18.7881       27.6761       25.2402       22.8130       26.5147       28.1756       29.6458       43.1685       47.7762       49.9134       40.4773       48.5020       45.2623       55.0769      102.2461      131.0609      112.4305      100.1236      110.2270      141.0326      125.8110      128.5906      124.3992      124.6290      134.0000      128.6425      140.1499      131.1906      134.9426      144.6983      136.3129      132.9121      128.1713      132.5261      139.5061      128.8906      106.4012       96.5110       93.8581       88.2965       69.9925       73.4250       71.2796       81.3118       84.6523       93.7303      103.2984       95.0229       97.9479      108.8381      138.8509      138.5105      145.5452      161.6949      187.7044      196.9371      205.5427      201.1502      201.5177        0.0000        0.0000        0.0000        0.0000        0.0000       95.3934      125.3469       97.1992      100.2282      100.1541      102.5815      115.4820      108.3170      147.4619      155.8908      175.7133      195.7834      270.7223        0.0000        0.0000        0.0000        0.0000        0.0000        0.0000        0.0000        0.0000        0.0000        0.0000        0.0000        0.0000        0.0000        0.0000        0.0000        0.0000        0.0000        0.0000        0.0000        0.0000        0.0000        0.0000        0.0000        0.0000        0.0000        0.0000        0.0000        0.0000        0.0000        0.0000        0.0000        0.0000        0.0000        0.0000        0.0000        0.0000        0.0000        0.0000        0.0000        0.0000        0.0000        0.0000        0.0000        0.0000        0.0000
       19.3640       21.6689       20.8515       22.3616       25.5524       17.7456       21.2165       11.4015        7.4061        5.5789        3.8957        2.7527        0.8940        1.6569        0.9858        1.6932        3.0364        2.3886       15.7574       14.6446        5.1705        5.3762        3.9224        4.7334        5.7219        4.8059        5.4449        3.6373        4.2807        4.4172        5.4980        6.1671        6.0368        5.3405        4.2003        2.7617        2.3903        2.1828        2.3286        5.2569        8.0041        9.8531        7.3231        6.3545        7.1489        6.6852        3.3494        5.9973        8.8055        7.0882        6.8665        3.6041        4.3514        2.1636        2.1997        2.8277        3.6000        5.0439        4.5244        3.2525        3.6872        3.2442        3.7509        5.1466        5.7442        6.0879        6.4421        5.3775        6.3621        4.8139        6.3812        6.1294        5.0197        4.2538        5.5547        9.7032       10.7673        3.5006        2.6397        2.6986        5.2521        4.6503        4.5763        4.3424        4.1399        9.5685       16.0893       34.3526       12.9064        8.9539        6.9096       20.0262      157.5832       94.7745       33.2443       53.8667       70.5794       59.8604       73.1622      123.1613       74.8428       70.1570       45.9857       35.4387       21.3279       16.2372       17.8698       20.3944       23.0473       16.6363       25.8278       19.9534       15.1431       15.2228       14.7160       11.4836       12.3407       14.1875       15.7492       20.0210       18.3676       15.4109       12.6673       20.8342       23.1632       24.9342       20.7867       22.2445       35.7145       26.8838       25.1584       38.3102       29.8005       28.2717       42.4431       52.9101       53.7060       42.3249       46.1844       46.8601       82.5721      121.8297      104.4515       67.3042       69.7688       86.6645       92.5197      118.7189      133.6625      131.8004      129.1167      121.1858      127.3843      134.9199      129.4557      132.5716      141.1874      131.4703      126.2221      125.1988      139.3562      143.9027      125.5729      104.9984      100.0404       98.9533      100.8467       82.2278       77.3633       77.2030       97.0274      117.5118      110.9542      128.6060      118.3757      111.9989      143.3918      165.5516      156.9461      169.1417      205.8817      191.9105      216.9071      218.5871      208.0304        0.0000        0.0000        0.0000        0.0000        0.0000        0.0000       84.2165       82.2048       83.8204       84.0272       85.8374       93.4721      100.7981      129.1422      153.0898      168.2021        0.0000        0.0000        0.0000        0.0000        0.0000        0.0000        0.0000        0.0000        0.0000        0.0000        0.0000        0.0000        0.0000        0.0000        0.0000        0.0000        0.0000        0.0000        0.0000        0.0000        0.0000        0.0000        0.0000        0.0000        0.0000        0.0000        0.0000        0.0000        0.0000        0.0000        0.0000        0.0000        0.0000        0.0000        0.0000        0.0000        0.0000        0.0000        0.0000        0.0000        0.0000        0.0000        0.0000        0.0000        0.0000        0.0000        0.0000        0.0000
       13.5336       14.7004       15.5129       12.7171       28.7146       48.2374       23.4649        9.8531        9.6259        5.0207        5.2418        6.5704        3.5626        3.9912        2.1278        4.7792        4.4187       15.2970       13.4277        3.3911        3.7151        3.3019        3.9393        3.5485        4.8162        5.6092        7.6757        6.0596        6.0549        6.2590        4.8000        6.9435        5.7121        4.2014        6.4327        3.1599        2.4721        2.4583        3.2759        5.5694        7.9603        9.0209        7.7991        9.3352        9.2295        8.1496        5.5948        9.6450       11.7657        9.6475        9.2787        6.5642        8.3799        3.6599        3.1291        2.8093        2.6928        2.9109        2.6318        2.3991        2.7160        3.0350        3.8150        5.2518        5.7037        6.5388        8.2695        7.3562        6.1937        5.1049        5.5273        4.5727        6.3034        8.3406       10.0575        5.2173        6.8306        4.6607        3.4024        2.4633        8.5024        7.6519        3.3245        4.0784        5.2223        6.1438       10.6431       78.5629       48.8880       11.7735        9.3210       11.9905       22.0420       36.5938       24.8830       47.1567       42.8026       42.2520       47.2284      102.7025      155.9150      106.4751       72.2529       52.0536       49.8129       32.0547       27.9563       22.3713       23.6901       22.4775       18.5709       14.7805       12.5813       12.0926       16.1563       18.1923       20.5402       17.5844       16.3462       18.5274       20.2196       20.0361       16.2682       20.3355       19.4471       23.5581       25.0303       29.0450       28.9771       22.2346       29.9070       56.2460       33.6151       33.2506       33.9557       42.7538       51.5551       52.1444       39.1778       40.3588       55.7513       62.8830       66.3751       67.5519       75.8185       75.8054       84.9058      108.2917      122.4040      117.2531      123.6024      129.5400      133.7129      141.7076      134.5657      132.4444      127.4956      125.4256      128.6219      133.8482      140.2159      130.7274      117.4846      112.1543      117.5748      118.0896      107.0641       91.5113       89.2946       87.8524      110.9212      133.5419      109.2442      132.7685      104.7404      110.5295      127.5941      150.1972      171.2883      186.9080      215.1416      203.8194      211.4540      190.5663        0.0000        0.0000        0.0000        0.0000        0.0000        0.0000       90.1500       90.4231       86.3600       84.6650       85.2415       83.9837       89.3090      106.8682      107.8877      143.1579      156.3515        0.0000        0.0000        0.0000        0.0000        0.0000        0.0000        0.0000        0.0000        0.0000        0.0000        0.0000        0.0000        0.0000        0.0000        0.0000        0.0000        0.0000        0.0000        0.0000        0.0000        0.0000        0.0000        0.0000        0.0000        0.0000        0.0000        0.0000        0.0000        0.0000        0.0000        0.0000        0.0000        0.0000        0.0000        0.0000        0.0000        0.0000        0.0000        0.0000        0.0000        0.0000        0.0000        0.0000        0.0000        0.0000        0.0000        0.0000        0.0000
        2.1371        4.7611        7.3826        5.4142        6.8293       16.6880       37.0391       18.7116        8.5166        4.7176        6.9370        6.3595        3.6946        3.9375        2.5430        1.1184        7.8964        1.0617        0.9708        1.7100        1.5633        3.1344        2.9174        3.2911        2.5697        2.7530        2.6060        1.1393        0.9603        1.1176        1.3106        4.7191        2.6071        1.2834        1.6923        3.2382        2.1174        3.6587        3.9269        6.5437        9.1715       13.5431       12.7186       10.9079        8.3270       11.9949       10.3689       12.0905       11.9420       13.9121       14.5515       11.3075       11.4363       12.1154        3.5910        3.5846        3.5180        3.6497        3.3732        2.1048        2.7585        6.5322        7.9410        7.6041        9.0052        9.5855       11.0935        9.2313        7.3584        8.5260       11.2745        6.8928       11.9713       11.1908       11.9504        6.7004        5.6528        2.9858        2.3071        1.4811        1.4372        4.1188        2.4304        6.7917        8.1455        8.8425       10.2531        9.5149       12.5021       18.1128       25.7296       35.8009       57.2681       65.0913       58.8456       62.3700       54.7269       55.6229       59.5471       69.4796       74.6393       74.4094       87.8423      104.7583       95.4333       74.9610       68.6498       44.9792       46.4900       28.2365       26.0977       24.4084       24.2517       24.3511       24.3297       24.4739       20.1876       22.9077       18.7017       18.4363       27.6877       22.1348       17.6748       17.6830       21.1833       21.8509       23.1425       24.4497       21.4357       20.7287       32.9470       32.5649       24.0250       26.9865       35.1431       39.1345       43.0017       61.4194       54.7237       39.0155       43.9356       50.5188       60.4348       62.9839       63.7309       62.8967       83.3288       98.7471      114.2354      134.5592      140.2838      158.8626      163.8453      162.3660      157.7537      139.5148      120.9608      116.5169      124.2432      125.9109      130.5199      132.2607      133.5991      144.0161      145.9742      131.5578      112.5499       89.1338       86.7073       92.9915      118.2052      158.7297      136.4005      141.5900      130.4534      146.1864      159.7186      158.6483      187.5727      152.8674      162.6662      175.1876        0.0000        0.0000        0.0000        0.0000        0.0000        0.0000        0.0000        0.0000       84.6000       84.5868       86.5431       86.4687       79.5785       74.0700        0.0000       48.7200       58.9800       75.6000       80.5200        0.0000        0.0000        0.0000        0.0000        0.0000        0.0000        0.0000        0.0000        0.0000        0.0000        0.0000        0.0000        0.0000        0.0000        0.0000        0.0000        0.0000        0.0000        0.0000        0.0000        0.0000        0.0000        0.0000        0.0000        0.0000        0.0000        0.0000        0.0000        0.0000        0.0000        0.0000        0.0000        0.0000        0.0000        0.0000        0.0000        0.0000        0.0000        0.0000        0.0000        0.0000        0.0000        0.0000        0.0000        0.0000        0.0000        0.0000        0.0000
        8.2849        7.0934        4.7136        3.6693        4.6404        7.2448       29.8688       48.6448       13.4992       10.2958       16.5159       10.0068        8.6540        6.5463        4.9112        2.4984        6.5200        1.6014        1.5820        1.4505        1.7591        1.5412        1.6347        1.9799        2.0349        1.8750        1.6149        0.7166        0.6916        0.7641        0.9300        0.5734        0.4202        0.6426        0.4653        1.8696        1.9189        2.0431        2.1543        3.9347        6.9180       11.9088       12.2041        6.9616        5.9134        9.1417       13.2671        6.8392       10.1070        7.6379        7.4801       11.8877        8.7578        5.8718        6.6143        7.8872        6.3554        3.9252        3.5731        3.3623        5.3360        4.6760        6.8658        9.1600        7.8499        9.5298       10.8945        9.5878       12.9158       18.0347       17.3284       12.1060       10.2632       10.5133        8.0292        4.0949        2.6935        3.1422        4.4838        2.1128        1.5932        2.0232        2.8723        7.7494        9.2016       10.9747       14.7947       13.3172       18.9982       29.3375       37.8001       52.4536       50.1299       56.1504       56.6223       58.3675       62.6979       67.4225       71.2799       75.4645       74.3637       83.9221       84.8324       90.4947       99.8960       96.8007       90.2721       75.4438       59.6406       41.1023       46.1384       51.6843       45.5511       34.6585       30.1785       22.2195       21.9032       20.9887       20.8123       19.7706       15.0888       12.5751       17.0340       25.0596       20.9512       19.2620       18.1224       20.5753       16.5572       17.5313       42.8632       28.9272       24.8929       35.2212       43.2872       50.8138       43.4704       50.7657       62.5085       52.7367       44.6466       43.8768       55.7701       59.2129       55.7791       72.2251       85.7708       98.2076      122.7623      140.9846      141.2764      153.6983      165.4098      161.8949      154.7599      134.0134      119.8174      118.2376      120.4185      128.8688      136.3837      142.8550      151.7575      172.5414      150.2098      127.3157      110.0883       92.4099       93.8245      101.5891      118.0923      145.7336      156.1379      155.5674      160.2559      181.3783      205.7728      223.2186      179.3132        0.0000        0.0000        0.0000        0.0000        0.0000        0.0000        0.0000        0.0000        0.0000        0.0000        0.0000      111.4800       98.7770      104.3397      101.6897        0.0000        0.0000        0.0000        0.0000        0.0000        0.0000        0.0000        0.0000        0.0000        0.0000        0.0000        0.0000        0.0000        0.0000        0.0000        0.0000        0.0000        0.0000        0.0000        0.0000        0.0000        0.0000        0.0000        0.0000        0.0000        0.0000        0.0000        0.0000        0.0000        0.0000        0.0000        0.0000        0.0000        0.0000        0.0000        0.0000        0.0000        0.0000        0.0000        0.0000        0.0000        0.0000        0.0000        0.0000        0.0000        0.0000        0.0000        0.0000        0.0000        0.0000        0.0000        0.0000        0.0000        0.0000        0.0000
        0.0000        0.0000        2.8628        3.2862        0.0000        4.5954       24.6991       45.1704       15.4515        6.9133       10.6358       13.2076       13.9392        9.1371        3.5317        1.8205        1.6706        0.6963        0.3753        1.3375        1.6174        1.5705        1.4338        1.2772        1.3239        1.3160        1.3353        0.5463        0.5468        0.6505        0.8562        0.3563        0.6397        0.4611        0.6795        2.0478        2.2759        2.6673        2.4015        2.7303        5.4855        4.7407        4.7127        4.8676        8.1837        8.7171        8.1570        2.3626        2.0829        2.0000        2.4720        3.0426       10.5076       10.1686        8.6973        3.6308        5.0503        5.4457        5.5114        3.7500        5.5165       18.2262       20.3853       16.0808       20.1736       15.3189       13.5706       10.2684        8.8519       25.4538       51.8805       40.0876       11.8510        9.7427        6.9798        5.4602        5.5724        5.4216        4.9718        1.7800        1.7805        2.2721        3.2041        8.4228       11.2631       15.1943       19.9645       20.0370       25.3549       53.2402       60.2010       65.9762       52.0900       50.9540       57.1305       60.4905       61.9389       67.8608       67.3802       65.5612       74.9976       92.8906       95.8515       82.7130       88.5444      106.0833      123.5010      141.9259      137.2441      124.6797       95.0230       85.1591       70.2452       42.4900       30.3588       26.1155       22.4999       20.8757       22.3666       15.5864       13.6140       12.8292       13.6131       18.8230       31.5004       15.5266       17.4394       19.8297       17.2713       21.9206       35.7565       25.0853       26.3603       34.9640       39.2339       42.7463       47.4978       55.1518       73.2816       63.6699       52.3189       54.3315       65.5598       74.3324       66.0511       72.0927      102.2241       88.6413       91.8478       97.8357      109.1222      133.1126      151.2546      154.0799      149.7139      124.1505      124.6250      118.9548      122.2188      130.7245      140.7742      142.0101      141.2184      167.4411      140.1836      111.5769      110.0513      104.7902      111.4183      128.5784      138.8716      179.0022      221.7119      207.1183      198.9171      191.5867      204.5090      219.6224      200.3579      150.3643        0.0000        0.0000      202.3237        0.0000        0.0000        0.0000        0.0000        0.0000        0.0000      154.5000      110.7300      112.5453        0.0000        0.0000        0.0000        0.0000        0.0000        0.0000        0.0000        0.0000        0.0000        0.0000        0.0000        0.0000        0.0000        0.0000        0.0000        0.0000        0.0000        0.0000        0.0000        0.0000        0.0000        0.0000        0.0000        0.0000        0.0000        0.0000        0.0000        0.0000        0.0000        0.0000        0.0000        0.0000        0.0000        0.0000        0.0000        0.0000        0.0000        0.0000        0.0000        0.0000        0.0000        0.0000        0.0000        0.0000        0.0000        0.0000        0.0000        0.0000        0.0000        0.0000        0.0000        0.0000        0.0000        0.0000        0.0000        0.0000        0.0000
        0.0000        0.0000        0.0000        0.0000        0.0000        5.9081       18.5104       30.0324       11.7620        5.8214       11.7061        6.0493        6.2084        3.9862        1.8421        0.6180        0.8152        0.2189        0.2337        0.4343        0.5202        0.5360        0.6625        0.8506        0.9207        0.9762        1.0269        0.4978        0.5291        0.6508        0.8625        0.3615        0.6131        1.1835        2.0280        3.0602        2.3377        2.2943        2.4045        2.8092        2.6710        2.6332        6.3589        7.8044        7.3220        6.3561        5.3810        2.4912        2.2419        4.1685        1.8892        0.9060        6.9549       13.1062       14.0999       23.7886       26.3521       14.2109       15.3515        9.9038        3.1148        9.9816        7.3986        8.0740        7.6780       10.5760       12.0470       10.2344       10.4713      344.4375      143.6698      191.2441        9.2191        9.1188        7.8109        5.7254        4.3862        2.2309        2.2784        1.9676        2.4084        5.3001        7.1246       10.6510       12.2926       16.5617       18.0632       42.1656       46.6938       53.2557       74.2065      102.3398       80.4957       63.9123       63.9900       66.4663       60.1912       62.2926       62.6528       59.9884       62.6750       86.8639       71.5601       84.0213       84.5052       95.7071      118.4994      137.0450      156.2218      128.0390      119.0374       96.8129       86.4162       73.8379       55.6345       40.3575       27.6654       23.4862       19.3969       16.8101       16.7573       14.5771       12.6187       16.9980       23.8701       19.1107       15.6102       16.3509       20.1448       20.2483       21.7293       27.3008       31.1524       28.7930       40.2499       39.5244       36.4266       58.0484       74.8064       70.5965       65.2940       56.3696       55.0191       65.9881       74.7608       71.0852       78.8171       75.6077       75.4772       71.9570       92.6703      107.1225      123.5239      124.0257      130.8509      130.4959      128.9419      119.3632      120.6538      131.4516      132.3467      134.2182      134.8446      137.1156      115.4211      129.7800      143.1298      130.2972      137.7198      159.2776      169.0051      209.6242      212.6366      251.3517      234.3784      220.3681      219.7076      211.5289      203.1857      171.9459      168.6033      200.6275      175.4250      126.9275        0.0000        0.0000        0.0000        0.0000      178.2900      153.7500      135.4800      137.2721        0.0000        0.0000        0.0000        0.0000        0.0000        0.0000        0.0000        0.0000        0.0000        0.0000        0.0000        0.0000        0.0000        0.0000        0.0000        0.0000        0.0000        0.0000        0.0000        0.0000        0.0000        0.0000        0.0000        0.0000        0.0000        0.0000        0.0000        0.0000        0.0000        0.0000        0.0000        0.0000        0.0000        0.0000        0.0000        0.0000        0.0000        0.0000        0.0000        0.0000        0.0000        0.0000        0.0000        0.0000        0.0000        0.0000        0.0000        0.0000        0.0000        0.0000        0.0000        0.0000        0.0000        0.0000        0.0000        0.0000        0.0000
        0.0000        0.0000        0.0000        0.0000        0.0000        8.6461        8.9974       12.8458       11.6177        8.0933       19.0563        9.9325       13.3126       12.4107       12.0578        1.6956        1.6379        2.0018        1.4447        0.8178        0.5747        0.5585        0.4051        0.2742        0.3414        0.9265        0.7376        0.8892        1.8923        1.7695        1.6482        0.4750        0.6975        1.7803        0.9672        2.3882        2.5828        2.5891        2.4537        2.4958        2.6369        3.0531        2.8319        2.6250        2.6045        2.3219        2.2113        0.1991        0.1888        0.1788        0.4648        2.9391        7.1461       46.8244       42.6081       94.7534      112.4018       22.2149       14.8489       12.4494        3.6094        4.3450        8.2591       14.6760       15.3033       17.0136       15.1237       16.0409       24.9921      165.4637      270.6996      173.4309       14.4749       11.5638        9.3304        3.0893        2.2913        1.9953        2.0785        3.5830        3.9220        4.9033       10.0265       16.6970       18.7597       21.3036       23.9792       33.6533       39.6480       46.7763       50.4530       45.6774       45.8731       51.1516       50.2750       51.8868       57.4852       56.3177       57.7500       57.0390       59.8245       58.6600       67.9379       70.2222       75.6330       84.7810       91.6304      124.5913      139.5791      136.2395      146.3842      148.3693      151.3335      126.3064       97.8700       83.4341       71.4822       57.7595       44.6670       34.1138       31.0886       26.6811       24.4688       16.3868       14.3665       16.0115       21.3002       18.5833       15.6529       20.0800       28.9739       45.4811       42.2903       38.8773       36.4110       28.2462       25.2524       34.0395       47.7553       58.4987       63.6393       50.8862       55.7959       70.8215       80.0410       74.8700       89.5134       74.2563       64.2948       56.3227       61.5832       69.2500       82.0160       86.0175       98.4383      127.5229      122.1721      112.9068      113.8884      120.2466      125.5642      137.6735      156.8720      136.8610      124.9561      146.4751      156.4350      170.8072      183.1994      202.7846      218.2782      228.8105      245.5885      255.4722      230.1808      208.1292      225.8278      218.2435      239.8006      228.7017      174.4166      147.9241      180.5712      162.9511        0.0000        0.0000        0.0000      161.4416      176.1950      166.0163      165.4528      163.6962      140.8983        0.0000        0.0000        0.0000        0.0000        0.0000        0.0000        0.0000        0.0000        0.0000        0.0000        0.0000        0.0000        0.0000        0.0000        0.0000        0.0000        0.0000        0.0000        0.0000        0.0000        0.0000        0.0000        0.0000        0.0000        0.0000        0.0000        0.0000        0.0000        0.0000        0.0000        0.0000        0.0000        0.0000        0.0000        0.0000        0.0000        0.0000        0.0000        0.0000        0.0000        0.0000        0.0000        0.0000        0.0000        0.0000        0.0000        0.0000        0.0000        0.0000        0.0000        0.0000        0.0000        0.0000        0.0000        0.0000        0.0000
        0.0000        0.0000        0.0000        0.0000        0.0000        8.4062       15.4384       12.4130       11.4956        8.4526        9.2419        8.6816       11.9486       14.8150        9.7686        2.0705        1.4502        2.4229        0.3156        0.1532        0.4232        0.4434        0.4236        0.2479        0.6007        1.3221        1.1493        0.7241        0.9248        1.9332        1.8218        0.2885        0.5929        1.5055        1.6984        2.7876        2.8994        2.4424        2.5177        2.5027        3.0050        3.6488        2.7736        2.5229        2.4912        2.4119        2.2840        0.5238        2.4943        3.3558        1.9436        4.3244       11.1005       19.1618       15.9001       16.3937       14.9064       23.2347       11.9471        8.1276       17.0171       19.8139       18.2212       28.0483       22.6678       25.1980       25.6981       21.7730       39.2995       43.8627       29.9909       27.4008       32.9190       23.6196       17.7032        6.0380        4.4001        3.2201        3.0517        4.4666        4.5492       77.1838        9.3827       15.2176       18.9589       22.6609       30.9779       37.5477       44.0280       41.8213       39.7386       39.6340       46.8525       51.7102       57.6415       56.3118       60.8406       70.2553       60.4773       55.6217       52.6665       63.6717       65.8290       68.0076       62.4138       71.0591       81.9301      129.7233      161.9408      133.4206      140.4803      146.5262      232.3009      175.4525      149.1892      147.1712      131.9636       98.0029       66.0203       45.5051       38.1577       35.5773       29.4544       21.0177       25.5787       21.8975       18.6918       21.5176       31.4243       20.7787       21.7705       34.5881       34.7761       31.2373       39.4794       53.3889       41.8524       49.1497       53.0960       69.4392       67.2539       52.3423       48.6926       54.8443       61.7777       61.1179       67.0231       71.4976       53.8880       45.5634       47.5136       55.7676       65.6912       70.5687       79.9381      100.1891      105.2181      109.8481      113.7549      124.0679      139.5829      138.8380      147.8936      147.4800      142.4100      127.6110      126.8593      149.7394      164.4133      193.1974      229.9645      279.1253      258.6855      256.6882      235.1729      218.1473      245.7894      250.5367      304.4234      277.3030      234.3994      162.8428      186.4368      190.5648        0.0000        0.0000      213.6528      202.7258      198.9583      174.5446      158.3654      149.1933      142.2865      150.7266      136.4626      110.8512       92.6317       89.2700        0.0000        0.0000        0.0000        0.0000        0.0000        0.0000        0.0000        0.0000        0.0000        0.0000        0.0000        0.0000        0.0000        0.0000        0.0000        0.0000        0.0000        0.0000        0.0000        0.0000        0.0000        0.0000        0.0000        0.0000        0.0000        0.0000        0.0000        0.0000        0.0000        0.0000        0.0000        0.0000        0.0000        0.0000        0.0000        0.0000        0.0000        0.0000        0.0000        0.0000        0.0000        0.0000        0.0000        0.0000        0.0000        0.0000        0.0000        0.0000        0.0000        0.0000        0.0000
        0.0000        0.0000        0.0000        0.0000       12.6108       14.5180       16.6538       12.3504        5.4553        6.4471        9.7170        7.4994       18.6819       18.6916       12.7623        6.0928        4.3666        4.0447        3.4411        1.8893        0.4005        0.7408        0.9450        1.0082        1.4278        1.3010        1.4044        1.4503        1.2747        0.9913        1.5486        0.8952        0.9494        1.2262        2.4903        3.5543        3.5468        2.8040        2.4446        2.5216        2.6034        2.9090        2.5850        2.5572        2.6005        2.5359        2.4032        1.1208        5.4735       18.2389       45.7297        9.3682        9.2317        7.5476       13.0236       12.7689       44.9192       50.9738       12.8989       12.9079       20.5267       14.5591       12.6393       15.5408       26.0961       27.9970       29.0500       14.5783       29.1352       31.1525       42.3910       39.8175       39.6421       58.6459       38.9684       19.7527        7.0047        5.0154       11.5565       11.4107       22.8178       24.4783       19.0511       18.2447       17.6052       23.0132       24.9763       40.1562       39.2979       35.1151       33.6294       35.3078       34.8440       52.6453      105.5975       70.0237       48.5793       46.7416       44.3065       38.5275       49.0018       55.2977       60.1070       64.0715       57.9730       57.0025       59.3745       89.2782      102.2486      126.2780      115.8490      126.7435      150.4927      164.4718      143.2095      120.1526      122.9545      123.1508       94.7829       70.4805       74.0340       59.0419       41.1595       28.4772       26.3455       24.7448       20.4727       41.7706       45.6181       32.1750       22.0027       29.2198       34.0243       37.0934       62.1876       87.4778       72.8580       86.9237       80.6442       77.8301       65.9350       54.0229       74.8518       66.1784       68.1643       61.1182       59.1586       66.0246       55.6846       47.5955       47.8777       58.9147       72.3734       77.2257       88.8716      108.8365      116.2429      121.6608      126.9427      143.1729      144.1988      155.8872      155.4521      165.8959      160.5718      136.8138      133.3471      158.6836      185.1709      188.3312      233.8911      301.8914      297.2232      264.8610      275.6276      262.9454      254.1792      245.1471      263.7420      238.0881      205.4724      193.1078      226.5310      230.5012        0.0000      232.8663      212.9371      208.7979      205.0082      193.4877      158.6543      143.7316      134.7024      143.0341      128.6288      108.4593       98.0135       88.8353       90.0304        0.0000        0.0000        0.0000        0.0000        0.0000        0.0000        0.0000        0.0000        0.0000        0.0000        0.0000        0.0000        0.0000        0.0000        0.0000        0.0000        0.0000        0.0000        0.0000        0.0000        0.0000        0.0000        0.0000        0.0000        0.0000        0.0000        0.0000        0.0000        0.0000        0.0000        0.0000        0.0000        0.0000        0.0000        0.0000        0.0000        0.0000        0.0000        0.0000        0.0000        0.0000        0.0000        0.0000        0.0000        0.0000        0.0000        0.0000        0.0000        0.0000        0.0000
        0.0000        0.0000        0.0000        0.0000       38.5844       23.4504       17.5776       14.2345        9.9459       11.9815        8.4916        7.5526       13.1990       19.7313       17.7679        8.9122        7.4360        6.3283        6.3110        6.1154        3.6466        3.4130        1.6834        1.6975        1.2534        1.5232        1.4043        0.6476        0.6525        1.4793        2.0578        0.9886        1.1691        1.7837        2.1670        3.3954        4.1786        3.5066        3.3111        3.1047        2.7879        3.6584        3.5323        3.2108        4.2929        4.9352        4.8478        3.5889       13.2405       37.0931       43.8842       19.4453       22.0001       12.9695        9.7939       15.8412       14.7896       20.0275       14.4951       26.6757       16.5004        9.0408        5.1998       11.8156       19.9082       21.9898       15.0559       14.4914       16.3097       14.5386       34.3703       30.6072       35.8169       77.7488       36.4030       22.9670       11.9515       11.3300       15.0152       21.1110       31.6059       23.6288       12.0710       15.5304       16.6736       15.4875       21.6156       28.5143       23.4758       19.4324       21.2201       18.8414       26.2975      267.7378      304.6922      113.7119       47.8334       37.7312       40.3668       42.4445       43.9871       49.1928       52.9755       70.9012       59.5606       56.7435       67.8728       53.9302       65.5273       77.0881       81.1924       95.9799      130.3121      142.1414      154.5980      131.7106      131.6446      129.6812      106.4023       93.9720       84.3647       71.0627       47.3259       31.1700       27.0490       29.7615       28.2513       26.3996       29.7492       24.2824       31.7756       53.9141       61.9381       58.5489       73.0322      104.8078      100.2919       98.0377       85.1687      101.5615       85.0343       75.4584       93.7075       79.3403       74.0096       75.3644       78.7547       67.8479       64.3092       56.5338       63.7877       70.7956       81.9602       87.0243       93.4511      121.2221      143.3194      157.2247      145.2511      153.2484      159.9161      153.0826      158.0127      147.8597      144.4859      148.2966      173.8252      197.4603      206.5936      242.4838      284.1394      281.8042      277.1618      329.8756      324.8272      287.6408      262.9707      244.0794      235.3157      198.6165      200.0337      197.6769      238.4128      209.7990      202.0428      191.0276      179.7950      188.0927      199.6492      190.9052      161.9649      156.7745      133.3064      127.2732      121.9478      103.9399      101.5747       98.2541       90.3417        0.0000        0.0000        0.0000        0.0000        0.0000        0.0000        0.0000        0.0000        0.0000        0.0000        0.0000        0.0000        0.0000        0.0000        0.0000        0.0000        0.0000        0.0000        0.0000        0.0000        0.0000        0.0000        0.0000        0.0000        0.0000        0.0000        0.0000        0.0000        0.0000        0.0000        0.0000        0.0000        0.0000        0.0000        0.0000        0.0000        0.0000        0.0000        0.0000        0.0000        0.0000        0.0000        0.0000        0.0000        0.0000        0.0000        0.0000        0.0000        0.0000        0.0000
        0.0000        0.0000        0.0000        0.0000       19.2089       14.7340       14.5058       17.1728       18.6476       10.8774        8.2878       10.9646       17.6330       15.3072       19.7201       13.9781       19.4773       21.3490       26.1762       19.1964       14.7903       10.0272        5.6440        3.7161        5.0810        4.0045        3.1699        1.9297        2.4479        2.5179        3.4257        1.9639        2.3036        1.3951        1.8583        2.1615        3.3236        2.9153        4.2269        1.7151        1.0855        2.3415        2.5596        5.2764       30.9488      164.9583       99.5446       16.4262       14.9503       17.7034       16.3678       20.8675       25.1652       23.5459       28.8274       19.8082       10.0676        5.2923       16.0558       28.3140       25.8789       12.5882       21.0145       26.6458       24.3869       39.5207       42.6034       13.0127       10.4931       31.5389       45.2883       38.9240       57.4224       49.7909       38.3582       27.4729       22.9160       21.4003       19.8451       10.7681       21.7936       13.1961        8.7670        8.7439        9.4556        9.7112       10.6839       12.3958       12.5010       18.8987       36.0664       15.2635       18.4776       35.4795      116.5176       35.9758       27.0602       22.5542       21.3032       20.7427       22.3704       26.3867       28.7626       40.6127       42.9993       47.0498       47.0764       47.1514       66.2964       69.5820       74.2379      101.8618      107.0815      133.9071      153.1552      122.5094      102.5645       97.7834       80.6240       75.9987       56.8218       45.2934       36.6824       36.3240       36.1739       34.6613       37.6681       49.8719       58.1254       61.6747       58.4410       79.2171       84.6679       89.3773       83.9043       87.1253       87.5961       94.1606      100.8982      140.2028      118.8665      103.0313      106.8514       94.0607       91.3094       86.3239      106.2974       82.0209       82.0550       72.1470       71.4028       82.6921       97.3471      111.6825      126.9781      147.7094      164.7890      172.9176      152.1132      149.4791      153.0699      157.6029      161.1961      169.4098      163.9140      184.2533      222.9337      240.8118      219.0511      256.5298      315.2557      334.8851      291.1536      306.9158      328.8818      373.1028      301.0081      277.3105      235.5636      181.9193      188.3435      195.8959      218.7793      191.6293      170.9027      160.3447      156.4105      152.3825      155.3779      152.2298      138.6797      122.0684      110.6895      112.0426      110.4307       86.0790       87.4875       88.3517       83.8228        0.0000        0.0000        0.0000        0.0000        0.0000        0.0000        0.0000        0.0000        0.0000        0.0000        0.0000        0.0000        0.0000        0.0000        0.0000        0.0000        0.0000        0.0000        0.0000        0.0000        0.0000        0.0000        0.0000        0.0000        0.0000        0.0000        0.0000        0.0000        0.0000        0.0000        0.0000        0.0000        0.0000        0.0000        0.0000        0.0000        0.0000        0.0000        0.0000        0.0000        0.0000        0.0000        0.0000        0.0000        0.0000        0.0000        0.0000        0.0000        0.0000        0.0000
        0.0000        0.0000        0.0000        0.0000        0.0000        0.0000        0.0000        0.0000       16.2781       18.1234        9.3916        6.6658       11.5029       17.6566       14.2517       16.1488       31.1316       28.6371       26.5711       22.7175       23.8389       16.3505       13.4384        7.5352       10.2233        8.4053       10.0091       13.4324       22.5892        4.4087        4.0220        2.2178        2.1315        1.6930        5.2124        4.5570        4.6738        4.2866        3.3318        1.8394        4.7532        4.4530        6.0630        6.9332       20.9864       35.9539       11.6767       10.7614       11.0678       23.8714       36.8992       32.7847       28.4926       21.2144       32.7273       43.9362       38.9593       12.3393       13.5078       37.1895       36.0563       20.8756       19.2899       41.3197       55.6926       64.1945       47.1686       50.3074       57.4198       19.8449       49.1732       63.8480       51.0668       52.4263       55.8961       45.1749       63.3656       59.3636       55.4400       30.0558       28.8733       31.7685       31.1368        8.4575        7.8089       10.0369       14.4787       13.4403        9.0693       13.7831       15.1463       14.7068       21.2783       21.1464       20.9349       18.6485       20.7551       18.5481       18.7395       15.1393       16.0993       37.6342       24.4959       35.1185       34.0625       38.3374       40.4341       53.6474      107.2298      107.9513       77.8712      103.6354      113.2832      129.5776      135.9265       98.6056      104.1807      103.5088       82.7579       63.4095       48.5940       44.0475       50.8487       45.0552       42.7071       41.1776       44.5558       59.8611       59.0721       68.1980       81.1273       80.1545       81.5743       90.4131       85.7252       85.2706       86.8458       90.7040      103.1590      113.8138      100.3892      111.3898       88.8341      112.5776       97.8139       89.4425       87.0393       74.8473       75.0506       80.3635       80.1419       96.8233      104.7592      107.3855      122.9323      152.1270      156.4661      154.6397      147.7983      149.4875      154.4843      162.3083      174.8673      189.5154      184.5771      179.3411      205.9201      175.3760      165.0843      192.1576      299.1560      334.3636      314.0558      320.7790      311.6712      287.9559      300.8007      288.3434      250.3927      191.5475      182.8866      177.4006      185.4604      194.5497      173.1640      165.0896      150.6212      136.2906      137.8945      134.4844      120.6672      110.9616      108.9391      107.5212      104.3249       84.1159       83.8670        0.0000        0.0000        0.0000        0.0000        0.0000        0.0000        0.0000        0.0000        0.0000        0.0000        0.0000        0.0000        0.0000        0.0000        0.0000        0.0000        0.0000        0.0000        0.0000        0.0000        0.0000        0.0000        0.0000        0.0000        0.0000        0.0000        0.0000        0.0000        0.0000        0.0000        0.0000        0.0000        0.0000        0.0000        0.0000        0.0000        0.0000        0.0000        0.0000        0.0000        0.0000        0.0000        0.0000        0.0000        0.0000        0.0000        0.0000        0.0000        0.0000        0.0000        0.0000        0.0000
        0.0000        0.0000        0.0000        0.0000        0.0000        0.0000        0.0000        0.0000        0.0000        0.0000       11.9645       14.5641       22.0408       30.4891       33.9859       25.7991       28.1068       21.6548       21.6998       28.4247       29.7825       27.7097       25.8992       18.7474       17.3295       12.1651        6.3481        4.6457        5.3626        3.6265        5.3034        6.3005        5.2850        5.6640       14.3876       23.5441       24.3002       23.1872       10.5367       11.0502        8.7860       14.8383       16.9914       11.9008       12.9729       13.0308       15.4785       22.7138       27.7718       45.1652       53.4068       26.4049       16.8852       21.9926       11.9454       46.5232       39.9421       23.5286       34.7629       35.0272       36.4059       35.5759       47.0910       22.3799       12.0549       51.8421       64.4715       69.6487       64.7061       61.6606       63.1952       70.6145       63.2933       76.9999       91.2439       54.4235      102.7330       84.1536       75.4989       31.5222       21.9029       20.9772       15.5288       11.7304        8.2030        9.5511       15.2732       25.4264       16.7478        7.6503       10.6116       21.2482       28.7925       31.5447       32.1408       27.9498       28.0393       19.0750       18.8301       17.7220       19.2963       20.3313       22.6130       38.2948       36.0201       40.5773       49.9466       67.3918       69.8439       82.2256       88.4288      133.7875      148.8868      141.5304      147.6171      126.9602      117.9620       99.6962       80.8693       60.4521       62.1881       58.1977       54.8987       47.6203       47.0656       46.8828       43.8285       60.4898       56.7183       71.3018       73.5630       79.1737       86.6610       87.4529       87.3454      100.7434      118.1735      110.2075      123.6812       93.7214      102.8019       89.0888      111.8222      119.1559      113.1560      102.5187      114.5415       93.3882       87.2247      101.3468      100.8926      108.9854      117.8063      116.1295      128.6701      153.7115      160.6804      167.4392      163.1577      156.1182      163.6519      162.6419      167.1774      170.3851      166.2746      151.0311      174.8653      186.0185      169.7793      184.9657      253.2292      291.7494      287.9288      276.8026      271.3062      289.2783      323.9673      296.5980      294.1223      220.5370      184.8816      177.4427      178.7774      204.8194      193.4970      174.5127      160.9391      154.7487      139.6166      130.6720      129.3208      123.4097      110.0558      103.1205        0.0000        0.0000        0.0000        0.0000        0.0000        0.0000        0.0000        0.0000        0.0000        0.0000        0.0000        0.0000        0.0000        0.0000        0.0000        0.0000        0.0000        0.0000        0.0000        0.0000        0.0000        0.0000        0.0000        0.0000        0.0000        0.0000        0.0000        0.0000        0.0000        0.0000        0.0000        0.0000        0.0000        0.0000        0.0000        0.0000        0.0000        0.0000        0.0000        0.0000        0.0000        0.0000        0.0000        0.0000        0.0000        0.0000        0.0000        0.0000        0.0000        0.0000        0.0000        0.0000        0.0000        0.0000        0.0000
        0.0000        0.0000        0.0000        0.0000        0.0000        0.0000        0.0000        0.0000        0.0000        0.0000       16.6316       30.3332       30.0747       40.8619       30.3143       20.3319       26.3618       26.0084       28.7664       17.6051       15.8217       13.0078       10.7979        9.6731       19.6069       14.8417       14.3192       23.4144       20.8335       19.5058       17.7927       28.3423       22.7349       20.4289       23.4477       60.5338       36.6696        8.6419        4.7766        2.7474        9.4994       13.0826       64.4242       13.9949       10.8048       15.3347       19.1208       25.5226       22.3389       11.9745       21.3735       33.3552       19.9663       31.9762       34.4561       21.5121       13.8258       13.6045       13.4600       18.3808       22.3514       28.9696       30.6349       23.9114       18.2492       37.5165       63.4060       46.4921       97.2681       84.2810       85.9692       79.8170       45.5535       68.3222       82.2602       71.9590       91.0717       62.1324       36.0256       19.7950       25.6314       28.0847       20.2170       20.4505       15.2908       15.1729       20.6541       26.7226       25.7830       31.7615       29.8674       46.7262       54.9923       53.6130       52.7370       30.1897       21.7730       22.4498       28.4208       26.6146       35.0122       26.5639       26.5456       41.5988       48.5216       58.9528       51.5083       67.8879       63.3120       65.9917       92.1238      125.2662      137.9636      134.0633      129.8491      122.7504      120.0687      135.1334      108.1435       65.7747       68.3055       70.2838       59.2465       64.8272       79.2818       64.5354       57.1658       74.3245       87.6473       87.5715       76.3555       80.9216      104.2911      108.8746       97.0998       96.1784      104.8546      118.9401      102.7880       83.0010       95.0987      111.7272      172.5778      148.3483      128.9370      119.1829      117.0924       98.6472      116.2922      102.9821      104.9279      104.8423      111.6729      127.5149      149.1453      173.4657      177.1972      174.4430      169.2339      169.1356      170.1019      159.1409      152.3358      148.0206      140.6764      159.5081      191.0621      206.5583      187.3768      170.8548      192.5540      224.2329      238.0835      246.8848      246.8861      339.8378      326.7660      304.5557      336.4654      248.2729      193.4562      196.2545      191.1607      195.7218      199.6113      186.4143      184.4658      156.4311      142.5667      145.4571      154.3685      130.8919      123.2432        0.0000        0.0000        0.0000        0.0000        0.0000        0.0000        0.0000        0.0000        0.0000        0.0000        0.0000        0.0000        0.0000        0.0000        0.0000        0.0000        0.0000        0.0000        0.0000        0.0000        0.0000        0.0000        0.0000        0.0000        0.0000        0.0000        0.0000        0.0000        0.0000        0.0000        0.0000        0.0000        0.0000        0.0000        0.0000        0.0000        0.0000        0.0000        0.0000        0.0000        0.0000        0.0000        0.0000        0.0000        0.0000        0.0000        0.0000        0.0000        0.0000        0.0000        0.0000        0.0000        0.0000        0.0000        0.0000        0.0000
        0.0000        0.0000        0.0000        0.0000        0.0000        0.0000        0.0000        0.0000        0.0000        0.0000       13.9044       20.7406       38.0179       34.1868       20.8385       39.2453       43.2484       29.8707       34.8834       26.9153       19.6485       24.5375       24.3888        6.7293        5.9885       13.8233       23.1474       10.8258       21.6536       19.2473       20.0808       29.4138       13.9091       20.7924       21.1344       15.8121       12.9529       14.3962        9.9083        5.9222       12.0310        7.4483        6.3815        4.9354        7.8110        8.6980        8.8810       12.7066       13.5567       20.9871       23.7956       23.6297       26.9081       46.5280       55.2865       26.5399       14.8719       35.2571       15.7834       13.0254       11.2307       15.1143       12.6183       79.6762       50.5942       63.0737       74.1586       73.7049       47.2382       44.2810       55.0122       35.5366       28.9925       36.4919       29.0974       49.3727       56.9714       63.4976       52.0050       43.8345       45.2480       70.7409       42.6383       34.6965       36.0822       28.8029       43.5538       75.6045       44.9229       30.6681       37.9371       79.2074       74.9490       67.8138       50.8338       28.8871       25.5577       25.0604       31.4871       30.1047       33.9000       29.8411       30.8081       50.3813       52.7690       57.7526       64.7176       73.8672       69.7671       80.2139       86.9829      126.5651      120.7800      113.5340      110.4329      133.4547      129.0264      121.7910      111.9009      106.3201      112.1127      107.3134      104.8531       99.2378      102.0507       84.7212       83.8277      119.1721      131.4419      107.7743       81.6916       88.6822       87.1882       83.3087       93.2550      102.2052      131.2124      121.0543      113.6068      113.7472      122.0731      120.9188      166.0557      141.5859      125.0925      137.8560      124.1404      125.9366      126.3593      116.7011      126.1065      121.7422      124.0043      132.1291      152.4203      171.3085      171.1797      176.3903      192.5104      172.4339      180.3515      163.9151      143.9219      140.2821      150.2189      151.7325      166.3723      219.7697      201.8518      202.4364      200.3328      223.3521      239.7514      267.1383      300.2315      331.7634      350.1510      322.4176      314.5170      258.6868      249.4412      275.7139      241.0197      246.8729      248.7709      229.6916      234.5386      170.2742      166.9834      162.8405        0.0000        0.0000        0.0000        0.0000        0.0000        0.0000        0.0000        0.0000        0.0000        0.0000        0.0000        0.0000        0.0000        0.0000        0.0000        0.0000        0.0000        0.0000        0.0000        0.0000        0.0000        0.0000        0.0000        0.0000        0.0000        0.0000        0.0000        0.0000        0.0000        0.0000        0.0000        0.0000        0.0000        0.0000        0.0000        0.0000        0.0000        0.0000        0.0000        0.0000        0.0000        0.0000        0.0000        0.0000        0.0000        0.0000        0.0000        0.0000        0.0000        0.0000        0.0000        0.0000        0.0000        0.0000        0.0000        0.0000        0.0000        0.0000        0.0000
        0.0000        0.0000        0.0000        0.0000        0.0000        0.0000        0.0000        0.0000        0.0000        0.0000        0.0000       41.0508       45.1339       36.8544       35.6604       33.7817       45.2978       35.4438       24.5351       21.2443       22.5405       19.5309       21.7339       24.6985       17.6371       16.9695       22.4594       13.6902       18.2948       15.6001       29.2317       16.1223       21.7501       22.0446       24.0509       34.7288       13.9793        6.0728       11.3960       21.8789       15.1374        4.5568        3.6280        6.6977        5.1084        7.5045        7.7785       11.5323       17.1211       12.8496       14.1278       10.1019       25.4516       15.0224       25.2233       46.2497       30.1583        4.9252        3.3367        3.5597        4.1953       17.1265       39.0150       26.9045       98.1453      114.4408       42.0627       26.5004       51.4595       36.5393       18.0451       38.0366       32.1640       48.5532       42.4982       62.8704       63.2647       87.1559      110.0994       69.5080       37.6231       46.1107       47.2302       70.2821       79.8822       60.8127       41.1493       32.1631       23.2006       28.0242       23.0832       41.9407       74.7019       76.3461       57.8355       26.5611       24.3133       33.8864       32.1572       30.5830       37.5190       31.5718       34.7853       53.0327       57.5367       68.2065       78.7651       89.3699       90.7102      101.5077      107.8073      125.1132      137.3296      134.6650      134.2546      149.4976      141.6123      137.0006      134.4210      131.0403      123.5360      124.8642      123.8493       92.5997       90.3015       80.1219       89.1728      126.8506      140.8709      130.2803       96.7937       96.4336       96.1886      102.4195      110.9745      113.3890      112.8880      110.0816      119.6985      120.6695      126.2306      152.8434      186.4423      151.0475      156.9501      133.5177      156.0325      159.6170      157.6045      138.4770      135.4873      133.9798      133.1800      145.7051      160.3254      183.0895      188.0034      194.2645      190.5786      188.5797      180.8220      168.0876      150.8461      155.9219      175.6008      179.9344      193.0552      225.0668      219.7630      218.3744      213.5684      241.7462      267.3329      269.7340      301.7910      307.6680      305.0278      306.2485      285.1649      255.0748      249.5832      247.8312      253.1004      268.5022      252.8147      285.4496      209.0397      188.8102      205.1957        0.0000        0.0000        0.0000        0.0000        0.0000        0.0000        0.0000        0.0000        0.0000        0.0000        0.0000        0.0000        0.0000        0.0000        0.0000        0.0000        0.0000        0.0000        0.0000        0.0000        0.0000        0.0000        0.0000        0.0000        0.0000        0.0000        0.0000        0.0000        0.0000        0.0000        0.0000        0.0000        0.0000        0.0000        0.0000        0.0000        0.0000        0.0000        0.0000        0.0000        0.0000        0.0000        0.0000        0.0000        0.0000        0.0000        0.0000        0.0000        0.0000        0.0000        0.0000        0.0000        0.0000        0.0000        0.0000        0.0000        0.0000        0.0000        0.0000        0.0000
        0.0000        0.0000        0.0000        0.0000        0.0000        0.0000        0.0000        0.0000        0.0000        0.0000        0.0000        0.0000        0.0000        0.0000       36.2527       39.1082       57.9980       20.6869       14.9725        7.8785       16.0927        1.8481        5.7203        6.3510       11.2959       24.1133       14.5432       11.7279       18.0881       31.1293       43.8470       35.9405       27.3911       18.2265       18.8438       20.3698       30.0007       24.4554       38.5448       43.0221       21.0023       12.1262        8.3853        5.4390        5.8780        8.3814        9.6473        9.8268       20.5286       37.6052       28.0855       10.1552       26.1951       29.3802       29.5707       48.2924       38.9418       17.5679        5.7608       18.1240       14.2017       24.8223       32.5740       52.3013       68.4192       71.3611       39.0803       15.8055       17.8797       29.9256       17.2135       27.9085       40.2732       48.9201       71.0529       43.6352       54.1294       75.6707       99.9127       51.0762       39.9904       38.7958       45.8948       42.4594       33.2790       33.0782       48.6024       41.8103       27.8999       24.4806       62.7050       28.2533       53.3278       68.4682       68.3544       27.8346       33.1946       37.3685       36.4103       33.8446       59.1446       38.0377       39.7842       58.6382       69.8272       76.7765       83.1097       97.5095      131.8161      132.9198      122.6672      132.2468      133.9805      135.7283      142.6489      169.1551      171.1079      152.0454      158.4166      135.7892      141.4869      137.4690      122.6243      103.3874       94.4827       87.8315       96.0492      138.5631      125.2753      123.3538       95.1138       99.1126      110.2174      118.1759      113.1551      115.7099      145.6733      127.1648      159.0678      145.6490      163.8126      170.7117      226.8343      170.9012      130.4019      121.4072      128.9337      117.4671      128.1341      130.9145      133.6256      131.1174      142.2898      151.2461      158.3215      192.5644      206.0910      202.8136      185.1906      173.1588      167.1376      165.7163      140.5232      151.2087      155.3651      165.1539      190.0505      238.7390      241.4338      242.4463      241.6928      266.5429      282.9146      279.9034      262.0223      252.4226      273.2330      261.7235      262.3589      254.4685      255.8729      267.1552      294.6034      325.3912      287.2689      275.9211        0.0000        0.0000        0.0000        0.0000        0.0000        0.0000        0.0000        0.0000        0.0000        0.0000        0.0000        0.0000        0.0000        0.0000        0.0000        0.0000        0.0000        0.0000        0.0000        0.0000        0.0000        0.0000        0.0000        0.0000        0.0000        0.0000        0.0000        0.0000        0.0000        0.0000        0.0000        0.0000        0.0000        0.0000        0.0000        0.0000        0.0000        0.0000        0.0000        0.0000        0.0000        0.0000        0.0000        0.0000        0.0000        0.0000        0.0000        0.0000        0.0000        0.0000        0.0000        0.0000        0.0000        0.0000        0.0000        0.0000        0.0000        0.0000        0.0000        0.0000        0.0000        0.0000        0.0000
        0.0000        0.0000        0.0000        0.0000        0.0000        0.0000        0.0000        0.0000        0.0000        0.0000        0.0000        0.0000        0.0000        0.0000        0.0000        0.0000        0.0000        0.0000        6.1837        2.7375        8.4588        0.7699        7.6577       10.1598       11.8901       11.6812        9.0809        7.3818       11.5870       19.6617       23.4227       17.8947       17.1918        8.4269       13.4969       21.8969       20.2420       24.7445       65.5161      117.5688       86.2625       13.2736       15.9011        5.5800       13.2671       31.1726       91.0790       12.7252       31.9059       38.7245       41.0500       20.9492       16.2198        8.8773        8.1456       15.0519       17.9545       29.5943        8.5288       10.6165       26.9954       54.1215       75.8394       78.4280       53.0471       87.4924      103.4375       34.3622       34.7444       10.4524       47.1750       64.4853       47.2361       86.0871       96.1112       71.4013       59.7512       72.9024       70.1675       49.7898       39.5359       46.0347       60.4843       56.6964       51.1207       44.1337       42.6556       30.0385       53.0087       75.6066      110.0977       48.2937       62.7244       52.4152       53.6882       31.9890       37.0201       38.0060       41.8929       39.0349       54.0251       53.8022       45.7204       72.0056       80.1555       76.1687       95.4398      132.9247      144.6790      151.7375      139.1281      148.9560      155.9711      163.5041      173.9868      189.1685      192.9432      182.4632      173.5879      148.7196      146.9108      143.0813      128.8786      105.4304      109.4385      107.2937      108.4509      134.9885      125.3053      102.4302       92.4195      112.3806      119.5978      114.5106      106.8726      105.5729      155.3808      161.9102      150.9462      161.5265      172.0764      159.8092      150.3334      130.5779      119.7215      111.4277      121.5238      102.5787      115.7442      116.3513      117.8460      120.5175      137.5572      155.1179      174.2126      203.0800      208.2704      204.7720      189.8793      149.5102      136.0255      128.4888      135.6593      144.7342      141.8120      154.8216      180.0059      247.7962      275.1120      291.9276      286.8184      277.4669      283.7127      272.6726      261.0205      241.6270      263.4583      270.5235      283.2661      276.3447      293.3342      310.8510      345.9802      300.2215      321.2066      337.2035        0.0000        0.0000        0.0000        0.0000        0.0000        0.0000        0.0000        0.0000        0.0000        0.0000        0.0000        0.0000        0.0000        0.0000        0.0000        0.0000        0.0000        0.0000        0.0000        0.0000        0.0000        0.0000        0.0000        0.0000        0.0000        0.0000        0.0000        0.0000        0.0000        0.0000        0.0000        0.0000        0.0000        0.0000        0.0000        0.0000        0.0000        0.0000        0.0000        0.0000        0.0000        0.0000        0.0000        0.0000        0.0000        0.0000        0.0000        0.0000        0.0000        0.0000        0.0000        0.0000        0.0000        0.0000        0.0000        0.0000        0.0000        0.0000        0.0000        0.0000        0.0000        0.0000        0.0000
        0.0000        0.0000        0.0000        0.0000        0.0000        0.0000        0.0000        0.0000        0.0000        0.0000        0.0000        0.0000        0.0000        0.0000        0.0000        0.0000        0.0000        0.0000        0.0000        2.2907        3.5498        3.8531       11.1843        2.0452        0.8570        1.1280        0.7492        0.6986        2.8454        8.8893        2.7610        4.6099        8.5293        3.5147       11.6277       17.8196       16.8574       25.1579       25.0645       30.4560        8.8402        6.0128        2.3083        9.3072        8.0855       12.2847       10.2817        8.3739       34.4534       23.7823       21.0988       35.5675       19.0026       17.0559       27.6625       41.4161       40.3073       13.5520       45.4345       42.2000       13.7841       13.4019       52.5539       75.3217       84.5818       83.7204      102.0907      122.9651       45.0241       29.5261       56.2354       80.6040       49.1516       59.3221       77.0663       82.6385       63.2636       52.0448       35.1540       55.5116       71.7793       72.7291       58.0768       60.8035       70.3263       68.9623       70.3203       67.4184       64.0690       87.8466       73.5698       41.2043       46.9985       53.7826       66.7252       58.5814       70.2245       56.6922       50.1769       58.4385       49.3837       49.6659       57.0704       67.8944      106.7741       86.4684      107.3606      124.1947      144.0240      139.9935      128.7821      159.6947      168.7239      160.5946      161.2396      184.8167      190.4571      177.9925      189.7146      165.1976      163.7178      163.5363      140.6485      123.8274      115.7198      108.9199      107.2337      127.6384      106.3247      133.0795      114.2333      121.0404      132.4627      139.2691      123.2508      111.0462      127.7466      155.3513      157.8713      147.2656      151.2435      151.8190      135.8168      109.4325      103.9622      104.2147      103.2123      105.9903      105.2669      106.3032      118.7132      127.9969      136.6733      163.0933      173.1263      185.9138      203.2815      199.2746      183.9017      162.3044      138.6387      132.8105      146.5951      149.0688      148.5125      158.8639      182.2772      207.6987      215.6119      243.0642      262.3755      244.7616      244.2670      256.5133      270.6056      284.7549      278.5221      297.0332      336.6421      283.2593      297.4105      321.4877      341.6886      333.3145      367.9764      382.2092        0.0000        0.0000        0.0000        0.0000        0.0000        0.0000        0.0000        0.0000        0.0000        0.0000        0.0000        0.0000        0.0000        0.0000        0.0000        0.0000        0.0000        0.0000        0.0000        0.0000        0.0000        0.0000        0.0000        0.0000        0.0000        0.0000        0.0000        0.0000        0.0000        0.0000        0.0000        0.0000        0.0000        0.0000        0.0000        0.0000        0.0000        0.0000        0.0000        0.0000        0.0000        0.0000        0.0000        0.0000        0.0000        0.0000        0.0000        0.0000        0.0000        0.0000        0.0000        0.0000        0.0000        0.0000        0.0000        0.0000        0.0000        0.0000        0.0000        0.0000        0.0000        0.0000        0.0000
        0.0000        0.0000        0.0000        0.0000        0.0000        0.0000        0.0000        0.0000        0.0000        0.0000        0.0000        0.0000        0.0000        0.0000        0.0000        0.0000        0.0000        0.0000        0.0000       19.1191       36.4574       14.2736       22.0868        5.5481        8.8796        6.5465        2.6151        5.7609        8.5425        5.9326        4.0511        2.0164        7.2484        8.1607       19.0546       15.6705       20.1299       29.4491       15.2529       22.0231       44.1017       36.0510       19.9263       11.1362        8.6089       12.2438       19.3175       23.5687       31.6939       38.8437       29.1725       21.8426       22.5800       14.7813       42.9918       45.9509       40.9667       55.4718       27.2138       24.5957       12.8340       20.7431       26.3389       20.1215       45.6250       62.1487       35.5941       75.6868        8.4378       33.1966       58.1065       73.3256       24.8109       22.1322       56.0143       56.7763       55.9269       38.9162       29.0202       52.0983       76.0920       82.8124       75.0548       54.4854       67.5955       70.0155       64.8639       78.2279       54.9483       53.4072       89.2829       62.9305       62.6977       74.1423      112.3402       72.6965       56.5024       60.7402       65.8594       60.3496       56.7736       66.4258       68.3279       72.8963      103.1645       90.9321       85.0806      113.4343      122.1939      143.1356      147.9846      160.6632      161.6016      157.2628      163.1880      192.8084      191.2584      192.9755      213.9167      199.1330      162.7802      182.0910      158.6277      140.7557      122.2505      109.2353      112.1440      128.0116      110.7442      100.1080      101.8926      120.2569      118.8316      124.1086      139.6984      138.5044      151.0292      159.9921      191.9245      155.5179      158.4681      145.3677      138.0988      119.9510      119.8386      114.1974      119.2937      111.9350      105.1433      113.4399      118.9404      118.9953      131.8752      137.6446      151.2622      172.3780      190.9856      193.9311      170.4327      152.3271      152.2552      168.9591      154.5311      171.4544      172.0705      177.6530      195.6841      232.9879      217.2641      222.9544      223.0611      218.2637      222.1990      250.2164      271.7860      261.3460      304.1984      308.6003      322.1374      295.9638      332.4345      363.6674      340.1043      346.0744      359.9476      403.2583      439.3343      417.7590        0.0000        0.0000        0.0000        0.0000        0.0000        0.0000        0.0000        0.0000        0.0000        0.0000        0.0000        0.0000        0.0000        0.0000        0.0000        0.0000        0.0000        0.0000        0.0000        0.0000        0.0000        0.0000        0.0000        0.0000        0.0000        0.0000        0.0000        0.0000        0.0000        0.0000        0.0000        0.0000        0.0000        0.0000        0.0000        0.0000        0.0000        0.0000        0.0000        0.0000        0.0000        0.0000        0.0000        0.0000        0.0000        0.0000        0.0000        0.0000        0.0000        0.0000        0.0000        0.0000        0.0000        0.0000        0.0000        0.0000        0.0000        0.0000        0.0000        0.0000        0.0000
        0.0000        0.0000        0.0000        0.0000        0.0000        0.0000        0.0000        0.0000        0.0000        0.0000        0.0000        0.0000        0.0000        0.0000        0.0000        0.0000        0.0000        0.0000        0.0000        0.0000       14.2379       17.8329        8.5459        2.7114        9.3335        8.2648       10.8964        6.3091        1.4439        4.1365        4.4893        4.1047        4.2195        5.5502       11.6236       18.4853       14.4097       12.9823       19.1857       44.7925       22.5865       67.9721       43.5732       15.6824       29.4563       21.9695       19.4994       21.0093       31.4103       38.5338       29.5889       26.3593        4.6695       11.7603       20.6167       39.3218       56.8900       30.7327       15.7030       23.6100       32.1616       32.0786       69.2319       76.5300       84.6164       64.8925       64.4814       55.2517       42.6039       17.7529       43.7321       80.6112       32.1409       23.2340       36.5812       53.9596       51.8868       49.1542       45.9759       58.6282       59.9167       69.0460       67.7472       53.8022       73.4670       96.6990       99.7822      127.2197       88.0428       70.3744      118.2061       79.0622       80.9759       82.8654       70.7674       63.6756       69.2318       70.7007       91.7225       81.8197       62.1072       61.1625       62.4586       76.4759       88.9674       82.4702       87.1527      115.6643      149.2849      163.4722      156.9324      157.4642      162.7367      163.0686      177.2527      205.8420      209.6054      201.5072      218.2737      212.5005      178.1447      182.1530      162.0934      129.9276      103.2069      108.7260       96.2060       88.5213      103.4650      103.0256      102.2197      119.0046      137.4584      123.5271      137.2475      153.7381      146.9887      129.1108      141.1039      140.8020      157.7124      156.6434      145.5706      119.9857      134.3608      124.1796      144.3605      143.2232      145.1709      150.3258      133.9974      123.7530      128.2708      127.6981      139.3742      165.8067      178.5721      183.2111      164.9626      143.5772      144.9614      141.3829      151.5005      187.0998      195.7700      186.9252      189.5178      204.6346      217.7162      241.5020      225.9857      241.1595      229.6616      245.1297      260.3614      275.6606      268.2909      263.4829      277.2806      292.9076      339.6958      371.9846      382.9407      360.6927      365.0263      369.7621      447.6204      398.2061      432.1360        0.0000        0.0000        0.0000        0.0000        0.0000        0.0000        0.0000        0.0000        0.0000        0.0000        0.0000        0.0000        0.0000        0.0000        0.0000        0.0000        0.0000        0.0000        0.0000        0.0000        0.0000        0.0000        0.0000        0.0000        0.0000        0.0000        0.0000        0.0000        0.0000        0.0000        0.0000        0.0000        0.0000        0.0000        0.0000        0.0000        0.0000        0.0000        0.0000        0.0000        0.0000        0.0000        0.0000        0.0000        0.0000        0.0000        0.0000        0.0000        0.0000        0.0000        0.0000        0.0000        0.0000        0.0000        0.0000        0.0000        0.0000        0.0000        0.0000        0.0000
        0.0000        0.0000        0.0000        0.0000        0.0000        0.0000        0.0000        0.0000        0.0000        0.0000        0.0000        0.0000        0.0000        0.0000        0.0000        0.0000        0.0000        0.0000        0.0000        0.0000        0.0000        2.6128       11.0285        3.3845       11.4114        2.8047        1.1480        0.8617        9.6539       16.5714        8.8183        7.4503       11.9889       20.2571       21.9067       39.5063       48.7314       57.0448       16.9212       34.8471        5.3586       22.9271       13.6278        8.3444       31.0443       34.8736       15.1421        9.3601       21.9204       28.2773       24.3473       38.4690       31.5470       27.2838       21.3387       62.5692       50.3255       64.3950       49.8158       73.0850       73.0591       74.5778       38.7227       76.7435       41.7531       50.9912       57.7918       44.4777      105.5127      100.4295       73.2238       47.4317       68.7278       42.4291       31.4477       55.8211       45.5136       33.5908       54.6709       80.8038       95.0405       63.6312       84.4124       97.2110       67.2265       94.6158      100.2942      102.4472       85.6480      102.6438      113.2508       87.8924       83.0198       85.0454       80.2530       83.3121       78.5929       73.0434      134.0005       96.1632       81.1222       69.8787       61.9634       71.0323       86.9524      101.9694      103.5025      141.9307      148.4772      153.6750      146.8763      168.8908      169.4675      175.3610      188.8668      202.2400      227.5157      212.1720      205.1775      206.9506      187.9714      182.8280      163.8638      127.0415      105.0540      108.5100       92.8069       94.0070      106.7336      106.0170      108.3217      122.1738      150.3261      137.4310      145.0521      147.9277      153.7613      157.5597      137.4864      136.7844      142.3759      143.6455      139.2271      125.7025      131.5129      152.0390      164.7022      144.4583      156.2394      153.9014      151.0779      133.9484      134.5390      134.5139      137.8202      157.8793      168.9536      165.5014      166.4292      157.3685      133.9207      141.9184      148.1934      176.6180      183.9394      197.3650      247.7500      250.7149      245.4004      245.3803      253.6583      261.1267      249.6629      245.6301      266.0681      287.2895      281.0570      272.5689      264.4070      307.8586      359.6579      381.6911      414.6992      395.2770      405.5805      406.4668      447.8907      416.5897      411.5143      524.7526        0.0000        0.0000        0.0000        0.0000        0.0000        0.0000        0.0000        0.0000        0.0000        0.0000        0.0000        0.0000        0.0000        0.0000        0.0000        0.0000        0.0000        0.0000        0.0000        0.0000        0.0000        0.0000        0.0000        0.0000        0.0000        0.0000        0.0000        0.0000        0.0000        0.0000        0.0000        0.0000        0.0000        0.0000        0.0000        0.0000        0.0000        0.0000        0.0000        0.0000        0.0000        0.0000        0.0000        0.0000        0.0000        0.0000        0.0000        0.0000        0.0000        0.0000        0.0000        0.0000        0.0000        0.0000        0.0000        0.0000        0.0000        0.0000        0.0000
        0.0000        0.0000        0.0000        0.0000        0.0000        0.0000        0.0000        0.0000        0.0000        0.0000        0.0000        0.0000        0.0000        0.0000        0.0000        0.0000        0.0000        0.0000        0.0000        0.0000        0.0000        4.6223        4.6392        4.1060        7.8676        4.2761        3.2187        7.5865        5.6447        8.0694        8.6169        5.0410       11.9388       13.1639       37.9409       44.8337       48.2041       24.9921       25.0327       18.1459       22.8284       37.7845       34.4307       27.6484       20.6717       33.3433       13.2276       14.6113       35.6119       24.7870       19.9597       18.2312       23.1801       21.6523       37.2953       38.0148       47.9645       52.7465       46.2590       26.8527        8.8846       21.9576       27.7524       20.5933       27.6327       30.3220       46.2695       93.8698       99.0058       41.6238       42.9017       79.8440       51.1705       53.8562       55.7192       54.2299       73.2763       70.5488       49.0728       81.4909      104.6209       63.4639       57.0918       65.6132       60.7420       68.8249       78.7826       67.5058       82.1359       88.8524      104.2336       87.2977       80.4519       93.7814      112.6770      100.4421       77.5882       72.1300       74.6198       75.2459       70.5890       65.7682       70.6321       64.6528       77.9561       85.2094       85.7831      102.4946      110.1274      128.2594      135.2739      162.9031      169.4325      162.6115      190.4672      199.8077      209.0881      202.1762      202.8176      210.2655      202.2902      181.5770      151.4095      101.7100       89.9767       75.9829       73.1840       89.4190       91.7723      109.1379      107.9161      120.5799      137.3157      128.2342      136.0388      163.2937      179.6790      164.3123      154.6692      175.0829      188.0646      182.0868      170.0413      159.5855      149.9874      162.6281      152.8474      132.2839      142.5831      161.4809      153.2357      147.2528      150.6915      153.7607      148.7076      149.2887      157.4039      133.1791      132.2810      161.2766      149.2946      148.1832      165.3304      198.9539      212.3094      209.1493      232.6049      239.3750      242.1057      260.3284      254.2940      263.7516      256.9753      268.8183      295.4567      335.8342      329.7444      304.9213      304.3543      324.0387      401.8250      466.3820      518.4207      408.9492      487.3536      481.8701      483.7081      417.8351      467.7372      520.5209        0.0000        0.0000        0.0000        0.0000        0.0000        0.0000        0.0000        0.0000        0.0000        0.0000        0.0000        0.0000        0.0000        0.0000        0.0000        0.0000        0.0000        0.0000        0.0000        0.0000        0.0000        0.0000        0.0000        0.0000        0.0000        0.0000        0.0000        0.0000        0.0000        0.0000        0.0000        0.0000        0.0000        0.0000        0.0000        0.0000        0.0000        0.0000        0.0000        0.0000        0.0000        0.0000        0.0000        0.0000        0.0000        0.0000        0.0000        0.0000        0.0000        0.0000        0.0000        0.0000        0.0000        0.0000        0.0000        0.0000        0.0000        0.0000        0.0000
        0.0000        0.0000        0.0000        0.0000        0.0000        0.0000        0.0000        0.0000        0.0000        0.0000        0.0000        0.0000        0.0000        0.0000        0.0000        0.0000        0.0000        0.0000        0.0000        0.0000        0.0000       26.0464        3.7482        5.0548       11.1936       45.4825       17.9411        7.1397       12.8626       13.8589        7.7980       10.3489       24.5622       49.2681       41.1011       32.5042       44.2510       23.5804       42.7234       32.0783       35.2834       31.9627       60.6378       49.8221       36.5139       50.0571       30.2903       15.6107       20.6240       20.8585       19.6922       30.5623       31.8250       23.5107       26.2598       29.5451       30.9099       62.2689       86.3573       41.7809       26.6535       40.7931       35.8511       26.3241       46.8396       41.0763       28.5522       22.9352       34.0194       39.9048       32.1613       96.6904       56.2131       57.8853       82.9514       76.4649       68.6312       61.2315       36.6047       39.2423       77.9731       99.0287       88.8610       86.1089      108.2270      116.2237      112.5848       86.5816       87.9536       92.9338      112.9461       92.6406       97.6445      117.0602       94.4024       99.9439       85.8359       84.0767      100.7672       80.0945       70.5758       74.8417       79.4624       67.9078       72.7896       92.7575       90.7689       92.8270       99.8215      113.9854      137.8083      165.4853      174.0916      168.2939      190.7348      200.4172      186.7963      191.6864      195.0717      198.9380      199.0493      191.3609      162.0075      115.0603       98.0284       77.4482       86.7325       97.7595      103.0060      117.6688      134.1783      135.1969      137.2708      140.0650      157.4316      169.2113      182.7536      184.6285      174.1830      189.9898      188.8705      179.5887      162.8320      149.5000      151.5201      163.6084      179.0040      144.2892      136.3770      154.1734      158.7195      145.0806      149.6207      170.5022      150.4464      140.1451      129.6956      118.4808      120.6731      141.5293      145.8033      150.2118      162.5621      180.9875      196.9444      224.7297      231.4236      239.9326      254.8005      276.4678      286.4468      312.8482      303.9985      316.4498      347.7736      385.1966      352.9391      317.8993      297.3980      332.2991      404.3800      450.8757      475.3125      424.9099      513.0059      478.7322      450.9174      436.2075      462.3436      510.4180        0.0000        0.0000        0.0000        0.0000        0.0000        0.0000        0.0000        0.0000        0.0000        0.0000        0.0000        0.0000        0.0000        0.0000        0.0000        0.0000        0.0000        0.0000        0.0000        0.0000        0.0000        0.0000        0.0000        0.0000        0.0000        0.0000        0.0000        0.0000        0.0000        0.0000        0.0000        0.0000        0.0000        0.0000        0.0000        0.0000        0.0000        0.0000        0.0000        0.0000        0.0000        0.0000        0.0000        0.0000        0.0000        0.0000        0.0000        0.0000        0.0000        0.0000        0.0000        0.0000        0.0000        0.0000        0.0000        0.0000        0.0000        0.0000        0.0000
        0.0000        0.0000        0.0000        0.0000        0.0000        0.0000        0.0000        0.0000        0.0000        0.0000        0.0000        0.0000        0.0000        0.0000        0.0000        0.0000        0.0000        0.0000        0.0000        0.0000        0.0000       15.2732        7.0645        6.7959        6.7058       46.6964       39.8218       15.2632       11.8150       11.5840       11.0509       14.4384       23.1064       34.1872       33.9376       59.4681       60.1382       34.4234       44.5758       50.3604       34.8265       42.0752       42.6667       96.5782      134.5199       89.7340       35.5285       27.1929       13.8218       14.5442       14.5304       17.5721       26.4828       21.1257       25.4762       38.8634       37.2204       29.8921       37.0374       28.5641       29.1112       37.7855       49.9192       25.6961       46.7235       20.2971       25.5302       31.2273       36.1771       50.5711       44.9977      101.1016       89.4830       93.5421       49.5220       33.5576       81.9989       74.2778       71.3331       50.6238       84.8077      102.8268      112.7746      125.7961      105.0744      118.1429      154.1750      106.7903      104.9918      119.5808      124.7027       97.5251       98.4283      101.7919      115.0134      128.4330      116.3188       95.4102       92.0286       80.1680       77.6876       79.7791       77.8560       78.6955       82.1178       72.6382       84.0394       96.1316      100.7260      113.6551      118.1077      154.0210      165.0187      180.4141      200.2142      193.5513      170.7511      178.8829      210.6307      203.3782      180.8600      174.6019      130.6396      101.8327       91.6542       76.9208       81.9519       92.6617      108.8931      129.5933      143.1538      143.5351      150.8134      167.1307      158.4680      164.7994      180.4102      175.7357      175.9489      200.9923      204.3075      200.7079      185.1340      164.8977      155.9428      173.6548      183.9701      142.7187      137.0449      156.3426      169.9272      165.4024      158.5491      154.7603      141.1248      116.7605      103.9458       99.7901      103.6830      137.9525      147.4750      162.7349      168.7516      194.7973      211.2310      231.0962      241.6496      270.4697      297.0490      322.5776      325.4084      336.9514      353.0206      360.1655      422.0364      390.2709      386.2997      323.4754      283.7172      343.4381      406.0479      466.6107      483.4809      488.4915      509.6808      463.6194      427.4315      429.1126      458.5690      453.1090      452.2838        0.0000        0.0000        0.0000        0.0000        0.0000        0.0000        0.0000        0.0000        0.0000        0.0000        0.0000        0.0000        0.0000        0.0000        0.0000        0.0000        0.0000        0.0000        0.0000        0.0000        0.0000        0.0000        0.0000        0.0000        0.0000        0.0000        0.0000        0.0000        0.0000        0.0000        0.0000        0.0000        0.0000        0.0000        0.0000        0.0000        0.0000        0.0000        0.0000        0.0000        0.0000        0.0000        0.0000        0.0000        0.0000        0.0000        0.0000        0.0000        0.0000        0.0000        0.0000        0.0000        0.0000        0.0000        0.0000        0.0000        0.0000        0.0000
        0.0000        0.0000        0.0000        0.0000        0.0000        0.0000        0.0000        0.0000        0.0000        0.0000        0.0000        0.0000        0.0000        0.0000        0.0000        0.0000        0.0000        0.0000        0.0000        0.0000        0.0000        0.0000       21.6988       12.2802       17.4723       19.7585       24.9705       16.5216       12.9277        8.4702       13.5504       20.3871       17.6361       10.8076       10.2234       42.1282       77.2720       76.4107       35.2565       50.0374       35.7206       42.7577       27.7910       45.2712       51.6156       52.7710       52.3407       23.3341       13.7487       24.9380       25.3216       26.3880       54.0160       11.7270       19.2970       31.7196       28.0600       18.1958       19.9906       18.4324       16.9563       42.8772       58.8862       42.4438       20.9037       19.9521       41.0379       45.6119       30.3358       54.3412       50.0264      102.2728       94.0083       79.9728       96.4495       92.0516       96.8859       94.5072       78.6447       51.6069       68.1300      105.5882      140.1167      123.3287      102.4955      114.9845       91.0294       92.5823      129.1292      119.7109      123.5556      100.1220      111.5816      125.3756      138.4760      132.5253      101.8082       93.4277       97.4843       95.0652       95.9686       91.2830       94.2880       99.4711       92.8301       79.6602       89.2766       92.5222       92.3694      112.8175      125.1857      155.1507      166.0096      187.1571      184.9730      188.4246      171.0066      165.0396      161.2984      167.1972      169.8537      163.2550      126.0393      103.6966       97.0043       87.5669       86.5020      115.0577      139.8999      154.8935      133.2446      165.3969      178.8885      186.6548      216.1955      213.9193      208.6072      210.2607      236.2696      251.3941      251.4813      235.1576      207.3857      178.8243      167.8081      178.2972      172.5830      162.0918      162.9051      164.3822      148.6218      142.5144      141.9409      125.9502      109.7887       87.6513       84.7517       87.7202      102.6998      143.3875      153.0214      173.5743      178.1464      208.2334      223.1969      226.9283      244.9787      263.8430      298.2055      312.1987      330.7899      348.7057      334.3139      364.0136      371.9597      313.1549      266.0624      267.8896      321.7944      386.0466      417.4694      437.9228      479.6715      464.4871      469.0663      434.2178      411.3830      402.2529      391.0868      427.8872      433.7327        0.0000        0.0000        0.0000        0.0000        0.0000        0.0000        0.0000        0.0000        0.0000        0.0000        0.0000        0.0000        0.0000        0.0000        0.0000        0.0000        0.0000        0.0000        0.0000        0.0000        0.0000        0.0000        0.0000        0.0000        0.0000        0.0000        0.0000        0.0000        0.0000        0.0000        0.0000        0.0000        0.0000        0.0000        0.0000        0.0000        0.0000        0.0000        0.0000        0.0000        0.0000        0.0000        0.0000        0.0000        0.0000        0.0000        0.0000        0.0000        0.0000        0.0000        0.0000        0.0000        0.0000        0.0000        0.0000        0.0000        0.0000        0.0000
        0.0000        0.0000        0.0000        0.0000        0.0000        0.0000        0.0000        0.0000        0.0000        0.0000        0.0000        0.0000        0.0000        0.0000        0.0000        0.0000        0.0000        0.0000        0.0000        0.0000        0.0000       25.0478       22.8845       14.1622       10.4992       10.1313       23.8280       14.9239        4.3128       11.8297       32.2198       20.6602       14.2737        8.3720       11.8741       25.8352       29.0338       15.2688       42.2991       48.7788       23.0248       28.9807       49.5483       30.2313       26.3504       24.9579       22.6548       21.0803       16.5943       44.9439       50.6172       12.7908       16.5568       26.4410       13.5907        5.9470       15.4003        9.9366        7.3821       49.0609       22.1808        7.4240       21.9193       29.3672       32.3147       46.4005       67.4805       58.5188       84.6464       63.4541       58.4495       95.0898      115.4030      101.5822       88.8346       95.8619      105.1284      132.0579       93.8022       87.9579       97.5371      123.8110      109.3319       94.5380       85.6582       74.2724       84.7177       73.3410       79.4732       78.1084       92.9450      110.3946      106.0076      121.3090      113.4427      119.9484      100.1839       99.0826       99.6705      106.4390       98.7076      104.7059      116.7984      139.6413      131.2204      111.4075      109.8203      110.8488      105.1660      129.9312      142.2977      130.5726      141.9023      146.4180      149.7104      167.1131      150.3889      137.1997      143.8627      162.2397      138.2152      131.0616      102.4692      116.1651      111.9764      110.3321      121.7664      143.8142      168.4854      191.9698      207.0715      216.2271      205.4828      200.1164      225.5678      255.5826      247.6191      244.1744      259.1275      257.3667      248.2649      241.0789      211.2825      156.0122      167.9075      170.9257      162.2764      151.5100      149.2815      131.4108      125.7874      106.2743      105.4552       86.5791       74.3215       71.5504       76.5484       91.9834       96.8594      134.4156      154.2492      175.2461      184.6991      208.5364      220.7507      242.7625      264.8449      263.8328      297.8856      312.7555      336.5646      357.6999      343.0284      357.6273      369.6461      371.1689      332.3610      328.8819      362.3106      478.1907      534.3860      540.2757      567.3476      506.4263      527.2725      495.1194      439.3371      417.9298      396.6832      420.4584      399.5663      393.6152        0.0000        0.0000        0.0000        0.0000        0.0000        0.0000        0.0000        0.0000        0.0000        0.0000        0.0000        0.0000        0.0000        0.0000        0.0000        0.0000        0.0000        0.0000        0.0000        0.0000        0.0000        0.0000        0.0000        0.0000        0.0000        0.0000        0.0000        0.0000        0.0000        0.0000        0.0000        0.0000        0.0000        0.0000        0.0000        0.0000        0.0000        0.0000        0.0000        0.0000        0.0000        0.0000        0.0000        0.0000        0.0000        0.0000        0.0000        0.0000        0.0000        0.0000        0.0000        0.0000        0.0000        0.0000        0.0000        0.0000        0.0000
        0.0000        0.0000        0.0000        0.0000        0.0000        0.0000        0.0000        0.0000        0.0000        0.0000        0.0000        0.0000        0.0000        0.0000        0.0000        0.0000        0.0000        0.0000        0.0000        0.0000       38.6147       43.2436      115.7018       55.4407       14.5045        7.5695        7.0922        8.0286        6.7542       10.6779       18.9780        7.0281        8.5035        4.3762       10.8544       29.2989       18.5630       56.0471       78.6681       42.5308       30.8831       24.3078       19.7541       28.7538       28.3999       25.0741       23.9837       22.5503       21.6139       19.6225       29.7273       12.7115       11.7666       18.9895       20.7714       15.7032       30.4373       15.8455       15.9276       19.6144       41.8548       28.4937        9.8487       34.0739       43.8440       44.2291       43.3570       61.4889       81.3882       70.7927       65.9596      134.0085      153.3909      132.9489      131.2207      121.2241      141.4599      131.7825      121.4615      125.6313      109.2982      113.4119      114.1389      104.2458       80.2244       76.5792       91.0043       98.1232       80.6806       95.8776       96.2512      114.1890      121.7373      139.0071      122.4360      113.1212       99.8664      114.5529      127.8664      136.5117      117.1059      124.2938      128.2230      129.7948      131.8108      115.2543      140.3192      132.9715      110.0713      123.9334      133.4630      147.7170      157.6383      140.7214      144.0204      179.1385      162.1866      136.8170      141.5289      132.8704      111.4076      107.2448      114.2402      125.7814      128.6769      134.7119      148.4295      175.6706      190.9991      226.3993      270.5772      262.0915      247.3784      243.2483      278.9160      321.2608      285.6339      261.2625      242.9260      263.3790      255.3586      233.5367      241.2890      184.8674      188.9642      167.8103      163.5580      145.9668      136.2108      142.4952      127.6877      100.2347       86.6818       74.5785       70.2370       68.2429       80.0759       89.0851       95.0883      135.3244      157.0604      177.2317      191.2135      213.9171      230.8957      268.2430      291.8988      285.3980      311.4334      348.3391      366.8843      339.7290      354.7243      399.5418      414.5582      382.2535      361.4351      368.0324      413.5454      475.7332      539.2776      588.9262      582.8661      559.0294      548.4463      494.8518      474.3056      416.9050      390.1839      383.4577      374.1451      369.8791      368.3820        0.0000        0.0000        0.0000        0.0000        0.0000        0.0000        0.0000        0.0000        0.0000        0.0000        0.0000        0.0000        0.0000        0.0000        0.0000        0.0000        0.0000        0.0000        0.0000        0.0000        0.0000        0.0000        0.0000        0.0000        0.0000        0.0000        0.0000        0.0000        0.0000        0.0000        0.0000        0.0000        0.0000        0.0000        0.0000        0.0000        0.0000        0.0000        0.0000        0.0000        0.0000        0.0000        0.0000        0.0000        0.0000        0.0000        0.0000        0.0000        0.0000        0.0000        0.0000        0.0000        0.0000        0.0000        0.0000        0.0000
        0.0000        0.0000        0.0000        0.0000        0.0000        0.0000        0.0000        0.0000        0.0000        0.0000        0.0000        0.0000        0.0000        0.0000        0.0000        0.0000        0.0000        0.0000        0.0000        0.0000       42.3093       51.0171       64.1640       26.1533       23.7544       16.1951        9.5205       10.7785       10.6763        9.1197       11.1925       17.0588        9.7032       11.8789        8.0207       19.2437       18.7535       27.6280       27.3955       42.3116       47.3326       32.0853       33.0010       51.0560       47.4877       54.7853       31.5839       35.4805       33.1243       37.8960       56.7657       30.9198       15.1840       16.9198       12.7826       21.7567       31.6715       20.4178       21.9265       30.8085       62.7591       60.1584       53.3986       49.5835       43.8432       43.1409       67.6423       73.8062      100.4370       98.2922       59.2436      108.5333      133.2510      136.7052      120.1118      180.0611      165.5459      164.4610      164.0535      124.3677      103.8204      157.1782      179.5184      145.3754      104.5864       99.8229      100.1814       82.9768       87.0155      108.9699      104.8605      117.1273      133.3204      138.3065      120.9942      127.2310      156.4979      146.3113      151.9121      131.3220      126.3111      137.3852      126.6073      141.2062      147.7426      126.9932      133.7411      122.9301      108.9321      107.6347      130.7619      147.6438      161.4820      150.5323      155.9176      169.1488      154.9626      134.0135      131.4226      118.8000      103.0693      104.4181      107.4930      128.1056      143.4296      151.1700      161.3667      201.9417      219.3900      240.8833      247.1957      249.5906      261.0269      318.7211      313.6862      327.3633      292.3300      275.0049      283.9328      300.5096      259.0888      243.7717      229.6587      220.0246      227.0383      165.4058      139.6305      135.3698      132.0445      134.6392      130.1159      104.7305       91.5544       84.5916       81.2713       78.5761       77.2181       82.2949       96.9972      143.4280      159.5612      182.9153      201.0647      227.2870      241.0849      266.1110      265.5936      269.0384      322.2136      330.0551      339.0733      355.3349      395.0851      390.4610      412.0110      376.0300      384.8964      377.6758      431.2336      496.3843      585.6241      622.8517      618.5110      562.4922      520.2651      467.4057      450.6313      376.1393      379.2275      365.1805      383.6893      336.3010      362.2916      331.8418        0.0000        0.0000        0.0000        0.0000        0.0000        0.0000        0.0000        0.0000        0.0000        0.0000        0.0000        0.0000        0.0000        0.0000        0.0000        0.0000        0.0000        0.0000        0.0000        0.0000        0.0000        0.0000        0.0000        0.0000        0.0000        0.0000        0.0000        0.0000        0.0000        0.0000        0.0000        0.0000        0.0000        0.0000        0.0000        0.0000        0.0000        0.0000        0.0000        0.0000        0.0000        0.0000        0.0000        0.0000        0.0000        0.0000        0.0000        0.0000        0.0000        0.0000        0.0000        0.0000        0.0000        0.0000        0.0000
        0.0000        0.0000        0.0000        0.0000        0.0000        0.0000        0.0000        0.0000        0.0000        0.0000        0.0000        0.0000        0.0000        0.0000        0.0000        0.0000        0.0000        0.0000        0.0000        0.0000       37.2559       57.4705       57.1564       28.7145       19.6112      126.3577       59.1060       25.5182       18.0996       20.5132       13.4925       24.8007       16.5974       40.0329       25.0233       32.9992       45.6491       49.8017       26.1260       42.8404       47.3390       53.2585      116.9411       96.6044       60.4672       58.3777       59.3659       61.0596       58.2192       38.7918       71.3921       75.1989       43.0271       36.9903       48.2535       32.0544       42.8172       56.6328       27.7771       37.6645       35.8331       23.0370       48.5145       57.4735       68.6171       54.6369       65.2303       78.8246       77.5847      102.4221       78.8837      102.4416      129.2056      104.5808      134.7888      175.7602      209.9950      241.8412      201.0228      138.1925      134.9662      173.4827      194.2474      153.8839      131.3625      123.6283      119.2063       92.1146      102.9923      118.9275      122.5185      124.3455      119.6350      120.1337      143.0976      173.2953      194.5264      166.3490      143.4388      129.9065      142.6703      161.2371      138.9129      136.2630      141.7023      128.2934      117.4251      106.3451      129.0147      142.7190      173.4074      151.7335      137.1769      142.9646      141.0475      148.2142      131.8160      125.3670      116.7875      126.8124      114.9387      107.2980      113.7596      138.1513      158.9155      164.7971      164.4819      205.8697      232.4749      259.6692      265.3371      265.9040      285.7400      331.9750      340.1678      417.6628      303.2519      262.6661      251.4817      263.4889      264.8670      246.7391      243.6695      236.9695      247.7833      189.5006      174.9579      158.8347      152.6609      144.1171      143.3436      117.5029      100.6480       97.6845       97.5710       91.8435       90.1146       94.4289      106.7310      159.9683      184.0842      198.1017      217.1947      250.0245      260.8583      273.9050      278.8348      279.4916      298.8948      325.4773      344.6583      366.1302      388.4473      394.0118      404.3511      402.2566      425.0973      390.8452      418.7770      558.9716      604.1295      561.7845      576.0217      482.6443      455.3094      449.5979      405.8571      376.3552      407.0772      402.9918      367.2333      302.1937      330.9533      292.7985      238.3889        0.0000        0.0000        0.0000        0.0000        0.0000        0.0000        0.0000        0.0000        0.0000        0.0000        0.0000        0.0000        0.0000        0.0000        0.0000        0.0000        0.0000        0.0000        0.0000        0.0000        0.0000        0.0000        0.0000        0.0000        0.0000        0.0000        0.0000        0.0000        0.0000        0.0000        0.0000        0.0000        0.0000        0.0000        0.0000        0.0000        0.0000        0.0000        0.0000        0.0000        0.0000        0.0000        0.0000        0.0000        0.0000        0.0000        0.0000        0.0000        0.0000        0.0000        0.0000        0.0000        0.0000        0.0000
        0.0000        0.0000        0.0000        0.0000        0.0000        0.0000        0.0000        0.0000        0.0000        0.0000        0.0000        0.0000        0.0000        0.0000        0.0000        0.0000        0.0000        0.0000        0.0000        0.0000        0.0000      121.9249       70.6062       70.5592       85.0686      118.4500      145.0225       79.9692       79.6470       76.9181       63.9260       21.8335       17.3719       19.4957       28.1469       56.8281       37.6685       37.4212       38.0672       33.2770       33.1521       42.5522       55.9059       61.2805       46.4532       53.2787       46.1944       44.7642       54.9344       46.0421       62.7049       74.1626       95.1173       94.0313       71.3325       45.0826       94.3743       63.3420       72.7455       78.6565       57.7123       54.3333       54.6488       50.7660       63.1466       84.8878       61.8059       83.4579       74.6419       77.0220      106.3449      105.6780      110.5096      108.9361      152.1325      205.8364      206.0942      175.1458      143.7265      148.9774      150.9664      155.7528      208.6729      149.6626      208.1154      236.1317      147.8442      100.6070      116.3001      116.5622      121.0397      120.9092      117.7351      111.1626      135.0162      151.5976      122.1826      113.9452      104.1924      132.0876      133.6110      178.5942      163.9276      133.3695      130.3872      124.3099      142.7337      136.0838      143.3642      162.8207      151.1263      137.0058      120.6134      133.9483      130.7126      134.7252      112.4397      116.5945      126.1946      160.3470      156.1338      141.4741      129.1114      141.1041      152.6893      207.7648      182.8266      166.6336      203.7983      244.7431      240.7845      237.3596      275.3059      307.9428      324.2753      300.0363      263.9980      259.0957      271.8423      310.0021      308.4940      281.9104      274.7656      275.8867      269.9823      243.4402      223.4999      203.2412      187.2390      164.0518      149.6230      129.5212      119.0140      118.9612      119.0508      127.3150      143.4738      129.7173      136.0065      166.5656      179.5124      222.2929      269.7964      270.2705      270.8090      286.9882      311.7010      313.1992      322.9162      340.5305      341.4678      358.3224      385.0900      400.2343      377.1969      393.2836      383.0032      387.5678      395.6197      424.1721      491.0357      530.0117      445.7482      421.5626      362.5084      355.3792      349.7458      328.9939      339.7097      379.1186      343.9219      268.5632      249.8367      219.7293      203.6215      206.7900        0.0000        0.0000        0.0000        0.0000        0.0000        0.0000        0.0000        0.0000        0.0000        0.0000        0.0000        0.0000        0.0000        0.0000        0.0000        0.0000        0.0000        0.0000        0.0000        0.0000        0.0000        0.0000        0.0000        0.0000        0.0000        0.0000        0.0000        0.0000        0.0000        0.0000        0.0000        0.0000        0.0000        0.0000        0.0000        0.0000        0.0000        0.0000        0.0000        0.0000        0.0000        0.0000        0.0000        0.0000        0.0000        0.0000        0.0000        0.0000        0.0000        0.0000        0.0000        0.0000        0.0000
        0.0000        0.0000        0.0000        0.0000        0.0000        0.0000        0.0000        0.0000        0.0000        0.0000        0.0000        0.0000        0.0000        0.0000        0.0000        0.0000        0.0000        0.0000        0.0000        0.0000        0.0000       69.6862       44.6606       89.1969      111.3642      121.8246      137.5414      101.4580      104.8230      104.1777       77.2921       33.1871       20.3561       18.7502       24.1888       44.0256       39.8501       40.6037       68.1655       36.0768       43.3752       50.5815       53.4152       44.7812       47.3555       49.8426       45.2125       59.3820       48.6256       53.9912       56.4810       38.7560       76.8539       71.9532       68.4020       52.3611       72.5542       73.7483      119.0393      118.3501       63.7707       42.3350       36.9462       82.5682      102.2646       98.5950       83.9410      100.5999       84.6642       90.9811       90.4613      116.0189       92.4117      111.2995      149.8867      172.4819      194.4555      191.4797      213.5880      194.8320      195.0941      171.7077      190.6657      186.5524      213.4420      236.1925      209.4575      136.7434      126.4861      110.3279      124.3999      119.9395      122.2976      138.7968      114.3531      106.7522       95.4693       89.8404      102.3145      127.6339      141.8027      151.1070      162.0102      128.7603      118.8997      128.2250      142.2001      143.6239      154.1394      161.6424      142.7592      134.0819      119.3637      117.4210      114.6376      116.3168      123.4796      134.6665      127.9014      152.5694      153.0753      141.5583      141.4056      144.9645      148.9750      149.1468      146.0977      173.2625      213.4398      230.6592      234.5103      240.6801      259.8645      273.1637      264.1759      280.6765      304.8678      302.1760      323.2319      348.2697      324.5088      297.8293      301.6410      253.0365      279.5221      289.6759      270.9755      224.4274      186.9471      170.3815      160.6893      144.8168      139.1680      143.3316      143.7281      139.2744      137.9023      136.8976      156.9277      182.1809      186.1062      207.4747      253.0146      278.6239      336.4524      330.4879      333.2238      339.1547      363.1978      377.4000      347.8602      376.0633      390.0979      388.0540      378.0919      371.3260      383.9932      395.1419      353.0875      375.0202      413.8406      480.1760      448.0332      407.9838      360.8805      313.2405      294.9740      328.7490      328.4521      305.5718      263.0439      228.4577      202.7748      189.5334      174.0303      145.7100        0.0000        0.0000        0.0000        0.0000        0.0000        0.0000        0.0000        0.0000        0.0000        0.0000        0.0000        0.0000        0.0000        0.0000        0.0000        0.0000        0.0000        0.0000        0.0000        0.0000        0.0000        0.0000        0.0000        0.0000        0.0000        0.0000        0.0000        0.0000        0.0000        0.0000        0.0000        0.0000        0.0000        0.0000        0.0000        0.0000        0.0000        0.0000        0.0000        0.0000        0.0000        0.0000        0.0000        0.0000        0.0000        0.0000        0.0000        0.0000        0.0000        0.0000        0.0000        0.0000        0.0000
        0.0000        0.0000        0.0000        0.0000        0.0000        0.0000        0.0000        0.0000        0.0000        0.0000        0.0000        0.0000        0.0000        0.0000        0.0000        0.0000        0.0000        0.0000        0.0000        0.0000        0.0000       92.0301       65.8765      122.6759      139.8759      144.5677      138.2903      127.4911      130.1860      127.7246      102.5440       44.4760       37.9202       29.6650       28.4408       40.6289       49.5008       44.7406       61.0055       54.8178       48.7470       40.1693       71.0811       67.6655       46.3363       54.5585       81.4280       78.2287       80.8124      103.9655       71.5189       87.8839       78.7760       67.5525       59.4612       70.7859       83.2398       99.3963      118.0460       72.6840       57.1096       57.6107       54.9690      145.1579       99.8404       97.5271      101.3743      127.3223       82.5717       77.4811       97.2792      109.5161      113.1719      122.0355      149.9534      159.6275      195.4058      214.3548      232.1395      203.9343      211.2374      185.3149      174.8357      186.2317      216.8851      194.5719      195.3097      145.3856      113.6634      102.0237      131.8571      124.2060      119.6525       94.3426       88.6872       78.1350      106.6415      114.5223      115.4879      116.5930      118.8324      155.2194      141.4247      145.2136      129.1456      128.2901      115.2432      128.9468      120.0773      155.3531      124.2670      116.1560      125.6282      111.6235      105.6544      119.8233      158.2088      155.5656      141.5213      155.6328      139.6233      150.2029      133.1384      149.6030      135.6664      132.2331      142.4123      170.9821      201.5735      202.3920      205.8988      233.2402      230.6292      236.6457      253.8363      324.7596      380.0878      342.7946      309.6713      297.2835      278.0595      300.9497      272.0216      254.9471      277.5680      289.5867      277.1372      220.2861      187.6441      179.0184      188.3466      185.6625      175.9497      168.4607      153.1659      162.2057      160.5376      158.1334      170.5150      221.2377      216.9612      222.7726      239.8062      286.1557      316.2527      348.5894      339.2784      359.7212      390.8318      371.6135      355.2199      353.2640      378.2189      391.5646      364.7595      375.4149      365.1512      341.3375      322.9281      365.6392      372.9122      407.2098      412.4525      333.0497      318.3266      288.1592      286.0742      331.4885      274.7115      212.1701      189.3177      176.0917      151.6458      130.8608      127.7800      107.5800        0.0000        0.0000        0.0000        0.0000        0.0000        0.0000        0.0000        0.0000        0.0000        0.0000        0.0000        0.0000        0.0000        0.0000        0.0000        0.0000        0.0000        0.0000        0.0000        0.0000        0.0000        0.0000        0.0000        0.0000        0.0000        0.0000        0.0000        0.0000        0.0000        0.0000        0.0000        0.0000        0.0000        0.0000        0.0000        0.0000        0.0000        0.0000        0.0000        0.0000        0.0000        0.0000        0.0000        0.0000        0.0000        0.0000        0.0000        0.0000        0.0000        0.0000        0.0000        0.0000        0.0000
        0.0000        0.0000        0.0000        0.0000        0.0000        0.0000        0.0000        0.0000        0.0000        0.0000        0.0000        0.0000        0.0000        0.0000        0.0000        0.0000        0.0000        0.0000        0.0000        0.0000        0.0000      152.1726       87.7082      164.6601      189.2646      173.5404      169.8561      155.8892      164.4409      156.6759      133.3916       56.7422       47.1165       37.7734       30.7907       51.4357       62.2427       55.8652       50.4289       56.8279       72.1627       53.1321       97.8071       99.8504       53.9164       84.4472       96.3132      119.8976      115.4005      102.2455       95.3475      119.2487       82.1097       65.2327       54.9862       77.8160       57.6222       79.7138       84.6719       64.8004       78.3573      116.5080      118.3611      111.8354      124.9078      108.2506       99.7323      163.8635      152.7383       99.5946      104.8800      101.8742      110.8096      130.6533      136.1791      199.5461      158.6749      175.5052      244.1001      184.2978      179.0912      207.2675      217.0505      164.9612      172.5112      155.0912      167.9864      118.3544      112.7987      101.3748      105.6767       94.8497       89.6435       68.2969       70.9957       57.9618       69.4107      116.1275      115.3124      113.2144      125.0035      128.0036      141.3412      139.0036      132.9322      122.9860      128.9121      129.0101      147.2671      133.5424      127.4021      128.9813      134.2907      132.0130      122.1068      135.2752      160.0505      180.1085      167.3806      172.9136      145.7961      155.1950      149.4192      176.3351      146.3147      133.1521      152.0947      194.4108      204.9338      202.6089      206.0287      203.5793      205.5081      224.5441      253.1871      270.4587      292.8807      304.2864      242.0227      240.4452      231.8333      234.6714      251.6232      269.0769      268.6282      262.1845      243.3311      201.4065      197.6076      198.0411      194.1778      172.4757      166.5199      171.0030      176.3225      178.4922      179.8855      171.7417      177.5549      205.7835      214.6259      214.6058      225.3645      265.1240      287.4268      307.8817      333.2581      326.1885      337.4305      344.8949      357.2604      368.7966      360.7393      356.3680      314.5481      319.8207      320.2586      307.9246      320.3936      401.9922      333.5811      310.7332      319.7159      282.1570      286.3076      251.8239      290.3003      212.6250      138.8329      132.9561      124.2457       99.5505       96.3116      100.4704      101.4601        0.0000        0.0000        0.0000        0.0000        0.0000        0.0000        0.0000        0.0000        0.0000        0.0000        0.0000        0.0000        0.0000        0.0000        0.0000        0.0000        0.0000        0.0000        0.0000        0.0000        0.0000        0.0000        0.0000        0.0000        0.0000        0.0000        0.0000        0.0000        0.0000        0.0000        0.0000        0.0000        0.0000        0.0000        0.0000        0.0000        0.0000        0.0000        0.0000        0.0000        0.0000        0.0000        0.0000        0.0000        0.0000        0.0000        0.0000        0.0000        0.0000        0.0000        0.0000        0.0000        0.0000        0.0000
        0.0000        0.0000        0.0000        0.0000        0.0000        0.0000        0.0000        0.0000        0.0000        0.0000        0.0000        0.0000        0.0000        0.0000        0.0000        0.0000        0.0000        0.0000        0.0000        0.0000        0.0000        0.0000      307.1938      274.4333      284.4051      287.1467      286.4177      399.0750      426.0749      397.3422      314.6489      119.5693       74.8057       56.7341       62.7704      110.8802      122.3003      123.0171      113.2040       94.0510       90.1198       81.7195       76.3771       52.3459       43.8301       47.5710       64.7096       86.7768       95.2625       68.3927       74.1572       93.2616       89.1876       81.1643       80.2373      105.4695      106.9765       95.8195       87.8495       73.2861       79.9395       81.7103       81.2742       93.3129      125.2241       97.5496      103.3081       91.3224       84.4414       78.8665       89.6404      109.1823      125.8245      142.6912      117.1610      125.2570      123.2072      120.6438      151.9967      192.8777      224.7683      286.5371      217.8309      182.3004      163.5025      172.3307      176.3972      129.6629      125.9437      136.7426      122.9596       99.8855      117.2654       81.6779       80.6326       74.7072       72.4039       91.0201      111.3773      139.8543      144.7797      141.1703      128.8178      130.0703      143.6208      143.5683      145.5597      142.3240      150.0379      142.2707      134.5000      170.0685      178.5812      182.0795      160.6376      177.7421      166.4408      157.6546      170.8655      176.7155      159.8093      148.9830      157.5636      137.8149       84.4162       93.8628      154.2076      217.0499      186.4158      168.0708      174.3516      175.8250      187.8009      195.5622      188.5026      227.0587      211.2473      212.5254      181.5889      215.1711      215.9681      190.2833      196.7269      238.9135      210.2005      205.9242      193.3883      207.7661      210.8579      194.6501      203.3806      172.3331      179.9395      200.8876      220.2595      198.0104      198.4895      209.4795      226.2955      216.4541      221.3914      233.6551      237.9230      268.6258      289.3893      291.0356      291.3802      291.6897      308.0450      323.3117      318.9456      294.6877      270.3465      263.7332      251.7030      227.8704      204.2992      221.3170      226.8648      234.5048      207.9976      193.7076      182.4032      201.7891      257.2555      261.3766      164.1268      110.1059      108.4520       91.8040       71.2064      106.6813       76.2716       74.0518       72.0584       85.0354       69.9855       56.5340       55.4852        0.0000        0.0000        0.0000        0.0000        0.0000        0.0000        0.0000        0.0000        0.0000        0.0000        0.0000        0.0000        0.0000        0.0000        0.0000        0.0000        0.0000        0.0000        0.0000        0.0000        0.0000        0.0000        0.0000        0.0000        0.0000        0.0000        0.0000        0.0000        0.0000        0.0000        0.0000        0.0000        0.0000        0.0000        0.0000        0.0000        0.0000        0.0000        0.0000        0.0000        0.0000        0.0000        0.0000        0.0000        0.0000        0.0000        0.0000        0.0000        0.0000        0.0000
        0.0000        0.0000        0.0000        0.0000        0.0000        0.0000        0.0000        0.0000        0.0000        0.0000        0.0000        0.0000        0.0000        0.0000        0.0000        0.0000        0.0000        0.0000        0.0000        0.0000        0.0000        0.0000        0.0000        0.0000        0.0000        0.0000      355.7460      481.2945      514.8045      480.8888      379.0036      144.3853       91.9843       70.8953       77.3921      128.7924      139.4846      139.7590      130.0369      105.2600      101.6474       90.9130       81.9938       57.4012       45.8966       48.2284       54.7828       86.5296       83.5322       77.6907       73.2552       86.4307       94.3809       94.9596       99.7712       91.9042       93.7180       86.3903       93.7869       88.1816       95.5687       97.1963       96.4046       98.3707      101.9207      101.3631      111.3385       92.0888       75.6036       79.9472       87.9526      114.5039      116.5112      119.5415      117.1547      129.9361      141.5910      141.8986      168.3733      249.7473      264.5430      258.0189      207.0735      237.3034      277.9836      283.0695      258.0166      173.2621      114.6594      101.9221       93.6864       76.8825       87.8717       92.1739       80.5629       79.1376       86.4602      114.2697      152.5737      131.5872      135.5563      138.2909      119.1541      132.7718      157.8220      143.6290      141.0018      143.9358      152.0259      153.0117      149.1564      174.0474      185.6519      184.8500      172.8860      190.5283      174.1203      167.3715      177.2146      173.4473      155.6459      132.0754      121.0427       94.9091       93.1093      104.6455      127.5320      189.4204      160.6482      165.4705      188.0647      178.9298      185.5231      185.0905      175.7823      202.9930      191.1116      172.2869      181.4078      187.9236      194.5161      176.5320      207.3089      227.4184      236.3610      209.1089      203.1693      214.2016      226.2424      216.9845      210.4892      192.5854      193.0837      191.4042      208.3190      205.9893      212.1303      225.1209      236.3605      229.4267      229.8328      238.7664      246.8402      283.0622      316.2898      318.0173      295.5113      280.3925      290.9555      287.3192      259.0681      227.9388      220.2212      222.3645      199.9745      173.2119      167.0946      178.0898      151.3549      152.5284      141.4399      141.8315      143.2424      154.3298      174.4689      170.8438      120.6827       80.7778       74.5823       67.1446       71.8734       71.7349       75.6941       62.5626       59.3737       80.2158       73.3105       67.4851       74.0322        0.0000        0.0000        0.0000        0.0000        0.0000        0.0000        0.0000        0.0000        0.0000        0.0000        0.0000        0.0000        0.0000        0.0000        0.0000        0.0000        0.0000        0.0000        0.0000        0.0000        0.0000        0.0000        0.0000        0.0000        0.0000        0.0000        0.0000        0.0000        0.0000        0.0000        0.0000        0.0000        0.0000        0.0000        0.0000        0.0000        0.0000        0.0000        0.0000        0.0000        0.0000        0.0000        0.0000        0.0000        0.0000        0.0000        0.0000        0.0000        0.0000        0.0000
        0.0000        0.0000        0.0000        0.0000        0.0000        0.0000        0.0000        0.0000        0.0000        0.0000        0.0000        0.0000        0.0000        0.0000        0.0000        0.0000        0.0000        0.0000        0.0000        0.0000        0.0000        0.0000        0.0000        0.0000        0.0000        0.0000        0.0000      529.7042      568.7870      531.8711      426.9633      168.6895      115.6618       92.6563       94.1233      158.1502      160.9379      156.1413      140.0062      112.7582       99.8436       88.7473       83.8898       59.3772       45.1702       41.0898       50.8296       77.2655       86.0996       84.2510       93.1826      124.3905      119.3213       97.8022       96.3744       83.6324       88.8787       85.8179      110.0306      114.1650      118.2138      110.6724      110.2958      143.2990      105.9496       92.5150      104.1138      120.8334       89.2266      101.4973      109.5186      122.2447      129.6386      115.9839      125.1442      143.8965      144.5281      156.6761      160.1543      254.3276      280.5608      318.9649      296.5367      229.0527      212.8679      249.9832      261.5014      166.7467      161.3665      135.4243      103.6120       77.4862       84.3671       87.8586      113.2517       86.0546       87.5104      105.9874      125.2502      130.5553      132.8974      126.2105      134.5212      136.4638      146.4518      146.0597      148.8950      152.0582      155.7165      168.8736      172.7811      193.6788      193.1279      191.5065      169.5737      174.0704      185.3967      198.9767      180.0930      161.9670      152.7737      131.6744      119.9549       96.0636       91.5053      101.1394      107.4516      153.9812      154.0359      171.9135      181.3033      169.1185      185.9411      171.0443      195.6084      153.5368      150.8475      138.7837      147.7445      146.9682      136.5453      147.5163      171.4670      201.7204      211.5974      213.2666      201.8253      223.1590      243.1314      241.6771      229.9090      233.7287      233.9601      199.4144      206.8903      225.5959      246.8693      257.1646      268.3036      289.5534      251.6745      236.6059      238.6550      284.7491      300.3828      297.5009      282.5140      264.6215      260.5135      255.9639      235.3760      199.3037      184.3171      172.2655      164.3085      145.1873      133.0446      119.2429      106.0166      110.8557      100.3320       94.0979      112.9768      128.4988      139.5229      144.3423      104.7969       62.9022       64.5448       62.7170       73.8326       66.8192       66.0822       59.8447       59.9282       66.7287       87.3576       65.1306       85.8012      123.6300        0.0000        0.0000        0.0000        0.0000        0.0000        0.0000        0.0000        0.0000        0.0000        0.0000        0.0000        0.0000        0.0000        0.0000        0.0000        0.0000        0.0000        0.0000        0.0000        0.0000        0.0000        0.0000        0.0000        0.0000        0.0000        0.0000        0.0000        0.0000        0.0000        0.0000        0.0000        0.0000        0.0000        0.0000        0.0000        0.0000        0.0000        0.0000        0.0000        0.0000        0.0000        0.0000        0.0000        0.0000        0.0000        0.0000        0.0000        0.0000        0.0000
        0.0000        0.0000        0.0000        0.0000        0.0000        0.0000        0.0000        0.0000        0.0000        0.0000        0.0000        0.0000        0.0000        0.0000        0.0000        0.0000        0.0000        0.0000        0.0000        0.0000        0.0000        0.0000        0.0000        0.0000        0.0000        0.0000        0.0000        0.0000        0.0000        0.0000      469.7937      195.5943      149.1529      123.6680      121.5852      196.5614      184.8510      169.1851      147.4873      112.7055       90.6751       80.6111       72.0853       56.3656       42.7757       44.5171       47.2058       59.4798       65.9084       85.8004       95.6274      127.2168      118.8734      104.9503      106.9536       90.9613      100.3037      104.2985      120.4989      137.1416      136.2712      128.8961      131.5286      161.6135      120.2259      104.1479      101.8860      108.4020      107.4933      143.5061      141.0225      123.3424      111.6691      123.1787      129.6310      124.4081      127.9967      156.5858      167.9525      268.1217      276.1598      294.3109      308.0775      262.2969      245.1763      252.4666      238.9779      165.4073      134.3254      127.9496      122.3314       92.9483       90.0394       89.9077      102.8187       83.0389       80.1539       82.1918       97.7606      132.9511      159.5280      139.1320      140.3850      136.6552      156.3024      140.1295      151.6788      155.1550      158.8562      174.5130      185.5547      223.7316      214.1629      189.6987      168.3033      181.1688      209.0931      218.7784      224.5634      185.1704      166.3332      138.9975      135.5601      105.2506       98.0480      103.4766      114.1267      148.5206      171.5487      208.7826      182.6514      170.4397      163.6234      156.1913      161.1759      141.2528      175.2697      133.0065      153.4958      157.5510      147.6032      161.8222      180.2296      232.9512      241.3685      227.9117      230.6481      277.5230      312.3293      314.5754      283.8717      298.9482      286.1541      251.2762      256.6797      261.5623      251.7061      258.2657      269.0710      253.5797      222.4681      202.2238      212.8309      232.2807      242.6272      262.9078      250.4924      226.9778      212.7265      204.6479      193.5711      156.4950      136.2208      118.9850      136.0970      123.9355      104.6932       92.1857       64.6454       63.1887       58.6323       56.9610       88.0627      111.4142      108.6110      124.2143       91.5315       65.4408       68.0023       61.1171       87.8899       60.6457       60.9061       57.7881       54.7691       61.5295       67.6270       57.9877       95.1981      109.9500        0.0000        0.0000        0.0000        0.0000        0.0000        0.0000        0.0000        0.0000        0.0000        0.0000        0.0000        0.0000        0.0000        0.0000        0.0000        0.0000        0.0000        0.0000        0.0000        0.0000        0.0000        0.0000        0.0000        0.0000        0.0000        0.0000        0.0000        0.0000        0.0000        0.0000        0.0000        0.0000        0.0000        0.0000        0.0000        0.0000        0.0000        0.0000        0.0000        0.0000        0.0000        0.0000        0.0000        0.0000        0.0000        0.0000        0.0000        0.0000        0.0000
        0.0000        0.0000        0.0000        0.0000        0.0000        0.0000        0.0000        0.0000        0.0000        0.0000        0.0000        0.0000        0.0000        0.0000        0.0000        0.0000        0.0000        0.0000        0.0000        0.0000        0.0000        0.0000        0.0000        0.0000        0.0000        0.0000        0.0000        0.0000        0.0000        0.0000        0.0000      375.3809      310.1735        0.0000        0.0000      219.4322      204.5157      185.5080      151.0247       56.7201       44.2213       35.2378       32.6531       35.9957       33.4647       40.2045       42.5500       89.9462      105.5706      113.1039      117.9357      111.8795      124.6399      120.8493      131.1754      129.9127      154.5863      152.4057      173.0365      193.8368      167.5568      158.8138      185.5424      235.8285      193.2936      142.7329      144.0229      116.1147      123.7296      161.0630      146.2583      114.2886      122.2571      139.2570      133.9003      198.1181      173.3782      194.7971      228.1037      293.7790      306.5098      305.8595      327.9427      499.1958      408.9090      384.1473      417.0588      314.9893      268.5733      230.7572      240.4984      207.2891      151.1285      111.4628      203.4965      121.0570      127.3074      180.9166      292.9803      132.6018      166.6678      122.6929      125.4444      142.7287      155.1482      164.0283      156.5348      179.3358      196.9936      210.7868      211.9549      235.3815      226.4047      228.6586      202.0769      204.1761      228.1189      242.3703      220.1378      213.7283      199.8623      181.7406      168.6753      163.6679      153.7388      145.5891      146.8141      146.5901      185.4011      197.4573      169.6081      148.6958      140.1527      140.1998      138.4994      160.4058      193.7980      192.0722      186.8781      181.0711      217.6857      219.2001      230.1948      286.9679      315.1906      320.0891      338.8068      396.3297      453.5331      417.1197      379.0237      319.1567      276.2859      281.0726      275.9748      253.7245      214.9961      207.7294      181.5987      163.9327      160.6225      147.7523      149.4002      172.8356      196.0194      179.1311      241.1798      180.5000      145.0695      142.6052      139.3559      110.5559       93.5227       82.3326      103.6343       81.8509       54.2108       43.7601       36.4983       21.0326       24.1945       41.9793       47.4754       61.4626       71.4462       89.4424       84.3943       81.8154       76.4972       70.5362       90.8347       66.0532       62.1501       58.7742       56.4870       47.6996       60.5606       54.7903        0.0000        0.0000        0.0000        0.0000        0.0000        0.0000        0.0000        0.0000        0.0000        0.0000        0.0000        0.0000        0.0000        0.0000        0.0000        0.0000        0.0000        0.0000        0.0000        0.0000        0.0000        0.0000        0.0000        0.0000        0.0000        0.0000        0.0000        0.0000        0.0000        0.0000        0.0000        0.0000        0.0000        0.0000        0.0000        0.0000        0.0000        0.0000        0.0000        0.0000        0.0000        0.0000        0.0000        0.0000        0.0000        0.0000        0.0000        0.0000        0.0000        0.0000        0.0000
        0.0000        0.0000        0.0000        0.0000        0.0000        0.0000        0.0000        0.0000        0.0000        0.0000        0.0000        0.0000        0.0000        0.0000        0.0000        0.0000        0.0000        0.0000        0.0000        0.0000        0.0000        0.0000        0.0000        0.0000        0.0000        0.0000        0.0000        0.0000        0.0000        0.0000        0.0000        0.0000        0.0000        0.0000        0.0000        0.0000        0.0000      199.1927      159.8047       57.7051       41.5281       33.4251       32.6287       32.9169       33.0257       40.0229       48.1527      117.8149      135.3456      131.0753      130.6958      121.0380      117.4581      124.1099      130.9329      122.6747      136.3029      154.8121      165.2059      215.6480      175.8090      172.1771      207.9848      244.5958      188.4182      157.2171      150.2363      109.6587      117.9473      147.0088      139.9406      107.5524      121.5361      136.4384      144.5386      185.7577      172.5160      168.9736      205.8890      246.9675      298.7938      354.5168      359.8802      475.7973      460.7485      389.2815      488.9116      420.0538      336.0251      325.1189      370.0673      258.6478      188.1850      140.9170      207.3090      149.3827      112.4615      167.7468      172.9996       92.1315      105.1193      108.2563      119.0139      128.1602      147.6209      164.7584      184.6320      202.3586      202.2283      212.3897      223.5763      224.3463      221.3603      245.1755      276.7413      217.0116      205.2979      211.2323      208.5200      208.7366      206.6775      237.0603      220.2130      194.3596      173.7619      162.6768      168.8005      159.0632      169.3774      176.7692      158.9721      165.7481      170.0935      189.9898      169.9020      184.8525      218.1293      219.9250      176.5613      212.6455      253.1337      255.0410      266.9001      307.7068      343.8564      393.3369      405.7061      487.6737      502.2525      461.0772      408.1882      359.4214      347.0460      301.9521      268.1657      237.1630      191.5889      173.1066      160.0224      122.6314      122.0109      118.2556      129.4565      158.3575      243.7329      202.0890      181.2980      161.8501      134.6363      115.0015       88.8843       75.6793       63.2008       43.2337       35.9380       29.2066       27.8616       26.4228       27.9863       13.7246       28.3576       56.6749       29.7960       39.1424       40.9769       49.5357       71.9479       63.0277       88.4349       71.6251       71.3899       61.1526       51.6020       59.5294       61.4750       54.1478       57.1103        0.0000        0.0000        0.0000        0.0000        0.0000        0.0000        0.0000        0.0000        0.0000        0.0000        0.0000        0.0000        0.0000        0.0000        0.0000        0.0000        0.0000        0.0000        0.0000        0.0000        0.0000        0.0000        0.0000        0.0000        0.0000        0.0000        0.0000        0.0000        0.0000        0.0000        0.0000        0.0000        0.0000        0.0000        0.0000        0.0000        0.0000        0.0000        0.0000        0.0000        0.0000        0.0000        0.0000        0.0000        0.0000        0.0000        0.0000        0.0000        0.0000        0.0000        0.0000        0.0000
        0.0000        0.0000        0.0000        0.0000        0.0000        0.0000        0.0000        0.0000        0.0000        0.0000        0.0000        0.0000        0.0000        0.0000        0.0000        0.0000        0.0000        0.0000        0.0000        0.0000        0.0000        0.0000        0.0000        0.0000        0.0000        0.0000        0.0000        0.0000        0.0000        0.0000        0.0000        0.0000        0.0000        0.0000        0.0000        0.0000        0.0000        0.0000        0.0000       78.2280       64.0917       57.3544       57.9215       60.6828       60.4658       63.1970       68.1152      134.7507      150.4331      158.2339      153.4362      135.0618      128.3354      131.3588      124.6487      137.7294      141.0525      162.1495      171.8844      204.7600      192.7741      184.5898      186.8391      205.3791      183.6245      163.7315      153.5656       92.8399       98.6034       96.9833       90.4475      109.0376      116.7618      126.5301      154.6114      227.5734      222.9605      227.3068      231.6516      293.3225      300.1461      322.7327      337.0457      429.6509      385.4628      384.8751      411.3744      401.8338      435.5569      383.9895      293.7772      226.2302      362.0129      330.9473      256.9069      181.8392      173.3778      151.3853      188.9937      100.1106       98.1692       91.0820      119.2962      121.9544      137.9627      151.7438      156.1575      187.7466      200.9202      209.8381      225.9550      221.8391      218.8037      232.3588      235.1195      206.0757      200.4930      198.0036      210.9243      202.8477      175.6327      191.6365      199.8951      195.5476      203.9447      186.8051      169.2792      157.7405      163.1343      162.9687      155.8450      153.2264      159.7566      177.5396      188.0221      212.0081      241.8939      200.9856      187.5232      246.4827      281.3177      312.3285      345.5981      344.0349      354.7149      376.7092      409.9615      483.1501      478.4424      467.8787      427.3549      366.6584      330.9951      271.4600      218.8859      200.7988      182.0060      151.0956      149.4153      114.8114      113.2379      117.1320      137.9052      125.5751      152.8101      124.6400      125.7536      112.7718      111.3764       92.7903       54.1540       33.2300       33.4292       19.9555       20.3562       26.2547       23.4020       27.4796       29.1772       24.2520       42.2969       39.5100       16.6884       23.4797       30.5598       42.4570       73.4151       92.8020       88.0549       87.4134       94.1459       53.4977       48.7209       50.5823       54.5555       55.5561       51.6533        0.0000        0.0000        0.0000        0.0000        0.0000        0.0000        0.0000        0.0000        0.0000        0.0000        0.0000        0.0000        0.0000        0.0000        0.0000        0.0000        0.0000        0.0000        0.0000        0.0000        0.0000        0.0000        0.0000        0.0000        0.0000        0.0000        0.0000        0.0000        0.0000        0.0000        0.0000        0.0000        0.0000        0.0000        0.0000        0.0000        0.0000        0.0000        0.0000        0.0000        0.0000        0.0000        0.0000        0.0000        0.0000        0.0000        0.0000        0.0000        0.0000        0.0000        0.0000        0.0000
        0.0000        0.0000        0.0000        0.0000        0.0000        0.0000        0.0000        0.0000        0.0000        0.0000        0.0000        0.0000        0.0000        0.0000        0.0000        0.0000        0.0000        0.0000        0.0000        0.0000        0.0000        0.0000        0.0000        0.0000        0.0000        0.0000        0.0000        0.0000        0.0000        0.0000        0.0000        0.0000        0.0000        0.0000        0.0000        0.0000        0.0000        0.0000        0.0000        0.0000      109.6891      105.6605      103.0357      116.9877      115.3317      112.6102      110.1952      196.3137      195.3861      184.5031      182.7802      173.5518      136.7665      135.7136      138.4895      153.4664      171.5645      188.3310      192.2932      207.3649      162.2404      163.7480      197.6825      210.2803      210.8640      213.2838      166.9889      111.6230      103.3706       86.1511      122.6028      111.7380      103.4988      141.2255      174.0018      269.0208      253.9485      278.9159      273.1074      282.2347      268.4555      269.3286      288.1456      406.6332      420.6399      469.9457      476.8290      504.0294      470.5556      369.9272      332.2321      199.0423      171.4391      272.6162      264.4850      109.6105       98.5749      104.3344      102.6910      105.7383      102.2729       95.1057      113.3852      115.6459      126.4561      148.4777      156.3496      189.0099      194.4337      200.2921      206.1012      221.0276      241.4505      208.2026      197.9103      188.2424      177.6228      188.6433      197.9110      198.1532      192.5780      210.6934      196.5044      205.5921      210.6676      191.6168      170.8354      156.2537      159.8315      165.6347      197.6298      191.3631      177.8808      179.7588      201.9514      247.7493      274.0845      191.6199      199.7497      264.2013      301.8758      338.2578      366.5135      381.2391      381.0293      381.6149      394.3642      443.9949      467.8643      477.3503      440.3927      360.1853      304.2651      250.3132      194.7335      166.1438      138.4680      123.9904      123.5370      105.3008      113.9432      153.3482      151.1139      164.2661      158.1612       90.2778       95.6892       85.3604       73.1342       66.2438       39.8847       24.5334       24.6904       24.9813       22.7741       26.2609       20.7124       24.7072       24.3307       18.0212       13.9211       21.6746       13.0698       20.7987       27.9510       36.7234       56.0437       63.9476       90.0550       86.2060       56.8924       54.6026       49.2486       45.6819       47.3106       48.8708        0.0000        0.0000        0.0000        0.0000        0.0000        0.0000        0.0000        0.0000        0.0000        0.0000        0.0000        0.0000        0.0000        0.0000        0.0000        0.0000        0.0000        0.0000        0.0000        0.0000        0.0000        0.0000        0.0000        0.0000        0.0000        0.0000        0.0000        0.0000        0.0000        0.0000        0.0000        0.0000        0.0000        0.0000        0.0000        0.0000        0.0000        0.0000        0.0000        0.0000        0.0000        0.0000        0.0000        0.0000        0.0000        0.0000        0.0000        0.0000        0.0000        0.0000        0.0000        0.0000        0.0000
        0.0000        0.0000        0.0000        0.0000        0.0000        0.0000        0.0000        0.0000        0.0000        0.0000        0.0000        0.0000        0.0000        0.0000        0.0000        0.0000        0.0000        0.0000        0.0000        0.0000        0.0000        0.0000        0.0000        0.0000        0.0000        0.0000        0.0000        0.0000        0.0000        0.0000        0.0000        0.0000        0.0000        0.0000        0.0000        0.0000        0.0000        0.0000        0.0000        0.0000        0.0000        0.0000        0.0000      372.2260      368.2765      352.8024      328.5930      256.9008      241.5887      218.1398      196.5793      140.6982      121.8670      120.5383      132.5002      186.5805      211.6681      217.5687      202.4226      173.1618      171.2954      169.4615      162.6624      148.6564      135.7350      135.0804      130.1218      138.6672      137.9684      138.5609      135.5978      123.5845      127.6695      124.2315      148.2737      191.6355      195.9392      206.8520      213.2568      394.0757      385.3682      373.8532      391.3445      530.3177      576.6729      672.3595      830.5970      724.6761      634.8711      605.8363      568.3066      406.3724      329.5352      294.2160      276.0138      201.4058      186.9025      199.9919      203.4559      161.7972      144.5722      146.7929      144.9430      115.9947      154.5356      174.0753      182.3721      190.0941      231.1884      225.0853      217.2140      213.9216      243.1406      257.2197      246.0281      237.6156      201.9393      204.1563      185.7158      175.8764      182.3193      207.4381      219.6801      237.0870      239.8253      232.9623      194.9740      167.2889      167.3875      170.0233      194.0679      206.0049      190.4916      192.7749      242.4397      248.5108      241.7608      212.4914      234.5817      284.5148      309.4861      331.2640      368.3267      368.1319      380.8539      356.8788      360.6785      375.6970      382.7057      370.4182      324.7595      296.8562      265.6581      242.2643      187.1810      111.4874       86.6445       74.2073       78.6595      104.8568       92.8116      116.2716      120.5651      133.7637       98.4822       84.4818       80.6153       91.1243       83.9514       64.5632       51.3503       59.7341       73.4804       76.3508       57.9936       26.2042       18.7249       25.3832       38.5551       20.2558       20.3533       23.3890       30.5138       19.4070       27.7272       33.9578       48.9526       60.5026       71.6632       89.1930       80.8328       66.2380       46.4866       38.5057       36.6478        0.2100        0.0000        0.0000        0.0000        0.0000        0.0000        0.0000        0.0000        0.0000        0.0000        0.0000        0.0000        0.0000        0.0000        0.0000        0.0000        0.0000        0.0000        0.0000        0.0000        0.0000        0.0000        0.0000        0.0000        0.0000        0.0000        0.0000        0.0000        0.0000        0.0000        0.0000        0.0000        0.0000        0.0000        0.0000        0.0000        0.0000        0.0000        0.0000        0.0000        0.0000        0.0000        0.0000        0.0000        0.0000        0.0000        0.0000        0.0000        0.0000        0.0000        0.0000        0.0000        0.0000        0.0000
        0.0000        0.0000        0.0000        0.0000        0.0000        0.0000        0.0000        0.0000        0.0000        0.0000        0.0000        0.0000        0.0000        0.0000        0.0000        0.0000        0.0000        0.0000        0.0000        0.0000        0.0000        0.0000        0.0000        0.0000        0.0000        0.0000        0.0000        0.0000        0.0000        0.0000        0.0000        0.0000        0.0000        0.0000        0.0000        0.0000        0.0000        0.0000        0.0000        0.0000        0.0000        0.0000        0.0000        0.0000      489.1423      462.8364      418.9432      316.1485      281.5532      248.4550      219.5535      157.2590      134.9277      133.0060      147.7898      205.0546      228.2091      232.5027      219.4615      180.5154      171.8813      168.7936      155.2724      133.5386      129.5589      129.7743      123.1401      143.4863      149.2595      148.4559      144.2382      130.1575      128.5794      125.4883      137.6086      165.9514      168.5131      164.9128      193.9775      360.3693      346.1440      426.3577      502.6932      605.3941      655.4517      748.0860      744.6910      802.0110      808.6215      739.6532      663.9921      519.2152      373.7715      313.9611      301.2966      256.9497      222.1222      202.6465      217.1792      191.8142      189.5343      171.7926      138.5130      113.4551      135.5246      157.4345      165.2451      177.9303      188.1365      209.3805      193.1412      232.3593      280.1070      269.1150      286.8882      269.7031      238.9842      227.3297      227.2449      202.9703      179.0702      185.9183      200.2278      250.6955      249.4703      240.7204      231.4461      197.9970      181.5682      168.3558      173.8581      209.4100      228.2142      208.4382      238.3396      241.8957      244.3270      253.4966      276.5905      308.9243      350.7387      326.4847      321.4822      308.7727      305.8397      312.6034      294.3390      273.5525      272.1214      255.4547      247.5253      245.6019      234.5757      201.3925      169.7753       97.9628       80.6682       58.6099       66.2515       73.1746       91.6059       74.6405       66.9616       73.6768       75.3890       99.1619       69.6031       75.9218       74.7940       80.0384       67.0257       67.8335       63.6052       71.3133       71.0512       30.9607       25.4625       22.1030       22.8737       20.4334       24.0533       40.8583       36.0263       37.5608       21.6619       23.8598       33.4539       42.1702       55.4560       75.6065       77.1123       48.3611       39.9634       36.0124       34.6446        0.2400        0.0000        0.0000        0.0000        0.0000        0.0000        0.0000        0.0000        0.0000        0.0000        0.0000        0.0000        0.0000        0.0000        0.0000        0.0000        0.0000        0.0000        0.0000        0.0000        0.0000        0.0000        0.0000        0.0000        0.0000        0.0000        0.0000        0.0000        0.0000        0.0000        0.0000        0.0000        0.0000        0.0000        0.0000        0.0000        0.0000        0.0000        0.0000        0.0000        0.0000        0.0000        0.0000        0.0000        0.0000        0.0000        0.0000        0.0000        0.0000        0.0000        0.0000        0.0000        0.0000        0.0000
        0.0000        0.0000        0.0000        0.0000        0.0000        0.0000        0.0000        0.0000        0.0000        0.0000        0.0000        0.0000        0.0000        0.0000        0.0000        0.0000        0.0000        0.0000        0.0000        0.0000        0.0000        0.0000        0.0000        0.0000        0.0000        0.0000        0.0000        0.0000        0.0000        0.0000        0.0000        0.0000        0.0000        0.0000        0.0000        0.0000        0.0000        0.0000        0.0000        0.0000        0.0000        0.0000        0.0000        0.0000        0.0000        0.0000      512.8167      387.5392      343.9161      305.6430      270.5835      194.5053      168.6291      163.1770      180.0230      244.1516      268.1648      275.1284      263.6474      225.6000      213.3742      193.9442      172.3983      137.6687      124.0184      116.3854      116.1792      155.1058      167.5387      170.2564      166.3167      149.6986      125.0719      124.7057      130.6311      117.8049      120.0141      147.0898      178.7681      321.2374      380.3342      475.2626      508.5471      606.6379      694.2582      758.1876      799.9853      794.4493      963.0392     1013.5426      898.5615      629.8682      522.7232      473.2050      424.6856      329.0792      260.8432      248.4205      211.6632      204.3242      207.1579      256.7613      158.1608      128.8068      125.6148      142.2516      158.9426      181.1345      193.6182      189.9405      197.0181      213.5189      205.9570      224.6444      241.6599      217.6355      234.9374      192.0659      176.2319      148.6942      154.5090      160.5157      185.8255      225.5591      244.3389      249.2512      242.7658      227.8242      193.1534      175.8871      186.4982      224.0977      250.3206      244.8463      228.7851      233.2143      263.4134      283.1351      275.9205      304.6817      313.0623      289.8717      283.5190      262.2428      251.5582      262.0992      233.8814      216.1425      206.5799      202.9398      197.2742      195.1569      202.0923      182.9086      138.4389       79.2955       56.4138       43.2180       39.0087       52.6414       45.6515       41.0884       49.4792       72.4813       80.8810      102.1056       54.6862       60.3505       70.7862       57.4998       50.4869       51.7904       45.5395       42.9520       41.3955       29.7937       22.8354       18.0941       16.5295       19.1949       27.8159       33.8723       36.6987       32.1939       25.5021       20.3863       23.7775       40.7107       53.8904       65.9514       62.3423       38.8780       32.6639       30.0289       28.5962        0.0000        0.0000        0.0000        0.0000        0.0000        0.0000        0.0000        0.0000        0.0000        0.0000        0.0000        0.0000        0.0000        0.0000        0.0000        0.0000        0.0000        0.0000        0.0000        0.0000        0.0000        0.0000        0.0000        0.0000        0.0000        0.0000        0.0000        0.0000        0.0000        0.0000        0.0000        0.0000        0.0000        0.0000        0.0000        0.0000        0.0000        0.0000        0.0000        0.0000        0.0000        0.0000        0.0000        0.0000        0.0000        0.0000        0.0000        0.0000        0.0000        0.0000        0.0000        0.0000        0.0000        0.0000
        0.0000        0.0000        0.0000        0.0000        0.0000        0.0000        0.0000        0.0000        0.0000        0.0000        0.0000        0.0000        0.0000        0.0000        0.0000        0.0000        0.0000        0.0000        0.0000        0.0000        0.0000        0.0000        0.0000        0.0000        0.0000        0.0000        0.0000        0.0000        0.0000        0.0000        0.0000        0.0000        0.0000        0.0000        0.0000        0.0000        0.0000        0.0000        0.0000        0.0000        0.0000        0.0000        0.0000        0.0000        0.0000        0.0000        0.0000      481.0174      431.9425      389.1232      347.6603      251.3915      221.7423      217.2003      235.5881      313.7866      336.9343      345.8966      332.7442      284.1973      275.4748      258.2376      219.5241      163.8237      147.3722      138.5636      142.3527      188.4495      198.8880      193.8699      187.1564      154.3787      138.9398      131.1281      124.9736       94.6352      134.8504      195.3016      175.0315      398.5732      451.2212      502.3319      499.6737      617.4105      696.4644      714.9537      749.0741      795.7990      837.2033      964.1289     1062.9623      724.6672      618.3017      554.6129      486.6452      350.1863      325.1148      354.1995      321.6664      251.8555      225.2697      208.6380      153.9248      137.1451      135.8420      127.9874      151.6575      182.2509      189.5284      188.8812      185.0767      213.9285      202.9922      199.1219      182.8837      155.9397      161.9699      133.0571      111.9397      108.8078      109.8345      118.3650      133.8866      195.6447      188.6449      217.6778      197.2979      187.5609      179.9346      174.8128      178.4876      244.9811      240.1092      226.1582      213.0990      251.3394      278.1180      277.6505      270.3243      258.1075      254.6534      263.7192      233.4319      221.2279      221.8922      207.4333      190.2421      176.3894      174.9555      194.7277      204.6951      183.0304      190.3191      148.0032      110.9298       61.0719       40.5355       27.4835       26.7595       32.7299       32.3470       33.9253       60.9180       88.6021       64.5913       51.9477       43.9303       52.0953       54.7241       59.9476       46.0696       47.1149       44.6607       41.9538       44.1371       39.5555       25.0546       20.5078       12.1970       15.9251       19.6311       34.1384       28.1946       20.8173       19.7446       34.4237       49.7159       51.2111       61.2471       61.6893       57.9863       34.1547       29.8275       27.1878       26.8013        0.0000        0.0000        0.0000        0.0000        0.0000        0.0000        0.0000        0.0000        0.0000        0.0000        0.0000        0.0000        0.0000        0.0000        0.0000        0.0000        0.0000        0.0000        0.0000        0.0000        0.0000        0.0000        0.0000        0.0000        0.0000        0.0000        0.0000        0.0000        0.0000        0.0000        0.0000        0.0000        0.0000        0.0000        0.0000        0.0000        0.0000        0.0000        0.0000        0.0000        0.0000        0.0000        0.0000        0.0000        0.0000        0.0000        0.0000        0.0000        0.0000        0.0000        0.0000        0.0000        0.0000        0.0000
        0.0000        0.0000        0.0000        0.0000        0.0000        0.0000        0.0000        0.0000        0.0000        0.0000        0.0000        0.0000        0.0000        0.0000        0.0000        0.0000        0.0000        0.0000        0.0000        0.0000        0.0000        0.0000        0.0000        0.0000        0.0000        0.0000        0.0000        0.0000        0.0000        0.0000        0.0000        0.0000        0.0000        0.0000        0.0000        0.0000        0.0000        0.0000        0.0000        0.0000        0.0000        0.0000        0.0000        0.0000        0.0000        0.0000        0.0000        0.0000        0.0000        0.0000      533.4523      422.6110      373.0295      362.3100      389.0160      434.0284      461.1399      467.7149      458.9947      421.8964      396.6342      372.9959      327.3916      207.1783      184.8414      167.5544        0.0000        0.0000      225.3186      225.7472      210.4341      198.4831      182.1000      162.7864      156.9973      162.5140      202.5259      200.9767      236.4525      352.0856      425.8082      462.2853      519.0646      583.4708      619.5710      711.9600      714.1224      562.5370      540.4496        0.0000        0.0000        0.0000        0.0000      604.4590      561.5103      625.2102      673.5660      646.9288        0.0000      404.3654      315.3704      235.3663      225.8299      210.3460      177.9421      160.4594      166.6002      216.8045      197.9540      233.1965      224.3917      197.8489      194.5963      198.5345      166.3130      158.7258      120.1058      113.8427      114.2546       98.1021      117.0682      119.0872      128.8629      136.9321      147.8489      130.1877      123.3158      125.2989      138.0987      140.9919      154.3501      188.5311      214.8573      226.7985      247.4936      257.5013      287.8018      279.1268      260.8098      242.4539      223.1458      230.9599      213.1266      173.5358      166.8330      163.9427      154.6138      134.0276      139.7617      152.8855      137.5792      109.8756       93.3882       65.5101       61.7318       13.8758        6.1086        2.6756        3.1430       20.8805       20.3085       22.1178       41.3454       55.4411       36.4017       39.1363       32.4217       36.1504       37.0871       35.5934       38.9405       38.4392       33.1403       29.8758       38.4102       24.0378       15.3715       16.4888        7.0685        2.6003       13.2645       11.4147        9.7887       36.3566       42.6592       51.6506       65.7455       63.8997       68.3716       62.2740       48.9136       23.3945       18.7679        0.0000        0.0000        0.0000        0.0000        0.0000        0.0000        0.0000        0.0000        0.0000        0.0000        0.0000        0.0000        0.0000        0.0000        0.0000        0.0000        0.0000        0.0000        0.0000        0.0000        0.0000        0.0000        0.0000        0.0000        0.0000        0.0000        0.0000        0.0000        0.0000        0.0000        0.0000        0.0000        0.0000        0.0000        0.0000        0.0000        0.0000        0.0000        0.0000        0.0000        0.0000        0.0000        0.0000        0.0000        0.0000        0.0000        0.0000        0.0000        0.0000        0.0000        0.0000        0.0000        0.0000        0.0000        0.0000        0.0000
        0.0000        0.0000        0.0000        0.0000        0.0000        0.0000        0.0000        0.0000        0.0000        0.0000        0.0000        0.0000        0.0000        0.0000        0.0000        0.0000        0.0000        0.0000        0.0000        0.0000        0.0000        0.0000        0.0000        0.0000        0.0000        0.0000        0.0000        0.0000        0.0000        0.0000        0.0000        0.0000        0.0000        0.0000        0.0000        0.0000        0.0000        0.0000        0.0000        0.0000        0.0000        0.0000        0.0000        0.0000        0.0000        0.0000        0.0000        0.0000        0.0000        0.0000        0.0000        0.0000        0.0000        0.0000        0.0000      520.3667      553.6118      551.9008        0.0000        0.0000        0.0000      435.6664      380.9858      243.6808      213.1062        0.0000        0.0000        0.0000        0.0000        0.0000        0.0000        0.0000      200.1857      189.8692      179.4619      155.1936      176.2410      199.3628      261.3599      345.0485      442.3363      515.1257      579.6639      642.1877      704.8023      757.6225      671.4964      541.9885        0.0000        0.0000        0.0000        0.0000        0.0000        0.0000      646.4328      836.2024        0.0000        0.0000        0.0000      474.7086      331.9279      259.0577      267.3843      221.2401      192.4033      156.6421      168.9563      211.3630      181.9875      175.0323      181.2301      157.8519      164.3857      165.5596      161.2990      151.3203      124.1103      114.4330      107.9477       92.4120       94.1095      109.9396      115.3022       99.1861      103.0603      100.5186      106.6876      117.4118      110.1132      112.0342      125.5258      141.7494      183.2274      209.5422      232.1724      267.8037      305.4311      248.8441      218.8187      203.6717      193.7877      178.5393      163.9218      161.2334      132.0874      129.0516      119.2464      110.5214      118.3494      114.0112       94.3923       70.6473       61.0864       39.3620       30.7068        5.9724        3.8841        1.7707        1.6858       12.5719       18.2342       22.4533       39.5036       48.0145       46.7356       51.1888       47.6174       37.7477       33.3671       36.6232       31.5104       34.5121       39.0618       27.2622       23.4120        8.7146        6.5063        5.6327        4.7469        2.3375        6.1134        8.6014       10.9981       38.4136       46.2589       54.0849       59.8677       62.4927       63.0048       58.6134       49.2285       23.2661       19.7620        0.0000        0.0000        0.0000        0.0000        0.0000        0.0000        0.0000        0.0000        0.0000        0.0000        0.0000        0.0000        0.0000        0.0000        0.0000        0.0000        0.0000        0.0000        0.0000        0.0000        0.0000        0.0000        0.0000        0.0000        0.0000        0.0000        0.0000        0.0000        0.0000        0.0000        0.0000        0.0000        0.0000        0.0000        0.0000        0.0000        0.0000        0.0000        0.0000        0.0000        0.0000        0.0000        0.0000        0.0000        0.0000        0.0000        0.0000        0.0000        0.0000        0.0000        0.0000        0.0000        0.0000        0.0000        0.0000        0.0000
        0.0000        0.0000        0.0000        0.0000        0.0000        0.0000        0.0000        0.0000        0.0000        0.0000        0.0000        0.0000        0.0000        0.0000        0.0000        0.0000        0.0000        0.0000        0.0000        0.0000        0.0000        0.0000        0.0000        0.0000        0.0000        0.0000        0.0000        0.0000        0.0000        0.0000        0.0000        0.0000        0.0000        0.0000        0.0000        0.0000        0.0000        0.0000        0.0000        0.0000        0.0000        0.0000        0.0000        0.0000        0.0000        0.0000        0.0000        0.0000        0.0000        0.0000        0.0000        0.0000        0.0000        0.0000        0.0000        0.0000        0.0000        0.0000        0.0000        0.0000        0.0000      527.0805      464.0842      301.1367      263.5743        0.0000        0.0000        0.0000        0.0000        0.0000        0.0000        0.0000        0.0000      220.2469      213.1105      175.9237      168.3240      193.9866      261.5124      357.9093      439.8705      513.3904      574.1492      580.8564      585.3538        0.0000        0.0000        0.0000        0.0000        0.0000        0.0000        0.0000        0.0000        0.0000        0.0000        0.0000        0.0000        0.0000        0.0000        0.0000      335.8816      274.4817      255.5117      208.6045      179.1819      130.5358      146.6048      144.0793      168.2314      140.9064      134.4870      152.8668      170.9129      172.2468      179.3537      160.6098      138.8193      117.7236      112.1787       92.9299       83.2997       83.0402       78.7847       80.9625       93.1121       94.0486       97.4615      110.0139      109.9683      124.1191      148.7149      166.2319      192.1201      189.6691      198.3803      238.8056      242.3138      205.7321      202.4390      193.1431      169.9087      146.4074      138.2859      109.6149      100.4535       91.9124       95.5070       97.7046       94.3153      101.1188       79.1990       48.3251       41.0860       25.9771       14.4718        3.2654        1.1915        1.1996        1.4094        9.4310       13.4146       15.4809       28.9331       36.9690       29.4211       31.2271       52.0932       37.8008       41.9929       46.9735       34.1246       21.7479       19.3971       28.0780       18.0390       12.2830       10.9805       10.8049        3.5755        0.7033        2.7096        5.2055       10.4395       45.3063       50.3212       55.3046       62.2508       58.0322       64.1205       63.7745       53.1299       25.2236        0.0000        0.0000        0.0000        0.0000        0.0000        0.0000        0.0000        0.0000        0.0000        0.0000        0.0000        0.0000        0.0000        0.0000        0.0000        0.0000        0.0000        0.0000        0.0000        0.0000        0.0000        0.0000        0.0000        0.0000        0.0000        0.0000        0.0000        0.0000        0.0000        0.0000        0.0000        0.0000        0.0000        0.0000        0.0000        0.0000        0.0000        0.0000        0.0000        0.0000        0.0000        0.0000        0.0000        0.0000        0.0000        0.0000        0.0000        0.0000        0.0000        0.0000        0.0000        0.0000        0.0000        0.0000        0.0000        0.0000        0.0000
        0.0000        0.0000        0.0000        0.0000        0.0000        0.0000        0.0000        0.0000        0.0000        0.0000        0.0000        0.0000        0.0000        0.0000        0.0000        0.0000        0.0000        0.0000        0.0000        0.0000        0.0000        0.0000        0.0000        0.0000        0.0000        0.0000        0.0000        0.0000        0.0000        0.0000        0.0000        0.0000        0.0000        0.0000        0.0000        0.0000        0.0000        0.0000        0.0000        0.0000        0.0000        0.0000        0.0000        0.0000        0.0000        0.0000        0.0000        0.0000        0.0000        0.0000        0.0000        0.0000        0.0000        0.0000        0.0000        0.0000        0.0000        0.0000        0.0000        0.0000        0.0000        0.0000      578.6871      418.5589        0.0000        0.0000        0.0000        0.0000        0.0000        0.0000        0.0000        0.0000        0.0000        0.0000      244.5894      202.1312      211.3696      260.1761      305.1974      438.7503      479.4073      512.2944      538.1361      495.2861        0.0000        0.0000        0.0000        0.0000        0.0000        0.0000        0.0000        0.0000        0.0000        0.0000        0.0000        0.0000        0.0000        0.0000        0.0000        0.0000        0.0000      283.5947      246.5458      194.6561      162.4572      150.2332      136.0381      168.1797      203.0593      172.2464      162.9957      193.0827      197.8628      222.8909      193.6427      167.6903      145.0246      129.7027      117.3875       95.7996       85.9893       86.1804       85.4332       86.3833       99.0506      108.5973      121.4662      123.9977      135.8548      161.7188      158.6085      201.1556      200.7458      210.4864      208.2565      228.2107      208.0677      207.1254      183.3419      158.9648      128.5152      118.6052       96.2249       88.4718       86.3705       85.4775       71.9352       81.3741       85.0643       70.4316       52.3116       38.5070       24.7493       15.7295        8.0676        2.0062        0.9455        4.7909        3.9986        8.3764        8.2671       13.9035       17.2978       22.2345       20.8624       69.0679       46.9519       30.3711       23.3340       25.7346       22.4511       13.2035       17.1233       19.9993       10.9801        6.3896       10.6136       14.3057        7.3645        1.4413        1.5181        4.1435       10.6973       46.0992       56.3693       53.3644       59.9058       55.8124       64.3789       68.9042       62.8538        0.0000        0.0000        0.0000        0.0000        0.0000        0.0000        0.0000        0.0000        0.0000        0.0000        0.0000        0.0000        0.0000        0.0000        0.0000        0.0000        0.0000        0.0000        0.0000        0.0000        0.0000        0.0000        0.0000        0.0000        0.0000        0.0000        0.0000        0.0000        0.0000        0.0000        0.0000        0.0000        0.0000        0.0000        0.0000        0.0000        0.0000        0.0000        0.0000        0.0000        0.0000        0.0000        0.0000        0.0000        0.0000        0.0000        0.0000        0.0000        0.0000        0.0000        0.0000        0.0000        0.0000        0.0000        0.0000        0.0000        0.0000        0.0000
        0.0000        0.0000        0.0000        0.0000        0.0000        0.0000        0.0000        0.0000        0.0000        0.0000        0.0000        0.0000        0.0000        0.0000        0.0000        0.0000        0.0000        0.0000        0.0000        0.0000        0.0000        0.0000        0.0000        0.0000        0.0000        0.0000        0.0000        0.0000        0.0000        0.0000        0.0000        0.0000        0.0000        0.0000        0.0000        0.0000        0.0000        0.0000        0.0000        0.0000        0.0000        0.0000        0.0000        0.0000        0.0000        0.0000        0.0000        0.0000        0.0000        0.0000        0.0000        0.0000        0.0000        0.0000        0.0000        0.0000        0.0000        0.0000        0.0000        0.0000        0.0000        0.0000        0.0000        0.0000        0.0000        0.0000        0.0000        0.0000        0.0000        0.0000        0.0000        0.0000        0.0000        0.0000      263.8867      243.1150      244.0527      268.6084      294.5771      348.7332      346.6826      330.1098      396.1042        0.0000        0.0000        0.0000        0.0000        0.0000        0.0000        0.0000        0.0000        0.0000        0.0000        0.0000        0.0000        0.0000        0.0000        0.0000        0.0000        0.0000        0.0000      247.0652      210.1671      170.1939      147.7451      136.4787      128.4085      195.1756      205.7598      195.8005      183.7141      197.5954      186.2559      182.2738      166.4035      158.4733      150.9513      131.4513      125.3830      122.8842      114.4096      107.9404      109.1380      122.1504      150.5999      169.9895      157.0941      157.2642      167.1272      182.3057      175.8140      160.2662      216.6151      192.0012      200.0641      234.1320      199.1621      198.5652      131.5435      109.1792       86.9095       82.8071       69.3979       64.3727       64.1275       58.3709       63.0095       62.9940       53.8210       40.7132       34.3994       19.2971        9.0326        6.4895       12.0612        5.6021        3.6008        4.9891        1.0067        1.6644        8.2061        4.7469        3.8213       14.9518       25.4765       56.8242       31.8785       15.1228       16.3035       12.5116       12.2742        8.5272        8.8469       10.4603        7.0034        4.6846        5.0948        7.3475        5.3340        6.5552        7.3567       15.8496       36.7653       43.7247       44.7980       46.8518       53.4328       49.4951       52.2817       55.8105       50.5083        0.0000        0.0000        0.0000        0.0000        0.0000        0.0000        0.0000        0.0000        0.0000        0.0000        0.0000        0.0000        0.0000        0.0000        0.0000        0.0000        0.0000        0.0000        0.0000        0.0000        0.0000        0.0000        0.0000        0.0000        0.0000        0.0000        0.0000        0.0000        0.0000        0.0000        0.0000        0.0000        0.0000        0.0000        0.0000        0.0000        0.0000        0.0000        0.0000        0.0000        0.0000        0.0000        0.0000        0.0000        0.0000        0.0000        0.0000        0.0000        0.0000        0.0000        0.0000        0.0000        0.0000        0.0000        0.0000        0.0000        0.0000        0.0000
        0.0000        0.0000        0.0000        0.0000        0.0000        0.0000        0.0000        0.0000        0.0000        0.0000        0.0000        0.0000        0.0000        0.0000        0.0000        0.0000        0.0000        0.0000        0.0000        0.0000        0.0000        0.0000        0.0000        0.0000        0.0000        0.0000        0.0000        0.0000        0.0000        0.0000        0.0000        0.0000        0.0000        0.0000        0.0000        0.0000        0.0000        0.0000        0.0000        0.0000        0.0000        0.0000        0.0000        0.0000        0.0000        0.0000        0.0000        0.0000        0.0000        0.0000        0.0000        0.0000        0.0000        0.0000        0.0000        0.0000        0.0000        0.0000        0.0000        0.0000        0.0000        0.0000        0.0000        0.0000        0.0000        0.0000        0.0000        0.0000        0.0000        0.0000        0.0000        0.0000        0.0000        0.0000        0.0000        0.0000        0.0000        0.0000        0.0000        0.0000        0.0000        0.0000        0.0000        0.0000        0.0000        0.0000        0.0000        0.0000        0.0000        0.0000        0.0000        0.0000        0.0000        0.0000        0.0000        0.0000        0.0000        0.0000        0.0000        0.0000        0.0000      231.6556      199.7098      154.5794      126.7320      137.1976      150.6530      214.5018      216.8872      199.1205      189.3877      162.9474      172.2239      160.6458      138.6577      145.5471      133.0186      135.1632      131.5560      114.5847      110.2215      116.8567      120.2561      132.2254      161.2353      175.1404      179.8806      178.3871      198.7668      223.0925      204.6742      192.1404      191.3465      194.7321      156.6915      164.9446      128.5562      126.3081      108.5982       91.4783       68.8277       62.0605       53.5714       49.2200       68.3822       57.3138       45.6559       35.4514       26.3441       28.4788       20.1396       12.3678        6.5781        3.4796        3.7477        3.0055        2.7282        2.3092        1.9716        3.5441        3.2380        6.2523        7.8753       20.3568       53.5942       40.6648       30.7668       13.6737       19.6070       12.4858        9.9049        6.4975        6.8631       10.4114       10.6560        7.0047        5.4284        4.0133        5.1222        7.1506        8.6097       14.1839       37.0721       44.8678       48.1987       46.0841       48.0061       47.2918       51.2286       52.3431        0.0000        0.0000        0.0000        0.0000        0.0000        0.0000        0.0000        0.0000        0.0000        0.0000        0.0000        0.0000        0.0000        0.0000        0.0000        0.0000        0.0000        0.0000        0.0000        0.0000        0.0000        0.0000        0.0000        0.0000        0.0000        0.0000        0.0000        0.0000        0.0000        0.0000        0.0000        0.0000        0.0000        0.0000        0.0000        0.0000        0.0000        0.0000        0.0000        0.0000        0.0000        0.0000        0.0000        0.0000        0.0000        0.0000        0.0000        0.0000        0.0000        0.0000        0.0000        0.0000        0.0000        0.0000        0.0000        0.0000        0.0000        0.0000        0.0000
        0.0000        0.0000        0.0000        0.0000        0.0000        0.0000        0.0000        0.0000        0.0000        0.0000        0.0000        0.0000        0.0000        0.0000        0.0000        0.0000        0.0000        0.0000        0.0000        0.0000        0.0000        0.0000        0.0000        0.0000        0.0000        0.0000        0.0000        0.0000        0.0000        0.0000        0.0000        0.0000        0.0000        0.0000        0.0000        0.0000        0.0000        0.0000        0.0000        0.0000        0.0000        0.0000        0.0000        0.0000        0.0000        0.0000        0.0000        0.0000        0.0000        0.0000        0.0000        0.0000        0.0000        0.0000        0.0000        0.0000        0.0000        0.0000        0.0000        0.0000        0.0000        0.0000        0.0000        0.0000        0.0000        0.0000        0.0000        0.0000        0.0000        0.0000        0.0000        0.0000        0.0000        0.0000        0.0000        0.0000        0.0000        0.0000        0.0000        0.0000        0.0000        0.0000        0.0000        0.0000        0.0000        0.0000        0.0000        0.0000        0.0000        0.0000        0.0000        0.0000        0.0000        0.0000        0.0000        0.0000        0.0000        0.0000        0.0000        0.0000        0.0000      217.3306      183.3748      157.5034      145.5169      136.2670      163.3237      212.7138      219.3443      183.5102      177.1303      157.1636      158.8836      141.4640      129.3324      129.8470      139.1730      143.5152      131.2359      127.8338      129.9336      130.3517      133.8029      153.6067      163.6847      177.2537      178.1898      195.1298      224.3855      227.4301      210.3441      209.2159      157.6882      155.2968      144.4899      170.6393      157.4498      142.0091      117.9231       79.4063       73.7724       57.6946       51.2787       48.0764       64.2034       45.3813       38.0157       28.6369       21.1513       18.9689       26.9236       14.2872        6.9530        4.0291        3.6460        3.3830        4.1818        3.3819        2.0464        2.1237        2.5516        6.0791       13.8805       43.0857       40.6308       26.3224       20.5466       15.0815       15.4280       16.7414       11.8132       12.3836       13.5789        9.1706       11.7868       10.2380        8.2250        4.7760        5.0501        7.9746        9.3047       14.9959       30.9011       39.8725       37.6691       37.4674       42.8612       41.1491       44.4584       40.1927        0.0000        0.0000        0.0000        0.0000        0.0000        0.0000        0.0000        0.0000        0.0000        0.0000        0.0000        0.0000        0.0000        0.0000        0.0000        0.0000        0.0000        0.0000        0.0000        0.0000        0.0000        0.0000        0.0000        0.0000        0.0000        0.0000        0.0000        0.0000        0.0000        0.0000        0.0000        0.0000        0.0000        0.0000        0.0000        0.0000        0.0000        0.0000        0.0000        0.0000        0.0000        0.0000        0.0000        0.0000        0.0000        0.0000        0.0000        0.0000        0.0000        0.0000        0.0000        0.0000        0.0000        0.0000        0.0000        0.0000        0.0000        0.0000        0.0000
        0.0000        0.0000        0.0000        0.0000        0.0000        0.0000        0.0000        0.0000        0.0000        0.0000        0.0000        0.0000        0.0000        0.0000        0.0000        0.0000        0.0000        0.0000        0.0000        0.0000        0.0000        0.0000        0.0000        0.0000        0.0000        0.0000        0.0000        0.0000        0.0000        0.0000        0.0000        0.0000        0.0000        0.0000        0.0000        0.0000        0.0000        0.0000        0.0000        0.0000        0.0000        0.0000        0.0000        0.0000        0.0000        0.0000        0.0000        0.0000        0.0000        0.0000        0.0000        0.0000        0.0000        0.0000        0.0000        0.0000        0.0000        0.0000        0.0000        0.0000        0.0000        0.0000        0.0000        0.0000        0.0000        0.0000        0.0000        0.0000        0.0000        0.0000        0.0000        0.0000        0.0000        0.0000        0.0000        0.0000        0.0000        0.0000        0.0000        0.0000        0.0000        0.0000        0.0000        0.0000        0.0000        0.0000        0.0000        0.0000        0.0000        0.0000        0.0000        0.0000        0.0000        0.0000        0.0000        0.0000        0.0000        0.0000        0.0000        0.0000      289.4673      208.8248      182.0237      149.4845      139.5271      173.6813      148.4319      172.8978      175.6412      170.1252      173.8429      144.6801      137.8715      122.4349      132.4637      136.1786      155.3385      142.1752      130.8257      123.6433      123.1780      120.4557      135.2298      156.2905      165.2734      174.5472      181.5069      211.4459      229.6628      239.4369      218.2186      194.2791      166.9232      165.5071      149.1771      159.7308      141.0748      122.3748      104.6168       98.4983       82.8041       60.1546       53.7824       59.2422       55.1920       42.5280       39.8248       28.0838       21.0897       24.9662       25.6910       17.4883        4.7217        5.7792        8.3098        3.4947        1.9246        3.3523        4.1400        5.2024        1.7917        2.6299       14.4015       45.2025       24.7764       18.8749       17.8753       17.0299       29.6379       25.6089       15.4828       22.9068       35.9334       26.9561       11.4413       10.2426       10.3953       13.7231        7.9930        9.9624       12.4384       23.1304       32.6273       42.0712       35.6608       31.2743       33.7664       37.5631        0.0000        0.0000        0.0000        0.0000        0.0000        0.0000        0.0000        0.0000        0.0000        0.0000        0.0000        0.0000        0.0000        2.4600        0.0000        0.0000        0.0000        3.5700        0.0000        0.0000        0.0000        0.0000        0.0000        0.0000        0.0000        0.0000        0.0000        0.0000        0.0000        0.0000        0.0000        0.0000        0.0000        0.0000        0.0000        0.0000        0.0000        0.0000        0.0000        0.0000        0.0000        0.0000        0.0000        0.0000        0.0000        0.0000        0.0000        0.0000        0.0000        0.0000        0.0000        0.0000        0.0000        0.0000        0.0000        0.0000        0.0000        0.0000        0.0000        0.0000        0.0000
        0.0000        0.0000        0.0000        0.0000        0.0000        0.0000        0.0000        0.0000        0.0000        0.0000        0.0000        0.0000        0.0000        0.0000        0.0000        0.0000        0.0000        0.0000        0.0000        0.0000        0.0000        0.0000        0.0000        0.0000        0.0000        0.0000        0.0000        0.0000        0.0000        0.0000        0.0000        0.0000        0.0000        0.0000        0.0000        0.0000        0.0000        0.0000        0.0000        0.0000        0.0000        0.0000        0.0000        0.0000        0.0000        0.0000        0.0000        0.0000        0.0000        0.0000        0.0000        0.0000        0.0000        0.0000        0.0000        0.0000        0.0000        0.0000        0.0000        0.0000        0.0000        0.0000        0.0000        0.0000        0.0000        0.0000        0.0000        0.0000        0.0000        0.0000        0.0000        0.0000        0.0000        0.0000        0.0000        0.0000        0.0000        0.0000        0.0000        0.0000        0.0000        0.0000        0.0000        0.0000        0.0000        0.0000        0.0000        0.0000        0.0000        0.0000        0.0000        0.0000        0.0000        0.0000        0.0000        0.0000        0.0000        0.0000        0.0000        0.0000      251.2688      197.2194      159.5320      149.1084      143.9517      200.2950      170.5872      172.2551      165.9436      171.6775      154.3613      115.1082      101.6512       96.7683       95.0993      114.5100      125.3064      118.8382      124.5454      130.6885      120.4454      120.6523      129.7144      174.9453      200.3736      216.6512      240.4223      295.8164      295.1473      284.2864      263.0938      222.2487      198.5762      190.6919      166.8961      148.8929      132.8307      123.4121      110.4781       97.0345       82.3168       71.0765       88.6809       84.7332       67.4895       64.8074       54.0628       40.0170       37.0799       24.0557       21.5441       14.7727        7.4679        2.7366        3.3089        2.8558        4.5975        9.0539       19.4158       18.0354        9.9697       11.3578       15.9586       10.5096       10.6982       12.3492        9.9104       12.0453       15.1991       17.0210       14.4977       16.5218       24.5243       18.1735       22.3836       22.2354       20.3102       20.8178       16.2401       16.2118       14.7182       20.0304       25.5975       14.3624       15.9895        8.9234        9.8328       10.1942        0.0000        0.0000        0.0000        0.0000        0.0000        0.0000        0.0000        0.0000        0.0000        0.0000        0.0000        0.0000        6.6000        5.0100        2.7000        0.0000        4.0800        5.4300        0.0000        0.0000        0.0000        0.0000        0.0000        0.0000        0.0000        0.0000        0.0000        0.0000        0.0000        0.0000        0.0000        0.0000        0.0000        0.0000        0.0000        0.0000        0.0000        0.0000        0.0000        0.0000        0.0000        0.0000        0.0000        0.0000        0.0000        0.0000        0.0000        0.0000        0.0000        0.0000        0.0000        0.0000        0.0000        0.0000        0.0000        0.0000        0.0000        0.0000        0.0000        0.0000        0.0000
        0.0000        0.0000        0.0000        0.0000        0.0000        0.0000        0.0000        0.0000        0.0000        0.0000        0.0000        0.0000        0.0000        0.0000        0.0000        0.0000        0.0000        0.0000        0.0000        0.0000        0.0000        0.0000        0.0000        0.0000        0.0000        0.0000        0.0000        0.0000        0.0000        0.0000        0.0000        0.0000        0.0000        0.0000        0.0000        0.0000        0.0000        0.0000        0.0000        0.0000        0.0000        0.0000        0.0000        0.0000        0.0000        0.0000        0.0000        0.0000        0.0000        0.0000        0.0000        0.0000        0.0000        0.0000        0.0000        0.0000        0.0000        0.0000        0.0000        0.0000        0.0000        0.0000        0.0000        0.0000        0.0000        0.0000        0.0000        0.0000        0.0000        0.0000        0.0000        0.0000        0.0000        0.0000        0.0000        0.0000        0.0000        0.0000        0.0000        0.0000        0.0000        0.0000        0.0000        0.0000        0.0000        0.0000        0.0000        0.0000        0.0000        0.0000        0.0000        0.0000        0.0000        0.0000        0.0000        0.0000        0.0000        0.0000        0.0000      290.5691      223.6685      185.3040      174.3033      151.2335      147.5039      165.7057      149.6081      157.5495      159.8619      167.9404      149.6006      108.0178       84.7097       77.6577       89.2488      105.3919      107.0256      110.6299      129.8855      147.1607      125.2405      127.9949      145.3568      189.4146      227.2733      262.6942      279.0644      322.9123      325.3643      293.9474      256.4526      208.4642      204.0581      178.3114      166.4200      155.7126      141.3570      110.9418      128.4941      113.1080       95.9474       98.9630       87.6217       97.3733       82.6141       81.9254       55.0411       43.6074       32.5376       25.7579       23.8695       10.2553        4.6238        2.5119        1.6287        5.0894        6.5517        9.0249       11.2287       13.6883       14.4924       14.2097       14.9392       10.3255       12.0361       10.6433       12.1536       17.7892       13.0497       14.1505       15.1669       16.4488       17.0845       17.8536       23.4923       28.5789       21.3756       26.0928       26.3451       45.3584       34.6085       18.9062       21.7247        5.6516        4.5059        6.5395        7.3203       12.1641        0.0000        0.0000        0.0000        0.0000        0.0000        0.0000        6.4078        6.3300        0.0000        0.0000        0.0000        0.0000        7.6200        6.1500        0.0000        0.0000        0.0000        0.0000        0.0000        0.0000        0.0000        0.0000        0.0000        0.0000        0.0000        0.0000        0.0000        0.0000        0.0000        0.0000        0.0000        0.0000        0.0000        0.0000        0.0000        0.0000        0.0000        0.0000        0.0000        0.0000        0.0000        0.0000        0.0000        0.0000        0.0000        0.0000        0.0000        0.0000        0.0000        0.0000        0.0000        0.0000        0.0000        0.0000        0.0000        0.0000        0.0000        0.0000        0.0000        0.0000        0.0000
        0.0000        0.0000        0.0000        0.0000        0.0000        0.0000        0.0000        0.0000        0.0000        0.0000        0.0000        0.0000        0.0000        0.0000        0.0000        0.0000        0.0000        0.0000        0.0000        0.0000        0.0000        0.0000        0.0000        0.0000        0.0000        0.0000        0.0000        0.0000        0.0000        0.0000        0.0000        0.0000        0.0000        0.0000        0.0000        0.0000        0.0000        0.0000        0.0000        0.0000        0.0000        0.0000        0.0000        0.0000        0.0000        0.0000        0.0000        0.0000        0.0000        0.0000        0.0000        0.0000        0.0000        0.0000        0.0000        0.0000        0.0000        0.0000        0.0000        0.0000        0.0000        0.0000        0.0000        0.0000        0.0000        0.0000        0.0000        0.0000        0.0000        0.0000        0.0000        0.0000        0.0000        0.0000        0.0000        0.0000        0.0000        0.0000        0.0000        0.0000        0.0000        0.0000        0.0000        0.0000        0.0000        0.0000        0.0000        0.0000        0.0000        0.0000        0.0000        0.0000        0.0000        0.0000        0.0000        0.0000        0.0000      390.6189      318.2259      240.2022      200.9503      174.3828      165.7799      142.4027      131.7105      134.2793      135.3629      154.0074      164.7930      160.8725      143.4926       96.0466       90.9669       87.1074       84.5304       98.3086      108.8415      111.7513      126.6686      148.3333      131.6736      132.9491      156.7507      204.0222      237.8415      264.4628      278.4830      303.8496      301.5782      275.5688      251.0594      221.4248      205.5439      182.8189      156.0152      200.8741      136.0698      195.1356      185.0805      135.5627      104.8220       89.0484       78.4034       89.5563       78.6502       63.6946       52.9510       38.8973       37.8649       37.6901       31.2370       20.1071       18.5584        7.1419        7.8347        8.9416        8.0297        9.3977       14.5170       15.5519       18.1502       18.6620       18.0683       12.5908       11.8223       13.5870       17.8253       21.8882       20.0895       24.5002       27.3380       23.7952       19.3982       22.3792       33.0338       29.8019       24.4316       32.1571       35.6228       26.0470       15.1956        7.8767        5.8340        2.8873        3.2744        5.7508        7.2294        0.0000        0.0000        0.0000        0.0000        0.0000       14.4276        5.9404        6.5497        1.8000        0.0000        0.0000        0.0000        0.0000        0.0000        0.0000        0.0000        0.0000        0.0000        0.0000        0.0000        0.0000        0.0000        0.0000        0.0000        0.0000        0.0000        0.0000        0.0000        0.0000        0.0000        0.0000        0.0000        0.0000        0.0000        0.0000        0.0000        0.0000        0.0000        0.0000        0.0000        0.0000        0.0000        0.0000        0.0000        0.0000        0.0000        0.0000        0.0000        0.0000        0.0000        0.0000        0.0000        0.0000        0.0000        0.0000        0.0000        0.0000        0.0000        0.0000        0.0000        0.0000        0.0000
        0.0000        0.0000        0.0000        0.0000        0.0000        0.0000        0.0000        0.0000        0.0000        0.0000        0.0000        0.0000        0.0000        0.0000        0.0000        0.0000        0.0000        0.0000        0.0000        0.0000        0.0000        0.0000        0.0000        0.0000        0.0000        0.0000        0.0000        0.0000        0.0000        0.0000        0.0000        0.0000        0.0000        0.0000        0.0000        0.0000        0.0000        0.0000        0.0000        0.0000        0.0000        0.0000        0.0000        0.0000        0.0000        0.0000        0.0000        0.0000        0.0000        0.0000        0.0000        0.0000        0.0000        0.0000        0.0000        0.0000        0.0000        0.0000        0.0000        0.0000        0.0000        0.0000        0.0000        0.0000        0.0000        0.0000        0.0000        0.0000        0.0000        0.0000        0.0000        0.0000        0.0000        0.0000        0.0000        0.0000        0.0000        0.0000        0.0000        0.0000        0.0000        0.0000        0.0000        0.0000        0.0000        0.0000        0.0000        0.0000        0.0000        0.0000        0.0000        0.0000        0.0000        0.0000        0.0000        0.0000        0.0000      379.6150      335.8831      238.6328      195.5257      164.8575      159.3970      152.7475      149.4114      142.5358      137.7678      158.3121      156.5895      149.5709      134.7505       98.8271       94.1004      106.4181       92.6796      103.6286      131.2480      116.6534      127.1277      154.0098      135.8504      142.8987      177.0440      202.8635      223.2581      234.7084      252.9720      291.1201      277.5210      258.2985      225.8166      198.8620      183.0002      168.3747      164.3521      184.7685      165.4398      208.2886      209.6832      146.0680       94.0734       75.6031       78.1581       79.3201       66.5944       62.6884       52.7801       38.2357       30.1010       39.2747       49.7782       21.3067       14.0044       10.3670        9.1417       12.9804       10.2376       11.4691       15.9956       21.7874       24.2260       22.4061       22.6195       16.0219       15.5019       17.9906       15.7847       35.5290       26.9174       24.7554       24.4871       28.8125       24.9154       27.9208       32.7404       27.6802       31.9120       31.3031       33.1757       21.8500        5.9870        4.7674        4.3293        2.2251        2.6460        6.6929        8.8896        0.0000        0.0000        0.0000       21.8700       23.1511       23.4077       10.5688        9.8257        0.0600        0.0000        0.0000        0.0000        0.0000        0.0000        0.0000        0.0000        0.0000        0.0000        0.0000        0.0000        0.0000        0.0000        0.0000        0.0000        0.0000        0.0000        0.0000        0.0000        0.0000        0.0000        0.0000        0.0000        0.0000        0.0000        0.0000        0.0000        0.0000        0.0000        0.0000        0.0000        0.0000        0.0000        0.0000        0.0000        0.0000        0.0000        0.0000        0.0000        0.0000        0.0000        0.0000        0.0000        0.0000        0.0000        0.0000        0.0000        0.0000        0.0000        0.0000        0.0000        0.0000        0.0000
        0.0000        0.0000        0.0000        0.0000        0.0000        0.0000        0.0000        0.0000        0.0000        0.0000        0.0000        0.0000        0.0000        0.0000        0.0000        0.0000        0.0000        0.0000        0.0000        0.0000        0.0000        0.0000        0.0000        0.0000        0.0000        0.0000        0.0000        0.0000        0.0000        0.0000        0.0000        0.0000        0.0000        0.0000        0.0000        0.0000        0.0000        0.0000        0.0000        0.0000        0.0000        0.0000        0.0000        0.0000        0.0000        0.0000        0.0000        0.0000        0.0000        0.0000        0.0000        0.0000        0.0000        0.0000        0.0000        0.0000        0.0000        0.0000        0.0000        0.0000        0.0000        0.0000        0.0000        0.0000        0.0000        0.0000        0.0000        0.0000        0.0000        0.0000        0.0000        0.0000        0.0000        0.0000        0.0000        0.0000        0.0000        0.0000        0.0000        0.0000        0.0000        0.0000        0.0000        0.0000        0.0000        0.0000        0.0000        0.0000        0.0000        0.0000        0.0000        0.0000        0.0000        0.0000        0.0000        0.0000      405.7170      383.1600      317.9807      281.6652      244.2130      219.4599      208.6956      163.3268      150.0877      156.7484      144.9238      142.0993      146.0434      138.8036      124.0509      102.5978      100.6133      104.5255       98.2761      118.7619      124.3857      127.1338      127.4892      141.3410      140.9926      155.4985      187.2904      174.2036      189.0764      211.5014      227.5231      218.6647      220.5945      213.5923      193.0401      212.1417      215.6576      181.7237      182.4604      172.9842      179.9600      187.0970      189.7276      104.8655       74.8176       84.6600      105.6456       57.4428       59.4529       66.3173       61.9265       48.5649       47.5314       51.5238       50.8192       28.6659       26.6413       25.6537       26.9104       17.5802       18.0741       21.1181       25.9466       34.7519       39.8657       37.5118       34.6765       25.3130       26.6463       24.0595       25.7435       36.2620       39.0690       36.6779       34.9687       37.4651       39.3221       36.9365       37.2995       36.1612       41.1586       32.4389       32.2597       16.4040        3.9652        2.8871        0.5222        2.6047        0.0000        0.0000        0.0000        0.0000        0.0000        0.0000       51.2841       64.8308       63.6795       18.6202        7.5194        0.1800        0.0000        0.0000        0.0000        0.0000        0.0000        0.0000        0.0000        0.0000        0.0000        0.0000        0.0000        0.0000        0.0000        0.0000        0.0000        0.0000        0.0000        0.0000        0.0000        0.0000        0.0000        0.0000        0.0000        0.0000        0.0000        0.0000        0.0000        0.0000        0.0000        0.0000        0.0000        0.0000        0.0000        0.0000        0.0000        0.0000        0.0000        0.0000        0.0000        0.0000        0.0000        0.0000        0.0000        0.0000        0.0000        0.0000        0.0000        0.0000        0.0000        0.0000        0.0000        0.0000        0.0000
        0.0000        0.0000        0.0000        0.0000        0.0000        0.0000        0.0000        0.0000        0.0000        0.0000        0.0000        0.0000        0.0000        0.0000        0.0000        0.0000        0.0000        0.0000        0.0000        0.0000        0.0000        0.0000        0.0000        0.0000        0.0000        0.0000        0.0000        0.0000        0.0000        0.0000        0.0000        0.0000        0.0000        0.0000        0.0000        0.0000        0.0000        0.0000        0.0000        0.0000        0.0000        0.0000        0.0000        0.0000        0.0000        0.0000        0.0000        0.0000        0.0000        0.0000        0.0000        0.0000        0.0000        0.0000        0.0000        0.0000        0.0000        0.0000        0.0000        0.0000        0.0000        0.0000        0.0000        0.0000        0.0000        0.0000        0.0000        0.0000        0.0000        0.0000        0.0000        0.0000        0.0000        0.0000        0.0000        0.0000        0.0000        0.0000        0.0000        0.0000        0.0000        0.0000        0.0000        0.0000        0.0000        0.0000        0.0000        0.0000        0.0000        0.0000        0.0000        0.0000        0.0000        0.0000        0.0000        0.0000      351.6269      319.4016      269.8595      271.2938      240.8975      241.2938      222.3128      165.1573      146.4818      161.2339      163.5403      143.6417      157.5858      150.4264      141.9695      121.0538      118.0781      116.3218      126.5781      143.8863      140.9553      134.0592      132.9980      143.6138      148.9687      158.5698      165.9482      161.2506      177.8789      209.4821      216.3448      208.1139      194.7819      174.8865      157.1764      187.8609      196.3107      204.2814      176.5825      165.9008      136.2320      120.9961      104.7608       72.4890       64.1925       76.4374      107.3690       80.5175       58.6179       54.9086       58.1482       58.5670       49.5494       52.4171       39.8393       39.3677       40.9624       28.5120       20.1579       21.5841       25.8555       34.0937       33.2168       40.0087       43.2241       45.4106       41.3105       31.3358       29.0547       35.2932       38.8404       33.9236       39.9298       45.4953       38.1438       57.0381       48.0258       40.0837       39.4914       45.9845       32.7127       28.0442       20.7057        3.7525        0.9069        1.0720        1.0702        0.0000        0.0000        0.0000        0.0000        0.0000        0.0000       45.1823       65.1290       78.2244       64.7314       18.0990        7.1822        0.0000        0.0000        0.0000        0.0000        0.0000        0.0000        0.0000        0.0000        0.0000        0.0000        0.0000        0.0000        0.0000        0.0000        0.0000        0.0000        0.0000        0.0000        0.0000        0.0000        0.0000        0.0000        0.0000        0.0000        0.0000        0.0000        0.0000        0.0000        0.0000        0.0000        0.0000        0.0000        0.0000        0.0000        0.0000        0.0000        0.0000        0.0000        0.0000        0.0000        0.0000        0.0000        0.0000        0.0000        0.0000        0.0000        0.0000        0.0000        0.0000        0.0000        0.0000        0.0000        0.0000        0.0000
        0.0000        0.0000        0.0000        0.0000        0.0000        0.0000        0.0000        0.0000        0.0000        0.0000        0.0000        0.0000        0.0000        0.0000        0.0000        0.0000        0.0000        0.0000        0.0000        0.0000        0.0000        0.0000        0.0000        0.0000        0.0000        0.0000        0.0000        0.0000        0.0000        0.0000        0.0000        0.0000        0.0000        0.0000        0.0000        0.0000        0.0000        0.0000        0.0000        0.0000        0.0000        0.0000        0.0000        0.0000        0.0000        0.0000        0.0000        0.0000        0.0000        0.0000        0.0000        0.0000        0.0000        0.0000        0.0000        0.0000        0.0000        0.0000        0.0000        0.0000        0.0000        0.0000        0.0000        0.0000        0.0000        0.0000        0.0000        0.0000        0.0000        0.0000        0.0000        0.0000        0.0000        0.0000        0.0000        0.0000        0.0000        0.0000        0.0000        0.0000        0.0000        0.0000        0.0000        0.0000        0.0000        0.0000        0.0000        0.0000        0.0000        0.0000        0.0000        0.0000        0.0000        0.0000        0.0000        0.0000      350.4932      317.1393      266.0265      265.0529      248.4176      244.8502      230.2181      183.8804      168.6274      170.6346      170.7064      161.5854      160.3878      162.5555      159.0129      144.0993      139.1401      139.6828      142.7441      159.6717      151.4594      138.1671      146.3552      163.8427      183.0626      157.6655      175.3786      177.9248      206.9322      219.2205      232.6799      214.7486      169.1789      144.8575      148.4772      171.9393      190.4902      209.2289      169.0693      153.2675      143.9261      129.5457      106.3798       83.3746       74.9020       73.8131       66.6018       73.4734       67.4496       57.5729       46.9520       54.5645       50.1585       41.8841       35.9990       38.1982       43.5336       24.5886       19.4968       27.0483       32.4567       37.5371       49.0896       43.2250       47.5171       52.9674       47.9805       32.9447       35.0447       49.9068       51.4950       52.7161       45.6995       45.8834       44.0714       70.4655       46.5941       51.3670       39.4067       38.9595       32.5018       25.3608       19.4291        2.2773        1.6374        0.0000        0.0000        0.0000        0.0000        0.0000        0.0000        0.0000       46.6784       75.6686       83.4458      107.6969       54.9401       15.9235       18.7796        0.0000        0.0000        0.0000        0.0000        0.0000        0.0000        0.0000        0.0000        0.0000        0.0000        0.0000        0.0000        0.0000        0.0000        0.0000        0.0000        0.0000        0.0000        0.0000        0.0000        0.0000        0.0000        0.0000        0.0000        0.0000        0.0000        0.0000        0.0000        0.0000        0.0000        0.0000        0.0000        0.0000        0.0000        0.0000        0.0000        0.0000        0.0000        0.0000        0.0000        0.0000        0.0000        0.0000        0.0000        0.0000        0.0000        0.0000        0.0000        0.0000        0.0000        0.0000        0.0000        0.0000        0.0000
        0.0000        0.0000        0.0000        0.0000        0.0000        0.0000        0.0000        0.0000        0.0000        0.0000        0.0000        0.0000        0.0000        0.0000        0.0000        0.0000        0.0000        0.0000        0.0000        0.0000        0.0000        0.0000        0.0000        0.0000        0.0000        0.0000        0.0000        0.0000        0.0000        0.0000        0.0000        0.0000        0.0000        0.0000        0.0000        0.0000        0.0000        0.0000        0.0000        0.0000        0.0000        0.0000        0.0000        0.0000        0.0000        0.0000        0.0000        0.0000        0.0000        0.0000        0.0000        0.0000        0.0000        0.0000        0.0000        0.0000        0.0000        0.0000        0.0000        0.0000        0.0000        0.0000        0.0000        0.0000        0.0000        0.0000        0.0000        0.0000        0.0000        0.0000        0.0000        0.0000        0.0000        0.0000        0.0000        0.0000        0.0000        0.0000        0.0000        0.0000        0.0000        0.0000        0.0000        0.0000        0.0000        0.0000        0.0000        0.0000        0.0000        0.0000        0.0000        0.0000        0.0000        0.0000        0.0000        0.0000        0.0000      348.0320      299.8596      266.6913      250.2541      232.4760      219.9300      193.5173      182.0883      181.5384      181.2599      166.1933      174.2451      182.6484      186.7858      167.0964      162.2982      149.1891      145.5932      152.9092      156.7154      157.3893      163.3334      158.2928      154.8660      158.8991      176.1515      180.3627      201.3538      204.9577      207.7332      181.0894      171.1558      148.7425      140.9239      166.7194      177.7978      167.8925      151.8673      134.4222      144.2240      140.1862      134.7983      100.7154       90.4387       89.2942       84.0092       89.1502       97.1544       71.3156       67.9619       60.4344       39.7417       36.9313       32.5786       20.1673       30.3603       25.3752       31.8810       58.6888       42.9311       49.9172       65.1302       47.6099       47.4921       56.3391       49.6190       36.4679       36.1698       46.6811       45.2027       53.3136       56.6714       63.8845       62.1553       57.8264       54.1207       46.5706       40.4615       41.4983       24.6305       18.0094       14.6413        0.4740        0.0000        0.0000        0.0000        0.0000        0.0000        0.0000        0.0000        0.0000       65.8394       97.2115       94.4016       90.2616       54.0786       29.0835       34.4266        0.0000        0.0000        0.0000        0.0000        0.0000        0.0000        0.0000        0.0000        0.0000        0.0000        0.0000        0.0000        0.0000        0.0000        0.0000        0.0000        0.0000        0.0000        0.0000        0.0000        0.0000        0.0000        0.0000        0.0000        0.0000        0.0000        0.0000        0.0000        0.0000        0.0000        0.0000        0.0000        0.0000        0.0000        0.0000        0.0000        0.0000        0.0000        0.0000        0.0000        0.0000        0.0000        0.0000        0.0000        0.0000        0.0000        0.0000        0.0000        0.0000        0.0000        0.0000        0.0000        0.0000        0.0000
        0.0000        0.0000        0.0000        0.0000        0.0000        0.0000        0.0000        0.0000        0.0000        0.0000        0.0000        0.0000        0.0000        0.0000        0.0000        0.0000        0.0000        0.0000        0.0000        0.0000        0.0000        0.0000        0.0000        0.0000        0.0000        0.0000        0.0000        0.0000        0.0000        0.0000        0.0000        0.0000        0.0000        0.0000        0.0000        0.0000        0.0000        0.0000        0.0000        0.0000        0.0000        0.0000        0.0000        0.0000        0.0000        0.0000        0.0000        0.0000        0.0000        0.0000        0.0000        0.0000        0.0000        0.0000        0.0000        0.0000        0.0000        0.0000        0.0000        0.0000        0.0000        0.0000        0.0000        0.0000        0.0000        0.0000        0.0000        0.0000        0.0000        0.0000        0.0000        0.0000        0.0000        0.0000        0.0000        0.0000        0.0000        0.0000        0.0000        0.0000        0.0000        0.0000        0.0000        0.0000        0.0000        0.0000        0.0000        0.0000        0.0000        0.0000        0.0000        0.0000        0.0000        0.0000        0.0000        0.0000      359.7496      362.8030      330.8605      287.3815        0.0000      241.1314      238.8723      220.2932      199.4616      195.0295      179.9074      177.8866      213.0051      207.0263      204.7933      204.7052      206.4653      159.7003      161.1218      153.1526      149.4523      154.5810      146.7220      139.0746      132.2908      144.3761      169.9564      194.5019      189.0705      210.6854      213.4753      195.9494      174.0469      158.9831      144.1482      148.5004      145.3732      129.4953      122.6090      145.5876      163.9161      163.0707      158.9964      139.7808      129.8555      145.6546      119.5278       89.6969       77.5039       68.7770       62.9100       46.4379       40.4938       38.0572       31.0562       29.3927       25.7349       26.1424       30.7801       52.0113       56.4504       79.6511       71.4902       55.7103       48.9423       47.4457       45.8802       43.8404       44.8000       49.0679       54.1191       58.8204       63.5751       77.1740       77.7741       53.8280       57.9282       50.7562       32.6233       15.9771        5.8652        1.2853        1.1330        0.0000        0.0000        0.0000        0.0000        0.0000        3.0300        5.6700        0.0000       89.6180      122.9524      161.2646      127.2650      104.0881       96.6074       86.1890        0.0000        0.0000        0.0000        0.0000        0.0000        0.0000        0.0000        0.0000        0.0000        0.0000        0.0000        0.0000        0.0000        0.0000        0.0000        0.0000        0.0000        0.0000        0.0000        0.0000        0.0000        0.0000        0.0000        0.0000        0.0000        0.0000        0.0000        0.0000        0.0000        0.0000        0.0000        0.0000        0.0000        0.0000        0.0000        0.0000        0.0000        0.0000        0.0000        0.0000        0.0000        0.0000        0.0000        0.0000        0.0000        0.0000        0.0000        0.0000        0.0000        0.0000        0.0000        0.0000        0.0000        0.0000        0.0000
        0.0000        0.0000        0.0000        0.0000        0.0000        0.0000        0.0000        0.0000        0.0000        0.0000        0.0000        0.0000        0.0000        0.0000        0.0000        0.0000        0.0000        0.0000        0.0000        0.0000        0.0000        0.0000        0.0000        0.0000        0.0000        0.0000        0.0000        0.0000        0.0000        0.0000        0.0000        0.0000        0.0000        0.0000        0.0000        0.0000        0.0000        0.0000        0.0000        0.0000        0.0000        0.0000        0.0000        0.0000        0.0000        0.0000        0.0000        0.0000        0.0000        0.0000        0.0000        0.0000        0.0000        0.0000        0.0000        0.0000        0.0000        0.0000        0.0000        0.0000        0.0000        0.0000        0.0000        0.0000        0.0000        0.0000        0.0000        0.0000        0.0000        0.0000        0.0000        0.0000        0.0000        0.0000        0.0000        0.0000        0.0000        0.0000        0.0000        0.0000        0.0000        0.0000        0.0000        0.0000        0.0000        0.0000        0.0000        0.0000        0.0000        0.0000        0.0000        0.0000        0.0000        0.0000        0.0000        0.0000        0.0000      302.7535        0.0000        0.0000        0.0000      293.4904      298.1117      260.9695      230.3310      205.9912      200.1763      209.3290      238.3734      227.0708      212.1186      195.7722      193.9876      172.6830      157.5397      157.5731      151.2513      151.4342      140.7008      117.4107      117.5080      122.6240      140.3119      178.9228      193.0850      209.8094      211.6903      191.8740      164.7997      152.9080      150.1696      138.0076      131.2689      131.9202      141.7714      163.7580      151.6252      159.6638      158.6013      143.3876      168.4925      171.2546      154.9626      103.1068       90.2563       84.7344       71.0211       57.3271       51.1843       47.8458       44.0611       39.5065       30.4125       33.2916       36.6643       52.5753       75.7729       64.1658       55.8393       48.2230       50.2017       50.8810       48.4781       51.5188       58.2224       64.0014       72.6068       72.8195       74.2869       80.4223       82.9566       61.6216       52.9690       52.7087       46.4852        9.7345        8.1915        2.9705        0.1681        0.0000        0.0000        0.0000        0.0000        0.0000       18.9900        6.8700       28.9200       95.0527      134.4034      159.7892      137.8825      126.2917      124.8177      125.7877        0.0000        0.0000        0.0000        0.0000        0.0000        0.0000        0.0000        0.0000        0.0000        0.0000        0.0000        0.0000        0.0000        0.0000        0.0000        0.0000        0.0000        0.0000        0.0000        0.0000        0.0000        0.0000        0.0000        0.0000        0.0000        0.0000        0.0000        0.0000        0.0000        0.0000        0.0000        0.0000        0.0000        0.0000        0.0000        0.0000        0.0000        0.0000        0.0000        0.0000        0.0000        0.0000        0.0000        0.0000        0.0000        0.0000        0.0000        0.0000        0.0000        0.0000        0.0000        0.0000        0.0000        0.0000        0.0000
        0.0000        0.0000        0.0000        0.0000        0.0000        0.0000        0.0000        0.0000        0.0000        0.0000        0.0000        0.0000        0.0000        0.0000        0.0000        0.0000        0.0000        0.0000        0.0000        0.0000        0.0000        0.0000        0.0000        0.0000        0.0000        0.0000        0.0000        0.0000        0.0000        0.0000        0.0000        0.0000        0.0000        0.0000        0.0000        0.0000        0.0000        0.0000        0.0000        0.0000        0.0000        0.0000        0.0000        0.0000        0.0000        0.0000        0.0000        0.0000        0.0000        0.0000        0.0000        0.0000        0.0000        0.0000        0.0000        0.0000        0.0000        0.0000        0.0000        0.0000        0.0000        0.0000        0.0000        0.0000        0.0000        0.0000        0.0000        0.0000        0.0000        0.0000        0.0000        0.0000        0.0000        0.0000        0.0000        0.0000        0.0000        0.0000        0.0000        0.0000        0.0000        0.0000        0.0000        0.0000        0.0000        0.0000        0.0000        0.0000        0.0000        0.0000        0.0000        0.0000        0.0000        0.0000        0.0000        0.0000        0.0000        0.0000        0.0000        0.0000        0.0000      311.0276      288.7954      267.8582      218.0444      186.2088      219.7200      236.3907      257.1578      245.3049      257.5717      209.1955      206.0838      208.9409      201.2740      165.9671      160.3996      170.4181      154.7407      124.5100      133.3331      132.4358      155.5574      195.3924      200.3065      207.6865      223.2289      186.6280      161.5645      154.9026      177.4845      152.5120      149.2706      164.7126      175.9939      162.5478      149.0448      177.4816      170.8996      188.4917      211.5082      189.4259      171.0807      134.3055      105.8609       93.7360       83.0136       63.0820       64.8206       62.8918       55.2952       44.2021       43.1696       40.7171       37.6830       57.6591       66.2024       66.9244       63.3429       58.5540       50.1739       56.3921       80.6094       59.3835       63.7091       62.5009       73.6430       88.7176       92.1265       92.4378       80.6912       54.9174       45.8736       42.0021       45.1278        9.0524        9.8684        0.0000        0.0000        0.0000        0.0000        0.0000        0.0000       12.5400       14.8800       13.2900       35.3400       98.5141      128.7172      133.6976      152.1527      145.4725      128.3667      134.7102        0.0000        0.0000        0.0000        0.0000        0.0000        0.0000        0.0000        0.0000        0.0000        0.0000        0.0000        0.0000        0.0000        0.0000        0.0000        0.0000        0.0000        0.0000        0.0000        0.0000        0.0000        0.0000        0.0000        0.0000        0.0000        0.0000        0.0000        0.0000        0.0000        0.0000        0.0000        0.0000        0.0000        0.0000        0.0000        0.0000        0.0000        0.0000        0.0000        0.0000        0.0000        0.0000        0.0000        0.0000        0.0000        0.0000        0.0000        0.0000        0.0000        0.0000        0.0000        0.0000        0.0000        0.0000        0.0000
        0.0000        0.0000        0.0000        0.0000        0.0000        0.0000        0.0000        0.0000        0.0000        0.0000        0.0000        0.0000        0.0000        0.0000        0.0000        0.0000        0.0000        0.0000        0.0000        0.0000        0.0000        0.0000        0.0000        0.0000        0.0000        0.0000        0.0000        0.0000        0.0000        0.0000        0.0000        0.0000        0.0000        0.0000        0.0000        0.0000        0.0000        0.0000        0.0000        0.0000        0.0000        0.0000        0.0000        0.0000        0.0000        0.0000        0.0000        0.0000        0.0000        0.0000        0.0000        0.0000        0.0000        0.0000        0.0000        0.0000        0.0000        0.0000        0.0000        0.0000        0.0000        0.0000        0.0000        0.0000        0.0000        0.0000        0.0000        0.0000        0.0000        0.0000        0.0000        0.0000        0.0000        0.0000        0.0000        0.0000        0.0000        0.0000        0.0000        0.0000        0.0000        0.0000        0.0000        0.0000        0.0000        0.0000        0.0000        0.0000        0.0000        0.0000        0.0000        0.0000        0.0000        0.0000        0.0000        0.0000        0.0000        0.0000        0.0000        0.0000        0.0000        0.0000      285.7901      221.0869      203.8702      191.3925      207.5150      227.3920      243.1015      252.9071      245.8359      224.6920      247.2482      258.0539      277.1662      219.9291      212.1973      204.1230      184.3562      163.9884      185.4013      193.5691      201.1749      233.4537      227.7145      246.5448      257.7719      224.4702      197.9831      185.8782      175.3809      192.9666      189.2443      178.9143      183.0502      155.2116      161.3070      184.2293      202.1208      209.7795      238.1520      240.6865      200.8978      141.5378      120.6829      111.8294       95.5788       86.5481       76.4098       63.3678       70.8340       67.0421       53.1483       44.2834       42.3490       61.3548       67.7826       66.0292       58.5359       60.4765       56.8587       57.1801       70.6763       67.5948       65.8338       67.6560       82.1513       95.3393      103.0777       95.3275       85.7807       57.8029       53.3173       41.7828       38.6130        5.9658        9.5417        0.0000        0.0000        0.0000        0.0000        0.0000        0.0000        0.0000       25.1700        9.0900       32.4900      108.7299      112.4499      128.1990      149.3350      136.0837      130.4769      144.8114        0.0000        0.0000        0.0000        0.0000        0.0000        0.0000        0.0000        0.0000        0.0000        0.0000        0.0000        0.0000        0.0000        0.0000        0.0000        0.0000        0.0000        0.0000        0.0000        0.0000        0.0000        0.0000        0.0000        0.0000        0.0000        0.0000        0.0000        0.0000        0.0000        0.0000        0.0000        0.0000        0.0000        0.0000        0.0000        0.0000        0.0000        0.0000        0.0000        0.0000        0.0000        0.0000        0.0000        0.0000        0.0000        0.0000        0.0000        0.0000        0.0000        0.0000        0.0000        0.0000        0.0000        0.0000        0.0000
        0.0000        0.0000        0.0000        0.0000        0.0000        0.0000        0.0000        0.0000        0.0000        0.0000        0.0000        0.0000        0.0000        0.0000        0.0000        0.0000        0.0000        0.0000        0.0000        0.0000        0.0000        0.0000        0.0000        0.0000        0.0000        0.0000        0.0000        0.0000        0.0000        0.0000        0.0000        0.0000        0.0000        0.0000        0.0000        0.0000        0.0000        0.0000        0.0000        0.0000        0.0000        0.0000        0.0000        0.0000        0.0000        0.0000        0.0000        0.0000        0.0000        0.0000        0.0000        0.0000        0.0000        0.0000        0.0000        0.0000        0.0000        0.0000        0.0000        0.0000        0.0000        0.0000        0.0000        0.0000        0.0000        0.0000        0.0000        0.0000        0.0000        0.0000        0.0000        0.0000        0.0000        0.0000        0.0000        0.0000        0.0000        0.0000        0.0000        0.0000        0.0000        0.0000        0.0000        0.0000        0.0000        0.0000        0.0000        0.0000        0.0000        0.0000        0.0000        0.0000        0.0000        0.0000        0.0000        0.0000        0.0000        0.0000        0.0000        0.0000        0.0000        0.0000        0.0000      286.3919      270.1474      248.5158      241.3081      206.1815      195.0123      233.6939      234.1112      252.9980      257.2945      273.2326      278.2611      313.0178      334.7086      315.3692      299.5809      296.8122      312.2611      323.9608      310.2502      324.4707      320.9712      345.3632      357.4851        0.0000        0.0000      239.4432      215.0495      194.6753      166.3004      158.5630      161.5303      189.2169      210.4516      216.5390      227.7439      255.6689      246.1186      248.5373      230.5438      191.0105      162.0308      139.4343      129.6537      108.1851       98.8400       80.9303       81.8845       77.1927       72.4078       62.3581       63.6467       88.3518       82.4675       74.6833       72.1630       53.4981       59.3824       50.9252       47.8055       62.3936       65.8920       78.1331       83.4524      112.8648      114.9304      103.2358      106.1709       57.0267       48.5061       47.9200        0.0000        0.0000        0.0000        0.0000        0.0000        0.0000        0.0000        0.0000        0.0000        0.0000        0.0000        0.0000        0.0000       68.6632       79.0481       77.6593       78.4434      103.2740      115.3280        0.0000        0.0000        0.0000        0.0000        0.0000        0.0000        0.0000        0.0000        0.0000        0.0000        0.0000        0.0000        0.0000        0.0000        0.0000        0.0000        0.0000        0.0000        0.0000        0.0000        0.0000        0.0000        0.0000        0.0000        0.0000        0.0000        0.0000        0.0000        0.0000        0.0000        0.0000        0.0000        0.0000        0.0000        0.0000        0.0000        0.0000        0.0000        0.0000        0.0000        0.0000        0.0000        0.0000        0.0000        0.0000        0.0000        0.0000        0.0000        0.0000        0.0000        0.0000        0.0000        0.0000        0.0000        0.0000        0.0000
        0.0000        0.0000        0.0000        0.0000        0.0000        0.0000        0.0000        0.0000        0.0000        0.0000        0.0000        0.0000        0.0000        0.0000        0.0000        0.0000        0.0000        0.0000        0.0000        0.0000        0.0000        0.0000        0.0000        0.0000        0.0000        0.0000        0.0000        0.0000        0.0000        0.0000        0.0000        0.0000        0.0000        0.0000        0.0000        0.0000        0.0000        0.0000        0.0000        0.0000        0.0000        0.0000        0.0000        0.0000        0.0000        0.0000        0.0000        0.0000        0.0000        0.0000        0.0000        0.0000        0.0000        0.0000        0.0000        0.0000        0.0000        0.0000        0.0000        0.0000        0.0000        0.0000        0.0000        0.0000        0.0000        0.0000        0.0000        0.0000        0.0000        0.0000        0.0000        0.0000        0.0000        0.0000        0.0000        0.0000        0.0000        0.0000        0.0000        0.0000        0.0000        0.0000        0.0000        0.0000        0.0000        0.0000        0.0000        0.0000        0.0000        0.0000        0.0000        0.0000        0.0000        0.0000        0.0000        0.0000        0.0000        0.0000        0.0000        0.0000        0.0000        0.0000        0.0000      309.8979      293.7205      291.5443      268.3263      210.7760      200.0556      209.5154      230.4297      272.6478      284.3735      295.6584      323.8760      360.0129      399.6673      401.0887      377.1526      342.8948      375.6794      368.4152      360.2162      372.6660      427.6069      466.8458        0.0000        0.0000        0.0000        0.0000        0.0000        0.0000      163.7435      154.3058      179.5238      221.8504      250.9592      292.3124      282.1545      260.6481      264.3203      294.3812      276.7111      237.9712      193.0218      161.0763      146.4443      125.5692      116.5798      103.7650       88.2994       89.5124       79.9644       60.4424       71.8435      110.7779       90.0802       85.1956       70.8568       45.3256       58.0379       47.9282       44.4609       58.3630       65.6821       76.3335       94.7359      117.1020      128.9209      115.4798       99.8849       66.0592        0.0000        0.0000        0.0000        0.0000        0.0000        0.0000        0.0000        0.0000        0.0000        0.0000        0.0000        0.0000        0.0000        0.0000        0.0000       53.7982       55.2994       57.5714       79.3474      121.9984      122.6347      117.4716        0.0000        0.0000        0.0000        0.0000        0.0000        0.0000        0.0000        0.0000        0.0000        0.0000        0.0000        0.0000        0.0000        0.0000        0.0000        0.0000        0.0000        0.0000        0.0000        0.0000        0.0000        0.0000        0.0000        0.0000        0.0000        0.0000        0.0000        0.0000        0.0000        0.0000        0.0000        0.0000        0.0000        0.0000        0.0000        0.0000        0.0000        0.0000        0.0000        0.0000        0.0000        0.0000        0.0000        0.0000        0.0000        0.0000        0.0000        0.0000        0.0000        0.0000        0.0000        0.0000        0.0000        0.0000        0.0000
        0.0000        0.0000        0.0000        0.0000        0.0000        0.0000        0.0000        0.0000        0.0000        0.0000        0.0000        0.0000        0.0000        0.0000        0.0000        0.0000        0.0000        0.0000        0.0000        0.0000        0.0000        0.0000        0.0000        0.0000        0.0000        0.0000        0.0000        0.0000        0.0000        0.0000        0.0000        0.0000        0.0000        0.0000        0.0000        0.0000        0.0000        0.0000        0.0000        0.0000        0.0000        0.0000        0.0000        0.0000        0.0000        0.0000        0.0000        0.0000        0.0000        0.0000        0.0000        0.0000        0.0000        0.0000        0.0000        0.0000        0.0000        0.0000        0.0000        0.0000        0.0000        0.0000        0.0000        0.0000        0.0000        0.0000        0.0000        0.0000        0.0000        0.0000        0.0000        0.0000        0.0000        0.0000        0.0000        0.0000        0.0000        0.0000        0.0000        0.0000        0.0000        0.0000        0.0000        0.0000        0.0000        0.0000        0.0000        0.0000        0.0000        0.0000        0.0000        0.0000        0.0000        0.0000        0.0000        0.0000        0.0000        0.0000        0.0000        0.0000        0.0000        0.0000        0.0000      288.6386      297.1396      302.9807      282.4921      221.5628      204.0379      197.8997      228.9153      265.5582      263.4806      279.2810      292.8580      344.8809      377.9503        0.0000      417.6292      413.9777        0.0000        0.0000      349.1817      384.2189        0.0000        0.0000        0.0000        0.0000        0.0000        0.0000        0.0000        0.0000      166.7046      162.0250      202.9487      254.9977      269.9421      280.6218      293.2037      301.0554      326.6649      328.6165      327.4264      275.6550      212.6354      188.3309      174.5526      141.7268      119.9615      109.3448       99.2050       89.5497       85.0255       74.2451       76.9238      102.6851       97.1095      109.3406       85.6561       54.4770       57.7196       48.8926       43.7656       65.4804       65.5910       82.6000      102.4106        0.0000        0.0000        0.0000        0.0000        0.0000        0.0000        0.0000        0.0000        0.0000        0.0000        0.0000        0.0000        0.0000        0.0000        0.0000        0.0000        0.0000        0.0000        0.0000        0.0000       40.5240       44.7248       57.4262       75.5891      111.2112        0.0000        0.0000        0.0000        0.0000        0.0000        0.0000        0.0000        0.0000        0.0000        0.0000        0.0000        0.0000        0.0000        0.0000        0.0000        0.0000        0.0000        0.0000        0.0000        0.0000        0.0000        0.0000        0.0000        0.0000        0.0000        0.0000        0.0000        0.0000        0.0000        0.0000        0.0000        0.0000        0.0000        0.0000        0.0000        0.0000        0.0000        0.0000        0.0000        0.0000        0.0000        0.0000        0.0000        0.0000        0.0000        0.0000        0.0000        0.0000        0.0000        0.0000        0.0000        0.0000        0.0000        0.0000        0.0000        0.0000        0.0000
        0.0000        0.0000        0.0000        0.0000        0.0000        0.0000        0.0000        0.0000        0.0000        0.0000        0.0000        0.0000        0.0000        0.0000        0.0000        0.0000        0.0000        0.0000        0.0000        0.0000        0.0000        0.0000        0.0000        0.0000        0.0000        0.0000        0.0000        0.0000        0.0000        0.0000        0.0000        0.0000        0.0000        0.0000        0.0000        0.0000        0.0000        0.0000        0.0000        0.0000        0.0000        0.0000        0.0000        0.0000        0.0000        0.0000        0.0000        0.0000        0.0000        0.0000        0.0000        0.0000        0.0000        0.0000        0.0000        0.0000        0.0000        0.0000        0.0000        0.0000        0.0000        0.0000        0.0000        0.0000        0.0000        0.0000        0.0000        0.0000        0.0000        0.0000        0.0000        0.0000        0.0000        0.0000        0.0000        0.0000        0.0000        0.0000        0.0000        0.0000        0.0000        0.0000        0.0000        0.0000        0.0000        0.0000        0.0000        0.0000        0.0000        0.0000        0.0000        0.0000        0.0000        0.0000        0.0000        0.0000        0.0000        0.0000        0.0000        0.0000        0.0000        0.0000        0.0000      269.4592      282.4690      286.1499      255.9028      216.7717      194.9347      192.6169      203.8538      244.1198      240.7395      257.8308        0.0000        0.0000        0.0000        0.0000        0.0000        0.0000        0.0000        0.0000        0.0000        0.0000        0.0000        0.0000        0.0000        0.0000        0.0000        0.0000        0.0000        0.0000        0.0000      173.5910      230.7112      272.8940      284.1960      303.1371      326.5264      360.3566      401.2876      424.5510      412.6796      298.1226      224.6349      201.6795      197.5409      139.7263      112.6933      116.8158      108.9015       98.9545       94.6573       85.9136       97.1864      139.0397      108.2492      104.8088       87.0380       54.0997       50.6570       44.2701       45.7715       60.1826       66.8665       91.8205        0.0000        0.0000        0.0000        0.0000        0.0000        0.0000        0.0000        0.0000        0.0000        0.0000        0.0000        0.0000        0.0000        0.0000        0.0000        0.0000        0.0000        0.0000        0.0000        0.0000        0.0000        0.0000       50.2848       51.8950       65.1615        0.0000       95.6861      108.4742        0.0000        0.0000        0.0000        0.0000        0.0000        0.0000        0.0000        0.0000        0.0000        0.0000        0.0000        0.0000        0.0000        0.0000        0.0000        0.0000        0.0000        0.0000        0.0000        0.0000        0.0000        0.0000        0.0000        0.0000        0.0000        0.0000        0.0000        0.0000        0.0000        0.0000        0.0000        0.0000        0.0000        0.0000        0.0000        0.0000        0.0000        0.0000        0.0000        0.0000        0.0000        0.0000        0.0000        0.0000        0.0000        0.0000        0.0000        0.0000        0.0000        0.0000        0.0000        0.0000        0.0000        0.0000        0.0000
        0.0000        0.0000        0.0000        0.0000        0.0000        0.0000        0.0000        0.0000        0.0000        0.0000        0.0000        0.0000        0.0000        0.0000        0.0000        0.0000        0.0000        0.0000        0.0000        0.0000        0.0000        0.0000        0.0000        0.0000        0.0000        0.0000        0.0000        0.0000        0.0000        0.0000        0.0000        0.0000        0.0000        0.0000        0.0000        0.0000        0.0000        0.0000        0.0000        0.0000        0.0000        0.0000        0.0000        0.0000        0.0000        0.0000        0.0000        0.0000        0.0000        0.0000        0.0000        0.0000        0.0000        0.0000        0.0000        0.0000        0.0000        0.0000        0.0000        0.0000        0.0000        0.0000        0.0000        0.0000        0.0000        0.0000        0.0000        0.0000        0.0000        0.0000        0.0000        0.0000        0.0000        0.0000        0.0000        0.0000        0.0000        0.0000        0.0000        0.0000        0.0000        0.0000        0.0000        0.0000        0.0000        0.0000        0.0000        0.0000        0.0000        0.0000        0.0000        0.0000        0.0000        0.0000        0.0000        0.0000        0.0000        0.0000        0.0000        0.0000        0.0000        0.0000        0.0000        0.0000        0.0000      241.8762      236.2803      197.7227      167.4142      177.3036      178.6226      193.8821      182.8815      199.3528      203.5972        0.0000        0.0000        0.0000        0.0000        0.0000        0.0000        0.0000        0.0000        0.0000        0.0000        0.0000        0.0000        0.0000        0.0000        0.0000        0.0000        0.0000        0.0000      182.3686      226.7674      335.3868      392.9388      406.5247      453.7401      459.7847      481.4845      489.3982      382.8682      287.5637      212.0501      194.5281      217.4772      168.5872      137.3609      131.4709      125.0985      118.5507      114.3069      108.9855      105.0529      100.3567       96.8436      112.9110      115.3069      103.3791       87.8061       79.5771       60.3813       28.2000       51.9300        0.0000        0.0000        0.0000        0.0000        0.0000        0.0000        0.0000        0.0000        0.0000        0.0000        0.0000        0.0000        0.0000        0.0000        0.0000        0.0000        0.0000        0.0000        0.0000        0.0000        0.0000        0.0000        0.0000        0.0000       62.2145       75.6160        0.0000       74.2200       59.2500        0.0000        0.0000        0.0000        0.0000        0.0000        0.0000        0.0000        0.0000        0.0000        0.0000        0.0000        0.0000        0.0000        0.0000        0.0000        0.0000        0.0000        0.0000        0.0000        0.0000        0.0000        0.0000        0.0000        0.0000        0.0000        0.0000        0.0000        0.0000        0.0000        0.0000        0.0000        0.0000        0.0000        0.0000        0.0000        0.0000        0.0000        0.0000        0.0000        0.0000        0.0000        0.0000        0.0000        0.0000        0.0000        0.0000        0.0000        0.0000        0.0000        0.0000        0.0000        0.0000        0.0000        0.0000        0.0000
        0.0000        0.0000        0.0000        0.0000        0.0000        0.0000        0.0000        0.0000        0.0000        0.0000        0.0000        0.0000        0.0000        0.0000        0.0000        0.0000        0.0000        0.0000        0.0000        0.0000        0.0000        0.0000        0.0000        0.0000        0.0000        0.0000        0.0000        0.0000        0.0000        0.0000        0.0000        0.0000        0.0000        0.0000        0.0000        0.0000        0.0000        0.0000        0.0000        0.0000        0.0000        0.0000        0.0000        0.0000        0.0000        0.0000        0.0000        0.0000        0.0000        0.0000        0.0000        0.0000        0.0000        0.0000        0.0000        0.0000        0.0000        0.0000        0.0000        0.0000        0.0000        0.0000        0.0000        0.0000        0.0000        0.0000        0.0000        0.0000        0.0000        0.0000        0.0000        0.0000        0.0000        0.0000        0.0000        0.0000        0.0000        0.0000        0.0000        0.0000        0.0000        0.0000        0.0000        0.0000        0.0000        0.0000        0.0000        0.0000        0.0000        0.0000        0.0000        0.0000        0.0000        0.0000        0.0000        0.0000        0.0000        0.0000        0.0000        0.0000        0.0000        0.0000        0.0000        0.0000        0.0000        0.0000      274.5522      202.3418      166.5636      143.3268      151.2214      157.6593      151.7489      165.2282      172.1893        0.0000        0.0000        0.0000        0.0000        0.0000        0.0000        0.0000        0.0000        0.0000        0.0000        0.0000        0.0000        0.0000        0.0000        0.0000        0.0000        0.0000        0.0000        0.0000        0.0000      384.0766      460.7874      494.3723      531.2955      509.7092      527.4009      539.2751      417.3123      282.4698      217.5126      198.9058      197.2514      173.5652      151.0338      133.3473      121.4099      114.4800      109.4667      118.0737      105.9866      102.0941       98.9358      102.2916      127.0477      107.3445        0.0000        0.0000       74.7516        0.0000        0.0000        0.0000        0.0000        0.0000        0.0000        0.0000        0.0000        0.0000        0.0000        0.0000        0.0000        0.0000        0.0000        0.0000        0.0000        0.0000        0.0000        0.0000        0.0000        0.0000        0.0000        0.0000        0.0000        0.0000        0.0000       62.0233       65.1936        0.0000        0.0000        0.0000        0.0000        0.0000        0.0000        0.0000        0.0000        0.0000        0.0000        0.0000        0.0000        0.0000        0.0000        0.0000        0.0000        0.0000        0.0000        0.0000        0.0000        0.0000        0.0000        0.0000        0.0000        0.0000        0.0000        0.0000        0.0000        0.0000        0.0000        0.0000        0.0000        0.0000        0.0000        0.0000        0.0000        0.0000        0.0000        0.0000        0.0000        0.0000        0.0000        0.0000        0.0000        0.0000        0.0000        0.0000        0.0000        0.0000        0.0000        0.0000        0.0000        0.0000        0.0000        0.0000        0.0000        0.0000        0.0000
[truncated: 212,709 more chars]
