# Supplementary material for: Multidimensional evaluation of the TRMM 3B43V7 satellite-based precipitation product in mainland China from 1998–2016
Source: PeerJ. 2020 Feb 20;8:e8615. doi: 10.7717/peerj.8615 (PMC7036276; doi:10.7717/peerj.8615)
Supplement: Supplemental Information 2 [file peerj-08-8615-s002.zip › TRMM_3B43 data/TRMM 3B43 data-Year-Month/2003-08.txt]

ncols         249
nrows         175
xllcorner     73.250
yllcorner     6.500
cellsize      0.25000
        0.0000        0.0000        0.0000        0.0000        0.0000        0.0000        0.0000        0.0000        0.0000        0.0000        0.0000        0.0000        0.0000        0.0000        0.0000        0.0000        0.0000        0.0000        0.0000        0.0000        0.0000        0.0000        0.0000        0.0000        0.0000        0.0000        0.0000        0.0000        0.0000        0.0000        0.0000        0.0000        0.0000        0.0000        0.0000        0.0000        0.0000        0.0000        0.0000        0.0000        0.0000        0.0000        0.0000        0.0000        0.0000        0.0000        0.0000        0.0000        0.0000        0.0000        0.0000        0.0000        0.0000        0.0000        0.0000        0.0000        0.0000        0.0000        0.0000        0.0000        0.0000        0.0000        0.0000        0.0000        0.0000        0.0000        0.0000        0.0000        0.0000        0.0000        0.0000        0.0000        0.0000        0.0000        0.0000        0.0000        0.0000        0.0000        0.0000        0.0000        0.0000        0.0000        0.0000        0.0000        0.0000        0.0000        0.0000        0.0000        0.0000        0.0000        0.0000        0.0000        0.0000        0.0000        0.0000        0.0000        0.0000        0.0000        0.0000        0.0000        0.0000        0.0000        0.0000        0.0000        0.0000        0.0000        0.0000        0.0000        0.0000        0.0000        0.0000        0.0000        0.0000        0.0000        0.0000        0.0000        0.0000        0.0000        0.0000        0.0000        0.0000        0.0000        0.0000        0.0000        0.0000        0.0000        0.0000        0.0000        0.0000        0.0000        0.0000        0.0000        0.0000        0.0000        0.0000        0.0000        0.0000        0.0000        0.0000        0.0000        0.0000        0.0000        0.0000        0.0000        0.0000        0.0000        0.0000        0.0000        0.0000        0.0000        0.0000        0.0000        0.0000        0.0000        0.0000        0.0000        0.0000        0.0000        0.0000        0.0000        0.0000        0.0000        0.0000        0.0000        0.0000        0.0000        0.0000        0.0000        0.0000        0.0000        0.0000        0.0000        0.0000       59.0949       67.8690       69.4265        0.0000        0.0000        0.0000       80.4601       79.0812       66.0632       69.9729       68.3771       79.7450       89.1607      103.2561      101.0388      107.2814      123.1543      127.8307      136.5657      129.9887      136.7846      125.1960      132.1091      133.5288      131.5153      117.7494      103.5190      105.0413      130.4090      142.9700      139.1242      139.8961      153.3119      155.8722      130.1226      114.3210      153.1608      183.9833      224.2989      252.5255      252.0139      254.0420      252.5439      264.7909      275.8361      285.0617        0.0000        0.0000        0.0000        0.0000        0.0000        0.0000        0.0000        0.0000        0.0000        0.0000        0.0000        0.0000        0.0000        0.0000        0.0000        0.0000        0.0000        0.0000        0.0000        0.0000        0.0000        0.0000        0.0000        0.0000        0.0000        0.0000        0.0000        0.0000        0.0000        0.0000
        0.0000        0.0000        0.0000        0.0000        0.0000        0.0000        0.0000        0.0000        0.0000        0.0000        0.0000        0.0000        0.0000        0.0000        0.0000        0.0000        0.0000        0.0000        0.0000        0.0000        0.0000        0.0000        0.0000        0.0000        0.0000        0.0000        0.0000        0.0000        0.0000        0.0000        0.0000        0.0000        0.0000        0.0000        0.0000        0.0000        0.0000        0.0000        0.0000        0.0000        0.0000        0.0000        0.0000        0.0000        0.0000        0.0000        0.0000        0.0000        0.0000        0.0000        0.0000        0.0000        0.0000        0.0000        0.0000        0.0000        0.0000        0.0000        0.0000        0.0000        0.0000        0.0000        0.0000        0.0000        0.0000        0.0000        0.0000        0.0000        0.0000        0.0000        0.0000        0.0000        0.0000        0.0000        0.0000        0.0000        0.0000        0.0000        0.0000        0.0000        0.0000        0.0000        0.0000        0.0000        0.0000        0.0000        0.0000        0.0000        0.0000        0.0000        0.0000        0.0000        0.0000        0.0000        0.0000        0.0000        0.0000        0.0000        0.0000        0.0000        0.0000        0.0000        0.0000        0.0000        0.0000        0.0000        0.0000        0.0000        0.0000        0.0000        0.0000        0.0000        0.0000        0.0000        0.0000        0.0000        0.0000        0.0000        0.0000        0.0000        0.0000        0.0000        0.0000        0.0000        0.0000        0.0000        0.0000        0.0000        0.0000        0.0000        0.0000        0.0000        0.0000        0.0000        0.0000        0.0000        0.0000        0.0000        0.0000        0.0000        0.0000        0.0000        0.0000        0.0000        0.0000        0.0000        0.0000        0.0000        0.0000        0.0000        0.0000        0.0000        0.0000        0.0000        0.0000        0.0000        0.0000        0.0000        0.0000        0.0000        0.0000        0.0000        0.0000        0.0000        0.0000        0.0000        0.0000        0.0000        0.0000        0.0000        0.0000        0.0000       47.5974       55.4408       50.1696       54.5389       68.7222       76.2835       90.2312       84.8251       74.4048       67.6508       69.2769       68.8180       74.0291       80.6308       93.3591       90.5753      108.3363      117.6261      136.2487      141.8033      139.2888      133.2058      120.4934      112.7746      119.2768      111.2806      107.2579       96.0090      112.8085      117.6395      115.5640      118.5064      129.3409      130.9742      153.2317      133.5624      120.9999      118.3162      133.7881      190.1734      233.4875      259.9170      280.1550      276.3476      291.9875      307.2593      319.7578      336.5323      333.0297      303.7631      317.9914      252.8001      227.4552      212.1979        0.0000        0.0000        0.0000        0.0000        0.0000        0.0000        0.0000        0.0000        0.0000        0.0000        0.0000        0.0000        0.0000        0.0000        0.0000        0.0000        0.0000        0.0000        0.0000        0.0000        0.0000        0.0000        0.0000
        0.0000        0.0000        0.0000        0.0000        0.0000        0.0000        0.0000        0.0000        0.0000        0.0000        0.0000        0.0000        0.0000        0.0000        0.0000        0.0000        0.0000        0.0000        0.0000        0.0000        0.0000        0.0000        0.0000        0.0000        0.0000        0.0000        0.0000        0.0000        0.0000        0.0000        0.0000        0.0000        0.0000        0.0000        0.0000        0.0000        0.0000        0.0000        0.0000        0.0000        0.0000        0.0000        0.0000        0.0000        0.0000        0.0000        0.0000        0.0000        0.0000        0.0000        0.0000        0.0000        0.0000        0.0000        0.0000       39.6743        0.0000       36.0032       32.4846        0.0000        0.0000        0.0000        0.0000        0.0000        0.0000        0.0000        0.0000        0.0000        0.0000        0.0000        0.0000        0.0000        0.0000        0.0000        0.0000        0.0000        0.0000        0.0000        0.0000        0.0000        0.0000        0.0000        0.0000        0.0000        0.0000        0.0000        0.0000        0.0000        0.0000        0.0000        0.0000        0.0000        0.0000        0.0000        0.0000        0.0000        0.0000        0.0000        0.0000        0.0000        0.0000        0.0000        0.0000        0.0000        0.0000        0.0000        0.0000        0.0000        0.0000        0.0000        0.0000        0.0000        0.0000        0.0000        0.0000        0.0000        0.0000        0.0000        0.0000        0.0000        0.0000        0.0000        0.0000        0.0000        0.0000        0.0000        0.0000        0.0000        0.0000        0.0000        0.0000        0.0000        0.0000        0.0000        0.0000        0.0000        0.0000        0.0000        0.0000        0.0000        0.0000        0.0000        0.0000        0.0000        0.0000        0.0000        0.0000        0.0000        0.0000        0.0000        0.0000        0.0000        0.0000        0.0000        0.0000        0.0000        0.0000        0.0000        0.0000        0.0000        0.0000        0.0000        0.0000        0.0000        0.0000        0.0000        0.0000        0.0000        0.0000        0.0000        0.0000       51.8786       48.6954       46.4808       50.7767       59.0070       60.2169       63.4693       70.9003       71.1278       68.9683       66.1736       68.2959       74.0167       68.9022       76.1806       82.5700       91.8410       95.6325      106.4223      118.1063      129.1772      138.1404      126.7873      126.3654      116.1374      119.8703      116.7485      127.3740      108.6683      111.8351      121.6470      146.7181      134.0568      130.8865      126.7698      138.1538      144.4697      120.8935      121.7694      127.3520      181.8141      234.6518      266.2143      261.4049      274.4323      279.5747      286.7462      288.6793      334.7341      337.8879      321.0446      324.2067      281.7001      263.4176      232.7499      215.0939        0.0000        0.0000        0.0000        0.0000        0.0000        0.0000        0.0000        0.0000        0.0000        0.0000        0.0000        0.0000        0.0000        0.0000        0.0000        0.0000        0.0000        0.0000        0.0000        0.0000        0.0000        0.0000
        0.0000        0.0000        0.0000        0.0000        0.0000        0.0000        0.0000        0.0000        0.0000        0.0000        0.0000        0.0000        0.0000        0.0000        0.0000        0.0000        0.0000        0.0000        0.0000        0.0000        0.0000        0.0000        0.0000        0.0000        0.0000        0.0000        0.0000        0.0000        0.0000        0.0000        0.0000        0.0000        0.0000        0.0000        0.0000        0.0000        0.0000        0.0000        0.0000        0.0000        0.0000        0.0000        0.0000        0.0000        0.0000        0.0000        0.0000        0.0000        0.0000        0.0000        0.0000        0.0000        0.0000       43.1301       46.3189       45.5164       42.3872       93.3949       62.3776       21.8196        0.0000        0.0000        0.0000        0.0000        0.0000        0.0000        0.0000        0.0000        0.0000        0.0000        0.0000        0.0000        0.0000        0.0000        0.0000        0.0000        0.0000        0.0000        0.0000        0.0000        0.0000        0.0000        0.0000        0.0000        0.0000        0.0000        0.0000        0.0000        0.0000        0.0000        0.0000        0.0000        0.0000        0.0000        0.0000        0.0000        0.0000        0.0000        0.0000        0.0000        0.0000        0.0000        0.0000        0.0000        0.0000        0.0000        0.0000        0.0000        0.0000        0.0000        0.0000        0.0000        0.0000        0.0000        0.0000        0.0000        0.0000        0.0000        0.0000        0.0000        0.0000        0.0000        0.0000        0.0000        0.0000        0.0000        0.0000        0.0000        0.0000        0.0000        0.0000        0.0000        0.0000        0.0000        0.0000        0.0000        0.0000        0.0000        0.0000        0.0000        0.0000        0.0000        0.0000        0.0000        0.0000        0.0000        0.0000        0.0000        0.0000        0.0000        0.0000        0.0000        0.0000        0.0000        0.0000        0.0000        0.0000        0.0000        0.0000        0.0000        0.0000        0.0000        0.0000        0.0000        0.0000        0.0000        0.0000        0.0000        0.0000        0.0000       46.6642       47.8094       42.8246       38.5439       48.2880       44.3804       61.3888       45.3596       52.6380       66.9523       59.7960       66.0459       74.1909       84.4732       80.9314       81.7227       87.1842      112.2200      113.4859      110.8210      114.1823      126.7266      123.0207      119.0462      106.2619      110.8706      120.2961      140.1314      180.3566      172.0327      145.1709      152.3541      139.4295      133.8418      119.8877      124.9097      106.5497       87.5731       94.6454      127.9824      140.2543      188.8058      235.1886      258.0085      256.0394      261.3710      271.4498      278.7013      296.3216      329.1997      354.9532      347.0704      328.5327      287.2729      271.4364      243.3395      225.8349      201.3409      182.5860        0.0000        0.0000        0.0000        0.0000        0.0000        0.0000        0.0000        0.0000        0.0000        0.0000        0.0000        0.0000        0.0000        0.0000        0.0000        0.0000        0.0000        0.0000        0.0000        0.0000
        0.0000        0.0000        0.0000        0.0000        0.0000        0.0000        0.0000        0.0000        0.0000        0.0000        0.0000        0.0000        0.0000        0.0000        0.0000        0.0000        0.0000        0.0000        0.0000        0.0000        0.0000        0.0000        0.0000        0.0000        0.0000        0.0000        0.0000        0.0000        0.0000        0.0000        0.0000        0.0000        0.0000        0.0000        0.0000        0.0000        0.0000        0.0000        0.0000        0.0000        0.0000        0.0000        0.0000        0.0000        0.0000        0.0000        0.0000        0.0000        0.0000        0.0000        0.0000        0.0000        0.0000       28.6950       30.7791       31.7860       35.9196       38.9327       38.3802       30.0443        0.0000        0.0000        0.0000        0.0000        0.0000        0.0000        0.0000        0.0000        0.0000        0.0000        0.0000        0.0000        0.0000        0.0000        0.0000        0.0000        0.0000        0.0000        0.0000        0.0000        0.0000        0.0000        0.0000        0.0000        0.0000        0.0000        0.0000        0.0000        0.0000        0.0000        0.0000        0.0000        0.0000        0.0000        0.0000        0.0000        0.0000        0.0000        0.0000        0.0000        0.0000        0.0000        0.0000        0.0000        0.0000        0.0000        0.0000        0.0000        0.0000        0.0000        0.0000        0.0000        0.0000        0.0000        0.0000        0.0000        0.0000        0.0000        0.0000        0.0000        0.0000        0.0000        0.0000        0.0000        0.0000        0.0000        0.0000        0.0000        0.0000        0.0000        0.0000        0.0000        0.0000        0.0000        0.0000        0.0000        0.0000        0.0000        0.0000        0.0000        0.0000        0.0000        0.0000        0.0000        0.0000        0.0000        0.0000        0.0000        0.0000        0.0000        0.0000        0.0000        0.0000        0.0000        0.0000        0.0000        0.0000        0.0000        0.0000        0.0000        0.0000        0.0000        0.0000        0.0000        0.0000        0.0000        0.0000        0.0000        0.0000        0.0000       42.0229       49.4619       36.7429       29.5043       39.6396       43.2150       35.1377       33.9803       37.4261       52.2797       68.3635       68.8354       78.9435       81.4783       80.8330       84.1519       94.5879      109.5038      133.7104      123.8783      122.6320      143.0977      145.5883      144.2720      128.4462      119.0378      147.3206      180.1765      204.1573      179.9744      142.8700      121.8130      117.7706      120.1194      121.1308      132.8553      142.7638      124.6158      135.4963      155.6169      146.4547      158.4723      189.1352      203.5592      222.1115      239.9721      254.2991      269.8815      298.2935      336.6814      342.2325      334.8148      301.2108      274.5054      264.3302      274.7463      242.8935      215.5950      178.8606      168.0460      159.1052        0.0000        0.0000        0.0000        0.0000        0.0000        0.0000        0.0000        0.0000        0.0000        0.0000        0.0000        0.0000        0.0000        0.0000        0.0000        0.0000        0.0000        0.0000
        0.0000        0.0000        0.0000        0.0000        0.0000        0.0000        0.0000        0.0000        0.0000        0.0000        0.0000        0.0000        0.0000        0.0000        0.0000        0.0000        0.0000        0.0000        0.0000        0.0000        0.0000        0.0000        0.0000        0.0000        0.0000        0.0000        0.0000        0.0000        0.0000        0.0000        0.0000        0.0000        0.0000        0.0000        0.0000        0.0000        0.0000        0.0000        0.0000        0.0000        0.0000        0.0000        0.0000        0.0000        0.0000        0.0000        0.0000        0.0000        0.0000        0.0000       29.9224       27.4430       38.4734       33.7649       30.2398       31.1028       33.7897       36.2783       33.5697       32.2572       38.3970       37.1438        0.0000        0.0000        0.0000        0.0000        0.0000        0.0000        0.0000        0.0000        0.0000        0.0000        0.0000        0.0000        0.0000        0.0000        0.0000        0.0000        0.0000        0.0000        0.0000        0.0000        0.0000        0.0000        0.0000        0.0000        0.0000        0.0000        0.0000        0.0000        0.0000        0.0000        0.0000        0.0000        0.0000        0.0000        0.0000        0.0000        0.0000        0.0000        0.0000        0.0000        0.0000        0.0000        0.0000        0.0000        0.0000        0.0000        0.0000        0.0000        0.0000        0.0000        0.0000        0.0000        0.0000        0.0000        0.0000        0.0000        0.0000        0.0000        0.0000        0.0000        0.0000        0.0000        0.0000        0.0000        0.0000        0.0000        0.0000        0.0000        0.0000        0.0000        0.0000        0.0000        0.0000        0.0000        0.0000        0.0000        0.0000        0.0000        0.0000        0.0000        0.0000        0.0000        0.0000        0.0000        0.0000        0.0000        0.0000        0.0000        0.0000        0.0000        0.0000        0.0000        0.0000        0.0000        0.0000        0.0000        0.0000        0.0000        0.0000        0.0000        0.0000        0.0000        0.0000        0.0000        0.0000        0.0000        0.0000       35.3902       36.3509       41.4770       46.6365       30.7573       33.3678       55.5547       45.1849       53.1436       62.1066       59.3201       59.2209       59.9740       58.9906       81.8264       76.1521       73.1967       87.8376      104.4648      130.8987      152.3646      158.8105      134.1832      137.8017      129.6186      141.3483      143.7389      163.2584      191.0174      227.3971      204.4748      149.7790      145.7750      142.8892      137.1250      143.0460      143.4456      160.0477      155.1957      147.6866      127.8372      172.5516      172.7203      192.2082      227.5260      245.6295      265.3956      291.8431      307.8123      321.6625      330.6408      326.3268      296.1273      292.6561      278.4889      269.3358      245.3358      230.6671      193.0897      198.7727      189.1562      173.3792        0.0000        0.0000        0.0000        0.0000        0.0000        0.0000        0.0000        0.0000        0.0000        0.0000        0.0000        0.0000        0.0000        0.0000      184.9165      195.5151      180.0631        0.0000
        0.0000        0.0000        0.0000        0.0000        0.0000        0.0000        0.0000        0.0000        0.0000        0.0000        0.0000        0.0000        0.0000        0.0000        0.0000        0.0000        0.0000        0.0000        0.0000        0.0000        0.0000        0.0000        0.0000        0.0000        0.0000        0.0000        0.0000        0.0000        0.0000        0.0000        0.0000        0.0000        0.0000        0.0000        0.0000        0.0000        0.0000        0.0000        0.0000        0.0000        0.0000        0.0000        0.0000        0.0000        0.0000        0.0000        0.0000        0.0000       21.2419       24.2606       20.3261       21.5760       27.1244       28.4087       31.4263       30.1807       34.0066       33.4088       33.8746       34.1637       38.4841       43.5363       33.0638        0.0000        0.0000        0.0000        0.0000        0.0000        0.0000        0.0000        0.0000        0.0000        0.0000        0.0000        0.0000        0.0000        0.0000        0.0000        0.0000        0.0000        0.0000        0.0000        0.0000        0.0000        0.0000        0.0000        0.0000        0.0000        0.0000        0.0000        0.0000        0.0000        0.0000        0.0000        0.0000        0.0000        0.0000        0.0000        0.0000        0.0000        0.0000        0.0000        0.0000        0.0000        0.0000        0.0000        0.0000        0.0000        0.0000        0.0000        0.0000        0.0000        0.0000        0.0000        0.0000        0.0000        0.0000        0.0000        0.0000        0.0000        0.0000        0.0000        0.0000        0.0000        0.0000        0.0000        0.0000        0.0000        0.0000        0.0000        0.0000        0.0000        0.0000        0.0000        0.0000        0.0000        0.0000        0.0000        0.0000        0.0000        0.0000        0.0000        0.0000        0.0000        0.0000        0.0000        0.0000        0.0000        0.0000        0.0000        0.0000        0.0000        0.0000        0.0000        0.0000        0.0000        0.0000        0.0000        0.0000        0.0000        0.0000        0.0000        0.0000        0.0000        0.0000        0.0000        0.0000        0.0000       38.1076       35.5023       34.7026       33.7686       39.3238       37.3615       38.6255       41.7220       46.1741       48.1821       54.8394       61.8238       58.3845       61.5708       64.8388       79.1984       79.8464       72.7609       77.5020       97.7389      110.5330      128.2518      143.4138      142.9528      134.8606      167.8589      158.6193      150.4102      153.9402      153.6148      171.8954      169.2442      149.8230      122.0194      133.9644      159.4090      168.0452      134.3081      125.7396      133.1469      128.0240      133.1898      167.5322      202.0472      219.9636      266.9499      270.8575      266.2751      285.1731      301.7915      298.0639      308.8502      313.7234      314.4042      315.8570      306.4798      281.7487      261.8123      241.7841      212.0683      212.6755      204.2959      189.7539      200.7964        0.0000        0.0000        0.0000        0.0000        0.0000        0.0000        0.0000        0.0000        0.0000      213.8985      209.1151      207.5356      212.5818      210.2209      212.1394      218.8323      201.2314
        0.0000        0.0000        0.0000        0.0000        0.0000        0.0000        0.0000        0.0000        0.0000        0.0000        0.0000        0.0000        0.0000        0.0000        0.0000        0.0000        0.0000        0.0000        0.0000        0.0000        0.0000        0.0000        0.0000        0.0000        0.0000        0.0000        0.0000        0.0000        0.0000        0.0000        0.0000        0.0000        0.0000        0.0000        0.0000        0.0000        0.0000        0.0000        0.0000        0.0000        0.0000        0.0000        0.0000        0.0000        0.0000        0.0000        0.0000        0.0000       22.0204       18.7631       17.4032       16.0351       18.5666       21.7088       19.4980       23.6133       24.9924       28.5585       35.9211       35.4921       32.4838       29.7004       31.0208       32.9213       29.7007       29.0223       33.9045        0.0000        0.0000        0.0000        0.0000        0.0000        0.0000        0.0000        0.0000        0.0000        0.0000        0.0000        0.0000        0.0000        0.0000        0.0000        0.0000        0.0000        0.0000        0.0000        0.0000        0.0000        0.0000        0.0000        0.0000        0.0000        0.0000        0.0000        0.0000        0.0000        0.0000        0.0000        0.0000        0.0000        0.0000        0.0000        0.0000        0.0000        0.0000        0.0000        0.0000        0.0000        0.0000        0.0000        0.0000        0.0000        0.0000        0.0000        0.0000        0.0000        0.0000        0.0000        0.0000        0.0000        0.0000        0.0000        0.0000        0.0000        0.0000        0.0000        0.0000        0.0000        0.0000        0.0000        0.0000        0.0000        0.0000        0.0000        0.0000        0.0000        0.0000        0.0000        0.0000        0.0000        0.0000        0.0000        0.0000        0.0000        0.0000        0.0000        0.0000        0.0000        0.0000        0.0000        0.0000        0.0000        0.0000        0.0000        0.0000        0.0000        0.0000        0.0000        0.0000        0.0000        0.0000        0.0000        0.0000        0.0000        0.0000        0.0000        0.0000        0.0000       41.2120       41.0443       40.5121       44.7923       36.7570       34.9634       34.9560       35.1083       37.6675       42.7272       43.9834       53.8168       64.6627       73.2220       81.1851       87.8039       90.9576       86.2248       88.0827      105.8214      111.2188      135.0677      143.3763      152.7836      169.5866      175.4988      146.0922      144.6449      152.8703      156.3110      174.9248      164.2456      149.0263      125.2812      123.2166      160.3856      181.7982      144.1933      126.0201      116.3705      113.2171      140.0424      157.5309      232.7119      261.8328      256.9660      221.9345      251.2139      276.9118      294.5380      316.3106      348.5964      374.8430      358.5463      336.8592      317.9620      310.4059      275.7790      263.0301      253.0474      235.1073      232.5762      225.0096        0.0000        0.0000        0.0000        0.0000        0.0000        0.0000      245.9447      239.6421      245.3903      242.6722      221.5851      234.3748      219.1501      230.4752      211.3170      218.5830        0.0000        0.0000
        0.0000        0.0000        0.0000        0.0000        0.0000        0.0000        0.0000        0.0000        0.0000        0.0000        0.0000        0.0000        0.0000        0.0000        0.0000        0.0000        0.0000        0.0000        0.0000        0.0000        0.0000        0.0000        0.0000        0.0000        0.0000        0.0000        0.0000        0.0000        0.0000        0.0000        0.0000        0.0000        0.0000        0.0000        0.0000        0.0000        0.0000        0.0000        0.0000        0.0000        0.0000        0.0000        0.0000        0.0000        0.0000        0.0000        0.0000        0.0000       19.6992       18.2464       18.8369       17.8698       14.9970       15.0746       16.2521       17.1082       19.4828       21.6853       21.5401       24.9224       34.9483       32.1362       31.9681       35.1524       44.0526       35.9945       33.7245       42.6527       47.5965        0.0000        0.0000        0.0000        0.0000        0.0000        0.0000        0.0000        0.0000        0.0000        0.0000        0.0000        0.0000        0.0000        0.0000        0.0000        0.0000        0.0000        0.0000        0.0000        0.0000        0.0000        0.0000        0.0000        0.0000        0.0000        0.0000        0.0000        0.0000        0.0000        0.0000        0.0000        0.0000        0.0000        0.0000        0.0000        0.0000        0.0000        0.0000        0.0000        0.0000        0.0000        0.0000        0.0000        0.0000        0.0000        0.0000        0.0000        0.0000        0.0000        0.0000        0.0000        0.0000        0.0000        0.0000        0.0000        0.0000        0.0000        0.0000        0.0000        0.0000        0.0000        0.0000        0.0000        0.0000        0.0000        0.0000        0.0000        0.0000        0.0000        0.0000        0.0000        0.0000        0.0000        0.0000        0.0000        0.0000        0.0000        0.0000        0.0000        0.0000        0.0000        0.0000        0.0000        0.0000        0.0000        0.0000        0.0000        0.0000        0.0000        0.0000        0.0000        0.0000        0.0000        0.0000        0.0000        0.0000        0.0000        0.0000        0.0000       45.9592       28.8266       30.5579       32.8800       40.9665       35.0746       34.6069       33.0944      118.4218      206.5189       50.6253       41.5212       47.0971       64.1546       81.6084      102.3251      104.6671      125.3362      122.3565      133.6899      136.7740      155.6111      175.8401      192.2362      196.5492      177.6831      157.8010      166.2825      186.4019      199.1582      216.2096      177.6100      162.7114      148.4653      158.1368      170.4801      165.3654      151.4321      150.5638      149.0307      151.7415      164.0888      216.9068      309.8507      301.2510      267.2030      235.9138      211.2387      243.7158      318.8985      384.3371      423.7373      439.3988      395.2880      357.5694      342.5952      330.8671      291.1202      291.2880      297.9091      264.1544      243.8481      240.7832      236.6862      215.9442      213.2460      208.3629      207.8402      230.5772      266.0054      276.5053      240.0164      228.6528      217.3994      234.1645      240.0620      220.4138      206.2828      206.4294        0.0000        0.0000
        0.0000        0.0000        0.0000        0.0000        0.0000        0.0000        0.0000        0.0000        0.0000        0.0000        0.0000        0.0000        0.0000        0.0000        0.0000        0.0000        0.0000        0.0000        0.0000        0.0000        0.0000        0.0000        0.0000        0.0000        0.0000        0.0000        0.0000        0.0000        0.0000        0.0000        0.0000        0.0000        0.0000        0.0000        0.0000        0.0000        0.0000        0.0000        0.0000        0.0000        0.0000        0.0000        0.0000        0.0000        0.0000        0.0000        0.0000        0.0000       18.1962       19.1465       20.5102       26.2098       22.4317       22.8142       22.3855       23.7025       16.8171       19.5656       19.7367       22.1752       27.5966       32.6233       29.8608       38.2845       49.6827       39.1425       38.9527       44.8654       48.3633       61.1693        0.0000        0.0000        0.0000        0.0000        0.0000        0.0000        0.0000        0.0000        0.0000        0.0000        0.0000        0.0000        0.0000        0.0000        0.0000        0.0000        0.0000        0.0000        0.0000        0.0000        0.0000        0.0000        0.0000        0.0000        0.0000        0.0000        0.0000        0.0000        0.0000        0.0000        0.0000        0.0000        0.0000        0.0000        0.0000        0.0000        0.0000        0.0000        0.0000        0.0000        0.0000        0.0000        0.0000        0.0000        0.0000        0.0000        0.0000        0.0000        0.0000        0.0000        0.0000        0.0000        0.0000        0.0000        0.0000        0.0000        0.0000        0.0000        0.0000        0.0000        0.0000        0.0000        0.0000        0.0000        0.0000        0.0000        0.0000        0.0000        0.0000        0.0000        0.0000        0.0000        0.0000        0.0000        0.0000        0.0000        0.0000        0.0000        0.0000        0.0000        0.0000        0.0000        0.0000        0.0000        0.0000        0.0000        0.0000        0.0000        0.0000        0.0000        0.0000        0.0000        0.0000        0.0000        0.0000        0.0000        0.0000        0.0000        0.0000       23.1650       23.4917       28.1310       33.9840       43.1229        0.0000       28.8921       58.9005       64.5963        0.0000        0.0000        0.0000       62.7688       76.1005      103.7627      109.0032      136.7265      125.2676      128.1907      148.2970      174.0466      189.8505      218.6036      217.8751      192.4387      188.4917      185.1999      177.6013      175.2208      185.3128      160.3970      145.5838      156.4609      162.4615      169.0065      155.1162      163.9559      160.9881      146.9198      173.6465      196.9582      203.3325      222.5833      289.3706      277.4387      244.5496      242.0996      259.7213      387.4469      394.6754      454.9534      435.6212      417.7797      356.0769      373.9394      360.8875      318.9789      296.8850      293.0483      265.1226      244.5916      229.6659      218.8698      202.7676      187.4466      170.3364      179.6411      228.4640      248.3739      249.7453      236.9640      230.6387      236.6232      225.6237      219.8226      209.3985      210.5412      207.2941        0.0000        0.0000
        0.0000        0.0000        0.0000        0.0000        0.0000        0.0000        0.0000        0.0000        0.0000        0.0000        0.0000        0.0000        0.0000        0.0000        0.0000        0.0000        0.0000        0.0000        0.0000        0.0000        0.0000        0.0000        0.0000        0.0000        0.0000        0.0000        0.0000        0.0000        0.0000        0.0000        0.0000        0.0000        0.0000        0.0000        0.0000        0.0000        0.0000        0.0000       17.6753       23.8697       26.1103        0.0000        0.0000        0.0000        0.0000        0.0000        0.0000        0.0000       23.4904       21.7272       18.8125       22.4283       27.0828       30.0596       37.4852       78.6786       52.3174       21.3148       19.7925       23.9620       25.1241       30.4861       34.5261       39.7868       39.5303       36.4636       35.6834       42.7078       49.3408       54.9864        0.0000        0.0000        0.0000        0.0000        0.0000        0.0000        0.0000        0.0000        0.0000        0.0000        0.0000        0.0000        0.0000        0.0000        0.0000        0.0000        0.0000        0.0000        0.0000        0.0000        0.0000        0.0000        0.0000        0.0000        0.0000        0.0000        0.0000        0.0000        0.0000        0.0000        0.0000        0.0000        0.0000        0.0000        0.0000        0.0000        0.0000        0.0000        0.0000        0.0000        0.0000        0.0000        0.0000        0.0000        0.0000        0.0000        0.0000        0.0000        0.0000        0.0000        0.0000        0.0000        0.0000        0.0000        0.0000        0.0000        0.0000        0.0000        0.0000        0.0000        0.0000        0.0000        0.0000        0.0000        0.0000        0.0000        0.0000        0.0000        0.0000        0.0000        0.0000        0.0000        0.0000        0.0000        0.0000        0.0000        0.0000        0.0000        0.0000        0.0000        0.0000        0.0000        0.0000        0.0000        0.0000        0.0000        0.0000        0.0000        0.0000        0.0000        0.0000        0.0000        0.0000        0.0000        0.0000        0.0000        0.0000        0.0000        0.0000        0.0000        0.0000        0.0000        0.0000        0.0000        0.0000        0.0000        0.0000        0.0000        0.0000        0.0000        0.0000        0.0000        0.0000      103.3856      106.5324      127.1367      136.3113      117.8210      115.5924      142.0305      190.3813      222.5727      245.2614      222.9446      192.2226      182.1003      175.4539      167.1039      171.7380      170.5564      167.9713      183.7122      173.7390      166.6595      154.5401      154.3027      170.4202      160.7309      193.6057      194.3429      210.2265      239.6957      258.8416      242.3314      241.8375      265.4826      326.3350      391.8938      371.2730      416.5468      394.6989      424.2101      405.6237      383.4058      368.9459      348.9597      320.0053      304.5935      264.1796      224.2801      194.5888      183.0705      159.7158      146.8452      144.7480      153.9302      182.5990      201.9053      224.5900      235.7752      235.1350      227.7389      213.8671      222.9880      224.9200      240.0035        0.0000        0.0000        0.0000
        0.0000        0.0000        0.0000        0.0000        0.0000        0.0000        0.0000        0.0000        0.0000        0.0000        0.0000        0.0000        0.0000        0.0000        0.0000        0.0000        0.0000        0.0000        0.0000        0.0000        0.0000        0.0000        0.0000        0.0000        0.0000        0.0000        0.0000        0.0000        0.0000        0.0000        0.0000        0.0000        0.0000        0.0000        0.0000        0.0000        0.0000        0.0000       17.5714       23.3982       30.2884       29.3135       26.0463       24.1828       22.1323       23.3419       28.2189       36.9760       46.7287       35.1801       22.4173       23.9659       25.2911       24.8511       30.7377       86.6078       25.6439       16.9145       18.3302       19.7481       22.4274       24.1636       32.8296       38.0107       33.5841       32.0342       34.6726       44.2721       49.8365       51.5022       62.3101       51.3823        0.0000        0.0000        0.0000        0.0000        0.0000        0.0000        0.0000        0.0000        0.0000        0.0000        0.0000        0.0000        0.0000        0.0000        0.0000        0.0000        0.0000        0.0000        0.0000        0.0000        0.0000        0.0000        0.0000        0.0000        0.0000        0.0000        0.0000        0.0000        0.0000        0.0000        0.0000        0.0000        0.0000        0.0000        0.0000        0.0000        0.0000        0.0000        0.0000        0.0000        0.0000        0.0000        0.0000        0.0000        0.0000        0.0000        0.0000        0.0000        0.0000        0.0000        0.0000        0.0000        0.0000        0.0000        0.0000        0.0000        0.0000        0.0000        0.0000        0.0000        0.0000        0.0000        0.0000        0.0000        0.0000        0.0000        0.0000        0.0000        0.0000        0.0000        0.0000        0.0000        0.0000        0.0000        0.0000        0.0000        0.0000        0.0000        0.0000        0.0000        0.0000        0.0000        0.0000        0.0000        0.0000        0.0000        0.0000        0.0000        0.0000        0.0000        0.0000        0.0000        0.0000        0.0000        0.0000        0.0000        0.0000        0.0000        0.0000        0.0000        0.0000        0.0000        0.0000        0.0000        0.0000        0.0000        0.0000        0.0000        0.0000        0.0000        0.0000        0.0000      119.2567      129.8887      146.6253      128.4058      132.2592      158.1254      189.9481      239.1400      243.3418      234.0488      169.4789      199.2874      184.7936      186.5673      179.6088      182.5868      195.4246      202.2414      177.9090      159.5640      148.9009      149.8885      167.8051      161.7360      182.9759      212.4780      185.8949      234.8234      189.7639      181.9676      205.8861      232.5947      315.0611      292.5087      297.9761      350.1224      332.4128      361.5178      372.1669      327.1853      302.1717      295.0141      274.6238      247.9689      222.9144      221.4026      184.4015      171.0381      147.3951      138.5357      156.8815      166.5688      162.8224      178.2250      184.1893      196.3300      201.5699      196.9488      225.9228      233.4788      245.9854        0.0000        0.0000        0.0000        0.0000
        0.0000        0.0000        0.0000        0.0000        0.0000        0.0000        0.0000        0.0000        0.0000        0.0000        0.0000        0.0000        0.0000        0.0000        0.0000        0.0000        0.0000        0.0000        0.0000        0.0000        0.0000        0.0000        0.0000        0.0000        0.0000        0.0000        0.0000        0.0000        0.0000        0.0000        0.0000        0.0000        0.0000        0.0000        0.0000        0.0000        0.0000       11.5748       13.0168       15.3386       17.8952       18.4409       18.9761       20.7007       21.1941       21.0294       24.3533       24.8769       34.0112       22.8782       17.3222       23.6610       32.4430       33.3357       23.0590       23.5134       39.9364        9.7150       11.1765       17.2707       19.4897       20.4817       26.2146       32.9865       30.1058       31.0727       33.2447       35.4108       36.6006       42.4155       51.9244       35.9259        0.0000        0.0000        0.0000        0.0000        0.0000        0.0000        0.0000        0.0000        0.0000        0.0000        0.0000        0.0000        0.0000        0.0000        0.0000        0.0000        0.0000        0.0000        0.0000        0.0000        0.0000        0.0000        0.0000        0.0000        0.0000        0.0000        0.0000        0.0000        0.0000        0.0000        0.0000        0.0000        0.0000        0.0000        0.0000        0.0000        0.0000        0.0000        0.0000        0.0000        0.0000        0.0000        0.0000        0.0000        0.0000        0.0000        0.0000        0.0000        0.0000        0.0000        0.0000        0.0000        0.0000        0.0000        0.0000        0.0000        0.0000        0.0000        0.0000        0.0000        0.0000        0.0000        0.0000        0.0000        0.0000        0.0000        0.0000        0.0000        0.0000        0.0000        0.0000        0.0000        0.0000        0.0000        0.0000        0.0000        0.0000        0.0000        0.0000        0.0000        0.0000        0.0000        0.0000        0.0000        0.0000        0.0000        0.0000        0.0000        0.0000        0.0000        0.0000        0.0000        0.0000        0.0000        0.0000        0.0000        0.0000        0.0000        0.0000        0.0000        0.0000        0.0000        0.0000        0.0000        0.0000        0.0000        0.0000       56.9563       58.6526       72.4372       69.5209      119.8889        0.0000      133.2757      129.4173      117.6079      148.4600      163.7860      197.2003      221.1992      212.7372      219.4989      213.9195      201.3385      176.9746      163.5359      158.1751      149.5554      179.9160      159.7720      152.6859      155.2625      140.1242      163.8141      173.8738      132.8491      167.2014      215.3512      226.0926      193.2573      163.9730      181.7869      213.4958      220.7909      233.8411      227.9771      220.9186      251.8334      297.3190      262.7540      253.6798      284.1226      271.2442      256.4082      227.0927      186.4449      179.2194      179.6800      159.6655      148.8420      138.9089      136.8208      154.8200      133.7702      134.6505      149.1452      141.3747      164.1990      170.1028      185.7387      191.5001      183.1397      198.0875        0.0000        0.0000        0.0000        0.0000
        0.0000        0.0000        0.0000        0.0000        0.0000        0.0000        0.0000        0.0000        0.0000        0.0000        0.0000        0.0000        0.0000        0.0000        0.0000        0.0000        0.0000        0.0000        0.0000        0.0000        0.0000        0.0000        0.0000        0.0000        0.0000        0.0000        0.0000        0.0000        0.0000        0.0000        0.0000        0.0000        0.0000        0.0000        0.0000        0.0000        0.0000       11.8924       12.8316       14.6107       14.9723       15.2417       15.8999       18.4794       19.4587       20.0710       23.7264       18.2572       17.3534       16.3278       17.6290       18.4829       27.9715       21.7882       13.9908        9.5029        8.2649       11.8147       16.2278       21.4938       20.9906       25.1706       24.8465       28.7598       26.2954       25.9610       33.9883       32.5059       31.6740       31.5816       43.6525       35.8048       42.9614        0.0000        0.0000        0.0000        0.0000        0.0000        0.0000        0.0000        0.0000        0.0000        0.0000        0.0000        0.0000        0.0000        0.0000        0.0000        0.0000        0.0000        0.0000        0.0000        0.0000        0.0000        0.0000        0.0000        0.0000        0.0000        0.0000        0.0000        0.0000        0.0000        0.0000        0.0000        0.0000        0.0000        0.0000        0.0000        0.0000        0.0000        0.0000        0.0000        0.0000        0.0000        0.0000        0.0000        0.0000        0.0000        0.0000        0.0000        0.0000        0.0000        0.0000        0.0000        0.0000        0.0000        0.0000        0.0000        0.0000        0.0000        0.0000        0.0000        0.0000        0.0000        0.0000        0.0000        0.0000        0.0000        0.0000        0.0000        0.0000        0.0000        0.0000        0.0000        0.0000        0.0000        0.0000        0.0000        0.0000        0.0000        0.0000        0.0000        0.0000        0.0000        0.0000        0.0000        0.0000        0.0000        0.0000        0.0000        0.0000        0.0000        0.0000        0.0000        0.0000        0.0000        0.0000        0.0000        0.0000        0.0000        0.0000        0.0000        0.0000        0.0000        0.0000       34.8402       34.5624       51.5083       59.4583       59.9603       69.9855       58.6436       78.9708      109.8804      100.3077      106.4509      110.4483      111.4320      154.8738      164.6403      211.1669      234.3554      214.6188      180.9761      225.6025      174.3518      160.5004      141.0328      118.6531      119.6176      164.3653      163.0106      163.8437      152.2660      130.0408      125.3141      123.9830      128.4600      149.3675      193.6001      183.0515      179.9551      187.7025      187.7182      174.5555      184.1187      199.4456      210.7677      206.4645      199.0105      248.4596      219.9223      228.2891      229.9660      221.7642      199.8773      190.7030      176.2470      158.0032      150.9920      135.7448      124.4235      132.8069      120.4848      134.1323      137.2270      151.3409      136.4507      138.7350      150.6576      143.9642      157.7640      170.8885      194.0740        0.0000        0.0000        0.0000        0.0000        0.0000
        0.0000        0.0000        0.0000        0.0000        0.0000        0.0000        0.0000        0.0000        0.0000        0.0000        0.0000        0.0000        0.0000        0.0000        0.0000        0.0000        0.0000        0.0000        0.0000        0.0000        0.0000        0.0000        0.0000        0.0000        0.0000        0.0000        0.0000        0.0000        0.0000        0.0000        0.0000        0.0000        0.0000        0.0000        0.0000        0.0000       10.3375       10.5421       12.4370       13.6283       13.3991       14.4453       16.7515       21.7283       19.4118       17.8327       18.4417       16.9249       12.7229       12.7323       13.6450        8.0609        8.3914       12.6342        8.9787        8.4252        9.3762       13.7705       15.2196       21.4077       20.8802       21.2304       24.5404       27.3757       28.9902       28.9492       32.2408       32.5570       29.5525       29.9875       35.7817       37.9024        0.0000        0.0000        0.0000        0.0000        0.0000        0.0000        0.0000        0.0000        0.0000        0.0000        0.0000        0.0000        0.0000        0.0000        0.0000        0.0000        0.0000        0.0000        0.0000        0.0000        0.0000        0.0000        0.0000        0.0000        0.0000        0.0000        0.0000        0.0000        0.0000        0.0000        0.0000        0.0000        0.0000        0.0000        0.0000        0.0000        0.0000        0.0000        0.0000        0.0000        0.0000        0.0000        0.0000        0.0000        0.0000        0.0000        0.0000        0.0000        0.0000        0.0000        0.0000        0.0000        0.0000        0.0000        0.0000        0.0000        0.0000        0.0000        0.0000        0.0000        0.0000        0.0000        0.0000        0.0000        0.0000        0.0000        0.0000        0.0000        0.0000        0.0000        0.0000        0.0000        0.0000        0.0000        0.0000        0.0000        0.0000        0.0000        0.0000        0.0000        0.0000        0.0000        0.0000        0.0000        0.0000        0.0000        0.0000        0.0000        0.0000        0.0000        0.0000        0.0000        0.0000        0.0000        0.0000        0.0000        0.0000        0.0000        0.0000        0.0000       38.4478       43.2706       56.7964       56.1118       48.7835       48.2985       51.1296       55.8642       58.0091       63.2526       78.3871       93.9704      100.0106       93.8710       99.8171      108.5450      123.3992      150.1542      166.7841      207.0365      175.7677      152.2857      159.2830      132.0027      134.1094      121.4674      125.8746      113.3231      138.0593      141.4476      116.0980      135.5146      139.2727      127.1717      131.4812      148.2281      170.3950      158.8521      157.6876      182.5682      226.6361      189.4384      162.4533      166.4162      175.7077      191.2650      192.6251      208.4999      217.3673      177.9191      209.0954      195.6435      183.0334      162.0790      154.1114      138.4996      135.3149      135.5400      152.4971      122.1373      109.7996      117.6505      104.2546      111.2647      120.7352      115.1639      142.7621      159.0530      151.8941      150.6595      161.6621      175.7379        0.0000        0.0000        0.0000        0.0000        0.0000
        0.0000        0.0000        0.0000        0.0000        0.0000        0.0000        0.0000        0.0000        0.0000        0.0000        0.0000        0.0000        0.0000        0.0000        0.0000        0.0000        0.0000        0.0000        0.0000        0.0000        0.0000        0.0000        0.0000        0.0000        0.0000        0.0000        0.0000        0.0000        0.0000        0.0000        0.0000        0.0000        0.0000        0.0000        0.0000        9.5643        8.8950        9.5775       12.6750       13.8247       13.6738       14.4087       15.0645       18.0874       16.8864       16.6273       16.0437       12.7002       12.6291       11.5640       11.3545        8.5738        6.9764        7.8134       10.9760       11.0862       11.6989       15.7157       13.9281       21.3482       22.5621       21.6969       22.1939       25.5818       26.3222       27.2996       25.1399       27.2360       32.4481       27.8981       27.1935       22.5235        0.0000        0.0000        0.0000        0.0000        0.0000        0.0000        0.0000        0.0000        0.0000        0.0000        0.0000        0.0000        0.0000        0.0000        0.0000        0.0000        0.0000        0.0000        0.0000        0.0000        0.0000        0.0000        0.0000        0.0000        0.0000        0.0000        0.0000        0.0000        0.0000        0.0000        0.0000        0.0000        0.0000        0.0000        0.0000        0.0000        0.0000        0.0000        0.0000        0.0000        0.0000        0.0000        0.0000        0.0000        0.0000        0.0000        0.0000        0.0000        0.0000        0.0000        0.0000        0.0000        0.0000        0.0000        0.0000        0.0000        0.0000        0.0000        0.0000        0.0000        0.0000        0.0000        0.0000        0.0000        0.0000        0.0000        0.0000        0.0000        0.0000        0.0000        0.0000        0.0000        0.0000        0.0000        0.0000        0.0000        0.0000        0.0000        0.0000        0.0000        0.0000        0.0000        0.0000        0.0000        0.0000        0.0000        0.0000        0.0000        0.0000        0.0000        0.0000        0.0000        0.0000        0.0000        0.0000        0.0000        0.0000        0.0000        0.0000       38.2120       39.4258       50.8285       54.6025       51.7319       39.2822       34.1640       38.9212       49.6952       49.0820       50.4136       59.8358       72.3873       82.7424       90.4088       89.8641       89.3233      126.2887      158.1293      187.1474      172.0277      134.2170      133.4770      131.3537      116.7414      111.3815      112.8465      110.0582      104.5003      111.8954      108.8321      120.3992      121.3055      129.1326      130.3573      133.9176      184.0836      186.9916      163.3086      173.2084      202.0880      176.7577      144.4002      142.9971      142.2476      168.1909      205.0000      195.1909      199.0872      211.0337      167.3682      162.3831      169.4356      165.3875      168.8740      144.5967      125.6911      124.2930      130.1865      108.6167      105.3168       99.3082      102.4048       99.2577      113.9358      114.8733      120.8758      137.4928      151.2471      158.5377      145.5649      147.2343      157.4708        0.0000        0.0000        0.0000        0.0000        0.0000
        0.0000        0.0000        0.0000        0.0000        0.0000        0.0000        0.0000        0.0000        0.0000        0.0000        0.0000        0.0000        0.0000        0.0000        0.0000        0.0000        0.0000        0.0000        0.0000        0.0000        0.0000        0.0000        0.0000        0.0000        0.0000        0.0000        0.0000        0.0000        0.0000        0.0000        0.0000        0.0000        0.0000        0.0000        0.0000        8.0059        7.3931       11.0888       11.4571       16.9333       17.3167       17.5479       17.7725       14.2570       12.5532       15.2798       12.9839       10.7829       10.3808       34.6826       39.6992       13.3261        9.4888        9.3692       11.2610        7.5351        6.9179        5.7336        8.3632       21.0107       21.5864       20.4564       21.0636       24.1653       22.7945       23.2502       23.9794       33.5411       35.6237       33.2447       27.6579       22.8264        0.0000        0.0000        0.0000        0.0000        0.0000        0.0000        0.0000        0.0000        0.0000        0.0000        0.0000        0.0000        0.0000        0.0000        0.0000        0.0000        0.0000        0.0000        0.0000        0.0000        0.0000        0.0000        0.0000        0.0000        0.0000        0.0000        0.0000        0.0000        0.0000        0.0000        0.0000        0.0000        0.0000        0.0000        0.0000        0.0000        0.0000        0.0000        0.0000        0.0000        0.0000        0.0000        0.0000        0.0000        0.0000        0.0000        0.0000        0.0000        0.0000        0.0000        0.0000        0.0000        0.0000        0.0000        0.0000        0.0000        0.0000        0.0000        0.0000        0.0000        0.0000        0.0000        0.0000        0.0000        0.0000        0.0000        0.0000        0.0000        0.0000        0.0000        0.0000        0.0000        0.0000        0.0000        0.0000        0.0000        0.0000        0.0000        0.0000        0.0000        0.0000        0.0000        0.0000        0.0000        0.0000        0.0000        0.0000        0.0000        0.0000        0.0000        0.0000        0.0000        0.0000        0.0000        0.0000        0.0000        0.0000        0.0000       50.3771       39.0555       43.6054       46.3600       43.6716       41.0103       40.0497       37.9167       37.1329       32.9559       38.4163       49.5991       47.9374       43.5720       49.4968       51.7560       52.9481       60.8343      113.9131      165.4512      163.4657      111.6162      100.2215      113.9257       83.4250       84.2767       77.0389       75.0152       83.0519       91.3645       94.4685      119.2622      150.0678      142.0743      125.1964      120.8791      132.8503      177.3883      198.2852      178.4257      196.5930      185.8441      154.0203      144.2552      142.6204      132.2583      149.8735      155.0988      152.5299      159.5543      152.6190      141.2050      151.8780      175.3957      168.4367      143.4931      123.2548      114.6493      107.5436      116.1319      105.7906      105.7316      103.2499       91.7555       95.9094       94.2151      105.1111      111.9306      103.6025      124.7647      138.6303      132.7447      141.4471        0.0000        0.0000        0.0000        0.0000        0.0000        0.0000
        0.0000        0.0000        0.0000        0.0000        0.0000        0.0000        0.0000        0.0000        0.0000        0.0000        0.0000        0.0000        0.0000        0.0000        0.0000        0.0000        0.0000        0.0000        0.0000        0.0000        0.0000        0.0000        0.0000        0.0000        0.0000        0.0000        0.0000        0.0000        0.0000        0.0000        0.0000        0.0000        0.0000        0.0000        0.0000       13.4776        8.2407       10.5043       11.4949       18.0533       18.1907       21.4754       22.3868       17.6398       15.9874       13.6333       12.6299        9.6562        9.7265       20.7733       15.3420        9.8939        8.9726        8.1034        8.7154        6.1144       12.6798        8.8193       11.8051       23.1782       25.2015       25.2942       26.7247       26.2447       27.2422       23.5085       24.9468       30.9684       32.4966       27.2343       27.4333        0.0000        0.0000        0.0000        0.0000        0.0000        0.0000        0.0000        0.0000        0.0000        0.0000        0.0000        0.0000        0.0000        0.0000        0.0000        0.0000        0.0000        0.0000        0.0000        0.0000        0.0000        0.0000        0.0000        0.0000        0.0000        0.0000        0.0000        0.0000        0.0000        0.0000        0.0000        0.0000        0.0000        0.0000        0.0000        0.0000        0.0000        0.0000        0.0000        0.0000        0.0000        0.0000        0.0000        0.0000        0.0000        0.0000        0.0000        0.0000        0.0000        0.0000        0.0000        0.0000        0.0000        0.0000        0.0000        0.0000        0.0000        0.0000        0.0000        0.0000        0.0000        0.0000        0.0000        0.0000        0.0000        0.0000        0.0000        0.0000        0.0000        0.0000        0.0000        0.0000        0.0000        0.0000        0.0000        0.0000        0.0000        0.0000        0.0000        0.0000        0.0000        0.0000        0.0000        0.0000        0.0000        0.0000        0.0000        0.0000        0.0000        0.0000        0.0000        0.0000        0.0000        0.0000       61.7176       63.4815        0.0000       81.8194       72.0808       77.6046       61.2162       54.3589       55.2066       37.2369       38.1835       55.7186       37.3317       39.1151       43.5069       46.9032       50.6276       63.2930       44.8895       45.0653       43.4190       48.7493       56.6910       92.0660      121.6718      123.8580      112.4154      122.4625      121.7772       92.3509       76.5778       80.8031       98.9940       98.0627      104.8961       99.6382      134.4616      156.9275      151.0252      137.7679      137.8836      153.2404      167.6072      183.3430      177.5828      173.7104      157.8947      155.7827      150.8317      133.4272      118.4695      118.9281      134.3313      137.6212      147.5314      156.9878      140.0704      158.7395      157.0786      134.3259      114.0410       95.9038      101.9698      106.7865      106.9901      118.8260      123.6516      103.6142       84.0160       80.0603       82.2707       78.4980       83.1946       89.9584      101.4315      110.3097      118.8548        0.0000        0.0000        0.0000        0.0000        0.0000        0.0000        0.0000
        0.0000        0.0000        0.0000        0.0000        0.0000        0.0000        0.0000        0.0000        0.0000        0.0000        0.0000        0.0000        0.0000        0.0000        0.0000        0.0000        0.0000        0.0000        0.0000        0.0000        0.0000        0.0000        0.0000        0.0000        0.0000        0.0000        0.0000        0.0000        0.0000       31.7577       27.5886       25.4337       31.1373       25.2951       19.5004       12.7358        7.4530        6.2071        8.1798       14.0582       15.7035       17.3846       21.3509       24.2980       19.1167       15.9537       15.8435       11.3784        9.6296        9.4042       10.5852        8.7804        9.1975       10.7234       11.8144       10.5992       15.5650       21.0040       16.5966       22.1243       23.1388       29.7522       24.1815       26.2818       26.5748       23.5266       22.9376       27.1488       27.6159       31.4377       28.4205       25.5660       24.8778        0.0000        0.0000        0.0000        0.0000        0.0000        0.0000        0.0000        0.0000        0.0000        0.0000        0.0000        0.0000        0.0000        0.0000        0.0000        0.0000        0.0000        0.0000        0.0000        0.0000        0.0000        0.0000        0.0000        0.0000        0.0000        0.0000        0.0000        0.0000        0.0000        0.0000        0.0000        0.0000        0.0000        0.0000        0.0000        0.0000        0.0000        0.0000        0.0000        0.0000        0.0000        0.0000        0.0000        0.0000        0.0000        0.0000        0.0000        0.0000        0.0000        0.0000        0.0000        0.0000        0.0000        0.0000        0.0000        0.0000        0.0000        0.0000        0.0000        0.0000        0.0000        0.0000        0.0000        0.0000        0.0000        0.0000        0.0000        0.0000        0.0000        0.0000        0.0000        0.0000        0.0000        0.0000        0.0000        0.0000        0.0000        0.0000        0.0000        0.0000        0.0000        0.0000        0.0000        0.0000        0.0000        0.0000        0.0000        0.0000        0.0000        0.0000        0.0000       61.8396       62.3283       63.7851       60.1483       63.0814       63.2202       67.2985       52.0390       57.3484       51.8050       40.1058       38.4615       76.7512       34.5999       39.4865       36.3012       39.1296       50.4626       61.3101       46.0632       49.3559       41.4999       51.5581       71.2706       91.8171       93.4727      113.3096      121.4736      123.5387      144.3918      107.3759      102.3239      143.7547      181.3051      150.7738      105.6613       94.5454       99.8268       95.0597      128.4400      118.9473      147.6304      154.0683      154.3054      155.5385      168.7592      164.0659      158.7363      161.5479      141.3554      128.7141      112.6585      110.8617      129.5686      116.2188      127.6697      121.3144      113.5113      110.9605      138.6368      118.3647      116.6867      109.3359      117.3123      104.9897      102.8201       86.2186       89.3108       77.5367       76.1492       79.4143       83.3408       75.7851       75.7504       86.7237       95.9275       98.9541        0.0000        0.0000        0.0000        0.0000        0.0000        0.0000        0.0000        0.0000
        0.0000        0.0000        0.0000        0.0000        0.0000        0.0000        0.0000        0.0000        0.0000        0.0000        0.0000        0.0000        0.0000        0.0000        0.0000        0.0000        0.0000        0.0000        0.0000        0.0000        0.0000        0.0000        0.0000        0.0000        0.0000        0.0000       30.0065       40.4490       41.7427       40.1771       33.2371       20.6251       19.8431       18.9286       19.5442       14.0653        7.9952       18.3858        8.8602       10.9090       12.5785       12.9379       14.2819       15.2162       15.8752       13.3653       14.9011       10.1844       11.0575       12.1854       13.1513       10.7715       14.1519       15.6098       15.8433       11.0690       20.6582       20.9333       17.8037       22.7690       23.6949       27.1051       25.4630       27.5273       27.7425       25.3897       23.3252       26.7928       27.7816       30.2047       33.1746       25.7738       29.5423       29.7553       30.1319       35.6057       51.0713       40.8690       40.4314       36.0308       37.4554       33.3652        0.0000        0.0000        0.0000        0.0000        0.0000        0.0000        0.0000        0.0000        0.0000        0.0000        0.0000        0.0000        0.0000        0.0000        0.0000        0.0000        0.0000        0.0000        0.0000        0.0000        0.0000        0.0000        0.0000        0.0000        0.0000        0.0000        0.0000        0.0000        0.0000        0.0000        0.0000        0.0000        0.0000        0.0000        0.0000        0.0000        0.0000        0.0000        0.0000        0.0000        0.0000        0.0000        0.0000        0.0000        0.0000        0.0000        0.0000        0.0000        0.0000        0.0000        0.0000        0.0000        0.0000        0.0000        0.0000        0.0000        0.0000        0.0000        0.0000        0.0000        0.0000        0.0000        0.0000        0.0000        0.0000        0.0000        0.0000        0.0000        0.0000        0.0000        0.0000       20.4154       19.1963       22.4737       28.0126       33.9488        0.0000        0.0000        0.0000        0.0000       51.5162       58.6602       55.6288       50.6551       50.2418       49.2144       57.7047       51.5194       46.6182       45.3209       48.6166       49.9791       43.1141       38.1960       38.3515       35.1925       37.0740       50.2607       45.0944       55.4329       40.8555       45.2509       52.0033       61.7402       89.5394       79.6521       75.2320       67.1933       87.0605       82.8639      102.3481      116.0161      115.8360      108.0018      150.5914      222.0330      173.6728      121.3961       95.4846       98.3691      101.5481      124.5570      115.9218      132.4091      146.3516      153.6084      156.2349      161.9885      148.8306      139.5387      151.9670      136.5160      123.6316      105.5002      100.0010       93.8120       93.3013       95.1070       96.5366      106.2088      108.1166      113.9274       94.3833       93.5015       93.0333      107.5524       98.0624       82.6488       77.7823       83.9475       85.0889       84.1767       80.8963       85.7028       84.4278       79.0319       90.7860      103.3764       89.2242        0.0000        0.0000        0.0000        0.0000        0.0000        0.0000        0.0000        0.0000
        0.0000        0.0000        0.0000        0.0000        0.0000        0.0000        0.0000        0.0000        0.0000        0.0000        0.0000        0.0000        0.0000        0.0000        0.0000        0.0000        0.0000        0.0000        0.0000        0.0000        0.0000        0.0000        0.0000        0.0000        0.0000       21.8597       26.7590       20.0791       19.1373       17.5817       17.8726       15.3738       13.7356       15.5161       14.3699       10.4941        7.7904       21.4019       21.6684        7.1415        6.5894        6.8976        9.9567       20.1547       15.6945       10.9923       12.2504       13.6202       15.5730       15.4901       13.7652       15.3626       21.0794       20.1182       21.8138       20.2228       20.0440       20.5014       23.0789       26.3627       26.9135       29.0117       28.7359       30.7586       31.7112       28.4717       29.2678       29.3163       26.2879       26.9870       27.4025       21.1029       20.0405       27.2141       27.4190       29.1386       26.2617       26.6162       27.1146       29.0573       31.2275       31.7672       25.1134       32.8528        0.0000        0.0000        0.0000        0.0000        0.0000        0.0000        0.0000        0.0000        0.0000        0.0000        0.0000        0.0000        0.0000        0.0000        0.0000        0.0000        0.0000        0.0000        0.0000        0.0000        0.0000        0.0000        0.0000        0.0000        0.0000        0.0000        0.0000        0.0000        0.0000        0.0000        0.0000        0.0000        0.0000        0.0000        0.0000        0.0000        0.0000        0.0000        0.0000        0.0000        0.0000        0.0000        0.0000        0.0000        0.0000        0.0000        0.0000        0.0000        0.0000        0.0000        0.0000        0.0000        0.0000        0.0000        0.0000        0.0000        0.0000        0.0000        0.0000        0.0000        0.0000        0.0000        0.0000        0.0000        0.0000        0.0000        0.0000        0.0000       40.2727       40.7740       50.0725       58.3950       50.4951       54.2289       58.7375       64.5886       66.7363       57.8562       51.7471       54.8475       46.2643       38.4289       34.5598       40.7873       41.7177       48.4648       46.3943       50.6511       55.8237       50.7569       50.2531       47.9970       49.5579       50.1205       46.7546       53.3837       45.8895       45.5568       49.3970       57.2425       64.5476       74.4781       74.5261       66.7949       46.9626       51.6086       60.2745       64.7957       80.7533       97.3326      113.6087      121.5400      120.4088      133.1684      113.4078      106.3683       92.6364      107.0804      107.7318      109.9107      128.8353      125.9448      127.7462      146.6174      143.6880      134.0138      130.4309      128.6145      135.8745      128.6031      106.2706       96.8289       94.0869       88.9958       92.0200       90.5472      100.0735      105.0068      107.3828       93.8736       94.2142      101.8961       88.8540       97.8077       93.5861       85.3994       82.2725       87.1637       91.3368       92.0587        0.0000        0.0000       94.7699       89.9049       92.4137       74.3685        0.0000        0.0000        0.0000        0.0000        0.0000        0.0000        0.0000        0.0000        0.0000
        0.0000        0.0000        0.0000        0.0000        0.0000        0.0000        0.0000        0.0000        0.0000        0.0000        0.0000        0.0000        0.0000        0.0000        0.0000        0.0000        0.0000        0.0000        0.0000        0.0000        0.0000        0.0000        0.0000        0.0000        0.0000        0.0000       28.1066       36.0346       34.0644       24.5289       51.4938       52.4079       13.8480       15.8441       15.5709       12.8610        9.2905        7.2298        9.3508        7.8478        8.3890        7.8650       10.9453       18.1058       14.0507       11.6482       15.9708       21.5446       22.8791       16.7720       16.2727       18.1295       20.8237       19.3994       24.7492       20.5054       23.1556       22.3147       28.7945       29.6171       30.4440       33.5105       33.4352       30.5553       31.5996       28.3420       27.0808       25.3491       23.9950       27.4195       26.0080       18.0326       15.7158       24.8518       33.8364       26.8646       25.8401       22.0267       22.7794       18.5477       21.6595       18.2066       10.8773       10.3900       26.1151       32.5402        0.0000        0.0000        0.0000        0.0000        0.0000        0.0000        0.0000        0.0000        0.0000        0.0000        0.0000        0.0000        0.0000        0.0000        0.0000        0.0000        0.0000        0.0000        0.0000        0.0000        0.0000        0.0000        0.0000        0.0000        0.0000        0.0000        0.0000        0.0000        0.0000        0.0000        0.0000        0.0000        0.0000        0.0000        0.0000        0.0000        0.0000        0.0000        0.0000        0.0000        0.0000        0.0000        0.0000        0.0000        0.0000        0.0000        0.0000        0.0000        0.0000        0.0000        0.0000        0.0000        0.0000        0.0000        0.0000        0.0000        0.0000        0.0000        0.0000        0.0000        0.0000        0.0000        0.0000        0.0000        0.0000        0.0000       43.0549       44.0299       46.4451       58.1201       43.9659       41.4505       59.2755       55.2548       48.3450       43.9969       43.3505       45.0581       38.2255       35.1818       32.8982       34.8330       34.5034       39.7216       53.1878       67.3275       59.0421       48.4719       52.9483       57.4660       60.4640       66.2312       69.3429       76.4347       61.8707       53.8114       53.8573       64.7281       62.2615       53.9277       47.5474       35.1017       31.5431       37.0208       50.3844       59.7895       75.2833      144.0960      122.7113       98.7343       91.3761       97.7256      120.7090       96.7118       94.1700      107.0837      111.4829      105.8137      112.3282      126.3466      139.9626      139.2024      133.4545      129.5912      126.3773      102.0623       94.5629       90.5443       93.2951       95.9359       88.6804       86.4364       96.9962       94.8758       91.6771       88.5296       82.3301       85.6084       90.2935       96.3512      101.2182       85.0703       80.2621       77.4820       81.2447       82.6036       82.3214        0.0000        0.0000        0.0000        0.0000        0.0000        0.0000        0.0000        0.0000        0.0000        0.0000        0.0000        0.0000        0.0000        0.0000        0.0000        0.0000
        0.0000        0.0000        0.0000        0.0000        0.0000        0.0000        0.0000        0.0000        0.0000        0.0000        0.0000        0.0000        0.0000        0.0000        0.0000        0.0000        0.0000        0.0000        0.0000        0.0000        0.0000        0.0000        0.0000        0.0000        0.0000        0.0000        0.0000       16.0555       14.5722       14.7682       16.4300       27.5686       12.0855       12.9050       15.0746       14.9687       12.6783       11.2143       11.9451       22.5663       15.8763       17.3010       14.9399       19.4739       16.9523       14.4450       20.0596       29.2186       29.1074       21.5616       20.6991       22.5247       24.2594       27.8613       32.9511       30.0321       24.6395       24.8573       29.8408       32.0364       33.5286       35.3267       40.8768       36.1181       33.9884       27.3513       24.7340       23.9818       23.4892       23.7257       22.7691       15.7810       15.6100       19.2207       26.1600       24.8994       22.2310       19.6115       18.5433       17.1919       14.0221        9.4737        9.4784       14.4317       16.0050       32.9471       62.2732       19.8410       25.0366       35.6983        0.0000        0.0000        0.0000        0.0000        0.0000        0.0000        0.0000        0.0000        0.0000        0.0000        0.0000        0.0000        0.0000        0.0000        0.0000        0.0000        0.0000        0.0000        0.0000        0.0000        0.0000        0.0000        0.0000        0.0000        0.0000        0.0000        0.0000        0.0000        0.0000        0.0000        0.0000        0.0000        0.0000        0.0000        0.0000        0.0000        0.0000        0.0000        0.0000        0.0000        0.0000        0.0000        0.0000        0.0000        0.0000        0.0000        0.0000        0.0000        0.0000        0.0000        0.0000        0.0000        0.0000        0.0000        0.0000        0.0000        0.0000        0.0000        0.0000        0.0000        0.0000       36.3843       32.3430       33.5111       37.8747       44.8018       47.6723       39.7674       40.1350       39.1521       36.3644       37.9484       40.2724       40.3843       34.3608       27.8296       26.9796       31.5974       36.3211       48.4288       59.5882       67.3716       50.0431       52.6360       57.2651       60.1387       62.7712       66.8816       65.1926       64.1371       66.9782       59.1901       59.3421       61.6782       53.5783       48.1677       48.1615       35.7776       38.5033       46.9061       55.0858       82.1405      111.6736      135.6680      142.7856       83.7729       83.4513       90.4776      107.2496      106.6899      105.3568      102.9423      105.3677      100.2985      101.1787      132.9919      127.3466      124.9772      123.2568      129.8785      118.2581       99.4530       93.4340       92.1644       88.9793       99.6595       90.3602       87.3171       91.4026       89.7123       94.6295       88.6539       77.6297       84.9942       83.3927       84.2943       73.8285       76.7218       71.6269       69.3258       78.6226       76.5325       86.3158        0.0000        0.0000        0.0000        0.0000        0.0000        0.0000        0.0000        0.0000        0.0000        0.0000        0.0000        0.0000        0.0000        0.0000        0.0000        0.0000
        0.0000        0.0000        0.0000        0.0000        0.0000        0.0000        0.0000        0.0000        0.0000        0.0000        0.0000        0.0000        0.0000        0.0000        0.0000        0.0000        0.0000        0.0000        0.0000        0.0000        0.0000        0.0000        0.0000        0.0000        0.0000        0.0000        0.0000       14.2159       15.2962       15.6367       15.4355       12.2842       12.3515       13.7182       16.4584       19.9691       20.4252       25.4182       28.0273       58.2061       69.8371       50.8274       38.7065       20.1798       17.8307       20.4532       23.6508       26.3103       20.4039       18.0410       22.0788       31.2197       34.3851       34.5595       33.4766       32.0836       30.8877       27.6653       31.8207       31.3202       36.4283       36.5845       39.6108       29.9537       28.0255       24.9537       25.7236       24.7589       20.1358       20.9313       20.6235       14.2753       13.0631       13.2819       17.8299       14.0518       14.8864       17.4878       21.9257       20.4915       11.3284       14.9990       10.5273       14.9869       19.2843       16.6686       40.8572       42.8197       20.5299       24.8206        0.0000        0.0000        0.0000        0.0000        0.0000        0.0000        0.0000        0.0000        0.0000        0.0000        0.0000        0.0000        0.0000        0.0000        0.0000        0.0000        0.0000        0.0000        0.0000        0.0000        0.0000        0.0000        0.0000        0.0000        0.0000        0.0000        0.0000        0.0000        0.0000        0.0000        0.0000        0.0000        0.0000        0.0000        0.0000        0.0000        0.0000        0.0000        0.0000        0.0000        0.0000        0.0000        0.0000        0.0000        0.0000        0.0000        0.0000        0.0000        0.0000        0.0000        0.0000        0.0000        0.0000        0.0000        0.0000        0.0000        0.0000        0.0000        0.0000        0.0000        0.0000        0.0000       34.6824       34.0421       34.5635       43.7417       50.7754       53.4781       50.7740       36.2176       32.3072       37.4605       38.8731       39.3457       36.7811       33.6402       35.8412       42.2371       48.4508       53.9342       60.2040       53.3933       48.6140       50.4422       54.5295       62.6277       68.6189       67.1142       64.2773       56.4027       59.6914       74.0825       82.8994       80.6141       73.7899       61.0674       55.1939       43.2949       43.9318       50.6945       53.9102       54.2081       78.4293       71.1774       81.5240       70.1542       65.4559       69.7678       87.7269       88.6206       85.5644       89.6470       92.7609       93.8130       95.7272      115.1957      115.4596      115.7801      121.3978      123.7738      129.9309      112.8119      120.0068       98.7963       85.6145       87.7689       74.4308       80.0339       82.6958       82.8128       82.3003       73.6308       74.8529       78.3614       82.3812       78.1034       78.9315       74.0201       66.6263       64.0980       70.9023       70.9545       84.5913        0.0000        0.0000        0.0000        0.0000        0.0000        0.0000        0.0000        0.0000        0.0000        0.0000        0.0000        0.0000        0.0000        0.0000        0.0000        0.0000
        0.0000        0.0000        0.0000        0.0000        0.0000        0.0000        0.0000        0.0000        0.0000        0.0000        0.0000        0.0000        0.0000        0.0000        0.0000        0.0000        0.0000        0.0000        0.0000        0.0000        0.0000        0.0000        0.0000        0.0000        0.0000        0.0000        0.0000        0.0000       19.6367       19.8798       19.0502       18.6130       17.7669       17.5478       19.5092       19.6290       19.1297       20.9575       26.7909       39.9163       70.8464      102.8990       64.8325       39.7606       28.8241       27.4220       26.0732       21.9075       20.5113       20.4153       24.5245       36.5390       41.3816       43.9074       43.0085       39.3131       37.6535       36.3645       52.1455      154.9792      152.9603       66.9237       51.6601       40.7374       41.2436       37.3971       30.0956       23.1771       19.7847       17.5088       17.4592       11.7953       11.0442        9.5843       15.1493       19.6038       15.9557       14.7734       21.1775       23.6503       22.2633       21.8932       24.2163       25.1747       16.2720       24.3871       18.6960       27.9703       21.1050       26.4341        7.9054        0.0000        0.0000        0.0000        0.0000        0.0000        0.0000        0.0000        0.0000        0.0000        0.0000        0.0000        0.0000        0.0000        0.0000        0.0000        0.0000        0.0000        0.0000        0.0000        0.0000        0.0000        0.0000        0.0000        0.0000        0.0000        0.0000        0.0000        0.0000        0.0000        0.0000        0.0000        0.0000        0.0000        0.0000        0.0000        0.0000        0.0000        0.0000        0.0000        0.0000        0.0000        0.0000        0.0000        0.0000        0.0000        0.0000        0.0000        0.0000        0.0000        0.0000        0.0000        0.0000        0.0000        0.0000        0.0000        0.0000        0.0000        0.0000        0.0000        0.0000        0.0000        0.0000       50.1302       44.1476       41.4624       40.2948       43.0695       37.4035       32.0440       29.6977       26.6108       29.3656       35.2563       28.7549       30.5361       30.9413       40.3767       52.0641       63.8408       57.2886       49.1146       56.8304       71.6267       71.6400       80.7947       74.7324       70.0941       78.8466       74.0495       74.9819       80.2674       83.3239       79.7167       82.0915       71.5435       73.4368       59.9376       53.6725       49.1785       54.1514       65.6411       62.6552       70.0818       74.9900       77.6070       80.3815       81.2879       85.7446       88.0003       90.8043      102.5318      102.9507       96.4140      105.9408      130.7504      125.9488      119.1627      126.9140      133.2490      127.1267      101.2295      107.4539       96.3738       80.6516       67.6145       62.5235       65.0119       78.6431       51.8983       45.4126       42.6870       42.3144       57.6589       81.7930       82.3513       73.6796       72.5490       67.1314       59.5115       56.6092       69.7210       73.9945        0.0000        0.0000        0.0000        0.0000        0.0000        0.0000        0.0000        0.0000        0.0000        0.0000        0.0000        0.0000        0.0000        0.0000        0.0000        0.0000
        0.0000        0.0000        0.0000        0.0000        0.0000        0.0000        0.0000        0.0000        0.0000        0.0000        0.0000        0.0000        0.0000        0.0000        0.0000        0.0000        0.0000        0.0000        0.0000        0.0000        0.0000        0.0000        0.0000        0.0000        0.0000        0.0000        0.0000        0.0000       20.8625       22.2558       21.9496       20.9697       22.9403       26.2416       23.2026       19.6291       22.1915       18.9951       22.0774       23.6693       25.7343       25.7592       30.3507       28.3404       31.7047       50.0854       79.9982       62.1454       31.3324       28.1921       44.7236       40.7560       44.1007       46.9184       45.1712       46.8248       41.4840       36.2815       39.9761       85.8547       96.7026      112.6134       89.7106       79.7153       52.7845       45.9962       54.8557       46.5213       30.9196       24.8192       22.4198       19.5203       19.1379       15.3971       20.7988       21.9714       15.7742       16.8105       26.7676       23.1678       20.9777       27.0355       32.3551       37.5285       28.0216       16.8178       20.9137       16.6483       20.3098       22.8780       11.8477        0.0000        0.0000        0.0000        0.0000        0.0000        0.0000        0.0000        0.0000        0.0000        0.0000        0.0000        0.0000        0.0000        0.0000        0.0000        0.0000        0.0000        0.0000        0.0000        0.0000        0.0000        0.0000        0.0000        0.0000        0.0000        0.0000        0.0000        0.0000        0.0000        0.0000        0.0000        0.0000        0.0000        0.0000        0.0000        0.0000        0.0000        0.0000        0.0000        0.0000        0.0000        0.0000        0.0000        0.0000        0.0000        0.0000        0.0000        0.0000        0.0000        0.0000        0.0000        0.0000        0.0000        0.0000        0.0000        0.0000        0.0000        0.0000        0.0000        0.0000       44.4108       43.6272       54.6850       36.6839       34.8175       36.2260       41.4566       32.2522       27.5725       31.4872       32.6871       39.5097       45.0902       45.1043       36.2523       35.3276       43.2584       51.6711       59.3027       58.7880       65.9122       75.4852       85.6730       81.1802       87.6885       92.0636       87.2051      100.0384       93.2715       79.4987       79.5466       86.2314       79.8130       69.7941       63.2950       69.6124       56.8361       52.9957       51.0806       58.1898       69.4421       73.4250       76.0090       77.6260       81.6454       85.6573       82.9106       86.6296       93.3580      102.8709      109.0307      108.0254      118.8203      124.5638      140.0625      122.4542      119.1665      125.7021      138.2160      126.0436      104.7797      104.6234       91.8917       76.1094       65.8909       66.2894       70.1166       57.3835       51.3905       45.5038       48.6304       43.3764       45.5607       56.4751       78.1317       73.3933       58.9561       66.4412       49.1409       52.6611       65.9430       69.6394        0.0000        0.0000        0.0000        0.0000        0.0000        0.0000        0.0000        0.0000        0.0000        0.0000        0.0000        0.0000        0.0000        0.0000        0.0000        0.0000
        0.0000        0.0000        0.0000        0.0000        0.0000        0.0000        0.0000        0.0000        0.0000        0.0000        0.0000        0.0000        0.0000        0.0000        0.0000        0.0000        0.0000        0.0000        0.0000        0.0000        0.0000        0.0000        0.0000        0.0000        0.0000        0.0000        0.0000        0.0000       34.6618       35.5938       39.0683       41.5544       39.0936       30.4204       26.1611       20.3136       19.8082       20.3158       21.2661       20.9147       23.0996       27.3754       27.2222       25.6870       31.0493       35.2604       53.3348       49.5934       42.9385       26.4429       50.8464       43.7540       41.0953       37.4815       42.3661       45.3893       39.2490       39.1243       34.1609       27.8007       28.7609       32.7546       41.7253       77.6530      124.9537       97.4176       68.9634       47.0292       33.1093       29.6328       18.9479       17.2303       17.2286        8.3461       14.9423       18.6753       18.1787       23.7496       23.0667       46.1165       59.7965       39.4412       51.4780       68.6690       33.8681       23.2089       17.6219       14.8791       11.8082        5.2854       26.2616       21.2763        0.0000        0.0000        0.0000        0.0000        0.0000        0.0000        0.0000        0.0000        0.0000        0.0000        0.0000        0.0000        0.0000        0.0000        0.0000        0.0000        0.0000        0.0000        0.0000        0.0000        0.0000        0.0000        0.0000        0.0000        0.0000        0.0000        0.0000        0.0000        0.0000        0.0000        0.0000        0.0000        0.0000        0.0000        0.0000        0.0000        0.0000        0.0000        0.0000        0.0000        0.0000        0.0000        0.0000        0.0000        0.0000        0.0000        0.0000        0.0000        0.0000        0.0000        0.0000        0.0000        0.0000        0.0000        0.0000        0.0000        0.0000        0.0000       38.0810       37.5515       42.9614       48.2913       29.6236       28.4576       28.8895       33.8133       30.5916       25.2215       30.8342       28.6117       29.5514       47.1979       42.3987       47.8294       62.5145       47.7173       44.3975       54.7504       52.4995       51.8527      121.7629      103.0738       63.9645       68.1479       82.3298       87.5530       90.3447       90.1933       80.8555       81.4739       83.4508       65.2546       56.9947       50.9348       50.5855       55.3522       65.6152       54.2723       57.7706       68.9915       80.2740       85.3017       91.1614       89.1290       85.5106       87.3992       83.8365       95.7871       98.7952      104.1983      113.0400      123.2957      125.5693      128.4422      117.0408      126.6711      114.3834      123.1380      131.6374      119.9319      100.5364      103.8792      111.0371      100.0437       85.2318       73.5904       70.5510       77.0735       60.6561       45.7612       47.3229       48.4603       42.5783       43.4833       49.6112       51.6916       51.8598       56.0025       53.9672       64.8235       63.2158       63.5539        0.0000        0.0000        0.0000        0.0000        0.0000        0.0000        0.0000        0.0000        0.0000        0.0000        0.0000        0.0000        0.0000        0.0000        0.0000
        0.0000        0.0000        0.0000        0.0000        0.0000        0.0000        0.0000        0.0000        0.0000        0.0000        0.0000        0.0000        0.0000        0.0000        0.0000        0.0000        0.0000        0.0000        0.0000        0.0000        0.0000        0.0000        0.0000        0.0000        0.0000        0.0000        0.0000       31.7198       38.6040       37.4366       39.2358       33.8552       32.5393       29.1097       27.4036       27.0279       28.8847       32.0163       30.5763       29.5569       41.7330       54.1972       36.2452       30.5237       30.9762       22.1680       22.1279       24.2570       30.6047       24.9963       28.6863       50.2312       50.4596       66.5104       64.9499       52.9410       52.0584       49.0789       34.6227       22.2522       22.1367       21.3504       22.3999       22.3994       23.5794       29.7887       22.6266       15.5555       21.7605       21.0184       15.9338       16.2723       14.5513       19.4150       15.9118       27.6531       16.0328       13.0449       11.2475       19.1705       22.0007       38.7850       79.1636      397.0786      271.2627       31.0078       29.3205       10.1656        3.2214        1.8659       16.0353       30.6222       70.4920        0.0000        0.0000        0.0000        0.0000        0.0000        0.0000        0.0000        0.0000        0.0000        0.0000        0.0000        0.0000        0.0000        0.0000        0.0000        0.0000        0.0000        0.0000        0.0000        0.0000        0.0000        0.0000        0.0000        0.0000        0.0000        0.0000        0.0000        0.0000        0.0000        0.0000        0.0000        0.0000        0.0000        0.0000        0.0000        0.0000        0.0000        0.0000        0.0000        0.0000        0.0000        0.0000        0.0000        0.0000        0.0000        0.0000        0.0000        0.0000        0.0000        0.0000        0.0000        0.0000        0.0000        0.0000        0.0000        0.0000       24.8580       28.8062       38.1275       45.2838       29.9206       26.9604       24.8303       34.0014       31.3046       33.4154       26.7854       26.3714       30.1518       36.6105       57.3248       54.3020       55.6369       60.7753       53.3887       51.8556       66.8746       57.7737       63.7413       81.9232       67.3797       68.9569       64.0023       64.3117       72.5743       78.6671       70.3492       69.0108       65.1064       59.1171       48.4877       56.9985       57.9956       42.6271       50.1039       44.9437       46.7178       61.1732       77.0079       82.0745       88.5305       92.1443       93.4047       92.7193      107.3794       91.5118       94.0963      101.5644       97.6371      113.9348      130.7138      144.7762      138.0037      127.7985      133.0847      116.7046      122.6539      124.6527      118.9524      146.6737      127.0614      100.2576      110.3624       86.9966       76.9191       89.3464       92.1796       83.1385       74.3433       57.6591       54.2240       50.1422       46.8132       47.1903       48.7409       53.8336       60.8434       51.5437       52.7802       57.6367        0.0000        0.0000        0.0000        0.0000        0.0000        0.0000        0.0000        0.0000        0.0000        0.0000        0.0000        0.0000        0.0000        0.0000        0.0000        0.0000
        0.0000        0.0000        0.0000        0.0000        0.0000        0.0000        0.0000        0.0000        0.0000        0.0000        0.0000        0.0000        0.0000        0.0000        0.0000        0.0000        0.0000        0.0000        0.0000        0.0000        0.0000        0.0000        0.0000        0.0000        0.0000        0.0000        0.0000       25.9045       27.1517       29.6075       32.1121       38.8522       37.3371       30.9953       35.4103       47.6547       42.5670       36.7034       39.5930       33.5188       28.2216       29.2494       26.4847       26.3146       26.2449       26.7192       30.5652       26.7020       25.5832       28.2384       30.7259       27.2099       29.2196       40.5220       43.0846       35.9566       37.2831       38.0341       28.6881       20.7359       21.1867       20.4844       21.2892       21.3073       21.0367       15.3893       13.6941       10.4077        9.6388        8.1987       11.2212       10.2567       10.6872       19.6176       19.8575       15.1103        8.9780       10.7036        9.1003       14.1697       12.1700       16.8516       25.5801      114.0318      127.8417       34.1254       37.6698       24.2220        7.3961        6.3204        8.9808       23.4813       42.0817       36.0336       37.8284       13.2132       20.6492       22.8038       11.3332       12.1356       18.7836        0.0000        0.0000        0.0000        0.0000        0.0000        0.0000       18.6207       15.8202       18.2238       19.9873        0.0000        0.0000        0.0000        0.0000        0.0000        0.0000        0.0000        0.0000        0.0000        0.0000        0.0000        0.0000        0.0000        0.0000        0.0000        0.0000        0.0000        0.0000        0.0000        0.0000        0.0000        0.0000        0.0000        0.0000        0.0000        0.0000        0.0000        0.0000        0.0000        0.0000        0.0000        0.0000        0.0000        0.0000        0.0000        0.0000       32.9147       33.6404       36.4381       46.3239       46.7283       37.2232       33.1807       32.8158       36.8972       49.6562       27.1004       30.6320       33.9468       32.4955       35.7007       43.7996       65.9959       58.7882       75.1197       89.0141       64.9279       56.6942       68.9499       68.3047       61.4619       64.8240       68.8289       74.3758       55.4671       53.0222       50.7096       59.5080       60.7657       54.4166       38.7796       32.6343       30.0354       34.8052       39.2360       34.2136       40.4791       32.8866       36.6394       40.3920       64.4072       76.3269      101.9680      117.0602      123.1708      125.7571      116.8576      105.1787      100.9399       99.9123      111.3677      135.4326      151.5672      144.3179      118.0498      113.1503      105.9784      105.9405      105.8955      112.0211      125.4537      113.9127      107.8061       97.3662      108.5428      104.9360      115.1219      113.2756      132.5938      142.4538      131.5112      113.2007       60.6127       49.6741       45.4083       48.3612       52.9606       47.0100       45.3314       47.0102       42.5698       42.7769        0.0000        0.0000        0.0000        0.0000        0.0000        0.0000        0.0000        0.0000        0.0000        0.0000        0.0000        0.0000        0.0000        0.0000        0.0000        0.0000
        0.0000        0.0000        0.0000        0.0000        0.0000        0.0000        0.0000        0.0000        0.0000        0.0000        0.0000        0.0000        0.0000        0.0000        0.0000        0.0000        0.0000        0.0000        0.0000        0.0000        0.0000        0.0000        0.0000        0.0000        0.0000        0.0000       39.6214       32.2201       29.6594       33.3836       39.8347       40.0377       38.0070       36.5675       32.0549       35.4893       47.1414       68.3514       75.8381       48.9919       35.6798       35.6131       26.6724       26.7977       25.2013       26.6694       49.6054       72.2362       68.5829       49.4919       32.7076       28.1418       30.2197       33.3232       40.6794       32.8070       32.8061       34.4786       34.5758       34.0925       29.4733       23.0044       16.3443       14.9999       10.7140        9.5880       10.4430        6.2197        5.7133        5.1839        8.6401        4.4167        4.0954        3.5289        5.7592        5.8414        6.0245       10.5460       10.7023       10.5494       12.4790       11.7677        7.2206        8.5394        7.2122       11.7727       13.8656        4.6347        3.8922        4.5435        7.8602       17.9289       28.0832       22.3307       25.0153       23.0587       15.2900       19.8218       14.5137       25.4480       19.2343       26.5065       35.1369       22.4585       11.7335        6.3064       14.0896       15.9867       19.0277       24.9183       23.3034       18.1217       17.3318       16.1685       13.5117        0.0000        0.0000        0.0000        0.0000        0.0000        0.0000        0.0000        0.0000        0.0000        0.0000        0.0000        0.0000        0.0000        0.0000        0.0000        0.0000        0.0000        0.0000        0.0000        0.0000        0.0000       35.0834       31.6453       30.6218       44.2484       45.7989       42.4828       57.2839       55.6513       53.2091       47.4307       39.8448       48.5342       67.2158       54.3976       46.5294       46.9763       40.0759       41.3998       38.5319       34.1432       35.2713       36.5415       43.0039       39.7293       30.5317       33.3430       47.0590       63.4252       66.5451       82.3828       76.5958       64.9261       55.9814       52.7071       63.3906       60.0510       55.1482       70.2470       77.8486       57.5690       46.9849       43.2687       43.7581       44.8137       37.5662       36.5988       31.3949       30.0279       36.3428       34.8477       27.5300       28.9843       29.3962       31.5189       36.6406       61.0118       99.0600      120.3683      119.3605      133.1557      122.1031      125.0068      113.2924      111.5814      128.8534      124.3128      137.2061      142.3669      129.6720      115.9253      116.7252      103.3936      103.6653      103.8268       94.3536       96.7599       99.8393      100.8716       97.2400      112.6486      114.9814      119.0705      126.2383      147.8630      155.0975      152.2966      128.3409       72.5609       52.6029       45.7228       44.0861       42.7808       35.8303       37.1175       34.1370        0.0000        0.0000        0.0000        0.0000        0.0000        0.0000        0.0000        0.0000        0.0000        0.0000        0.0000        0.0000        0.0000        0.0000        0.0000        0.0000        0.0000        0.0000
        0.0000        0.0000        0.0000        0.0000        0.0000        0.0000        0.0000        0.0000        0.0000        0.0000        0.0000        0.0000        0.0000        0.0000        0.0000        0.0000        0.0000        0.0000        0.0000        0.0000        0.0000        0.0000        0.0000        0.0000        0.0000        0.0000       41.4127       33.3241       29.8588       30.0404       31.6103       36.3351       52.0018       59.9986       48.1707       34.8993       26.9991       28.8928       31.3381       30.9604       41.1217       58.4619       42.6331       80.8402       44.6746       44.0078       38.9486       42.5403       36.5606       30.8777       27.0095       27.9373       26.7592       24.8025       20.1275       19.5710       21.0948       21.9220       19.2245       21.8799       25.4933       25.3729       19.7393       12.0008        9.6379        7.5289       10.2272        4.8657        5.2583        7.0181        4.8192        3.3667        3.6717        3.2218        2.9780        4.4545        4.0627        6.0302        8.7662       15.4339       11.6676        7.9931        5.0366        6.6505        4.4771        9.5289        7.2526       12.0516        2.4769        4.7688        9.1968       16.6527       14.6691       17.8245       29.9318       15.5039       14.9533       31.9969       60.9537       60.0064       43.0978       52.4404       28.1881       12.1457        7.2194       16.9363       22.4224       14.6695       14.2818       13.7534       13.8357       12.0963       11.9519       11.3288       11.8490       16.6460       22.7238       20.8622        0.0000        0.0000        0.0000        0.0000        0.0000        0.0000        0.0000        0.0000        0.0000        0.0000        0.0000        0.0000       33.0130       27.2918       23.0247       23.4013       23.5651       30.2558       30.5022       23.2567       34.6765       44.9827       45.1310       42.4601       43.0106       51.1004       60.6708       43.2291       63.3819       85.3560       76.9029       66.1247       71.3734       64.3763       57.7118       58.5889       51.5757       42.9034       35.0770       44.7410       43.6327       44.9223       42.2181       43.1304       54.3391       59.0215       58.5089       60.1512       53.0037       51.0414       47.4532       56.1501       60.4068       46.1110       50.1732       45.6302       53.6452       34.2836       31.4235       35.7002       41.8717       40.7871       24.1701       22.1322       22.5234       24.7794       29.8418       26.8127       29.1188       38.6699       32.5434       36.4896       44.8344       68.9098       99.7176      113.7624      111.7953      115.5278      126.5049      129.3158      117.9549      108.8557      115.7646      121.2417      119.1986      105.5771      112.8528      118.6934      125.3018      113.5466      106.9659       94.7633       84.6117       84.0840       91.2995       96.4255      100.6359      115.0105      120.2367      142.6036      140.1136      167.2022      163.8704      153.3730      131.5464       76.7193       57.4565       43.1605       37.4040        0.0000       30.8598       30.0231       32.1654        0.0000        0.0000        0.0000        0.0000        0.0000        0.0000        0.0000        0.0000        0.0000        0.0000        0.0000        0.0000        0.0000        0.0000        0.0000        0.0000        0.0000        0.0000
        0.0000        0.0000        0.0000        0.0000        0.0000        0.0000        0.0000        0.0000        0.0000        0.0000        0.0000        0.0000        0.0000        0.0000        0.0000        0.0000        0.0000        0.0000        0.0000        0.0000        0.0000        0.0000        0.0000        0.0000        0.0000       41.0361       38.2553       29.2407       27.5081       26.6231       27.4542       29.1981       30.6504       33.2905       31.3654       27.9666       27.1961       29.2366       33.2319       33.1521       33.5603       34.6710       34.4051       33.1643       33.0031       34.0676       35.3346       28.5025       29.0800       26.3656       24.8142       22.7682       19.3113       44.9823       44.7649       18.9833       16.3849       15.4829       15.0854       16.4213       20.5426       20.2278       17.5822       10.9493       13.6579       11.2716        8.5347        4.4570        4.2293        3.4196        3.4375        2.6991        2.8821        2.6371        2.5223        3.8939        5.1862        4.4637        5.3306        5.7097        2.9434        1.2226        2.1973        5.9270       15.7910       14.9260       15.3947       13.1649        4.3442        2.6008        1.9411       18.7592       10.9936       11.6010       16.0136       11.9411       20.4046       63.8763       96.9222       64.0773       35.6406       27.1082       20.9873       11.8930       10.7123       14.3291       10.3226        9.1992       11.2076        8.5180        8.3058        9.4528       11.1155       10.9218       10.2466        7.8553       10.6366        9.7179       14.7549       21.0619       18.3177        0.0000        0.0000        0.0000        0.0000        0.0000        0.0000        0.0000        0.0000       29.1498       30.4605       27.4665       24.7010       21.0607       19.7285       23.3218       21.9037       32.2975       35.5511       38.4535       40.9063       31.6458       33.5063       43.9791       41.2876       53.6918       64.0638       66.0644       75.5192       63.0988       67.1643       79.1274       84.8632       68.8411       61.0846       45.8434       38.3299       40.7290       45.2799       51.3511       58.0348       64.5969       67.4744       84.6865       77.0082       69.6167       56.5947       48.1665       45.1002       41.3947       46.5313       49.7037       46.7069       41.5284       48.1178       34.3074       33.4439       33.0459       34.8780       26.7601       20.5244       22.4994       21.1695       24.7825       28.0883       34.1038       48.6309       62.9938       53.9262       56.8526       59.8750       83.7253       95.2244      102.9804      108.0192      107.9355      114.6753      118.5248      107.3154      105.2540      126.3440      138.9415      141.2295      120.3112      120.5765      124.8377      119.0592      110.4919      114.1880      108.9560       99.2260      108.7911      113.2112      107.8038      112.0145      130.3313      136.9034      145.2632      162.5876      159.7849      159.2058      146.9115      123.0557       78.9208       63.2295        0.0000        0.0000        0.0000        0.0000        0.0000        0.0000        0.0000        0.0000        0.0000        0.0000        0.0000        0.0000        0.0000        0.0000        0.0000        0.0000        0.0000        0.0000        0.0000        0.0000        0.0000        0.0000        0.0000        0.0000
        0.0000        0.0000        0.0000        0.0000        0.0000        0.0000        0.0000        0.0000        0.0000        0.0000        0.0000        0.0000        0.0000        0.0000        0.0000        0.0000        0.0000        0.0000        0.0000        0.0000        0.0000        0.0000       38.3982       37.0865       34.8050       36.1027       38.5659       34.3095       35.4749       33.8956       32.0118       30.3243       30.7134       31.0543       27.9796       27.3815       28.5285       26.4663       27.1674       26.8879       22.1457       19.1998       21.0360       21.5049       20.5081       18.1306       14.9317       13.7628       12.3097       12.9193       15.5191       16.5654       13.5720       46.6241       55.2089       41.7335       16.5231       12.9976       10.7301       11.3552       11.6230       10.2633       11.3441       11.8724       13.7871       14.2336        7.0824        3.9880        3.5401        2.5853        2.5649        0.6657        1.3261        2.2124        3.2832        2.6263        2.2438        2.3476        1.6412        2.2987        2.1299        2.3453        2.9322       14.9299       14.4132       11.3787       12.6366       10.0032       10.1860       10.9525       11.0619       14.9320       15.6069       16.3235       18.0114       17.4206       34.3350       39.0189       58.7266       36.8052       23.8057       34.0138       22.7078        5.2186        9.8657        9.3514        7.4618        7.6150        7.1296        4.7296        3.7750        4.5892        4.5809        4.9546        5.2638        5.1066        5.8969        6.9512       14.4794       24.6666       30.0575       25.7828       22.2753       23.6031       27.5612       23.7492       28.6869       27.9709       28.6183       28.7357       21.7045       20.3254       19.9236       24.3231       25.1090       25.9885       33.1909       36.8087       33.8030       43.6148       45.6325       37.5682       43.4359       46.1828       45.1024       44.6409       50.9409       59.7714       58.1641       66.1322       59.4413       66.1873       71.9234       61.1746       61.5210       48.0913       44.2590       44.4052       54.8179       75.7986       81.4460       88.4627       79.8680       80.3834       79.6294       72.9360       55.4409       41.1737       38.4327       37.9522       32.9741       43.4428       42.3207       48.6369       44.9047       35.1266       30.8359       24.8335       21.5882       20.5423       21.2138       28.2782       28.4599       38.6821       43.3352       50.2793       71.7475       81.5278       98.4016       88.4368       73.2867       71.7144       78.1908       82.1445       88.0969       83.3125       89.0576       97.3918      110.1979      112.4937      124.5091      143.1292      131.6327      119.9928      148.4126      129.9125      122.3329      125.1176      120.9212      123.1421      123.5379      141.3328      154.4640      123.5672      117.0637      118.3342      121.0078      125.8750      134.7971      155.3303      156.4641      148.7022      128.1056       91.5936        0.0000        0.0000        0.0000        0.0000        0.0000        0.0000        0.0000        0.0000        0.0000        0.0000        0.0000        0.0000        0.0000        0.0000        0.0000        0.0000        0.0000        0.0000        0.0000        0.0000        0.0000        0.0000        0.0000        0.0000        0.0000
        0.0000        0.0000        0.0000        0.0000        0.0000        0.0000        0.0000        0.0000        0.0000        0.0000        0.0000        0.0000        0.0000        0.0000        0.0000        0.0000        0.0000        0.0000       42.7056       43.2833       44.6757       47.0681       51.6713       38.1238       35.9280       35.6922       31.0964       29.4359       34.0135       38.6137       37.8800       27.2169       21.5425       19.4428       16.2540       16.6786       16.9016       19.1499       20.7088       14.2166       11.5563       10.0281       12.5455       17.4904       16.5765       12.9780        8.3531        8.9045        8.0015        5.8841        9.3463       11.2900       12.4685       11.6148       13.9249       13.6954       13.6670        8.1316        7.8799        9.4298        8.3814        7.3422        8.8532        9.6530        8.2604        4.0911        3.3142        4.0635        3.7436        4.2530        2.7204        0.6374        2.1073        1.4893        2.4433        4.5482        8.0358        8.0204        5.6431        2.7413        2.5624        2.4667        3.3833        5.0014        6.8293       11.5168       13.6330       10.2938       10.5023       11.9774        9.4882       14.1608       17.4946       18.8887       20.4307       28.7670       33.9174       29.6525       23.0260       20.0149       19.0994       20.6909       22.2245       17.6222       11.6734        8.2607        5.8156        4.4252        5.3854        3.9630        3.1027        4.0321        4.6444        5.2974        6.3698        7.5429        7.4430       10.9487       17.3897       19.0122       24.6490       31.8864       12.1394       13.2467       15.3508       15.0221       21.2110       25.4996       25.0738       18.3084       16.6621       16.7762       17.4794       17.1344       29.0906       37.0382       42.0430       35.7630       33.2562       38.7722       44.3071       51.2305       50.8622       50.3241       41.9580       46.4608       57.4670       68.3554       72.3136       65.6232       63.9900       67.8285       70.8525       71.6058       68.4288       65.4852       57.4988       56.7803       68.5279       67.2219       65.4000       68.0606       62.9075       60.4169       67.5627       62.1750       46.7243       34.1875       40.2824       35.3147       31.6073       38.6491       51.6177       60.2267       47.0233       34.4322       27.1699       23.1891       23.5087       25.0879       28.4125       27.9653       32.3022       43.6434       56.2696       63.6985       78.7207      106.9762      105.7877      106.0896       93.3658       77.4013       71.8184       72.7237       74.3066       79.1958       98.7634      110.6940      118.0986      118.4846      123.6642      132.5939      130.5141      133.0208      145.3614      152.1243      141.7108      137.7770      141.7657      136.3318      133.0782      123.9030      117.4333      107.7834      107.3090      110.3602      112.5294      121.1830      125.3842      145.7407      149.6717        0.0000        0.0000        0.0000        0.0000        0.0000        0.0000        0.0000        0.0000        0.0000        0.0000        0.0000        0.0000        0.0000        0.0000        0.0000        0.0000        0.0000        0.0000        0.0000        0.0000        0.0000        0.0000        0.0000        0.0000        0.0000        0.0000        0.0000        0.0000
        0.0000        0.0000        0.0000        0.0000        0.0000        0.0000        0.0000        0.0000        0.0000        0.0000        0.0000        0.0000        0.0000        0.0000        0.0000       37.0439       38.6292       41.7935       38.8097       39.0450       40.6932       42.9066       45.6773       40.9873       37.5194       32.9650       25.7909       18.1549       18.2471       20.1224       18.9062       13.7257       18.4797       12.4413       13.1454       13.6372       13.6459       16.4523       14.6519       14.3712       14.5933       11.5829       13.2320       10.6609       10.6590        6.2782        4.1551        6.5425        6.3014        5.1478        5.8482        7.6349        5.6516        9.1838        8.3039        8.3995        7.9703        6.3048        5.6226        6.1072        4.2371        4.7010        5.7163        6.4597        4.1323        2.4299        2.3238        2.2113        2.1081        3.1621        2.8714        0.5727        1.1703        2.0668        4.2436        4.2303        4.4903        6.0590        8.6005        4.9588        3.4856        4.6439        6.4902        8.7420       10.7604       11.6091       11.1716        8.3577       12.3670       12.0185       17.8109       24.9731       28.3573       22.8488       28.2145       22.2282       25.0427       21.0613       18.7350       17.4354       16.9544       16.5917       14.9009        5.7650        3.1665        3.3220        5.2596        7.6989        6.0120        4.7182        4.4761        7.1238       11.5500       14.9018       15.5228       16.2032       18.9081       16.3412       13.4028       14.1901       16.9195       16.9001        6.8923       12.1979       22.0495       14.4142       13.1822       14.5872       12.4169       11.2820       11.8414       13.4746       13.0998       15.1471       13.5944       24.8034       29.9677       21.7436       28.9741       37.5471       50.9588       55.7820       44.3193       43.6938       57.0436       53.8617       58.3568       59.8950       73.6478       60.8889       64.8091       74.6502       86.3165       96.2513       88.5380       74.6441       70.6834       73.2552       68.6298       66.4681       62.3256       62.1669       51.7465       52.6581       48.9963       57.4537       55.5514       38.9717       33.6604       30.0214       43.7642       45.6175       41.7906       48.7661       38.7113       32.5623       27.4560       27.8157       30.6672       31.0983       35.1422       49.7489       45.7913       61.8503       87.3389       95.1978      102.3456      123.0500      119.5755      102.0831       90.5923       77.3076       72.2122       69.0472       71.4078       79.6283       94.1943      108.7622      126.5671      135.3632      136.0175      114.1624      121.6756      146.0818      138.4908      134.8434      142.3754      156.3633      170.7061      154.3607      142.1676      122.0811      120.1820      120.4626        0.0000      115.5360      114.9142      115.4498      116.7345      137.8850      143.9998        0.0000        0.0000        0.0000        0.0000        0.0000        0.0000        0.0000        0.0000        0.0000        0.0000        0.0000        0.0000        0.0000        0.0000        0.0000        0.0000        0.0000        0.0000        0.0000        0.0000        0.0000        0.0000        0.0000        0.0000        0.0000        0.0000        0.0000        0.0000
        0.0000        0.0000        0.0000        0.0000        0.0000        0.0000        0.0000        0.0000        0.0000        0.0000        0.0000        0.0000        0.0000       32.8049       35.5099       41.6793       46.3003       50.3155       49.7298       40.8827       40.0869       44.5302       49.2963       46.7126       40.0654       32.7508       26.9544       18.0930       14.1173       14.0255       15.7256       19.0121       15.4265       14.3671       14.1336       12.6583       11.6940       12.0639       11.4908        9.6914        9.3266       10.2394        8.3463        6.4422        4.3011        4.1238        3.0601        5.3422        4.5610        3.9385        4.1186        4.4572        3.6747        3.9223        4.3086        4.6124        3.4687        3.5289        4.0479        3.0721        2.8831        2.5373        3.1398        2.6681        1.8869        1.8806        1.8559        1.7717        1.7561        2.4885        1.9933        0.7160        1.8121        3.7266        5.8311        4.0130        2.9129        2.7218        3.6145        3.2625        4.5329        5.2061        7.0278       12.2091       12.1812       10.0567        9.3268        5.7200       19.0471       12.3206        8.1662       14.4160       26.7984       18.0701       20.6586       27.0280       12.5677       15.0043       19.2642       16.9560       14.3097       12.8637       11.6010        5.2457        5.1345        3.1329        3.6256        5.8329        4.8883       12.7612        6.9342        8.8393       13.1922       27.7623       33.0215       31.9833       28.5501       24.0266       19.1234       17.3829       16.2840       16.0031       13.9665       36.8879       35.6526       14.7896       13.8374       13.7284       14.5481       15.2111       15.0899       12.4077       13.4562       14.9877       28.1231       20.9525       18.9632       18.2763       25.5081       46.9409       46.5426       37.5597       32.8716       42.5516       66.4339       73.2820       65.4852       66.2082       74.8472       69.4185       71.2405       79.1351       93.8145      100.1281       90.2341       78.4863       75.4732       70.3679       65.5392       63.7215       63.9612       55.6679       53.9646       62.1060       53.5307       59.6826       58.6305       45.6241       35.2076       32.7160       39.1076       42.7107       34.8350       34.4293       33.4359       31.4638       34.7444       38.7467       44.5958       47.9813       50.2815       52.6438       61.0629       87.6174      105.5378      103.8579      105.0824      111.2230      114.7813      119.2650      100.1165       80.1052       71.4929       67.7514       69.0787       69.2786       81.6050      107.5420      114.0279      126.1157      135.4694      141.4958      155.1530      145.0207      134.2271      149.7635      175.2248      179.1877      180.5303      150.5563      143.5602      127.6537      122.1220        0.0000        0.0000        0.0000        0.0000        0.0000        0.0000        0.0000        0.0000        0.0000        0.0000        0.0000        0.0000        0.0000        0.0000        0.0000        0.0000        0.0000        0.0000        0.0000        0.0000        0.0000        0.0000        0.0000        0.0000        0.0000        0.0000        0.0000        0.0000        0.0000        0.0000        0.0000        0.0000        0.0000        0.0000        0.0000        0.0000
        0.0000        0.0000        0.0000        0.0000        0.0000        0.0000        0.0000        0.0000        0.0000       53.0092        0.0000        0.0000       31.2194       37.7477       36.4662       45.6607       53.6373       57.5515       54.4061       53.8487       49.2459       51.9629       46.6651       42.6592       33.6346       31.9747       33.7501       19.1685       17.1100       22.3391       21.6616       15.6275       13.9875       11.4733       10.3878        8.9002        9.0056        9.8630       10.4249        9.6556        8.6054        7.9801        7.4058        4.7579        3.1143        3.4796        3.0769        4.1967        3.6665        3.4496        3.5791        4.7958        4.9268        4.1425        3.8559        3.1529        2.6155        2.2334        2.5054        2.1907        1.7334        1.7413        2.0717        1.2895        1.2957        2.1441        6.8874       40.5982       39.1536        2.6561        0.5006        0.2234        0.8362        3.5882        2.7611        3.0693        2.9603        3.0590        4.2896        5.2728        6.1504        7.3866        7.9104        7.4526        7.7831        5.4638       33.6463        6.2173        5.6200        6.7556        5.4240        7.4595        8.5893        9.4694       11.9105       13.0960       10.7460       11.8299       13.9151       14.9173       15.2639       13.3763       13.0136       11.0598       12.2222       12.0175       11.2991       16.3709       18.8161       21.9140       11.6343       11.7843       16.8084       28.4000       30.2706       30.4740       31.6932       23.1651       21.0107       19.8536       16.1485       16.4058       11.5471       16.9966       14.5896       11.7573       10.9299       13.6436       15.6624       18.3081       13.6743       17.2217       16.8768       21.2916       23.3128       19.0135       17.5010       14.7297       19.8915       26.3042       27.4576       30.7897       36.6557       47.2674       78.5412       81.0691       74.3839       76.3440       71.9020       74.0796       80.9460       80.7980       83.9400       91.5651       95.7201       94.1755       86.7441       79.8160       70.1287       63.4210       63.7733       58.1072       65.9990       70.1813       62.4332       60.4195       57.6889       47.6775       44.4528       40.6627       43.7434       40.2537       33.6814       35.6774       44.4230       58.7971       62.8569       69.2919       73.4758       76.1254       81.3669       85.9320       93.2531      102.5571      113.5931      111.3817      105.9301       93.9303      105.4568      105.1181       99.0564      119.1436       79.4574       74.2024       63.7058       67.3122       69.6088       79.9908       97.1485      121.2692      129.0742      148.5883      144.0073      158.6649      162.0323      193.4934      205.4058      202.3978      182.9901      174.4845      165.0820      144.4472        0.0000        0.0000        0.0000        0.0000        0.0000        0.0000        0.0000        0.0000        0.0000        0.0000        0.0000        0.0000        0.0000        0.0000        0.0000        0.0000        0.0000        0.0000        0.0000        0.0000        0.0000        0.0000        0.0000        0.0000        0.0000        0.0000        0.0000        0.0000        0.0000        0.0000        0.0000        0.0000        0.0000        0.0000        0.0000        0.0000        0.0000
        0.0000        0.0000        0.0000        0.0000        0.0000       29.0249       28.0580       47.7689       28.3272       29.5883       29.2456       33.3871       43.5885       43.2068       45.1620       56.4228       57.4683       54.6102       52.7294       43.8389       45.9238       44.2277       38.7269       33.2172       28.8254       24.5554       25.0034       25.7239       33.7794       23.6957       15.6174       12.7800       10.2102        9.7311        8.5003        9.2300       10.9646       13.0459       13.0224       10.7798        6.7399        6.3038        5.7765        3.2722        2.9159        2.9024        2.8568        4.6264        4.5363        4.0212        3.6977        3.9790        3.8187        3.4286        2.7396        2.5683        1.9326        1.8185        1.6476        1.3374        1.3169        1.5229        1.3170        0.9769        0.9853        1.9876        7.5855       29.4209       38.8071       32.0859        2.1264        3.3022        1.1552        0.8507        1.5520        2.2946        2.5421        4.1461        5.3090        5.3673        5.7638        5.9737        5.7232        2.8268        2.8131        4.1948        4.4782        8.2961        8.1396        8.7193        9.4909        8.6540        8.6340        7.5014        7.5031       10.2986       11.2627       12.6819       12.9167       13.7589       14.7733       12.6952       13.4370       13.5579       26.1292       22.4180       17.4559       19.6752       24.6392       22.8404       19.2430       17.1716       20.9994       32.1732       34.6811       31.2135       28.0456       22.3276       20.6485       22.7956       18.4399       12.8287       11.8633       11.9058       11.4990        8.7090       11.5582       11.5877       13.4085       15.6237       14.4268       15.2650       16.8989       19.6241       20.3707       18.3716       21.4001       20.3139       15.3525       26.0286       23.8449       26.6016       36.3251       54.9113       88.0668       73.3506       61.0178       70.0752       75.6235       88.9425       81.5137       91.1514      101.3968       95.0151      103.8335       96.7490       85.3582       87.1268       77.0824       68.5097       68.8592       74.5774       70.7652       57.0631       64.3672       63.9787       58.2464       45.7556       41.8489       36.0646       39.6377       35.8400       35.7342       41.9290       44.3773       61.9233       72.1962       77.5660       89.0244       93.1726       96.0109      100.8109      101.0398      109.1050      141.1234      124.6605      118.8413      127.5139      128.7207      141.0592      118.0638       98.3740        0.0000        0.0000       83.5321       71.0618       69.0925       76.1858       95.1432      133.6673      143.8122      147.8494      146.8751      161.9021      191.4458      202.0398      187.3218      186.7287      186.3002      183.8747      169.7311        0.0000        0.0000        0.0000        0.0000        0.0000        0.0000        0.0000        0.0000        0.0000        0.0000        0.0000        0.0000        0.0000        0.0000        0.0000        0.0000        0.0000        0.0000        0.0000        0.0000        0.0000        0.0000        0.0000        0.0000        0.0000        0.0000        0.0000        0.0000        0.0000        0.0000        0.0000        0.0000        0.0000        0.0000        0.0000        0.0000        0.0000        0.0000
        0.0000        0.0000        0.0000        0.0000       36.8672       33.6977       23.8810       29.3854       31.1108       40.6806       35.4782       46.5035       47.7701       41.9708       45.5355       43.6117       56.4410       46.3902       43.0027       41.3255       42.1673       41.9118       38.5876       33.4282       32.1601       31.0566       34.2784       26.3457       27.9719       16.2009       10.7685        9.2509        8.3230        7.7668        9.0547       11.9026       14.3093       17.8747       12.5044        7.8555        6.4280        6.1076        6.3080        4.5570        4.0583        3.2009        3.9607        4.9870        4.8312        4.4247        3.1129        3.1920        2.8444        2.3975        2.5959        2.2506        1.4465        1.6836        1.7983        1.4650        1.3748        0.9822        0.9879        0.7346        1.2512        0.8459        3.5116       23.8619       15.6594       19.4411        2.3932        0.6923        1.4660        3.1074        3.9253        1.9442        1.8585        4.2961        4.6021        4.1939        4.3613        4.2063        3.2626        2.5639        2.2714        3.1841        3.2502        6.4767        7.2398        5.4766        4.8196        5.7134        5.6980        5.4782        6.1767        7.4888        9.5424       12.2913       11.9651       11.8687       12.6418       19.2724       22.7176       32.1937       33.6154       39.9972       26.5033       36.0280       32.9163       33.0915       31.0778       31.9865       29.8943       29.9468       29.6218       34.2494       37.1504       36.0083       35.6130       44.9968       25.6570       20.4485       12.8502       12.9387        9.1420       13.0535       15.1238       16.8025       19.3461       17.0015       15.6917       16.5567       15.7662       16.7684       17.0007       15.1962       18.0148       18.0472       18.3762       29.1565       33.7712       41.8073       46.3078       55.5424       58.5547       53.8958       54.8775       76.3980       80.2814       89.2388       83.8065       90.5337      102.8654      106.3564      101.7037       88.1530       85.8913       87.9875       86.9495       72.3519       66.3681       68.5130       62.5150       55.4008       57.1472       51.1570       47.9691       47.4694       47.1780       42.3523       37.2430       43.2476       49.4754       41.8588       42.9281       66.7327       84.6622       89.2287       96.4078      107.3791      113.7393      115.3096      117.6128      118.5671      135.9036      143.1134      143.2583      138.5212      133.6874      157.8565      103.3856        0.0000        0.0000        0.0000       96.0282       79.3871       71.8113       78.2477      105.1748      140.4068      158.6001      167.5241      151.0607      156.4884      169.1209      177.7688      194.0988      186.0660        0.0000        0.0000        0.0000        0.0000        0.0000        0.0000        0.0000        0.0000        0.0000        0.0000        0.0000        0.0000        0.0000        0.0000        0.0000        0.0000        0.0000        0.0000        0.0000        0.0000        0.0000        0.0000        0.0000        0.0000        0.0000        0.0000        0.0000        0.0000        0.0000        0.0000        0.0000        0.0000        0.0000        0.0000        0.0000        0.0000        0.0000        0.0000        0.0000        0.0000        0.0000
        0.0000        0.0000       29.6364       27.5957       25.5285       24.2942       26.7539       28.4954       32.4836       34.5008       32.7810       27.1540       25.9193       26.3840       35.0724       32.8041       37.4438       36.9219       36.9244       39.5858       36.0396       35.1699       38.0217       38.9541       41.8714       36.5627       29.1764       18.4275       11.6695        7.6981        7.5478        9.0649        8.0969        8.1658        8.8445       10.3824       10.1168        9.6983        8.0599        6.3129        6.1542        6.1788        5.2964        2.8381        2.0986        2.7533        2.2396        4.4897        4.2703        3.3526        2.3188        2.2361        1.7779        1.4093        1.2919        1.2940        1.4389        1.4663        1.1528        0.8138        0.7810        0.7630        0.7626        0.5646        0.5658        0.5512        0.5273       13.4217        3.1609        3.1642        0.9305        1.6636        2.3522        3.9575        4.3373        2.5545        2.1921        1.6152        1.6438        1.4736        1.8275        2.1443        2.6010        4.7787        6.6165        5.7356        6.5385        3.9141        7.7127        9.1525        8.4345       10.9565       11.9219       10.1640        7.1762       10.5682       14.8951       15.5044       14.5621       13.2041       14.2141       15.6232       15.2906       13.2515       12.4704       14.4556       19.0171       35.4874       36.1318       30.5446       33.1464       38.6924       45.0880       37.4587       38.3452       31.4739       28.7095       25.7850       36.3759       47.9419       23.8803       27.6419       20.6569       19.1907       15.5740       19.7523       16.8244       16.6199       16.9580       16.4688       17.6005       20.6569       19.7304       18.9316       18.2748       16.6618       15.8188       15.9980       17.0273       24.6398       40.7772       53.2272       52.0488       58.3653       72.2160       68.0347       70.7263       77.2454       81.7812       87.2635       82.7573       85.1587       94.9592       99.1432       98.1062       90.7906       92.5055       91.6000       92.7260       80.0231       71.0194       71.1168       64.8576       63.9633       59.2994       56.0637       52.1471       47.8439       49.9001       47.3216       47.4987       44.3059       42.2014       37.2454       45.8996       66.5295       82.4339       94.2364      104.6119      106.9548      121.6976      115.7301      122.1643      138.4966      153.2013      151.3089      148.5199      126.5571      118.7466       96.3394        0.0000        0.0000        0.0000      102.5136       91.8817       84.3278       79.3716       98.9488      114.8117      135.3099      146.1148      151.8517      165.4760      159.9835      172.9716      183.6248      184.8499        0.0000        0.0000        0.0000        0.0000        0.0000        0.0000        0.0000        0.0000        0.0000        0.0000        0.0000        0.0000        0.0000        0.0000        0.0000        0.0000        0.0000        0.0000        0.0000        0.0000        0.0000        0.0000        0.0000        0.0000        0.0000        0.0000        0.0000        0.0000        0.0000        0.0000        0.0000        0.0000        0.0000        0.0000        0.0000        0.0000        0.0000        0.0000        0.0000        0.0000        0.0000        0.0000
        0.0000       15.6599       17.9438       15.7856       19.1010       18.9101       30.1233       32.8191       37.6158       25.0372       19.8110       14.8943       12.4529       13.0059       16.4835       22.1834       21.4883       22.7656       19.6563       23.6927       27.1311       26.2691       27.5168       31.8007       36.0171       30.0834       20.2548       12.0043       12.4969        8.1296        6.9381        7.7489        7.7702        8.4418        8.9852        8.5934        7.4104        6.8123        6.5067        5.9891        4.8420        3.5728        1.6449        1.6561        2.4054        2.5448        2.2406        3.0775        1.2037        0.8500        0.4128        1.7183        0.9449        0.5577        0.5132        0.7079        0.6362        0.5868        0.5574        0.5138        0.4317        0.4156        0.4109        0.3503        0.3467        0.3337        0.3132        0.0879        0.0823        0.0772        0.2483        0.9426        1.5519        2.0991        2.2178        1.5319        1.5520        1.7472        1.4083        1.0898        0.8665        1.0022        1.1598        1.4067        1.9806        2.7250        2.7362        5.8061        5.6419        4.9455        4.8801        6.7027        6.8849        4.8879        7.1971       11.9106       15.9791       19.2881       19.0188       14.6098       19.7967       18.4579       18.3519       17.4158       19.8571       25.9770       28.9138       37.9653       37.2653       34.1038       36.8405       42.5523       42.0008       44.0571       47.8783       38.5502       35.1151       24.1540       37.0497       47.4471       22.1774       19.3177       22.9379       29.9983       20.0667       21.8166       19.3032       17.7410       16.8162       18.5964       18.8175       21.2272       21.7034       22.9725       22.6747       19.8431       21.2480       22.4550       24.3587       32.7460       46.9276       61.2723       64.0637       73.7814       69.5756       63.4153       66.0518       64.1771       69.5776       72.0022       76.2874       89.1658      108.2659      105.6334      102.8436       95.5977       91.5448       82.1278       72.1391       82.5720       79.3879       77.8231       74.0020       69.3029       62.5291       61.3950       59.8673       57.0380       59.0208       57.0552       49.1708       48.9039       39.2920       37.1688       38.9801       61.9661       88.0661      112.3914      116.1624      109.7351      110.5984      107.2313      115.5844      101.9541      113.2713      112.0759      118.3882      113.6138        0.0000        0.0000        0.0000        0.0000      142.8375      147.1542      109.6798      104.7712       90.8220       89.9748       90.9413      116.4682      125.9081      139.8919      145.3379      158.4393      170.5244      179.6427        0.0000        0.0000        0.0000        0.0000        0.0000        0.0000        0.0000        0.0000        0.0000        0.0000        0.0000        0.0000        0.0000        0.0000        0.0000        0.0000        0.0000        0.0000        0.0000        0.0000        0.0000        0.0000        0.0000        0.0000        0.0000        0.0000        0.0000        0.0000        0.0000        0.0000        0.0000        0.0000        0.0000        0.0000        0.0000        0.0000        0.0000        0.0000        0.0000        0.0000        0.0000        0.0000        0.0000
        0.0000       18.2172       17.6337       12.5030       14.0531       15.1045       17.2560       21.9065       24.2690       16.7708       18.5988        9.8318       10.0981        9.0884       15.4123       16.6657       18.6120       17.1563       16.9979       22.6810       27.2159       26.8830       27.4103       22.7682       23.3469       21.1939       18.5434       14.2777       15.2724       12.9806       12.9234       11.1795       12.5096       13.2960       11.3921        9.8702        7.9639        5.3980        4.4801        3.9568        3.8200        3.8799        1.4681        1.4372        1.7794        0.9866        0.6700        0.1026        0.3444        0.2781        0.2652        0.8708        0.3924        0.3587        0.3330        0.4613        0.4201        0.3853        0.3574        0.2844        0.2603        0.3427        0.3382        0.4211        0.6861        0.6754        0.4708        0.2696        0.1545        0.2369        0.6090        0.0105        0.1692        0.7376        1.2671        1.2126        1.1477        0.4235        0.2080        0.5205        0.7926        0.9507        1.1736        1.5485        2.5593        2.6255        2.2915        6.2961       13.4109        9.3254       11.1518       23.3551       59.4246       18.8241       15.4091       23.8510       20.6583       25.5509       21.1058       25.1234       27.4417       18.9608       18.7073       22.6871       29.2651       32.9826       34.1010       30.1921       33.5294       28.3310       28.5732       29.8872       33.7599       32.3604       37.1141       38.6111       31.5165       29.7678       29.2286       26.6680       26.7657       23.9464       31.3783       42.0267       40.9923       43.2656       28.8669       18.8986       23.9828       26.9696       21.5542       24.2166       24.1782       26.4311       26.1921       24.4016       26.5151       29.7620       32.5260       41.0104       59.5609       52.1206       52.9348       48.3093       56.4096       71.4812       66.7990       67.9696       80.7688       89.6850       87.7408       96.1813       98.9727       94.9453       99.8094       88.8797       80.0841       81.0731       67.4630       66.3685       67.0235       72.9701       78.2146       76.2249       72.0648       70.1586       62.8649       65.3501       66.8408       57.2581       47.8435       38.2357       35.9557       42.3884       58.6725       74.5126       90.5487      102.2147       99.7044      109.4469       96.7897      100.2336      113.2022       91.3737       91.8164       89.0111        0.0000        0.0000        0.0000        0.0000        0.0000      129.7934      126.8831      110.8739      110.6084      103.5453      103.6319      111.5542       98.2952      124.1258      157.6160      154.4020      155.3728      159.7984        0.0000        0.0000        0.0000        0.0000        0.0000        0.0000        0.0000        0.0000        0.0000        0.0000        0.0000        0.0000        0.0000        0.0000        0.0000        0.0000        0.0000        0.0000        0.0000        0.0000        0.0000        0.0000        0.0000        0.0000        0.0000        0.0000        0.0000        0.0000        0.0000        0.0000        0.0000        0.0000        0.0000        0.0000        0.0000        0.0000        0.0000        0.0000        0.0000        0.0000        0.0000        0.0000        0.0000        0.0000        0.0000
       14.1254       15.4821       15.5898       12.9154       17.7363       17.8315       15.9774       14.4942       23.2063       17.3614       13.1300        7.3420        6.0799       12.7288       14.8149       11.3402       12.0776       15.4559       18.9048       24.1378       23.7921       24.0494       22.0638       19.0014       18.1075       19.0126       20.6908       15.2486       14.7979       20.7064       19.9552       17.7423       12.9958       11.0974        9.3377        7.5925        7.0611        4.7793        2.6494        2.5088        2.3453        1.5619        2.2597        1.0858        0.5234        0.4066        0.3760        0.2734        0.2575        0.2437        0.3213        0.7709        0.7342        0.2263        0.3495        0.5107        0.3679        0.3358        0.6460        0.3820        0.7792        0.1369        0.2538        0.6920        0.3167        0.9502        0.3419        0.5306        0.9856        1.3380        0.1900        0.0017        0.0012        0.0023        1.8986        0.0438        0.8615        0.0910        0.3932        0.9613        4.7987        3.5227        2.9277        1.5762        2.9609        8.0818        8.9738       37.3196       28.4866       11.1616       15.2920       31.4407      208.3775      175.6410       23.9471       51.4774       71.8489       29.2770       62.7767       97.0557       54.3476       33.1722       24.1271       23.5650       32.0866       28.4913       31.2093       26.0084       27.5740       29.4836       27.3877       26.8152       30.5591       31.7455       29.9520       28.3620       33.3348       39.3831       50.2737       40.6000       38.0784       38.9865       46.9179       46.9828       36.4823       27.5953       23.4225       27.9584       28.2505       36.5765       33.3239       36.9183       28.2594       31.6532       33.5617       31.5046       37.9195       44.3525       41.3598       50.2300       66.7834       55.5383       67.0984       57.6842       59.9566       66.6225       81.4613       88.0256       89.9279       97.9428       97.3592      102.4175       94.9347       88.5548       87.0156       83.9555       79.1812       84.2065       68.3856       68.6180       70.7743       74.2596       69.1028       70.1085       69.7390       68.4673       77.6416       78.4864       70.3938       55.5385       46.7317       43.1337       50.6494       62.3706       72.3208       76.4573       93.8852       93.4911       97.3468       94.6638       86.6376      113.5696      109.2707       92.0133       94.7391        0.0000        0.0000        0.0000        0.0000        0.0000        0.0000      117.6891       79.2225       67.5260       75.4853       84.4159       83.4062       96.6806      110.5792      146.1339      167.7755        0.0000        0.0000        0.0000        0.0000        0.0000        0.0000        0.0000        0.0000        0.0000        0.0000        0.0000        0.0000        0.0000        0.0000        0.0000        0.0000        0.0000        0.0000        0.0000        0.0000        0.0000        0.0000        0.0000        0.0000        0.0000        0.0000        0.0000        0.0000        0.0000        0.0000        0.0000        0.0000        0.0000        0.0000        0.0000        0.0000        0.0000        0.0000        0.0000        0.0000        0.0000        0.0000        0.0000        0.0000        0.0000        0.0000        0.0000        0.0000
       13.4187       13.9943       15.9321       12.3022       16.2082       25.7068       18.0103       16.6703       16.6752       18.1542       11.3949        9.2742       13.1234       19.0190       11.2516        9.1687        8.6192       12.2481       12.5686       14.2493       16.4156       16.9809       18.6413       16.2511       16.1670       16.8521       15.0610       13.5866       11.4430       10.2665        9.0456       10.2232        9.1344        9.0297        5.4728        4.8878        4.4799        3.3865        2.6253        2.5263        1.6855        1.1698        1.1117        0.4440        0.4200        0.3938        0.3640        0.0646        0.0590        0.0525        0.2262        0.4131        0.3399        0.5028        0.3024        0.4057        0.1942        0.3656        0.6936        0.2374        0.1087        0.0977        0.0901        0.1977        0.2732        0.2339        0.4619        0.5122        0.8544        0.5946        0.4526        0.2205        0.2159        1.3109        1.9722        0.0313        0.9947        1.3618        5.0885        1.7033       10.8515        6.1341        0.8779        2.8341        4.6730        4.0444        3.9592       77.2248       48.5264       11.6610       11.9981       20.5607       33.7477       48.2916       26.5167       38.2425       27.1688       27.2595       45.1345       85.1240      113.7817       68.3671       50.7861       46.9811       50.4803       44.0017       39.0225       28.9535       23.5573       26.0999       22.4324       23.3918       34.0757       37.1367       32.7069       34.7592       35.0098       33.1166       33.2837       38.3479       37.6165       46.0342       32.7900       30.3694       32.5457       27.3560       23.9656       23.6666       25.5290       40.9028       49.4760       46.5643       40.5430       46.0118       46.1208       39.9454       40.2656       47.4891       50.9163       55.5034       61.2218       59.1347       57.9389       53.3945       62.2467       87.4438       77.4368       96.3346       88.2647       83.9297       95.8511       99.8797       94.5041       88.7331       79.9941       77.3431       76.5195       79.3746       79.6765       78.4363       73.9011       78.8318       76.9640       77.3097       76.7385       80.8895       93.8316       85.5233       71.8682       60.8670       51.7071       48.2625       50.9510       53.9907       56.8887       64.6471       86.2342      108.7600      109.9551      103.7509       91.3653      102.2677      107.8667       97.7031        0.0000        0.0000        0.0000        0.0000        0.0000        0.0000       48.9900       69.1076       59.2509       58.9857       81.8032       94.0770      114.2823      134.5723      147.1270      154.3101      162.7287        0.0000        0.0000        0.0000        0.0000        0.0000        0.0000        0.0000        0.0000        0.0000        0.0000        0.0000        0.0000        0.0000        0.0000        0.0000        0.0000        0.0000        0.0000        0.0000        0.0000        0.0000        0.0000        0.0000        0.0000        0.0000        0.0000        0.0000        0.0000        0.0000        0.0000        0.0000        0.0000        0.0000        0.0000        0.0000        0.0000        0.0000        0.0000        0.0000        0.0000        0.0000        0.0000        0.0000        0.0000        0.0000        0.0000        0.0000        0.0000
        9.4648        5.9749       12.0768       12.2368       11.5276       13.0946       20.9680       22.6410       18.2796       19.2223       17.8995       13.0027       14.8579       14.1023        8.7519        5.8061        6.0696        8.0741        7.4561       10.4853       10.6278       11.0532       10.7920       12.5788       13.8300       14.2018       13.2042       11.5054       10.4275        7.9549        6.0708        2.8289        2.4997        1.8258        1.8397        3.0003        2.4603        1.2899        0.9897        0.9849        1.2976        1.1987        0.5288        0.7162        0.5903        0.5583        0.5163        0.0826        0.6011        0.5767        1.0605        2.8729        2.9182        1.9068        0.9263        0.6284        0.5941        1.7529        1.3805        0.6762        0.2888        1.1466        2.2112        1.0609        1.5738        0.5845        0.3343        0.5807        0.8612        0.1994        0.0000        0.2147        1.4632        2.0971        2.9152        1.4740        1.2869        2.1871        1.9069        0.0917        0.1200        2.1527        0.5260        3.1129        2.3269        2.5657        3.0396        4.6423       10.1890       16.5467       18.7649       17.5275       15.3232       17.1334       29.7769       31.8322       28.0723       30.9286       34.7731       41.3984       45.8184       59.3745       56.2961       81.1788       90.0073       67.3540       62.7252       62.7533       50.6168       48.9543       44.7013       35.8787       34.7634       33.1016       31.2420       29.2954       29.4026       33.4283       35.3606       35.0809       39.0102       42.9633       38.9099       39.2703       37.8654       33.6248       28.4858       31.4496       33.1543       44.7019       64.8666       61.1440       60.4220       59.1313       46.5136       35.5570       56.9508       65.2115       85.0013       76.0620       60.5240       55.3632       60.7771       61.5375       62.2207       61.1585       60.3101       81.0746       86.8339       89.1182      100.4808      109.5944      100.5369       95.9315       89.1766       90.0396       91.1024       92.5902       92.4592       85.6674       80.0088       82.3787       88.4362       89.7928       96.3584      102.8969      100.5171       79.2247       63.2877       62.0382       61.1567       53.4575       54.1790       54.0202       54.1640       58.1167       65.0383      104.2169       99.2204       70.3492       65.5755       75.2990        0.0000        0.0000        0.0000        0.0000        0.0000        0.0000        0.0000        0.0000       22.9500       49.6136       50.7534       53.5179       71.9997       95.0700        0.0000      186.2400      246.6900      277.3799      241.2300        0.0000        0.0000        0.0000        0.0000        0.0000        0.0000        0.0000        0.0000        0.0000        0.0000        0.0000        0.0000        0.0000        0.0000        0.0000        0.0000        0.0000        0.0000        0.0000        0.0000        0.0000        0.0000        0.0000        0.0000        0.0000        0.0000        0.0000        0.0000        0.0000        0.0000        0.0000        0.0000        0.0000        0.0000        0.0000        0.0000        0.0000        0.0000        0.0000        0.0000        0.0000        0.0000        0.0000        0.0000        0.0000        0.0000        0.0000        0.0000
       12.6737       10.8302       11.9129       11.4135       10.2656       10.9332       16.9163       41.2089       28.9170       18.2378       22.5547       13.8112        5.2357        3.3670        3.8521        3.6313        4.2744        5.3483        5.2910        6.5674        8.1037        8.8997        8.4196        9.4587       10.1246       10.4443       10.8426        8.6173        7.8552        5.5614        4.1779        1.4128        1.7688        0.8470        0.7556        1.4835        1.1701        0.7524        0.8719        0.6474        0.5560        0.5019        0.4907        1.0393        0.7866        0.8641        0.8912        0.8692        1.1618        1.2673        1.9949        3.0454        3.2837        3.7341        1.8267        1.9839        0.7677        0.7395        0.7969        0.5474        7.5735        7.0375        4.5498        2.2324        2.1865        1.8926        1.0377        0.8285        1.6782        2.2696        2.0061        1.3175        1.6982        3.6945        3.1340        1.9504        2.2805        2.2885        1.5994        0.0686        0.0933        0.5516        0.9294        3.9165        3.5725        3.4631        3.4352       11.4878        8.5387       14.8176       20.2451       21.6482       17.3063       18.9494       21.5206       43.4277       39.7179       54.8376       53.0385       53.2681       51.1080       50.6549       60.8699       70.5874       77.7413       74.2664       69.4120       76.0833       72.4421       79.4239       56.0684       47.0745       55.5837       49.4075       35.7628       31.4017       32.1643       38.1396       49.4789       37.8687       35.5336       37.4068       37.0531       45.6085       40.1132       30.9795       35.5257       40.0425       46.4478       61.1621       82.8362       64.9947       55.6324       48.0779       45.5244       58.8237       67.7144       67.0042       80.6325       84.6922       63.0716       48.2446       59.1989       63.9903       68.8039       65.0114       64.6513       87.1100       91.8648       98.3868      106.9108      118.3537      115.7846      105.9363       98.1149       95.4578       96.4412       95.8514       90.5818       84.4572       91.7160       97.1499       99.8605      107.2525      125.8125      133.8551      117.8088       83.3476       70.0428       63.9964       61.9033       57.3839       58.8890       78.8518       83.8942       72.1925       69.0128       79.6668       71.1358        0.0000        0.0000        0.0000        0.0000        0.0000        0.0000        0.0000        0.0000        0.0000        0.0000        0.0000       18.1800       52.2609       60.6169       65.3779        0.0000        0.0000        0.0000        0.0000        0.0000        0.0000        0.0000        0.0000        0.0000        0.0000        0.0000        0.0000        0.0000        0.0000        0.0000        0.0000        0.0000        0.0000        0.0000        0.0000        0.0000        0.0000        0.0000        0.0000        0.0000        0.0000        0.0000        0.0000        0.0000        0.0000        0.0000        0.0000        0.0000        0.0000        0.0000        0.0000        0.0000        0.0000        0.0000        0.0000        0.0000        0.0000        0.0000        0.0000        0.0000        0.0000        0.0000        0.0000        0.0000        0.0000        0.0000        0.0000        0.0000        0.0000        0.0000
        0.0000        0.0000       15.6237       13.3636        0.0000       14.0423       18.1048       31.7700       19.4742       17.4745       23.6167       14.9822        9.4677        4.7268        5.6201        6.8764        2.5812        2.6441        2.7928        4.2228        5.1349        5.4302        5.9158        7.4694        8.8954        9.2796        8.7763        6.9369        6.6041        4.9933        4.1809        1.7030        0.9383        1.1989        1.8064        1.4802        0.9177        0.7448        0.6692        0.6530        0.5672        0.5147        0.5001        0.6459        0.5678        0.5390        0.4981        1.0403        2.4874        2.9452        3.2837        4.6317        4.4049        4.2410        4.4835        4.4599        4.5471        4.3438        9.3034       11.3961        6.9469       18.3422       27.9596        9.7839       15.6334        9.0914        0.5355        0.0000        0.5616       19.1146       49.2219       30.6752        2.7535        1.0732        0.0000        0.8256        1.8386        1.4226        0.8746        0.1003        0.1226        0.7836        1.4129        3.4252        4.1617        4.4922        5.2320       12.6621       27.8067       32.8459       50.9026       45.9657       28.1527       25.4948       25.4682       34.2418       49.7520       49.5805       51.3602       43.1647       46.1928       60.0414       64.9045       74.5128       87.0772       99.2964       92.7087      113.6139      113.9750      100.8371       92.8785       80.7257       59.3513       50.5413       50.1671       34.5852       34.7058       33.2079       27.2994       26.1355       23.8973       25.0591       26.6472       32.2137       41.0392       45.5247       43.7053       38.1137       54.1513       59.8047       71.4481       51.1765       45.8649       45.7211       47.1933       47.9230       64.5637       54.7352       60.3536       59.2734       61.7960       55.1523       73.5009       71.8469       72.9192       74.6323       79.3365       93.2711      103.6806      113.5506      112.3208      119.1356      117.9293      112.9022      111.3035       94.7237       93.2074       90.9481       89.0177       89.3846       91.5750       94.4207      100.4640      128.8317      136.2384      140.4552      120.5797       84.8698       84.0103       76.0755       74.2634       66.8380       74.2601       86.6827       94.2190       78.0368       70.8760       66.0422       69.7176       53.0413        0.0000        0.0000       91.5235        0.0000        0.0000        0.0000        0.0000        0.0000        0.0000       67.4400       49.8300       79.4732        0.0000        0.0000        0.0000        0.0000        0.0000        0.0000        0.0000        0.0000        0.0000        0.0000        0.0000        0.0000        0.0000        0.0000        0.0000        0.0000        0.0000        0.0000        0.0000        0.0000        0.0000        0.0000        0.0000        0.0000        0.0000        0.0000        0.0000        0.0000        0.0000        0.0000        0.0000        0.0000        0.0000        0.0000        0.0000        0.0000        0.0000        0.0000        0.0000        0.0000        0.0000        0.0000        0.0000        0.0000        0.0000        0.0000        0.0000        0.0000        0.0000        0.0000        0.0000        0.0000        0.0000        0.0000        0.0000        0.0000        0.0000
        0.0000        0.0000        0.0000        0.0000        0.0000       13.7406       16.9496       23.1832       14.0825       11.0713       12.2747        9.2076       10.8740       12.8592        3.7835        1.5521        1.6379        1.9356        2.1077        3.7505        4.6276        4.8547        5.0879        6.0372        6.8252        7.0414        6.9593        4.6938        4.4781        4.6468        4.2831        1.8194        2.6471        0.9563        0.4735        1.6335        1.3647        0.8763        0.7832        0.7626        0.6570        0.5882        0.6872        1.0967        1.0322        0.7736        0.8262        1.9464        1.7187        2.5632        3.0631        4.7390        5.5538       10.1047       13.5511       34.8517       37.3347       28.7988       63.5838       38.3367       13.0505       25.5001       41.4335        8.7651       10.1180        4.0328        1.4078        3.0450        3.4707      288.2309      115.9782      203.7953        2.4080        2.6845        5.8554        1.3697        1.7952        1.5949        0.7133        0.1853        0.2067        0.3024        0.8556        3.0212        4.2911        6.9931        6.9370       21.2960       27.7215       29.3102       50.5459      104.4656       67.6832       28.8715       26.5220       23.3252       37.3375       29.9935       35.4936       41.1124       54.2828       66.0764       50.6945       65.8122       83.7383       90.7690       93.8392      112.4977      120.0547      112.6534       96.9244       81.2828       75.2054       84.4950       69.4541       51.4370       45.2894       44.2703       30.6102       27.7218       29.7055       39.5058       52.8231       60.7804       46.0621       46.4162       47.7673       53.4842       55.7743       66.5667       84.4305       56.3268       52.5247       52.0767       55.3263       47.3855       47.1738       51.1740       60.6183       71.3905       76.6566       71.7072       75.0890       77.6708       81.0998       77.7692       84.4599      101.6143      110.6169      114.4684      116.7323      123.6586      130.9916      130.4782      125.6612      107.7884      101.6112       93.2377       90.3377       92.3121      101.2858      108.4846      128.0681      141.4918      121.5644      113.9985      116.2960      107.9560      104.2668       89.8105       97.4884      100.9446       94.2347       92.1546       96.6606       90.2629       75.9190       77.0168       83.0231       65.1265       74.8352       92.4594      106.6711      129.3933        0.0000        0.0000        0.0000        0.0000       31.6500       37.6500      103.8600       90.0576        0.0000        0.0000        0.0000        0.0000        0.0000        0.0000        0.0000        0.0000        0.0000        0.0000        0.0000        0.0000        0.0000        0.0000        0.0000        0.0000        0.0000        0.0000        0.0000        0.0000        0.0000        0.0000        0.0000        0.0000        0.0000        0.0000        0.0000        0.0000        0.0000        0.0000        0.0000        0.0000        0.0000        0.0000        0.0000        0.0000        0.0000        0.0000        0.0000        0.0000        0.0000        0.0000        0.0000        0.0000        0.0000        0.0000        0.0000        0.0000        0.0000        0.0000        0.0000        0.0000        0.0000        0.0000        0.0000        0.0000        0.0000
        0.0000        0.0000        0.0000        0.0000        0.0000       22.6703       22.7178       16.2549       17.2596       16.1298       18.6166        9.9749       20.7140       17.7710        6.6493        2.3649        4.1981        2.9598        3.4599        1.9120        2.3308        2.8874        4.4104        6.2784        5.9230        4.9747        4.8230        3.7098        3.6742        3.9116        5.3182        1.2861        0.9108        0.8036        0.4291        2.1501        1.8173        1.2952        1.1580        1.0517        0.8218        0.8987        0.9691        0.8310        0.6932        0.5475        0.6651        1.2439        2.9183        0.8241        1.8819        3.6105       24.3202      102.1864      105.2870      152.4283      249.8564      105.1782       79.6599       45.9958       11.2192       16.1155       17.3468        7.4454       12.8426        4.0997        3.1909        3.3233        7.4134      133.7615      204.2432      125.9918        2.2239        4.1043        2.9548        0.6330        0.1681        0.1850        0.2026        0.4647        0.5005        0.9604        1.2438        3.7552        5.0567        6.4112        5.6637        9.0780       17.2648       20.7139       13.8800       13.3179       14.6516       12.1207       13.8627       15.8981       13.9565       17.0697       22.4983       23.4866       31.0079       36.1476       41.9203       61.0686       83.2300       85.5818       90.8988       94.1779      100.7398      110.4235      116.2506      120.1300      122.4618      103.4320      100.1545       97.7302       93.5748       80.8086       70.9169       59.6475       55.8633       54.6585       65.8948       65.4859       44.3327       40.1605       44.1715       45.8337       53.1313       67.6898       87.5617       78.3070       62.6012       64.9466       63.2365       61.4876       55.5830       59.9509       64.2610       75.2665       76.0882       81.0925       95.2689       94.7354       90.0186       94.2297      111.0627      132.6198      124.9142      120.3907      132.4012      148.3029      156.8398      157.0326      151.0649      135.6721      127.9546      121.0964      108.5747      111.0358      120.1428      113.5069      113.8533      123.5633      122.4368      124.5791      119.7305      107.1487      104.2496      101.1383      102.0039      103.2152      103.3375      122.0684      127.3905       79.7018       76.1491       67.7652       76.8580       73.0081       87.9778       98.6980      124.2745      150.7425        0.0000        0.0000        0.0000      112.8848      104.0657       98.8101      106.4215      122.0443      124.1850        0.0000        0.0000        0.0000        0.0000        0.0000        0.0000        0.0000        0.0000        0.0000        0.0000        0.0000        0.0000        0.0000        0.0000        0.0000        0.0000        0.0000        0.0000        0.0000        0.0000        0.0000        0.0000        0.0000        0.0000        0.0000        0.0000        0.0000        0.0000        0.0000        0.0000        0.0000        0.0000        0.0000        0.0000        0.0000        0.0000        0.0000        0.0000        0.0000        0.0000        0.0000        0.0000        0.0000        0.0000        0.0000        0.0000        0.0000        0.0000        0.0000        0.0000        0.0000        0.0000        0.0000        0.0000        0.0000        0.0000
        0.0000        0.0000        0.0000        0.0000        0.0000       23.9001       25.9688       27.2429       17.0367       22.6670       32.5752       23.1548       17.2480       17.2699        7.3774        1.7424        2.8639        2.4545        1.4395        1.0330        1.1866        2.4913        3.3016        4.5046        3.4877        3.3274        3.3310        2.8387        3.2288        3.3730        3.4227        1.8600        1.3401        0.9211        0.8599        2.2940        1.8709        1.9810        1.6429        1.5162        1.5157        1.0193        0.8123        0.9220        0.6290        0.7773        0.9811        1.4309        1.3280        0.0373        0.0276        9.2563       51.2017       72.0066       48.4651       24.7210       20.4626       24.7643       52.1173       37.2130       29.7618       27.2232       22.4770       62.9490        7.7483       14.3525       17.4571        4.3699       16.5575       21.9753       11.4014        6.3286        4.3487        3.6161        1.9904        1.0815        0.4213        0.2544        0.2713        0.6095        1.2890       47.9129        2.0957        5.2617        8.1613       10.4835        9.1409       12.2257       12.2033       12.5790       10.2411       10.2482        9.3854        9.2678        9.8214       12.6882       12.8906       21.0484       24.4622       33.2028       35.0259       38.5748       57.4619       75.2999       79.5728       80.4985       81.0899       95.5174       95.7293       84.9902       81.3416      111.6474      166.2383      149.9853      136.0800      124.8256      117.1990      101.8273       94.6512       86.6664       82.4049       74.8282       71.8962       60.3639       42.5799       37.9120       40.8117       39.2577       45.7053       58.5976       72.3607       73.6722       67.9725       71.3358       66.6797       74.1070       67.6827       74.3439       84.0757       91.2189      100.3153      101.8950       96.1308      102.9786      113.2664      119.8803      122.6821      137.0024      141.2200      135.9034      145.7969      155.4902      172.2258      177.2355      168.4982      148.9776      156.0897      139.0794      128.7449      125.5090      121.1824      120.5646      123.7016      117.3347      118.8786      123.4926      119.5221      111.1867      114.2647      107.1023      105.6169      111.0170      118.8764      120.6102      116.5258       89.5495       81.4591       88.4289       89.5107       82.3812       91.2358      100.5657      112.9496      127.0277        0.0000        0.0000      143.6497      119.7152      124.6785      122.0257      120.2164      134.3752      138.2413      152.7401      161.5587      140.7607      147.3472      167.5932        0.0000        0.0000        0.0000        0.0000        0.0000        0.0000        0.0000        0.0000        0.0000        0.0000        0.0000        0.0000        0.0000        0.0000        0.0000        0.0000        0.0000        0.0000        0.0000        0.0000        0.0000        0.0000        0.0000        0.0000        0.0000        0.0000        0.0000        0.0000        0.0000        0.0000        0.0000        0.0000        0.0000        0.0000        0.0000        0.0000        0.0000        0.0000        0.0000        0.0000        0.0000        0.0000        0.0000        0.0000        0.0000        0.0000        0.0000        0.0000        0.0000        0.0000        0.0000
        0.0000        0.0000        0.0000        0.0000       29.5445       33.6844       29.8317       29.8940       23.3847       27.4743       28.9277       17.0515       19.4775       15.2393        8.9061        4.2086        2.1395        1.0343        1.3012        0.8392        0.9795        1.9535        1.4075        2.3407        3.0190        3.1791        3.4526        2.6696        3.0942        3.3099        3.4669        2.7124        2.3621        2.3761        3.1090        3.0190        2.1510        2.4627        2.2246        2.2187        1.9759        1.6885        1.4583        1.4250        1.7077        0.9697        1.1678        5.7175        9.9606       14.3064       61.2183       24.5268       30.8910       28.1216       33.6397       22.2550       36.3329       86.7813       42.3531       28.2009       35.0897       27.2519       19.3933        5.5764       14.6424       37.4671       26.4994        0.9812        4.2419        8.4002       19.5389       17.8631       19.1372       12.0063        5.8263        3.6396        1.7287        1.4166        1.1868        6.0395       17.7047       13.6523        2.2232        5.1369        5.1972        6.4253        6.8602       10.1541       10.3681        8.1983        5.7695        7.3170        7.2940       31.7781       72.3356       32.4164       15.7946       15.6294       22.3195       28.0028       39.2040       35.3141       43.3279       86.2149       79.1144       68.8507       92.0040       91.4663       84.9766       79.7365       91.7434      111.9529      142.4266      144.1417      154.1670      140.0866      126.1306      118.3503      128.9916      120.6198      103.7383       87.6620       75.7718       53.4160       49.5550       56.3841       60.8148       68.1333       56.9304       59.7171       66.4054       72.5774       75.9144       83.8031       89.3154      100.7921      100.8453      109.7072      105.0536      109.8552      110.5325      116.2913      115.1443      110.6147      119.3164      119.8444      109.5412      141.0305      140.9219      145.4436      154.8411      161.1022      168.3913      170.1795      166.5497      147.3837      146.3071      125.1081      130.2399      126.5249      126.3379      126.1052      123.2730      119.2712      116.9546      121.1728      128.1818      114.1760      117.1836      123.2943      129.0900      128.7480      135.9149      146.3830      135.8386      102.2792       93.1122      105.5855      105.4420      107.3975      106.3487      113.7978      135.4297      136.3142        0.0000      147.8712      158.5303      138.1543      159.3215      155.3226      131.3705      155.0099      168.9675      177.9927      177.9536      163.6295      171.5728      180.1497      195.9345        0.0000        0.0000        0.0000        0.0000        0.0000        0.0000        0.0000        0.0000        0.0000        0.0000        0.0000        0.0000        0.0000        0.0000        0.0000        0.0000        0.0000        0.0000        0.0000        0.0000        0.0000        0.0000        0.0000        0.0000        0.0000        0.0000        0.0000        0.0000        0.0000        0.0000        0.0000        0.0000        0.0000        0.0000        0.0000        0.0000        0.0000        0.0000        0.0000        0.0000        0.0000        0.0000        0.0000        0.0000        0.0000        0.0000        0.0000        0.0000        0.0000        0.0000
        0.0000        0.0000        0.0000        0.0000       40.7162       32.3870       33.1926       34.3373       37.3330       25.3877       21.2263       10.1490       10.2530       12.6988       12.3441        4.4453        3.9255        2.1673        2.6940        0.9918        1.8923        1.1057        1.3552        2.1100        2.4885        2.9281        3.4256        3.4536        3.7070        3.4132        5.0160        2.9285        1.5702        1.0182        2.8108        3.9516        3.4203        3.4595        2.0163        2.0544        1.9150        1.8499        1.9656        4.1142        3.7856        2.4128        5.0806       11.9225       14.9412       34.7033       80.3580       29.2380       22.1179       23.4596       21.3061       16.7398       16.4085       25.4477       29.4673       23.9383       71.6666       21.6422       22.8702        8.4804       15.2928       15.0435        4.9412        4.6982        5.8328       20.1891       30.0434       29.8754       28.5209       14.0464        4.4782        5.0749        4.7415        3.9404        2.8636        3.8291       24.0302       13.2096        2.8784        6.1513        4.8616        5.0605        5.5987       13.6906        8.3019        7.0229        6.0750        7.6675       13.9095      261.4376      301.8727      105.5947       24.9141       13.1263       16.5825       18.1158       20.2023       28.0932       42.3936       59.7449       50.5471       59.8944       98.7674       78.2480       74.3878       65.5140       72.4558       99.7377      130.3014      136.9204      152.6020      138.1673      141.9944      131.2147      129.3541      126.5362      115.4865      104.5901       91.4034       73.7242       61.6967       63.0093       63.6191       70.6483       72.8213       65.7664       64.9260       77.0392       88.5150      104.6460      111.8676      125.7178      132.6352      116.6668      114.9036      121.0204      123.5525      129.4857      134.4955      136.2437      129.8394      135.9528      151.3722      165.7290      156.3028      159.6576      164.5887      183.5380      182.5921      182.9916      179.0087      153.2522      169.5966      141.3544      135.5035      138.9926      132.2852      126.9058      134.9517      132.8602      127.3416      146.2823      148.5764      134.8927      134.3494      151.0939      157.9578      164.3842      157.2947      165.9143      159.3335      122.4607      114.9102      120.6277      141.3320      146.2443      130.7476      121.3723      133.0531      148.4449      151.7037      161.2841      190.6540      184.2368      168.6267      163.8745      164.8681      189.5682      219.8313      251.9695      222.0171      233.3949      215.0108      211.3833      250.3255        0.0000        0.0000        0.0000        0.0000        0.0000        0.0000        0.0000        0.0000        0.0000        0.0000        0.0000        0.0000        0.0000        0.0000        0.0000        0.0000        0.0000        0.0000        0.0000        0.0000        0.0000        0.0000        0.0000        0.0000        0.0000        0.0000        0.0000        0.0000        0.0000        0.0000        0.0000        0.0000        0.0000        0.0000        0.0000        0.0000        0.0000        0.0000        0.0000        0.0000        0.0000        0.0000        0.0000        0.0000        0.0000        0.0000        0.0000        0.0000        0.0000        0.0000
        0.0000        0.0000        0.0000        0.0000       26.9662       21.0696       20.0572       23.1996       18.5970       17.5785       17.5241       24.9309       28.1594       20.9934       15.4484        8.3286        3.6490        5.1860        5.2574        3.0122        3.3247        2.2413        3.0864        2.9615        3.2067        3.6420        3.7761        3.4920        3.4774        3.4890        3.5040        0.8277        1.1896        1.0014        2.1548        2.7757        1.7519        1.8347        1.1127        1.0842        1.0566        2.1002        2.8350        4.8994       10.4098       42.8441       23.7857       54.7918       11.6824       17.0746       12.5413       16.6559       19.9798       19.9959       32.8458       28.0918       19.1996       22.5153       20.2744        6.6003       47.2229       63.3059       32.2185        9.1085       16.3765        6.0820       15.8496        7.2981       11.1061       29.3271       42.0451       35.4758       25.6956       16.3836       15.7467       10.4717       10.7996       11.4817       11.9169       11.1923        8.2646        6.5920        5.9788        4.4938        4.1976        3.4848        3.6439        5.1812       15.3001       25.2128       38.6742        7.7555        9.3353       19.2160       73.2632        8.6892        4.5755        4.8455        4.9546        8.2013        9.9439       11.1799       13.9415       31.0040       34.3407       49.0146       52.2697       50.5287       85.1187       55.8282       61.4510       95.0658       98.6323      105.6116      103.8439      111.4898      120.1300      113.4570       98.2716       87.5978       94.2725       94.2063       86.8671       79.4999       75.4151       66.9914       59.3731       76.7373       78.6563       78.6911       92.7756      105.6211      131.2073      138.5502      157.0846      177.6685      178.9723      147.4757      143.4074      156.9959      161.1161      152.1887      167.4128      142.5925      139.2532      143.5815      151.9891      157.8910      154.9066      164.1010      163.6794      183.4371      185.4430      166.7056      153.8078      165.6888      173.1443      175.9712      165.5350      153.2865      148.3664      148.0561      151.1029      149.0772      168.1205      147.9592      144.0622      158.1879      173.3167      174.1393      183.9644      183.2862      182.4946      180.7481      174.3605      166.9920      173.8089      188.8994      186.6942      170.4323      176.2536      169.2053      163.2365      159.8293      157.5035      184.2771      193.5450      180.9259      208.6995      208.5953      213.0624      219.6670      230.2293      234.1710      232.7480      182.9642      184.0114      241.8764      250.6751        0.0000        0.0000        0.0000        0.0000        0.0000        0.0000        0.0000        0.0000        0.0000        0.0000        0.0000        0.0000        0.0000        0.0000        0.0000        0.0000        0.0000        0.0000        0.0000        0.0000        0.0000        0.0000        0.0000        0.0000        0.0000        0.0000        0.0000        0.0000        0.0000        0.0000        0.0000        0.0000        0.0000        0.0000        0.0000        0.0000        0.0000        0.0000        0.0000        0.0000        0.0000        0.0000        0.0000        0.0000        0.0000        0.0000        0.0000        0.0000        0.0000        0.0000
        0.0000        0.0000        0.0000        0.0000        0.0000        0.0000        0.0000        0.0000       15.5656       21.4581       18.9274       23.8112       25.0584       30.9441       15.1878        8.2523       15.1041       20.0586        7.6584        2.4387        6.1932        4.2722        4.2388        3.7855        3.7434        4.6886        5.2592        5.0827        8.7621        4.8352        3.8525        5.0172        4.5589        5.9246        6.9914        8.8207       10.2804        4.9949        3.8717        1.0414        1.4287        2.9497        4.3236        6.6959       11.5322       11.7416        9.6130       14.3101        9.3926       11.0531       16.0902       15.9293       11.2868       10.2256       39.5160      106.7729       77.3562       40.4767       27.4514       23.0878       30.8309       28.6013       13.8724       24.7842       15.7463       10.8469       18.0296       14.6446        8.0349       22.4291       56.4786       43.1171       20.3584       17.1503       17.1960       16.9089       15.8129       18.8793       16.2803       17.9447       13.9194       12.3993       12.0632       13.5811       10.0410        9.8185        9.7298       11.8901        9.9939       16.0605        8.9112        4.4142        6.0830        5.2178        1.8235        2.3767        3.0741        3.6138        4.4765        8.7354        8.1271        9.6810       12.6737       25.5027       27.1388       32.3264       39.8024       60.7098      150.3995      141.5998       69.4467       86.0382       92.6625       98.5767       95.5897       94.0319       94.6685       93.5333       93.4510       79.8665       82.4463       79.1747       76.8720       75.4692       78.9742       76.9660       69.3104       85.1591       83.1932       90.9627      104.7232      121.1233      147.2046      142.2751      184.3389      170.8136      154.1758      157.8371      174.7510      172.9993      168.7192      168.2474      197.8361      181.8728      167.5513      155.8382      166.8751      198.4190      182.8410      169.7849      178.1789      182.5621      172.5478      163.8471      170.8628      175.9655      189.3330      179.8191      187.0175      184.3497      181.5399      169.6394      163.8266      170.4861      188.3969      164.3212      150.8698      154.8473      151.6523      143.9954      173.6010      184.1812      198.4502      202.5958      191.3457      201.4377      212.6592      210.2103      227.6726      204.0470      212.8572      198.7191      194.0644      185.1880      166.4434      177.1326      221.0540      200.3250      212.1096      230.5433      212.3840      216.1078      219.8268      233.0406      232.8731      210.0290      225.2908        0.0000        0.0000        0.0000        0.0000        0.0000        0.0000        0.0000        0.0000        0.0000        0.0000        0.0000        0.0000        0.0000        0.0000        0.0000        0.0000        0.0000        0.0000        0.0000        0.0000        0.0000        0.0000        0.0000        0.0000        0.0000        0.0000        0.0000        0.0000        0.0000        0.0000        0.0000        0.0000        0.0000        0.0000        0.0000        0.0000        0.0000        0.0000        0.0000        0.0000        0.0000        0.0000        0.0000        0.0000        0.0000        0.0000        0.0000        0.0000        0.0000        0.0000        0.0000        0.0000
        0.0000        0.0000        0.0000        0.0000        0.0000        0.0000        0.0000        0.0000        0.0000        0.0000       18.4486       18.8199       21.2942       19.7390       14.0366        6.1775        4.8289        8.4203        8.2251        6.0245        8.1186        8.6560        6.5866        5.2304        4.7172        6.0468        7.2224        5.3966        5.1305        5.0666        5.2508        5.6264        7.1265        9.5012       11.6208       19.7518       16.5304       12.7891        4.3127        5.4114        3.5098        3.0589        5.8139        8.7292        3.7673        2.1780        0.9340       11.6950       20.6006       29.7469       37.0018       38.3621       23.0289       19.0043       31.4963       61.6772      100.9140       35.4642       49.6657       31.7026       27.9553       24.2545       18.1249       26.2618       10.1411       10.2866       11.7884        6.2436        9.5736       14.7308       12.2194       13.9244       16.6033       20.9970       57.1569       35.8696       38.6898       25.7019       25.9545       33.9153       33.8282       39.3036       39.3852       27.0373       19.5474       16.2715       16.1221       19.1876        7.8578        4.5528        9.2103        3.5650        3.9212        2.4669        0.8595        2.3593        3.4695        5.3060        5.5136        6.1478        6.6382        9.5412       13.0177       27.8508       33.6583       39.5561       40.8691       74.1265       70.3130       98.8529       76.2997      104.1516      116.9909      112.6279      115.9098       90.4830       84.4368       87.2419       96.7277       86.6260       89.5135       82.4387       77.5036       73.4877       79.3394       69.8296       74.4854       93.5870      101.2353      120.0804      139.4633      151.8547      166.1333      161.0614      190.7929      195.5694      185.9887      196.8700      226.2934      205.6387      191.5531      218.7726      241.3155      197.6319      193.0208      187.5391      219.6852      211.9847      205.4986      193.4376      200.4137      187.1040      185.7745      185.8361      199.3987      203.4411      198.3203      198.0201      196.8628      202.4194      205.4283      180.6512      164.0958      167.6884      166.8182      164.2763      172.7325      181.7684      193.0819      162.9162      201.2407      207.3409      227.8639      234.2019      228.6078      218.6160      234.1806      221.2946      235.2691      208.7115      215.5520      211.8192      206.6506      191.8554      179.5195      180.6900      201.4566      188.6302      205.1752      189.5095      206.8841      210.3190      209.5380      227.1391        0.0000        0.0000        0.0000        0.0000        0.0000        0.0000        0.0000        0.0000        0.0000        0.0000        0.0000        0.0000        0.0000        0.0000        0.0000        0.0000        0.0000        0.0000        0.0000        0.0000        0.0000        0.0000        0.0000        0.0000        0.0000        0.0000        0.0000        0.0000        0.0000        0.0000        0.0000        0.0000        0.0000        0.0000        0.0000        0.0000        0.0000        0.0000        0.0000        0.0000        0.0000        0.0000        0.0000        0.0000        0.0000        0.0000        0.0000        0.0000        0.0000        0.0000        0.0000        0.0000        0.0000        0.0000        0.0000
        0.0000        0.0000        0.0000        0.0000        0.0000        0.0000        0.0000        0.0000        0.0000        0.0000       31.1532       38.5174       24.2478       21.1680       17.6168        9.5461        8.8358        7.4931        8.0293        8.9630        7.8049        8.8975        8.9956        6.5723        8.4178       10.1077       13.8073        7.0984       21.1800        6.2625        8.8976       16.0220       16.5027       14.4977       30.9955       39.8004       17.5707        7.1388        4.7160        1.1689        3.4053        1.8349       25.6141       14.2955        3.6904        1.6330        0.8069        4.1330       11.6410       15.7138       15.7391       29.4220       37.7690       54.0816      109.2244      104.5615       61.6246       60.2908       42.7850       24.3978       30.1732       13.1036       27.9881       38.9539       12.1779       27.0724        9.9992       10.6674       17.8641       20.4408       26.0761        8.7326       15.1331       61.2232       48.5714       55.2882       54.9046       65.9008       62.9217       52.0567       61.9664       57.6008       43.2575       29.5670       25.8213       15.0024       23.2804       27.3679       28.6446       40.1626       32.2279       25.7103        4.6723        4.1363        9.4746       12.7230        8.8680        7.4889        7.1561       11.8355       14.3424       19.2417       19.1843       30.4293       32.8942       48.3000       50.9178       52.8565       50.2205       57.6137       65.1560       78.6946       91.0202       90.3075       87.3086       85.0545       85.8345       82.6888       84.1946       82.5252       85.2303       78.5459       87.6637       82.3589       82.6085       85.1225       93.7438      108.8514      142.5405      145.7598      137.6521      158.6197      162.4669      173.6053      196.0234      206.7653      240.5047      246.0112      247.8830      256.6549      236.8069      238.5166      251.9491      203.0247      201.3490      214.0480      208.4101      197.0800      188.7168      192.4335      194.6088      185.4489      199.8243      193.9172      192.6907      227.6285      229.5670      217.3565      212.8398      225.4487      228.2876      191.2636      173.1058      178.4528      174.4633      185.7818      192.7690      234.3078      177.5237      177.4232      187.6566      218.8041      236.3636      263.9483      243.4579      227.9071      246.8467      228.6191      227.1685      230.3628      241.0260      247.8196      232.7536      197.5074      183.1024      179.5561      175.5795      161.9915      157.1469      166.9909      183.4281      193.1036      208.9318        0.0000        0.0000        0.0000        0.0000        0.0000        0.0000        0.0000        0.0000        0.0000        0.0000        0.0000        0.0000        0.0000        0.0000        0.0000        0.0000        0.0000        0.0000        0.0000        0.0000        0.0000        0.0000        0.0000        0.0000        0.0000        0.0000        0.0000        0.0000        0.0000        0.0000        0.0000        0.0000        0.0000        0.0000        0.0000        0.0000        0.0000        0.0000        0.0000        0.0000        0.0000        0.0000        0.0000        0.0000        0.0000        0.0000        0.0000        0.0000        0.0000        0.0000        0.0000        0.0000        0.0000        0.0000        0.0000        0.0000
        0.0000        0.0000        0.0000        0.0000        0.0000        0.0000        0.0000        0.0000        0.0000        0.0000       31.3393       67.6183       46.7880       46.0247       20.1134       12.9128       17.3829       17.4531       21.8786       13.0954       13.8007       13.7602       16.8065        2.8226        2.4229        5.2451        6.9272        3.7992        9.5994        7.7066       24.0430       16.1319       10.8681       15.4451       12.6836       17.3711       12.7814       11.6598        7.9123        2.4563        1.7884        0.6611        3.4227        2.8177        1.0094        0.8422        1.1869        0.5672       36.1466        9.7002       13.8312       31.6926       25.0810      102.5292      127.4415       51.7313       56.9330       35.4376       56.3015       15.4842       15.8928       21.2503       26.3768       57.6682       22.4769       63.5685       88.5122       55.3264       45.9595       50.8758       30.5578       51.3969       36.1138       64.7598       78.5723      131.7190      139.9313      127.1741       94.8833       73.6748       60.7960       55.6566       47.5850       45.2301       39.8950       32.2719       46.1047       42.1445       39.2522       30.5401       26.7721       17.6843       13.7760       21.6424       25.4664       31.5073       19.8590       14.7874       14.2053       17.6075       22.6593       23.9274       23.7468       31.4549       34.9165       40.6785       48.4089       46.3823       57.4029       52.1523       50.7095       67.0355       70.8197       67.3778       71.3774       72.7945       73.8552       78.8411       84.0043       94.3943       88.9796       91.8234      100.0760      101.6542      105.7619      114.0136      122.7846      112.2079      114.0100      133.6018      125.7316      140.0975      130.2011      143.1099      192.8226      214.2045      211.3711      220.9646      223.7470      235.8843      220.4257      222.5448      248.7828      209.1450      182.4628      177.5913      177.1520      181.1586      175.5545      162.1935      170.2236      179.6666      199.3433      206.6552      187.8108      188.4869      195.6770      226.4348      220.6969      237.4759      225.3988      206.7388      194.0054      179.8555      184.8948      209.0876      232.4629      228.7880      203.5699      205.2859      214.1358      235.8517      256.2706      241.6953      243.6059      240.3549      281.4980      274.9379      244.8763      237.2498      255.9913      271.5188      232.9151      236.7831      204.3236      180.3465      182.9302      135.9818      151.6548      157.8162        0.0000        0.0000        0.0000        0.0000        0.0000        0.0000        0.0000        0.0000        0.0000        0.0000        0.0000        0.0000        0.0000        0.0000        0.0000        0.0000        0.0000        0.0000        0.0000        0.0000        0.0000        0.0000        0.0000        0.0000        0.0000        0.0000        0.0000        0.0000        0.0000        0.0000        0.0000        0.0000        0.0000        0.0000        0.0000        0.0000        0.0000        0.0000        0.0000        0.0000        0.0000        0.0000        0.0000        0.0000        0.0000        0.0000        0.0000        0.0000        0.0000        0.0000        0.0000        0.0000        0.0000        0.0000        0.0000        0.0000        0.0000        0.0000        0.0000
        0.0000        0.0000        0.0000        0.0000        0.0000        0.0000        0.0000        0.0000        0.0000        0.0000        0.0000       44.4224       55.3612       53.0145       40.5972       18.1234       10.0156        7.6328       19.4147       12.9893       10.4418        7.2482        8.0286        2.3264        4.1997        6.5773        6.6405        5.1064        9.9927        6.5307        5.9607        9.5172       13.9650       14.1969       11.8131       25.1132       13.1959        9.6754        7.9123        6.9486        5.8486        4.0546        0.4903        1.9526        1.1865        1.8457        0.9559        6.9600        2.8341       18.3704        8.0821       30.7803       61.3245       51.8387       20.8733       25.2611       36.5430       54.9215       33.9371       25.1428       23.4472       26.0334       49.3209       61.3301       75.7383      127.9638       90.6469       53.9652       31.2390       15.0589       16.0616       53.4484       64.4906      104.0587       78.4442       67.1402      100.0082      112.4535      125.0480       82.7578       59.1511       61.6096       61.7965       71.0188       57.2359       48.4968       46.6173       49.1421       48.3045       37.5182       28.7701       37.7145       25.8282       22.3517       24.9880       31.8024       25.0321       22.2378       21.5512       24.9395       27.9038       35.1349       34.3566       38.2326       38.9313       49.4257       55.1650       64.8267       69.8017       64.7175       77.7708       85.8723       75.2778       65.7880       65.6464       69.5691       76.6447       76.7182       80.3238       88.2507       96.2542       98.7091      105.5375      118.0379      111.5773      118.1687      130.6817      143.6792      144.8748      128.6829      144.5914      179.4810      166.9426      156.1797      171.4239      198.9043      194.0893      215.8790      241.7410      246.4325      238.9918      218.2189      237.2488      191.6776      195.0709      194.1957      202.9421      191.4672      175.8344      158.5428      154.8600      170.3020      178.6956      184.1105      181.3076      198.0077      207.2799      215.7419      219.7562      221.1894      204.9791      204.4112      194.2963      220.0754      229.9335      225.0225      241.5643      249.1374      241.1827      247.7652      260.0036      280.4054      305.2631      302.1292      319.9365      295.9708      304.2614      301.3809      290.4593      265.0975      278.4301      293.8041      261.2516      234.0355      205.2266      178.9350      159.8940      163.8256      182.6538        0.0000        0.0000        0.0000        0.0000        0.0000        0.0000        0.0000        0.0000        0.0000        0.0000        0.0000        0.0000        0.0000        0.0000        0.0000        0.0000        0.0000        0.0000        0.0000        0.0000        0.0000        0.0000        0.0000        0.0000        0.0000        0.0000        0.0000        0.0000        0.0000        0.0000        0.0000        0.0000        0.0000        0.0000        0.0000        0.0000        0.0000        0.0000        0.0000        0.0000        0.0000        0.0000        0.0000        0.0000        0.0000        0.0000        0.0000        0.0000        0.0000        0.0000        0.0000        0.0000        0.0000        0.0000        0.0000        0.0000        0.0000        0.0000        0.0000        0.0000
        0.0000        0.0000        0.0000        0.0000        0.0000        0.0000        0.0000        0.0000        0.0000        0.0000        0.0000        0.0000        0.0000        0.0000       42.4088       22.4931       19.2392        7.9650        7.7278        2.9058       11.9754       18.5204       15.2927        2.3544        3.8174        4.1432        6.9112        7.8473        9.6986       15.7346       13.7788       18.4276       14.8897       11.4020       14.4890       13.5723       13.0731       10.3743       11.6647       36.7461        7.7817        4.7727        1.6095        0.0625        2.3754        2.9040        5.5102       12.7954       24.2744       16.3981       25.8712       28.6997       34.8730       31.8074       44.1373       74.9033      164.6168       40.7131       28.4412       50.3662       26.9408       26.7590       51.8426       76.8790       66.6421       72.0527       49.0151       39.5888       31.8324       25.4319       31.9182       65.8481       75.0094       98.5898       82.7281       64.3766       63.7717      102.7796      174.2721       90.4470       73.8180       80.0472       65.6436       65.3057       44.7524       41.5000       33.9018       29.1581       43.7675       48.3555       36.1444       39.2692       25.0762       26.0840       23.4653       31.1421       29.5616       30.9866       32.5658       35.1110       82.9325       49.6928       35.1499       53.1569       60.3457       71.2349       74.2557       93.0143      101.6219      111.6557       98.6690       93.9464       77.9006       72.4803       73.6594       78.6704       91.4858       91.1350       94.3503      125.5157      118.7061      113.3283      131.3760      145.4977      146.7167      149.7872      151.3836      143.7613      134.4073      137.7293      159.7797      171.1458      181.6837      175.6131      185.8364      189.3099      188.1096      196.7905      249.3946      252.9550      243.7188      233.4708      201.6734      177.4161      203.2004      188.4738      201.7775      193.4418      171.1517      178.0720      176.5196      180.5922      172.6933      173.4136      180.2389      196.9540      194.2508      189.1195      192.4178      194.2365      188.8345      193.5503      198.0745      211.1632      217.8712      225.8212      248.6009      270.8378      279.1976      311.2052      291.3144      308.1145      322.7894      330.5943      357.0603      315.6585      315.5650      323.5983      325.5660      302.3340      302.8680      295.4750      252.9192      233.1355      223.6622      192.9686        0.0000        0.0000        0.0000        0.0000        0.0000        0.0000        0.0000        0.0000        0.0000        0.0000        0.0000        0.0000        0.0000        0.0000        0.0000        0.0000        0.0000        0.0000        0.0000        0.0000        0.0000        0.0000        0.0000        0.0000        0.0000        0.0000        0.0000        0.0000        0.0000        0.0000        0.0000        0.0000        0.0000        0.0000        0.0000        0.0000        0.0000        0.0000        0.0000        0.0000        0.0000        0.0000        0.0000        0.0000        0.0000        0.0000        0.0000        0.0000        0.0000        0.0000        0.0000        0.0000        0.0000        0.0000        0.0000        0.0000        0.0000        0.0000        0.0000        0.0000        0.0000        0.0000        0.0000
        0.0000        0.0000        0.0000        0.0000        0.0000        0.0000        0.0000        0.0000        0.0000        0.0000        0.0000        0.0000        0.0000        0.0000        0.0000        0.0000        0.0000        0.0000       16.2418        8.9026       11.9656       12.2133        4.4769        3.1152        4.0269        4.6751       18.1696       10.2668       10.5128       16.4813       17.6387       26.2259       17.6795       15.0799       22.1317       11.4163       13.7738       11.9538       23.1186       58.0078       35.9388        4.0338        8.4796        8.6533        9.6526       13.9024       22.5510       28.5791       21.7101       60.5267       85.8110       70.4682       62.0040       56.4242       52.8173       57.9346       54.6358       26.3330       22.4132       27.5308       29.9140       35.2463       49.7813       41.0055       51.0930       60.3355       42.5589       19.1242       31.2593       40.8701       77.6343       55.7724      152.2865      112.1424       65.1480      125.9251       97.3828       97.1363      121.8009       92.6278       88.1296       72.0924       61.1062       59.7286       57.0137       56.7319       50.8514       41.8245       48.8098       54.2340       63.8242       44.3772       37.3132       44.0086       46.0156       38.7080       48.8521       50.3103       37.7418       33.5801       53.3768       51.7052       39.9360       65.6254       91.6850       80.3618      111.2456      117.3763      144.3489      128.2213      103.8905       97.4335       86.2887       98.1038       98.6170      112.6224      111.4471      106.9086      120.1684      147.8533      140.1560      136.3366      138.5475      174.1223      191.2452      176.2410      149.4644      143.1933      133.0019      139.3217      157.0813      173.0351      196.4366      192.6339      195.4408      201.5936      215.7917      222.9872      233.2313      256.7242      260.0812      243.8278      209.4273      170.3605      196.6168      187.2771      191.5224      200.2347      175.5248      175.6051      180.5488      186.4500      176.0479      175.6960      172.9580      179.8578      177.8132      178.7977      193.4388      195.3835      201.3204      214.2342      209.5032      221.6478      242.1910      240.9285      262.6549      339.6179      319.2666      299.0602      318.4729      308.0367      319.1227      325.1862      333.2666      346.6738      330.3137      330.7171      320.2113      291.1856      279.1416      281.1030      260.9528      233.3548      240.1005      215.0836        0.0000        0.0000        0.0000        0.0000        0.0000        0.0000        0.0000        0.0000        0.0000        0.0000        0.0000        0.0000        0.0000        0.0000        0.0000        0.0000        0.0000        0.0000        0.0000        0.0000        0.0000        0.0000        0.0000        0.0000        0.0000        0.0000        0.0000        0.0000        0.0000        0.0000        0.0000        0.0000        0.0000        0.0000        0.0000        0.0000        0.0000        0.0000        0.0000        0.0000        0.0000        0.0000        0.0000        0.0000        0.0000        0.0000        0.0000        0.0000        0.0000        0.0000        0.0000        0.0000        0.0000        0.0000        0.0000        0.0000        0.0000        0.0000        0.0000        0.0000        0.0000        0.0000        0.0000
        0.0000        0.0000        0.0000        0.0000        0.0000        0.0000        0.0000        0.0000        0.0000        0.0000        0.0000        0.0000        0.0000        0.0000        0.0000        0.0000        0.0000        0.0000        0.0000        5.1693        4.5553        4.8953        5.3248        2.8031        4.5892        4.9615        6.4104       12.1342       13.2662       12.1312       13.1455        9.6375       14.5317       19.7376        9.4434        7.0418       10.9884        7.8079       11.2700       13.6641       17.7902        9.7986       10.6734       34.6220       30.9818       20.6288       30.8043       62.7411       79.4520      103.4033       82.4074      135.0047      101.2722       53.6386       36.5837       45.0055       78.0059       40.6810       22.2818       30.8562       52.1876       90.4725       62.4535       60.1562       47.2120       62.5334       68.8180       49.0064       30.1304       30.3579       57.3598       92.6406       90.8718      109.4253       67.3985       95.7309       91.5419       57.9275      112.8298       75.2580       68.7530       56.7572       60.1421       77.7774       62.3912       62.8553       53.2108       64.1976       71.1471       62.6336       54.8951       82.3698       90.4367       66.9411       52.1894       41.0163       63.1722       56.8829       46.8113       45.6729       41.2471       47.0324       57.5446       72.6799      108.3706       95.2273      126.2184      104.6490      119.5223      151.1470      137.0999      116.6979      115.5838      124.4696      111.9122      130.0551      130.6236      121.5396      153.3686      166.2268      173.7170      161.8313      169.4266      196.6111      191.0468      167.7402      151.5235      143.0577      136.3974      139.4574      142.4301      183.0569      213.8085      243.5212      224.2299      264.5624      271.3239      287.8542      266.2934      223.7281      231.5400      198.4951      183.6423      168.9091      195.3510      193.0829      192.3655      192.5187      180.8061      183.4149      181.5861      177.6471      177.8953      173.7318      175.2477      179.2399      178.8439      189.8015      206.1212      214.7172      216.7249      218.5504      228.0201      225.7862      271.1664      285.0661      286.9538      353.3963      326.4720      283.0514      343.3344      321.7832      309.3856      306.0500      317.7745      310.0852      324.7382      339.2492      329.1990      287.2620      278.9662      268.7564      281.1567      268.1641      263.6887      246.3890        0.0000        0.0000        0.0000        0.0000        0.0000        0.0000        0.0000        0.0000        0.0000        0.0000        0.0000        0.0000        0.0000        0.0000        0.0000        0.0000        0.0000        0.0000        0.0000        0.0000        0.0000        0.0000        0.0000        0.0000        0.0000        0.0000        0.0000        0.0000        0.0000        0.0000        0.0000        0.0000        0.0000        0.0000        0.0000        0.0000        0.0000        0.0000        0.0000        0.0000        0.0000        0.0000        0.0000        0.0000        0.0000        0.0000        0.0000        0.0000        0.0000        0.0000        0.0000        0.0000        0.0000        0.0000        0.0000        0.0000        0.0000        0.0000        0.0000        0.0000        0.0000        0.0000        0.0000
        0.0000        0.0000        0.0000        0.0000        0.0000        0.0000        0.0000        0.0000        0.0000        0.0000        0.0000        0.0000        0.0000        0.0000        0.0000        0.0000        0.0000        0.0000        0.0000        8.0882        9.7314        5.4894        8.0109        6.6132        5.6291        7.0836        7.1734        7.1105        6.7726        6.7620       10.2508        7.5392       16.7796       15.3527       11.8558       12.8309       14.3763       19.9076       22.1507       17.8103       31.8614       17.9735        7.3225       22.7611       30.9642       23.0108       45.1377      118.3864       93.3147      125.2292       88.5544      132.1872       59.6240       57.1567       75.4983       65.0178       56.7723       46.0583       41.1993       14.1374       84.4805      125.2483       82.2140       72.4833      103.5901      125.8707       90.9570      101.0631       87.4758       36.3672       48.1405      101.2969       86.5203       72.9938       44.7657       80.7729      114.9908      113.7412      103.4632       76.2092       80.5601       61.3452       91.6417       82.4753      106.3585       81.1714       85.2268       75.9225       70.5963       76.4540       72.0978       86.4006       87.7512      102.6484       73.7717       70.0042       69.2106       61.1063       57.4894       61.6501       51.5528       51.4845       68.4670       96.6440      101.5955      108.3580      132.8373      110.2829      106.1331      132.0619      146.9676      152.3442      145.1901      152.3727      158.1907      153.8262      145.6843      167.6866      193.2565      178.7789      179.0112      177.3250      180.8293      186.1493      171.8843      157.9885      153.4677      148.1334      147.9048      146.4949      138.7017      171.5912      194.3528      236.7514      215.1847      228.9927      259.2061      236.0262      224.4014      191.0606      180.7380      173.3390      195.7480      194.8736      189.2552      172.9826      184.8175      189.1335      185.0314      198.1572      200.3418      190.6633      183.4089      177.6640      182.2710      191.8960      197.7353      198.8995      204.1805      213.9108      219.0779      227.3706      261.6787      263.6593      252.6304      254.1910      256.3332      365.4406      359.6571      355.7733      393.1561      339.2819      323.8683      305.2560      305.3734      308.1029      336.2346      378.6683      385.3438      337.7441      295.6341      313.6537      277.4989      253.5496      279.6194      278.5674      291.5684      287.4428        0.0000        0.0000        0.0000        0.0000        0.0000        0.0000        0.0000        0.0000        0.0000        0.0000        0.0000        0.0000        0.0000        0.0000        0.0000        0.0000        0.0000        0.0000        0.0000        0.0000        0.0000        0.0000        0.0000        0.0000        0.0000        0.0000        0.0000        0.0000        0.0000        0.0000        0.0000        0.0000        0.0000        0.0000        0.0000        0.0000        0.0000        0.0000        0.0000        0.0000        0.0000        0.0000        0.0000        0.0000        0.0000        0.0000        0.0000        0.0000        0.0000        0.0000        0.0000        0.0000        0.0000        0.0000        0.0000        0.0000        0.0000        0.0000        0.0000        0.0000        0.0000
        0.0000        0.0000        0.0000        0.0000        0.0000        0.0000        0.0000        0.0000        0.0000        0.0000        0.0000        0.0000        0.0000        0.0000        0.0000        0.0000        0.0000        0.0000        0.0000        0.0000        9.8694       15.7328       12.8477        9.7037        7.8239        5.9530       10.4580       13.4472        5.1294       12.2407       17.9079       17.1409       24.0384       16.7639       17.2266       19.0280       13.6703        7.6218        7.4958       20.4199        6.0076       27.7052       24.8419        9.1983       31.0892       26.2689       56.5987       80.8153       77.0708      114.0359       48.3488       62.5115       44.4834       44.4137       54.5829       86.0113       85.6653       85.7473       60.7865       61.6632      115.2113      119.7675       85.4959      124.4928      157.4809       72.4247       68.2079       88.8184       64.7612       52.1742       34.6526       40.3620       73.5042       61.6649       47.5830      136.0093      145.5897      176.3340      114.2426       99.0522       78.2967       74.3197       89.7967      105.6864      103.9776      110.2282      106.9084       93.2471      104.3372      118.2976       96.2012       90.8550       98.4299       91.4746       93.9315       90.2557       81.2105       72.1557       70.7860       87.6063       76.5185       89.2280       75.9545      106.1694      118.9505      118.1003      113.1591      112.8339      114.1961      124.5412      120.7155      165.4408      151.5960      150.2905      175.4324      191.3839      182.1570      188.4152      207.8911      197.6495      194.6266      179.5067      161.7772      179.5518      177.2155      146.6344      138.9011      135.2773      175.0577      186.1128      151.3415      178.3826      181.2805      209.5840      215.3430      241.8346      229.2338      219.9156      232.1393      212.1477      197.6722      213.4366      236.7946      225.4743      212.4581      202.8254      190.8596      200.9613      199.6854      194.0364      215.9786      199.0064      213.8729      200.2657      192.0973      202.5750      204.2458      209.6537      208.8919      210.2513      228.3697      234.0623      250.4176      246.3674      236.9297      264.9982      297.8684      395.4690      412.1955      407.9140      389.3619      339.6837      324.2679      289.5382      296.2933      293.4473      300.1318      313.5963      330.3473      295.7943      292.2214      313.0673      339.7028      291.6633      316.5715      335.5792      308.5628      295.5078      278.3361        0.0000        0.0000        0.0000        0.0000        0.0000        0.0000        0.0000        0.0000        0.0000        0.0000        0.0000        0.0000        0.0000        0.0000        0.0000        0.0000        0.0000        0.0000        0.0000        0.0000        0.0000        0.0000        0.0000        0.0000        0.0000        0.0000        0.0000        0.0000        0.0000        0.0000        0.0000        0.0000        0.0000        0.0000        0.0000        0.0000        0.0000        0.0000        0.0000        0.0000        0.0000        0.0000        0.0000        0.0000        0.0000        0.0000        0.0000        0.0000        0.0000        0.0000        0.0000        0.0000        0.0000        0.0000        0.0000        0.0000        0.0000        0.0000        0.0000        0.0000
        0.0000        0.0000        0.0000        0.0000        0.0000        0.0000        0.0000        0.0000        0.0000        0.0000        0.0000        0.0000        0.0000        0.0000        0.0000        0.0000        0.0000        0.0000        0.0000        0.0000        0.0000        8.6044       12.0450        4.0235        4.0811        9.8291        7.4312       11.3247        7.5655       12.0036       18.3299       35.2944       35.3083       34.5303       21.9768       26.7073       16.3937       31.6833       10.0663       27.3160       12.2479       14.4328       29.3371       51.5438       32.8152       35.7051       56.1485      104.9524       63.2461       94.1018      117.8779      117.7790       75.6918       30.2011       62.4784       89.9682       89.4580       94.3733      134.6778       91.0429       85.9455       78.1725       77.4159       73.3530      121.0978       70.5737       49.9729       73.7631       53.1499       79.4167       52.6245       69.7699      113.6517      161.4460       95.8226      158.1677      134.2330      182.6546      229.3332      125.5348      111.2995      117.9824      112.1954      129.6361      107.5777      117.8283      107.5480      126.5231      152.7490      122.9619      105.0385      116.7085      130.2102      114.2097      114.3748       97.1229       86.8094       77.7333       80.5567      101.4734      104.0733       99.8530       92.6197      133.1591      122.6067      130.8217      114.7416      102.9032      119.4605      120.0841      125.5126      153.7785      175.7885      209.9361      199.4222      204.3580      202.7199      209.6486      202.8966      183.1720      155.0443      148.7866      142.8936      145.0037      150.5598      126.7387      116.8031      132.9283      182.2774      183.6436      162.3601      201.2722      198.3863      212.7105      227.3326      233.6046      245.6447      252.7092      247.8447      234.5505      228.0581      217.5277      237.4435      216.7260      224.1292      231.1911      231.5329      229.0287      227.9386      214.1039      219.7164      213.4064      218.5432      211.6674      202.5413      207.1459      209.8584      209.0459      208.0515      219.3781      241.8376      237.3348      228.6532      257.8660      320.4316      333.5794      352.6689      367.2145      395.3499      385.2090      400.5415      349.3592      307.2371      315.2638      313.3928      304.8165      297.9400      334.3145      301.6768      279.1265      275.0443      336.6550      334.7828      301.5244      277.8999      279.9816      274.2773      239.4204      207.5667      204.8355        0.0000        0.0000        0.0000        0.0000        0.0000        0.0000        0.0000        0.0000        0.0000        0.0000        0.0000        0.0000        0.0000        0.0000        0.0000        0.0000        0.0000        0.0000        0.0000        0.0000        0.0000        0.0000        0.0000        0.0000        0.0000        0.0000        0.0000        0.0000        0.0000        0.0000        0.0000        0.0000        0.0000        0.0000        0.0000        0.0000        0.0000        0.0000        0.0000        0.0000        0.0000        0.0000        0.0000        0.0000        0.0000        0.0000        0.0000        0.0000        0.0000        0.0000        0.0000        0.0000        0.0000        0.0000        0.0000        0.0000        0.0000        0.0000        0.0000
        0.0000        0.0000        0.0000        0.0000        0.0000        0.0000        0.0000        0.0000        0.0000        0.0000        0.0000        0.0000        0.0000        0.0000        0.0000        0.0000        0.0000        0.0000        0.0000        0.0000        0.0000        8.8446       10.3173       11.6611       13.8815       20.1084       18.1630       13.1734       13.8415       21.0474       45.4182       34.0755       36.6353       27.8394       26.3008       35.7368       44.3843       14.0414       11.4507       18.4397       27.6687       39.2923       37.5862       94.1446       57.1368       45.2148       54.2760       73.2410      128.5777       91.2899      118.9825      105.2964       45.7631       49.5452      112.9214       67.8992       61.6538       57.9552       76.2247       62.8316       74.3126       56.8355       46.6547       57.3381       67.5497       53.4982       81.9847       66.8497       50.7331       61.4031       56.9779       97.5378      170.9267      217.6067      111.8369      157.2772      135.4231      129.5568      214.2849      112.7596       98.9217      112.0186      104.4321      150.9052      110.6497       92.3525       89.2970      119.6306      125.0898       98.9269      103.6778      116.0425      124.6015      124.7201      114.3308      116.1896      111.2808       91.6992      104.4757      118.7590      109.8463      101.8128      101.9131      104.0603      116.3885      123.4759      113.6537      114.1193      120.9700      114.3440      139.2111      160.3645      203.7011      221.0978      183.9996      196.3312      205.3080      208.0632      185.2269      169.8636      165.1888      162.9101      157.4052      161.4156      147.8291      132.5439      124.6211      185.4838      164.4971      151.8627      152.5531      176.2332      199.4090      233.3528      219.3626      222.4701      224.0006      226.9479      218.2791      220.2661      224.5565      237.7810      236.5936      246.1295      248.7608      228.0063      215.4356      201.9374      218.9469      219.6664      235.6104      265.5691      253.1877      240.7430      242.0047      230.2388      226.4803      240.5776      238.3857      240.6386      244.1005      247.1840      251.9434      295.5526      328.6262      336.9565      318.4809      321.1139      325.4904      348.8024      388.4657      368.0101      329.5005      313.6888      338.5839      360.9798      293.4411      281.6583      262.0313      255.5228      260.6005      298.4243      293.4335      300.5277      272.8063      252.2368      215.4237      193.3164      190.0027      189.6067        0.0000        0.0000        0.0000        0.0000        0.0000        0.0000        0.0000        0.0000        0.0000        0.0000        0.0000        0.0000        0.0000        0.0000        0.0000        0.0000        0.0000        0.0000        0.0000        0.0000        0.0000        0.0000        0.0000        0.0000        0.0000        0.0000        0.0000        0.0000        0.0000        0.0000        0.0000        0.0000        0.0000        0.0000        0.0000        0.0000        0.0000        0.0000        0.0000        0.0000        0.0000        0.0000        0.0000        0.0000        0.0000        0.0000        0.0000        0.0000        0.0000        0.0000        0.0000        0.0000        0.0000        0.0000        0.0000        0.0000        0.0000        0.0000        0.0000
        0.0000        0.0000        0.0000        0.0000        0.0000        0.0000        0.0000        0.0000        0.0000        0.0000        0.0000        0.0000        0.0000        0.0000        0.0000        0.0000        0.0000        0.0000        0.0000        0.0000        0.0000        6.5837       13.7560       16.5977       19.1552       44.2398       55.7682       16.9461       13.9824       19.2946       46.3187       37.9619       36.4888       25.5164       29.6072       17.2351       15.1380       15.4305       14.0721       12.9291       27.3611       34.7909       30.6283       59.1983       43.5818       45.3058       68.8608       95.9828       59.6567       44.9741       67.6509       46.2805       58.0583       37.4322       70.1940       67.3560       61.0573       86.3662       43.5263       55.6691       71.4431       63.5451       52.4862       77.8326       64.4624       62.5040       62.6052       67.8001       90.9623       79.9436       83.2440      106.1602      135.2845      145.0829      110.7045      131.0424      168.1185      188.3735      156.9122      104.0989      125.8415      116.7090      115.8669      126.2565      121.6919      113.8369      107.8298       95.5896      106.0665      115.4406      123.0437      113.8308      147.7307      135.7600      128.6055      144.1273      139.1139      156.8663      125.3003      126.9335      113.5125       99.7756       99.8508      123.1757      126.2344      116.3546      134.4872      160.1585      173.2551      147.3388      147.4100      176.5767      192.7434      233.8043      187.4533      207.2683      203.2292      196.5413      194.0156      175.9540      190.4677      181.7179      184.0878      191.1166      166.5792      156.2550      142.2395      191.6820      189.4252      158.6436      155.7804      189.5697      233.3059      225.8760      201.2155      205.8547      214.2557      228.1569      209.8283      204.3169      226.7397      242.1653      230.1261      223.4534      225.6274      223.9371      220.2555      212.9904      216.7345      252.0890      265.4025      281.5683      247.1298      249.0464      280.1816      281.1974      239.1200      237.7978      231.8272      245.1422      250.2667      252.5845      260.7976      254.5938      252.9671      275.5717      263.2362      271.5880      300.7390      327.4712      341.2441      307.4680      296.9125      295.4945      298.1236      274.8716      267.9218      263.1570      285.9606      274.3873      275.7662      266.7090      250.2540      236.0972      239.7436      219.7339      191.4777      174.7016      171.1786      196.9819        0.0000        0.0000        0.0000        0.0000        0.0000        0.0000        0.0000        0.0000        0.0000        0.0000        0.0000        0.0000        0.0000        0.0000        0.0000        0.0000        0.0000        0.0000        0.0000        0.0000        0.0000        0.0000        0.0000        0.0000        0.0000        0.0000        0.0000        0.0000        0.0000        0.0000        0.0000        0.0000        0.0000        0.0000        0.0000        0.0000        0.0000        0.0000        0.0000        0.0000        0.0000        0.0000        0.0000        0.0000        0.0000        0.0000        0.0000        0.0000        0.0000        0.0000        0.0000        0.0000        0.0000        0.0000        0.0000        0.0000        0.0000        0.0000        0.0000
        0.0000        0.0000        0.0000        0.0000        0.0000        0.0000        0.0000        0.0000        0.0000        0.0000        0.0000        0.0000        0.0000        0.0000        0.0000        0.0000        0.0000        0.0000        0.0000        0.0000        0.0000       12.2407       13.6011       11.3077       16.6610       43.5734       45.1331       22.3975       14.5957       21.4378       31.1264       35.9937       23.4909       22.2424       26.6127       13.7352       12.4255        6.9915       12.7607       26.0476       25.3034       19.1984       25.6498       36.0124       26.0136       35.7061       54.5396       45.8158       56.4300       27.0301       68.7496       70.5410       50.7398       58.9001      117.9951       76.9859       89.2441       45.9248       76.3399      116.6581      102.8185       68.3769       57.9291       59.5869       61.3218       52.8993       48.8834       32.4041       47.2797       68.0018      120.6169      123.4334      125.8813      122.0212      104.5941      141.7849      223.7294      162.1507      208.7373      102.9730      112.5251      105.1367      103.0635      124.4026      107.3411      108.3437      110.1565      115.1266      119.4428      116.0021      129.0009      141.0438      158.9926      148.2398      142.0207      164.5562      158.1391      141.4391      127.4603      127.9373      124.5501      117.3189      112.9118      122.5113      141.8108      121.0678      130.8123      160.1557      163.7343      176.8898      160.2248      163.2873      196.2080      204.2777      210.3005      202.7849      190.0443      195.9380      192.6734      186.8375      173.7025      177.0482      177.1779      183.9377      160.2791      162.2726      171.3142      169.5784      165.8310      161.7149      176.3475      205.8451      218.5943      200.1343      165.9765      180.5961      201.7770      217.0055      214.5070      209.1110      237.2933      251.5816      239.9999      235.1208      238.0410      224.9236      237.8033      215.6129      228.8570      222.5509      234.4675      232.1332      242.5513      253.7421      280.3855      277.9940      263.4062      251.9192      255.2278      270.4180      258.2368      258.3238      274.0177      284.6223      274.8870      266.6667      254.5093      291.5199      307.2285      345.4944      341.5071      284.1602      284.9716      283.4654      264.7356      240.5597      277.2719      303.7568      275.2689      262.6367      262.1899      253.1165      252.3212      212.3885      196.8790      186.5043      178.4327      170.9812      171.0976      152.8665      149.6324        0.0000        0.0000        0.0000        0.0000        0.0000        0.0000        0.0000        0.0000        0.0000        0.0000        0.0000        0.0000        0.0000        0.0000        0.0000        0.0000        0.0000        0.0000        0.0000        0.0000        0.0000        0.0000        0.0000        0.0000        0.0000        0.0000        0.0000        0.0000        0.0000        0.0000        0.0000        0.0000        0.0000        0.0000        0.0000        0.0000        0.0000        0.0000        0.0000        0.0000        0.0000        0.0000        0.0000        0.0000        0.0000        0.0000        0.0000        0.0000        0.0000        0.0000        0.0000        0.0000        0.0000        0.0000        0.0000        0.0000        0.0000        0.0000
        0.0000        0.0000        0.0000        0.0000        0.0000        0.0000        0.0000        0.0000        0.0000        0.0000        0.0000        0.0000        0.0000        0.0000        0.0000        0.0000        0.0000        0.0000        0.0000        0.0000        0.0000        0.0000       15.4990       16.8564       22.2548       28.8558       38.5069       23.4999       16.8405       18.1229       22.7343       19.9911       20.0855       29.0661       22.1529       18.5840       15.3880       13.5732       32.7958       11.4577       21.2300       36.4016       39.4014       22.3336       28.3771       53.1740       57.1374       43.3844       34.3481       83.9640       96.5511       52.2352       85.1533       86.5428       99.8836       91.6592       53.5373       75.5880      144.8729      125.8965       85.9221       75.8424       40.1588       35.9643       48.3898       71.6065       96.5720       80.6226      121.3365      176.7969      128.5197       91.7721      138.3418      122.7610      131.5717      149.2423      162.0998      190.3368      207.2439      111.8493       89.9731      110.5719       84.2367      129.7948      107.4707      126.2068      112.6094      123.2759      129.7593      124.0287      128.7679      148.2730      166.0117      178.9634      195.1228      200.0968      191.1352      167.0044      153.7628      156.0045      148.4695      139.6327      131.6295      134.0923      128.8106      140.4562      130.8279      149.4887      169.0003      167.2714      160.6364      167.0062      206.2042      184.9149      180.3968      189.1160      179.8006      167.6672      185.6146      196.7553      179.9582      188.6426      187.4199      177.2794      176.1567      175.9182      159.7637      153.2395      153.9383      177.4032      184.7883      197.4621      195.3507      192.3000      177.5420      169.1498      196.6345      225.9403      224.9675      245.2348      257.7678      257.1519      253.9071      250.2790      245.7742      252.4012      229.3211      212.5218      207.8652      176.8135      182.3424      200.0146      217.2767      224.1361      233.4715      249.9189      250.0350      274.5123      314.3548      311.8274      309.6904      278.8324      281.8102      263.9066      250.5871      241.9902      258.3782      304.2912      324.8959      330.8313      326.0148      263.1493      284.5735      247.6037      250.5020      223.3605      261.4588      295.3225      276.9980      251.0581      224.9969      213.5618      223.5587      203.1588      199.9761      169.6126      180.5067      179.2821      155.5583      149.9199      136.8317        0.0000        0.0000        0.0000        0.0000        0.0000        0.0000        0.0000        0.0000        0.0000        0.0000        0.0000        0.0000        0.0000        0.0000        0.0000        0.0000        0.0000        0.0000        0.0000        0.0000        0.0000        0.0000        0.0000        0.0000        0.0000        0.0000        0.0000        0.0000        0.0000        0.0000        0.0000        0.0000        0.0000        0.0000        0.0000        0.0000        0.0000        0.0000        0.0000        0.0000        0.0000        0.0000        0.0000        0.0000        0.0000        0.0000        0.0000        0.0000        0.0000        0.0000        0.0000        0.0000        0.0000        0.0000        0.0000        0.0000        0.0000        0.0000
        0.0000        0.0000        0.0000        0.0000        0.0000        0.0000        0.0000        0.0000        0.0000        0.0000        0.0000        0.0000        0.0000        0.0000        0.0000        0.0000        0.0000        0.0000        0.0000        0.0000        0.0000       17.8586       20.0014       34.7284       26.3038       33.7790       66.7933       44.4379       21.4736       37.2038      105.2015       38.2696       30.3129       49.7470       57.2618       31.8321       21.7223       18.4055       58.7921       50.8923       41.7716       59.4960       29.4296       24.7156       41.9961       64.7625       42.7470       47.0360       60.3268       74.9690       78.0918       46.8180       74.6553      129.4084       94.2634       63.4731       53.5648      102.6966       87.0635       71.0003       48.0389       52.7807       70.5838       81.1646       73.6747       67.7725       73.5227       80.6513       77.0355       99.1923       94.7572      101.6682      100.3668      104.4814       99.4080       99.6292      108.5636      127.3816      121.7620      112.5626      116.0551      119.4660      111.8146      101.5051      101.9806      104.1520      126.7873      136.5143      115.2029      123.2557      147.1439      160.0292      172.3991      180.6614      203.0979      210.7351      206.9104      198.2798      164.8799      164.7517      149.3948      151.8768      144.1936      151.4456      164.4047      170.9482      161.8578      159.1286      170.1694      170.3328      163.3129      177.7332      191.9496      169.0130      167.3030      203.2981      186.6285      169.0491      185.0802      190.3982      174.5007      168.0803      164.5349      195.2572      193.0578      212.8010      209.4296      190.8567      185.1163      185.9505      190.9812      188.1980      174.0219      164.9607      178.3724      212.3060      255.1364      265.2460      282.2814      306.3246      315.8206      294.7746      265.0443      249.0831      242.7118      254.2912      221.4977      181.1626      169.4094      159.2385      173.7617      194.4015      246.5732      230.4324      225.8739      226.2924      230.6606      250.2473      267.3521      310.3535      325.9964      313.6660      278.2796      253.7201      246.4395      233.5270      226.3808      237.7592      269.5537      268.0346      237.0359      218.4541      249.5420      240.9627      249.8232      211.8641      233.6670      224.8516      215.5356      196.6713      203.1356      182.9222      176.0461      186.5473      188.2252      179.6349      169.5743      187.7722      169.8544      156.9160      132.5770       80.8700        0.0000        0.0000        0.0000        0.0000        0.0000        0.0000        0.0000        0.0000        0.0000        0.0000        0.0000        0.0000        0.0000        0.0000        0.0000        0.0000        0.0000        0.0000        0.0000        0.0000        0.0000        0.0000        0.0000        0.0000        0.0000        0.0000        0.0000        0.0000        0.0000        0.0000        0.0000        0.0000        0.0000        0.0000        0.0000        0.0000        0.0000        0.0000        0.0000        0.0000        0.0000        0.0000        0.0000        0.0000        0.0000        0.0000        0.0000        0.0000        0.0000        0.0000        0.0000        0.0000        0.0000        0.0000        0.0000        0.0000        0.0000
        0.0000        0.0000        0.0000        0.0000        0.0000        0.0000        0.0000        0.0000        0.0000        0.0000        0.0000        0.0000        0.0000        0.0000        0.0000        0.0000        0.0000        0.0000        0.0000        0.0000       22.6253       31.0990       91.3373       82.0650       51.9847       25.0010       35.2302       22.2400        9.2355       23.4940       65.8042       42.7984       16.5037       20.6123       29.9920       27.8743       21.1123       31.1371       40.2866       24.2990       49.6430       45.1408       45.1370       59.2835       55.0299       49.9864       69.6463       79.4964       66.6994       73.6114       91.4670       56.9600       76.8098       74.9266      109.8021       94.8788       62.5445       62.5140       81.6742       68.9580       46.8090       70.7352      123.9039       93.0541       71.0525       70.2664       66.1179       92.6416      102.2792       98.6499       85.8533      126.0116      133.0331      116.4188      115.7548      129.0853      147.4440      155.8927      142.5095      137.1668      122.7337      114.5743      114.2054      116.8688      122.3746      114.5412      112.0244      108.8043      135.0081      145.8264      244.8294      171.2168      170.2890      181.6749      225.6069      225.7010      192.8188      185.1598      163.1104      158.6629      162.7330      163.0158      160.9742      182.7296      166.6290      166.2165      169.8390      165.0802      157.6983      170.7996      179.2569      194.5015      205.0493      205.9173      200.9902      226.9448      211.8996      213.6343      187.5664      204.1023      182.9839      175.5054      171.8563      215.3431      225.5305      238.0704      230.9837      237.0491      241.8882      221.6177      203.0316      186.0694      168.8717      187.9854      224.0962      276.3016      330.9611      336.6857      314.7218      331.4795      332.2592      306.1494      273.5147      245.3196      228.0448      260.3766      211.2803      181.1004      184.6803      175.2359      198.9648      219.1345      243.2099      226.1427      209.9061      199.6181      194.1194      205.6070      217.8863      265.4504      251.1467      255.8514      230.1823      235.2831      200.5921      215.2498      206.4825      185.8628      196.9972      209.2965      197.6712      187.1537      197.7397      202.8356      240.6657      227.1467      208.9811      180.3196      160.1751      164.7081      162.8848      163.6784      168.6237      177.6858      175.4905      154.9066      162.5888      180.6361      169.8705      152.1662      157.1510      121.4957       77.2174        0.0000        0.0000        0.0000        0.0000        0.0000        0.0000        0.0000        0.0000        0.0000        0.0000        0.0000        0.0000        0.0000        0.0000        0.0000        0.0000        0.0000        0.0000        0.0000        0.0000        0.0000        0.0000        0.0000        0.0000        0.0000        0.0000        0.0000        0.0000        0.0000        0.0000        0.0000        0.0000        0.0000        0.0000        0.0000        0.0000        0.0000        0.0000        0.0000        0.0000        0.0000        0.0000        0.0000        0.0000        0.0000        0.0000        0.0000        0.0000        0.0000        0.0000        0.0000        0.0000        0.0000        0.0000        0.0000        0.0000
        0.0000        0.0000        0.0000        0.0000        0.0000        0.0000        0.0000        0.0000        0.0000        0.0000        0.0000        0.0000        0.0000        0.0000        0.0000        0.0000        0.0000        0.0000        0.0000        0.0000       23.3108       22.7089       29.7915       32.8455       39.4758       34.6315       24.6653       25.6267       19.6767       30.9485       32.9833       30.8775       42.0788       32.2288       17.7250       29.8889       38.0761       31.8006       69.7424       70.5414       82.0178       61.6660       81.3004       57.0799       46.9989       71.0293       63.8609       52.3682       58.0148       83.0359      143.1409      105.0498      108.0814      120.4410      146.9897      112.6338       83.5565       56.2707       77.4109       82.5240       66.3242       50.7174       63.7099       59.2508       89.9009      108.8399      136.8883      110.7950      102.3308      117.7885      136.3337      130.7277      126.2881      140.0792      136.9415      145.5838      145.7475      161.7005      146.9976      136.9977      154.6497      139.2741      124.3443      137.8179      125.3319      123.5947      143.3580      124.9231      124.7750      147.0004      172.2390      171.2822      214.1102      197.3956      200.5699      224.4361      207.1736      198.6328      205.9092      181.1264      160.2210      153.6912      180.9019      189.2766      166.9883      168.1747      168.8246      184.3911      178.1095      178.5350      173.4780      193.5223      192.0013      199.9154      203.1741      219.4048      231.4932      219.7810      202.0508      215.6543      199.0079      187.4993      189.6804      231.5573      247.0236      265.0310      264.1590      282.8445      246.1861      237.5228      230.5818      212.7844      195.6982      217.2851      263.5008      305.5986      322.7323      342.2613      335.3505      321.1919      320.8339      298.5523      256.5384      220.8917      222.3673      235.0609      205.1573      169.0150      158.1772      175.8565      180.5579      198.8849      226.3156      213.3754      181.7556      186.9474      166.5514      186.0969      194.3431      248.5084      197.2019      205.6737      195.6601      197.7953      216.9301      185.7583      195.8948      167.5351      168.4203      181.2429      178.5623      168.9122      160.4396      175.9787      233.3751      235.8761      182.9584      152.9629      165.7576      180.1728      145.5160      144.9205      156.6548      143.4385      148.3175      141.2535      184.3019      171.2688      156.8471      166.1002      125.5722       85.8971       59.8116       64.4414        0.0000        0.0000        0.0000        0.0000        0.0000        0.0000        0.0000        0.0000        0.0000        0.0000        0.0000        0.0000        0.0000        0.0000        0.0000        0.0000        0.0000        0.0000        0.0000        0.0000        0.0000        0.0000        0.0000        0.0000        0.0000        0.0000        0.0000        0.0000        0.0000        0.0000        0.0000        0.0000        0.0000        0.0000        0.0000        0.0000        0.0000        0.0000        0.0000        0.0000        0.0000        0.0000        0.0000        0.0000        0.0000        0.0000        0.0000        0.0000        0.0000        0.0000        0.0000        0.0000        0.0000        0.0000        0.0000
        0.0000        0.0000        0.0000        0.0000        0.0000        0.0000        0.0000        0.0000        0.0000        0.0000        0.0000        0.0000        0.0000        0.0000        0.0000        0.0000        0.0000        0.0000        0.0000        0.0000       28.0681       30.4051       29.7029       26.7223       21.9042       77.2765       67.5355       56.6567       54.5853       55.7565       50.6140       60.6494       71.7525       45.9259       33.8386       43.0209       30.4203       34.1613       44.1165       77.4639      100.0014       86.4489      213.2036      129.8453      151.6507      102.9721      127.5720       70.3509      111.1031      139.8936       72.2233       87.7911      107.0573       76.1182       48.3008       48.6221       82.5712      114.1030      138.6957      116.3877       96.3870       52.9726       78.3714       99.4141      111.0749      134.6346       95.0503       70.5321       76.4124      165.4764      209.4561      154.5420      169.6289      158.6378      168.0967      180.6509      156.6320      146.7230      190.1593      167.8620      189.8103      171.3809      173.9214      168.5780      151.6209      144.2139      142.9310      144.7158      130.0102      136.7998      173.0852      186.1274      205.0736      197.1906      221.6036      233.1901      213.1808      202.7320      179.3912      176.6693      152.6292      147.6512      170.1455      172.5838      179.4116      179.3387      168.9716      188.6098      172.9305      182.8797      187.1773      190.1794      185.9125      186.6722      181.9047      213.8799      229.5936      233.1624      198.5747      198.6895      197.6340      191.6411      203.1406      245.4000      277.0460      318.6507      320.6522      303.3639      271.1562      235.4719      229.2550      211.5615      185.9357      187.6446      240.1280      322.8168      359.9021      322.5809      327.2841      312.0245      301.1285      270.0231      234.7911      190.6367      206.0228      215.4508      199.3857      152.1778      143.5961      159.9277      168.9531      181.1597      200.7274      191.9284      180.6158      169.0328      223.5099      201.8622      161.0826      190.5310      218.3198      196.0268      172.9796      168.3963      185.8359      158.9789      158.1508      155.2926      152.2465      169.1915      170.8775      160.1794      173.4590      176.0045      191.4049      208.3054      173.1543      149.2890      152.5690      130.8750      141.9719      141.0427      145.3791      131.5824      146.4253      127.2467      122.5324      117.7160      124.0272      126.2900      123.1144       91.1363       73.3947       86.3890       84.4695        0.0000        0.0000        0.0000        0.0000        0.0000        0.0000        0.0000        0.0000        0.0000        0.0000        0.0000        0.0000        0.0000        0.0000        0.0000        0.0000        0.0000        0.0000        0.0000        0.0000        0.0000        0.0000        0.0000        0.0000        0.0000        0.0000        0.0000        0.0000        0.0000        0.0000        0.0000        0.0000        0.0000        0.0000        0.0000        0.0000        0.0000        0.0000        0.0000        0.0000        0.0000        0.0000        0.0000        0.0000        0.0000        0.0000        0.0000        0.0000        0.0000        0.0000        0.0000        0.0000        0.0000        0.0000
        0.0000        0.0000        0.0000        0.0000        0.0000        0.0000        0.0000        0.0000        0.0000        0.0000        0.0000        0.0000        0.0000        0.0000        0.0000        0.0000        0.0000        0.0000        0.0000        0.0000        0.0000       71.8279       44.8105       68.0246       73.8983       96.6871      154.8440      100.1128      117.0854       91.9480       71.7869       37.6513       37.6239       41.6141       43.5407       52.8874       49.9958       57.3848       54.5714       50.5043       70.8429      106.6316      126.5038      114.0706       93.3232       73.9640       66.3199       74.1064       84.1936       81.2997       71.1012       79.3504       77.5519       79.0268       68.5130       56.4994      119.9476      100.4864      114.8074      164.4207      104.1617       78.1599      159.0891      178.6136       97.2934      118.0348       86.7063       71.3106       74.2477      110.7938      140.6212      122.6214      137.3000      113.6270      141.6977      152.0822      123.8601      152.1680      184.9464      153.2372      151.3326      145.3741      164.6610      166.9324      164.6543      176.5805      141.8906      124.5213      125.5629      135.5180      219.3663      181.8595      216.3632      205.8710      205.6154      214.4184      181.4820      163.4261      137.5156      176.8516      183.6735      165.3953      173.3458      156.9140      168.5833      169.4746      169.8023      159.0860      157.4926      156.0284      150.3226      155.6940      157.9089      168.5138      158.3470      202.1906      202.1866      195.4234      183.9821      227.9792      229.4691      224.4455      216.9001      240.6263      295.1129      333.3224      274.1456      268.8978      248.7854      220.8490      203.6957      214.2417      183.5669      199.9214      221.9729      268.6691      287.7364      277.9304      269.6431      281.9168      294.6939      270.8165      235.4410      175.8360      176.9470      173.9563      145.8746      147.9555      141.1432      145.2007      151.1670      165.3199      162.1781      153.8483      139.4285      177.4336      275.5856      222.1716      140.6817      147.7518      189.4286      165.6099      121.3353      108.4361      100.8115       96.9704       97.5043      121.6317      134.8300      156.0714      179.5021      187.8267      195.4612      189.3087      173.2982      149.8472      141.0989      126.5650      120.0044      101.9949      108.7008       90.4270       80.4288      101.3839       95.9285       79.1551       81.7014       84.0259      107.2213       99.8428       95.1963       88.4217       88.2054       92.9641       80.0412       30.1200        0.0000        0.0000        0.0000        0.0000        0.0000        0.0000        0.0000        0.0000        0.0000        0.0000        0.0000        0.0000        0.0000        0.0000        0.0000        0.0000        0.0000        0.0000        0.0000        0.0000        0.0000        0.0000        0.0000        0.0000        0.0000        0.0000        0.0000        0.0000        0.0000        0.0000        0.0000        0.0000        0.0000        0.0000        0.0000        0.0000        0.0000        0.0000        0.0000        0.0000        0.0000        0.0000        0.0000        0.0000        0.0000        0.0000        0.0000        0.0000        0.0000        0.0000        0.0000        0.0000        0.0000
        0.0000        0.0000        0.0000        0.0000        0.0000        0.0000        0.0000        0.0000        0.0000        0.0000        0.0000        0.0000        0.0000        0.0000        0.0000        0.0000        0.0000        0.0000        0.0000        0.0000        0.0000       38.6069       34.9531       86.6940       97.4515      105.9885      105.1213      128.4764      115.4119      126.2773      100.9467       53.7559       38.5160       48.8443       50.1782       69.3016       67.1639       85.0361       91.8258       55.3025       90.1835      113.3333      130.3875      107.1519       90.2220       78.3139       96.5805      105.4496       91.7421       94.4415      111.1927      107.3612       86.4360       80.2582       72.2153       66.5294       77.7827       93.9603      130.4587      130.3399      124.0181       73.5577       98.1107      105.2093       80.5763       97.4603       84.0639      136.1401       91.5076       77.4027       83.0032      115.5277      106.9409      116.7218      130.6964      125.4032      127.5051      136.7497      147.8016      163.8934      164.6855      165.2035      220.7802      189.2096      176.3426      169.3481      166.1749      142.8601      138.1235      149.7287      177.5021      158.4093      173.1384      178.3309      202.3227      177.1547      184.2620      162.8889      154.0093      196.2488      202.9024      171.6774      156.3884      160.4611      148.6232      153.5042      151.3458      140.0125      149.6539      138.9335      138.4066      141.9377      148.4354      178.7113      177.9463      204.8177      169.3200      163.9812      163.7612      217.6217      232.6267      241.8913      238.1900      292.5431      376.1178      302.2002      256.1137      247.0297      252.8104      223.2036      205.4447      192.4321      192.4126      209.0983      215.0254      246.1004      262.6987      282.2019      283.7473      288.4489      282.2748      264.6064      228.6619      166.4956      160.7790      147.9367      131.9622      138.1717      144.0923      160.8410      154.5247      172.1478      158.6134      159.0176      145.9437      216.1478      248.1037      153.1841      134.1536      121.8740      120.0894      101.0037       99.2109       96.1911       82.0285       82.7507       87.7284      131.0379      154.5787      172.0110      194.0517      216.4229      200.6334      208.5876      183.3421      135.7654      128.8435      125.0388      117.7363      105.9055       92.3379       73.5704       74.0689       72.7100       65.2219       60.5980       59.4595       72.7089       90.4356       84.6057       86.8924       92.9003       89.4528       94.8510       71.7084       30.5700        0.0000        0.0000        0.0000        0.0000        0.0000        0.0000        0.0000        0.0000        0.0000        0.0000        0.0000        0.0000        0.0000        0.0000        0.0000        0.0000        0.0000        0.0000        0.0000        0.0000        0.0000        0.0000        0.0000        0.0000        0.0000        0.0000        0.0000        0.0000        0.0000        0.0000        0.0000        0.0000        0.0000        0.0000        0.0000        0.0000        0.0000        0.0000        0.0000        0.0000        0.0000        0.0000        0.0000        0.0000        0.0000        0.0000        0.0000        0.0000        0.0000        0.0000        0.0000        0.0000        0.0000
        0.0000        0.0000        0.0000        0.0000        0.0000        0.0000        0.0000        0.0000        0.0000        0.0000        0.0000        0.0000        0.0000        0.0000        0.0000        0.0000        0.0000        0.0000        0.0000        0.0000        0.0000       52.8384       48.4743      106.6452      120.8366      140.7200      130.8590      113.5828      109.0905      114.4310       95.8821       59.3338       44.5925       31.2574       34.8297       49.1868       74.8721       79.2265       88.4254      104.3340      113.0328       82.4341      118.4539      113.2331       54.6413       87.9548      114.7528      121.2878      124.3216      113.1485      128.5204      104.1516      107.0385       84.8142       89.4180       75.2859       87.8370       95.1477      112.8702       95.9836      123.4069      136.7672      134.2699      111.1225       78.1162       80.0765       88.4176      118.3576       74.4204       99.8956       95.5639       78.7169      110.0914      103.2357      112.5930      122.4920      142.4595      126.2756      129.7085      140.8805      149.5116      174.5411      220.7377      210.7892      176.3894      166.4061      165.6204      153.2273      158.7156      147.1334      143.8405      132.6259      128.4801      145.1546      181.9246      194.7379      187.0381      151.6474      181.3092      216.7415      204.9434      206.2324      174.9136      175.2183      158.8327      139.9854      134.7385      137.3560      150.9325      142.1131      134.0091      140.5856      157.8544      169.9655      185.9793      209.0800      183.4864      169.7250      173.9242      238.6862      267.7746      288.9279      300.5949      342.6972      334.7642      274.2961      244.4476      242.9058      230.1384      224.9996      210.4978      192.6835      188.1136      201.0832      218.0549      240.0007      230.8418      235.1652      226.4888      231.4262      240.6106      230.0126      204.7166      157.0169      136.2113      130.6181      117.8519      132.8749      152.3147      159.4708      162.2112      160.4026      148.4358      137.6267      131.5501      135.4301      127.1780      107.7356       98.5655       91.9749       88.0668       80.1606       86.0349       77.7164       88.5085       86.8365       95.1654      112.7466      129.4357      150.2752      177.5771      213.2805      228.4229      231.7533      189.4916      140.9046      144.2572      137.9166      128.1920       89.3688       69.4138       57.2204       53.7156       56.4923       60.5951       63.9545       71.0349       79.2714       88.5364       88.8602       92.1408       87.1302      105.9784       81.3595       79.9879       69.2700        0.0000        0.0000        0.0000        0.0000        0.0000        0.0000        0.0000        0.0000        0.0000        0.0000        0.0000        0.0000        0.0000        0.0000        0.0000        0.0000        0.0000        0.0000        0.0000        0.0000        0.0000        0.0000        0.0000        0.0000        0.0000        0.0000        0.0000        0.0000        0.0000        0.0000        0.0000        0.0000        0.0000        0.0000        0.0000        0.0000        0.0000        0.0000        0.0000        0.0000        0.0000        0.0000        0.0000        0.0000        0.0000        0.0000        0.0000        0.0000        0.0000        0.0000        0.0000        0.0000        0.0000
        0.0000        0.0000        0.0000        0.0000        0.0000        0.0000        0.0000        0.0000        0.0000        0.0000        0.0000        0.0000        0.0000        0.0000        0.0000        0.0000        0.0000        0.0000        0.0000        0.0000        0.0000       97.7537       72.2417      138.4906      154.2391      154.1223      146.8914      124.0666      121.0969      116.5117       95.6847       50.0691       48.9289       49.9364       41.0185       60.5385       70.8356       80.4948       82.5748       90.1448      119.2376       69.1780       90.4136      124.9410       89.9619       91.5260       86.6290      133.3573      160.4317      124.2075      137.2166       96.6427       90.7383      104.6512      110.8266      139.3661      104.9858      115.8533       99.4488      120.8990      164.5350      114.4991      155.4336      141.9664      101.4013       69.9909       69.3248       50.4497       56.7298       89.4149       55.8841       99.9123       91.2287      105.7643      130.4116      123.9799      124.1110      129.9220      126.5410      129.9951      150.1991      191.8706      195.3295      196.4909      168.3750      145.9633      125.6936      144.6989      135.7465      107.0706       88.1699      100.5795      102.9347      102.9918      159.5462      211.5148      192.0990      170.1857      200.7930      244.0910      202.1755      171.5698      160.2118      173.1360      164.4342      144.1079      139.8547      152.2083      157.2494      148.9153      139.1579      141.5331      159.9601      161.5583      194.0349      220.2391      193.4670      194.4480      196.7120      284.4166      332.2167      362.4274      358.1938      321.1853      311.8609      281.1821      252.2547      225.6678      202.6788      229.3603      226.3915      193.0812      168.8817      166.5976      179.0833      197.9019      193.8238      207.0771      198.5793      209.5623      212.1831      193.2222      172.0718      137.5306      125.2091      112.2052      115.5790      130.8845      135.9765      143.8887      166.7061      178.9695      144.6353      142.6341      118.0235       97.6127       80.1885       84.9661       85.2905       78.8100       76.2985       70.9407       71.0618       77.0341       69.9696       77.1301       81.2428       97.0264      114.3043      133.7417      161.9912      195.3357      214.2674      225.0036      200.3669      153.6560      169.1938      144.9316      132.1673       90.2103       65.5855       56.4495       54.6565       56.5101       81.4639      108.9257      103.1503      125.6563       86.4196       75.6369       81.9669      107.4221       84.9511       74.8085       73.6457        0.0000        0.0000        0.0000        0.0000        0.0000        0.0000        0.0000        0.0000        0.0000        0.0000        0.0000        0.0000        0.0000        0.0000        0.0000        0.0000        0.0000        0.0000        0.0000        0.0000        0.0000        0.0000        0.0000        0.0000        0.0000        0.0000        0.0000        0.0000        0.0000        0.0000        0.0000        0.0000        0.0000        0.0000        0.0000        0.0000        0.0000        0.0000        0.0000        0.0000        0.0000        0.0000        0.0000        0.0000        0.0000        0.0000        0.0000        0.0000        0.0000        0.0000        0.0000        0.0000        0.0000        0.0000
        0.0000        0.0000        0.0000        0.0000        0.0000        0.0000        0.0000        0.0000        0.0000        0.0000        0.0000        0.0000        0.0000        0.0000        0.0000        0.0000        0.0000        0.0000        0.0000        0.0000        0.0000        0.0000      255.8176      227.7084      227.2967      229.6928      212.5482      277.7331      286.5164      265.0660      211.6155       83.7600       54.7152       46.1267       51.1523       91.2666      103.1068      106.0794       99.5966       91.0459       89.1373       96.1706       80.7742       68.5643       56.9248       59.8352       76.8325       78.6364       90.3570       78.5909      101.7505       92.4853      116.0292      109.4762      102.2955      125.0225      116.5622      121.8119      128.5957      128.3591      149.1367      123.3785      102.4105      104.7677      106.1327       82.2402       89.5320       67.8983       61.8768       79.8050       93.4295       95.1290      139.1305      142.6120      155.8782      147.8148      168.1041      147.1717      164.5386      181.9902      183.6126      184.3097      191.4190      164.6673      151.0154      127.7624      121.3991      125.6501      123.8902      104.2089       94.5654       96.3914      104.9025      116.6742      120.8781      126.0869      174.9384      171.9284      147.0078      185.1943      166.6464      155.9605      160.2568      152.5792      155.7734      173.9274      152.0304      160.8744      148.4310      144.5332      154.5834      156.9159      170.1908      164.7029      179.0984      273.7432      273.3438      281.9044      302.1012      385.6701      460.8101      479.2440      456.6895      335.9957      293.6035      297.1535      262.2615      221.8224      193.0210      210.5497      210.2019      166.5317      140.4938      137.6280      142.7641      135.1811      141.2206      155.8436      152.4750      147.4617      144.9705      137.4841      128.2960      123.1959      117.4490      108.3150       92.6898      120.8848      131.3791      144.1547      197.5812      146.6982      124.6409      114.1605      105.9829       68.2540       56.0956       55.1790       66.6063       68.5303       67.9660       72.6103       66.5128       64.7340       59.4669       69.1456       78.0834       85.8835      100.0475      115.5482      142.8381      179.4131      186.6353      196.5348      185.1498      196.2876      206.9505      167.8243      155.1188      100.7749       83.1564       74.5024       72.9051       86.4600      125.5818      131.7688      118.0686       91.8330       86.7448       87.2663       77.4146       90.7171       78.9554       71.2642       72.1111       71.4958       77.5079       94.4829       89.0421        0.0000        0.0000        0.0000        0.0000        0.0000        0.0000        0.0000        0.0000        0.0000        0.0000        0.0000        0.0000        0.0000        0.0000        0.0000        0.0000        0.0000        0.0000        0.0000        0.0000        0.0000        0.0000        0.0000        0.0000        0.0000        0.0000        0.0000        0.0000        0.0000        0.0000        0.0000        0.0000        0.0000        0.0000        0.0000        0.0000        0.0000        0.0000        0.0000        0.0000        0.0000        0.0000        0.0000        0.0000        0.0000        0.0000        0.0000        0.0000        0.0000        0.0000
        0.0000        0.0000        0.0000        0.0000        0.0000        0.0000        0.0000        0.0000        0.0000        0.0000        0.0000        0.0000        0.0000        0.0000        0.0000        0.0000        0.0000        0.0000        0.0000        0.0000        0.0000        0.0000        0.0000        0.0000        0.0000        0.0000      253.0418      325.4271      339.6662      315.0431      253.1644      100.6159       67.3493       53.9089       60.6962      102.8469      111.2373      110.6771      104.6736       97.5206       94.5659       86.6318       81.5530       69.0523       70.6623       71.3568       89.3441       74.5457       92.7475       91.4047       92.5872       97.9526      100.4304      103.4679      108.8833      114.1432      114.8793      118.4925      119.7825      119.0864      114.3383      115.4114      111.8449      105.4829       91.6829       84.8073       87.4575       76.7835       84.4954       74.2673       99.1061      110.0537      124.2961      137.5003      148.8003      159.4780      173.4490      168.7813      149.9784      166.3432      155.5851      139.7426      137.4272      132.7053      144.2198      123.6133      111.7793       97.3546       87.2210      102.2393       97.9200       95.1523      101.9629      114.2055      114.3490      126.2422      136.0177      139.4523      134.9595      174.8993      162.0082      172.3516      175.3148      154.9491      162.0482      169.6396      161.7531      162.7323      161.1707      151.1776      161.4755      174.3038      170.0525      161.0327      191.5841      313.9433      313.3807      327.0532      378.2368      450.8259      516.5017      541.6301      473.0222      375.8177      344.6455      275.8651      260.4381      225.5122      197.8717      202.8367      197.4253      165.0319      142.3181      129.2122      126.9903      131.0284      126.6224      114.7896      128.5528      119.8385      116.1078      140.5529      109.3533      118.0426      107.1835       88.7414       84.3959      106.4561      135.1089      161.2381      150.1842      139.9295      106.8902       95.5831       88.8672       62.7495       59.7799       55.6064       68.1790       70.2463       60.4865       65.5086       62.6494       58.3419       57.7590       65.2654       79.4377       84.4388      103.3793      135.2694      148.1730      154.5751      170.7417      193.8252      197.1838      201.2962      190.0685      190.0051      172.3978      113.4024      104.6148       97.5419       98.0241      106.3949      119.3184      102.6808      104.7508       93.1577       89.0795       86.8308       82.0604       72.4100       69.6908       73.5982       83.0201       86.5985       87.9114       91.1854       86.9949        0.0000        0.0000        0.0000        0.0000        0.0000        0.0000        0.0000        0.0000        0.0000        0.0000        0.0000        0.0000        0.0000        0.0000        0.0000        0.0000        0.0000        0.0000        0.0000        0.0000        0.0000        0.0000        0.0000        0.0000        0.0000        0.0000        0.0000        0.0000        0.0000        0.0000        0.0000        0.0000        0.0000        0.0000        0.0000        0.0000        0.0000        0.0000        0.0000        0.0000        0.0000        0.0000        0.0000        0.0000        0.0000        0.0000        0.0000        0.0000        0.0000        0.0000
        0.0000        0.0000        0.0000        0.0000        0.0000        0.0000        0.0000        0.0000        0.0000        0.0000        0.0000        0.0000        0.0000        0.0000        0.0000        0.0000        0.0000        0.0000        0.0000        0.0000        0.0000        0.0000        0.0000        0.0000        0.0000        0.0000        0.0000      365.6315      381.1885      357.2160      290.6115      120.2881       88.8358       70.4532       70.6690      121.5920      124.9231      120.8077      113.5372       99.8707      104.3331      114.8076      109.0826       85.4925       60.8417       59.3065       69.0459       61.5077       73.9119       78.0421       81.2606       94.3947      106.5269       93.4767       98.9405      111.9573      116.5124      129.8486      114.8034      110.3677      111.6260      121.0187      110.2681      116.3107       92.0207      102.8859       97.8431       94.1076      106.4152      119.7457      125.5130      116.1655      116.7953      113.2107      145.9621      144.7332      149.9106      144.3352      135.2687      150.9430      157.2488      155.1749      136.1608      130.8212      114.2985      106.6136      102.8425       83.7971       73.2655       67.1818       62.5953       74.4436       91.6798      103.8777      123.8390      108.2429      122.6990      151.1936      165.4295      193.4286      205.3544      209.2797      196.7950      157.6036      147.7448      154.9816      158.8799      166.7838      180.4776      175.3853      162.8542      154.7900      164.5102      172.6758      186.3016      319.5787      363.4960      403.7894      441.7074      509.7827      587.7109      555.8909      486.6671      400.0867      338.1346      293.8727      249.3428      213.6445      201.2502      204.2767      193.1192      153.4960      114.9081      106.0476      104.4026       93.0310       84.8580       87.6210       99.7246      125.1455      109.8430      101.2846       81.5354       86.5433       64.5090       65.0328       69.6631       91.4575       99.4470      115.1841      118.3766       92.6779       89.7425       85.9695       78.5887       59.5218       57.4049       46.7215       58.3223       64.1045       57.4935       60.2681       60.3454       60.9423       56.0668       60.0032       67.1664       83.5358      108.2350      121.9865      131.6588      156.4462      162.7332      172.5248      182.1712      195.1124      186.2583      182.6240      188.6840      129.7579      100.2373      101.5863      119.6908      116.3318      131.7401      112.7032      104.8460       93.4929      101.6715       98.6961       75.2990       80.5706       76.9006       81.4798       94.4118       92.0236       96.3442       90.1846       83.9016      113.7000        0.0000        0.0000        0.0000        0.0000        0.0000        0.0000        0.0000        0.0000        0.0000        0.0000        0.0000        0.0000        0.0000        0.0000        0.0000        0.0000        0.0000        0.0000        0.0000        0.0000        0.0000        0.0000        0.0000        0.0000        0.0000        0.0000        0.0000        0.0000        0.0000        0.0000        0.0000        0.0000        0.0000        0.0000        0.0000        0.0000        0.0000        0.0000        0.0000        0.0000        0.0000        0.0000        0.0000        0.0000        0.0000        0.0000        0.0000        0.0000        0.0000
        0.0000        0.0000        0.0000        0.0000        0.0000        0.0000        0.0000        0.0000        0.0000        0.0000        0.0000        0.0000        0.0000        0.0000        0.0000        0.0000        0.0000        0.0000        0.0000        0.0000        0.0000        0.0000        0.0000        0.0000        0.0000        0.0000        0.0000        0.0000        0.0000        0.0000      341.5733      146.4712      118.8897      103.5165       97.5037      161.8068      140.6702      129.6720      118.9734       99.9717      110.2768      111.3826      106.9410       73.1091       56.3178       68.0850       71.4878       63.1840       78.4142       77.6732       83.3216      106.8720      102.8902       89.2240       98.6037      107.3992      114.3067      121.7338      125.5566      135.6674      127.6202      120.3184      122.8078      117.2674      111.7882      102.3769      110.2689      107.4438       93.6545       94.5097      101.6163      118.2560      122.6295      129.8487      152.0874      157.4111      134.3579      144.1572      163.3179      182.2239      198.3750      158.6622      137.4292      137.6388      116.7370      112.9012       98.4894       86.5269       71.2503       66.7709       63.2980       67.0223       76.6899       83.8153       88.9092       92.2831      121.7914      163.5637      159.8459      165.0998      165.3835      156.8435      171.2234      145.1927      145.1415      144.8038      137.5117      142.0268      176.1650      179.4397      171.6814      193.2953      189.3816      162.0631      173.8881      292.3641      410.7988      469.0030      501.0764      544.1263      616.6033      546.3794      510.7219      392.6032      320.3119      259.8800      217.6390      192.8998      173.7001      166.8752      163.3429      134.4232      107.2117       84.8368       74.0220       65.7698       72.5384       67.2751       73.4361       86.8860       88.4251       71.7073       60.8490       63.9042       53.6050       57.1522       70.5287       80.9042       80.1552       93.6927      112.4478       76.8858       82.7697       83.3913       77.1436       61.7702       49.1890       47.0493       61.8224       77.9102       68.0117       56.0991       55.2615       54.0056       58.4396       58.8310       66.1568       76.9388      103.1865      117.9169      110.3726      130.3810      141.6630      146.6503      157.2947      173.8928      171.5054      172.7718      154.8668      123.3882      106.0591       92.7268       90.8158      103.4724      118.6724      123.1901      118.1227      101.5233      120.0162       81.1831       79.1869       99.0121       90.8330      112.5295      105.9050       96.6554      102.6332       92.1032       85.9549      129.1800        0.0000        0.0000        0.0000        0.0000        0.0000        0.0000        0.0000        0.0000        0.0000        0.0000        0.0000        0.0000        0.0000        0.0000        0.0000        0.0000        0.0000        0.0000        0.0000        0.0000        0.0000        0.0000        0.0000        0.0000        0.0000        0.0000        0.0000        0.0000        0.0000        0.0000        0.0000        0.0000        0.0000        0.0000        0.0000        0.0000        0.0000        0.0000        0.0000        0.0000        0.0000        0.0000        0.0000        0.0000        0.0000        0.0000        0.0000        0.0000        0.0000
        0.0000        0.0000        0.0000        0.0000        0.0000        0.0000        0.0000        0.0000        0.0000        0.0000        0.0000        0.0000        0.0000        0.0000        0.0000        0.0000        0.0000        0.0000        0.0000        0.0000        0.0000        0.0000        0.0000        0.0000        0.0000        0.0000        0.0000        0.0000        0.0000        0.0000        0.0000      354.0211      317.2615        0.0000        0.0000      161.9745      138.0406      124.5356      105.6435       62.0005       53.5987       47.0744       46.0181       45.7991       43.6170       48.5232       61.1788      123.8936      144.3878      146.0576      130.9214       83.9666       81.6789       80.6298       89.9913       93.2234       99.6091      101.3585       99.8230      133.9879      121.8687      112.5382      112.4141      110.5353       99.7251      101.3438      127.9846      121.2104       93.7825      101.4648      135.4617      146.3761      146.3637      137.3966      180.7271      219.6226      233.5229      231.8949      263.3368      341.1543      285.0482      242.2708      218.7735      252.6106      200.2157      222.7086      197.1076      111.5756       77.9795       59.1953       65.9593       48.3098       76.8817       85.9263      140.8239      125.3186      151.1993      175.1231      171.0352      144.0831      154.3917      150.9319      169.6309      158.5720      130.6647      127.5667      133.3582      181.8856      215.7434      233.9690      198.3786      234.4628      207.6212      191.0950      188.8277      294.4090      435.8322      469.0165      506.5882      555.5992      646.4573      609.4932      542.1499      419.0396      319.5458      235.3140      190.4562      145.0815      125.5175      139.6051      133.1198       91.8701       95.0973       88.1066       49.3310       49.6796       45.2643       50.3725       53.7698       71.9252       70.6996       80.8282       62.3787       51.4758       50.6722       64.5117       69.1981       54.3357       66.8408       67.0153       56.2764       64.3184       71.6986       73.9838       69.1335       56.8480       50.6462       48.3753       50.5245       55.5729       60.1711       50.6236       54.9367       56.1570       56.5331       76.2788       81.6479      118.9014      119.6118      107.7102      105.8795       94.1978       92.2982      100.4282       99.0666      108.1594      119.4422      125.9524      107.3961       95.2311       79.5712       72.3587       85.8578       93.3193      111.4115      100.7730      100.2237      145.8699      162.6069      124.2420      109.2806      120.8921      109.3764      107.6114      105.8250      103.1314       92.0198       75.8064        0.0000        0.0000        0.0000        0.0000        0.0000        0.0000        0.0000        0.0000        0.0000        0.0000        0.0000        0.0000        0.0000        0.0000        0.0000        0.0000        0.0000        0.0000        0.0000        0.0000        0.0000        0.0000        0.0000        0.0000        0.0000        0.0000        0.0000        0.0000        0.0000        0.0000        0.0000        0.0000        0.0000        0.0000        0.0000        0.0000        0.0000        0.0000        0.0000        0.0000        0.0000        0.0000        0.0000        0.0000        0.0000        0.0000        0.0000        0.0000        0.0000        0.0000        0.0000
        0.0000        0.0000        0.0000        0.0000        0.0000        0.0000        0.0000        0.0000        0.0000        0.0000        0.0000        0.0000        0.0000        0.0000        0.0000        0.0000        0.0000        0.0000        0.0000        0.0000        0.0000        0.0000        0.0000        0.0000        0.0000        0.0000        0.0000        0.0000        0.0000        0.0000        0.0000        0.0000        0.0000        0.0000        0.0000        0.0000        0.0000      127.5006      109.9835       63.1849       52.3020       45.6528       44.2926       44.1626       44.8523       52.9756       68.7360      143.3300      166.8814      168.6120      151.0978       86.7494       80.1100       71.4837       78.9308       77.7952       74.8753       83.0133       80.3397       98.8774      105.0010      114.9075      112.8881      123.1224      117.2340      103.3069      111.8081       98.5964      101.6150      121.9583      137.1954      139.9829      135.5869      181.4032      154.8067      202.6510      236.2373      203.9782      186.2637      264.3430      233.7299      222.8866      215.7944      232.9331      186.1850      146.0076      253.4258      284.6273       87.3645      106.5570       71.7328       42.1594       68.5916       67.3637       95.5205      106.9713      112.0963      116.4062      149.1585      129.4880      119.8605      140.3593      151.7865      151.3100      138.3632      132.2088      151.4110      162.0536      183.2110      183.1847      172.2331      164.7189      176.9637      208.7812      234.7329      320.2958      377.4355      406.2606      429.8170      458.6186      520.5275      555.5278      520.1127      374.4921      312.6006      237.8092      170.7264      115.0686      109.5539      125.7538      112.5235       71.3592       58.5680       41.0344       28.7225       47.1706       45.2098       48.2526       42.0775       57.1401       59.9672       56.9092       54.5139       47.8425       48.8389       44.8110       51.0644       36.9728       45.6276       45.9507       46.0088       55.1724       59.8967       73.0290       72.7893       47.9500       48.5315       58.1137       45.5586       49.2698       57.8255       56.7125       60.9838       61.4546       64.3652       77.1464       71.0307       99.5013       98.4371      124.2984       98.8486       75.1880       89.0547       72.7981       70.2288       95.6871       87.6207       90.8222       85.3898       76.2480       72.3014       73.2449       76.7075       81.2776       91.0992       92.8792      117.9797      144.6860      141.2954      121.8035      121.7906      133.5112      126.0083      126.9102      121.5135       94.9080       84.0794        0.0000        0.0000        0.0000        0.0000        0.0000        0.0000        0.0000        0.0000        0.0000        0.0000        0.0000        0.0000        0.0000        0.0000        0.0000        0.0000        0.0000        0.0000        0.0000        0.0000        0.0000        0.0000        0.0000        0.0000        0.0000        0.0000        0.0000        0.0000        0.0000        0.0000        0.0000        0.0000        0.0000        0.0000        0.0000        0.0000        0.0000        0.0000        0.0000        0.0000        0.0000        0.0000        0.0000        0.0000        0.0000        0.0000        0.0000        0.0000        0.0000        0.0000        0.0000        0.0000
        0.0000        0.0000        0.0000        0.0000        0.0000        0.0000        0.0000        0.0000        0.0000        0.0000        0.0000        0.0000        0.0000        0.0000        0.0000        0.0000        0.0000        0.0000        0.0000        0.0000        0.0000        0.0000        0.0000        0.0000        0.0000        0.0000        0.0000        0.0000        0.0000        0.0000        0.0000        0.0000        0.0000        0.0000        0.0000        0.0000        0.0000        0.0000        0.0000       84.0585       74.5206       69.7694       66.8816       67.0934       67.0278       74.7892       87.7459      176.4717      206.7134      197.1546      170.0832       96.1207       86.5858       78.0230       85.1304       75.3957       80.2434       74.7797       75.5628       98.3618      129.2400      121.9185      105.2490       86.7936       81.4657       91.1674      104.1235       94.7295      113.7235      126.4028      146.0960      131.9747      115.3336      106.3301      105.3463      134.8017      155.7815      122.8721      153.1734      176.2486      224.2589      214.7878      161.6423      181.0607      119.6224      121.5491      142.2524      137.4433      117.4866      141.3462       86.4408       46.0779      137.1535      213.5708       77.3750       73.6755       84.1348       94.3788      127.3757      127.4228      121.8384      120.4872      141.5612      155.4808      131.7906      138.9976      144.1399      160.0117      155.9775      187.5952      157.6313      133.3940      118.1415      125.4214      210.3775      339.1707      317.6860      337.4737      357.5784      371.7643      420.6106      445.4587      390.1998      301.9825      296.3812      204.5443      133.7089       92.8245       95.0329      103.1228      109.6138       87.0083       67.0193       53.7837       48.9264       34.2357       32.9839       38.6163       37.0490       45.2200       49.4517       43.6099       44.3424       42.8536       47.0033       39.1382       34.7141       28.5258       30.9243       67.3574       45.8060       84.5202       64.1427       66.9309       70.0966       55.9130       51.4786       40.5210       38.5976       47.2152       60.3898       75.2414       61.4767       60.4407       62.8263       64.5252       66.0762       90.1156       93.4206      118.2570       72.7711       57.0220       69.3052       63.0501       66.0903       79.2160      104.6817      104.9329       64.7588       67.7133       67.2567       79.9075       80.9218       92.6637       94.0898      104.2233      117.6476      127.0342      123.5312      133.0924      144.4280      160.4785      151.1583      130.3608      115.9549       95.9932       82.5278        0.0000        0.0000        0.0000        0.0000        0.0000        0.0000        0.0000        0.0000        0.0000        0.0000        0.0000        0.0000        0.0000        0.0000        0.0000        0.0000        0.0000        0.0000        0.0000        0.0000        0.0000        0.0000        0.0000        0.0000        0.0000        0.0000        0.0000        0.0000        0.0000        0.0000        0.0000        0.0000        0.0000        0.0000        0.0000        0.0000        0.0000        0.0000        0.0000        0.0000        0.0000        0.0000        0.0000        0.0000        0.0000        0.0000        0.0000        0.0000        0.0000        0.0000        0.0000        0.0000
        0.0000        0.0000        0.0000        0.0000        0.0000        0.0000        0.0000        0.0000        0.0000        0.0000        0.0000        0.0000        0.0000        0.0000        0.0000        0.0000        0.0000        0.0000        0.0000        0.0000        0.0000        0.0000        0.0000        0.0000        0.0000        0.0000        0.0000        0.0000        0.0000        0.0000        0.0000        0.0000        0.0000        0.0000        0.0000        0.0000        0.0000        0.0000        0.0000        0.0000      120.8089      117.2302      113.8029      112.8369      107.7622      111.2000      123.6278      223.1522      237.1342      224.5667      196.1417      112.5675      101.2049       89.5632       88.7679       85.1791       90.9926       81.9410       85.2422      126.3953      138.3796      145.0109      117.9699       89.0206       81.6038       91.4591       98.4743       96.8284       92.4161      109.1301      108.8122      117.1389      115.3907       94.5580       98.6959      145.9467      150.7576      117.9525      128.6757      172.6676      183.8921      177.7480      158.4743      150.0391      186.1008      186.8720      166.3922      167.3691      158.8274      155.3880       87.0424       52.7747       47.5696      141.9983       83.4296       74.3641       82.3365       87.7989      106.9398      111.7053      110.8604       97.6534      117.8444      127.9053      133.0646      140.5057      130.7592      153.2464      156.9965      164.7860      142.2129      111.1586      106.2320      128.0113      164.0366      229.4131      244.8696      277.4136      305.5034      328.0700      362.9068      352.6097      277.9023      256.6911      244.7918      189.5257      103.8226       77.4577       78.4686       74.4010       85.8307       48.0450       53.4448       82.6437       93.5245       41.3534       33.6058       48.6955       43.1345       53.5277       50.1759       39.8631       37.3976       38.8541       43.8411       37.8607       33.6950       33.5565       41.1226       81.4930       51.1949       63.0337       64.7734       65.7341       68.2607       52.5461       62.1593       45.2026       41.4619       53.0249       68.1003       65.7068       60.1849       60.8677       65.1768       66.8453       73.8375       78.3942       93.0015       74.1752       64.4241       47.2643       64.4794       59.9863       69.2686       91.8080      116.8623      106.9272       69.3816       79.6886      102.0532       89.9090       96.0616      110.0410      119.5211      123.0383      121.8339      136.6472      137.4252      155.1842      148.7085      167.7570      154.6486      127.0367      100.6597       89.6289        0.0000        0.0000        0.0000        0.0000        0.0000        0.0000        0.0000        0.0000        0.0000        0.0000        0.0000        0.0000        0.0000        0.0000        0.0000        0.0000        0.0000        0.0000        0.0000        0.0000        0.0000        0.0000        0.0000        0.0000        0.0000        0.0000        0.0000        0.0000        0.0000        0.0000        0.0000        0.0000        0.0000        0.0000        0.0000        0.0000        0.0000        0.0000        0.0000        0.0000        0.0000        0.0000        0.0000        0.0000        0.0000        0.0000        0.0000        0.0000        0.0000        0.0000        0.0000        0.0000        0.0000
        0.0000        0.0000        0.0000        0.0000        0.0000        0.0000        0.0000        0.0000        0.0000        0.0000        0.0000        0.0000        0.0000        0.0000        0.0000        0.0000        0.0000        0.0000        0.0000        0.0000        0.0000        0.0000        0.0000        0.0000        0.0000        0.0000        0.0000        0.0000        0.0000        0.0000        0.0000        0.0000        0.0000        0.0000        0.0000        0.0000        0.0000        0.0000        0.0000        0.0000        0.0000        0.0000        0.0000      288.2160      275.7480      271.4818      278.7919      287.8278      296.9990      279.7166      233.6737      133.7852      104.9561       94.0422       98.7381      136.8089      149.6171      148.0005      145.0729      136.4838      130.2134      125.8856      111.5616       85.9903       73.0665       70.7299       73.4820       85.6195       84.6563       93.9908       92.8806       98.0872       90.1380       91.3763       96.6090       99.1107       97.3255       94.8209      115.1744      252.9932      238.3396      222.4854      219.9528      306.0488      384.6676      408.9375      352.5857      335.0604      294.3500      295.7564      251.2796      193.0711      171.7277      149.7818      133.7643      117.5449      133.5880      141.0190      166.4054      116.8449       98.8151      109.5723      138.3643      138.5093      143.1895      146.2912      121.5590      163.2387      157.8178      161.7457      143.8506      125.1120      118.1323      128.3881      160.3553      217.8845      258.6945      231.5089      222.6841      257.9899      304.2428      283.3025      239.8985      300.9069      248.7245      220.7574      160.5404      101.9549       82.2441       76.3591       87.2471       87.1866       70.9952       73.2125       64.5454       57.8361       49.9379       67.2043       55.8528       52.6348       66.9765       53.7869       41.1535       45.0829       44.2204       40.5337       39.7322       44.2860       42.5947       55.0236       59.5662       68.7812       79.1401       79.4747       70.4799       45.2672       43.2471       45.7076       54.9602       61.2135       76.2711       74.5728       74.8766       79.6934       81.7083       77.4066       89.3201       67.8630       48.6799       49.3248       47.7324       44.6861       47.9470       59.9606       85.0049      109.2894      109.0857      127.3213      110.5791       94.9081       95.5247       95.6708      114.4449      126.2015      131.7198      148.7926      157.4453      183.7710      181.8138      210.5383      198.7056      197.2785      170.4066      146.7685      108.1184       37.0200        0.0000        0.0000        0.0000        0.0000        0.0000        0.0000        0.0000        0.0000        0.0000        0.0000        0.0000        0.0000        0.0000        0.0000        0.0000        0.0000        0.0000        0.0000        0.0000        0.0000        0.0000        0.0000        0.0000        0.0000        0.0000        0.0000        0.0000        0.0000        0.0000        0.0000        0.0000        0.0000        0.0000        0.0000        0.0000        0.0000        0.0000        0.0000        0.0000        0.0000        0.0000        0.0000        0.0000        0.0000        0.0000        0.0000        0.0000        0.0000        0.0000        0.0000        0.0000        0.0000        0.0000
        0.0000        0.0000        0.0000        0.0000        0.0000        0.0000        0.0000        0.0000        0.0000        0.0000        0.0000        0.0000        0.0000        0.0000        0.0000        0.0000        0.0000        0.0000        0.0000        0.0000        0.0000        0.0000        0.0000        0.0000        0.0000        0.0000        0.0000        0.0000        0.0000        0.0000        0.0000        0.0000        0.0000        0.0000        0.0000        0.0000        0.0000        0.0000        0.0000        0.0000        0.0000        0.0000        0.0000        0.0000      357.3936      345.2248      340.0171      339.2622      337.8464      312.1145      260.6289      146.1591      113.9249      101.7595      111.8464      158.5930      166.9798      171.6450      166.2835      149.4842      141.4664      131.0647      118.7598       77.7500       66.4081       63.8150       67.4630       84.9267       92.2302       84.5299       81.9973       77.5340       72.1372       69.5132       81.9307       89.1027       97.4843       94.2093       87.1705      183.7956      219.6544      227.8812      254.1792      388.5813      441.7673      492.8870      443.8065      392.3987      395.7611      386.7510      344.0854      254.6591      213.6312      172.2018      161.0687      134.2305      133.5455      150.1748      171.8270      117.2873       85.1980       80.3866       89.3348       97.7788      134.1224      100.1175      107.4825      123.4985      137.5023      141.2058      136.9191      136.2839      144.6306      130.6982      173.0116      231.4201      224.6801      180.5145      173.9350      187.9381      240.2983      209.8386      201.6503      282.7461      238.0786      198.0765      182.1679      120.9257       80.6409       72.5927       77.7645       78.6529       68.3979       62.2710       57.1654       54.3358       66.5151       69.6272       62.0013       52.9493       55.6940       47.1729       45.8950       44.0952       53.9420       39.0758       37.6694       39.0117       33.2594       52.8392       61.8711       80.1304       95.0173       98.3871       76.5498       46.4946       38.6661       42.6840       44.8454       68.9070       75.9458       68.2984       85.7008       89.3181       96.9289       94.4170       75.0154       48.2114       37.8134       37.0458       37.7855       47.8275       44.1433       72.1719       98.8280      122.5264      115.4837      111.0215      126.6164       94.0473       88.6022      100.4094      114.4756      129.0121      142.4085      172.0580      175.5149      212.1677      209.5120      219.9620      232.5080      211.7048      168.8360      153.5838      118.6731       48.7800        0.0000        0.0000        0.0000        0.0000        0.0000        0.0000        0.0000        0.0000        0.0000        0.0000        0.0000        0.0000        0.0000        0.0000        0.0000        0.0000        0.0000        0.0000        0.0000        0.0000        0.0000        0.0000        0.0000        0.0000        0.0000        0.0000        0.0000        0.0000        0.0000        0.0000        0.0000        0.0000        0.0000        0.0000        0.0000        0.0000        0.0000        0.0000        0.0000        0.0000        0.0000        0.0000        0.0000        0.0000        0.0000        0.0000        0.0000        0.0000        0.0000        0.0000        0.0000        0.0000        0.0000
        0.0000        0.0000        0.0000        0.0000        0.0000        0.0000        0.0000        0.0000        0.0000        0.0000        0.0000        0.0000        0.0000        0.0000        0.0000        0.0000        0.0000        0.0000        0.0000        0.0000        0.0000        0.0000        0.0000        0.0000        0.0000        0.0000        0.0000        0.0000        0.0000        0.0000        0.0000        0.0000        0.0000        0.0000        0.0000        0.0000        0.0000        0.0000        0.0000        0.0000        0.0000        0.0000        0.0000        0.0000        0.0000        0.0000      389.3460      384.7734      373.4628      348.0641      294.2272      169.1523      137.0476      124.9383      137.6639      193.4598      204.9454      209.2929      204.4085      179.6898      173.6339      160.6030      138.9602       87.8321       68.3096       62.8157       64.0928       84.2050       89.2444       88.7237       84.9859       78.6420       68.3841       69.8544       71.2956       68.4887       74.5666       93.5369      101.8133      203.5414      269.3679      316.9868      361.0390      476.5536      524.0316      525.7611      516.4229      490.4030      506.3476      497.3938      426.2136      293.8878      235.1500      203.3203      195.6190      178.2429      152.6859      151.0064      136.2338       89.5397       82.3664      164.6586       66.8125       78.6406      100.0871       90.2719      110.1158      132.2801      145.0845      135.0091      146.9423      143.4809      154.7646      154.9753      181.2711      155.1388      142.1717      167.1925      187.0325      172.1886      177.1223      156.9234      182.0228      256.9040      190.9262      157.8011      139.8590      111.1092       84.2915      102.6559       78.4939       71.9719       58.5535       55.7392       51.3279       54.4949       59.3189       57.2048       63.5868       47.2480       42.7561       48.4618       61.1636       42.0195       39.3125       34.9269       33.8708       28.8283       35.1219       51.4511       51.5233       80.5526       97.9235       90.2937       89.4222       57.5677       47.1591       37.5092       45.5424       66.9049       77.1557       74.7122       77.9231       98.9486      117.7525       87.9717       70.2157       43.0068       35.0048       32.8563       42.8971       60.4221       60.9876       85.3021      114.0976      119.8827      126.4754      129.4992      144.6988      105.9001      103.6703      114.8294      130.9776      142.9178      155.1904      185.3801      204.8289      245.4144      272.8183      260.5686      238.2936      200.2083      184.2027      163.3835      142.1220       51.7500        0.0000        0.0000        0.0000        0.0000        0.0000        0.0000        0.0000        0.0000        0.0000        0.0000        0.0000        0.0000        0.0000        0.0000        0.0000        0.0000        0.0000        0.0000        0.0000        0.0000        0.0000        0.0000        0.0000        0.0000        0.0000        0.0000        0.0000        0.0000        0.0000        0.0000        0.0000        0.0000        0.0000        0.0000        0.0000        0.0000        0.0000        0.0000        0.0000        0.0000        0.0000        0.0000        0.0000        0.0000        0.0000        0.0000        0.0000        0.0000        0.0000        0.0000        0.0000        0.0000        0.0000
        0.0000        0.0000        0.0000        0.0000        0.0000        0.0000        0.0000        0.0000        0.0000        0.0000        0.0000        0.0000        0.0000        0.0000        0.0000        0.0000        0.0000        0.0000        0.0000        0.0000        0.0000        0.0000        0.0000        0.0000        0.0000        0.0000        0.0000        0.0000        0.0000        0.0000        0.0000        0.0000        0.0000        0.0000        0.0000        0.0000        0.0000        0.0000        0.0000        0.0000        0.0000        0.0000        0.0000        0.0000        0.0000        0.0000        0.0000      420.1109      408.3555      384.1628      337.1822      199.9038      170.9507      165.5121      178.4348      238.5918      254.8625      266.7418      262.8589      234.8298      229.0688      222.6328      180.8827      111.3287       86.2998       75.1688       83.3223      107.1247      109.1637      101.2773       91.7990       83.0625       84.4001       78.9529       84.8463       73.2373      121.2037      163.8384      116.1131      267.1037      387.9574      397.3118      421.0587      475.0790      497.6150      503.5959      531.2335      525.9081      526.3038      499.9431      478.4021      358.4480      287.8363      255.5494      255.3885      239.2380      237.3868      240.8842      225.4562      137.4520      105.7957       83.6870       79.2733       94.1123       88.6732      116.1326      135.4967      143.6062      137.9180      146.3689      150.7410      140.5361      162.2518      155.8031      134.2800      134.6115      134.1967      171.9928      178.3692      153.3453      184.6845      140.9905      168.7608      204.9744      185.6934      140.4567      112.6843       79.8110       83.1719       80.1453       66.0135       59.8312       55.3383       50.6133       53.4070       56.0778       48.5608       46.0575       50.0821       42.2191       41.7219       55.7636       47.6254       39.2032       31.8318       32.9674       31.5961       33.7186       34.1289       37.8588       49.0142       74.4858       79.7080       82.6530       69.1762       43.0292       49.1429       45.2898       49.0394       65.9734       70.2677       81.4629       86.1824       95.7687      100.3352       86.8980       74.7209       50.1274       40.5098       37.3704       45.9297       81.4333       77.6766       81.3108       94.8189      114.7316      112.0369      117.0769      122.1092      101.5933      103.9360      114.5342      124.6547      153.0100      166.9842      200.5625      231.3710      252.0514      256.9752      258.5442      210.8672      171.4451      149.5976      140.5967      147.2814        0.0000        0.0000        0.0000        0.0000        0.0000        0.0000        0.0000        0.0000        0.0000        0.0000        0.0000        0.0000        0.0000        0.0000        0.0000        0.0000        0.0000        0.0000        0.0000        0.0000        0.0000        0.0000        0.0000        0.0000        0.0000        0.0000        0.0000        0.0000        0.0000        0.0000        0.0000        0.0000        0.0000        0.0000        0.0000        0.0000        0.0000        0.0000        0.0000        0.0000        0.0000        0.0000        0.0000        0.0000        0.0000        0.0000        0.0000        0.0000        0.0000        0.0000        0.0000        0.0000        0.0000        0.0000
        0.0000        0.0000        0.0000        0.0000        0.0000        0.0000        0.0000        0.0000        0.0000        0.0000        0.0000        0.0000        0.0000        0.0000        0.0000        0.0000        0.0000        0.0000        0.0000        0.0000        0.0000        0.0000        0.0000        0.0000        0.0000        0.0000        0.0000        0.0000        0.0000        0.0000        0.0000        0.0000        0.0000        0.0000        0.0000        0.0000        0.0000        0.0000        0.0000        0.0000        0.0000        0.0000        0.0000        0.0000        0.0000        0.0000        0.0000        0.0000        0.0000        0.0000      415.4033      347.7984      304.9431      294.3976      318.7977      355.2525      371.8345      382.9771      387.9699      391.0014      375.9641      362.6513      305.0061      183.8995      150.9448      121.7536        0.0000        0.0000      118.4910      115.4247      109.8180      111.1396      107.9929       98.7484      112.1392      177.8846      231.1111      250.4122      252.2332      319.6531      380.9113      384.4665      426.6625      422.0296      496.7053      505.8561      504.6998      459.0930      450.0261        0.0000        0.0000        0.0000        0.0000      353.9438      361.6682      527.8909      599.6914      575.4862        0.0000      359.0899      251.9542      181.8254      183.0212      130.7540      119.3073      123.8262      172.3043      173.1445      175.2443      171.3866      156.7963      169.7592      185.8335      190.6696      175.9750      156.1135      163.0150      156.9531      143.9913      108.7869      138.3537      141.8899      122.4726      168.3809      152.3929      105.9376      104.1175       97.6579       97.8549       96.7314       86.2430       80.7964       55.1500       52.0859       39.2402       51.1492       47.7775       43.7500       43.5109       52.3279       63.8025       65.5532       50.2336       34.4927       28.6838       30.1976       30.5110       49.7413       52.6728       65.1822       75.0813       54.6946       71.0915       88.3450       86.3651       66.2109       71.3474       71.8021       57.7307       83.0550       85.4858      106.9314      112.6526      126.7654      109.4192      121.2467      118.2375       84.2158       71.0639       65.9518       93.1662      113.2738      103.1930      113.1216      132.8060      139.6188      117.2866      119.6712      115.7405       86.9232       93.5251       99.1812      109.2240      189.7431      216.8299      249.4414      278.6342      294.7789      291.8268      258.3653      234.2949      166.9185      110.3497        0.0000        0.0000        0.0000        0.0000        0.0000        0.0000        0.0000        0.0000        0.0000        0.0000        0.0000        0.0000        0.0000        0.0000        0.0000        0.0000        0.0000        0.0000        0.0000        0.0000        0.0000        0.0000        0.0000        0.0000        0.0000        0.0000        0.0000        0.0000        0.0000        0.0000        0.0000        0.0000        0.0000        0.0000        0.0000        0.0000        0.0000        0.0000        0.0000        0.0000        0.0000        0.0000        0.0000        0.0000        0.0000        0.0000        0.0000        0.0000        0.0000        0.0000        0.0000        0.0000        0.0000        0.0000        0.0000        0.0000
        0.0000        0.0000        0.0000        0.0000        0.0000        0.0000        0.0000        0.0000        0.0000        0.0000        0.0000        0.0000        0.0000        0.0000        0.0000        0.0000        0.0000        0.0000        0.0000        0.0000        0.0000        0.0000        0.0000        0.0000        0.0000        0.0000        0.0000        0.0000        0.0000        0.0000        0.0000        0.0000        0.0000        0.0000        0.0000        0.0000        0.0000        0.0000        0.0000        0.0000        0.0000        0.0000        0.0000        0.0000        0.0000        0.0000        0.0000        0.0000        0.0000        0.0000        0.0000        0.0000        0.0000        0.0000        0.0000      419.1601      443.1480      454.6507        0.0000        0.0000        0.0000      420.9694      353.9801      211.5549      178.4392        0.0000        0.0000        0.0000        0.0000        0.0000        0.0000        0.0000      123.9651      125.7657      139.3298      180.3727      212.4781      257.4015      282.5074      302.6302      331.0052      333.5883      419.9841      491.9817      562.0212      550.9451      454.0891      352.2112        0.0000        0.0000        0.0000        0.0000        0.0000        0.0000      536.1539      821.8977        0.0000        0.0000        0.0000      399.6953      291.0095      206.1262      185.9174      142.4349      139.9806      127.9096      152.2806      181.2550      196.3295      195.4757      188.9634      207.3905      210.5552      179.0182      163.6345      159.9891      193.9194      158.1299      155.8380       99.3772       95.5580      146.5203      132.4950      100.3064      107.8606       96.1923       95.9126      118.6328      121.1330      105.9195       89.6250       70.8602       56.2802       37.3666       36.8638       42.9495       37.8555       38.0852       40.4371       51.5734       61.0324       61.3636       58.7939       43.5853       31.0457       33.3615       44.0105       61.2455       57.0913       76.9576       79.0644       51.0476       52.1726       57.4335       72.8486       51.3761       61.7544       58.1538       59.3443       75.6504       88.5182      116.2486      117.8533      126.7723      122.8999      134.4744      131.8776      108.2977       87.4249       93.6671      101.6396      130.1899      118.1661      113.6235      113.1170      108.7654      108.3092      104.5805       98.4969       72.4767       86.7056       90.9347      112.1989      193.1637      228.4634      270.5635      290.6006      292.0695      293.3827      274.9556      251.7855      189.6041      119.0304        0.0000        0.0000        0.0000        0.0000        0.0000        0.0000        0.0000        0.0000        0.0000        0.0000        0.0000        0.0000        0.0000        0.0000        0.0000        0.0000        0.0000        0.0000        0.0000        0.0000        0.0000        0.0000        0.0000        0.0000        0.0000        0.0000        0.0000        0.0000        0.0000        0.0000        0.0000        0.0000        0.0000        0.0000        0.0000        0.0000        0.0000        0.0000        0.0000        0.0000        0.0000        0.0000        0.0000        0.0000        0.0000        0.0000        0.0000        0.0000        0.0000        0.0000        0.0000        0.0000        0.0000        0.0000        0.0000        0.0000
        0.0000        0.0000        0.0000        0.0000        0.0000        0.0000        0.0000        0.0000        0.0000        0.0000        0.0000        0.0000        0.0000        0.0000        0.0000        0.0000        0.0000        0.0000        0.0000        0.0000        0.0000        0.0000        0.0000        0.0000        0.0000        0.0000        0.0000        0.0000        0.0000        0.0000        0.0000        0.0000        0.0000        0.0000        0.0000        0.0000        0.0000        0.0000        0.0000        0.0000        0.0000        0.0000        0.0000        0.0000        0.0000        0.0000        0.0000        0.0000        0.0000        0.0000        0.0000        0.0000        0.0000        0.0000        0.0000        0.0000        0.0000        0.0000        0.0000        0.0000        0.0000      475.9046      402.6791      239.4926      201.0826        0.0000        0.0000        0.0000        0.0000        0.0000        0.0000        0.0000        0.0000      132.8963      160.3912      198.8246      230.1762      277.9478      328.2600      321.2601      322.4929      371.9564      484.8646      487.9776      455.7404        0.0000        0.0000        0.0000        0.0000        0.0000        0.0000        0.0000        0.0000        0.0000        0.0000        0.0000        0.0000        0.0000        0.0000        0.0000      247.2557      189.3885      197.7293      180.8673      177.1168      164.4715      181.9198      170.4958      165.8865      183.2060      225.7533      247.4151      258.3645      226.0082      193.7787      169.0508      199.3410      210.1512      191.0608      140.7860       92.5419       92.6689       95.4974      113.2198       79.9705       79.0190       73.1772      112.4084      115.1317      108.9526       83.4403       58.8438       39.9158       30.9020       31.9956       36.4226       35.3362       35.7966       39.6965       50.2020       58.8927       67.2262       58.4226       48.1396       37.8731       39.3549       47.5853       64.7096       74.6951       82.8630       71.4850       52.0257       50.1238       48.0100       43.6425       43.9461       49.5363       58.5292       64.3820       69.8601       89.2313      118.3513      142.4890      131.5688      126.7622      137.5182      125.3403      100.5220       98.8471      117.8587      129.1691      125.3748      115.3065      106.8001      113.7331      110.2853      110.8488       99.1703       93.1782       77.1525       79.1144       88.2212      116.1223      197.9062      244.3552      281.8491      285.4730      297.0976      297.0181      279.3834      252.3035      158.7286        0.0000        0.0000        0.0000        0.0000        0.0000        0.0000        0.0000        0.0000        0.0000        0.0000        0.0000        0.0000        0.0000        0.0000        0.0000        0.0000        0.0000        0.0000        0.0000        0.0000        0.0000        0.0000        0.0000        0.0000        0.0000        0.0000        0.0000        0.0000        0.0000        0.0000        0.0000        0.0000        0.0000        0.0000        0.0000        0.0000        0.0000        0.0000        0.0000        0.0000        0.0000        0.0000        0.0000        0.0000        0.0000        0.0000        0.0000        0.0000        0.0000        0.0000        0.0000        0.0000        0.0000        0.0000        0.0000        0.0000        0.0000
        0.0000        0.0000        0.0000        0.0000        0.0000        0.0000        0.0000        0.0000        0.0000        0.0000        0.0000        0.0000        0.0000        0.0000        0.0000        0.0000        0.0000        0.0000        0.0000        0.0000        0.0000        0.0000        0.0000        0.0000        0.0000        0.0000        0.0000        0.0000        0.0000        0.0000        0.0000        0.0000        0.0000        0.0000        0.0000        0.0000        0.0000        0.0000        0.0000        0.0000        0.0000        0.0000        0.0000        0.0000        0.0000        0.0000        0.0000        0.0000        0.0000        0.0000        0.0000        0.0000        0.0000        0.0000        0.0000        0.0000        0.0000        0.0000        0.0000        0.0000        0.0000        0.0000      463.9764      289.3554        0.0000        0.0000        0.0000        0.0000        0.0000        0.0000        0.0000        0.0000        0.0000        0.0000      189.6850      255.8434      302.1153      342.6460      374.8643      403.1853      406.5925      434.6283      457.9290      389.3702        0.0000        0.0000        0.0000        0.0000        0.0000        0.0000        0.0000        0.0000        0.0000        0.0000        0.0000        0.0000        0.0000        0.0000        0.0000        0.0000        0.0000      225.0709      237.3601      206.0555      178.0462      177.7744      182.7751      231.4935      201.4511      183.1148      244.1130      268.5876      301.7807      232.8262      209.9920      204.8405      185.6447      163.7934      146.2519      112.9597       96.0542       68.7403       72.0308      113.7945       79.9620       75.0023       75.8516       93.3700      102.5081       93.8754       77.7791       50.7112       32.9892       32.3763       30.1414       34.9532       35.0525       38.6095       39.2140       54.4610       68.0873       77.5652       91.0111       54.2156       47.8884       47.2795       53.1775       81.8837       99.2824       89.5849       74.3566       59.6438       54.5546       49.7199       54.6271       59.9597       55.4032       48.8629       57.6448       69.4344       94.5694      111.5322      122.8307      132.3411      115.8510      128.8929      124.9919       95.1204       96.7980      102.6650      112.1436      113.3277      121.2865      122.3419      120.8409      120.6380      112.9093       93.4812       96.9593       80.0352       81.6173       93.2323      117.3846      194.7950      238.3819      241.9387      262.4959      265.0533      277.4915      268.8195      232.9536        0.0000        0.0000        0.0000        0.0000        0.0000        0.0000        0.0000        0.0000        0.0000        0.0000        0.0000        0.0000        0.0000        0.0000        0.0000        0.0000        0.0000        0.0000        0.0000        0.0000        0.0000        0.0000        0.0000        0.0000        0.0000        0.0000        0.0000        0.0000        0.0000        0.0000        0.0000        0.0000        0.0000        0.0000        0.0000        0.0000        0.0000        0.0000        0.0000        0.0000        0.0000        0.0000        0.0000        0.0000        0.0000        0.0000        0.0000        0.0000        0.0000        0.0000        0.0000        0.0000        0.0000        0.0000        0.0000        0.0000        0.0000        0.0000
        0.0000        0.0000        0.0000        0.0000        0.0000        0.0000        0.0000        0.0000        0.0000        0.0000        0.0000        0.0000        0.0000        0.0000        0.0000        0.0000        0.0000        0.0000        0.0000        0.0000        0.0000        0.0000        0.0000        0.0000        0.0000        0.0000        0.0000        0.0000        0.0000        0.0000        0.0000        0.0000        0.0000        0.0000        0.0000        0.0000        0.0000        0.0000        0.0000        0.0000        0.0000        0.0000        0.0000        0.0000        0.0000        0.0000        0.0000        0.0000        0.0000        0.0000        0.0000        0.0000        0.0000        0.0000        0.0000        0.0000        0.0000        0.0000        0.0000        0.0000        0.0000        0.0000        0.0000        0.0000        0.0000        0.0000        0.0000        0.0000        0.0000        0.0000        0.0000        0.0000        0.0000        0.0000      215.3642      317.9024      348.2447      375.7741      394.5936      409.0523      396.0974      379.7047      366.3586        0.0000        0.0000        0.0000        0.0000        0.0000        0.0000        0.0000        0.0000        0.0000        0.0000        0.0000        0.0000        0.0000        0.0000        0.0000        0.0000        0.0000        0.0000      235.3431      238.7710      202.7479      195.4077      222.6501      243.7542      290.3232      266.9946      278.0211      260.2867      246.1782      233.2447      185.0254      171.6877      166.6508      168.1276      136.5910      115.1954       91.8850       72.0546       57.2663       60.3330       65.5310       61.4106       71.9023       79.9096       96.8669       99.2184       92.6713       75.4845       46.8112       35.7814       38.2491       27.7049       32.6843       35.9436       36.6567       44.8549       55.8238       66.5626       86.3041       85.9896       84.5364       89.3449       90.6998       83.6895       97.4226      107.7226       94.9570       80.7224       56.2110       46.8514       41.6221       56.8402       75.3178       43.6742       37.5810       45.2544       62.1078       84.8262      102.1300      122.3642      126.1592       97.4362      118.1257      114.0246       96.8953      104.8683      104.6717      119.0883      130.3721      128.2196      145.5920      143.5556      127.4204      108.0118      100.0118       98.3837      107.3939      104.0132      130.8999      156.4186      185.7204      204.4884      211.1771      219.6358      213.1811      238.0247      233.7248      196.5740        0.0000        0.0000        0.0000        0.0000        0.0000        0.0000        0.0000        0.0000        0.0000        0.0000        0.0000        0.0000        0.0000        0.0000        0.0000        0.0000        0.0000        0.0000        0.0000        0.0000        0.0000        0.0000        0.0000        0.0000        0.0000        0.0000        0.0000        0.0000        0.0000        0.0000        0.0000        0.0000        0.0000        0.0000        0.0000        0.0000        0.0000        0.0000        0.0000        0.0000        0.0000        0.0000        0.0000        0.0000        0.0000        0.0000        0.0000        0.0000        0.0000        0.0000        0.0000        0.0000        0.0000        0.0000        0.0000        0.0000        0.0000        0.0000
        0.0000        0.0000        0.0000        0.0000        0.0000        0.0000        0.0000        0.0000        0.0000        0.0000        0.0000        0.0000        0.0000        0.0000        0.0000        0.0000        0.0000        0.0000        0.0000        0.0000        0.0000        0.0000        0.0000        0.0000        0.0000        0.0000        0.0000        0.0000        0.0000        0.0000        0.0000        0.0000        0.0000        0.0000        0.0000        0.0000        0.0000        0.0000        0.0000        0.0000        0.0000        0.0000        0.0000        0.0000        0.0000        0.0000        0.0000        0.0000        0.0000        0.0000        0.0000        0.0000        0.0000        0.0000        0.0000        0.0000        0.0000        0.0000        0.0000        0.0000        0.0000        0.0000        0.0000        0.0000        0.0000        0.0000        0.0000        0.0000        0.0000        0.0000        0.0000        0.0000        0.0000        0.0000        0.0000        0.0000        0.0000        0.0000        0.0000        0.0000        0.0000        0.0000        0.0000        0.0000        0.0000        0.0000        0.0000        0.0000        0.0000        0.0000        0.0000        0.0000        0.0000        0.0000        0.0000        0.0000        0.0000        0.0000        0.0000        0.0000        0.0000      249.2993      217.8413      215.7507      223.5833      246.1687      276.8771      317.6113      263.5523      236.1284      235.6323      206.3071      191.0255      172.5960      159.0234      157.4154      159.2542      148.8759      118.8420       71.7885       67.9129       53.4746       46.2384       58.3856       61.3273       70.9802       75.7399       90.0717       96.9268       84.9170       73.4971       42.5501       30.1224       26.4576       28.4748       33.4176       38.7649       39.3190       41.3253       62.8414       66.1680       66.3518       76.0085       89.2916      101.2975      107.6931      102.9574      108.9351      100.6143       96.4500       86.6077       57.3633       41.7874       42.3686       51.6489       37.3451       36.8404       38.3979       45.3425       66.0076       85.5915       88.6935      104.6277      119.9091      123.9401      108.9306       94.8991      104.1123      121.9063      117.5886      112.7681      128.7410      128.0302      131.9080      123.8238      105.7735       96.7384      105.5631      109.5340       95.4566      102.6874      129.1490      136.7316      177.6592      185.3340      198.9579      215.3861      207.2752      218.5558      208.7029        0.0000        0.0000        0.0000        0.0000        0.0000        0.0000        0.0000        0.0000        0.0000        0.0000        0.0000        0.0000        0.0000        0.0000        0.0000        0.0000        0.0000        0.0000        0.0000        0.0000        0.0000        0.0000        0.0000        0.0000        0.0000        0.0000        0.0000        0.0000        0.0000        0.0000        0.0000        0.0000        0.0000        0.0000        0.0000        0.0000        0.0000        0.0000        0.0000        0.0000        0.0000        0.0000        0.0000        0.0000        0.0000        0.0000        0.0000        0.0000        0.0000        0.0000        0.0000        0.0000        0.0000        0.0000        0.0000        0.0000        0.0000        0.0000        0.0000
        0.0000        0.0000        0.0000        0.0000        0.0000        0.0000        0.0000        0.0000        0.0000        0.0000        0.0000        0.0000        0.0000        0.0000        0.0000        0.0000        0.0000        0.0000        0.0000        0.0000        0.0000        0.0000        0.0000        0.0000        0.0000        0.0000        0.0000        0.0000        0.0000        0.0000        0.0000        0.0000        0.0000        0.0000        0.0000        0.0000        0.0000        0.0000        0.0000        0.0000        0.0000        0.0000        0.0000        0.0000        0.0000        0.0000        0.0000        0.0000        0.0000        0.0000        0.0000        0.0000        0.0000        0.0000        0.0000        0.0000        0.0000        0.0000        0.0000        0.0000        0.0000        0.0000        0.0000        0.0000        0.0000        0.0000        0.0000        0.0000        0.0000        0.0000        0.0000        0.0000        0.0000        0.0000        0.0000        0.0000        0.0000        0.0000        0.0000        0.0000        0.0000        0.0000        0.0000        0.0000        0.0000        0.0000        0.0000        0.0000        0.0000        0.0000        0.0000        0.0000        0.0000        0.0000        0.0000        0.0000        0.0000        0.0000        0.0000        0.0000        0.0000      271.4794      239.4472      229.0898      247.5129      239.0011      250.1362      298.0669      232.6565      223.4197      196.6535      176.0501      165.6913      165.7852      150.9695      142.8393      137.3792      123.3735      107.3234       73.8222       64.5847       45.3567       43.6570       59.6939       60.1098       65.2581       67.3847       85.1259      102.2332       91.3891       73.2068       40.9644       32.6315       26.1062       33.3403       39.4182       39.2133       42.8890       48.1342       64.1177       70.0594       75.3887       77.7530       93.2624      101.7060      114.9498      126.0299      106.7208      107.5084      118.6547       99.7235       58.8511       45.3736       47.7281       68.5799       83.0332       55.2181       53.2840       54.4142       86.5757      102.9724       91.4936      111.4369      124.0487      139.4912       99.4061      108.8864      114.3979      122.3144      118.2766      108.8568      127.8734      115.8056      110.7840      115.0709      107.4306      102.5770      122.0214      105.9850       94.8726      109.6426      112.4027      115.2743      144.1883      161.4573      180.1067      195.2267      175.5183      205.1799      194.9269        0.0000        0.0000        0.0000        0.0000        0.0000        0.0000        0.0000        0.0000        0.0000        0.0000        0.0000        0.0000        0.0000        0.0000        0.0000        0.0000        0.0000        0.0000        0.0000        0.0000        0.0000        0.0000        0.0000        0.0000        0.0000        0.0000        0.0000        0.0000        0.0000        0.0000        0.0000        0.0000        0.0000        0.0000        0.0000        0.0000        0.0000        0.0000        0.0000        0.0000        0.0000        0.0000        0.0000        0.0000        0.0000        0.0000        0.0000        0.0000        0.0000        0.0000        0.0000        0.0000        0.0000        0.0000        0.0000        0.0000        0.0000        0.0000        0.0000
        0.0000        0.0000        0.0000        0.0000        0.0000        0.0000        0.0000        0.0000        0.0000        0.0000        0.0000        0.0000        0.0000        0.0000        0.0000        0.0000        0.0000        0.0000        0.0000        0.0000        0.0000        0.0000        0.0000        0.0000        0.0000        0.0000        0.0000        0.0000        0.0000        0.0000        0.0000        0.0000        0.0000        0.0000        0.0000        0.0000        0.0000        0.0000        0.0000        0.0000        0.0000        0.0000        0.0000        0.0000        0.0000        0.0000        0.0000        0.0000        0.0000        0.0000        0.0000        0.0000        0.0000        0.0000        0.0000        0.0000        0.0000        0.0000        0.0000        0.0000        0.0000        0.0000        0.0000        0.0000        0.0000        0.0000        0.0000        0.0000        0.0000        0.0000        0.0000        0.0000        0.0000        0.0000        0.0000        0.0000        0.0000        0.0000        0.0000        0.0000        0.0000        0.0000        0.0000        0.0000        0.0000        0.0000        0.0000        0.0000        0.0000        0.0000        0.0000        0.0000        0.0000        0.0000        0.0000        0.0000        0.0000        0.0000        0.0000        0.0000      258.7191      261.4738      220.4966      221.5885      261.8597      260.1360      226.0406      219.2225      214.4856      201.9931      179.4174      200.9272      164.6230      121.6858      120.6372      125.2826      139.4647      123.3817      118.4218       75.4408       53.4409       41.1298       43.5558       62.4769       62.6782       61.6749       72.2100       92.3624      108.4959       95.5837       74.4912       44.2072       38.4722       32.8825       37.5563       44.7935       47.1004       64.3203       67.2062       77.8156       86.3002       75.6709       77.8864       98.8197      109.5005      133.7688      126.8536      110.2812      110.9401      109.3384       98.9685       60.3649       65.0633       76.5630       95.9700      110.4813       75.3232       74.9960       82.2046       99.5234      123.4917      114.6106      123.2974      128.0700      121.4312      118.8811      113.2201      112.7842      118.0207      103.9519       99.7046      118.2286      120.4223      111.0901      108.2482      105.2716      111.7299      114.1763      115.1301      104.1516      110.3237      120.9265      113.0679      137.4514      130.4676      144.9508      150.9928      147.7750        0.0000        0.0000        0.0000        0.0000        0.0000        0.0000        0.0000        0.0000        0.0000        0.0000        0.0000        0.0000        0.0000      138.6600        0.0000        0.0000        0.0000      132.4500        0.0000        0.0000        0.0000        0.0000        0.0000        0.0000        0.0000        0.0000        0.0000        0.0000        0.0000        0.0000        0.0000        0.0000        0.0000        0.0000        0.0000        0.0000        0.0000        0.0000        0.0000        0.0000        0.0000        0.0000        0.0000        0.0000        0.0000        0.0000        0.0000        0.0000        0.0000        0.0000        0.0000        0.0000        0.0000        0.0000        0.0000        0.0000        0.0000        0.0000        0.0000        0.0000        0.0000
        0.0000        0.0000        0.0000        0.0000        0.0000        0.0000        0.0000        0.0000        0.0000        0.0000        0.0000        0.0000        0.0000        0.0000        0.0000        0.0000        0.0000        0.0000        0.0000        0.0000        0.0000        0.0000        0.0000        0.0000        0.0000        0.0000        0.0000        0.0000        0.0000        0.0000        0.0000        0.0000        0.0000        0.0000        0.0000        0.0000        0.0000        0.0000        0.0000        0.0000        0.0000        0.0000        0.0000        0.0000        0.0000        0.0000        0.0000        0.0000        0.0000        0.0000        0.0000        0.0000        0.0000        0.0000        0.0000        0.0000        0.0000        0.0000        0.0000        0.0000        0.0000        0.0000        0.0000        0.0000        0.0000        0.0000        0.0000        0.0000        0.0000        0.0000        0.0000        0.0000        0.0000        0.0000        0.0000        0.0000        0.0000        0.0000        0.0000        0.0000        0.0000        0.0000        0.0000        0.0000        0.0000        0.0000        0.0000        0.0000        0.0000        0.0000        0.0000        0.0000        0.0000        0.0000        0.0000        0.0000        0.0000        0.0000        0.0000        0.0000      257.4291      206.9728      199.9035      199.8212      208.6223      247.3534      197.3300      195.0315      207.9527      214.0359      186.6133      139.0650      106.1521       89.4030       78.4146       98.3940      109.3873       98.8043       86.5540       74.2927       66.3015       45.3487       52.4030       88.4048       93.0583       81.6753       84.2059      103.4206       91.4763       92.5759       74.9714       60.6698       58.2389       57.8152       53.1422       59.4516       70.0790       76.5931       68.2836       67.2446       62.5197       62.7937       59.8744       89.2698       98.3591      108.1590      104.2681       92.2068       88.9207       71.0497       67.5350       78.2122       87.1410       77.7246       87.2564      100.9810      136.6990      130.8680      107.5389      113.9140      124.5058      127.2699      123.4543      121.8537      113.4590      112.3142      113.5282      117.4834      118.6534      127.3248      114.2731      123.4182      130.4414      131.1579      127.8265      159.1833      169.9140      164.4705      158.7797      179.7683      195.2834      180.2650      151.7678      120.8548       85.0100       79.6197       91.9742       22.2256        0.0000        0.0000        0.0000        0.0000        0.0000        0.0000        0.0000        0.0000        0.0000        0.0000        0.0000        0.0000      135.3000      139.5900      120.8700        0.0000      113.2200      128.8200        0.0000        0.0000        0.0000        0.0000        0.0000        0.0000        0.0000        0.0000        0.0000        0.0000        0.0000        0.0000        0.0000        0.0000        0.0000        0.0000        0.0000        0.0000        0.0000        0.0000        0.0000        0.0000        0.0000        0.0000        0.0000        0.0000        0.0000        0.0000        0.0000        0.0000        0.0000        0.0000        0.0000        0.0000        0.0000        0.0000        0.0000        0.0000        0.0000        0.0000        0.0000        0.0000        0.0000
        0.0000        0.0000        0.0000        0.0000        0.0000        0.0000        0.0000        0.0000        0.0000        0.0000        0.0000        0.0000        0.0000        0.0000        0.0000        0.0000        0.0000        0.0000        0.0000        0.0000        0.0000        0.0000        0.0000        0.0000        0.0000        0.0000        0.0000        0.0000        0.0000        0.0000        0.0000        0.0000        0.0000        0.0000        0.0000        0.0000        0.0000        0.0000        0.0000        0.0000        0.0000        0.0000        0.0000        0.0000        0.0000        0.0000        0.0000        0.0000        0.0000        0.0000        0.0000        0.0000        0.0000        0.0000        0.0000        0.0000        0.0000        0.0000        0.0000        0.0000        0.0000        0.0000        0.0000        0.0000        0.0000        0.0000        0.0000        0.0000        0.0000        0.0000        0.0000        0.0000        0.0000        0.0000        0.0000        0.0000        0.0000        0.0000        0.0000        0.0000        0.0000        0.0000        0.0000        0.0000        0.0000        0.0000        0.0000        0.0000        0.0000        0.0000        0.0000        0.0000        0.0000        0.0000        0.0000        0.0000        0.0000        0.0000        0.0000      310.3257      244.3633      196.4915      179.2247      206.6515      203.8854      226.4579      216.1364      170.8031      170.8139      176.0829      175.5592      113.6646      106.2260      101.7248       85.6840       96.6179       74.7167       73.3543       71.1337       71.1865       60.7577       51.8133       63.9657       97.4781       95.1724       97.7873       99.1830      108.9132      104.7560       83.5575       77.0735       67.8388       74.8356       78.7119       86.5441       74.7562       85.0013       87.0501       98.2802       71.2807       80.4537       66.0520       68.3487      100.0873      106.5313      102.9315       85.5650       71.0044       73.4732       65.0702       77.5020       80.8776       87.2558       83.3885       92.5989      118.6631      145.6202      134.6792      110.1608      121.0821      116.3399      118.4159      119.6065      120.8316      118.1385      119.1924      136.5583      133.6800      132.8824      139.8294      119.5224      109.3130      136.1062      136.9184      136.3769      181.9287      153.1725      166.7328      187.4002      248.6495      234.9010      228.9525      194.2372       93.3081       63.3289       66.9651       75.6744       15.5877        0.0000        0.0000        0.0000        0.0000        0.0000        0.0000      107.7862       62.2200        0.0000        0.0000        0.0000        0.0000      127.5600      151.2300        0.0000        0.0000        0.0000        0.0000        0.0000        0.0000        0.0000        0.0000        0.0000        0.0000        0.0000        0.0000        0.0000        0.0000        0.0000        0.0000        0.0000        0.0000        0.0000        0.0000        0.0000        0.0000        0.0000        0.0000        0.0000        0.0000        0.0000        0.0000        0.0000        0.0000        0.0000        0.0000        0.0000        0.0000        0.0000        0.0000        0.0000        0.0000        0.0000        0.0000        0.0000        0.0000        0.0000        0.0000        0.0000        0.0000        0.0000
        0.0000        0.0000        0.0000        0.0000        0.0000        0.0000        0.0000        0.0000        0.0000        0.0000        0.0000        0.0000        0.0000        0.0000        0.0000        0.0000        0.0000        0.0000        0.0000        0.0000        0.0000        0.0000        0.0000        0.0000        0.0000        0.0000        0.0000        0.0000        0.0000        0.0000        0.0000        0.0000        0.0000        0.0000        0.0000        0.0000        0.0000        0.0000        0.0000        0.0000        0.0000        0.0000        0.0000        0.0000        0.0000        0.0000        0.0000        0.0000        0.0000        0.0000        0.0000        0.0000        0.0000        0.0000        0.0000        0.0000        0.0000        0.0000        0.0000        0.0000        0.0000        0.0000        0.0000        0.0000        0.0000        0.0000        0.0000        0.0000        0.0000        0.0000        0.0000        0.0000        0.0000        0.0000        0.0000        0.0000        0.0000        0.0000        0.0000        0.0000        0.0000        0.0000        0.0000        0.0000        0.0000        0.0000        0.0000        0.0000        0.0000        0.0000        0.0000        0.0000        0.0000        0.0000        0.0000        0.0000        0.0000      455.3720      379.3579      235.3847      198.3974      164.8811      154.4352      193.2876      160.5959      166.3583      200.6556      167.7022      160.8801      167.6819      177.3517      127.9373      110.6943      102.2297      107.2065       91.2411       84.7779       86.9398       83.2164       82.2279       72.1169       62.3828       87.9669      101.1144      104.7641      108.7801      107.1988      103.1399       97.5796       95.0451       86.0080       85.6376       95.4581       90.5618       98.8256       93.5642       92.9777       97.1226       90.8535       73.9436       86.2182       89.7355      102.5827      120.1133      118.5216      109.1161      101.1627       75.3790       73.0611       75.0402       86.6197       99.9539       91.2874       98.5976      114.8792      124.1745      142.3006      132.2905      122.4825      125.3308      126.4458      124.3803      129.1809      126.8829      139.0045      136.5785      147.4372      138.4383      131.1807      141.8771      118.7685      120.4875      128.7065      150.3439      151.1926      187.7710      175.4274      193.3664      216.6529      240.5223      252.2430      202.9161      179.1864      102.0378       71.2512       55.9006       65.1330        0.0000        0.0000        0.0000        0.0000        0.0000       76.4551       94.7985       91.0993       71.8800        0.0000        0.0000        0.0000        0.0000        0.0000        0.0000        0.0000        0.0000        0.0000        0.0000        0.0000        0.0000        0.0000        0.0000        0.0000        0.0000        0.0000        0.0000        0.0000        0.0000        0.0000        0.0000        0.0000        0.0000        0.0000        0.0000        0.0000        0.0000        0.0000        0.0000        0.0000        0.0000        0.0000        0.0000        0.0000        0.0000        0.0000        0.0000        0.0000        0.0000        0.0000        0.0000        0.0000        0.0000        0.0000        0.0000        0.0000        0.0000        0.0000        0.0000        0.0000        0.0000        0.0000
        0.0000        0.0000        0.0000        0.0000        0.0000        0.0000        0.0000        0.0000        0.0000        0.0000        0.0000        0.0000        0.0000        0.0000        0.0000        0.0000        0.0000        0.0000        0.0000        0.0000        0.0000        0.0000        0.0000        0.0000        0.0000        0.0000        0.0000        0.0000        0.0000        0.0000        0.0000        0.0000        0.0000        0.0000        0.0000        0.0000        0.0000        0.0000        0.0000        0.0000        0.0000        0.0000        0.0000        0.0000        0.0000        0.0000        0.0000        0.0000        0.0000        0.0000        0.0000        0.0000        0.0000        0.0000        0.0000        0.0000        0.0000        0.0000        0.0000        0.0000        0.0000        0.0000        0.0000        0.0000        0.0000        0.0000        0.0000        0.0000        0.0000        0.0000        0.0000        0.0000        0.0000        0.0000        0.0000        0.0000        0.0000        0.0000        0.0000        0.0000        0.0000        0.0000        0.0000        0.0000        0.0000        0.0000        0.0000        0.0000        0.0000        0.0000        0.0000        0.0000        0.0000        0.0000        0.0000        0.0000        0.0000      401.4498      339.6245      257.9359      232.1980      190.5972      150.2178      142.7587      148.4219      167.4647      184.1605      157.7464      189.9911      188.0562      157.9927      122.2547      137.2930      117.7632      108.3563      109.8601      110.6127       96.4830       89.9138       90.1976       76.0416       70.4434       68.8243      100.2114      106.1432      103.3608      110.4811      128.2176      124.7302      107.8086      110.8131      104.5097       93.2068       77.0824       87.8877       99.1146      110.4196      108.9760      105.4300       99.0097      103.6685      127.7728      108.5798      118.7825      119.3592      122.8813      115.2108      100.0325       90.0519       92.6584      101.4120       97.6472       89.0496      100.5500      129.9184      145.2470      148.8832      142.4965      155.2358      152.0903      155.1451      134.7885      146.3880      154.0381      142.8842      144.8134      158.2957      145.4776      140.4480      154.6277      134.6484      140.6057      150.6398      165.7071      167.9331      203.5969      223.2982      224.6351      221.0619      258.4589      241.0620      212.0943      177.4279      106.3611       77.6526       71.5951       88.4682        0.0000        0.0000        0.0000       23.3100       90.2790       98.0633       97.4868       82.4965       65.3700        0.0000        0.0000        0.0000        0.0000        0.0000        0.0000        0.0000        0.0000        0.0000        0.0000        0.0000        0.0000        0.0000        0.0000        0.0000        0.0000        0.0000        0.0000        0.0000        0.0000        0.0000        0.0000        0.0000        0.0000        0.0000        0.0000        0.0000        0.0000        0.0000        0.0000        0.0000        0.0000        0.0000        0.0000        0.0000        0.0000        0.0000        0.0000        0.0000        0.0000        0.0000        0.0000        0.0000        0.0000        0.0000        0.0000        0.0000        0.0000        0.0000        0.0000        0.0000        0.0000        0.0000
        0.0000        0.0000        0.0000        0.0000        0.0000        0.0000        0.0000        0.0000        0.0000        0.0000        0.0000        0.0000        0.0000        0.0000        0.0000        0.0000        0.0000        0.0000        0.0000        0.0000        0.0000        0.0000        0.0000        0.0000        0.0000        0.0000        0.0000        0.0000        0.0000        0.0000        0.0000        0.0000        0.0000        0.0000        0.0000        0.0000        0.0000        0.0000        0.0000        0.0000        0.0000        0.0000        0.0000        0.0000        0.0000        0.0000        0.0000        0.0000        0.0000        0.0000        0.0000        0.0000        0.0000        0.0000        0.0000        0.0000        0.0000        0.0000        0.0000        0.0000        0.0000        0.0000        0.0000        0.0000        0.0000        0.0000        0.0000        0.0000        0.0000        0.0000        0.0000        0.0000        0.0000        0.0000        0.0000        0.0000        0.0000        0.0000        0.0000        0.0000        0.0000        0.0000        0.0000        0.0000        0.0000        0.0000        0.0000        0.0000        0.0000        0.0000        0.0000        0.0000        0.0000        0.0000        0.0000        0.0000      394.0832      338.1038      260.9292      261.6778      233.1815      192.7044      176.1765      141.8560      155.9351      180.1185      164.6722      134.8761      160.2425      172.3517      131.4208      136.2686      146.6349      133.7145      140.7217      143.6242      149.7274      137.4152      104.2972      110.3942      128.2903      111.5885      104.3717      119.0656      127.1970      119.6076      108.8436      107.8591      106.3440      107.2893      105.1176       96.0720       95.4246       89.4470       97.4248      104.4214      106.4033      128.7830      129.9207      139.9530      132.5732      131.5202      129.1907      116.6302      138.5245      135.9409      129.4749      118.4741      111.6095      115.8364      134.3644      122.8764      127.8291      147.6608      161.6234      164.3821      190.0912      187.8331      180.1853      173.6442      182.3911      170.1094      171.7405      154.5101      151.1066      142.1492      151.3334      150.2066      177.0518      173.6815      166.4250      163.4152      165.3246      182.1117      172.3129      211.8749      244.7529      257.5698      213.7954      266.6494      250.0565      193.0064      184.6075      176.6916      149.2235      110.9150        0.0000        0.0000        0.0000        0.0000       92.0876       82.9729       85.2343       92.5462       80.9755       76.1400        0.0000        0.0000        0.0000        0.0000        0.0000        0.0000        0.0000        0.0000        0.0000        0.0000        0.0000        0.0000        0.0000        0.0000        0.0000        0.0000        0.0000        0.0000        0.0000        0.0000        0.0000        0.0000        0.0000        0.0000        0.0000        0.0000        0.0000        0.0000        0.0000        0.0000        0.0000        0.0000        0.0000        0.0000        0.0000        0.0000        0.0000        0.0000        0.0000        0.0000        0.0000        0.0000        0.0000        0.0000        0.0000        0.0000        0.0000        0.0000        0.0000        0.0000        0.0000        0.0000        0.0000
        0.0000        0.0000        0.0000        0.0000        0.0000        0.0000        0.0000        0.0000        0.0000        0.0000        0.0000        0.0000        0.0000        0.0000        0.0000        0.0000        0.0000        0.0000        0.0000        0.0000        0.0000        0.0000        0.0000        0.0000        0.0000        0.0000        0.0000        0.0000        0.0000        0.0000        0.0000        0.0000        0.0000        0.0000        0.0000        0.0000        0.0000        0.0000        0.0000        0.0000        0.0000        0.0000        0.0000        0.0000        0.0000        0.0000        0.0000        0.0000        0.0000        0.0000        0.0000        0.0000        0.0000        0.0000        0.0000        0.0000        0.0000        0.0000        0.0000        0.0000        0.0000        0.0000        0.0000        0.0000        0.0000        0.0000        0.0000        0.0000        0.0000        0.0000        0.0000        0.0000        0.0000        0.0000        0.0000        0.0000        0.0000        0.0000        0.0000        0.0000        0.0000        0.0000        0.0000        0.0000        0.0000        0.0000        0.0000        0.0000        0.0000        0.0000        0.0000        0.0000        0.0000        0.0000        0.0000        0.0000      334.5332      272.9091      236.2936      221.8765      223.0305      205.3307      188.1234      189.6751      172.9081      188.0276      152.0283      139.7320      147.2204      150.2574      130.8713      144.6809      134.4192      152.3002      152.8074      150.6739      146.5724      133.4718      116.6674      121.8468      136.7507      135.2868      136.1409      141.4459      158.4594      154.6045      115.8422      115.3320      115.3188      106.3474       91.7518      104.0622      116.7509      107.7902      103.3225      119.7974      132.7495      151.7928      137.0063      148.6819      144.7700      149.6457      149.3102      153.6028      175.3409      159.0800      149.3719      149.1307      145.1411      150.7589      177.7945      160.3398      152.3349      175.2553      181.1789      188.3396      202.6948      211.1787      197.6063      190.4250      187.3657      179.5972      169.0931      153.6703      152.2293      152.9456      168.4834      162.6176      181.2609      193.2656      189.3006      204.9001      213.5714      191.8372      183.0786      224.2193      233.7521      241.7086      192.3975      154.9106      167.5125      170.4174      172.0289        0.0000        0.0000        0.0000        0.0000        0.0000        0.0000      133.4111      121.2382       99.0211       78.3842       69.5510       73.5307        0.0000        0.0000        0.0000        0.0000        0.0000        0.0000        0.0000        0.0000        0.0000        0.0000        0.0000        0.0000        0.0000        0.0000        0.0000        0.0000        0.0000        0.0000        0.0000        0.0000        0.0000        0.0000        0.0000        0.0000        0.0000        0.0000        0.0000        0.0000        0.0000        0.0000        0.0000        0.0000        0.0000        0.0000        0.0000        0.0000        0.0000        0.0000        0.0000        0.0000        0.0000        0.0000        0.0000        0.0000        0.0000        0.0000        0.0000        0.0000        0.0000        0.0000        0.0000        0.0000        0.0000        0.0000
        0.0000        0.0000        0.0000        0.0000        0.0000        0.0000        0.0000        0.0000        0.0000        0.0000        0.0000        0.0000        0.0000        0.0000        0.0000        0.0000        0.0000        0.0000        0.0000        0.0000        0.0000        0.0000        0.0000        0.0000        0.0000        0.0000        0.0000        0.0000        0.0000        0.0000        0.0000        0.0000        0.0000        0.0000        0.0000        0.0000        0.0000        0.0000        0.0000        0.0000        0.0000        0.0000        0.0000        0.0000        0.0000        0.0000        0.0000        0.0000        0.0000        0.0000        0.0000        0.0000        0.0000        0.0000        0.0000        0.0000        0.0000        0.0000        0.0000        0.0000        0.0000        0.0000        0.0000        0.0000        0.0000        0.0000        0.0000        0.0000        0.0000        0.0000        0.0000        0.0000        0.0000        0.0000        0.0000        0.0000        0.0000        0.0000        0.0000        0.0000        0.0000        0.0000        0.0000        0.0000        0.0000        0.0000        0.0000        0.0000        0.0000        0.0000        0.0000        0.0000        0.0000        0.0000        0.0000        0.0000      232.9614      216.9170      195.6619      220.0766      232.8630      211.8022      192.2086      167.8159      186.9475      181.8431      178.3315      161.2599      172.0661      164.9753      156.8319      132.6311      142.1397      141.6655      131.2090      149.7516      150.6225      133.1886      126.5606      134.4046      144.8742      153.9478      171.5025      168.6088      142.8085      145.9697      133.6749      123.2596      115.4384      132.6502      126.0156      115.6274      124.3546      119.8438      123.7448      124.0625      137.8400      154.3959      154.1378      153.5679      128.6332      171.3571      158.5000      166.5941      190.1457      193.9976      179.7193      180.1069      178.8097      183.9176      165.7336      174.6398      171.9522      182.9506      193.9331      188.1311      197.4524      198.1472      210.9902      202.7761      192.3235      177.6020      174.3138      167.3624      174.4536      182.3517      195.8071      182.7609      199.1502      212.9594      194.9945      206.8421      215.9165      210.7358      188.4141      219.2624      248.1356      222.6720      185.2308      147.7642      156.6038      152.1933        0.0000        0.0000        0.0000        0.0000        0.0000        0.0000      113.1940      128.8551      128.7849      110.6245      101.4133       93.6889       89.5871        0.0000        0.0000        0.0000        0.0000        0.0000        0.0000        0.0000        0.0000        0.0000        0.0000        0.0000        0.0000        0.0000        0.0000        0.0000        0.0000        0.0000        0.0000        0.0000        0.0000        0.0000        0.0000        0.0000        0.0000        0.0000        0.0000        0.0000        0.0000        0.0000        0.0000        0.0000        0.0000        0.0000        0.0000        0.0000        0.0000        0.0000        0.0000        0.0000        0.0000        0.0000        0.0000        0.0000        0.0000        0.0000        0.0000        0.0000        0.0000        0.0000        0.0000        0.0000        0.0000        0.0000        0.0000
        0.0000        0.0000        0.0000        0.0000        0.0000        0.0000        0.0000        0.0000        0.0000        0.0000        0.0000        0.0000        0.0000        0.0000        0.0000        0.0000        0.0000        0.0000        0.0000        0.0000        0.0000        0.0000        0.0000        0.0000        0.0000        0.0000        0.0000        0.0000        0.0000        0.0000        0.0000        0.0000        0.0000        0.0000        0.0000        0.0000        0.0000        0.0000        0.0000        0.0000        0.0000        0.0000        0.0000        0.0000        0.0000        0.0000        0.0000        0.0000        0.0000        0.0000        0.0000        0.0000        0.0000        0.0000        0.0000        0.0000        0.0000        0.0000        0.0000        0.0000        0.0000        0.0000        0.0000        0.0000        0.0000        0.0000        0.0000        0.0000        0.0000        0.0000        0.0000        0.0000        0.0000        0.0000        0.0000        0.0000        0.0000        0.0000        0.0000        0.0000        0.0000        0.0000        0.0000        0.0000        0.0000        0.0000        0.0000        0.0000        0.0000        0.0000        0.0000        0.0000        0.0000        0.0000        0.0000        0.0000        0.0000      197.9731      194.0119      211.7479      210.7105      203.6762      202.9553      172.9374      179.9003      216.3230      188.5839      189.5961      212.6025      235.3165      185.9103      152.3392      145.3284      152.0385      144.2820      156.6010      151.4805      151.1518      155.9533      147.1158      142.1124      142.5304      162.4233      165.9267      164.9491      158.0881      149.8256      138.8268      145.8439      137.6290      139.3740      134.4786      128.6614      117.7055      113.6155      123.9150      130.5997      155.5034      189.9573      170.8923      159.6148      163.1965      158.8734      154.1101      162.6711      184.8222      191.4304      201.9908      201.9448      178.0630      174.5550      181.6225      180.8666      171.4030      193.4260      198.6464      201.2048      224.8553      227.3793      236.7588      212.6013      187.8840      197.6134      195.1818      205.4408      214.7985      204.1472      196.2453      197.5727      207.6761      199.4101      208.3661      226.3913      214.0056      212.0262      251.9845      229.5124      201.8545      187.3720      221.6642      160.1115        0.0000        0.0000        0.0000        0.0000        0.0000        0.0000        0.0000      162.4988      152.8836      158.5534      122.1320      109.9900      115.4491      109.8444        0.0000        0.0000        0.0000        0.0000        0.0000        0.0000        0.0000        0.0000        0.0000        0.0000        0.0000        0.0000        0.0000        0.0000        0.0000        0.0000        0.0000        0.0000        0.0000        0.0000        0.0000        0.0000        0.0000        0.0000        0.0000        0.0000        0.0000        0.0000        0.0000        0.0000        0.0000        0.0000        0.0000        0.0000        0.0000        0.0000        0.0000        0.0000        0.0000        0.0000        0.0000        0.0000        0.0000        0.0000        0.0000        0.0000        0.0000        0.0000        0.0000        0.0000        0.0000        0.0000        0.0000        0.0000
        0.0000        0.0000        0.0000        0.0000        0.0000        0.0000        0.0000        0.0000        0.0000        0.0000        0.0000        0.0000        0.0000        0.0000        0.0000        0.0000        0.0000        0.0000        0.0000        0.0000        0.0000        0.0000        0.0000        0.0000        0.0000        0.0000        0.0000        0.0000        0.0000        0.0000        0.0000        0.0000        0.0000        0.0000        0.0000        0.0000        0.0000        0.0000        0.0000        0.0000        0.0000        0.0000        0.0000        0.0000        0.0000        0.0000        0.0000        0.0000        0.0000        0.0000        0.0000        0.0000        0.0000        0.0000        0.0000        0.0000        0.0000        0.0000        0.0000        0.0000        0.0000        0.0000        0.0000        0.0000        0.0000        0.0000        0.0000        0.0000        0.0000        0.0000        0.0000        0.0000        0.0000        0.0000        0.0000        0.0000        0.0000        0.0000        0.0000        0.0000        0.0000        0.0000        0.0000        0.0000        0.0000        0.0000        0.0000        0.0000        0.0000        0.0000        0.0000        0.0000        0.0000        0.0000        0.0000        0.0000      203.4547      178.0856      175.1094      229.7025        0.0000      232.3589      222.4348      233.7784      262.8113      257.4309      260.4098      243.2227      233.8276      226.9485      196.2513      215.3295      191.0743      175.1906      158.1683      156.4255      146.0849      142.6306      151.7713      142.4568      151.3245      146.5141      160.8444      185.3666      173.2091      177.7390      183.7104      171.4700      173.2518      145.0867      143.2573      137.0691      137.8772      130.6466      121.5823      111.9959      134.2866      140.1707      157.2050      229.3748      215.9222      230.1877      177.3023      161.0774      161.0432      157.7489      160.7690      186.8672      206.6200      207.3231      181.7752      186.3692      204.6580      184.8401      206.5765      212.0331      216.5816      255.1236      263.9604      235.3328      249.6739      210.6511      204.2572      230.8055      214.6883      218.4842      215.2297      228.9943      221.3433      223.6481      233.7784      226.5807      239.8985      250.7791      227.0445      194.0349      166.3797      161.4865      179.7367        0.0000        0.0000        0.0000        0.0000        0.0000      119.8200       95.5200        0.0000      241.0741      228.2192      253.6954      227.0946      224.6340      205.6062      207.1529        0.0000        0.0000        0.0000        0.0000        0.0000        0.0000        0.0000        0.0000        0.0000        0.0000        0.0000        0.0000        0.0000        0.0000        0.0000        0.0000        0.0000        0.0000        0.0000        0.0000        0.0000        0.0000        0.0000        0.0000        0.0000        0.0000        0.0000        0.0000        0.0000        0.0000        0.0000        0.0000        0.0000        0.0000        0.0000        0.0000        0.0000        0.0000        0.0000        0.0000        0.0000        0.0000        0.0000        0.0000        0.0000        0.0000        0.0000        0.0000        0.0000        0.0000        0.0000        0.0000        0.0000        0.0000        0.0000
        0.0000        0.0000        0.0000        0.0000        0.0000        0.0000        0.0000        0.0000        0.0000        0.0000        0.0000        0.0000        0.0000        0.0000        0.0000        0.0000        0.0000        0.0000        0.0000        0.0000        0.0000        0.0000        0.0000        0.0000        0.0000        0.0000        0.0000        0.0000        0.0000        0.0000        0.0000        0.0000        0.0000        0.0000        0.0000        0.0000        0.0000        0.0000        0.0000        0.0000        0.0000        0.0000        0.0000        0.0000        0.0000        0.0000        0.0000        0.0000        0.0000        0.0000        0.0000        0.0000        0.0000        0.0000        0.0000        0.0000        0.0000        0.0000        0.0000        0.0000        0.0000        0.0000        0.0000        0.0000        0.0000        0.0000        0.0000        0.0000        0.0000        0.0000        0.0000        0.0000        0.0000        0.0000        0.0000        0.0000        0.0000        0.0000        0.0000        0.0000        0.0000        0.0000        0.0000        0.0000        0.0000        0.0000        0.0000        0.0000        0.0000        0.0000        0.0000        0.0000        0.0000        0.0000        0.0000        0.0000        0.0000      153.7476        0.0000        0.0000        0.0000      219.1294      238.7561      257.5221      282.6851      279.4605      306.6646      246.5199      219.7410      216.2141      218.5858      240.2543      208.3516      182.5336      164.4070      153.0748      146.9308      149.5477      151.9981      157.5091      165.3555      175.8715      168.8382      192.5227      183.9101      187.4813      202.0346      208.4031      191.8251      169.1697      167.0305      161.1387      177.3376      179.4770      154.5751      163.6405      153.2917      151.4587      143.2249      198.5627      241.6752      243.3170      189.0115      166.1225      160.7906      161.8947      149.7146      194.1358      197.4024      191.3409      167.3424      180.4206      189.9039      210.3172      245.0155      252.5933      237.6648      282.1028      244.4265      240.0519      260.4168      253.2654      241.1590      261.9832      236.5620      225.4337      228.7237      256.3076      259.1537      250.3589      260.5191      243.5101      208.5690      222.9345      212.0233      176.9277      166.6595      171.3148      170.8989        0.0000        0.0000        0.0000        0.0000        0.0000      139.0800      139.0200      220.5600      277.5644      297.5889      324.2372      288.9929      276.2020      266.3724      281.3425        0.0000        0.0000        0.0000        0.0000        0.0000        0.0000        0.0000        0.0000        0.0000        0.0000        0.0000        0.0000        0.0000        0.0000        0.0000        0.0000        0.0000        0.0000        0.0000        0.0000        0.0000        0.0000        0.0000        0.0000        0.0000        0.0000        0.0000        0.0000        0.0000        0.0000        0.0000        0.0000        0.0000        0.0000        0.0000        0.0000        0.0000        0.0000        0.0000        0.0000        0.0000        0.0000        0.0000        0.0000        0.0000        0.0000        0.0000        0.0000        0.0000        0.0000        0.0000        0.0000        0.0000        0.0000        0.0000
        0.0000        0.0000        0.0000        0.0000        0.0000        0.0000        0.0000        0.0000        0.0000        0.0000        0.0000        0.0000        0.0000        0.0000        0.0000        0.0000        0.0000        0.0000        0.0000        0.0000        0.0000        0.0000        0.0000        0.0000        0.0000        0.0000        0.0000        0.0000        0.0000        0.0000        0.0000        0.0000        0.0000        0.0000        0.0000        0.0000        0.0000        0.0000        0.0000        0.0000        0.0000        0.0000        0.0000        0.0000        0.0000        0.0000        0.0000        0.0000        0.0000        0.0000        0.0000        0.0000        0.0000        0.0000        0.0000        0.0000        0.0000        0.0000        0.0000        0.0000        0.0000        0.0000        0.0000        0.0000        0.0000        0.0000        0.0000        0.0000        0.0000        0.0000        0.0000        0.0000        0.0000        0.0000        0.0000        0.0000        0.0000        0.0000        0.0000        0.0000        0.0000        0.0000        0.0000        0.0000        0.0000        0.0000        0.0000        0.0000        0.0000        0.0000        0.0000        0.0000        0.0000        0.0000        0.0000        0.0000        0.0000        0.0000        0.0000        0.0000        0.0000      241.2179      257.4630      266.7360      287.9628      300.3695      283.9276      223.2549      221.8251      231.9208      219.9715      255.2000      235.6731      242.3012      216.6569      199.7015      184.0731      175.7318      178.8335      196.0727      201.0686      207.6390      218.8831      227.4388      227.9788      224.2040      217.2106      227.2393      215.0288      191.8572      196.0372      191.4173      182.9033      184.3974      205.0162      181.8950      158.9748      192.8249      158.5985      155.4979      164.1877      172.2124      183.2859      163.0920      158.5005      155.5701      148.2735      166.1890      196.8630      195.6952      196.0332      204.0468      225.3409      213.8370      222.8275      251.7688      251.6180      247.3306      241.4029      237.7776      238.3022      255.9982      268.0334      266.1419      256.5217      244.8200      251.4444      251.1392      254.3296      272.7929      255.6955      224.3131      205.7242      217.4223      224.9692      211.5266      205.6109        0.0000        0.0000        0.0000        0.0000        0.0000        0.0000      151.2300      195.0600      185.5500      356.2200      353.5490      311.5933      325.1772      309.1408      325.4977      326.4435      318.4491        0.0000        0.0000        0.0000        0.0000        0.0000        0.0000        0.0000        0.0000        0.0000        0.0000        0.0000        0.0000        0.0000        0.0000        0.0000        0.0000        0.0000        0.0000        0.0000        0.0000        0.0000        0.0000        0.0000        0.0000        0.0000        0.0000        0.0000        0.0000        0.0000        0.0000        0.0000        0.0000        0.0000        0.0000        0.0000        0.0000        0.0000        0.0000        0.0000        0.0000        0.0000        0.0000        0.0000        0.0000        0.0000        0.0000        0.0000        0.0000        0.0000        0.0000        0.0000        0.0000        0.0000        0.0000        0.0000
        0.0000        0.0000        0.0000        0.0000        0.0000        0.0000        0.0000        0.0000        0.0000        0.0000        0.0000        0.0000        0.0000        0.0000        0.0000        0.0000        0.0000        0.0000        0.0000        0.0000        0.0000        0.0000        0.0000        0.0000        0.0000        0.0000        0.0000        0.0000        0.0000        0.0000        0.0000        0.0000        0.0000        0.0000        0.0000        0.0000        0.0000        0.0000        0.0000        0.0000        0.0000        0.0000        0.0000        0.0000        0.0000        0.0000        0.0000        0.0000        0.0000        0.0000        0.0000        0.0000        0.0000        0.0000        0.0000        0.0000        0.0000        0.0000        0.0000        0.0000        0.0000        0.0000        0.0000        0.0000        0.0000        0.0000        0.0000        0.0000        0.0000        0.0000        0.0000        0.0000        0.0000        0.0000        0.0000        0.0000        0.0000        0.0000        0.0000        0.0000        0.0000        0.0000        0.0000        0.0000        0.0000        0.0000        0.0000        0.0000        0.0000        0.0000        0.0000        0.0000        0.0000        0.0000        0.0000        0.0000        0.0000        0.0000        0.0000        0.0000        0.0000        0.0000      281.8604      248.8003      220.9302      236.1487      252.7943      218.1508      213.8143      240.0184      249.5919      278.8434      283.1049      239.5245      264.3917      249.0835      254.0200      257.4734      235.7694      238.7232      240.2675      247.9804      271.5055      306.8526      295.7850      290.6494      276.6088      277.8187      267.4478      215.1563      222.3972      227.3470      233.3208      223.0124      225.7582      192.1396      187.4105      172.6822      167.2301      169.1327      204.7466      188.1985      176.5487      183.2366      178.6099      168.7987      167.0960      179.2711      177.4882      216.7659      231.8378      238.2400      253.7434      230.1929      215.2719      227.2040      236.0565      237.7465      256.9241      240.3130      246.0986      245.1050      252.2506      271.3726      274.4350      272.2893      276.6503      276.9681      288.9888      302.3210      269.9021      247.2339      233.4641      211.7370      203.5261      203.2430      211.3306        0.0000        0.0000        0.0000        0.0000        0.0000        0.0000        0.0000      307.1100      315.2100      300.2100      339.4011      302.1454      331.3492      341.4087      342.8929      341.6929      327.5412        0.0000        0.0000        0.0000        0.0000        0.0000        0.0000        0.0000        0.0000        0.0000        0.0000        0.0000        0.0000        0.0000        0.0000        0.0000        0.0000        0.0000        0.0000        0.0000        0.0000        0.0000        0.0000        0.0000        0.0000        0.0000        0.0000        0.0000        0.0000        0.0000        0.0000        0.0000        0.0000        0.0000        0.0000        0.0000        0.0000        0.0000        0.0000        0.0000        0.0000        0.0000        0.0000        0.0000        0.0000        0.0000        0.0000        0.0000        0.0000        0.0000        0.0000        0.0000        0.0000        0.0000        0.0000        0.0000
        0.0000        0.0000        0.0000        0.0000        0.0000        0.0000        0.0000        0.0000        0.0000        0.0000        0.0000        0.0000        0.0000        0.0000        0.0000        0.0000        0.0000        0.0000        0.0000        0.0000        0.0000        0.0000        0.0000        0.0000        0.0000        0.0000        0.0000        0.0000        0.0000        0.0000        0.0000        0.0000        0.0000        0.0000        0.0000        0.0000        0.0000        0.0000        0.0000        0.0000        0.0000        0.0000        0.0000        0.0000        0.0000        0.0000        0.0000        0.0000        0.0000        0.0000        0.0000        0.0000        0.0000        0.0000        0.0000        0.0000        0.0000        0.0000        0.0000        0.0000        0.0000        0.0000        0.0000        0.0000        0.0000        0.0000        0.0000        0.0000        0.0000        0.0000        0.0000        0.0000        0.0000        0.0000        0.0000        0.0000        0.0000        0.0000        0.0000        0.0000        0.0000        0.0000        0.0000        0.0000        0.0000        0.0000        0.0000        0.0000        0.0000        0.0000        0.0000        0.0000        0.0000        0.0000        0.0000        0.0000        0.0000        0.0000        0.0000        0.0000        0.0000        0.0000        0.0000      212.9308      202.0223      231.0593      241.0567      213.8040      211.6335      226.0118      268.0547      353.2396      361.6052      377.0661      409.5704      424.7811      424.8411      420.7655      395.9930      328.9278      352.1004      351.0273      362.8065      393.6584      407.7511      431.0326      397.3347        0.0000        0.0000      241.7129      242.7275      246.3360      230.3424      246.0920      247.9979      214.8570      219.7487      223.0936      195.9356      210.2666      245.0059      270.9994      259.5494      241.3756      224.9231      210.5225      221.8359      195.3310      188.9590      203.3260      231.1335      218.4176      214.0303      227.2331      238.1701      263.3489      281.7547      312.6546      316.4826      289.4921      248.5733      254.0102      254.4922      255.1079      259.8827      262.6706      268.5947      253.8533      271.7815      261.6903      257.0273      223.5351      189.3285      165.8620        0.0000        0.0000        0.0000        0.0000        0.0000        0.0000        0.0000        0.0000        0.0000        0.0000        0.0000        0.0000        0.0000      305.5883      364.2833      368.2263      358.2920      365.3975      365.9020        0.0000        0.0000        0.0000        0.0000        0.0000        0.0000        0.0000        0.0000        0.0000        0.0000        0.0000        0.0000        0.0000        0.0000        0.0000        0.0000        0.0000        0.0000        0.0000        0.0000        0.0000        0.0000        0.0000        0.0000        0.0000        0.0000        0.0000        0.0000        0.0000        0.0000        0.0000        0.0000        0.0000        0.0000        0.0000        0.0000        0.0000        0.0000        0.0000        0.0000        0.0000        0.0000        0.0000        0.0000        0.0000        0.0000        0.0000        0.0000        0.0000        0.0000        0.0000        0.0000        0.0000        0.0000        0.0000        0.0000
        0.0000        0.0000        0.0000        0.0000        0.0000        0.0000        0.0000        0.0000        0.0000        0.0000        0.0000        0.0000        0.0000        0.0000        0.0000        0.0000        0.0000        0.0000        0.0000        0.0000        0.0000        0.0000        0.0000        0.0000        0.0000        0.0000        0.0000        0.0000        0.0000        0.0000        0.0000        0.0000        0.0000        0.0000        0.0000        0.0000        0.0000        0.0000        0.0000        0.0000        0.0000        0.0000        0.0000        0.0000        0.0000        0.0000        0.0000        0.0000        0.0000        0.0000        0.0000        0.0000        0.0000        0.0000        0.0000        0.0000        0.0000        0.0000        0.0000        0.0000        0.0000        0.0000        0.0000        0.0000        0.0000        0.0000        0.0000        0.0000        0.0000        0.0000        0.0000        0.0000        0.0000        0.0000        0.0000        0.0000        0.0000        0.0000        0.0000        0.0000        0.0000        0.0000        0.0000        0.0000        0.0000        0.0000        0.0000        0.0000        0.0000        0.0000        0.0000        0.0000        0.0000        0.0000        0.0000        0.0000        0.0000        0.0000        0.0000        0.0000        0.0000        0.0000        0.0000      214.1836      257.9487      252.2084      220.7498      211.3604      227.8763      247.6722      295.6741      388.5797      419.8198      464.5804      505.1824      526.3996      534.9532      506.2334      463.0414      384.9690      401.9333      441.8494      426.0826      466.0249      545.6901      538.3063        0.0000        0.0000        0.0000        0.0000        0.0000        0.0000      243.1427      260.6687      266.3331      258.5927      237.9532      227.8106      233.5967      266.2950      289.5271      338.0728      299.7952      274.9091      261.2870      237.3612      220.1570      205.4853      186.4592      196.0336      194.9179      189.3231      207.4052      268.9242      327.7548      316.6838      327.1623      341.4239      312.4556      268.5908      277.6599      273.9355      301.6426      286.8311      271.5759      266.3569      270.6928      269.0160      277.1799      254.0987      241.0600      191.2852        0.0000        0.0000        0.0000        0.0000        0.0000        0.0000        0.0000        0.0000        0.0000        0.0000        0.0000        0.0000        0.0000        0.0000        0.0000      308.8814      340.7542      360.5111      378.7264      379.8067      389.9907      396.5349        0.0000        0.0000        0.0000        0.0000        0.0000        0.0000        0.0000        0.0000        0.0000        0.0000        0.0000        0.0000        0.0000        0.0000        0.0000        0.0000        0.0000        0.0000        0.0000        0.0000        0.0000        0.0000        0.0000        0.0000        0.0000        0.0000        0.0000        0.0000        0.0000        0.0000        0.0000        0.0000        0.0000        0.0000        0.0000        0.0000        0.0000        0.0000        0.0000        0.0000        0.0000        0.0000        0.0000        0.0000        0.0000        0.0000        0.0000        0.0000        0.0000        0.0000        0.0000        0.0000        0.0000        0.0000        0.0000
        0.0000        0.0000        0.0000        0.0000        0.0000        0.0000        0.0000        0.0000        0.0000        0.0000        0.0000        0.0000        0.0000        0.0000        0.0000        0.0000        0.0000        0.0000        0.0000        0.0000        0.0000        0.0000        0.0000        0.0000        0.0000        0.0000        0.0000        0.0000        0.0000        0.0000        0.0000        0.0000        0.0000        0.0000        0.0000        0.0000        0.0000        0.0000        0.0000        0.0000        0.0000        0.0000        0.0000        0.0000        0.0000        0.0000        0.0000        0.0000        0.0000        0.0000        0.0000        0.0000        0.0000        0.0000        0.0000        0.0000        0.0000        0.0000        0.0000        0.0000        0.0000        0.0000        0.0000        0.0000        0.0000        0.0000        0.0000        0.0000        0.0000        0.0000        0.0000        0.0000        0.0000        0.0000        0.0000        0.0000        0.0000        0.0000        0.0000        0.0000        0.0000        0.0000        0.0000        0.0000        0.0000        0.0000        0.0000        0.0000        0.0000        0.0000        0.0000        0.0000        0.0000        0.0000        0.0000        0.0000        0.0000        0.0000        0.0000        0.0000        0.0000        0.0000        0.0000      208.7480      233.8151      252.1981      224.7824      218.3280      243.5693      263.6475      301.4200      417.7777      442.1023      469.2839      510.6140      545.1907      569.9752        0.0000      531.2489      436.5898        0.0000        0.0000      457.1935      480.5022        0.0000        0.0000        0.0000        0.0000        0.0000        0.0000        0.0000        0.0000      254.6882      259.5021      279.4781      279.8471      260.3913      261.5146      289.6772      319.2878      369.4920      336.8457      312.2754      297.0107      318.7842      339.8773      291.0436      250.6784      249.1760      212.5661      209.0527      225.7933      226.4359      303.9904      320.7093      353.6099      355.8355      334.0208      302.8917      289.1074      296.4380      294.2192      284.4099      290.8900      277.4820      291.5793      301.5569        0.0000        0.0000        0.0000        0.0000        0.0000        0.0000        0.0000        0.0000        0.0000        0.0000        0.0000        0.0000        0.0000        0.0000        0.0000        0.0000        0.0000        0.0000        0.0000        0.0000      330.0361      330.4019      375.2414      390.4080      400.3499        0.0000        0.0000        0.0000        0.0000        0.0000        0.0000        0.0000        0.0000        0.0000        0.0000        0.0000        0.0000        0.0000        0.0000        0.0000        0.0000        0.0000        0.0000        0.0000        0.0000        0.0000        0.0000        0.0000        0.0000        0.0000        0.0000        0.0000        0.0000        0.0000        0.0000        0.0000        0.0000        0.0000        0.0000        0.0000        0.0000        0.0000        0.0000        0.0000        0.0000        0.0000        0.0000        0.0000        0.0000        0.0000        0.0000        0.0000        0.0000        0.0000        0.0000        0.0000        0.0000        0.0000        0.0000        0.0000        0.0000        0.0000
        0.0000        0.0000        0.0000        0.0000        0.0000        0.0000        0.0000        0.0000        0.0000        0.0000        0.0000        0.0000        0.0000        0.0000        0.0000        0.0000        0.0000        0.0000        0.0000        0.0000        0.0000        0.0000        0.0000        0.0000        0.0000        0.0000        0.0000        0.0000        0.0000        0.0000        0.0000        0.0000        0.0000        0.0000        0.0000        0.0000        0.0000        0.0000        0.0000        0.0000        0.0000        0.0000        0.0000        0.0000        0.0000        0.0000        0.0000        0.0000        0.0000        0.0000        0.0000        0.0000        0.0000        0.0000        0.0000        0.0000        0.0000        0.0000        0.0000        0.0000        0.0000        0.0000        0.0000        0.0000        0.0000        0.0000        0.0000        0.0000        0.0000        0.0000        0.0000        0.0000        0.0000        0.0000        0.0000        0.0000        0.0000        0.0000        0.0000        0.0000        0.0000        0.0000        0.0000        0.0000        0.0000        0.0000        0.0000        0.0000        0.0000        0.0000        0.0000        0.0000        0.0000        0.0000        0.0000        0.0000        0.0000        0.0000        0.0000        0.0000        0.0000        0.0000        0.0000      211.0890      212.0229      212.8649      211.7375      202.8022      225.9692      257.1112      303.9594      394.9221      416.5990      450.5846        0.0000        0.0000        0.0000        0.0000        0.0000        0.0000        0.0000        0.0000        0.0000        0.0000        0.0000        0.0000        0.0000        0.0000        0.0000        0.0000        0.0000        0.0000        0.0000      276.4048      256.4881      262.3121      266.7021      276.7104      312.9168      381.4411      404.8343      367.9320      370.7498      348.9657      377.2553      360.4090      366.3963      302.7791      268.3728      230.5772      238.8857      272.9394      268.1569      263.3640      294.1588      328.9272      349.8825      332.9202      316.8991      307.6938      311.5639      289.8815      285.1091      276.3835      268.8637      272.8735        0.0000        0.0000        0.0000        0.0000        0.0000        0.0000        0.0000        0.0000        0.0000        0.0000        0.0000        0.0000        0.0000        0.0000        0.0000        0.0000        0.0000        0.0000        0.0000        0.0000        0.0000        0.0000      418.6142      399.0453      443.6048        0.0000      422.9910      472.3727        0.0000        0.0000        0.0000        0.0000        0.0000        0.0000        0.0000        0.0000        0.0000        0.0000        0.0000        0.0000        0.0000        0.0000        0.0000        0.0000        0.0000        0.0000        0.0000        0.0000        0.0000        0.0000        0.0000        0.0000        0.0000        0.0000        0.0000        0.0000        0.0000        0.0000        0.0000        0.0000        0.0000        0.0000        0.0000        0.0000        0.0000        0.0000        0.0000        0.0000        0.0000        0.0000        0.0000        0.0000        0.0000        0.0000        0.0000        0.0000        0.0000        0.0000        0.0000        0.0000        0.0000        0.0000        0.0000
        0.0000        0.0000        0.0000        0.0000        0.0000        0.0000        0.0000        0.0000        0.0000        0.0000        0.0000        0.0000        0.0000        0.0000        0.0000        0.0000        0.0000        0.0000        0.0000        0.0000        0.0000        0.0000        0.0000        0.0000        0.0000        0.0000        0.0000        0.0000        0.0000        0.0000        0.0000        0.0000        0.0000        0.0000        0.0000        0.0000        0.0000        0.0000        0.0000        0.0000        0.0000        0.0000        0.0000        0.0000        0.0000        0.0000        0.0000        0.0000        0.0000        0.0000        0.0000        0.0000        0.0000        0.0000        0.0000        0.0000        0.0000        0.0000        0.0000        0.0000        0.0000        0.0000        0.0000        0.0000        0.0000        0.0000        0.0000        0.0000        0.0000        0.0000        0.0000        0.0000        0.0000        0.0000        0.0000        0.0000        0.0000        0.0000        0.0000        0.0000        0.0000        0.0000        0.0000        0.0000        0.0000        0.0000        0.0000        0.0000        0.0000        0.0000        0.0000        0.0000        0.0000        0.0000        0.0000        0.0000        0.0000        0.0000        0.0000        0.0000        0.0000        0.0000        0.0000        0.0000        0.0000      184.2882      193.9740      203.6921      220.7897      248.1012      278.4432      360.4373      380.5314      391.2461      411.2871        0.0000        0.0000        0.0000        0.0000        0.0000        0.0000        0.0000        0.0000        0.0000        0.0000        0.0000        0.0000        0.0000        0.0000        0.0000        0.0000        0.0000        0.0000      262.4132      282.3985      320.5316      287.2982      303.5449      330.8746      387.9944      426.1430      431.0537      429.2960      436.8105      410.0625      384.4964      423.4106      363.6512      285.5614      282.7873      308.1653      320.0749      319.1648      304.3918      343.1150      340.7811      395.3579      427.8274      386.1356      297.2150      309.9056      306.4825      271.5963      176.4300      131.7900        0.0000        0.0000        0.0000        0.0000        0.0000        0.0000        0.0000        0.0000        0.0000        0.0000        0.0000        0.0000        0.0000        0.0000        0.0000        0.0000        0.0000        0.0000        0.0000        0.0000        0.0000        0.0000        0.0000        0.0000      453.9117      459.6895        0.0000      255.8399      348.3300        0.0000        0.0000        0.0000        0.0000        0.0000        0.0000        0.0000        0.0000        0.0000        0.0000        0.0000        0.0000        0.0000        0.0000        0.0000        0.0000        0.0000        0.0000        0.0000        0.0000        0.0000        0.0000        0.0000        0.0000        0.0000        0.0000        0.0000        0.0000        0.0000        0.0000        0.0000        0.0000        0.0000        0.0000        0.0000        0.0000        0.0000        0.0000        0.0000        0.0000        0.0000        0.0000        0.0000        0.0000        0.0000        0.0000        0.0000        0.0000        0.0000        0.0000        0.0000        0.0000        0.0000        0.0000        0.0000
        0.0000        0.0000        0.0000        0.0000        0.0000        0.0000        0.0000        0.0000        0.0000        0.0000        0.0000        0.0000        0.0000        0.0000        0.0000        0.0000        0.0000        0.0000        0.0000        0.0000        0.0000        0.0000        0.0000        0.0000        0.0000        0.0000        0.0000        0.0000        0.0000        0.0000        0.0000        0.0000        0.0000        0.0000        0.0000        0.0000        0.0000        0.0000        0.0000        0.0000        0.0000        0.0000        0.0000        0.0000        0.0000        0.0000        0.0000        0.0000        0.0000        0.0000        0.0000        0.0000        0.0000        0.0000        0.0000        0.0000        0.0000        0.0000        0.0000        0.0000        0.0000        0.0000        0.0000        0.0000        0.0000        0.0000        0.0000        0.0000        0.0000        0.0000        0.0000        0.0000        0.0000        0.0000        0.0000        0.0000        0.0000        0.0000        0.0000        0.0000        0.0000        0.0000        0.0000        0.0000        0.0000        0.0000        0.0000        0.0000        0.0000        0.0000        0.0000        0.0000        0.0000        0.0000        0.0000        0.0000        0.0000        0.0000        0.0000        0.0000        0.0000        0.0000        0.0000        0.0000        0.0000        0.0000      187.5143      195.1939      214.6174      233.2818      266.6602      360.1853      348.1459      354.4059      376.9636        0.0000        0.0000        0.0000        0.0000        0.0000        0.0000        0.0000        0.0000        0.0000        0.0000        0.0000        0.0000        0.0000        0.0000        0.0000        0.0000        0.0000        0.0000        0.0000        0.0000      336.6612      334.2359      342.3648      361.1122      438.8429      450.7251      550.2914      509.8522      452.5487      429.3938      413.4349      381.6224      312.4202      272.3102      263.4606      276.5217      323.7086      317.9537      321.6649      341.7253      421.4601      378.6906      381.7340      342.6671      296.1315        0.0000        0.0000      284.1392        0.0000        0.0000        0.0000        0.0000        0.0000        0.0000        0.0000        0.0000        0.0000        0.0000        0.0000        0.0000        0.0000        0.0000        0.0000        0.0000        0.0000        0.0000        0.0000        0.0000        0.0000        0.0000        0.0000        0.0000        0.0000        0.0000      428.0038      427.0075        0.0000        0.0000        0.0000        0.0000        0.0000        0.0000        0.0000        0.0000        0.0000        0.0000        0.0000        0.0000        0.0000        0.0000        0.0000        0.0000        0.0000        0.0000        0.0000        0.0000        0.0000        0.0000        0.0000        0.0000        0.0000        0.0000        0.0000        0.0000        0.0000        0.0000        0.0000        0.0000        0.0000        0.0000        0.0000        0.0000        0.0000        0.0000        0.0000        0.0000        0.0000        0.0000        0.0000        0.0000        0.0000        0.0000        0.0000        0.0000        0.0000        0.0000        0.0000        0.0000        0.0000        0.0000        0.0000        0.0000        0.0000        0.0000
[truncated: 212,709 more chars]
