# Supplementary material for: Multidimensional evaluation of the TRMM 3B43V7 satellite-based precipitation product in mainland China from 1998–2016
Source: PeerJ. 2020 Feb 20;8:e8615. doi: 10.7717/peerj.8615 (PMC7036276; doi:10.7717/peerj.8615)
Supplement: Supplemental Information 2 [file peerj-08-8615-s002.zip › TRMM_3B43 data/TRMM 3B43 data-Year-Month/2003-09.txt]

ncols         249
nrows         175
xllcorner     73.250
yllcorner     6.500
cellsize      0.25000
        0.0000        0.0000        0.0000        0.0000        0.0000        0.0000        0.0000        0.0000        0.0000        0.0000        0.0000        0.0000        0.0000        0.0000        0.0000        0.0000        0.0000        0.0000        0.0000        0.0000        0.0000        0.0000        0.0000        0.0000        0.0000        0.0000        0.0000        0.0000        0.0000        0.0000        0.0000        0.0000        0.0000        0.0000        0.0000        0.0000        0.0000        0.0000        0.0000        0.0000        0.0000        0.0000        0.0000        0.0000        0.0000        0.0000        0.0000        0.0000        0.0000        0.0000        0.0000        0.0000        0.0000        0.0000        0.0000        0.0000        0.0000        0.0000        0.0000        0.0000        0.0000        0.0000        0.0000        0.0000        0.0000        0.0000        0.0000        0.0000        0.0000        0.0000        0.0000        0.0000        0.0000        0.0000        0.0000        0.0000        0.0000        0.0000        0.0000        0.0000        0.0000        0.0000        0.0000        0.0000        0.0000        0.0000        0.0000        0.0000        0.0000        0.0000        0.0000        0.0000        0.0000        0.0000        0.0000        0.0000        0.0000        0.0000        0.0000        0.0000        0.0000        0.0000        0.0000        0.0000        0.0000        0.0000        0.0000        0.0000        0.0000        0.0000        0.0000        0.0000        0.0000        0.0000        0.0000        0.0000        0.0000        0.0000        0.0000        0.0000        0.0000        0.0000        0.0000        0.0000        0.0000        0.0000        0.0000        0.0000        0.0000        0.0000        0.0000        0.0000        0.0000        0.0000        0.0000        0.0000        0.0000        0.0000        0.0000        0.0000        0.0000        0.0000        0.0000        0.0000        0.0000        0.0000        0.0000        0.0000        0.0000        0.0000        0.0000        0.0000        0.0000        0.0000        0.0000        0.0000        0.0000        0.0000        0.0000        0.0000        0.0000        0.0000        0.0000        0.0000        0.0000        0.0000        0.0000        0.0000        0.0000        0.0000        0.0000        0.0000        0.0000       27.6025       28.8456       30.0517        0.0000        0.0000        0.0000       26.4520       32.9300       34.7374       36.6733       51.5036       91.1922       71.4324       66.3254       69.4523       69.8337       56.7670       45.6328       39.1150       40.0336       47.7412       51.7159       57.8777       68.2515       72.0998       78.2268       88.3147       83.0647       78.1585      108.6312      102.0926      100.0721      101.5249       96.6204       75.2008      107.5152      113.5283      124.8154      128.7270      146.2727      130.6979      118.3637      106.6252       98.1633      104.4019      120.5631        0.0000        0.0000        0.0000        0.0000        0.0000        0.0000        0.0000        0.0000        0.0000        0.0000        0.0000        0.0000        0.0000        0.0000        0.0000        0.0000        0.0000        0.0000        0.0000        0.0000        0.0000        0.0000        0.0000        0.0000        0.0000        0.0000        0.0000        0.0000        0.0000        0.0000
        0.0000        0.0000        0.0000        0.0000        0.0000        0.0000        0.0000        0.0000        0.0000        0.0000        0.0000        0.0000        0.0000        0.0000        0.0000        0.0000        0.0000        0.0000        0.0000        0.0000        0.0000        0.0000        0.0000        0.0000        0.0000        0.0000        0.0000        0.0000        0.0000        0.0000        0.0000        0.0000        0.0000        0.0000        0.0000        0.0000        0.0000        0.0000        0.0000        0.0000        0.0000        0.0000        0.0000        0.0000        0.0000        0.0000        0.0000        0.0000        0.0000        0.0000        0.0000        0.0000        0.0000        0.0000        0.0000        0.0000        0.0000        0.0000        0.0000        0.0000        0.0000        0.0000        0.0000        0.0000        0.0000        0.0000        0.0000        0.0000        0.0000        0.0000        0.0000        0.0000        0.0000        0.0000        0.0000        0.0000        0.0000        0.0000        0.0000        0.0000        0.0000        0.0000        0.0000        0.0000        0.0000        0.0000        0.0000        0.0000        0.0000        0.0000        0.0000        0.0000        0.0000        0.0000        0.0000        0.0000        0.0000        0.0000        0.0000        0.0000        0.0000        0.0000        0.0000        0.0000        0.0000        0.0000        0.0000        0.0000        0.0000        0.0000        0.0000        0.0000        0.0000        0.0000        0.0000        0.0000        0.0000        0.0000        0.0000        0.0000        0.0000        0.0000        0.0000        0.0000        0.0000        0.0000        0.0000        0.0000        0.0000        0.0000        0.0000        0.0000        0.0000        0.0000        0.0000        0.0000        0.0000        0.0000        0.0000        0.0000        0.0000        0.0000        0.0000        0.0000        0.0000        0.0000        0.0000        0.0000        0.0000        0.0000        0.0000        0.0000        0.0000        0.0000        0.0000        0.0000        0.0000        0.0000        0.0000        0.0000        0.0000        0.0000        0.0000        0.0000        0.0000        0.0000        0.0000        0.0000        0.0000        0.0000        0.0000        0.0000       33.3458       32.0224       32.9857       33.5500       27.3710       19.3737       20.6534       25.3752       33.5652       30.1443       49.5447       54.2144       59.8241       54.9150       58.6010       76.2225       75.3689       62.2999       48.3003       35.8351       42.7294       55.7408       65.8147       61.6147       65.7060       93.7059       81.4497       84.2423       84.7063       71.9226       71.1044       86.0459       91.9161      110.2498       86.5514       86.5675      101.1571       87.0916       90.1282      112.1122      119.7579      126.4264      112.8648      108.0761      101.9950      107.9358      102.4578      101.6120      103.3183      113.7962      118.9798      141.7312      127.5208      143.1662        0.0000        0.0000        0.0000        0.0000        0.0000        0.0000        0.0000        0.0000        0.0000        0.0000        0.0000        0.0000        0.0000        0.0000        0.0000        0.0000        0.0000        0.0000        0.0000        0.0000        0.0000        0.0000        0.0000
        0.0000        0.0000        0.0000        0.0000        0.0000        0.0000        0.0000        0.0000        0.0000        0.0000        0.0000        0.0000        0.0000        0.0000        0.0000        0.0000        0.0000        0.0000        0.0000        0.0000        0.0000        0.0000        0.0000        0.0000        0.0000        0.0000        0.0000        0.0000        0.0000        0.0000        0.0000        0.0000        0.0000        0.0000        0.0000        0.0000        0.0000        0.0000        0.0000        0.0000        0.0000        0.0000        0.0000        0.0000        0.0000        0.0000        0.0000        0.0000        0.0000        0.0000        0.0000        0.0000        0.0000        0.0000        0.0000       31.4422        0.0000       27.3360       20.8806        0.0000        0.0000        0.0000        0.0000        0.0000        0.0000        0.0000        0.0000        0.0000        0.0000        0.0000        0.0000        0.0000        0.0000        0.0000        0.0000        0.0000        0.0000        0.0000        0.0000        0.0000        0.0000        0.0000        0.0000        0.0000        0.0000        0.0000        0.0000        0.0000        0.0000        0.0000        0.0000        0.0000        0.0000        0.0000        0.0000        0.0000        0.0000        0.0000        0.0000        0.0000        0.0000        0.0000        0.0000        0.0000        0.0000        0.0000        0.0000        0.0000        0.0000        0.0000        0.0000        0.0000        0.0000        0.0000        0.0000        0.0000        0.0000        0.0000        0.0000        0.0000        0.0000        0.0000        0.0000        0.0000        0.0000        0.0000        0.0000        0.0000        0.0000        0.0000        0.0000        0.0000        0.0000        0.0000        0.0000        0.0000        0.0000        0.0000        0.0000        0.0000        0.0000        0.0000        0.0000        0.0000        0.0000        0.0000        0.0000        0.0000        0.0000        0.0000        0.0000        0.0000        0.0000        0.0000        0.0000        0.0000        0.0000        0.0000        0.0000        0.0000        0.0000        0.0000        0.0000        0.0000        0.0000        0.0000        0.0000        0.0000        0.0000        0.0000        0.0000       30.6341       31.8301       35.7746       28.3039       28.5830       26.7413       26.8129       23.4875       25.8444       25.0074       36.3573       44.7486       48.5134       68.2481       73.6156       61.6161       65.4054       86.3247       74.2865       54.9794       53.4294       54.5177       56.8451       60.7377       73.9149       90.5186       86.6527       75.2095       83.8786       84.7414       97.3827       76.3324       81.5640       94.6074      101.4431       83.8961       69.1417       81.4717       68.9413       67.7147       90.2734       98.6796      110.7224      120.7680      127.5115      118.5473      110.0690      100.2240       95.0209       93.7827       91.9165      101.0555      121.4295      119.2021      134.3006      143.4892        0.0000        0.0000        0.0000        0.0000        0.0000        0.0000        0.0000        0.0000        0.0000        0.0000        0.0000        0.0000        0.0000        0.0000        0.0000        0.0000        0.0000        0.0000        0.0000        0.0000        0.0000        0.0000
        0.0000        0.0000        0.0000        0.0000        0.0000        0.0000        0.0000        0.0000        0.0000        0.0000        0.0000        0.0000        0.0000        0.0000        0.0000        0.0000        0.0000        0.0000        0.0000        0.0000        0.0000        0.0000        0.0000        0.0000        0.0000        0.0000        0.0000        0.0000        0.0000        0.0000        0.0000        0.0000        0.0000        0.0000        0.0000        0.0000        0.0000        0.0000        0.0000        0.0000        0.0000        0.0000        0.0000        0.0000        0.0000        0.0000        0.0000        0.0000        0.0000        0.0000        0.0000        0.0000        0.0000       46.3763       42.0602       34.1226       31.4164       53.3031       34.3388        9.7685        0.0000        0.0000        0.0000        0.0000        0.0000        0.0000        0.0000        0.0000        0.0000        0.0000        0.0000        0.0000        0.0000        0.0000        0.0000        0.0000        0.0000        0.0000        0.0000        0.0000        0.0000        0.0000        0.0000        0.0000        0.0000        0.0000        0.0000        0.0000        0.0000        0.0000        0.0000        0.0000        0.0000        0.0000        0.0000        0.0000        0.0000        0.0000        0.0000        0.0000        0.0000        0.0000        0.0000        0.0000        0.0000        0.0000        0.0000        0.0000        0.0000        0.0000        0.0000        0.0000        0.0000        0.0000        0.0000        0.0000        0.0000        0.0000        0.0000        0.0000        0.0000        0.0000        0.0000        0.0000        0.0000        0.0000        0.0000        0.0000        0.0000        0.0000        0.0000        0.0000        0.0000        0.0000        0.0000        0.0000        0.0000        0.0000        0.0000        0.0000        0.0000        0.0000        0.0000        0.0000        0.0000        0.0000        0.0000        0.0000        0.0000        0.0000        0.0000        0.0000        0.0000        0.0000        0.0000        0.0000        0.0000        0.0000        0.0000        0.0000        0.0000        0.0000        0.0000        0.0000        0.0000        0.0000        0.0000        0.0000        0.0000        0.0000       27.3071       27.2524       29.7107       27.7224       21.6387       28.7580       28.6025       25.9590       27.6147       25.2126       23.5092       27.3276       35.7727       33.8293       51.8724       69.0462       58.9520       49.7001       57.1126       63.0225       65.9873       69.2831       69.8511       88.3511       81.6848       77.2622       72.2066       68.7446       66.1113       63.5326       56.6286       57.6669       69.3581       80.7163       79.0798       89.9277       76.4383       55.3023       59.6409       59.7304       60.0340       82.1463      100.0466      123.6087      135.9365      136.9676      130.1261      122.1227      100.2921       97.5678       98.3195       96.3287      104.9028      105.0519      128.5905      113.4760      109.2927       89.9046       91.0939        0.0000        0.0000        0.0000        0.0000        0.0000        0.0000        0.0000        0.0000        0.0000        0.0000        0.0000        0.0000        0.0000        0.0000        0.0000        0.0000        0.0000        0.0000        0.0000        0.0000
        0.0000        0.0000        0.0000        0.0000        0.0000        0.0000        0.0000        0.0000        0.0000        0.0000        0.0000        0.0000        0.0000        0.0000        0.0000        0.0000        0.0000        0.0000        0.0000        0.0000        0.0000        0.0000        0.0000        0.0000        0.0000        0.0000        0.0000        0.0000        0.0000        0.0000        0.0000        0.0000        0.0000        0.0000        0.0000        0.0000        0.0000        0.0000        0.0000        0.0000        0.0000        0.0000        0.0000        0.0000        0.0000        0.0000        0.0000        0.0000        0.0000        0.0000        0.0000        0.0000        0.0000       43.3409       39.3494       36.0790       33.3601       29.0013       26.7549       16.0471        0.0000        0.0000        0.0000        0.0000        0.0000        0.0000        0.0000        0.0000        0.0000        0.0000        0.0000        0.0000        0.0000        0.0000        0.0000        0.0000        0.0000        0.0000        0.0000        0.0000        0.0000        0.0000        0.0000        0.0000        0.0000        0.0000        0.0000        0.0000        0.0000        0.0000        0.0000        0.0000        0.0000        0.0000        0.0000        0.0000        0.0000        0.0000        0.0000        0.0000        0.0000        0.0000        0.0000        0.0000        0.0000        0.0000        0.0000        0.0000        0.0000        0.0000        0.0000        0.0000        0.0000        0.0000        0.0000        0.0000        0.0000        0.0000        0.0000        0.0000        0.0000        0.0000        0.0000        0.0000        0.0000        0.0000        0.0000        0.0000        0.0000        0.0000        0.0000        0.0000        0.0000        0.0000        0.0000        0.0000        0.0000        0.0000        0.0000        0.0000        0.0000        0.0000        0.0000        0.0000        0.0000        0.0000        0.0000        0.0000        0.0000        0.0000        0.0000        0.0000        0.0000        0.0000        0.0000        0.0000        0.0000        0.0000        0.0000        0.0000        0.0000        0.0000        0.0000        0.0000        0.0000        0.0000        0.0000        0.0000        0.0000        0.0000       27.8405       28.4989       35.0746       28.6625       27.4558       27.1743       26.2766       30.7005       29.8230       24.2735       29.9473       45.5921       52.3006       49.4358       60.4385       64.8806       54.1742       56.8458       64.0595       82.6790       76.1840       62.1280       86.8682       81.3584       68.3364       58.8428       68.1901       67.9650       69.9194       63.9093       65.6451       68.2395       67.3994       76.3905       89.7744       80.6921       72.6593       60.2316       64.6626       68.9651       64.1706       73.7102       92.0446      125.1259      123.0520      128.3010      126.5996      120.5630       93.3309       86.8657       87.8674       90.9989       94.6817       90.2410       81.4326       88.0098       88.3033       84.5493       81.1898       95.2407      102.7232        0.0000        0.0000        0.0000        0.0000        0.0000        0.0000        0.0000        0.0000        0.0000        0.0000        0.0000        0.0000        0.0000        0.0000        0.0000        0.0000        0.0000        0.0000
        0.0000        0.0000        0.0000        0.0000        0.0000        0.0000        0.0000        0.0000        0.0000        0.0000        0.0000        0.0000        0.0000        0.0000        0.0000        0.0000        0.0000        0.0000        0.0000        0.0000        0.0000        0.0000        0.0000        0.0000        0.0000        0.0000        0.0000        0.0000        0.0000        0.0000        0.0000        0.0000        0.0000        0.0000        0.0000        0.0000        0.0000        0.0000        0.0000        0.0000        0.0000        0.0000        0.0000        0.0000        0.0000        0.0000        0.0000        0.0000        0.0000        0.0000       48.5838       49.5726       49.5744       48.0118       44.2478       39.9786       34.8402       32.3051       28.0320       18.4511       16.9838       14.7851        0.0000        0.0000        0.0000        0.0000        0.0000        0.0000        0.0000        0.0000        0.0000        0.0000        0.0000        0.0000        0.0000        0.0000        0.0000        0.0000        0.0000        0.0000        0.0000        0.0000        0.0000        0.0000        0.0000        0.0000        0.0000        0.0000        0.0000        0.0000        0.0000        0.0000        0.0000        0.0000        0.0000        0.0000        0.0000        0.0000        0.0000        0.0000        0.0000        0.0000        0.0000        0.0000        0.0000        0.0000        0.0000        0.0000        0.0000        0.0000        0.0000        0.0000        0.0000        0.0000        0.0000        0.0000        0.0000        0.0000        0.0000        0.0000        0.0000        0.0000        0.0000        0.0000        0.0000        0.0000        0.0000        0.0000        0.0000        0.0000        0.0000        0.0000        0.0000        0.0000        0.0000        0.0000        0.0000        0.0000        0.0000        0.0000        0.0000        0.0000        0.0000        0.0000        0.0000        0.0000        0.0000        0.0000        0.0000        0.0000        0.0000        0.0000        0.0000        0.0000        0.0000        0.0000        0.0000        0.0000        0.0000        0.0000        0.0000        0.0000        0.0000        0.0000        0.0000        0.0000        0.0000        0.0000        0.0000       22.9009       30.2032       33.4349       26.6722       22.7995       19.5175       31.7475       26.8378       29.3731       34.8322       30.5919       35.1827       41.3342       38.2871       47.4543       48.6020       51.6865       59.8201       65.9174       52.7504       64.5825       66.7723       59.8359       78.9528       65.0733       60.5837       69.5261       70.1351       76.6064       75.8625       68.6118       63.3679       68.2202       81.7361       96.1655       96.8416       89.0410       68.5817       61.9667       62.2261       61.0206       68.8661       84.2391      111.0671      110.9157      126.9703      118.3705      106.9892      101.2020       92.4818       95.9296       93.4983       93.1461       73.5408       75.1117       77.2361       82.3869       91.1276       83.5325       87.8069       81.3362      105.1561        0.0000        0.0000        0.0000        0.0000        0.0000        0.0000        0.0000        0.0000        0.0000        0.0000        0.0000        0.0000        0.0000        0.0000      112.2158       94.7218       95.1111        0.0000
        0.0000        0.0000        0.0000        0.0000        0.0000        0.0000        0.0000        0.0000        0.0000        0.0000        0.0000        0.0000        0.0000        0.0000        0.0000        0.0000        0.0000        0.0000        0.0000        0.0000        0.0000        0.0000        0.0000        0.0000        0.0000        0.0000        0.0000        0.0000        0.0000        0.0000        0.0000        0.0000        0.0000        0.0000        0.0000        0.0000        0.0000        0.0000        0.0000        0.0000        0.0000        0.0000        0.0000        0.0000        0.0000        0.0000        0.0000        0.0000       48.4102       47.5176       45.0539       43.9276       45.8193       49.5166       48.2605       42.2290       37.2695       37.2037       33.2435       24.6060       19.7231       21.4668       13.6073        0.0000        0.0000        0.0000        0.0000        0.0000        0.0000        0.0000        0.0000        0.0000        0.0000        0.0000        0.0000        0.0000        0.0000        0.0000        0.0000        0.0000        0.0000        0.0000        0.0000        0.0000        0.0000        0.0000        0.0000        0.0000        0.0000        0.0000        0.0000        0.0000        0.0000        0.0000        0.0000        0.0000        0.0000        0.0000        0.0000        0.0000        0.0000        0.0000        0.0000        0.0000        0.0000        0.0000        0.0000        0.0000        0.0000        0.0000        0.0000        0.0000        0.0000        0.0000        0.0000        0.0000        0.0000        0.0000        0.0000        0.0000        0.0000        0.0000        0.0000        0.0000        0.0000        0.0000        0.0000        0.0000        0.0000        0.0000        0.0000        0.0000        0.0000        0.0000        0.0000        0.0000        0.0000        0.0000        0.0000        0.0000        0.0000        0.0000        0.0000        0.0000        0.0000        0.0000        0.0000        0.0000        0.0000        0.0000        0.0000        0.0000        0.0000        0.0000        0.0000        0.0000        0.0000        0.0000        0.0000        0.0000        0.0000        0.0000        0.0000        0.0000        0.0000        0.0000        0.0000        0.0000       21.0171       19.3569       23.8156       23.8884       20.4640       16.4625       15.9199       19.4567       24.4211       29.5803       28.0875       28.0211       30.2144       31.5640       34.5866       47.3751       58.2119       60.2222       59.9745       60.4465       51.9271       52.2914       59.6375       42.6761       39.7364       44.4457       56.0854       62.4919       58.5150       57.0047       54.2872       59.9845       68.3913       58.6369       70.3464       72.4845       68.5060       63.1428       61.0927       63.7958       62.8680       88.0327       99.6393       90.6820       93.9164      102.0670       92.4220      105.3900       87.7540      101.5126      104.0025       95.1266       87.3137       88.1792       84.4557       91.4180       85.2048       96.3913       96.0640       83.9690       75.8150       84.9744       98.1180      131.2902        0.0000        0.0000        0.0000        0.0000        0.0000        0.0000        0.0000        0.0000        0.0000       82.3111       89.7086      101.0232       86.4265       87.5944      101.0826       93.7746       90.8897
        0.0000        0.0000        0.0000        0.0000        0.0000        0.0000        0.0000        0.0000        0.0000        0.0000        0.0000        0.0000        0.0000        0.0000        0.0000        0.0000        0.0000        0.0000        0.0000        0.0000        0.0000        0.0000        0.0000        0.0000        0.0000        0.0000        0.0000        0.0000        0.0000        0.0000        0.0000        0.0000        0.0000        0.0000        0.0000        0.0000        0.0000        0.0000        0.0000        0.0000        0.0000        0.0000        0.0000        0.0000        0.0000        0.0000        0.0000        0.0000       40.9352       40.1687       39.6062       38.5284       37.9081       36.3577       40.2974       38.0494       38.8046       37.9894       32.9568       22.8103       20.9631       19.6924       14.4125       14.8699       14.4401       13.6003       11.5528        0.0000        0.0000        0.0000        0.0000        0.0000        0.0000        0.0000        0.0000        0.0000        0.0000        0.0000        0.0000        0.0000        0.0000        0.0000        0.0000        0.0000        0.0000        0.0000        0.0000        0.0000        0.0000        0.0000        0.0000        0.0000        0.0000        0.0000        0.0000        0.0000        0.0000        0.0000        0.0000        0.0000        0.0000        0.0000        0.0000        0.0000        0.0000        0.0000        0.0000        0.0000        0.0000        0.0000        0.0000        0.0000        0.0000        0.0000        0.0000        0.0000        0.0000        0.0000        0.0000        0.0000        0.0000        0.0000        0.0000        0.0000        0.0000        0.0000        0.0000        0.0000        0.0000        0.0000        0.0000        0.0000        0.0000        0.0000        0.0000        0.0000        0.0000        0.0000        0.0000        0.0000        0.0000        0.0000        0.0000        0.0000        0.0000        0.0000        0.0000        0.0000        0.0000        0.0000        0.0000        0.0000        0.0000        0.0000        0.0000        0.0000        0.0000        0.0000        0.0000        0.0000        0.0000        0.0000        0.0000        0.0000        0.0000        0.0000        0.0000        0.0000       25.5448       27.5024       27.2016       15.3966       16.2934       16.1087       19.4347       19.5524       23.8805       30.5052       31.5769       37.1754       36.3139       36.8675       47.8453       58.2289       60.9976       48.6495       54.1090       56.5267       55.1212       58.2377       49.9588       46.8459       53.1105       55.6461       52.3711       49.8160       48.0053       52.1675       53.4576       63.3362       65.7355       53.7979       52.1097       56.2926       60.9697       61.6732       66.5514       76.7936       83.6782       75.8446       80.3267       75.9397       72.7001       68.8420       72.2817       95.0503       97.1973       76.8920       90.9186      112.7271      112.5884      112.0094      107.9644      110.5226      102.7873      108.0796       93.0632       80.8883       85.1317       87.3837       92.7336        0.0000        0.0000        0.0000        0.0000        0.0000        0.0000       86.5915       61.6535       58.4846       60.8566       64.9869       70.5033       73.4158       76.8062       93.4664       94.4505        0.0000        0.0000
        0.0000        0.0000        0.0000        0.0000        0.0000        0.0000        0.0000        0.0000        0.0000        0.0000        0.0000        0.0000        0.0000        0.0000        0.0000        0.0000        0.0000        0.0000        0.0000        0.0000        0.0000        0.0000        0.0000        0.0000        0.0000        0.0000        0.0000        0.0000        0.0000        0.0000        0.0000        0.0000        0.0000        0.0000        0.0000        0.0000        0.0000        0.0000        0.0000        0.0000        0.0000        0.0000        0.0000        0.0000        0.0000        0.0000        0.0000        0.0000       30.5564       33.9674       33.5680       28.1060       26.3603       26.1619       26.2839       25.0778       27.9471       30.9949       26.6472       25.9871       22.4520       20.1433       20.4879       20.4759       25.1887       26.0036       22.6266       21.7031       22.9960        0.0000        0.0000        0.0000        0.0000        0.0000        0.0000        0.0000        0.0000        0.0000        0.0000        0.0000        0.0000        0.0000        0.0000        0.0000        0.0000        0.0000        0.0000        0.0000        0.0000        0.0000        0.0000        0.0000        0.0000        0.0000        0.0000        0.0000        0.0000        0.0000        0.0000        0.0000        0.0000        0.0000        0.0000        0.0000        0.0000        0.0000        0.0000        0.0000        0.0000        0.0000        0.0000        0.0000        0.0000        0.0000        0.0000        0.0000        0.0000        0.0000        0.0000        0.0000        0.0000        0.0000        0.0000        0.0000        0.0000        0.0000        0.0000        0.0000        0.0000        0.0000        0.0000        0.0000        0.0000        0.0000        0.0000        0.0000        0.0000        0.0000        0.0000        0.0000        0.0000        0.0000        0.0000        0.0000        0.0000        0.0000        0.0000        0.0000        0.0000        0.0000        0.0000        0.0000        0.0000        0.0000        0.0000        0.0000        0.0000        0.0000        0.0000        0.0000        0.0000        0.0000        0.0000        0.0000        0.0000        0.0000        0.0000        0.0000       27.1075       25.6360       18.6013       16.0387       17.7241       17.6796       18.4639       19.3806      133.9798      241.5010       35.3970       35.7648       40.6388       56.0302       50.9526       45.6077       43.4911       43.2061       48.9940       51.6387       50.1004       55.5734       61.9034       71.9714       59.4260       59.7724       62.7899       52.9975       51.6707       46.3433       46.8358       47.9168       58.7187       69.3492       46.7713       48.9063       55.6386       61.2968       57.3935       62.3028       67.7198       72.8652       69.2773       88.0752      108.1998       84.6432       80.8201       85.6232      130.9876      133.9788      149.9490      139.7857      144.2536      144.9815      139.3480      118.6964      116.3143      112.2482       80.6093       80.0252       72.2973       83.1358       94.4322       75.3167       63.0210       48.4157       47.9415       40.5205       48.9083       39.5938       39.7097       54.0565       66.0592       67.5049       66.9950       75.6872       76.2582      103.2685      109.2999        0.0000        0.0000
        0.0000        0.0000        0.0000        0.0000        0.0000        0.0000        0.0000        0.0000        0.0000        0.0000        0.0000        0.0000        0.0000        0.0000        0.0000        0.0000        0.0000        0.0000        0.0000        0.0000        0.0000        0.0000        0.0000        0.0000        0.0000        0.0000        0.0000        0.0000        0.0000        0.0000        0.0000        0.0000        0.0000        0.0000        0.0000        0.0000        0.0000        0.0000        0.0000        0.0000        0.0000        0.0000        0.0000        0.0000        0.0000        0.0000        0.0000        0.0000       27.6274       30.2310       30.5702       24.9170       23.1953       23.9999       27.9226       26.4533       27.2220       26.9138       21.3717       19.5840       19.1015       20.0517       21.3334       22.7119       27.5838       26.7745       23.8093       27.3940       27.5981       27.6075        0.0000        0.0000        0.0000        0.0000        0.0000        0.0000        0.0000        0.0000        0.0000        0.0000        0.0000        0.0000        0.0000        0.0000        0.0000        0.0000        0.0000        0.0000        0.0000        0.0000        0.0000        0.0000        0.0000        0.0000        0.0000        0.0000        0.0000        0.0000        0.0000        0.0000        0.0000        0.0000        0.0000        0.0000        0.0000        0.0000        0.0000        0.0000        0.0000        0.0000        0.0000        0.0000        0.0000        0.0000        0.0000        0.0000        0.0000        0.0000        0.0000        0.0000        0.0000        0.0000        0.0000        0.0000        0.0000        0.0000        0.0000        0.0000        0.0000        0.0000        0.0000        0.0000        0.0000        0.0000        0.0000        0.0000        0.0000        0.0000        0.0000        0.0000        0.0000        0.0000        0.0000        0.0000        0.0000        0.0000        0.0000        0.0000        0.0000        0.0000        0.0000        0.0000        0.0000        0.0000        0.0000        0.0000        0.0000        0.0000        0.0000        0.0000        0.0000        0.0000        0.0000        0.0000        0.0000        0.0000        0.0000        0.0000        0.0000       16.9896       16.0778       15.6023       15.8284       17.0584        0.0000       24.3888       80.3586       86.2265        0.0000        0.0000        0.0000       77.4215       55.1400       50.0081       42.5035       43.8313       40.1448       47.7365       52.9743       52.7239       62.2334       95.0605       80.1740       71.6674       58.9645       52.6085       44.7140       42.1073       45.5053       52.0276       61.7771       61.4382       46.3873       54.1875       59.8643       53.6613       69.7744       79.6413       87.3144       96.7357       86.2037       81.4741       92.7043       87.5859       86.0390       77.6687      103.4509      134.2197      108.7324      131.3379      145.9696      176.0687      167.7717      144.8312      131.7422      117.7650      100.5982       77.3534       71.0129       50.7090       46.4986       43.6760       45.1636       42.4924       42.6794       32.3208       33.4265       31.8710       42.4846       52.9462       63.9531       78.3139       82.6807       86.9403       83.3412      100.5021      111.2957        0.0000        0.0000
        0.0000        0.0000        0.0000        0.0000        0.0000        0.0000        0.0000        0.0000        0.0000        0.0000        0.0000        0.0000        0.0000        0.0000        0.0000        0.0000        0.0000        0.0000        0.0000        0.0000        0.0000        0.0000        0.0000        0.0000        0.0000        0.0000        0.0000        0.0000        0.0000        0.0000        0.0000        0.0000        0.0000        0.0000        0.0000        0.0000        0.0000        0.0000       18.7097       18.9142       17.3319        0.0000        0.0000        0.0000        0.0000        0.0000        0.0000        0.0000       27.7819       26.6123       25.7412       22.0751       21.5473       24.8001       36.1336       57.9997       60.2484       25.4611       19.5205       19.4043       18.6877       18.9021       19.6877       18.8232       21.7873       22.6260       22.9583       27.2240       35.7144       32.9266        0.0000        0.0000        0.0000        0.0000        0.0000        0.0000        0.0000        0.0000        0.0000        0.0000        0.0000        0.0000        0.0000        0.0000        0.0000        0.0000        0.0000        0.0000        0.0000        0.0000        0.0000        0.0000        0.0000        0.0000        0.0000        0.0000        0.0000        0.0000        0.0000        0.0000        0.0000        0.0000        0.0000        0.0000        0.0000        0.0000        0.0000        0.0000        0.0000        0.0000        0.0000        0.0000        0.0000        0.0000        0.0000        0.0000        0.0000        0.0000        0.0000        0.0000        0.0000        0.0000        0.0000        0.0000        0.0000        0.0000        0.0000        0.0000        0.0000        0.0000        0.0000        0.0000        0.0000        0.0000        0.0000        0.0000        0.0000        0.0000        0.0000        0.0000        0.0000        0.0000        0.0000        0.0000        0.0000        0.0000        0.0000        0.0000        0.0000        0.0000        0.0000        0.0000        0.0000        0.0000        0.0000        0.0000        0.0000        0.0000        0.0000        0.0000        0.0000        0.0000        0.0000        0.0000        0.0000        0.0000        0.0000        0.0000        0.0000        0.0000        0.0000        0.0000        0.0000        0.0000        0.0000        0.0000        0.0000        0.0000        0.0000        0.0000        0.0000        0.0000        0.0000       39.6342       43.2552       57.2142       47.6017       54.8875       55.8493       60.3683       77.9937       72.8637       63.8631       58.3120       54.5278       51.2795       44.2456       38.9851       55.8298       62.1568       79.2923       70.0738       45.1725       41.9515       52.8329       73.0308       87.1477       83.4298       98.9836       83.2933       92.7577       69.5603       67.6973       66.7553       77.2482       93.6501      137.1158      140.0413      121.8454      150.3440      162.8904      178.9534      146.5224      143.5395      144.8053      119.5058       89.7687       62.3365       48.4039       37.0547       39.4499       41.8325       36.6037       31.5363       28.6253       26.6280       29.8546       32.8154       44.6513       55.7770       65.8817       73.2113       79.9150       94.9863       90.2573       98.8599        0.0000        0.0000        0.0000
        0.0000        0.0000        0.0000        0.0000        0.0000        0.0000        0.0000        0.0000        0.0000        0.0000        0.0000        0.0000        0.0000        0.0000        0.0000        0.0000        0.0000        0.0000        0.0000        0.0000        0.0000        0.0000        0.0000        0.0000        0.0000        0.0000        0.0000        0.0000        0.0000        0.0000        0.0000        0.0000        0.0000        0.0000        0.0000        0.0000        0.0000        0.0000       22.0469       24.7009       35.3992       32.1462       28.3225       33.0120       32.4018       33.1909       35.8193       48.6815       52.9124       38.1745       27.9822       23.2321       20.9755       20.9478       27.8476       59.7140       27.6172       19.6148       21.4444       16.6333       18.2697       16.7402       17.4060       17.9981       20.6004       25.4416       26.8650       27.6318       33.0444       31.8549       30.6603       31.4653        0.0000        0.0000        0.0000        0.0000        0.0000        0.0000        0.0000        0.0000        0.0000        0.0000        0.0000        0.0000        0.0000        0.0000        0.0000        0.0000        0.0000        0.0000        0.0000        0.0000        0.0000        0.0000        0.0000        0.0000        0.0000        0.0000        0.0000        0.0000        0.0000        0.0000        0.0000        0.0000        0.0000        0.0000        0.0000        0.0000        0.0000        0.0000        0.0000        0.0000        0.0000        0.0000        0.0000        0.0000        0.0000        0.0000        0.0000        0.0000        0.0000        0.0000        0.0000        0.0000        0.0000        0.0000        0.0000        0.0000        0.0000        0.0000        0.0000        0.0000        0.0000        0.0000        0.0000        0.0000        0.0000        0.0000        0.0000        0.0000        0.0000        0.0000        0.0000        0.0000        0.0000        0.0000        0.0000        0.0000        0.0000        0.0000        0.0000        0.0000        0.0000        0.0000        0.0000        0.0000        0.0000        0.0000        0.0000        0.0000        0.0000        0.0000        0.0000        0.0000        0.0000        0.0000        0.0000        0.0000        0.0000        0.0000        0.0000        0.0000        0.0000        0.0000        0.0000        0.0000        0.0000        0.0000        0.0000        0.0000        0.0000        0.0000        0.0000        0.0000       42.0053       49.9546       60.2583       70.8266       82.5122       69.5788       67.7541       64.0559       44.8471       42.0179       58.2974       45.7206       38.7801       54.5335       80.8861       88.9448      118.1639      110.8829       54.4813       53.4664       70.5346       91.8104       94.8636      114.8148      105.8822       82.9219       60.5348       54.1764       51.7165       50.5550       59.2359       68.7242       79.4367       89.3656      105.0287       97.9082      119.9177      135.8565      165.2287      131.4296      121.7928       80.4668       62.3366       55.0184       48.1477       43.8181       45.1553       42.8762       33.3387       32.1652       40.3085       36.9153       36.6712       37.4286       51.2860       55.8919       75.7532       69.9719       73.1437       79.2159       87.5774        0.0000        0.0000        0.0000        0.0000
        0.0000        0.0000        0.0000        0.0000        0.0000        0.0000        0.0000        0.0000        0.0000        0.0000        0.0000        0.0000        0.0000        0.0000        0.0000        0.0000        0.0000        0.0000        0.0000        0.0000        0.0000        0.0000        0.0000        0.0000        0.0000        0.0000        0.0000        0.0000        0.0000        0.0000        0.0000        0.0000        0.0000        0.0000        0.0000        0.0000        0.0000       17.9260       18.3527       18.1051       22.1050       24.2390       21.7305       23.6532       27.7379       28.1217       35.0237       37.1837       40.8146       31.1374       19.1609       20.1398       14.9167       14.7140       15.2785       23.1416       33.3827       11.9238       22.6107       15.9175       16.4249       13.8465       13.8493       15.9207       15.6462       24.4599       35.1900       35.8689       41.3096       41.9496       40.2310       28.9310        0.0000        0.0000        0.0000        0.0000        0.0000        0.0000        0.0000        0.0000        0.0000        0.0000        0.0000        0.0000        0.0000        0.0000        0.0000        0.0000        0.0000        0.0000        0.0000        0.0000        0.0000        0.0000        0.0000        0.0000        0.0000        0.0000        0.0000        0.0000        0.0000        0.0000        0.0000        0.0000        0.0000        0.0000        0.0000        0.0000        0.0000        0.0000        0.0000        0.0000        0.0000        0.0000        0.0000        0.0000        0.0000        0.0000        0.0000        0.0000        0.0000        0.0000        0.0000        0.0000        0.0000        0.0000        0.0000        0.0000        0.0000        0.0000        0.0000        0.0000        0.0000        0.0000        0.0000        0.0000        0.0000        0.0000        0.0000        0.0000        0.0000        0.0000        0.0000        0.0000        0.0000        0.0000        0.0000        0.0000        0.0000        0.0000        0.0000        0.0000        0.0000        0.0000        0.0000        0.0000        0.0000        0.0000        0.0000        0.0000        0.0000        0.0000        0.0000        0.0000        0.0000        0.0000        0.0000        0.0000        0.0000        0.0000        0.0000        0.0000        0.0000        0.0000        0.0000        0.0000        0.0000        0.0000        0.0000       32.4812       40.7009       55.9608       48.8328       63.2227        0.0000       51.8625       52.2455       72.3656       56.5990       67.8322       61.2731       52.9478       46.5961       38.2249       41.9785       37.9837       41.2733       67.3460       81.1422       81.8392       52.1747       57.2689       48.9934       42.8282       46.7608       45.3210       61.2237       57.0813       44.6982       37.6161       39.3232       52.3031       67.9954       67.4401       66.2083       86.3278       98.3772      102.5310       90.3546       89.2200       99.6529       97.4704      108.8084      115.6669       87.5505       63.7681       49.4169       46.3816       42.4193       39.1993       48.9919       44.4012       47.0748       48.1837       49.8323       47.4101       45.8610       46.7380       49.8329       45.4305       57.9452       65.2183       62.5583       56.0555       63.9133        0.0000        0.0000        0.0000        0.0000
        0.0000        0.0000        0.0000        0.0000        0.0000        0.0000        0.0000        0.0000        0.0000        0.0000        0.0000        0.0000        0.0000        0.0000        0.0000        0.0000        0.0000        0.0000        0.0000        0.0000        0.0000        0.0000        0.0000        0.0000        0.0000        0.0000        0.0000        0.0000        0.0000        0.0000        0.0000        0.0000        0.0000        0.0000        0.0000        0.0000        0.0000       16.3819       17.0390       16.9095       17.4156       19.5097       22.3043       25.7242       24.9158       26.6091       27.2233       23.1375       19.4676       16.7704       13.9519       15.6277       17.5019       18.1370       16.0451       11.7561        8.7995       11.7304       17.0118       21.2047       20.5167       16.9005       13.5453       13.3065       14.3025       23.5946       30.6406       38.6897       35.4775       35.4154       30.8799       25.3205       24.4374        0.0000        0.0000        0.0000        0.0000        0.0000        0.0000        0.0000        0.0000        0.0000        0.0000        0.0000        0.0000        0.0000        0.0000        0.0000        0.0000        0.0000        0.0000        0.0000        0.0000        0.0000        0.0000        0.0000        0.0000        0.0000        0.0000        0.0000        0.0000        0.0000        0.0000        0.0000        0.0000        0.0000        0.0000        0.0000        0.0000        0.0000        0.0000        0.0000        0.0000        0.0000        0.0000        0.0000        0.0000        0.0000        0.0000        0.0000        0.0000        0.0000        0.0000        0.0000        0.0000        0.0000        0.0000        0.0000        0.0000        0.0000        0.0000        0.0000        0.0000        0.0000        0.0000        0.0000        0.0000        0.0000        0.0000        0.0000        0.0000        0.0000        0.0000        0.0000        0.0000        0.0000        0.0000        0.0000        0.0000        0.0000        0.0000        0.0000        0.0000        0.0000        0.0000        0.0000        0.0000        0.0000        0.0000        0.0000        0.0000        0.0000        0.0000        0.0000        0.0000        0.0000        0.0000        0.0000        0.0000        0.0000        0.0000        0.0000        0.0000        0.0000        0.0000       23.6895       22.9087       21.4001       22.4767       28.1087       31.6883       39.2138       41.6169       46.5312       44.4708       55.6955       54.2490       46.5257       43.8343       51.4013       40.8734       35.4916       41.8465       48.8451       52.3755       37.4414       38.7797       58.8996       60.7636       52.6813       46.2152       37.6561       44.1943       42.7977       32.6735       31.1517       30.1230       25.4211       25.8292       29.2418       32.1406       42.5116       57.8605       63.1505       67.9950       99.4588       74.3067       71.9467       74.3460       88.7584       99.9367       83.1716       80.3699       92.7911       91.2383       50.3679       46.6754       51.4219       40.4426       44.6080       57.3388       58.9297       64.4474       57.4443       52.4485       42.4972       42.0607       47.7459       46.8642       49.8711       62.7449       62.4999       52.0669       49.4882        0.0000        0.0000        0.0000        0.0000        0.0000
        0.0000        0.0000        0.0000        0.0000        0.0000        0.0000        0.0000        0.0000        0.0000        0.0000        0.0000        0.0000        0.0000        0.0000        0.0000        0.0000        0.0000        0.0000        0.0000        0.0000        0.0000        0.0000        0.0000        0.0000        0.0000        0.0000        0.0000        0.0000        0.0000        0.0000        0.0000        0.0000        0.0000        0.0000        0.0000        0.0000       14.6682       15.3375       17.1457       19.9536       21.1953       24.2889       27.7329       34.1057       26.3235       25.6227       24.7003       17.4604       17.5772       15.3526       12.4973       11.4847       15.8504       18.6733       18.2830       13.9628       11.8571       10.8450       13.9920       19.5368       17.8007       17.0541       19.7635       20.3350       14.4649       21.5383       32.2184       30.8310       23.7824       27.7817       25.5827       21.9002        0.0000        0.0000        0.0000        0.0000        0.0000        0.0000        0.0000        0.0000        0.0000        0.0000        0.0000        0.0000        0.0000        0.0000        0.0000        0.0000        0.0000        0.0000        0.0000        0.0000        0.0000        0.0000        0.0000        0.0000        0.0000        0.0000        0.0000        0.0000        0.0000        0.0000        0.0000        0.0000        0.0000        0.0000        0.0000        0.0000        0.0000        0.0000        0.0000        0.0000        0.0000        0.0000        0.0000        0.0000        0.0000        0.0000        0.0000        0.0000        0.0000        0.0000        0.0000        0.0000        0.0000        0.0000        0.0000        0.0000        0.0000        0.0000        0.0000        0.0000        0.0000        0.0000        0.0000        0.0000        0.0000        0.0000        0.0000        0.0000        0.0000        0.0000        0.0000        0.0000        0.0000        0.0000        0.0000        0.0000        0.0000        0.0000        0.0000        0.0000        0.0000        0.0000        0.0000        0.0000        0.0000        0.0000        0.0000        0.0000        0.0000        0.0000        0.0000        0.0000        0.0000        0.0000        0.0000        0.0000        0.0000        0.0000        0.0000        0.0000       19.5120       22.2276       28.4306       21.3691       12.1876       12.3165       15.8522       22.2264       26.9966       34.4753       31.7225       47.9789       65.1651       47.4122       43.3927       48.1541       45.1490       36.9464       38.9281       29.8461       44.3219       52.2236       60.0231       56.2776       61.5774       77.0574       62.6428       28.6672       24.6912       37.0412       26.1760       26.8133       26.3918       30.8819       27.9576       31.2312       32.4300       29.5589       41.9302       70.4801       74.2421       70.7675       67.2985       67.9504       65.0514       62.6297       61.6915       77.7401       53.2764       62.5370       47.5693       61.5871       73.1277       45.3832       60.0088       39.8549       38.0697       46.3681       55.0665       50.1065       60.2020       56.5477       50.9031       49.1740       47.7227       47.3193       56.7715       48.5415       55.5933       53.6243       49.2243       44.2321        0.0000        0.0000        0.0000        0.0000        0.0000
        0.0000        0.0000        0.0000        0.0000        0.0000        0.0000        0.0000        0.0000        0.0000        0.0000        0.0000        0.0000        0.0000        0.0000        0.0000        0.0000        0.0000        0.0000        0.0000        0.0000        0.0000        0.0000        0.0000        0.0000        0.0000        0.0000        0.0000        0.0000        0.0000        0.0000        0.0000        0.0000        0.0000        0.0000        0.0000       12.4561       15.5852       17.6408       20.9196       22.8471       24.8744       25.7115       26.9868       29.6051       26.1709       27.4606       20.7764       12.2899       12.8918       14.2053       18.9330       22.6698       15.8212       15.2753       17.6429       18.3450       15.4492       11.0954       10.3907       18.5056       19.9558       18.6817       16.2083       16.3359       16.1064       17.1919       22.0167       18.4338       17.2854       21.9991       17.0022       13.2717        0.0000        0.0000        0.0000        0.0000        0.0000        0.0000        0.0000        0.0000        0.0000        0.0000        0.0000        0.0000        0.0000        0.0000        0.0000        0.0000        0.0000        0.0000        0.0000        0.0000        0.0000        0.0000        0.0000        0.0000        0.0000        0.0000        0.0000        0.0000        0.0000        0.0000        0.0000        0.0000        0.0000        0.0000        0.0000        0.0000        0.0000        0.0000        0.0000        0.0000        0.0000        0.0000        0.0000        0.0000        0.0000        0.0000        0.0000        0.0000        0.0000        0.0000        0.0000        0.0000        0.0000        0.0000        0.0000        0.0000        0.0000        0.0000        0.0000        0.0000        0.0000        0.0000        0.0000        0.0000        0.0000        0.0000        0.0000        0.0000        0.0000        0.0000        0.0000        0.0000        0.0000        0.0000        0.0000        0.0000        0.0000        0.0000        0.0000        0.0000        0.0000        0.0000        0.0000        0.0000        0.0000        0.0000        0.0000        0.0000        0.0000        0.0000        0.0000        0.0000        0.0000        0.0000        0.0000        0.0000        0.0000        0.0000        0.0000       17.9092       22.4850       22.5908       20.1214       13.6817       10.6925       10.6330       11.9427       16.5103       28.4564       33.4483       41.6614       43.7015       69.7616       43.3373       46.3021       55.0267       45.2443       31.5919       31.3679       24.5428       29.5200       34.6112       85.6402      109.1649       74.5997       82.3953       59.0689       33.4643       31.3858       19.0774       17.4931       25.1407       24.6244       31.5371       45.4768       56.5705       44.2020       44.3788       37.0617       65.5530       77.5279       69.3438       56.0841       71.9585       68.3821       61.8623       60.5262       54.1335       41.2001       45.3194       64.1084       57.8632       51.0368       36.0165       37.5141       31.4268       26.8327       34.1422       36.9920       57.3858       48.4619       44.2861       47.7653       48.9457       45.7948       46.7676       49.2022       48.7627       47.6488       47.7969       50.5920       43.2266        0.0000        0.0000        0.0000        0.0000        0.0000
        0.0000        0.0000        0.0000        0.0000        0.0000        0.0000        0.0000        0.0000        0.0000        0.0000        0.0000        0.0000        0.0000        0.0000        0.0000        0.0000        0.0000        0.0000        0.0000        0.0000        0.0000        0.0000        0.0000        0.0000        0.0000        0.0000        0.0000        0.0000        0.0000        0.0000        0.0000        0.0000        0.0000        0.0000        0.0000       11.1245       15.0217       25.6974       23.5766       29.2859       33.0423       33.6932       30.0316       24.9844       23.4175       26.8116       22.2893       17.9250       15.3018       69.9907       81.7930       33.3228       36.6676       12.4976       10.9309        5.5942        8.2769        6.2902        7.4035       17.0190       16.5231       11.5806       11.3969       12.3461       13.0471       11.9371       10.4587       12.4833       12.7640       14.2122       11.0464        7.0024        0.0000        0.0000        0.0000        0.0000        0.0000        0.0000        0.0000        0.0000        0.0000        0.0000        0.0000        0.0000        0.0000        0.0000        0.0000        0.0000        0.0000        0.0000        0.0000        0.0000        0.0000        0.0000        0.0000        0.0000        0.0000        0.0000        0.0000        0.0000        0.0000        0.0000        0.0000        0.0000        0.0000        0.0000        0.0000        0.0000        0.0000        0.0000        0.0000        0.0000        0.0000        0.0000        0.0000        0.0000        0.0000        0.0000        0.0000        0.0000        0.0000        0.0000        0.0000        0.0000        0.0000        0.0000        0.0000        0.0000        0.0000        0.0000        0.0000        0.0000        0.0000        0.0000        0.0000        0.0000        0.0000        0.0000        0.0000        0.0000        0.0000        0.0000        0.0000        0.0000        0.0000        0.0000        0.0000        0.0000        0.0000        0.0000        0.0000        0.0000        0.0000        0.0000        0.0000        0.0000        0.0000        0.0000        0.0000        0.0000        0.0000        0.0000        0.0000        0.0000        0.0000        0.0000        0.0000        0.0000        0.0000        0.0000       14.5598       11.8617       16.6506       21.8550       22.5694       20.5525       13.6059       27.7025       13.7044       13.5063        8.1047       11.6586       24.2942       38.9610       38.0104       34.0090       36.5157       41.2383       44.0102       33.6283       35.8163       40.4879       40.3095       39.0389       48.3077       79.6890       82.4199       66.0305       72.5122       46.5739       29.4650       20.1233       20.5704       25.5085       27.8422       30.8063       67.9998       69.4920       62.6972       81.0316       77.3999       66.8252       70.0311       69.4933       62.7259       79.1482       56.7184       67.6503       80.3968       79.9314       71.2920       38.8613       43.7910       35.4086       33.3868       29.6225       38.8858       31.5317       29.9493       27.2301       29.7388       31.8154       30.0843       28.0874       32.9160       43.4968       44.4051       49.5358       54.6562       52.1973       49.4544       52.2171       50.8636        0.0000        0.0000        0.0000        0.0000        0.0000        0.0000
        0.0000        0.0000        0.0000        0.0000        0.0000        0.0000        0.0000        0.0000        0.0000        0.0000        0.0000        0.0000        0.0000        0.0000        0.0000        0.0000        0.0000        0.0000        0.0000        0.0000        0.0000        0.0000        0.0000        0.0000        0.0000        0.0000        0.0000        0.0000        0.0000        0.0000        0.0000        0.0000        0.0000        0.0000        0.0000       15.5047       19.2845       24.5945       24.2626       29.4417       32.6520       31.2094       29.0302       25.7813       25.5069       22.8388       21.4673       20.0788       17.8821       37.4626       20.7283       13.3708       10.9749        9.8563       11.0920        5.5868        4.9053        4.3177        6.5003       12.6392       11.0362       10.8719        9.7799       10.2732       10.0378        9.7651        9.4819       11.5334       11.2019       10.4440        9.1910        0.0000        0.0000        0.0000        0.0000        0.0000        0.0000        0.0000        0.0000        0.0000        0.0000        0.0000        0.0000        0.0000        0.0000        0.0000        0.0000        0.0000        0.0000        0.0000        0.0000        0.0000        0.0000        0.0000        0.0000        0.0000        0.0000        0.0000        0.0000        0.0000        0.0000        0.0000        0.0000        0.0000        0.0000        0.0000        0.0000        0.0000        0.0000        0.0000        0.0000        0.0000        0.0000        0.0000        0.0000        0.0000        0.0000        0.0000        0.0000        0.0000        0.0000        0.0000        0.0000        0.0000        0.0000        0.0000        0.0000        0.0000        0.0000        0.0000        0.0000        0.0000        0.0000        0.0000        0.0000        0.0000        0.0000        0.0000        0.0000        0.0000        0.0000        0.0000        0.0000        0.0000        0.0000        0.0000        0.0000        0.0000        0.0000        0.0000        0.0000        0.0000        0.0000        0.0000        0.0000        0.0000        0.0000        0.0000        0.0000        0.0000        0.0000        0.0000        0.0000        0.0000        0.0000       24.5805       28.0281        0.0000       40.0177       19.6866       11.6682       10.2524       21.9201       16.6122       11.7970       12.2426       36.5596       11.5705        8.4628       13.8136        9.9526        9.6640       18.3183       28.5050       22.3374       37.1230       57.6562       53.0746       43.3792       44.1728       71.5512       71.2039       77.1676       85.5942       99.8001       83.0024       61.2728       38.7232       53.5815       43.5936       30.2430       21.5427       22.0574       26.2661       29.8150       37.8379       35.7519       76.2665       79.8877       96.0324      101.2417       84.1502       90.3642       84.9765       73.4572       57.1714       46.2439       69.4128       79.7504       58.7250       42.5018       38.4722       39.5377       36.3279       36.0908       32.7219       38.3238       32.0969       32.5999       37.0060       28.5396       28.9388       26.2943       27.0263       30.1357       40.8684       44.0421       46.5546       49.0149       50.6933       45.8441       44.4571        0.0000        0.0000        0.0000        0.0000        0.0000        0.0000        0.0000
        0.0000        0.0000        0.0000        0.0000        0.0000        0.0000        0.0000        0.0000        0.0000        0.0000        0.0000        0.0000        0.0000        0.0000        0.0000        0.0000        0.0000        0.0000        0.0000        0.0000        0.0000        0.0000        0.0000        0.0000        0.0000        0.0000        0.0000        0.0000        0.0000       21.1749       18.6674       15.5047       19.3220       17.0910       14.6797       19.4668       16.3967       15.4671       15.3420       24.8160       25.8202       26.4452       27.7641       32.2671       29.8044       22.6160       18.7212       15.4184       15.6346       15.7013       12.0913       10.6353       10.4643        9.8082       10.8859        5.3123        7.2438        7.0527        6.6569       12.5273       11.3392       13.4670       16.3529       11.8662       10.4182       10.0145        9.5265       10.8139       10.5176       10.2055        9.0645        5.3151        4.7414        0.0000        0.0000        0.0000        0.0000        0.0000        0.0000        0.0000        0.0000        0.0000        0.0000        0.0000        0.0000        0.0000        0.0000        0.0000        0.0000        0.0000        0.0000        0.0000        0.0000        0.0000        0.0000        0.0000        0.0000        0.0000        0.0000        0.0000        0.0000        0.0000        0.0000        0.0000        0.0000        0.0000        0.0000        0.0000        0.0000        0.0000        0.0000        0.0000        0.0000        0.0000        0.0000        0.0000        0.0000        0.0000        0.0000        0.0000        0.0000        0.0000        0.0000        0.0000        0.0000        0.0000        0.0000        0.0000        0.0000        0.0000        0.0000        0.0000        0.0000        0.0000        0.0000        0.0000        0.0000        0.0000        0.0000        0.0000        0.0000        0.0000        0.0000        0.0000        0.0000        0.0000        0.0000        0.0000        0.0000        0.0000        0.0000        0.0000        0.0000        0.0000        0.0000        0.0000        0.0000        0.0000        0.0000        0.0000        0.0000        0.0000        0.0000        0.0000       28.6676       28.6922       37.0267       29.8923       33.1261       20.3639       13.5358        7.8249       22.8837        7.3306        6.9897       11.6306       61.3548        7.5880       10.5649       13.6458       14.3496       12.5107       16.5732       20.6568       19.4723       28.0059       57.7284       52.6663       44.8666       60.7537       66.5940       84.8135       83.2634      100.0899       70.8141       50.2150       56.1345       59.8692       47.9319       26.7513       24.0924       31.5195       33.0008       48.7254       32.8832       36.5852       34.0580       43.0794       47.7105       41.0852       49.0134       80.7384       85.2405       85.4741       65.2938       55.9241       46.9135       42.7998       40.3696       40.2514       36.3458       33.4827       35.3864       37.5791       29.4599       31.4607       34.4680       25.4924       29.7597       40.2010       28.6437       23.5848       24.2678       28.9775       33.5011       42.6852       45.0371       46.7996       46.9107       45.5465       48.8116        0.0000        0.0000        0.0000        0.0000        0.0000        0.0000        0.0000        0.0000
        0.0000        0.0000        0.0000        0.0000        0.0000        0.0000        0.0000        0.0000        0.0000        0.0000        0.0000        0.0000        0.0000        0.0000        0.0000        0.0000        0.0000        0.0000        0.0000        0.0000        0.0000        0.0000        0.0000        0.0000        0.0000        0.0000       19.5878       27.4984       23.3335       20.5288       20.2981       12.2905       12.3430       12.6324       13.4602       14.7230        9.8429       20.6923       10.9564       15.1511       18.8564       21.9107       23.1396       28.5086       23.5535       17.4260       16.4345       11.7299       13.2196       19.6618       14.9965       10.0527       10.7227       11.5853       12.6631        6.0165        6.2638       10.8187       10.8618       15.7994       19.6181       15.6156       12.9884       13.1967       12.2347       11.9851       10.8727       11.7195       11.2234       11.3361       10.9344        6.5351        5.6686        6.5160        6.0992        4.2697        3.8630        2.4877        2.2326        1.5643        2.0412        1.6284        0.0000        0.0000        0.0000        0.0000        0.0000        0.0000        0.0000        0.0000        0.0000        0.0000        0.0000        0.0000        0.0000        0.0000        0.0000        0.0000        0.0000        0.0000        0.0000        0.0000        0.0000        0.0000        0.0000        0.0000        0.0000        0.0000        0.0000        0.0000        0.0000        0.0000        0.0000        0.0000        0.0000        0.0000        0.0000        0.0000        0.0000        0.0000        0.0000        0.0000        0.0000        0.0000        0.0000        0.0000        0.0000        0.0000        0.0000        0.0000        0.0000        0.0000        0.0000        0.0000        0.0000        0.0000        0.0000        0.0000        0.0000        0.0000        0.0000        0.0000        0.0000        0.0000        0.0000        0.0000        0.0000        0.0000        0.0000        0.0000        0.0000        0.0000        0.0000       15.3590       15.0944       26.9956       30.8552       21.1899        0.0000        0.0000        0.0000        0.0000       44.9794       38.4739       22.2158       19.6864       18.9772       27.5570       43.9311       33.7949       14.7092       11.2205       21.9370       12.1234       11.3512       10.8731        7.7128       11.3680       21.0305       21.3310       17.5641       16.1720       21.5586       27.9025       33.1389       51.7044       45.0650       44.1388       50.2937       72.6961       68.0570       75.2260       42.5383       39.3391       92.2023       75.6705       61.6763       43.7818       47.2006       25.0315       28.4833       22.6803       39.1197       46.1903       32.7664       29.9952       35.1219       29.9539       32.3231       31.4598       32.8316       88.2545      107.3278       68.5787       58.2163       56.8272       41.6303       36.6531       35.5930       33.5229       41.4833       36.9016       32.4039       28.5463       24.6749       27.7531       26.7614       27.0192       25.9794       24.4338       26.8627       27.4639       26.0499       26.2543       29.6012       40.6297       46.8978       49.5415       49.3527       51.0554       50.1727        0.0000        0.0000        0.0000        0.0000        0.0000        0.0000        0.0000        0.0000
        0.0000        0.0000        0.0000        0.0000        0.0000        0.0000        0.0000        0.0000        0.0000        0.0000        0.0000        0.0000        0.0000        0.0000        0.0000        0.0000        0.0000        0.0000        0.0000        0.0000        0.0000        0.0000        0.0000        0.0000        0.0000       20.5865       23.5242       24.0697       18.0979       13.9757       12.8458       12.9952       12.1199       12.5640       12.9843       12.6343       11.0013       38.8908       27.8656       13.1388       15.5208       15.0800       15.1702       14.6901       17.8050       15.8568       15.1595       14.3560       16.6613       22.9822       21.0835       18.3535       18.2517       16.7242       15.2545       15.3977       18.3613       20.8632       17.7994       20.0178       21.6843       19.8529       20.0230       17.7454       15.7502       14.1419       12.6464       12.0577       11.6160       10.8962        9.9757        7.3479        6.6194        6.4154        7.7878        7.6499        6.1191        4.8532        8.7096       11.7074        9.7502        6.9394        5.1825        2.9964        0.0000        0.0000        0.0000        0.0000        0.0000        0.0000        0.0000        0.0000        0.0000        0.0000        0.0000        0.0000        0.0000        0.0000        0.0000        0.0000        0.0000        0.0000        0.0000        0.0000        0.0000        0.0000        0.0000        0.0000        0.0000        0.0000        0.0000        0.0000        0.0000        0.0000        0.0000        0.0000        0.0000        0.0000        0.0000        0.0000        0.0000        0.0000        0.0000        0.0000        0.0000        0.0000        0.0000        0.0000        0.0000        0.0000        0.0000        0.0000        0.0000        0.0000        0.0000        0.0000        0.0000        0.0000        0.0000        0.0000        0.0000        0.0000        0.0000        0.0000        0.0000        0.0000        0.0000        0.0000        0.0000        0.0000        0.0000        0.0000       20.6288       18.5355       18.9613       13.1679       12.9170       12.7266       18.3974       38.7330       36.9386       31.7684       25.7110       35.6890       20.8183       15.8608       17.7895       23.7887       28.8390       27.5139       29.5245       23.2752       24.8469       23.0164       24.1127       19.7848       17.1902       18.6699       20.1369       23.7912       28.5183       28.7654       40.7940       40.3332       46.3240       64.0579       56.9830       55.6658       45.4488       41.6258       42.9043       34.6639       31.7071       33.8334       54.2625       39.8625       50.3241       30.4296       33.9357       31.3867       29.8251       29.8246       28.6886       31.3265       36.1589       31.7919       34.7452       29.9603       29.4898       28.3514       33.7020       53.9196       69.4676       48.2976       40.4250       39.1899       38.7146       52.0203       44.0027       43.4010       41.7465       32.2727       36.4245       24.7275       23.0656       18.8155       22.9216       25.1740       24.6598       22.3125       22.5640       28.9131       29.3189       31.1490        0.0000        0.0000       52.6531       53.7359       57.1053       58.0984        0.0000        0.0000        0.0000        0.0000        0.0000        0.0000        0.0000        0.0000        0.0000
        0.0000        0.0000        0.0000        0.0000        0.0000        0.0000        0.0000        0.0000        0.0000        0.0000        0.0000        0.0000        0.0000        0.0000        0.0000        0.0000        0.0000        0.0000        0.0000        0.0000        0.0000        0.0000        0.0000        0.0000        0.0000        0.0000       17.4565       25.4854       23.7027       16.5771       32.8438       40.3750       11.8862       11.9747       12.1667       14.6405       12.9766       14.0580       18.4351       17.6714       16.2689       15.4477       16.1449       16.4939       14.9701       13.7387       18.6135       15.5773       18.7075       24.5061       26.7462       23.5847       18.4318       16.7306       15.9084       19.5133       20.2906       19.6860       16.4064       21.6909       20.9301       22.0137       20.0750       15.7504       13.4611       11.6801       11.2095       12.8899       12.3400       11.6723       10.8460        8.1090        7.4731        7.2703        7.6843        7.0599        6.2811        6.4751        6.0217        6.2963        6.8824        1.8101        1.3861        0.7912        4.6283        7.3622        0.0000        0.0000        0.0000        0.0000        0.0000        0.0000        0.0000        0.0000        0.0000        0.0000        0.0000        0.0000        0.0000        0.0000        0.0000        0.0000        0.0000        0.0000        0.0000        0.0000        0.0000        0.0000        0.0000        0.0000        0.0000        0.0000        0.0000        0.0000        0.0000        0.0000        0.0000        0.0000        0.0000        0.0000        0.0000        0.0000        0.0000        0.0000        0.0000        0.0000        0.0000        0.0000        0.0000        0.0000        0.0000        0.0000        0.0000        0.0000        0.0000        0.0000        0.0000        0.0000        0.0000        0.0000        0.0000        0.0000        0.0000        0.0000        0.0000        0.0000        0.0000        0.0000        0.0000        0.0000        0.0000        0.0000       19.5760       16.8967       21.6237       25.3299       15.0525       11.5948       14.6035       35.4026       16.2156       22.7859       21.1072       19.3763       15.6584       19.7233       19.0353       36.3891       40.1587       32.4665       40.3011       44.4521       44.1224       52.8514       46.2063       28.1981       35.1234       26.8431       26.4496       35.5683       41.0229       44.2642       50.4898       50.2058       62.0904       76.7428       68.9768       56.8944       61.2002       49.7009       41.9748       34.8083       26.2982       27.6789       41.2474       54.5179       42.9028       38.7877       40.2235       26.6630       22.6990       22.2332       26.3880       42.5763       45.6507       36.2135       27.1071       27.5518       26.8034       30.0728       33.1102       52.6983       61.3552       29.3442       29.7753       36.4369       39.9535       43.5419       41.6341       56.8608       58.9967       32.1019       30.0974       23.3303       18.2891       19.6220       17.9653       21.0619       34.2579       35.0526       24.2051       26.1722       27.2011        0.0000        0.0000        0.0000        0.0000        0.0000        0.0000        0.0000        0.0000        0.0000        0.0000        0.0000        0.0000        0.0000        0.0000        0.0000        0.0000
        0.0000        0.0000        0.0000        0.0000        0.0000        0.0000        0.0000        0.0000        0.0000        0.0000        0.0000        0.0000        0.0000        0.0000        0.0000        0.0000        0.0000        0.0000        0.0000        0.0000        0.0000        0.0000        0.0000        0.0000        0.0000        0.0000        0.0000       14.0581       13.8366       14.2985       14.8243       20.1833       14.0614       14.3600       16.2772       14.4118       15.0984       16.2618       17.2489       25.1560       22.0885       17.0496       16.9039       14.3304       13.3294       14.4247       16.3089       18.8407       18.6782       20.6844       20.7191       21.7641       21.7853       18.9192       21.3628       21.8411       21.0451       20.1635       19.9476       27.6514       28.7443       25.0105       18.8854       15.1508       12.7456       11.5409       10.9550       12.9798       12.4076       11.7520       10.9451        9.2299        7.5943        8.0013        8.4464        6.9473        7.0768        6.8758        6.6392        2.9630        4.5367        4.1465        2.0280        1.9859        3.3695        3.4456        3.1004        0.5613        0.4357        0.0517        0.0000        0.0000        0.0000        0.0000        0.0000        0.0000        0.0000        0.0000        0.0000        0.0000        0.0000        0.0000        0.0000        0.0000        0.0000        0.0000        0.0000        0.0000        0.0000        0.0000        0.0000        0.0000        0.0000        0.0000        0.0000        0.0000        0.0000        0.0000        0.0000        0.0000        0.0000        0.0000        0.0000        0.0000        0.0000        0.0000        0.0000        0.0000        0.0000        0.0000        0.0000        0.0000        0.0000        0.0000        0.0000        0.0000        0.0000        0.0000        0.0000        0.0000        0.0000        0.0000        0.0000        0.0000        0.0000        0.0000        0.0000        0.0000        0.0000        0.0000        0.0000       28.8868       25.9147       21.4375       31.2965       35.7624       17.3825       32.4955       31.9256       19.8731       17.3979       28.7466       33.4887       25.4594       14.7022       16.7212       17.2963       31.6429       44.4866       53.2005       42.5732       31.3135       39.4087       46.2453       32.4819       29.6394       36.8002       27.8425       34.9092       29.9645       36.3544       43.3078       47.0366       36.9505       40.4610       48.4555       40.8457       48.3246       46.5948       44.3292       33.5014       30.0820       44.1564       37.3758       27.8431       39.2631       23.6358       37.4253       30.7418       23.2468       25.5015       38.3510       41.0548       49.9461       35.5208       28.3760       28.4431       32.2171       31.8881       39.6895       41.5208       58.7861       33.8045       29.9709       28.3928       33.7757       37.4375       41.8957       39.5372       41.8809       41.7877       33.3219       33.8386       27.0097       16.7548       16.7703       15.7764       18.7466       22.2615       24.7800       23.9852       28.4144       30.2630        0.0000        0.0000        0.0000        0.0000        0.0000        0.0000        0.0000        0.0000        0.0000        0.0000        0.0000        0.0000        0.0000        0.0000        0.0000        0.0000
        0.0000        0.0000        0.0000        0.0000        0.0000        0.0000        0.0000        0.0000        0.0000        0.0000        0.0000        0.0000        0.0000        0.0000        0.0000        0.0000        0.0000        0.0000        0.0000        0.0000        0.0000        0.0000        0.0000        0.0000        0.0000        0.0000        0.0000       14.7153       15.4808       15.9101       16.3960       16.6166       15.5429       19.0577       19.2789       18.6266       25.1772       24.0196       24.7387       58.2648       81.8876       57.7858       36.6816       21.7140       17.5216       16.9046       16.9756       18.0469       20.7967       23.5254       29.3747       26.2894       26.7702       24.9291       25.2447       27.5517       33.0608       35.0384       29.3855       35.4656       31.8512       27.9347       23.7991       20.9470       18.2662       15.6248       13.6352       12.6695       11.9627       11.6580       13.4310        8.5582        8.1544       11.2420       14.6239       14.5316        7.2047        8.1359        6.8043        3.1662        4.0869        2.1627        4.1465        1.3780        1.7246        0.6175        0.5377        0.1297        0.1043        0.0938        0.0000        0.0000        0.0000        0.0000        0.0000        0.0000        0.0000        0.0000        0.0000        0.0000        0.0000        0.0000        0.0000        0.0000        0.0000        0.0000        0.0000        0.0000        0.0000        0.0000        0.0000        0.0000        0.0000        0.0000        0.0000        0.0000        0.0000        0.0000        0.0000        0.0000        0.0000        0.0000        0.0000        0.0000        0.0000        0.0000        0.0000        0.0000        0.0000        0.0000        0.0000        0.0000        0.0000        0.0000        0.0000        0.0000        0.0000        0.0000        0.0000        0.0000        0.0000        0.0000        0.0000        0.0000        0.0000        0.0000        0.0000        0.0000        0.0000        0.0000        0.0000        0.0000       44.5195       33.7192       21.7821       16.0692       14.6349       30.1849       29.9055       16.4125       18.6504       37.0072       28.4807       22.4692       22.3002       28.2440       25.8160       31.4300       50.7115       44.5413       40.7732       43.7604       43.0700       41.3228       36.2466       37.5406       33.5446       37.5909       47.3768       39.6971       38.2732       42.0682       47.1413       42.8214       31.9268       29.8556       31.4565       47.8240       41.8430       34.2843       33.5135       45.2896       70.3261       45.6850       21.1910       17.3184       13.8237       18.1162       25.2148       28.7835       43.1445       44.9569       35.2736       28.2608       22.5156       24.1720       27.0890       27.1384       29.9087       33.2318       42.9928       32.8006       30.7742       31.7082       33.8714       35.0304       44.1467       45.7756       40.2124       36.9890       32.2272       30.9317       36.6544       45.1518       24.7991       17.1476       16.8608       20.0130       20.2051       23.7851       26.8857       32.8265       39.0341        0.0000        0.0000        0.0000        0.0000        0.0000        0.0000        0.0000        0.0000        0.0000        0.0000        0.0000        0.0000        0.0000        0.0000        0.0000        0.0000
        0.0000        0.0000        0.0000        0.0000        0.0000        0.0000        0.0000        0.0000        0.0000        0.0000        0.0000        0.0000        0.0000        0.0000        0.0000        0.0000        0.0000        0.0000        0.0000        0.0000        0.0000        0.0000        0.0000        0.0000        0.0000        0.0000        0.0000        0.0000       19.4041       18.9824       20.0344       20.3137       19.3048       21.9677       20.7039       17.7610       17.8389       19.0336       21.0820       30.2506       65.3581       98.0711       65.3301       32.6642       20.6609       17.6078       19.5470       24.7654       28.9362       32.5697       32.4112       35.8463       36.8513       33.4674       29.3089       27.5852       28.6899       33.5704       40.5223      120.5064      138.4862       56.3776       35.8135       30.1542       23.8918       17.5078       16.0792       15.5974       13.2616       12.4773       13.3594        9.1279       11.8931       17.2089       23.3605       20.6121       12.7294       11.7405       10.7769       10.5104       10.8364        8.5124        6.8517        3.6676        3.0361        2.6028        2.8428        0.9943        0.7269        0.6897        0.4236        0.0000        0.0000        0.0000        0.0000        0.0000        0.0000        0.0000        0.0000        0.0000        0.0000        0.0000        0.0000        0.0000        0.0000        0.0000        0.0000        0.0000        0.0000        0.0000        0.0000        0.0000        0.0000        0.0000        0.0000        0.0000        0.0000        0.0000        0.0000        0.0000        0.0000        0.0000        0.0000        0.0000        0.0000        0.0000        0.0000        0.0000        0.0000        0.0000        0.0000        0.0000        0.0000        0.0000        0.0000        0.0000        0.0000        0.0000        0.0000        0.0000        0.0000        0.0000        0.0000        0.0000        0.0000        0.0000        0.0000        0.0000        0.0000        0.0000        0.0000        0.0000        0.0000       50.6370       29.8127       18.9433       33.5304       16.2774       20.0204       15.5872       17.1438       16.7253       17.0283       13.9988       15.8631       26.3499       19.5596       40.9009       36.3720       35.5522       38.5969       42.0640       49.4938       43.3445       41.5848       37.2468       40.2591       37.3009       45.9093       37.4827       38.3598       43.6692       34.6499       40.2316       32.2648       35.9582       31.7194       29.2962       31.3666       32.4956       24.4419       20.9128       21.7553       19.6353       15.3804       18.3646       18.9231       20.5270       21.1421       18.8608       31.4541       31.3181       20.9116       19.5855       19.3921       19.4945       20.2227       20.7283       21.2756       22.3962       31.0573       24.0828       25.7378       29.3870       43.7828       36.7257       39.3942       42.6122       40.3577       33.5486       30.6434       31.8678       32.4733       44.6491       33.6775       26.9666       25.0391       20.2974       19.8796       23.4049       30.7285       45.5941       52.9476        0.0000        0.0000        0.0000        0.0000        0.0000        0.0000        0.0000        0.0000        0.0000        0.0000        0.0000        0.0000        0.0000        0.0000        0.0000        0.0000
        0.0000        0.0000        0.0000        0.0000        0.0000        0.0000        0.0000        0.0000        0.0000        0.0000        0.0000        0.0000        0.0000        0.0000        0.0000        0.0000        0.0000        0.0000        0.0000        0.0000        0.0000        0.0000        0.0000        0.0000        0.0000        0.0000        0.0000        0.0000       23.2930       22.6855       24.0411       25.0034       23.6785       23.2799       23.8376       19.0798       17.9586       21.9529       23.8996       24.9282       25.3656       24.3168       27.3521       29.3075       29.9819       39.1137       59.4513       53.6211       29.8827       30.9983       48.2203       45.6073       43.4490       38.9196       37.2927       40.6475       37.1940       36.7407       38.6151       61.2234       74.0928       96.3793       71.7756       56.2640       38.1296       36.6463       30.6295       28.3901       21.0590       19.9957       19.6374       12.4107       16.1295       15.9536       14.4877       19.5513       17.0212       14.4367       18.7862       18.1537       11.4810        8.8459        5.4494        5.1427        5.6808        4.3971        7.5794        9.2033        8.3610       13.8681        3.4996        0.0000        0.0000        0.0000        0.0000        0.0000        0.0000        0.0000        0.0000        0.0000        0.0000        0.0000        0.0000        0.0000        0.0000        0.0000        0.0000        0.0000        0.0000        0.0000        0.0000        0.0000        0.0000        0.0000        0.0000        0.0000        0.0000        0.0000        0.0000        0.0000        0.0000        0.0000        0.0000        0.0000        0.0000        0.0000        0.0000        0.0000        0.0000        0.0000        0.0000        0.0000        0.0000        0.0000        0.0000        0.0000        0.0000        0.0000        0.0000        0.0000        0.0000        0.0000        0.0000        0.0000        0.0000        0.0000        0.0000        0.0000        0.0000        0.0000        0.0000       15.0027       21.3058       28.4390       34.1861       27.4978       15.2699       16.8142       15.7221       25.4606       16.7030       17.7342       18.3513       13.7990       14.8134       15.9687       18.0772       27.8762       34.9584       37.5460       39.3476       56.8680       56.3317       50.2398       52.6258       42.7956       40.8903       33.4439       33.2185       37.5751       41.1234       36.6155       29.7620       30.7687       31.3694       28.6794       27.1003       35.6790       25.0653       22.5571       19.4414       16.4128       17.4798       15.7681       15.6795       22.3984       40.5443       55.6363       21.2704       19.6610       25.6682       22.0257       20.6903       21.7393       21.1495       20.6903       21.3759       19.6025       26.4223       22.9416       29.0144       28.8310       21.2052       40.5782       43.6709       38.1253       33.7643       37.5364       38.2731       34.7662       34.1478       35.0648       40.0096       42.1320       36.4675       32.6266       29.8146       23.4962       22.7624       25.9305       31.6444       50.2376       59.6494        0.0000        0.0000        0.0000        0.0000        0.0000        0.0000        0.0000        0.0000        0.0000        0.0000        0.0000        0.0000        0.0000        0.0000        0.0000        0.0000
        0.0000        0.0000        0.0000        0.0000        0.0000        0.0000        0.0000        0.0000        0.0000        0.0000        0.0000        0.0000        0.0000        0.0000        0.0000        0.0000        0.0000        0.0000        0.0000        0.0000        0.0000        0.0000        0.0000        0.0000        0.0000        0.0000        0.0000        0.0000       41.3232       36.9115       35.1416       34.6158       28.1805       24.0297       22.9187       19.9385       23.1188       26.4622       26.9448       26.4640       26.3209       29.0741       26.2557       23.4794       27.7819       29.0593       35.3698       36.1995       35.8027       34.1463       51.7319       44.0936       41.8113       41.9862       38.6654       33.8506       31.8932       28.9160       28.1177       26.6860       25.1432       25.5154       34.1958       60.7163      100.4075       90.5569       42.7951       21.6982       13.8931       15.5556       14.3518        7.7267        5.7960        8.5709        9.4667       10.5980       10.2711       12.4889       12.7871       17.2311       15.4697       11.9453       13.6717       29.6033        7.1737       12.1973       18.0433       16.3702        6.9171        7.1540        6.7300        1.6931        0.0000        0.0000        0.0000        0.0000        0.0000        0.0000        0.0000        0.0000        0.0000        0.0000        0.0000        0.0000        0.0000        0.0000        0.0000        0.0000        0.0000        0.0000        0.0000        0.0000        0.0000        0.0000        0.0000        0.0000        0.0000        0.0000        0.0000        0.0000        0.0000        0.0000        0.0000        0.0000        0.0000        0.0000        0.0000        0.0000        0.0000        0.0000        0.0000        0.0000        0.0000        0.0000        0.0000        0.0000        0.0000        0.0000        0.0000        0.0000        0.0000        0.0000        0.0000        0.0000        0.0000        0.0000        0.0000        0.0000        0.0000        0.0000       26.5270       15.3756       16.0291       14.9353       20.1707       40.3838       32.8187       22.9099       21.9961       22.8391       20.5603       22.4100       22.0936       25.4016       18.4711       19.1209       27.0689       35.7712       39.1798       50.0655       57.2053       74.6476      134.7565      127.0326       50.9194       45.6206       46.7689       39.5175       41.4202       46.6723       51.2556       44.2362       32.7952       39.3238       41.0506       39.5723       33.8173       32.0690       21.7822       19.6767       22.6207       16.0579       16.1301       19.9748       26.3433       48.0900       81.1094       78.5433       38.2883       26.1680       25.0499       22.8925       24.6265       26.2735       30.0695       32.3903       23.3985       21.4656       26.2033       34.0809       24.8401       23.0174       19.1368       43.6758       43.6764       43.5809       41.9486       41.8229       39.8651       36.3977       42.6673       45.4197       40.0848       44.2730       40.6456       36.5864       36.2872       27.4223       29.3664       32.0920       37.6246       59.5372       69.9812       80.2828        0.0000        0.0000        0.0000        0.0000        0.0000        0.0000        0.0000        0.0000        0.0000        0.0000        0.0000        0.0000        0.0000        0.0000        0.0000
        0.0000        0.0000        0.0000        0.0000        0.0000        0.0000        0.0000        0.0000        0.0000        0.0000        0.0000        0.0000        0.0000        0.0000        0.0000        0.0000        0.0000        0.0000        0.0000        0.0000        0.0000        0.0000        0.0000        0.0000        0.0000        0.0000        0.0000       33.3182       43.6098       31.0935       27.9050       27.2396       27.1131       27.0323       26.2625       25.2564       27.4946       29.8105       33.5945       35.5977       47.2877       57.8757       37.8727       37.2887       31.6060       31.4560       27.6225       26.3875       28.7061       29.3121       37.4576       46.2402       53.9054       80.1031       70.7489       54.9585       48.2667       39.3343       29.7784       24.7834       21.1885       23.5836       25.6375       23.2287       20.3509       16.7192       14.8080        9.5481        8.8456        8.6686        7.5858        3.1394        2.8023        5.0961        4.1803        7.1279        7.6947        7.9538        7.7946        6.7899        7.0934        6.5758       13.7635      176.3797      123.5505       21.6302       19.1926       21.5422        4.7237        4.6609        5.2955        3.9652        2.1567        0.0000        0.0000        0.0000        0.0000        0.0000        0.0000        0.0000        0.0000        0.0000        0.0000        0.0000        0.0000        0.0000        0.0000        0.0000        0.0000        0.0000        0.0000        0.0000        0.0000        0.0000        0.0000        0.0000        0.0000        0.0000        0.0000        0.0000        0.0000        0.0000        0.0000        0.0000        0.0000        0.0000        0.0000        0.0000        0.0000        0.0000        0.0000        0.0000        0.0000        0.0000        0.0000        0.0000        0.0000        0.0000        0.0000        0.0000        0.0000        0.0000        0.0000        0.0000        0.0000        0.0000        0.0000        0.0000        0.0000       23.5770       25.1012       20.1447       19.9934       16.8099       18.6990       32.6635       27.1207       21.5268       21.4849       29.2876       34.5493       28.9401       30.0996       45.6838       38.2724       27.2064       26.0479       46.1543       48.1404       50.2902       53.5933       61.3814       77.6486       79.9714       73.2897       68.6193       61.6381       60.6732       68.1463       76.0666       59.8954       52.2244       43.5177       48.5326       46.6463       49.8564       52.1811       46.3950       31.1019       28.6141       33.6297       28.8644       36.8796       39.9999       31.0682       43.4682       76.6176       45.7399       29.2734       33.1659       29.1036       29.0595       33.4025       36.8055       40.9204       33.7142       29.8927       29.0084       28.2326       25.0282       26.6875       25.7058       22.9585       27.4580       60.1208       67.8812       47.5667       47.7688       41.1668       41.1079       53.8630       66.8641       49.6533       47.4544       42.7439       38.9300       40.1350       34.1940       44.2803       49.0662       46.1071       72.4720       82.0098        0.0000        0.0000        0.0000        0.0000        0.0000        0.0000        0.0000        0.0000        0.0000        0.0000        0.0000        0.0000        0.0000        0.0000        0.0000        0.0000
        0.0000        0.0000        0.0000        0.0000        0.0000        0.0000        0.0000        0.0000        0.0000        0.0000        0.0000        0.0000        0.0000        0.0000        0.0000        0.0000        0.0000        0.0000        0.0000        0.0000        0.0000        0.0000        0.0000        0.0000        0.0000        0.0000        0.0000       26.2851       23.3519       22.6985       22.1392       20.8644       25.9781       30.6566       23.7613       31.6580       38.0519       34.7180       47.9342       35.3786       30.4544       29.9245       31.0102       29.7807       32.8744       42.5461       39.1365       30.8068       27.3297       28.3514       37.1386       35.6144       44.4982       75.8916       62.9964       50.4431       49.3658       41.2864       29.4198       21.3073       17.4965       15.8053       18.4363       17.5494       16.0460       13.6744       10.6324        6.4865        5.7428        7.9592        5.0097        3.2938        7.4185        4.3385        3.3245        4.8930        4.7312        4.8854        5.3007        2.5565        1.9957        1.7293        1.4387       22.8874       48.7128        6.2343       17.0210        8.6751        6.5094        6.7303        4.6086        4.5411        4.1175        3.8155        5.7128        5.5612        5.6160        5.4971        5.0317        3.3066        2.6444        0.0000        0.0000        0.0000        0.0000        0.0000        0.0000        3.1639        3.3937        3.8495        3.8121        0.0000        0.0000        0.0000        0.0000        0.0000        0.0000        0.0000        0.0000        0.0000        0.0000        0.0000        0.0000        0.0000        0.0000        0.0000        0.0000        0.0000        0.0000        0.0000        0.0000        0.0000        0.0000        0.0000        0.0000        0.0000        0.0000        0.0000        0.0000        0.0000        0.0000        0.0000        0.0000        0.0000        0.0000        0.0000        0.0000       30.0457       24.9367       23.3672       26.2981       37.9052       36.8476       31.8950       32.9523       38.7240       39.2642       40.2497       36.5472       45.3330       44.0650       47.2443       44.3461       48.4500       61.4154       52.1917       50.1008       76.6160       78.1268       72.8141       79.1152      101.6310      103.1265       93.9169       96.2505      120.3575      114.5984      116.3801      125.5544      109.4003       90.5852       80.9068       73.5862       80.3469       75.7251       50.0641       58.0389       48.6172       40.9576       34.2311       32.1934       31.1453       33.4908       34.4467       32.8403       35.6341       35.7823       30.6025       44.7064       49.7074       45.8205       38.7793       49.2557       48.5701       52.6668       53.5479       38.4302       39.3043       36.8789       32.5405       33.0287       28.3577       26.8637       33.5685       59.4504       45.5343       47.8232       51.1587       54.4996       62.4807       62.2938       61.8464       55.0874       42.1422       38.4455       38.9710       40.5470       49.6816       54.0429       52.1937       58.3286       72.3179       77.1572        0.0000        0.0000        0.0000        0.0000        0.0000        0.0000        0.0000        0.0000        0.0000        0.0000        0.0000        0.0000        0.0000        0.0000        0.0000        0.0000
        0.0000        0.0000        0.0000        0.0000        0.0000        0.0000        0.0000        0.0000        0.0000        0.0000        0.0000        0.0000        0.0000        0.0000        0.0000        0.0000        0.0000        0.0000        0.0000        0.0000        0.0000        0.0000        0.0000        0.0000        0.0000        0.0000       35.0473       26.0531       26.4415       25.3114       23.0515       22.6266       26.3971       35.8939       26.7245       24.6965       40.2860       63.8065       81.3025       70.6543       60.9332       60.0892       47.9550       49.6019       41.1776       34.8809       69.2509       84.6859       81.5452       52.6233       40.2916       31.5001       40.5006       48.3607       50.2401       55.6884       51.8389       41.8826       24.9759       18.0830       16.9473       13.7388       10.0689        7.7439        6.3898        7.1027        4.9393        5.0898        4.7912        4.5057        4.3227        3.6818        2.5448        2.4519        2.4748        3.6744        3.7833        3.7668        3.1816        1.1907        1.0290        0.9596        1.1724        3.5259        7.7996        2.9721        6.3804        6.5377        6.9167        7.4675        5.5374        4.7260        4.3901        2.9183        5.2795        6.0804        5.8757        4.2439        4.3413        2.4880        1.9291        1.8745        2.1627        0.7378        0.6942        0.2951        0.3102        2.4241        2.6093        2.8631        6.5185        9.2899        8.5765       10.4551       12.8034        0.0000        0.0000        0.0000        0.0000        0.0000        0.0000        0.0000        0.0000        0.0000        0.0000        0.0000        0.0000        0.0000        0.0000        0.0000        0.0000        0.0000        0.0000        0.0000        0.0000        0.0000       47.7701       42.1147       35.3881       39.3063       35.6765       35.1588       33.3568       24.4060       31.1710       24.8377       53.6896       52.1834       31.4299       31.5719       29.5903       50.6229       44.6388       42.7739       40.3864       42.7234       43.6988       43.4471       43.6930       47.8953       54.6719       55.8082       61.8759       59.5589       85.9038       88.1546       76.9578       95.0776       96.0430       94.9582       83.5703       95.7663      115.3821      121.8849      119.3093      128.7448      125.8576      129.4774      125.5464      116.9540      101.0600       85.9103       84.7479       78.9800       62.6097       64.7161       64.4912       48.1730       32.0306       27.8327       28.4740       43.6514       28.9055       30.1416       31.9561       34.1610       33.4628       35.4107       57.0648       64.0244       48.6659       44.7442       53.7691       48.9298       54.6378       51.4166       39.7500       40.0492       39.3734       36.8500       37.1093       34.4501       29.4298       33.6696       40.8036       46.3889       48.9510       55.2377       61.6008       67.6118       67.2278       67.2640       59.4995       46.9324       45.3161       45.5060       45.1688       51.9549       51.6625       57.9739       62.5512        0.0000        0.0000        0.0000        0.0000        0.0000        0.0000        0.0000        0.0000        0.0000        0.0000        0.0000        0.0000        0.0000        0.0000        0.0000        0.0000        0.0000        0.0000
        0.0000        0.0000        0.0000        0.0000        0.0000        0.0000        0.0000        0.0000        0.0000        0.0000        0.0000        0.0000        0.0000        0.0000        0.0000        0.0000        0.0000        0.0000        0.0000        0.0000        0.0000        0.0000        0.0000        0.0000        0.0000        0.0000       34.9781       24.4188       22.2268       22.6404       18.9424       25.4422       34.3229       51.7651       46.7626       34.0195       31.2814       30.0283       31.9220       30.5956       42.2853       60.4143       57.6139      110.2522       61.1529       42.3139       37.5369       42.1598       42.0110       33.3945       36.9462       26.7436       28.9557       26.6066       26.8971       24.6392       29.2910       29.4158       26.4926       22.6573       18.4790       13.7376       10.3141        9.1831        7.1423        4.1228        3.6837        4.9044        5.0088        5.0123        7.2540        6.3621        5.9422        4.7175        3.0216        4.0125        3.8981        2.8270        2.3115        0.8808        0.7225        0.6760        0.7454        1.2140        1.3148        1.4083        1.4925        2.4305        5.0596        5.6988        3.8792        3.5652        6.2552        6.3847        4.2043        8.0032        3.8322        2.6347        8.4712        5.1381        4.0887        3.4268        4.0040        3.3667        2.7966        0.8231        0.5056        1.9886        2.1266        2.6922        2.6577        5.7954        7.4172        9.5063       10.7065       14.1628       12.6435        6.3951        0.0000        0.0000        0.0000        0.0000        0.0000        0.0000        0.0000        0.0000        0.0000        0.0000        0.0000        0.0000       44.2805       30.7359       29.3290       29.6105       34.6450       43.8134       48.8046       45.3462       42.6788       41.2833       38.3761       61.9631       37.9923       27.8127       35.0358       32.4050       44.7374       46.3791       45.3660       45.3441       43.8820       53.3590       52.0517       49.7624       53.4626       51.5641       60.5347       61.6493       55.7618       56.9324       80.8722       76.6303       76.5560       82.1921      131.3356      121.5086       84.8364       89.4906       83.0053       82.3711       88.2202      100.2253      124.7569      120.7209      115.8247      145.9530      150.3445      141.0741      132.1746      115.2904      107.7589       93.0808       80.4138       75.6849       63.6983       60.9099       52.9333       37.7898       25.7803       26.1688       52.4821       40.4695       27.9963       29.6114       33.2626       37.9681       37.2534       36.7102       54.2182       63.0343       59.2150       49.0455       55.6129       59.2196       53.5652       49.4643       45.0972       42.8835       40.1499       41.0331       42.1522       34.3675       29.3452       29.5649       34.7304       44.3371       50.5509       56.4908       63.8836       65.9796       67.9151       71.4608       66.1771       50.9995       47.3573       46.3842       44.7581        0.0000       53.5953       58.4262       68.1539        0.0000        0.0000        0.0000        0.0000        0.0000        0.0000        0.0000        0.0000        0.0000        0.0000        0.0000        0.0000        0.0000        0.0000        0.0000        0.0000        0.0000        0.0000
        0.0000        0.0000        0.0000        0.0000        0.0000        0.0000        0.0000        0.0000        0.0000        0.0000        0.0000        0.0000        0.0000        0.0000        0.0000        0.0000        0.0000        0.0000        0.0000        0.0000        0.0000        0.0000        0.0000        0.0000        0.0000       31.4887       29.6959       20.1153       18.6071       18.8576       23.2562       29.3449       24.2090       25.4988       28.5341       26.6007       26.8899       24.7704       27.1821       30.3827       29.6174       29.3845       24.4823       39.3731       38.1629       29.8589       26.7313       34.5592       31.9508       30.3322       32.7262       25.9502       27.1457       33.6728       44.8114       26.8960       20.9401       26.9665       18.9933       14.5704       14.5992       10.3812        7.6067        4.7972        6.6677        4.0198        4.8276        7.0595        7.3460       10.2112       10.6031        9.2117        8.4347        6.0164        4.9934        4.2623        3.8808        2.3944        2.1299        0.8398        0.7194        0.6906        0.7519        3.8765        1.3008        1.3803        3.3731        3.5186        4.4560        4.3332        3.2811        4.2883        3.7657        5.6876        5.7429        7.1568        3.4155        2.4434        3.0071        1.6773        2.5313        3.5772        5.7223        5.0098        3.1728        1.8206        3.7986        2.0486        1.9765        2.0941        2.2303        3.0160        4.5479        5.2635       11.9587       12.3258        7.5531        6.2423        7.0527        7.5788        7.7170        0.0000        0.0000        0.0000        0.0000        0.0000        0.0000        0.0000        0.0000       14.7162       25.3437       32.0808       26.6205       29.5380       35.3882       44.8329       49.6034       40.5982       46.2041       49.0820       46.6206       44.6122       46.3197       34.5591       39.3051       47.3487       51.9977       45.4200       45.8228       38.8926       41.6173       52.2150       62.1560       67.8946       75.2690       88.2190       76.2458       77.3028       67.3508       68.5491       69.1526       77.3372      104.4513       85.8146       87.5025       90.9810      101.1435      109.6406      108.9900      101.3301      111.6310      104.7907      112.4119      108.8264      101.3852      136.3031      153.0574      151.8267      143.4019      116.2308      104.3629       89.9765       82.0413       70.7271       56.6359       47.3811       42.2070       33.3763       32.9930       38.6139       40.3234       37.2867       27.6946       28.1567       37.6008       47.2363       41.4400       44.8731       59.3449       49.5314       54.7665       62.2486       66.0787       52.9972       56.3804       61.6749       60.4412       51.7517       44.1577       43.3991       48.4924       34.1411       30.9826       33.7381       39.1202       48.8790       53.1702       59.1449       68.5143       68.2009       72.2093       73.8397       67.3323       53.2918       46.8713        0.0000        0.0000        0.0000        0.0000        0.0000        0.0000        0.0000        0.0000        0.0000        0.0000        0.0000        0.0000        0.0000        0.0000        0.0000        0.0000        0.0000        0.0000        0.0000        0.0000        0.0000        0.0000        0.0000        0.0000
        0.0000        0.0000        0.0000        0.0000        0.0000        0.0000        0.0000        0.0000        0.0000        0.0000        0.0000        0.0000        0.0000        0.0000        0.0000        0.0000        0.0000        0.0000        0.0000        0.0000        0.0000        0.0000       23.4449       19.3204       17.8257       17.8981       20.1404       17.3944       19.6346       20.2013       22.7378       20.7688       20.7119       23.9004       24.0180       19.3842       19.1109       15.7244       20.8384       25.5392       21.9141       16.8142       12.2649       30.0337       27.5336       28.2419       32.0058       30.0486       28.9894       25.2807       30.0376       22.8834       18.9039       30.6598       36.0348       33.3805       18.9294       27.3277       13.4843       10.6922        8.5243        6.9510        6.0917        4.5621        4.1659        6.0536        6.6800        7.4821       11.1925       12.4955       12.9572       13.3623       14.8266        7.9651        5.0021        1.9536        1.5939        1.4623        1.3413        1.8352        1.6522        1.6234        1.7453        4.0108        2.1056        2.2157        2.3192        1.6539        3.4405        3.7149        3.2702        3.1478        3.3256        4.6724        5.5123        5.2174        3.7190        3.4241        3.3114        3.3387        6.0622        8.1305        5.5344        5.5501        4.9154        5.9194        3.9674        1.3418        1.0902        1.1514        1.2295        2.1791        3.7257        2.5112        4.1552        6.8297        3.1072        8.5064        9.0832       12.5262       12.7523       16.1646       17.3049        9.5126       15.8819       38.6791       57.9354       56.9608       29.3246       17.5332       19.7800       32.2379       34.8493       32.0861       57.0865       64.2325       65.8188       65.8538       61.8876       55.7823       60.9513       60.9743       66.1302       58.9383       67.2879       74.1314       67.2951       56.4869       50.3415       52.2799       55.2123       68.7321       79.4617       78.5617       84.1292       82.7303       79.6006       82.2424       74.1734       72.3937       77.2343       85.1352       91.1912      113.7695      111.3553      108.7192       98.5652      105.0700      120.8885      126.3767      135.4685      116.5404      122.1300      115.5759      132.4538      145.9886      161.9545      158.4748      134.7563      116.4583       96.4622       84.7729       78.2813       64.0641       50.6218       47.4983       49.6884       41.9373       38.7232       42.4570       34.5243       30.7216       29.1794       40.4027       61.9647       60.5104       65.2711       58.6548       57.1051       61.7053       71.5533       78.1271       65.6045       59.9115       69.9716       82.1947       84.5464       56.8273       45.6662       42.7265       41.4982       36.5916       35.5607       35.4212       39.6013       53.4874       58.8304       65.7073       71.8485       75.2476       78.3926       77.1617       70.6258       66.6580        0.0000        0.0000        0.0000        0.0000        0.0000        0.0000        0.0000        0.0000        0.0000        0.0000        0.0000        0.0000        0.0000        0.0000        0.0000        0.0000        0.0000        0.0000        0.0000        0.0000        0.0000        0.0000        0.0000        0.0000        0.0000
        0.0000        0.0000        0.0000        0.0000        0.0000        0.0000        0.0000        0.0000        0.0000        0.0000        0.0000        0.0000        0.0000        0.0000        0.0000        0.0000        0.0000        0.0000       22.2961       16.7865       15.8852       17.8632       18.7358       15.5230       15.1572       16.9103       16.0841       19.2054       27.1791       35.0007       28.2137       25.1156       22.1519       21.9238       19.8906       17.1963       11.7118        9.2787       11.0513       13.2965        9.7003        8.7359        9.9808       18.1539       19.1671       18.3833       15.2471       23.8820       18.4295       14.6898       17.4759       15.3758       14.7025       15.7035       19.5703       18.2552       17.1608       16.3895       14.6690       12.3607        9.0968        6.6911        5.1248        5.0379        5.7607        5.4991        4.9667        4.9482        7.4360        8.0555        9.2698       10.1019        7.8810        5.5472        4.8378        1.5781        1.3970        1.2763        1.2177        1.7372        1.6478        1.6547        1.7646        1.9740        2.2280        2.1731        2.5834        2.9585        2.8333        2.1093        1.7628        2.8432        4.2936        4.4232        4.4831        4.7655        4.4513        3.3941        3.3699        3.5738        4.4952        4.9927        4.8291        4.1296        3.0206        1.3435        0.2974        0.9919        0.9999        1.1695        1.3306        3.4272        8.5395        6.2457        2.7321        2.6469        3.1042        5.0140       32.5872       38.4914       29.9012       23.8854       21.0521       13.8235       25.6134       41.5692       46.3885       31.2518       39.0262       31.6614       23.6824       30.3706       47.8497       48.2654       52.8643       50.9485       57.1320       62.2128       68.6605       71.3298       82.1615       95.9688       82.3602       73.4999       61.6719       53.3798       59.1277       62.9809       51.7516       60.6223       75.2702       69.4326       76.5223       81.7840      124.1026      118.6561       94.0177       87.3148       79.3889       70.9346       80.7375       78.3165       93.0667      104.0489      112.3354      116.7799      109.2232      122.7461      111.0418      130.1358      115.9556      107.7886      105.1210      123.2791      133.6612      148.8622      157.1558      142.4506      128.7691      111.9383      101.9293       90.7279       89.4369       64.2086       59.5290       52.0981       53.9084       57.7177       56.6687       46.5455       40.6529       36.2654       37.7810       49.4227       59.0471       84.2777       80.2929       79.2788       81.0439       82.8895       85.0442       73.0532       70.2872       76.0806       80.3057       89.5332       86.9419       62.0448       51.5599       47.3343       45.5547       42.7649       48.6210       37.8865       40.0007       52.2453       59.3111       67.2545       72.3830       79.4185       81.3538        0.0000        0.0000        0.0000        0.0000        0.0000        0.0000        0.0000        0.0000        0.0000        0.0000        0.0000        0.0000        0.0000        0.0000        0.0000        0.0000        0.0000        0.0000        0.0000        0.0000        0.0000        0.0000        0.0000        0.0000        0.0000        0.0000        0.0000        0.0000
        0.0000        0.0000        0.0000        0.0000        0.0000        0.0000        0.0000        0.0000        0.0000        0.0000        0.0000        0.0000        0.0000        0.0000        0.0000       16.5461       15.7715       15.3966       16.3551       15.8836       16.5981       15.5125       15.4523       13.8000       12.3931       11.6637       14.7966       20.4415       23.3875       29.4469       30.4033       25.6582       22.4208       20.6249       15.6462       13.0431       10.0648       10.5522        9.6402        7.7315        7.2388       10.2588       12.0650       12.8011       11.1495       10.7188       10.6651       16.4435       16.8227       18.1930       11.0353       11.5337       10.7171        9.5604       12.2059       11.6555       13.4470       14.2805       10.7311        8.0180        6.1270        5.3352        4.4086        3.5595        3.7177        3.6401        3.3484        3.7861        4.0571        3.4403        6.9210        7.4176        6.6665        4.5143        0.4482        1.4375        1.2579        1.1571        1.1331        1.6729        1.6420        1.6708        1.7677        1.9591        2.0518        2.3442        5.2544        2.1348        1.7809        1.6463        1.7104        2.6188        4.4916        3.2537        3.3807        3.5206        3.4802        3.3724        3.4913        4.4605        5.9484        7.5257        6.8420        6.5522        4.0812        1.5072        3.8332        1.1416        1.1912        1.5075        1.9716        5.0337        8.0008        3.0910        2.5303        2.8869        3.0689        3.5453       33.6331       47.4041       33.9119       27.5050       29.7579       37.4851       30.0135       18.0020       29.3236       34.7215       43.5843       33.7946       25.7228       28.2794       35.3950       51.5169       54.1150       62.7865       75.7320       85.1016       75.7081       67.2241       81.0584      102.9017       84.1195       74.1044       70.8691       40.2384       35.5802       45.8073       58.5101       70.0188       77.2778       83.6721       82.9086       94.7036      110.4932      101.4776       87.1346       88.0837       80.2533       71.6722       70.8807       73.0493       76.8570      109.5914       98.8121      115.1309      126.7092      106.5458      115.2840      128.1913      108.9520      106.4675      101.3805      108.5663      114.1976      128.5081      125.5604      134.0867      139.9484      135.1134      117.8960      104.8425       96.3438       80.6800       73.0098       64.4107       56.4201       58.2154       57.8117       42.9052       39.9288       35.8184       33.5133       44.6288       50.9945       66.2833       74.7687       64.1578       59.3577       71.1555       85.5654       84.4806       76.7624       88.0998       86.6322       91.6266       71.7913       61.7555       55.4670       50.2486       47.1116       37.6793       37.4940       36.7413        0.0000       57.4422       65.6384       69.6481       76.3407       80.2428       90.4730        0.0000        0.0000        0.0000        0.0000        0.0000        0.0000        0.0000        0.0000        0.0000        0.0000        0.0000        0.0000        0.0000        0.0000        0.0000        0.0000        0.0000        0.0000        0.0000        0.0000        0.0000        0.0000        0.0000        0.0000        0.0000        0.0000        0.0000        0.0000
        0.0000        0.0000        0.0000        0.0000        0.0000        0.0000        0.0000        0.0000        0.0000        0.0000        0.0000        0.0000        0.0000       13.4469       14.7316       15.3311       18.2090       15.2885       13.9368       13.2872       16.9882       19.4049       21.1479       17.0101       15.3454       15.2429       17.4961       22.7219       23.3640       29.1280       28.3167       28.1902       24.8656       22.1409       15.4652       10.1242        9.6798        9.5682        8.4152        4.9755        6.1889        6.8172        9.7195        9.6326        9.7985        9.9504        5.1615       10.9726        9.9351        9.4066       11.6337       12.1040        8.0617        7.5170        7.2790        8.3960        9.1914        7.4530        9.4870        5.7350        5.0285        4.9297        3.4582        2.9867        3.1102        3.1384        4.0296        3.1028        3.0374        2.8865        2.6614        2.2942        0.4860        0.4421        0.4047        1.3164        1.1784        1.1063        1.0978        1.7713        3.0326        3.5162        2.0961        1.9329        2.0109        2.1064        2.1417        1.6892        1.7814        1.8195        1.8777        2.7647        4.5807        3.8557        3.2630        4.0350        4.9720        5.5230        4.4045        7.3877        8.4065        9.4297        8.0025        6.7345        3.8634        1.4465       19.2210       17.2143        1.6505        1.7556        1.8285        2.8363        2.9382        3.0440        3.9831        8.9646        4.4406        5.3208       24.2115       35.6928       38.0645       28.3726       27.9195       34.9390       61.7508       26.1067       31.5282       39.3650       53.4368       55.0889       37.8704       33.1327       50.0384       53.0151       69.0786       63.2631       48.9914       56.9871       50.1038       46.4548       50.9004       48.0962       41.0101       51.8409       69.2480       51.0646       47.8974       49.0800       73.1155       91.8851      102.5778       90.3375       98.1970      121.6424      120.6241      104.6680       98.7369       92.8805       80.7901       77.3627       73.0038       76.7190       87.4519       98.7774       85.5980      106.6129      115.5878      111.9792      109.2674      108.6951      100.1325       83.5963      105.7624      121.8508      131.8946      129.5298      122.8405      144.5683      124.4128      113.5553      120.1107      111.1750      110.8080       93.0296       86.1712       74.3872       64.4759       60.0458       49.5605       39.9313       44.8544       38.5446       39.8913       38.8354       42.1416       43.2616       47.9283       53.4940       54.1530       65.8949       75.9150       74.9333       74.5837       69.0672       72.0137       70.6211       68.6783       59.8414       56.3818       54.3820       53.4263       44.3701       43.0951        0.0000        0.0000        0.0000        0.0000        0.0000        0.0000        0.0000        0.0000        0.0000        0.0000        0.0000        0.0000        0.0000        0.0000        0.0000        0.0000        0.0000        0.0000        0.0000        0.0000        0.0000        0.0000        0.0000        0.0000        0.0000        0.0000        0.0000        0.0000        0.0000        0.0000        0.0000        0.0000        0.0000        0.0000        0.0000        0.0000
        0.0000        0.0000        0.0000        0.0000        0.0000        0.0000        0.0000        0.0000        0.0000       34.3689        0.0000        0.0000       14.8842       18.1770       14.9709       13.0785       15.7391       14.8173       13.7498       12.7997       13.9593       12.0787       19.8610       21.2096       21.4904       21.6623       17.9864       17.5207       18.8140       23.7446       29.2421       36.2524       26.7813       18.8566       14.4282       12.7705       11.9605        9.8198        8.7511        5.3740        4.5575        3.8505        6.8371        8.5756        7.3377        4.1690        3.6698        6.0444        5.5053        5.3777        5.1533        5.9169        5.4554        5.0956        5.8679        5.5688        6.9722        5.6700        3.7689        3.2490        3.0182        3.0164        2.9848        2.4751        2.5753        2.5943       25.6403      179.9639      155.5220       18.9354        0.8840        0.7491        0.3211        0.6617        0.9673        0.2752        0.2537        0.2440        0.4884        3.2778        3.2946        1.4463        1.2999        1.7777        2.8242        1.9758        2.5361        2.9491        2.4561        5.0031        8.2424        6.2190        5.7615        4.4626        6.1022        5.6823        6.8487        8.1144        9.4373        7.6983        9.9168        6.9090        5.4815        5.1895        4.6447        4.5942        6.1964       11.0232        2.8772        2.7575        2.8393        4.0946        4.4202        7.2673        8.6148       14.0666       13.5196       13.6891       13.6100       21.0100       25.9702       28.6719       32.4445       30.4295       42.4282       45.5272       43.4699       42.1535       48.7664       46.3943       34.1699       28.0317       31.4191       45.9230       60.6182       44.4079       36.4692       33.1660       46.8473       60.3441       47.5586       42.2771       43.7540       46.1263       60.6507       63.7691       66.0318       62.3323       91.2215       90.7878       93.2642      101.5450      111.7542      139.1044      137.3510      111.6833       99.0431       99.3539       85.6157       75.5998       80.6612       89.6735       77.7876       75.4406       97.0294       81.6342       80.4115       97.1492       97.9283       88.0679       87.1276       89.4280      116.0257      134.2496      132.6714      114.2996      121.2604      130.5707      118.0816      113.1526      107.9221       95.3398       85.6956       90.2549       83.4327       79.9107       69.3152       58.6514       51.1745       39.9484       39.3801       42.3812       39.3452       36.4054       34.4847       38.7544       39.1923       49.3148       53.2568       64.0854       71.3781       76.4341       73.6593       77.3529       80.8648       74.6168       73.1517       68.3470       66.5231       62.9829       60.3237       51.7468        0.0000        0.0000        0.0000        0.0000        0.0000        0.0000        0.0000        0.0000        0.0000        0.0000        0.0000        0.0000        0.0000        0.0000        0.0000        0.0000        0.0000        0.0000        0.0000        0.0000        0.0000        0.0000        0.0000        0.0000        0.0000        0.0000        0.0000        0.0000        0.0000        0.0000        0.0000        0.0000        0.0000        0.0000        0.0000        0.0000        0.0000
        0.0000        0.0000        0.0000        0.0000        0.0000       24.3135       15.6418       23.4115       12.5414       14.1039       12.7890       16.8395       22.2622       21.8253       17.6358       16.0403       14.8690       14.3628       15.3499       15.2248        8.4787        9.6114       15.8047       14.4592       13.3503       12.8321       17.5145       19.0237       23.1302       27.6537       36.2853       35.7355       26.8759       21.5404       17.2343       15.1470       14.5832       12.6161        9.0162        5.0937        4.7956        4.0723        5.7632        5.1866        5.8506        5.2433        5.0300       10.4808        8.7373        7.9721        4.8613        5.2220        5.3948        4.3091        4.9415        4.9944        5.4218        4.8017        3.0032        2.5696        2.5278        2.5717        2.8501        2.4374        2.3353        2.3352       36.2283      136.4919      155.0325      111.6550        0.4185        3.2492        1.4919        0.2492        0.2383        0.2475        0.2360        0.2324        0.4738        1.3226        1.3246        1.8971        1.7008        2.8489        4.3107        3.4492        3.8925        2.2186        4.2823        5.2787        6.1928        7.2834        6.9527        6.7086        8.1337        9.4038        7.8672        7.7021        9.7077        6.8070        6.8212        5.3473        4.1080        4.0804        4.1596        4.5583        4.9852        3.5083        3.7566        3.9077        3.7922        5.1292        5.4393        5.3864        6.6323        6.4998        7.4754        9.6150       13.1756       15.2268       25.8883       27.0487       32.6191       36.8110       38.8770       33.6181       28.2212       30.7212       34.3983       32.2324       22.8382       26.2562       28.4699       30.4919       33.3835       33.3721       33.0086       35.2929       39.8021       42.9199       47.5605       44.3160       41.9072       47.9227       56.3030       49.9754       52.6972       80.0600       80.0027       85.6150       98.2603      112.8014      126.9965      127.5846      119.6002      106.9421      109.5117       91.9769       82.2290       73.0390       76.9514       95.0320       92.3545       82.9629       80.8769       87.8806       93.1483       90.9995       92.2527       90.3049       88.0967       93.6761       93.8942      108.4274      135.7731      129.7741      133.7027      117.4363      110.1476       97.6002       82.7370       79.8489       80.8405       87.1055       92.4992       87.4249       70.2009       73.6550       52.6089       52.6385       35.0079       41.6950        0.0000        0.0000       42.1168       38.3957       41.3755       45.4954       49.5125       64.7777       72.7200       87.5632      102.4119       81.5222       82.7453       81.1071       76.9111       72.0513       69.8386       67.0138       68.1254        0.0000        0.0000        0.0000        0.0000        0.0000        0.0000        0.0000        0.0000        0.0000        0.0000        0.0000        0.0000        0.0000        0.0000        0.0000        0.0000        0.0000        0.0000        0.0000        0.0000        0.0000        0.0000        0.0000        0.0000        0.0000        0.0000        0.0000        0.0000        0.0000        0.0000        0.0000        0.0000        0.0000        0.0000        0.0000        0.0000        0.0000        0.0000
        0.0000        0.0000        0.0000        0.0000       20.8496       18.1685       16.0436       12.1451       12.8701       15.1998       17.4127       20.4021       22.5854       15.8453       20.2326       15.1451       13.2261       13.5623       12.0940        8.2279        8.0536        8.1898        8.7874        8.3631        9.9557       13.0080       16.3744       24.9175       25.4883       22.3512       30.2930       27.7968       24.3074       22.7831       17.4192       12.8280       11.9511        9.5730       10.0776        7.7567        5.2085        5.0448        5.9961        7.6396        8.9779        8.8233        7.7282        8.1234        7.3425        6.1284        4.7111        4.8198        4.2153        3.9182        5.1777        5.1824        5.1549        4.4628        3.1307        2.7936        2.6421        2.9807        2.7584        3.8090        2.9231        2.2779       10.4723      144.7436       85.2728       58.3832        2.3212        2.3274        3.1817        0.8067        0.7986        0.4674        0.5448        0.9661        0.9050        1.3159        1.3509        1.5468        1.5310        2.3833        2.7185        1.3855        1.4235        1.7062        3.3318        3.6012        2.7837        3.1734        3.8397        5.1564        7.1472        6.3797        5.7420        7.3643        8.9336        8.5401        6.9237        5.9644        6.2273        7.1902        9.1970       12.3389       14.0160        9.2334        7.5737        4.9233        6.1176        8.0688        6.6916        6.9192        6.9201        6.0401        5.6908        8.4668       14.1691       19.1625       24.0208       27.9027       34.2802       38.4951       30.6449       32.1849       33.9787       28.5464       19.2601       17.9391       18.2898       23.8708       31.9280       28.8797       28.6744       29.1507       31.7473       34.4679       38.5591       42.7498       43.8310       40.6284       38.6958       42.6707       36.9651       39.3923       48.7463       67.8335       61.3084       69.3398       80.1328       91.4561      113.3794      111.3349      112.5880       93.6178       94.9321       90.2187       88.6888       75.1275       76.3681       77.3895       91.0244       79.3658       77.6645       85.6807       89.6993       90.6788       94.8195       94.5668       93.2078       86.3069       88.9245      121.6813      153.1336      129.0692      117.5590      115.5333      114.2893      115.2490      111.7686      100.8179       94.8507       95.2362       91.8814       80.3246       74.0366       73.6703       75.7793       62.1594       56.8030        0.0000        0.0000        0.0000       39.0140       40.3405       43.6891       49.4177       54.5515       71.6019       87.7318       88.9696       88.8414       93.1140       92.0895       82.3830       79.2831       77.1982        0.0000        0.0000        0.0000        0.0000        0.0000        0.0000        0.0000        0.0000        0.0000        0.0000        0.0000        0.0000        0.0000        0.0000        0.0000        0.0000        0.0000        0.0000        0.0000        0.0000        0.0000        0.0000        0.0000        0.0000        0.0000        0.0000        0.0000        0.0000        0.0000        0.0000        0.0000        0.0000        0.0000        0.0000        0.0000        0.0000        0.0000        0.0000        0.0000        0.0000        0.0000
        0.0000        0.0000       31.5646       18.5899       17.7267       18.3977       15.6749       13.7641       14.1599       12.4627       13.3257       15.0625       16.6132       23.3464       20.6148       11.6569       10.4544       10.3242        8.9757        7.2744        7.9381        7.4228        8.1412        9.3937       14.9307       17.3307       18.1447       16.5011       14.5551       24.8671       23.2544       20.5830       20.3397       14.7980       13.4620       11.2202       10.3267       10.2327       11.4251       10.5324        6.9862        8.5560        5.3041        5.1118        6.2612        6.0966        4.4778        3.4654        3.6506        3.7157        3.8567        4.7890        4.4410        4.0500        3.9198        5.4012        5.1789        4.0848        3.4714        3.1686        3.1828        3.1930        3.1791        2.5207        2.5172        2.4310        4.6918       75.6920       15.9546       18.9779        3.2762        2.8728        1.9195        3.4031        3.0616        0.7296        2.8709        3.3584        3.6748        1.6057        2.1552        2.6607        1.4927        1.3616        1.2961        1.3458        1.7717        4.2698        3.8942        4.0969        3.9934        3.4906        3.6955        4.9143        6.5359        6.9672        7.9510        5.5803        5.8663        4.9272        7.1685        5.7238        5.5596        6.1153        8.5380        9.2135        9.8668        9.5219       10.0758        6.8197        6.6868        8.2091        8.2039       11.1853        7.9706        6.4777        5.9200        6.1726        7.3720       16.1304       23.9919       33.1623       38.0837       36.5226       31.1242       25.4100       20.7598       17.2046       17.4277       17.4306       18.6985       26.3988       25.7566       26.3094       27.7405       29.2751       32.0517       35.0121       47.3296       53.6028       43.9319       44.1213       40.6624       42.6430       46.7780       54.6306       56.2905       63.1438       57.0992       61.7033       71.3126       79.2426       96.1450      105.3529       98.5634       98.7859      102.3316      107.9455      100.1603       86.3053       92.3016      100.2912       81.0850       79.2405       79.6877       81.6340       89.0737       94.6737       87.5745       84.7571       84.0725       91.3618       94.9813      117.8108      114.6009       98.4146       98.4091      108.3383      116.8384      118.9904      113.2261      107.0101       98.8502       87.4366       90.0472       86.7499       95.7917      102.0345       76.4689       60.8848        0.0000        0.0000        0.0000       48.7749       44.9152       48.6476       56.5930       59.1955       63.0681       81.3191       79.5686       83.9179       80.0204       88.2059       81.4504       77.2468       78.6215        0.0000        0.0000        0.0000        0.0000        0.0000        0.0000        0.0000        0.0000        0.0000        0.0000        0.0000        0.0000        0.0000        0.0000        0.0000        0.0000        0.0000        0.0000        0.0000        0.0000        0.0000        0.0000        0.0000        0.0000        0.0000        0.0000        0.0000        0.0000        0.0000        0.0000        0.0000        0.0000        0.0000        0.0000        0.0000        0.0000        0.0000        0.0000        0.0000        0.0000        0.0000        0.0000
        0.0000       22.3746       20.8674       14.2097       13.9568       15.2927       14.5084       10.1941        9.2105        9.8364       12.1459        9.7163       13.5994       10.8076        7.9109        6.9878        7.2700        7.1971        7.0078        7.7674        7.9214        7.1748        6.9332        6.4748        8.9866       12.5999       15.9202       20.8207       15.9304       19.7506       22.4169       18.2036       14.8818        9.8113       13.6564       12.7472       11.0092       10.7867       10.5965        5.6658        8.7432        9.1023        3.7435        2.1094        1.9968        1.5299        2.2202        3.1995        2.7116        2.2926        1.1886        3.9232        4.4539        3.3786        5.7716       11.4901        5.4127        4.3992        4.4534        5.1264        4.9229        5.2789        4.9300        5.2778        4.8355        5.2123        4.4336        3.1424        5.5783        4.8658        4.7304        3.1468        3.0178        2.6990        3.5725        3.6917        2.8686        2.5571        1.6424        1.5635        3.5276        1.4905        1.5300        1.5543        1.6101        1.9456        2.8587        3.3144        3.1262        5.2120        7.9115       10.1455       11.5174       14.2746       15.9380       10.5387        7.5447        6.4913        6.1438        6.2956        7.9464        8.2332        9.2303        8.9890        9.6922        9.5911        9.2001        9.9029        8.7130       10.2802        9.5874        8.1701       11.3842       16.6627       11.1586        9.5414        7.4509        4.7349        5.3214        8.1784       17.9689       34.7161       31.0290       34.3827       26.5274       23.9361       18.7953       18.1883       18.5985       20.2108       20.6250       22.8294       23.5674       32.8708       32.2169       32.3944       35.3851       36.5643       38.5415       42.1766       48.7900       53.2515       51.1048       47.8645       58.5906       69.3437       65.0763       65.3982       71.7740       68.3244       83.2563       93.4299       94.4630      122.7950      107.7963      109.5821      106.0612       99.2108       98.6954      108.4611       93.2275       83.6134       83.1449       73.4798       71.6841       77.6685       83.6385       88.5707       85.1076       84.6551       83.5144       88.1553       80.6769       92.3711       95.0320       91.3016       92.4949       97.0106      101.7390      114.7312      114.1033      109.6141      103.9368       96.2487       92.9330       78.7591       89.1121       84.5320        0.0000        0.0000        0.0000        0.0000       85.7454       73.9917       78.7996       70.6774       82.0260       83.4457       85.4398       85.8825       82.4725       87.1352       86.8487       80.7820       76.3670       77.1527        0.0000        0.0000        0.0000        0.0000        0.0000        0.0000        0.0000        0.0000        0.0000        0.0000        0.0000        0.0000        0.0000        0.0000        0.0000        0.0000        0.0000        0.0000        0.0000        0.0000        0.0000        0.0000        0.0000        0.0000        0.0000        0.0000        0.0000        0.0000        0.0000        0.0000        0.0000        0.0000        0.0000        0.0000        0.0000        0.0000        0.0000        0.0000        0.0000        0.0000        0.0000        0.0000        0.0000
        0.0000       25.6099       21.6155       15.6475       13.7333       13.2933       13.1525        8.9197        8.9164        9.8553       10.4144        6.4172        5.8570        6.0638        7.0865        5.9166        5.8526        6.6851        6.6752        5.8057        7.1461        7.5471        7.6643        6.5662        6.7539        9.0140       12.3031       14.8242       17.0451       14.7788       14.4378       18.3134       17.9381       11.7537       13.2409       14.7307       15.6768       14.0009       11.0427        3.8339        4.5479        3.4164        2.2160        1.3376        0.6164        1.1722        1.5177        1.6837        0.6751        0.6976        1.0742        3.3117        4.4762        4.2601        8.1526        9.7560        4.8783        4.9852        5.1837        5.4781        5.8833        5.9819        5.6293        6.9636        6.8263        7.1710        5.5355        4.0992        4.4795        3.7710        4.0927        3.1064        3.2800        3.0079        2.8121        1.3651        1.4025        1.2426        1.6812        3.0146        2.7123        2.3903        3.5702        3.6643        2.2845        2.5582        4.6984        7.4226       14.9654       13.7790       18.6723       16.3578       18.9827       22.0912       18.8772       14.7475       13.5184       12.1424        8.9038        9.8052       12.0403        9.0549       13.5140       13.0632        9.8924        9.2164       10.5281        9.7954       10.2128       25.5767       23.1677       19.8990        9.5092        8.9888       12.3016       16.0921       12.7153        5.6616       11.0490        9.7736        9.3502       36.7273       28.6138       22.7146       22.9782       50.0123       29.1587       19.2124       20.7069       23.1207       22.2605       24.2806       26.0323       33.9873       35.4268       33.0692       37.4460       43.2600       47.2937       64.3885       64.2702       64.3948       62.6321       57.7464       58.8307       65.2946       68.6304       74.7952       88.6374       81.3175       92.6776      106.4981      121.5039      113.9225      100.0307      101.3574      104.0683      100.5459       91.6659       84.0577       81.3965       80.7321       82.0464       75.7481       80.9204       87.1750       81.3195       91.2892       92.4413       90.3738       85.1122       79.4476       87.9147       99.8828      101.8054       99.5011       91.8055       83.9125       82.0951       93.5347      102.6738      100.2742       98.1607      100.8462       95.0425       98.3007        0.0000        0.0000        0.0000        0.0000        0.0000       69.3194       68.9778       75.8418       98.0577       82.3064       91.1978      110.5592      110.0576      101.7265       93.2532       98.9028       96.6032       91.2032        0.0000        0.0000        0.0000        0.0000        0.0000        0.0000        0.0000        0.0000        0.0000        0.0000        0.0000        0.0000        0.0000        0.0000        0.0000        0.0000        0.0000        0.0000        0.0000        0.0000        0.0000        0.0000        0.0000        0.0000        0.0000        0.0000        0.0000        0.0000        0.0000        0.0000        0.0000        0.0000        0.0000        0.0000        0.0000        0.0000        0.0000        0.0000        0.0000        0.0000        0.0000        0.0000        0.0000        0.0000        0.0000
       20.4346       23.7565       22.3422       16.7707       21.2672       16.1768       14.7813        9.1582        8.5100        8.6063        7.8666        5.8833        4.8492        6.2711        7.3761        6.1220        5.5154        5.3364        5.3696        5.7756        7.1708        8.4967        7.8512        6.0337        6.1352        7.4110        8.4111        7.9004        7.9956       10.7724       14.7043       18.6025       16.7939       13.1768       16.0265       17.6934       15.3086       10.6904        6.1222        4.5984        3.0866        3.2545        4.0089        1.5881        0.8053        0.8115        0.7201        0.8831        0.1750        0.9540        1.3194        2.9918        3.0403        3.5520        3.6881        5.2616        5.2962        5.5672        5.7197        6.1907       13.7807        7.2904        7.9234        8.6698        8.1377        7.6532        6.5375        4.9098        5.1180        5.7245        5.9146        4.0197        2.6262        4.4552        3.2632        1.1988        0.8956        4.1352        5.7461        3.7268        5.5490        3.5593        3.3300        3.9076        3.5045        5.2866       12.3601       24.6904       22.2457       16.4959       12.5907       13.6919       41.8383       45.4984       17.9761       23.7477       33.6028       27.2871       35.6547       40.6894       31.7318       15.9433       13.3943       20.2181       28.6553       16.9462       16.1912       16.1458       23.7943       29.0279       39.2927       57.1423       44.1252       25.9900        8.9577        6.7189        5.7581       11.1699        8.1445        8.3511        9.1003       10.5284       12.8542       16.8093       18.0579       19.1908       20.2945       20.8909       20.4920       21.2802       22.4539       24.4667       25.3336       35.7024       34.3190       36.7208       41.9871       45.0457       48.3690       68.2663       78.2898       63.0634       56.4671       48.3101       50.9964       64.2879       68.6827       79.9928       86.2063       86.6673       96.0349      107.6016      101.0686      107.3260      102.1246      102.2106       99.9549      100.2235       87.5467       86.6387       86.4234       85.4872       88.0534       74.8901       85.1952       91.0739       82.8472       86.1190       90.1910       92.9352       88.5138       88.3130      100.2140       98.1906       83.9207       68.3636       67.4856       62.6648       69.5605       90.0203       95.9046       89.9857       97.6316       98.4861      102.6382        0.0000        0.0000        0.0000        0.0000        0.0000        0.0000       66.9462       57.9934       60.2041       62.9025       79.5798       90.3838      108.7354      121.1493      108.3731      105.1707        0.0000        0.0000        0.0000        0.0000        0.0000        0.0000        0.0000        0.0000        0.0000        0.0000        0.0000        0.0000        0.0000        0.0000        0.0000        0.0000        0.0000        0.0000        0.0000        0.0000        0.0000        0.0000        0.0000        0.0000        0.0000        0.0000        0.0000        0.0000        0.0000        0.0000        0.0000        0.0000        0.0000        0.0000        0.0000        0.0000        0.0000        0.0000        0.0000        0.0000        0.0000        0.0000        0.0000        0.0000        0.0000        0.0000        0.0000        0.0000
       15.9517       16.5431       18.2874       18.5876       15.8301       13.8517       17.8488       10.1834        9.8638        9.1750        8.7045        7.0173        6.0557        7.8760       10.6313        6.8430        5.2435        4.9734        5.4543        6.6447        8.3730        9.1312        8.9158        6.2301        6.4501        7.0409        7.5094        7.4593        7.1364        7.7553        8.1568       11.0700       10.1701       14.9397       16.2767       14.4415       12.9128        9.9889        9.5620        8.4547        5.0509        4.1127        3.3535        1.3139        0.3549        0.3890        0.5103        0.1538        0.1824        0.5144        0.5700        2.4793        3.1344        3.4543        3.3513        5.6748        5.7652        5.8903        6.1920        6.7054        8.0671       10.3607        9.6480       10.3475        8.5511        6.2931        5.5855        4.3716        4.2442        6.0044        8.8013        5.8681        8.4321        7.4501        4.4398        2.5952        1.4336        2.4597        2.2518        2.3798        1.8479        1.3665        1.4768        1.6413        1.6568        2.7997        3.8014       19.1614       18.1804        9.9766        8.5563       12.1821       21.5879       27.1705       25.0322       24.4282       24.5351       23.5864       31.7600       45.6484       75.0728       79.5329       51.0237       44.7834       47.4763       45.8973       37.9565       40.1888       29.0922       66.3248       76.1892       74.0764       52.7999       28.6413        9.7703        7.0098       10.5446       11.5764        5.2629        7.5538        8.1092       19.7050       11.0918       14.6953       17.2581       18.8587       25.4106       29.3007       25.2904       28.6707       26.2005       25.7335       34.2103       37.6989       38.8896       42.4133       49.2779       55.7878       50.7891       59.4217       72.1469       69.8041       58.5231       52.4967       62.0641       63.3202       77.8593       94.8032       99.0534      102.0040      102.6742      101.0449       98.4256      103.7077      115.7347      103.2394       98.3018       99.9578       81.5643       87.9740       80.5658       72.7559       66.9431       64.5966       75.6377       87.3456       87.1742       80.4906       87.5000       87.9768       92.0872       85.4404       80.1034       68.7990       56.7383       50.9110       48.8137       55.8260       64.3864       78.6225       78.4520       89.8396       94.7200      105.9804        0.0000        0.0000        0.0000        0.0000        0.0000        0.0000       40.9500       72.3439       63.4146       69.9823       57.8530       72.3922       92.6287      107.3022      120.2865      121.1032      114.2464        0.0000        0.0000        0.0000        0.0000        0.0000        0.0000        0.0000        0.0000        0.0000        0.0000        0.0000        0.0000        0.0000        0.0000        0.0000        0.0000        0.0000        0.0000        0.0000        0.0000        0.0000        0.0000        0.0000        0.0000        0.0000        0.0000        0.0000        0.0000        0.0000        0.0000        0.0000        0.0000        0.0000        0.0000        0.0000        0.0000        0.0000        0.0000        0.0000        0.0000        0.0000        0.0000        0.0000        0.0000        0.0000        0.0000        0.0000        0.0000
        9.5428        9.3928        9.4427        7.7902        7.2379        8.9020       13.7227       14.1571        7.8248        6.9317        6.3073       11.0365        6.1969        7.8079        6.9701        5.2417        5.1370        4.8642        4.6733        7.9872        9.1483        9.2986        9.1760        8.0287        8.1195        8.4931        9.3512        7.1135        5.4165        4.9334        5.1438        4.5026        6.0108        9.6140       15.2504       11.5460        8.5023        4.7398        2.4041        1.7747        2.1699        2.1783        4.1688        1.4962        0.4040        0.4753        0.6502        0.4040        0.4315        0.2561        0.3230        1.5752        2.7009        3.9335        3.5082        6.8536        8.6970        8.3755       11.7478       12.6605       10.7462       12.1186       15.4257       14.3485       14.8277       14.5217        9.4404        7.3440        5.5504        8.1325        5.5803        3.9504        3.4938        3.5453        2.5332        2.0057        1.3461        1.1178        1.0551        0.9870        0.8644        0.9138        1.0072        1.7209        1.8618        2.1325        3.6370        7.8172        9.3128       13.0513       10.0447       10.5951       11.9131       14.9222       28.6155       31.5168       31.4938       37.3298       33.4553       26.5928       35.0720       49.7499       66.5182       67.8073       58.0119       44.9875       53.8458       59.3694       60.5389       45.2044       49.2079       35.8114       35.3418       29.3501       16.2016        9.6967       12.7151        7.8021        8.9763        9.2564        9.0762        8.4328        8.5313       13.2568       14.9651       15.0870       17.0297       18.3028       18.8922       23.9598       26.6545       31.3724       39.4156       41.2148       34.1120       36.4014       45.4747       48.1253       47.7155       57.2095       66.0739       64.3633       58.5571       60.0679       62.7033       65.2346       69.0187      104.3259      123.9899      142.6750      126.7468      119.4809      120.6530      111.3841      106.0183      102.5213      103.6407      106.7018       93.8318       87.3104       78.7389       69.6059       69.5246       60.4011       56.9385       75.4548       69.6621       93.8670      108.6474      109.3749      102.2398       75.8803       74.2811       58.5849       49.5016       42.1385       42.8047       48.2206       54.0284       69.5215       81.7809       87.9236        0.0000        0.0000        0.0000        0.0000        0.0000        0.0000        0.0000        0.0000       58.5900       70.9065       69.2661       65.8850       69.7203       39.9000        0.0000       91.7700      155.7600      159.3000      152.8800        0.0000        0.0000        0.0000        0.0000        0.0000        0.0000        0.0000        0.0000        0.0000        0.0000        0.0000        0.0000        0.0000        0.0000        0.0000        0.0000        0.0000        0.0000        0.0000        0.0000        0.0000        0.0000        0.0000        0.0000        0.0000        0.0000        0.0000        0.0000        0.0000        0.0000        0.0000        0.0000        0.0000        0.0000        0.0000        0.0000        0.0000        0.0000        0.0000        0.0000        0.0000        0.0000        0.0000        0.0000        0.0000        0.0000        0.0000        0.0000
       11.3259       11.2087        9.5494        6.9956        6.9301       12.8798       14.4787       13.4107       13.2681       13.1395       14.4885       11.7561        9.3902       10.5550        7.5514        5.6717        5.0074        5.4576        5.3184        8.6953       10.0879        9.4894        9.4947        8.3034        8.5030        9.1706        9.5531        4.8071        4.1440        4.3294        4.2241        3.6798        4.9971        9.6885       15.9351        8.8157        1.7921        2.9817        0.8370        0.7460        1.0170        2.5892        4.0909        1.9687        0.6137        0.4955        0.6495        0.1743        0.5385        0.6040        2.0186        6.4986        6.8637        9.1317        9.1013       10.0327       12.6882       13.4306       10.2469       11.5892       15.9527       16.5528       17.7289       17.5162       11.8340        9.6050        7.7478        8.8858        7.5542        5.2187        4.6342        4.5065        3.0312        3.4238        4.1964        2.2575        2.2373        1.7313        1.1438        1.0556        0.9925        0.9140        1.1801        1.7852        2.3075        3.7378        4.6690        6.2614       10.3125       13.7708        9.0907        9.4803       10.4694       16.7429       21.0177       21.8051       31.3263       33.4940       36.6402       42.2789       45.8858       40.7563       34.8556       43.0545       58.2051       60.1715       69.3288       63.0970       56.5922       52.3486       35.9177       26.7957       24.5911       20.3603       16.9126       14.1361       20.0377        8.5681       10.5199        9.3868        6.6830        7.2666        9.5559       12.7316       13.4120       13.8657       16.1104       20.1527       20.6309       22.6563       34.4029       40.4774       29.1913       34.0545       34.4857       35.2688       41.9230       45.8578       43.2467       52.0483       57.5816       59.8202       64.9813       70.9489       68.2407       75.9389       84.0412       94.1321      114.1646      117.1321      114.9724      117.0888      111.0601      111.9438      114.2773      116.0594      116.8717      107.8632       97.2159       81.8014       75.4044       78.2863       64.5943       61.0766       56.3084       61.2999       52.4486       83.8926      102.4740      106.8099       87.2967       61.5227       54.9424       50.4533       43.8980       36.9364       41.7063       46.1789       46.4461        0.0000        0.0000        0.0000        0.0000        0.0000        0.0000        0.0000        0.0000        0.0000        0.0000        0.0000       80.4600       74.4352       73.1908       71.5209        0.0000        0.0000        0.0000        0.0000        0.0000        0.0000        0.0000        0.0000        0.0000        0.0000        0.0000        0.0000        0.0000        0.0000        0.0000        0.0000        0.0000        0.0000        0.0000        0.0000        0.0000        0.0000        0.0000        0.0000        0.0000        0.0000        0.0000        0.0000        0.0000        0.0000        0.0000        0.0000        0.0000        0.0000        0.0000        0.0000        0.0000        0.0000        0.0000        0.0000        0.0000        0.0000        0.0000        0.0000        0.0000        0.0000        0.0000        0.0000        0.0000        0.0000        0.0000        0.0000        0.0000        0.0000        0.0000
        0.0000        0.0000       19.3168       10.2087        0.0000       18.4472       21.7469       14.4669       16.3903       16.0302       10.8109        9.6500       10.3368       14.2321       14.6443       12.2900        5.3566        6.1888        7.2300        9.1425       10.1693       10.8100       10.9864        8.4692        8.2120        7.9273        7.5816        3.8165        3.9023        3.4940        3.6582        2.3062        6.0514        5.8701        5.9181        2.9157        1.5357        1.6891        2.6470        0.7887        0.2501        1.4316        3.8904        4.7669        3.3895        0.4545        0.6617        0.6179        1.7708        5.5264        6.8468        8.3092        6.9357       10.9430       11.9846       13.2544       13.7798       12.6219       14.9493       18.8017       17.4670       20.8050       21.8927       19.1266       16.5646       13.2059        8.6361       11.2388        7.1219       12.0993       16.4666       12.3020        2.8467        1.3461        0.9699        1.1243        0.9165        0.9065        0.9157        0.8670        1.3607        1.2995        1.0579        1.8501        2.5750        4.7198        6.6339        6.8531        6.1136        6.3982       10.2167       15.0523       18.7789       27.6384       28.6774       32.1161       24.4101       22.7947       25.7770       37.9658       52.5107       35.0460       32.7183       49.6864       61.2815       66.6468       81.8009      102.9326       81.4644       56.8171       45.1620       31.5680       27.4988       21.5934       25.3607       20.8061       18.6660       13.9267       14.5288       11.8342        6.9030        6.5764        7.7707       12.0735       13.1284       13.5077       14.5705       18.2951       18.2482       18.8688       38.3795       31.4964       29.3304       33.0219       35.4164       43.7292       45.1383       43.2005       39.9260       52.0558       58.9860       66.8277       78.2106       77.1697       68.4538       82.1345       89.8037      103.1422      107.1053      102.1521      107.1146      114.0191      121.6825      128.5539      128.7983      130.8831      113.1580      100.0266       99.8744       89.4096       78.5019       82.6787       83.4745       70.7231       67.9265       61.5913       63.1227       62.3827       74.9030       78.9459       64.8174       48.2212       41.2196       39.3069       39.7321       36.1418       37.4593       41.8650       47.0941       64.1072        0.0000        0.0000       68.4220        0.0000        0.0000        0.0000        0.0000        0.0000        0.0000       86.5200       75.3900       92.2391        0.0000        0.0000        0.0000        0.0000        0.0000        0.0000        0.0000        0.0000        0.0000        0.0000        0.0000        0.0000        0.0000        0.0000        0.0000        0.0000        0.0000        0.0000        0.0000        0.0000        0.0000        0.0000        0.0000        0.0000        0.0000        0.0000        0.0000        0.0000        0.0000        0.0000        0.0000        0.0000        0.0000        0.0000        0.0000        0.0000        0.0000        0.0000        0.0000        0.0000        0.0000        0.0000        0.0000        0.0000        0.0000        0.0000        0.0000        0.0000        0.0000        0.0000        0.0000        0.0000        0.0000        0.0000        0.0000        0.0000        0.0000
        0.0000        0.0000        0.0000        0.0000        0.0000       18.7628       19.4257       19.6634       20.4294       14.7750        7.2697        6.5684        9.1686       12.5470       15.9575       13.5402       12.4956        8.5623        7.5865       10.7579       12.3893       12.9321       11.3826        8.6869        8.2450        7.7346        7.2918        3.6071        3.3734        3.2044        3.7678        5.3382        8.2714        5.5055        5.7657        3.4910        2.8301        1.7814        2.1885        3.4988        0.7024        2.3703        3.7699        3.3986        2.6669        0.4779        1.2226        4.1933        5.7133        6.0642        7.2371       12.7844       10.5492        8.8281       10.5954       16.7685       21.3443       13.8692       27.1626       24.2376       15.6661       13.6841       14.1678       12.4600        9.9614       10.9348        9.4630        5.2116        5.9325       93.8197       60.4460       73.3438        1.2917        4.1348        1.8695        0.9486        0.9262        0.9239        1.2486        0.9010        0.9219        0.9892        1.1063        2.0171        2.1886        2.5889        5.2632        9.7030       12.4655       13.6599       20.7494       16.6477       20.0524       20.9786       28.9602       30.0328       30.6850       33.1265       37.0208       36.2414       30.0199       34.8221       34.8002       41.6744       44.0384       54.0873       60.3695       52.2442       81.3545       62.2720       40.5455       35.4595       34.9873       29.5165       28.7587       20.0615       16.4467       10.4492        8.9924        7.8467        7.1395        7.0890        7.6695       11.2338       11.2845       11.6435       12.4770       14.1174       15.8134       20.6899       41.1543       29.6348       26.4202       27.3299       29.7639       34.7800       36.4806       39.5088       41.0556       56.7109       61.6352       63.5009       73.8154       81.1551       81.5569      117.2499      134.3248      123.4554      134.4335      137.9929      136.5271      135.4023      139.7157      141.6640      128.1540      114.4730      107.5196       98.8002       93.7246       93.9198       86.4352       78.5717       74.1809       64.0386       57.7859       60.3852       62.0272       72.2894       72.4094       70.6337       66.8671       54.1868       42.2128       43.7413       43.9382       38.7649       36.7308       53.8499       65.6556       95.3639       64.6498       52.8125       56.2328       32.1682        0.0000        0.0000        0.0000        0.0000       68.0700       69.5700       76.8600      100.7400        0.0000        0.0000        0.0000        0.0000        0.0000        0.0000        0.0000        0.0000        0.0000        0.0000        0.0000        0.0000        0.0000        0.0000        0.0000        0.0000        0.0000        0.0000        0.0000        0.0000        0.0000        0.0000        0.0000        0.0000        0.0000        0.0000        0.0000        0.0000        0.0000        0.0000        0.0000        0.0000        0.0000        0.0000        0.0000        0.0000        0.0000        0.0000        0.0000        0.0000        0.0000        0.0000        0.0000        0.0000        0.0000        0.0000        0.0000        0.0000        0.0000        0.0000        0.0000        0.0000        0.0000        0.0000        0.0000        0.0000        0.0000
        0.0000        0.0000        0.0000        0.0000        0.0000       32.4553       28.6541       15.8159       13.3834       13.2263       11.6158       11.9908       16.1737       13.7022       18.1053       15.7933       13.0845       10.0856        9.5647       11.9450       12.9163       12.6167       11.8712        7.9921        7.1678        6.4885        6.1943        4.7031        3.7463        4.6639        6.8516        6.7688        6.9836        6.3467        1.7813        3.5151        3.0384        3.1289        2.6565        1.7562        0.4957        2.4307        3.0248        1.6885        1.4236        2.8149        3.8315        9.2640       10.4246        9.9880        9.9508       11.3902       16.6438       41.7548       37.8009       70.4445       67.1022       29.0892       30.5629       32.4696       18.1875       23.0344       24.4353       19.6160       17.1596       15.2152       11.3720        7.8208       10.7223       72.2172      105.8806       59.5528        3.5652        3.6840        2.3101        1.7835        2.1971        2.3837        1.9255        1.6706        1.8081        1.9983        2.0486        3.2528        2.9686        3.2756        4.2350        4.7199       11.5641       17.7247       22.6843       21.9587       23.3921       19.2792       22.1312       22.2281       21.6756       32.1016       36.9379       25.9743       25.5796       22.4075       23.8296       32.4491       28.4491       30.0312       37.3636       37.4686       42.8447       48.3516       49.6817       62.8894       75.5516       51.1557       46.2282       25.2500       20.5382       17.6673       15.8510       13.6560       11.7749       11.2792       11.2464        8.3851        8.1470        8.0881        8.3971        8.9228        9.4945       17.2678       20.8185       17.2954       18.3977       19.0173       19.6483       22.0648       23.2930       29.5425       32.2035       52.4249       62.0574       66.0629       62.7310       66.7318      101.0545      146.8462      153.7066      158.4218      163.1251      169.8627      160.7009      168.4674      162.3105      147.5559      133.5887      120.4270      133.8988      111.1920      105.0663       97.1400       92.9047       88.9387       81.6877       77.3884       72.2847       82.1344       88.2888       81.6424       80.3979       75.6232       63.2007       45.3327       39.0109       36.3267       43.2742       54.2575       47.4934       44.8184       48.7434       56.5105       63.0539       59.6061       67.5670       69.5445        0.0000        0.0000        0.0000       90.3330       95.3727      104.0361      121.8115      135.3391      133.8595        0.0000        0.0000        0.0000        0.0000        0.0000        0.0000        0.0000        0.0000        0.0000        0.0000        0.0000        0.0000        0.0000        0.0000        0.0000        0.0000        0.0000        0.0000        0.0000        0.0000        0.0000        0.0000        0.0000        0.0000        0.0000        0.0000        0.0000        0.0000        0.0000        0.0000        0.0000        0.0000        0.0000        0.0000        0.0000        0.0000        0.0000        0.0000        0.0000        0.0000        0.0000        0.0000        0.0000        0.0000        0.0000        0.0000        0.0000        0.0000        0.0000        0.0000        0.0000        0.0000        0.0000        0.0000        0.0000        0.0000
        0.0000        0.0000        0.0000        0.0000        0.0000       28.4007       28.6620       20.5584       17.3693       18.0894       25.0510       20.8508       21.5186       17.3049       14.8509       17.9351       15.4364       11.1343       10.0757       13.5789       14.9520       14.9642       13.3254        8.3367        7.1957        6.8074        5.8204        4.2253        4.5914        5.6901        4.7658        2.8868        1.9924        1.3898        1.4653        3.3093        5.2607        5.5339        2.7162        1.7735        1.0967        1.0187        1.1825        0.7424        2.0781        3.8371        4.1910        7.0339        7.1228        8.0252        7.1168        9.8691       19.0131       24.4783       27.3210       24.4814       30.6671       34.3351       29.7161       18.2582       15.3197       15.5338       10.9924       22.5207        5.7073        4.4813        7.7351       19.3651       27.7347       28.2061       15.9942        9.0424        8.1632        3.1984        3.9606        2.3064        2.3263        3.1607        2.3172        1.8359        2.0320       37.1481        2.1399        3.1499        3.6710        4.1165        4.2126        6.2092       10.1023       15.2946       16.5880       20.2780       11.9071       15.8400       17.2913       24.9686       28.5870       30.3897       33.2443       22.9642       18.8186       19.6390       21.6508       23.1786       28.1329       29.7227       35.9292       43.1899       36.6737       36.5699       40.5859       54.5984      161.7751      132.0796       86.7794       50.6169       25.8132       26.0439       23.1651       26.3600       26.0078       13.1196       12.1576        8.2384        7.4939        7.7846        8.1227        7.8998        9.1607        9.2103       13.4728       16.5837       18.8061       21.8710       26.4860       25.1099       27.3676       33.4546       50.1199       80.3801       94.4124       92.6193       91.5946      106.5413      142.1252      153.7443      160.3935      156.9069      172.0315      180.9765      170.8340      174.5771      169.8824      143.4334      136.4976      127.4723      115.3436      108.3050      103.0405       99.0749      100.2224       94.1331      109.3092       94.1244      107.4930      116.0716      117.9947       93.4279       87.4200       77.1949       63.0082       43.0688       37.5832       39.2155       47.8419       53.0390       51.5258       51.3222       53.8537       64.2785       66.9345       77.5172       88.7733       99.9871        0.0000        0.0000       99.6688       96.0344       98.3609      111.0733      126.0008      137.9712      138.4931      134.0810      138.5812      121.8332      128.5518      124.9904        0.0000        0.0000        0.0000        0.0000        0.0000        0.0000        0.0000        0.0000        0.0000        0.0000        0.0000        0.0000        0.0000        0.0000        0.0000        0.0000        0.0000        0.0000        0.0000        0.0000        0.0000        0.0000        0.0000        0.0000        0.0000        0.0000        0.0000        0.0000        0.0000        0.0000        0.0000        0.0000        0.0000        0.0000        0.0000        0.0000        0.0000        0.0000        0.0000        0.0000        0.0000        0.0000        0.0000        0.0000        0.0000        0.0000        0.0000        0.0000        0.0000        0.0000        0.0000
        0.0000        0.0000        0.0000        0.0000       32.9767       39.6999       35.1472       17.8058       21.6248       24.0678       18.8749       22.7546       26.2375       21.9721       23.9792       23.1361       16.2846       12.4999       11.8658       14.3923       14.4497       13.5199       11.9842        7.6287        7.1293        6.6884        5.8805        5.2731        4.6688        2.5906        2.5901        0.9148        1.9962        2.3497        2.7969        5.3955        3.6425        2.3504        1.4694        1.1616        1.7608        0.5545        0.8570        2.3399        6.8242        5.5167        4.8181        7.1084        9.8538       19.6919       27.1471       22.1821       26.0051       18.9005       16.4090       39.3020       42.2704       32.7713       13.4253       22.5640       22.7357       30.8569       23.2186       10.4431        5.4581        8.9762        6.2343        6.7199       16.0770       16.1366       16.2604       19.2893       20.7480       15.4939        4.2739        5.5420        7.7299        5.9353        3.9746        2.2665        5.6355        4.0531        2.7021        3.7048        4.2387        7.4888        4.4264       11.2072        6.9766        8.0488       10.3122       14.8809       15.2589       14.8212       33.9572       16.4291       13.6268       18.0728       20.7557       17.8329       18.9565       23.0781       22.3887       25.0527       24.7899       23.9136       25.8010       29.1887       34.1878       38.5275       40.3954       48.0725       51.1466       77.1077       59.6961       56.0809       41.6324       37.0455       35.0764       34.4249       29.4597       21.8948       11.8969        8.4696        8.4230        8.6267       11.3548       10.4401       14.0582       12.7777       16.0847       21.5298       20.0309       27.3199       28.8898       36.0795       41.8595       52.0411       58.4591       81.6075       97.8778       94.8681       96.0459      104.7387      118.6273      142.8554      178.0242      176.8926      177.6441      191.7318      178.0174      176.4044      174.4308      170.7128      138.7095      122.2961      133.0697      125.8795      124.5285      126.1563      116.7773      128.1354      115.4580      114.5425      128.0254      115.5801      111.9193       89.5815       89.5267       81.9812       62.4551       50.9449       49.7292       50.3475       52.9500       60.0565       60.8332       66.1448       73.8180       94.2356       82.8541       79.2363       96.7867      103.4074        0.0000      120.3669      116.8740      120.4219      118.5574      127.7078      121.3652      133.8688      135.9078      137.8287      144.2557      134.1884      141.0071      164.3008      197.8586        0.0000        0.0000        0.0000        0.0000        0.0000        0.0000        0.0000        0.0000        0.0000        0.0000        0.0000        0.0000        0.0000        0.0000        0.0000        0.0000        0.0000        0.0000        0.0000        0.0000        0.0000        0.0000        0.0000        0.0000        0.0000        0.0000        0.0000        0.0000        0.0000        0.0000        0.0000        0.0000        0.0000        0.0000        0.0000        0.0000        0.0000        0.0000        0.0000        0.0000        0.0000        0.0000        0.0000        0.0000        0.0000        0.0000        0.0000        0.0000        0.0000        0.0000
        0.0000        0.0000        0.0000        0.0000       36.7504       34.6589       35.3404       29.4788       26.3029       29.0493       18.5136       17.1245       15.8031       13.2286       13.1021       13.6845       12.8493       13.5846       13.3033       16.4060       16.9678       14.2602       11.7849        7.8956        7.3001        6.2860        6.0278        5.0897        3.4554        3.7382        4.0427        2.1457        3.7137        4.6206        1.7713        2.5453        2.0020        1.8022        1.3014        1.4537        1.6348        1.0067        2.8917        2.6634        4.1921        4.5608        4.7156       11.9941       22.3788       32.0143       30.1752       14.0318        7.5847        8.3330       11.5644       22.8525       20.1001       15.8728       15.3556       28.9226        3.6829        5.5936        6.2149       11.3289       17.0416       11.8212        7.9638        8.6750       10.2022       17.9551       15.9124       16.6303       18.6759       20.0423        6.6226        8.7580        6.6951        4.1625        4.7662        3.3924       12.6674        5.1981        5.4590        3.9898        5.2049        4.4530        4.2015       13.5239        7.0548        6.2359        6.9735        7.9081        8.4980      139.5746      221.4313      101.8608       19.7873       19.3863       16.8441       14.7919       15.9032       18.7049       22.6135       29.3087       21.4333       21.4594       23.4374       28.2852       27.6143       27.9217       31.9631       41.1824       74.7101       46.2941       42.4577       42.8149       44.6397       53.4567       34.1442       34.2973       38.3112       23.4251       15.6609       13.0774       19.3119       16.9990       22.4989       20.3374       13.4734       28.0330       20.6729       27.3911       28.3498       37.6598       40.2250       53.9399       72.8758       82.3824       80.5846       90.4176       99.7039      111.6268      107.5760      108.7367      131.9463      137.3753      174.8604      183.0294      185.5944      188.9961      152.9647      155.3287      167.9517      168.1334      138.5755      131.0976      142.3810      143.3804      130.2822      132.8794      113.7219      116.8151      119.1400      113.4409      107.1885      123.3698      120.7327       91.3107       79.6124       80.5282       75.1463       66.4757       65.3947       64.2416       68.1021       76.8635       82.7100       88.2391       98.7526      116.6899      105.6482       85.7063       95.6045      118.0479      138.3197      126.1144      150.6199      148.9563      143.5756      144.2022      144.8378      140.1162      135.4871      144.6099      151.9548      135.1923      163.4772      235.8939      230.0382        0.0000        0.0000        0.0000        0.0000        0.0000        0.0000        0.0000        0.0000        0.0000        0.0000        0.0000        0.0000        0.0000        0.0000        0.0000        0.0000        0.0000        0.0000        0.0000        0.0000        0.0000        0.0000        0.0000        0.0000        0.0000        0.0000        0.0000        0.0000        0.0000        0.0000        0.0000        0.0000        0.0000        0.0000        0.0000        0.0000        0.0000        0.0000        0.0000        0.0000        0.0000        0.0000        0.0000        0.0000        0.0000        0.0000        0.0000        0.0000        0.0000        0.0000
        0.0000        0.0000        0.0000        0.0000       42.5386       38.8079       42.5792       41.6081       40.0576       36.1860       33.3820       25.4465       29.8307       30.7710       20.9388       17.1527       16.7291       15.7684       15.2816       17.0558       17.6538       12.3244       10.2266        9.3484        9.7753        6.3433        5.2652        3.5429        4.5581        6.5555        5.5722        3.8005        1.6631        1.6469        1.1229        0.9354        5.5099        5.0529        2.9844        3.7087        7.8510        5.5344        7.3780       17.8386       21.6656       38.7922       32.3561       21.6631       10.8190       10.0311        6.9135        8.2182       21.8168       29.8508       24.5994        9.6709       17.0446       15.2040       12.6536       14.5070       14.7639       12.2674       12.4948       19.3402       25.9077       30.2806       20.2833       14.6619       18.3584       12.8913       21.6890       21.2048        6.0520        9.1807       15.3186        3.6795        1.4394        1.4574        5.2351        4.4351        7.6794        5.4490        2.2221        2.5207        4.1501        4.0274        4.8267       10.9362        8.0417        3.3199       18.9079        7.6089        5.9820       26.5767      108.5578       10.4475        7.9898       10.1825       10.2617        9.9149        9.9987       10.2583       15.0428       15.1582       15.5283       19.1721       16.0914       16.1188       19.1612       17.5211       17.9840       29.3321       56.8775       44.9964       44.7002       43.4167       34.2436       46.3303       37.9118       41.3109       52.0673       46.8065       39.1231       41.7006       30.5659       25.7737       25.0233       35.9091       35.0362       51.2224       49.9832       62.6228       63.9267       69.6791       78.3430       93.8145      109.3824      116.8582      130.0906      114.2771      117.5193      120.1045      117.2030      115.6926      146.5256      167.5698      169.2449      200.7592      225.8633      178.5313      143.7356      143.5674      141.0470      149.5194      150.5939      129.7705      128.2585      117.8684      118.6070      120.3373      118.2831      146.3590      135.5544      153.9436      130.0363      137.7340      123.9179       91.3330       85.2423       94.6416      105.9504       99.3293      100.7778       97.8409       97.1594      106.4093      127.6326      131.4541      140.2835      130.8960      120.3993      102.6987      100.5487      138.2236      160.7106      153.4178      166.2370      130.5673      122.6590      134.6898      143.7040      125.4136      134.5325      137.3791      134.2979      120.0232      164.4936      176.6283      163.3553        0.0000        0.0000        0.0000        0.0000        0.0000        0.0000        0.0000        0.0000        0.0000        0.0000        0.0000        0.0000        0.0000        0.0000        0.0000        0.0000        0.0000        0.0000        0.0000        0.0000        0.0000        0.0000        0.0000        0.0000        0.0000        0.0000        0.0000        0.0000        0.0000        0.0000        0.0000        0.0000        0.0000        0.0000        0.0000        0.0000        0.0000        0.0000        0.0000        0.0000        0.0000        0.0000        0.0000        0.0000        0.0000        0.0000        0.0000        0.0000        0.0000        0.0000
        0.0000        0.0000        0.0000        0.0000        0.0000        0.0000        0.0000        0.0000       43.3058       44.6268       37.3079       25.8288       22.1745       22.3832       19.3062       19.4357       18.8440       16.2394       21.3802       19.9858       17.9073       15.4725       12.7673       10.2184        9.2711        9.9202       10.1377       14.9057       23.9101        7.0392        4.8016        5.3889        4.0339        6.2023        9.8313       12.3842        9.7454        3.1562        5.0303        6.2804        9.9857       16.4987       14.2007       26.2110       15.5197       18.3567       14.5088        7.5919        8.8639       14.9368       15.7508       26.1552       32.4269       27.5946       39.4623       18.6298        9.1407       19.0762       15.5162       16.6644       27.6699       33.6073       19.6708       29.5319       17.4408       17.7876       21.4714       28.1152       40.8049       33.5772       26.9172        8.4701       24.6111       22.2559       10.4479        9.6778       15.5619        6.6775       19.5059        9.6059        6.1651        8.0818        5.4174        4.9650        4.7252        3.4989        6.9437        7.1186        8.4412        5.2809        3.0615        3.6743        4.7824        7.2149        7.9952        5.2066        5.9225       10.8891        6.9929       11.9988        9.5772       11.9283       11.0013       11.2823       11.7529       14.1974       14.4534       13.2022       31.2554       21.2168       24.4038       31.9214       47.6060       30.5446       44.0739       61.8264       50.0854       41.9119       58.3260       57.7339       53.3144       37.7906       14.8928       22.3567       28.5266       22.8925       33.7854       45.8485       50.2671       51.8222       85.6358       87.3501       79.4510       86.1422      100.5205      114.7505      118.9816      126.7942      139.3233      136.0225      146.6978      137.8521      140.4764      135.4564      144.2557      146.2262      184.0147      195.6381      214.3281      176.2858      139.5190      149.7977      150.0743      161.8372      141.3743      141.1058      128.2843      118.0470      109.2229      123.7902      153.0302      164.1125      159.1842      185.9083      153.9495      130.7749      138.5305      102.1496      102.3874      120.0579      136.1791      115.9304      115.7979      118.3691      124.7525      138.0104      164.4050      171.5807      154.4161      138.7469      130.7452      127.1835      115.9236      148.0742      157.4762      140.7092      120.1418      113.5321      121.4318      134.1203      145.1610      120.4708      123.6454      127.3611      137.0143      172.1070      126.6074        0.0000        0.0000        0.0000        0.0000        0.0000        0.0000        0.0000        0.0000        0.0000        0.0000        0.0000        0.0000        0.0000        0.0000        0.0000        0.0000        0.0000        0.0000        0.0000        0.0000        0.0000        0.0000        0.0000        0.0000        0.0000        0.0000        0.0000        0.0000        0.0000        0.0000        0.0000        0.0000        0.0000        0.0000        0.0000        0.0000        0.0000        0.0000        0.0000        0.0000        0.0000        0.0000        0.0000        0.0000        0.0000        0.0000        0.0000        0.0000        0.0000        0.0000        0.0000        0.0000
        0.0000        0.0000        0.0000        0.0000        0.0000        0.0000        0.0000        0.0000        0.0000        0.0000       45.8512       38.8882       27.3228       27.7296       23.7558       31.0677       32.5304       26.9649       28.0627       26.0829       23.1126       15.8830       14.2277       15.0017       14.5978        9.5932        6.6043        6.8939        6.2228        5.4609        6.8780       10.1038        9.0885        7.4279        8.2088       26.7081       15.8832       15.6064       21.7396       23.5954       22.6720       20.4352       20.6208       12.1019        8.4005        9.3860        9.5345        6.4243       20.5507       25.3944       25.1930       26.8083       29.3522       42.3057       33.2293       14.9080       12.8718       11.9374       19.1268       17.6558       17.9910       36.4778       53.2190       19.7327        7.1710       25.7450       30.9001       43.4019       62.3242       47.9616       32.7325       31.4859       44.4522       77.0385       41.6675       18.7937       31.2920       35.8603       47.5701       29.7119       17.8072        6.6260        3.0413        7.4557        8.3679        5.4033        2.6022        4.8817        6.7902       11.7572        6.6423        3.9434        2.8983        7.1483        9.6166        9.3760        5.7850        5.9079        7.0187        7.5102       15.6460       23.6803       27.4863       11.1410       10.6303       11.4121       12.7486       14.6760       18.0970       14.3917       19.6218       40.4192       63.3572       42.1166       46.5791       54.8395       46.7661       35.5109       65.2161       60.9479       44.0980       28.6619       23.0956       24.6536       21.1875       32.9638       43.6356       44.4783       59.3026       72.6445       86.8491      102.4954      107.7919      110.4330      113.4946      119.1145      114.3412      122.0843      134.4239      148.4092      151.6308      156.9719      168.4420      194.8471      192.2486      178.0606      166.6929      208.6671      230.5675      183.6814      166.3631      145.2658      144.8239      154.4299      140.3611      133.9284      132.4938      128.9337      117.7964      131.8439      152.5885      152.9535      174.8598      203.5005      166.2676      148.5946      139.5553      114.4090      122.6993      142.6313      138.5042      130.2658      140.4262      140.8417      142.3250      160.7017      176.9563      177.9815      164.9673      160.0067      160.2676      142.5967      136.7190      185.9806      188.4946      172.6123      136.6750      122.9171      125.1762      127.9055      130.6696      115.7015      114.1644      123.3719        0.0000        0.0000        0.0000        0.0000        0.0000        0.0000        0.0000        0.0000        0.0000        0.0000        0.0000        0.0000        0.0000        0.0000        0.0000        0.0000        0.0000        0.0000        0.0000        0.0000        0.0000        0.0000        0.0000        0.0000        0.0000        0.0000        0.0000        0.0000        0.0000        0.0000        0.0000        0.0000        0.0000        0.0000        0.0000        0.0000        0.0000        0.0000        0.0000        0.0000        0.0000        0.0000        0.0000        0.0000        0.0000        0.0000        0.0000        0.0000        0.0000        0.0000        0.0000        0.0000        0.0000        0.0000        0.0000
        0.0000        0.0000        0.0000        0.0000        0.0000        0.0000        0.0000        0.0000        0.0000        0.0000       53.5691       40.1962       35.4215       36.7559       36.3367       21.4653       15.8277       19.3646       24.6125       19.4104       23.5218       23.2286       14.0631        8.3152        9.7034       14.6711       10.2390       13.3104       11.6575        9.8128        9.3840       24.8129       13.0286       17.8252       21.1240       20.0367       12.0278        9.4684        6.6279        6.4468        6.1331        9.0579       39.2066       10.1483       10.5438        8.4096        8.0941       14.3029       29.8627        9.1018       19.7530       21.8191       18.8293       53.7061       69.6929       32.8417       26.2287       21.8662       26.2604       28.7644       39.2411       33.1728       38.8664       42.2543       39.4865       28.5349       27.6994       38.4954       81.7512       68.9322       46.3403       40.1349       74.5161       61.7350       50.3698       44.3692       53.5055       56.2807       57.2583       26.4904       25.9769       27.3821       19.7058       14.9575       12.5335       12.6287       17.8021        8.6421       20.5538       28.7078       25.4289       64.6279       60.8440       32.0485       38.8556       14.2694       11.0256        7.0990        7.4571       14.2722       21.0230       26.7256       27.5520       18.1447       16.0489       13.3759       12.4739       21.9625       15.6331       25.9805       18.0736       35.1415       57.9897       37.3822       49.1148       58.0480       90.7673       69.5642      111.2078       82.0309       46.9338       25.7632       30.6540       40.9268       38.7307       41.2281       42.1329       52.8649       77.8655       73.4787       78.0977       98.1850      104.0372      105.4814      121.7723      133.1798      134.3705      146.5671      143.9415      161.2053      161.6250      164.7014      175.9489      196.2885      168.6768      155.1459      169.1199      215.9087      191.9840      152.0550      132.3046      132.4018      136.8352      132.6056      150.3620      165.4009      155.9179      137.9937      108.2389      121.4542      141.1191      156.5733      148.0257      168.6182      173.2057      152.5753      161.3786      150.9006      150.5780      148.5874      142.8908      137.7592      140.0177      144.9166      157.4485      165.9183      167.5805      170.9901      163.2065      149.9284      140.8474      140.2375      136.8819      173.3107      165.6777      158.6232      151.6039      139.6316      130.2888      121.2241      127.0681      118.6696      122.3772        0.0000        0.0000        0.0000        0.0000        0.0000        0.0000        0.0000        0.0000        0.0000        0.0000        0.0000        0.0000        0.0000        0.0000        0.0000        0.0000        0.0000        0.0000        0.0000        0.0000        0.0000        0.0000        0.0000        0.0000        0.0000        0.0000        0.0000        0.0000        0.0000        0.0000        0.0000        0.0000        0.0000        0.0000        0.0000        0.0000        0.0000        0.0000        0.0000        0.0000        0.0000        0.0000        0.0000        0.0000        0.0000        0.0000        0.0000        0.0000        0.0000        0.0000        0.0000        0.0000        0.0000        0.0000        0.0000        0.0000
        0.0000        0.0000        0.0000        0.0000        0.0000        0.0000        0.0000        0.0000        0.0000        0.0000       60.8046       64.6162       72.3664       84.1232       91.7874       44.3483       15.1573       13.7377       12.2566       10.2404       20.0147       15.5189        9.8954       23.2622       25.5203       30.7622       19.3452       21.1354       42.3447       25.9720       26.0118       24.9373       24.4509       38.3741       42.2440       29.8501       20.6065       20.2781       14.8026        8.0615        2.3667        4.2891        7.8613        4.2091        1.0850        1.9480        2.6231        4.2141       11.6873       26.5791       27.9332       18.8059       30.0401       26.7149       39.4728       31.7455       39.2173       88.7437       42.2210       16.9666       22.6448       28.6661       31.7286       26.7431       29.0119       21.2332       34.6608       32.5093       37.9631       28.9286       35.0943       37.5325       40.0938       35.0559       37.7841       35.8649       24.4279       23.1464       17.1353       20.9520       16.4632       19.5804       14.4148       13.2093       18.1741       19.9396       27.7640       18.2189       19.4740       15.8728       11.4431       38.0459       28.5719       34.9755       36.5981       42.4597       13.7936       16.6047       13.1207       18.1824       34.9792       32.2394       21.4291       15.4176       15.5514       18.4009       19.3067       34.3806       46.5515       17.1759       18.4140       41.9989       39.5812       60.7360       52.6270       58.7287       84.0840       77.5906       75.0725       89.6923       47.9838       40.5101       40.1754       43.4626       56.3512       62.3880       55.5660       66.3069       66.4570       70.8598       84.9078      109.8773      124.7705      126.1979      144.8328      160.2499      164.7333      171.6869      171.7437      175.7158      189.2438      188.2165      174.4165      185.0166      177.3125      180.0445      181.3125      204.2360      176.2640      175.9312      165.6375      147.6186      156.9242      160.9514      150.9604      162.6438      170.6589      146.9053      129.3816      141.9497      123.4401      118.2244      119.4701      155.7652      146.2445      171.8770      178.6189      149.0002      146.1641      168.3195      172.4747      183.8862      168.6373      167.3167      164.7247      173.6672      177.7210      176.4440      157.7478      155.4208      143.9708      138.1757      130.1903      161.0139      162.0508      140.6342      139.2567      122.5737      139.0768      129.6844        0.0000        0.0000        0.0000        0.0000        0.0000        0.0000        0.0000        0.0000        0.0000        0.0000        0.0000        0.0000        0.0000        0.0000        0.0000        0.0000        0.0000        0.0000        0.0000        0.0000        0.0000        0.0000        0.0000        0.0000        0.0000        0.0000        0.0000        0.0000        0.0000        0.0000        0.0000        0.0000        0.0000        0.0000        0.0000        0.0000        0.0000        0.0000        0.0000        0.0000        0.0000        0.0000        0.0000        0.0000        0.0000        0.0000        0.0000        0.0000        0.0000        0.0000        0.0000        0.0000        0.0000        0.0000        0.0000        0.0000        0.0000        0.0000        0.0000
        0.0000        0.0000        0.0000        0.0000        0.0000        0.0000        0.0000        0.0000        0.0000        0.0000        0.0000       59.2173       65.9078       94.4055       94.5752       94.6356       69.6477       33.1214       20.2464        6.8046        3.8859        3.2102        8.2275       30.8515       17.8159       16.7788       18.0115       51.4130       37.4549       28.5414       38.6872       27.9265       21.5237       32.5474       23.8050       13.9827        8.6951        6.3258        7.4036       11.4017       17.7869        6.3730        7.3629        2.4942        2.8829        3.1540       11.0793        2.8157        1.7758        3.9716        3.1612        2.3255       12.3949       17.3324       17.8322       16.6321       14.9321       14.9128       57.6333       22.4950       23.3834       46.1022       81.5042       27.6059       40.1011       27.9048       24.9298       33.1140       41.8482       28.7464       31.7782       24.7024       38.1637       28.9981       21.7266       29.9319       19.2320       19.2464       16.5113       16.7224       11.1725       12.5833       12.8166       15.9198       23.9577       20.8116       10.3067        9.7334       28.0075       13.1314       18.9655       22.4156       39.7979       24.5166       24.9556       22.1054       16.3725       34.6079       39.6472       29.4845       27.6557       39.4262       33.9950       19.5259       15.4775       23.7993       32.3393       18.2590       44.0351       19.8840       22.3814       41.3380       52.7948       69.2301       74.6252       68.5910       79.2126       76.8360       65.2494      105.8545       56.2902       50.8686       53.6665       64.0577       62.5404       63.8239       57.2414       74.9986       73.0268       81.3971      102.5222      133.6814      157.2681      154.4093      163.8439      189.3882      175.8423      188.0094      199.4911      191.0666      194.3511      185.5062      187.4165      182.4579      189.1036      172.8526      188.8249      203.2570      188.0745      183.2183      196.4108      197.5306      181.7396      166.0074      175.0247      164.0021      153.2100      155.3020      145.5415      123.0705      122.5547      147.2736      144.3460      182.8967      181.6707      165.7655      146.4995      144.5127      156.4361      157.8188      166.5986      184.9890      195.3179      205.6620      196.6239      161.1872      162.4162      160.2690      154.0186      137.8177      121.1823      108.0930      111.9674      137.2814      136.8851      131.1967      132.7504      109.9132      123.7384        0.0000        0.0000        0.0000        0.0000        0.0000        0.0000        0.0000        0.0000        0.0000        0.0000        0.0000        0.0000        0.0000        0.0000        0.0000        0.0000        0.0000        0.0000        0.0000        0.0000        0.0000        0.0000        0.0000        0.0000        0.0000        0.0000        0.0000        0.0000        0.0000        0.0000        0.0000        0.0000        0.0000        0.0000        0.0000        0.0000        0.0000        0.0000        0.0000        0.0000        0.0000        0.0000        0.0000        0.0000        0.0000        0.0000        0.0000        0.0000        0.0000        0.0000        0.0000        0.0000        0.0000        0.0000        0.0000        0.0000        0.0000        0.0000        0.0000        0.0000
        0.0000        0.0000        0.0000        0.0000        0.0000        0.0000        0.0000        0.0000        0.0000        0.0000        0.0000        0.0000        0.0000        0.0000       83.3271      106.6077       95.6892       61.6353       45.4087       17.8362        7.8313        6.9657        4.8168        6.8637        7.0993       20.7540       21.0269       24.4494       30.9579       52.9309       50.7651       45.6383       25.4908       15.5391       16.2789       14.3535       14.9229       14.9645       13.2820       12.8374       12.8581        7.5133        7.1596        5.5970        4.6455        5.3891        6.3260       15.6707        4.5093       22.5150       19.2294       28.0870       24.8265       24.3316       18.0792       49.1182       51.9611       18.4815       26.6558       31.6797       12.2579       53.5157       49.9133       13.7020       21.2718       38.3281       35.0090       29.4482       20.2447       12.1860       12.8953       42.6384       38.1235       37.4335       27.0624       29.9105       42.9533       25.7535       29.6583       22.3055       14.1537       13.7989       20.5248       23.6875       18.5079       31.7425       15.7576       11.8353       14.8524       17.8227       24.3122       32.5998       16.3253       22.2952       17.3511       23.4586       39.4331       47.1561       37.3668       25.1989       58.7748       43.2432       27.7897       23.1798       21.9826       26.9386       49.1282       21.7801       25.3163       28.1971       55.4911       61.3017       56.0585       75.7520       95.8797      116.1698      119.1426      126.2832      106.6160      122.0567       71.2817       67.0519       92.1170       91.5953       85.1035       69.5927       71.4704       73.3217       91.0838       98.4971      107.0407      143.2852      168.5330      179.8418      191.0201      205.2934      197.8340      204.2318      212.1302      201.9830      189.6421      187.3050      187.7706      179.4526      194.9051      190.3427      199.1048      185.4192      193.8476      199.7675      218.8722      203.6812      215.0218      192.3918      169.6497      158.9413      140.4085      139.7948      131.6104      140.4415      162.1584      156.4272      143.3069      157.1795      132.0621      123.5967      123.7127      127.1725      145.0498      143.4282      145.5466      173.9334      182.1200      191.3022      187.8467      183.3678      169.6881      143.9689      137.1390      119.5423      103.4891       99.9294      102.3729      121.1439      118.6873      129.9089        0.0000        0.0000        0.0000        0.0000        0.0000        0.0000        0.0000        0.0000        0.0000        0.0000        0.0000        0.0000        0.0000        0.0000        0.0000        0.0000        0.0000        0.0000        0.0000        0.0000        0.0000        0.0000        0.0000        0.0000        0.0000        0.0000        0.0000        0.0000        0.0000        0.0000        0.0000        0.0000        0.0000        0.0000        0.0000        0.0000        0.0000        0.0000        0.0000        0.0000        0.0000        0.0000        0.0000        0.0000        0.0000        0.0000        0.0000        0.0000        0.0000        0.0000        0.0000        0.0000        0.0000        0.0000        0.0000        0.0000        0.0000        0.0000        0.0000        0.0000        0.0000        0.0000        0.0000
        0.0000        0.0000        0.0000        0.0000        0.0000        0.0000        0.0000        0.0000        0.0000        0.0000        0.0000        0.0000        0.0000        0.0000        0.0000        0.0000        0.0000        0.0000       56.9361       31.2145       20.5126        9.6619        8.1230       10.0548       14.5722       15.3057        3.9930        4.0045        9.9434       32.3701       20.5150       15.9987       16.4033       12.4275       20.7288       18.9905       25.8271       12.4757       10.6892       12.7454       11.9956        1.1947       13.3316       11.4920        6.3748       10.3249       12.4082       16.1561       18.3045       22.6832       20.6564       13.5664        5.2019        5.9063       10.6978       42.4506       40.6328       24.7540       42.1379       31.1338       52.9776       43.4091       25.6715       15.7471       20.0349       29.2543       27.7586       33.9522       28.6419       19.5285       55.7375       67.1014       37.9581       29.3065       31.9276       30.7264       30.4420       31.1522       23.5371       20.3203       23.7195       21.8215       22.3826       23.0534       22.4950       26.5685       18.4492       26.0939       28.3354       34.2871       27.1747       20.7541       24.9986       20.2614       40.5566       28.6782       21.4173       24.3306       35.0649       23.6750       87.2888       48.8513       30.9049       29.9010       27.7838       32.6431       36.8000       40.4238       35.3398       72.8110      109.4835       70.6612       75.0110       95.6089      113.7647      168.7837      178.4855      134.6494      136.4182      127.2083       88.2791       90.8015      101.6937      106.8761       93.1492       93.3743      101.4599      123.8902      124.8858      134.3492      131.7553      160.1755      184.4797      200.8098      220.8823      223.5077      195.2732      201.5531      206.6653      199.2929      180.8360      174.7137      166.6696      172.3794      203.4504      217.0723      194.7923      185.3659      207.3583      221.4597      221.6854      205.0510      209.6737      202.8881      175.1756      160.4320      164.2912      160.0595      138.6796      135.3301      129.1730      150.5669      124.7678      140.8876      120.4379       99.2480      120.9329      135.0340      136.7509      136.7175      124.1001      157.3987      173.1370      165.8806      158.0002      137.3419      125.3547      119.1340      119.4300      114.2911       95.8789       96.9931       99.6426      117.2907      106.1181      104.8082        0.0000        0.0000        0.0000        0.0000        0.0000        0.0000        0.0000        0.0000        0.0000        0.0000        0.0000        0.0000        0.0000        0.0000        0.0000        0.0000        0.0000        0.0000        0.0000        0.0000        0.0000        0.0000        0.0000        0.0000        0.0000        0.0000        0.0000        0.0000        0.0000        0.0000        0.0000        0.0000        0.0000        0.0000        0.0000        0.0000        0.0000        0.0000        0.0000        0.0000        0.0000        0.0000        0.0000        0.0000        0.0000        0.0000        0.0000        0.0000        0.0000        0.0000        0.0000        0.0000        0.0000        0.0000        0.0000        0.0000        0.0000        0.0000        0.0000        0.0000        0.0000        0.0000        0.0000
        0.0000        0.0000        0.0000        0.0000        0.0000        0.0000        0.0000        0.0000        0.0000        0.0000        0.0000        0.0000        0.0000        0.0000        0.0000        0.0000        0.0000        0.0000        0.0000       46.2853       32.3285       23.6248       16.9815       27.0533       22.9967       23.3731       23.3238        9.5392       18.2273       35.9522       20.1298        7.7499        8.4959        8.9528        8.2056        7.7629       11.6021       16.7500       12.3018        8.4902        6.4083        8.9973        3.7470        4.7880        8.3846        8.5851        6.9734       41.7778       29.3190       25.3729       23.6856       23.2045       40.5784       15.7610       20.4144       87.6670       82.1866       67.2365       60.8499       55.1882       69.7661       79.3008       54.9408       17.6925       35.8635       34.6736       25.7532       10.3035        8.2950       15.1700       28.0278       30.7291       25.6287       23.3429       27.6882       41.6600       70.3605       74.9211       37.7638       19.3284       14.7918       10.5727       21.9412       28.8762       21.5914       29.1635       28.5168       24.7271       28.8399       28.4790       28.0586       28.6579       29.2316       27.4657       25.6384       20.4375       24.2402       24.9605       26.4208       27.4019       30.2588       26.5818       41.3917       53.2840       72.8362       57.7425       62.5050       55.8647       59.4865      109.4229       97.3543      127.6550      132.8599      142.0407      148.6160      165.6980      179.9044      148.4155      117.0712      104.6203       95.5154       86.3255       85.8209      104.6514      104.6480      113.6083      110.9233      143.0267      152.4084      155.5615      160.8986      170.3879      169.4102      180.6878      193.1224      191.0975      191.3116      201.4538      187.2185      194.6966      171.1718      171.9526      166.8362      167.4856      200.9778      185.1870      183.5284      172.7947      197.9968      206.7350      222.9207      218.9782      205.7262      184.6505      174.6985      171.3796      182.6017      168.7528      148.7929      130.1061      122.4974      126.5689      101.0800       93.2574       96.0777      103.8290      112.7668      150.2334      160.9564      180.2460      180.7886      152.1716      138.7103      115.9470      111.9304       76.6321       75.2139       71.9692       71.2186       86.4702       83.4096       85.0774       79.7876       87.2132       85.7835       84.7498        0.0000        0.0000        0.0000        0.0000        0.0000        0.0000        0.0000        0.0000        0.0000        0.0000        0.0000        0.0000        0.0000        0.0000        0.0000        0.0000        0.0000        0.0000        0.0000        0.0000        0.0000        0.0000        0.0000        0.0000        0.0000        0.0000        0.0000        0.0000        0.0000        0.0000        0.0000        0.0000        0.0000        0.0000        0.0000        0.0000        0.0000        0.0000        0.0000        0.0000        0.0000        0.0000        0.0000        0.0000        0.0000        0.0000        0.0000        0.0000        0.0000        0.0000        0.0000        0.0000        0.0000        0.0000        0.0000        0.0000        0.0000        0.0000        0.0000        0.0000        0.0000        0.0000        0.0000
        0.0000        0.0000        0.0000        0.0000        0.0000        0.0000        0.0000        0.0000        0.0000        0.0000        0.0000        0.0000        0.0000        0.0000        0.0000        0.0000        0.0000        0.0000        0.0000       55.9737       36.8485       15.8878        7.8059       17.6821       21.1914       22.2479       37.8388       19.8111        9.4093        9.0048       12.2316       11.6435        8.3003        9.3513        9.3919       13.0379       25.3261       11.1295       21.3214       10.0468        9.4963        9.0431       10.2763        9.9560       11.1060       10.8454        8.3843       39.7996       36.0627       24.9349       30.4990       17.3141       30.6847       29.2808       48.7679       53.6972       47.0575       63.4918       58.1579       56.3103       82.7194       89.8424       24.9350       31.8651       46.7790       23.9010       17.2053       12.6672       18.2106        7.8059       13.5245       17.7182       27.0664       29.9858       21.6162       61.4525       41.9004       39.7966       14.3304       16.2856       14.1097       13.6486       18.0330       30.5474       38.5515       35.5997       34.8479       39.8868       53.8639       50.0870       28.8971       42.1764       35.5326       39.1023       28.9075       34.2876       31.7887       32.9238       29.3481       29.9403       28.8886       34.0822       42.4541       54.8300       79.6694       65.1457       57.3709       68.5222       86.7901      109.4185      100.6040      126.8893      139.3921      175.0522      179.5941      150.1923      153.1086      132.8530      130.7184      115.8732       97.8382       92.6296       89.8484      102.5796      108.2767      139.8984      147.1217      159.9279      164.0918      172.9064      170.2596      169.2766      172.5538      173.2057      172.0508      178.9780      182.5749      180.6087      174.7468      175.3562      173.7807      175.8537      181.4659      180.9942      172.2175      162.4596      155.9119      177.6964      180.4298      202.5803      210.7876      207.9551      175.5645      163.8666      169.1216      167.9868      163.1548      158.5103      149.9860      137.3428      124.9408      120.1981      105.1221      106.2301      103.7441      109.1658      109.4036      151.5031      154.9551      174.8002      156.6958      130.5545      113.9295      105.3084      104.6645       95.8118       51.2437       58.1559       56.8235       74.8821       81.3667       89.3903       75.6199       80.8681       81.7605       72.8477       94.3858      105.9911        0.0000        0.0000        0.0000        0.0000        0.0000        0.0000        0.0000        0.0000        0.0000        0.0000        0.0000        0.0000        0.0000        0.0000        0.0000        0.0000        0.0000        0.0000        0.0000        0.0000        0.0000        0.0000        0.0000        0.0000        0.0000        0.0000        0.0000        0.0000        0.0000        0.0000        0.0000        0.0000        0.0000        0.0000        0.0000        0.0000        0.0000        0.0000        0.0000        0.0000        0.0000        0.0000        0.0000        0.0000        0.0000        0.0000        0.0000        0.0000        0.0000        0.0000        0.0000        0.0000        0.0000        0.0000        0.0000        0.0000        0.0000        0.0000        0.0000        0.0000        0.0000
        0.0000        0.0000        0.0000        0.0000        0.0000        0.0000        0.0000        0.0000        0.0000        0.0000        0.0000        0.0000        0.0000        0.0000        0.0000        0.0000        0.0000        0.0000        0.0000        0.0000       39.8385       26.6775       13.5905       21.4992       30.8139       39.3135       19.5010       20.8821       10.8634        4.5006        7.1361        9.2472        3.0294        8.7344       10.4385        3.5824        7.5895       10.5701       11.7310       14.1394        7.3579       19.3508       13.7723        8.6003        8.4915        5.9465        6.6145       28.4829       18.2897       11.3148       17.2260       23.4293       42.9864       45.2258       47.5552       88.8947       63.6700       58.8538       42.1808       53.8060       39.2272       56.1610       67.8837       17.7222       23.1842       36.4138       19.3347       51.8991       48.8102       18.6137       22.3334       34.8241       47.0779       28.0714       21.9439       32.9073       28.3984       21.4059       19.2381       27.0310       16.4416       18.7887       23.7440       35.6480       46.7340       36.8126       56.9211       51.5760       39.1087       33.8992       38.7370       40.0732       42.0202       38.0060       35.2139       36.9746       36.3995       33.4421       31.2091       33.5872       40.2397       50.6776       46.1218       58.8942       66.2880       83.8536       81.5547       80.5075       83.7760      105.5611      126.8457      129.8308      150.1129      133.7290      127.8582      117.3771      106.5311      101.3494      120.4368      156.7682      128.8662      117.4656      105.1175      103.2114      118.2426      148.0977      151.3358      168.9151      169.0547      185.4907      182.5968      180.4914      182.8281      159.3155      158.7621      171.0405      166.8312      171.1295      171.0590      184.1453      187.9683      193.1448      200.4416      174.1678      174.6048      182.6868      171.8811      201.9429      184.2773      184.8224      169.4352      180.1072      169.6379      180.7926      186.5701      179.5789      162.8278      152.0849      140.6973      137.1326      124.5432      119.8326      106.1205      114.0262      113.3891      133.3321      127.9338      146.6729      156.7589      139.1096      139.9543      123.0227      111.3118       93.6670       92.2095       75.2793       54.8188       47.6998       62.9975       73.3704       79.6508       81.4622       77.8230       76.1828       66.0124       63.6152       80.9217       73.4594       73.8294        0.0000        0.0000        0.0000        0.0000        0.0000        0.0000        0.0000        0.0000        0.0000        0.0000        0.0000        0.0000        0.0000        0.0000        0.0000        0.0000        0.0000        0.0000        0.0000        0.0000        0.0000        0.0000        0.0000        0.0000        0.0000        0.0000        0.0000        0.0000        0.0000        0.0000        0.0000        0.0000        0.0000        0.0000        0.0000        0.0000        0.0000        0.0000        0.0000        0.0000        0.0000        0.0000        0.0000        0.0000        0.0000        0.0000        0.0000        0.0000        0.0000        0.0000        0.0000        0.0000        0.0000        0.0000        0.0000        0.0000        0.0000        0.0000        0.0000        0.0000
        0.0000        0.0000        0.0000        0.0000        0.0000        0.0000        0.0000        0.0000        0.0000        0.0000        0.0000        0.0000        0.0000        0.0000        0.0000        0.0000        0.0000        0.0000        0.0000        0.0000        0.0000       18.9506       14.6956       27.1329       25.2464       13.8140        5.3392        7.0245        6.9163       10.4226       20.1600        6.2982       17.1382        6.0558        8.9463        6.3240       12.4919        9.1438       10.9845       29.5733       13.2979        9.7453        7.1789        6.8972       13.2338        5.6886       10.3357       30.7160       28.7159       24.3528       26.3688       49.5890       34.9126       31.0478       26.3289       41.3206       39.6908       76.2891       66.9931       32.4444       52.2708       36.6822       45.6516       35.7100       59.5113       68.6438       31.3635       26.4960       41.3454       58.7137       39.2048       57.2195       60.2082       43.2438       38.4061       30.4419       27.4180       25.0812       32.7688       26.4848       31.4626       32.2778       33.7329       43.8106       53.0077       47.8898       61.2121       44.8009       37.1707       46.1683       55.9197       56.3094       51.3250       50.1699       45.2873       38.1694       32.4908       43.0011       40.8095       59.1572       69.9464       57.7413       56.0058       69.3862       76.0995       80.4809       79.2440       84.8208       88.1894      112.2637      119.8257      117.6868      151.1220      139.1827      117.0186       91.9161       86.5308       86.5118      119.6278      174.9525      172.1699      140.3036      111.7213       98.5736      101.6778      135.7280      134.9869      149.1857      152.0410      162.0695      157.6052      164.6732      164.1434      163.7529      166.9135      174.0287      173.7035      175.5237      179.3712      191.5504      200.6954      203.0284      207.2352      189.2266      184.8471      198.1748      195.4063      183.9129      167.3033      164.2546      169.1825      179.2629      173.3524      169.2276      173.7335      174.1558      153.1561      138.7170      128.8527      139.9559      122.6918       99.1045       94.2738      110.6807      122.7298      121.0078      138.1863      154.0768      149.1420      132.5959      144.4394      119.3859      108.8946       90.4596       82.8421       59.9643       57.0093       47.3724       53.0219       65.6188       65.2229       62.6868       72.9156       70.6020       96.4799       98.6158       96.8352       76.6247      114.5874       80.2257        0.0000        0.0000        0.0000        0.0000        0.0000        0.0000        0.0000        0.0000        0.0000        0.0000        0.0000        0.0000        0.0000        0.0000        0.0000        0.0000        0.0000        0.0000        0.0000        0.0000        0.0000        0.0000        0.0000        0.0000        0.0000        0.0000        0.0000        0.0000        0.0000        0.0000        0.0000        0.0000        0.0000        0.0000        0.0000        0.0000        0.0000        0.0000        0.0000        0.0000        0.0000        0.0000        0.0000        0.0000        0.0000        0.0000        0.0000        0.0000        0.0000        0.0000        0.0000        0.0000        0.0000        0.0000        0.0000        0.0000        0.0000        0.0000        0.0000
        0.0000        0.0000        0.0000        0.0000        0.0000        0.0000        0.0000        0.0000        0.0000        0.0000        0.0000        0.0000        0.0000        0.0000        0.0000        0.0000        0.0000        0.0000        0.0000        0.0000        0.0000       24.0707       35.9000       17.0485       15.9559       25.0399       28.9084       10.6636        6.7784        8.0490       19.4394        5.1001        7.3049        6.6359        8.5869       17.3433       21.2053       10.5202       20.0221       20.9687       20.5605        9.3075       15.3984       45.6502       54.9715       53.2822       46.7001       71.4650      106.3592       49.4948       39.6757       26.7200       23.4034       14.4688       28.8509       15.6976       23.5913       47.0874       48.3610       42.5149       35.5211       26.6875       11.0139       21.8088       39.9296       32.5869       19.8438       21.1260       29.1900       22.2289       33.1538       38.7871       27.1039       34.6743       26.6972       40.0075       37.5943       46.5541       39.9192       40.6383       44.1087       58.7574       27.7353       45.7556       51.8580       68.3678       65.5109       66.2956       60.2240       53.3162       55.4155       51.9667       53.6652       46.4155       48.1135       41.8683       47.2196       55.3195       51.6158       62.8444       63.9017       78.5430       79.2332       79.2176       75.1470       75.8699       80.0783       92.6676       94.5756       89.0840      108.2387      109.4622      131.3279      128.7622      108.7387       89.2698       96.7351       98.2429      113.0319      119.2912      123.2623      113.7590       96.1920       85.0801       98.6060      115.4581      105.8218      124.5879      124.3349      129.3813      126.8989      155.8277      146.3783      158.8365      172.2308      186.9958      194.0383      195.9216      207.7722      215.9099      220.9402      223.8727      223.2507      217.7614      203.0954      199.3053      195.5284      186.4390      186.1256      173.7288      174.9194      182.6022      183.4068      168.8620      170.7776      161.7023      144.1297      125.2938      116.0835      111.2968      103.7773       96.4750       98.5275       99.3974      109.6684      114.2713      121.5648      137.6459      145.5689      151.7940      143.5706      122.3857      113.0045       93.3652       86.2977       64.7824       59.4515       46.9032       43.2595       56.6428       52.4876       54.6573       65.1758       95.2721       80.8168       68.1869       65.6817      112.3732       82.1583       76.6633        0.0000        0.0000        0.0000        0.0000        0.0000        0.0000        0.0000        0.0000        0.0000        0.0000        0.0000        0.0000        0.0000        0.0000        0.0000        0.0000        0.0000        0.0000        0.0000        0.0000        0.0000        0.0000        0.0000        0.0000        0.0000        0.0000        0.0000        0.0000        0.0000        0.0000        0.0000        0.0000        0.0000        0.0000        0.0000        0.0000        0.0000        0.0000        0.0000        0.0000        0.0000        0.0000        0.0000        0.0000        0.0000        0.0000        0.0000        0.0000        0.0000        0.0000        0.0000        0.0000        0.0000        0.0000        0.0000        0.0000        0.0000        0.0000        0.0000
        0.0000        0.0000        0.0000        0.0000        0.0000        0.0000        0.0000        0.0000        0.0000        0.0000        0.0000        0.0000        0.0000        0.0000        0.0000        0.0000        0.0000        0.0000        0.0000        0.0000        0.0000       30.4279       19.5541       13.0767        9.9340       19.3689       14.4980        1.7844        2.3417        5.5627        7.0835        6.9574        7.9378        8.3903        8.7973       15.4778        4.8769        8.4683       18.1070       13.3770        4.2134       10.3258       27.1884       38.9659       38.3259       48.2602       96.2717       70.7299       72.4396       65.2456       65.8393       41.6928       27.8472       37.6739       23.5312       22.4577       22.1107       41.8397       73.0482       48.7352       23.6598       16.7015       44.7109       32.7972       32.3206       18.2146       16.9871       17.6214       24.4825       32.0294       26.9994       44.1234       59.7269       40.0304       25.3556       61.9063       52.9230       73.8843       68.1399       50.2606       55.1462       38.2231       49.3279       51.2078       64.2180       82.2170       76.4549       66.5992       80.9008       79.5025       68.6765       52.8210       53.3463       53.6172       65.9579       56.6460       54.3880       52.5937       52.6900       68.7674       71.8998       92.5451       96.6361       89.4503       80.3743       80.8241      102.1047       98.4192      101.7101      106.2684      115.5094      112.2122      128.8036      118.3324      111.9910       93.7333      117.7573      129.1658      121.3064      113.4981      110.6619      109.9732       97.2652      100.5472      103.0411      105.5095      114.7073      137.4255      132.3841      131.1926      126.4721      145.0501      151.2235      166.3735      171.5275      178.3555      191.0632      202.0743      206.4958      218.4267      223.5200      229.9074      220.4005      204.2124      193.6950      182.0402      186.5342      193.5860      188.0746      182.6604      173.2124      176.4350      168.9333      169.4709      174.4920      152.5647      127.9178      112.1981      110.9761      100.9834      100.4207       98.4734      100.5907      110.4963      108.0351       94.1821       98.6759      124.4550      146.3631      153.8009      136.2399      104.2598       93.5876       86.0339       80.3605       58.2823       43.2484       43.4066       54.4469       55.1485       56.0647       49.6553       49.4244       52.5613       49.2819       51.2912       59.4672       64.5140       59.9771       62.9113        0.0000        0.0000        0.0000        0.0000        0.0000        0.0000        0.0000        0.0000        0.0000        0.0000        0.0000        0.0000        0.0000        0.0000        0.0000        0.0000        0.0000        0.0000        0.0000        0.0000        0.0000        0.0000        0.0000        0.0000        0.0000        0.0000        0.0000        0.0000        0.0000        0.0000        0.0000        0.0000        0.0000        0.0000        0.0000        0.0000        0.0000        0.0000        0.0000        0.0000        0.0000        0.0000        0.0000        0.0000        0.0000        0.0000        0.0000        0.0000        0.0000        0.0000        0.0000        0.0000        0.0000        0.0000        0.0000        0.0000        0.0000        0.0000        0.0000
        0.0000        0.0000        0.0000        0.0000        0.0000        0.0000        0.0000        0.0000        0.0000        0.0000        0.0000        0.0000        0.0000        0.0000        0.0000        0.0000        0.0000        0.0000        0.0000        0.0000        0.0000       48.0168       42.2698       16.9625       23.8256       11.8173        8.8618        5.8194        7.0142        8.3370        4.1650        3.8078        7.9544        4.2519        8.9957       19.7419        7.9110        2.5892        8.4652       22.8350       19.1546       12.4996       20.4609       19.1938       19.0858       26.0007       52.8303       29.3356       40.0294       43.8408       42.6132       54.8190       50.9149       40.3621       29.4863       30.3434       20.9592       55.3172       48.5331       46.8868       24.2352       13.7078       19.5975       15.7060       16.7542       15.6360       15.5438       26.7377       29.6946       30.5847       47.4889       32.7648       37.1322       41.2879       55.7451       63.7565       63.0746       74.6172      125.4950       94.6429       62.6119       81.9285       90.8661       97.6786       93.3485       78.3498       78.6716       65.4845       65.2837       70.2413       68.0930       57.3844       54.9693       75.0660       76.1093       68.1346       76.4026       72.4793       85.5549       86.3402       88.2765       96.2724      106.0148       93.3188       78.0860       79.2053       94.9522       99.6155      102.0705       94.1307      110.6420      105.4197      127.1782      126.8248      121.6200      110.9265      105.8236      117.2873      124.8107      113.4235      102.8439      104.8452       98.4885      108.1289      112.8912      122.5771      113.5502      133.1311      122.7457      121.2262      126.3240      154.7606      165.0597      162.7658      170.4675      181.2174      192.3417      207.4137      220.7237      226.2852      235.8780      235.0033      246.1662      220.2965      201.8200      197.7076      189.3813      171.9772      159.6227      161.1039      158.0627      160.9622      161.8074      161.5106      149.5247      130.6596      111.9685      104.7724      103.2325      103.8470      106.5801      101.5562       95.1053       98.1978       84.9667       77.0933       83.1322      121.3086      136.2425      112.1301       95.4170       91.9673       85.8019       80.1751       66.3917       41.3782       47.9241       51.8268       51.2740       48.9256       53.9616       71.3181       53.5843       51.5388       43.5088       47.2699       60.8491       60.5812       59.8069       96.3822       64.2243        0.0000        0.0000        0.0000        0.0000        0.0000        0.0000        0.0000        0.0000        0.0000        0.0000        0.0000        0.0000        0.0000        0.0000        0.0000        0.0000        0.0000        0.0000        0.0000        0.0000        0.0000        0.0000        0.0000        0.0000        0.0000        0.0000        0.0000        0.0000        0.0000        0.0000        0.0000        0.0000        0.0000        0.0000        0.0000        0.0000        0.0000        0.0000        0.0000        0.0000        0.0000        0.0000        0.0000        0.0000        0.0000        0.0000        0.0000        0.0000        0.0000        0.0000        0.0000        0.0000        0.0000        0.0000        0.0000        0.0000        0.0000        0.0000
        0.0000        0.0000        0.0000        0.0000        0.0000        0.0000        0.0000        0.0000        0.0000        0.0000        0.0000        0.0000        0.0000        0.0000        0.0000        0.0000        0.0000        0.0000        0.0000        0.0000        0.0000        0.0000       16.4182       10.1591       12.9513       10.5462        5.3520        1.5218        2.6184        2.4916        2.2476        6.8314        2.8107        1.2969        5.5405       10.5054        8.0407        9.5517       17.3410       15.5745       21.0987       25.1919       11.0692        8.2094       20.6676       18.0057       40.1365       29.3087       37.7422       49.8794       47.1521       50.7032       89.7009       26.8589       61.0964       31.2891       19.6344       20.0817       18.0136       25.5824       19.2063       20.4733        8.6199       13.6694       27.6195       26.2291       26.9972       25.5689       27.2348       30.9414       30.4355       35.2826       50.5806       47.5234       53.2947       49.1474       64.5927       55.3877      154.2682      140.5723       82.7852       85.1871       84.5264      110.0924      108.8460       88.0940       78.6646       64.0061       59.2804       81.6243       75.5650       63.8862       58.5932       74.7221       83.6026       98.2905      115.6743       85.2979       94.5066       88.1365       80.9042       82.5390       84.0211       84.2280       73.9254       85.0217       85.5871       83.1825       91.8052       98.5454       93.5582      109.7910      117.4772      118.8342      131.4352      165.1499      131.1358      106.4875      103.9088      112.5766      107.8645       95.0297       95.6289      102.7122      114.7173       95.2642       92.4032      115.7703      120.4215      117.1532      121.7278      149.4327      162.5264      164.5670      171.4478      188.3085      197.1146      224.8722      227.1798      248.7407      262.6468      254.8462      242.5707      242.7569      217.1861      200.6309      177.4279      155.0357      150.4362      150.5993      141.2741      154.4402      162.1242      156.1071      156.4189      124.4618      110.1430       99.0162       99.3595      101.1946      100.8634       91.7592       79.5675       68.7194       64.7887       68.4850       73.5980       80.5339       90.8947       77.5962       75.4762       76.4517       71.7640       76.7181       75.6484       54.7485       49.3751       47.5614       58.1089       53.1065       67.1698       65.0920       60.8884       54.3336       49.6771       70.5174       53.2716       63.7065       59.3270       69.4089       67.6563        0.0000        0.0000        0.0000        0.0000        0.0000        0.0000        0.0000        0.0000        0.0000        0.0000        0.0000        0.0000        0.0000        0.0000        0.0000        0.0000        0.0000        0.0000        0.0000        0.0000        0.0000        0.0000        0.0000        0.0000        0.0000        0.0000        0.0000        0.0000        0.0000        0.0000        0.0000        0.0000        0.0000        0.0000        0.0000        0.0000        0.0000        0.0000        0.0000        0.0000        0.0000        0.0000        0.0000        0.0000        0.0000        0.0000        0.0000        0.0000        0.0000        0.0000        0.0000        0.0000        0.0000        0.0000        0.0000        0.0000        0.0000        0.0000
        0.0000        0.0000        0.0000        0.0000        0.0000        0.0000        0.0000        0.0000        0.0000        0.0000        0.0000        0.0000        0.0000        0.0000        0.0000        0.0000        0.0000        0.0000        0.0000        0.0000        0.0000       26.5988       19.6074       12.2258       10.9243        8.6232        8.5297        7.4601        3.6412        5.9456       19.5981        8.3700        0.5441        2.1433        3.1750        8.5896        5.7047       24.3476       35.5219       51.2519       47.5977       54.2750       16.7051       12.8488       23.1146       44.9033       46.3669       38.2975       49.2589       41.8239       35.7940       17.9101       15.6449       15.9563       20.2537       12.8158       17.8076       12.9175        8.9225       11.4192        9.1611        9.6254       13.4360       36.3671       36.8563       35.9841       46.4088       47.5639       40.4479       57.5296       48.4054       59.2446       46.6105       63.2706       68.3992       65.2555       59.4100       66.6178      125.0570       93.5390       82.3011       67.4424       79.5487       81.7591       80.5744       68.1179       69.6799       61.7309       56.9970       59.3098       70.3966       65.6084       66.0735       68.1427      103.6568       84.7788       73.3104       79.1048       74.1036       64.5598       62.8720       63.6001       61.5080       64.8170       64.9391       72.5412       76.6522       61.2695       69.0421       88.9520       78.6660       95.6765      112.8824      131.7074      171.1817      177.2334      114.3652       86.5249       94.0348      103.3038       89.2571       89.8582       89.4612      101.4098       95.4360       86.7365       93.8915      114.4919      110.0626      113.2694      119.7052      142.4460      170.9451      185.0552      196.6656      209.9075      219.1992      266.8746      269.5909      282.7229      295.0385      267.1167      251.9859      237.8051      209.3226      183.8452      168.7650      125.6961      116.9149      121.6692      119.8195      130.0757      132.0874      128.0986      123.1537      117.5497      111.0942      109.3100      100.5266      101.7741       88.3355       72.2237       67.2812       61.2842       62.3975       64.8679       69.2259       53.0065       50.8370       56.7841       57.7312       60.5465       56.3323       53.4903       59.0082       58.7193       53.9566       59.2254       64.2229       98.3836      110.9232      119.4348      119.2047      104.5049       85.8488       81.1586       75.0235       95.3453       72.0961       77.0069       65.9464       82.3932        0.0000        0.0000        0.0000        0.0000        0.0000        0.0000        0.0000        0.0000        0.0000        0.0000        0.0000        0.0000        0.0000        0.0000        0.0000        0.0000        0.0000        0.0000        0.0000        0.0000        0.0000        0.0000        0.0000        0.0000        0.0000        0.0000        0.0000        0.0000        0.0000        0.0000        0.0000        0.0000        0.0000        0.0000        0.0000        0.0000        0.0000        0.0000        0.0000        0.0000        0.0000        0.0000        0.0000        0.0000        0.0000        0.0000        0.0000        0.0000        0.0000        0.0000        0.0000        0.0000        0.0000        0.0000        0.0000        0.0000        0.0000
        0.0000        0.0000        0.0000        0.0000        0.0000        0.0000        0.0000        0.0000        0.0000        0.0000        0.0000        0.0000        0.0000        0.0000        0.0000        0.0000        0.0000        0.0000        0.0000        0.0000       40.9380       27.1576       43.5079       18.0305        9.9278       11.1759       16.1191        6.0184        6.8301        7.8708       14.9434        2.5701        2.3021        9.9392        8.0301       18.5020       21.6242       32.1609       31.0097       31.0994       46.8611       39.0806       41.2493       12.9000       31.3173       43.3476       38.4911       26.3861       38.1175       63.6672       63.5626       26.1929       22.1622       29.1722       29.2009       32.9728       25.5516       29.5472       18.8372       25.8798       29.1023       23.7422       19.9581       31.6172       43.1215       41.4592       49.8389       50.3462       48.8554       66.3617       55.3723       66.1342       62.8522       98.6527       77.0748       75.8022       95.2890      126.5836       87.9119      113.0709       96.3003       74.3807       82.9348       74.2293       72.3913       73.8353       76.5651       69.6397       65.1612       66.0441       63.3189       69.0285       92.3365       82.5843       97.0852       66.2046       62.2528       62.8560       68.0356       63.4618       70.2436       73.1598       76.2677       65.6238       68.7914       81.7869       81.9648       73.2719       62.6654       57.5555       64.3180       99.8218      104.5121      135.0903      151.2217      121.8555       86.5773       91.5917       93.6570       97.6895       86.6190       81.8191       81.3040       96.0754       94.4078       95.4778       93.2062       97.3001       97.1023      105.0514      118.5656      149.8439      163.2669      191.8454      202.6976      255.2422      299.3485      342.4944      326.2331      277.9955      275.7940      257.4868      227.8517      197.9254      190.4149      177.7071      166.7141      130.5003      122.0091      116.0557      118.5748      126.8350      125.1307      118.3129      115.1773      111.4295      103.5321      105.2254       95.3213       76.4012       64.4732       65.3437       63.4766       58.3355       55.4790       56.5007       57.2169       48.4509       44.5245       43.4657       45.7192       50.3128       54.2230       46.4046       49.0864       48.8855       56.2034       59.4193       73.0863      112.2201      141.2931      143.2866      132.0850      107.9283       90.6139       89.2061       87.7075       99.2831       77.9053       84.6921       86.9697       91.2123       90.2722        0.0000        0.0000        0.0000        0.0000        0.0000        0.0000        0.0000        0.0000        0.0000        0.0000        0.0000        0.0000        0.0000        0.0000        0.0000        0.0000        0.0000        0.0000        0.0000        0.0000        0.0000        0.0000        0.0000        0.0000        0.0000        0.0000        0.0000        0.0000        0.0000        0.0000        0.0000        0.0000        0.0000        0.0000        0.0000        0.0000        0.0000        0.0000        0.0000        0.0000        0.0000        0.0000        0.0000        0.0000        0.0000        0.0000        0.0000        0.0000        0.0000        0.0000        0.0000        0.0000        0.0000        0.0000        0.0000        0.0000
        0.0000        0.0000        0.0000        0.0000        0.0000        0.0000        0.0000        0.0000        0.0000        0.0000        0.0000        0.0000        0.0000        0.0000        0.0000        0.0000        0.0000        0.0000        0.0000        0.0000       65.0210       55.5552       46.1449       27.4102       26.0520       24.4037       17.4208        8.0646       11.8381        8.5046        7.2563       10.2888        9.8350        6.3734        9.0109       15.3380       18.0649       25.2218       26.8792       20.2619       28.4426       14.5100       23.3424       66.3630      101.8406      102.7592       50.9632       33.2860       33.8408       36.7308       64.4626       35.1061       23.6643       26.8502       59.3156       46.3028       31.1960       37.3084       24.6892       25.0394       23.7607       26.7498       23.0842       46.1623       68.3796       74.1688       62.9582       71.3384       43.8235       54.4419       52.7700       77.9410       84.3499       79.8762       67.4824       75.7549      128.7974      125.6272      117.2602       97.1646      102.3508       97.4384      103.2540       95.5512       84.3206       83.8661       92.6114       83.3309       74.3719       67.2189       72.1632       75.0900       81.7219       79.2757       81.4846       62.8102       62.8291       75.4863       84.9631       75.4261       68.4393       77.1375       78.7778       69.2365       75.9167       80.5959       81.5935       77.9993       76.4864       59.3870       70.9956       91.6140      110.6282      120.1140       99.7524       96.9820       95.3435       98.7563       89.6089       83.2316       69.4007       70.3915       73.4508       89.4215       86.5696       89.9826       82.1107       84.8270       84.3792       98.1743      119.4200      161.8808      179.5164      188.3212      212.7650      314.4763      323.6732      359.8554      319.0128      281.3102      280.7002      257.8340      219.5410      205.1262      217.0734      202.8396      186.8914      146.1755      139.4779      114.4175      113.7571      125.5777      128.9377      115.9219      109.0362      107.1019       85.7514       73.7232       64.0782       64.8768       62.5331       56.9786       56.9589       51.0727       49.7263       55.5567       51.9951       43.2359       43.5975       43.7084       41.7301       47.9410       48.3089       43.2992       42.9525       51.4537       53.1593       65.4630       69.4684      124.6819      156.2207      146.8240      130.0995      115.8991       93.3704       90.2728       98.3548       62.4622       56.4421       65.3404       86.6127       95.5710      107.5241      168.6474        0.0000        0.0000        0.0000        0.0000        0.0000        0.0000        0.0000        0.0000        0.0000        0.0000        0.0000        0.0000        0.0000        0.0000        0.0000        0.0000        0.0000        0.0000        0.0000        0.0000        0.0000        0.0000        0.0000        0.0000        0.0000        0.0000        0.0000        0.0000        0.0000        0.0000        0.0000        0.0000        0.0000        0.0000        0.0000        0.0000        0.0000        0.0000        0.0000        0.0000        0.0000        0.0000        0.0000        0.0000        0.0000        0.0000        0.0000        0.0000        0.0000        0.0000        0.0000        0.0000        0.0000        0.0000        0.0000
        0.0000        0.0000        0.0000        0.0000        0.0000        0.0000        0.0000        0.0000        0.0000        0.0000        0.0000        0.0000        0.0000        0.0000        0.0000        0.0000        0.0000        0.0000        0.0000        0.0000       60.5384       65.9460       53.5652       25.3344       27.5760       52.8722       66.3789       16.7396       17.0059       11.8871       12.2820       11.5478        8.4647        4.7760        6.4718       12.6900       26.3632       21.3421       12.2921       32.1926       25.0236       27.6838       95.8231       57.1552       84.1285       86.2413      124.9362       75.1794       48.1700       50.6141       81.5615       32.7775       46.9415       70.0808       49.8257       44.9044       42.4769       45.6481       38.9389       32.8244       26.2735       31.6351       35.0223       71.6927       94.7480       92.8548       74.1052       86.3317       48.6649       56.9053       57.6224       67.7492       72.6143       55.0239       66.6754      147.8112      161.5196      115.3536      108.3759      106.8863      106.7460      124.4416      150.0769      119.1537       97.0548       93.9427       98.2996       90.1589       90.2153       75.4563       88.9400       95.0497       85.8449       90.1393       90.7949      103.3926       92.7518       79.2041       98.4978       93.0516       73.1686       82.0670       86.9990       75.8575       75.4035       84.8246       90.8280       72.2406       65.6464       54.0006       64.6040       75.9439       99.1225       98.2672       97.5938       92.5019       89.1579       97.9266       93.4245       87.4761       75.1704       69.7375       70.9872       78.7949       72.5808       71.7089       73.3438       81.0030       83.4779       98.3804      122.9565      149.7804      188.7343      209.9464      233.8607      298.5984      287.1001      272.3496      277.2020      281.9117      257.8575      240.0313      237.9274      208.6322      204.1828      193.0612      194.3154      142.6058      153.8131      126.3845      123.5778      126.6293      118.6388      105.6054       93.9478       76.1411       68.6931       62.5666       53.7203       61.6558       58.7004       51.9305       49.0426       49.6857       58.3778       59.0802       56.9350       50.4735       49.2346       64.2477       65.1119       61.6196       56.2154       64.6882       57.5612       61.1445       61.5249       69.3780       79.8079      121.2033      132.3516      126.7805      125.6677      110.6524       95.2081       85.6745      113.5772       71.5807       54.7375       80.2214       61.5019       89.6252      125.6922       98.0966      104.4721        0.0000        0.0000        0.0000        0.0000        0.0000        0.0000        0.0000        0.0000        0.0000        0.0000        0.0000        0.0000        0.0000        0.0000        0.0000        0.0000        0.0000        0.0000        0.0000        0.0000        0.0000        0.0000        0.0000        0.0000        0.0000        0.0000        0.0000        0.0000        0.0000        0.0000        0.0000        0.0000        0.0000        0.0000        0.0000        0.0000        0.0000        0.0000        0.0000        0.0000        0.0000        0.0000        0.0000        0.0000        0.0000        0.0000        0.0000        0.0000        0.0000        0.0000        0.0000        0.0000        0.0000        0.0000
        0.0000        0.0000        0.0000        0.0000        0.0000        0.0000        0.0000        0.0000        0.0000        0.0000        0.0000        0.0000        0.0000        0.0000        0.0000        0.0000        0.0000        0.0000        0.0000        0.0000        0.0000      145.7051       97.0089       78.1519       76.0042       84.6264      116.4215       57.8034       55.1778       47.4409       31.8272       12.1127        7.0004        3.3963        4.3609       15.8974       28.6685       40.4209       41.9525       26.3738       26.9710       36.2692       43.6936       50.7363       39.5411       52.0392       40.1827       29.3505       41.4894       30.8354       45.1052       44.4767       64.3570       53.6340       41.1572       50.4699       53.2191       45.0100       45.7532       46.7497       43.9372       45.0311       71.7685       65.4713       53.1689       75.6210       66.7492      111.4955       75.8076       56.6923       51.6301       76.7830       76.7134       74.9528       98.0982      140.2215      142.7781       97.1792       70.5116       89.4507       83.6308       83.8441      118.3876      121.5004      105.0978      122.1519      108.0001       94.6308      103.8207       93.8918       87.5281      106.8592      117.0175      145.4330      142.5870      125.4758      117.3340       94.0964       97.2647       99.0197       79.2719       82.1004      102.7406       94.8280       78.6768       85.7232       82.8586       74.7483       58.4796       63.0843       69.6487       77.8547       80.7092       79.5221       86.4131       81.6960       85.9656       83.6407       78.9851       98.8978       85.8968       79.9087       75.6024       74.7198       73.5481       67.9805       74.5103      101.2552      116.2773      132.9661      145.8433      186.6765      241.1865      254.9219      256.8076      244.6653      240.7499      277.7012      270.1843      263.9822      260.9616      262.9570      237.6383      218.6570      208.1194      208.9328      187.9218      159.7490      159.5359      141.1748      133.1067      125.1988      111.3210       96.3560       91.4452       68.3438       57.0232       47.6924       46.7426       52.5112       53.4937       53.8860       58.0335       65.2840       63.2416       61.9763       67.1647       77.3481       83.5718       99.8567      107.8951       94.7688       99.9849      114.8951      115.7537       71.9627       63.1698       64.0894       64.3621       83.9975       93.3108       95.5716       83.8620       72.7532       63.4021       72.1699       71.5212       49.5439       64.1375       81.7619       70.1774       78.4147       99.0588      100.4486       91.4324       58.4400        0.0000        0.0000        0.0000        0.0000        0.0000        0.0000        0.0000        0.0000        0.0000        0.0000        0.0000        0.0000        0.0000        0.0000        0.0000        0.0000        0.0000        0.0000        0.0000        0.0000        0.0000        0.0000        0.0000        0.0000        0.0000        0.0000        0.0000        0.0000        0.0000        0.0000        0.0000        0.0000        0.0000        0.0000        0.0000        0.0000        0.0000        0.0000        0.0000        0.0000        0.0000        0.0000        0.0000        0.0000        0.0000        0.0000        0.0000        0.0000        0.0000        0.0000        0.0000        0.0000        0.0000
        0.0000        0.0000        0.0000        0.0000        0.0000        0.0000        0.0000        0.0000        0.0000        0.0000        0.0000        0.0000        0.0000        0.0000        0.0000        0.0000        0.0000        0.0000        0.0000        0.0000        0.0000      108.9170       97.1143       99.3310       91.6260       89.9383       84.6002       66.0763       61.3571       57.5555       38.9571       12.4650        5.6669        5.8321        7.1665       27.6886       29.5524       33.7932       35.6005       18.8487       37.0666       34.7121       47.2230       35.5566       31.4916       38.6744       39.7464       33.5699       26.9773       36.1070       38.0264       47.4825       42.4694       51.8029       61.7119       54.4586       66.6160       54.5675       47.9549       43.6292       58.0925       95.9465       63.9586       55.7677       68.6746       68.3376       61.8225       73.0918       93.4126       66.2309      100.2350       99.8471       61.3334       67.8242       78.6287       95.9002       98.7272       91.5843       87.3425       90.7450      107.5856       91.0754       93.7090      110.2198      102.0047      138.1225      120.5469      114.0577      128.8818      109.1272      107.2926      112.9952      146.4419      180.5385      175.5378      106.9534      118.0206       97.0477       90.5344       85.7638       89.5672       88.2608       86.4092      108.7057       95.4241       83.1459       74.1256       72.0399       67.6324       69.5422       82.4734       75.8088       69.2170       70.8381       76.7419       91.3819      104.5688       99.8253       81.0050       97.7200       83.0881       81.3731       80.6245       74.7037       71.3496       72.5920       91.4607      113.9976      140.6867      151.0277      158.6303      193.3390      225.8734      245.5303      217.6497      222.9097      243.6458      235.7295      255.6749      252.5278      281.2281      277.6945      265.8199      245.9828      242.4574      232.9249      217.6744      177.0858      170.0176      163.8179      125.0297      123.2372      110.9913       98.8799       88.5940       63.8905       48.8636       51.0724       56.1088       48.6702       49.7804       47.6731       53.6638       70.3773       77.4579       69.2681       73.8859       84.1476       90.9938      107.4967      101.6519      120.5345      139.3662      132.4644      129.4966       78.4843       79.1637       61.8833       54.6551       70.3677       72.3718       73.5597       71.6033       59.4573       53.4131       63.4699       52.3969       55.8141       67.0758       66.8080       64.5838       95.5264       99.2044      102.8248       81.6642       78.6300        0.0000        0.0000        0.0000        0.0000        0.0000        0.0000        0.0000        0.0000        0.0000        0.0000        0.0000        0.0000        0.0000        0.0000        0.0000        0.0000        0.0000        0.0000        0.0000        0.0000        0.0000        0.0000        0.0000        0.0000        0.0000        0.0000        0.0000        0.0000        0.0000        0.0000        0.0000        0.0000        0.0000        0.0000        0.0000        0.0000        0.0000        0.0000        0.0000        0.0000        0.0000        0.0000        0.0000        0.0000        0.0000        0.0000        0.0000        0.0000        0.0000        0.0000        0.0000        0.0000        0.0000
        0.0000        0.0000        0.0000        0.0000        0.0000        0.0000        0.0000        0.0000        0.0000        0.0000        0.0000        0.0000        0.0000        0.0000        0.0000        0.0000        0.0000        0.0000        0.0000        0.0000        0.0000      140.8732      112.2698      125.8032      110.7718      102.1335       96.8484       82.1024       78.9686       72.1560       52.3713       13.0974        7.0055        6.0621        8.5855       31.7995       30.6591       35.0017       36.9066       27.0732       27.1188       30.6194       38.7751       64.6105       25.0803       29.0711       91.8391       66.1186       46.2828       35.7790       43.0513       38.9624       47.1519       45.8150       62.0020       69.2929       70.2112       64.2446       65.1581       59.5652       64.9169       74.6590       55.7197       62.8505       71.3834       73.7831       63.0253       56.6205       58.0796       75.2474      104.8178       89.8221       50.6084       60.5466       47.5657       65.3633       71.6146      107.3978       94.0023      110.9543      104.4985      113.2398      108.7884      117.4097      131.7045      138.6308      133.6291      149.6464      173.1579      143.7827      115.4536      109.7065      127.8896      134.3141      133.4936      105.9176      112.8735      108.3870      106.8391       95.1359      108.8661      104.4513       96.8630      105.1525      110.2842       89.0068       83.8094       88.2988       83.4304       71.0168       81.5039       76.8403       75.1106       84.9171       87.1172      108.0505      104.6853       89.6618       68.4673       91.2514       78.0782       78.1466       80.5198       77.9128       78.5095       82.4887       99.7809      123.1620      152.5295      161.8652      162.3183      199.6300      224.2037      226.3387      205.8739      209.4184      218.4494      210.8223      222.0202      244.6422      291.4602      270.5449      250.6933      249.7837      233.2104      220.0127      208.1075      176.8746      162.8825      153.1584      126.5917      127.7108      116.0879      107.8622       84.4167       52.0191       42.9580       40.7523       38.2739       41.5154       43.2238       51.8916       54.6210       67.0479       67.5073       62.5595       68.8835       90.9963       98.7731      108.4498      106.8550      120.7916      139.7903      134.5940       98.7421       59.9309       64.7615       49.7787       42.7901       56.6512       66.6387       77.2395       62.6350       51.2771       60.3012       75.7497       57.7421       64.9112       58.4179       83.1148       48.0443       64.8467       60.0185       45.1245       52.7673       54.8100        0.0000        0.0000        0.0000        0.0000        0.0000        0.0000        0.0000        0.0000        0.0000        0.0000        0.0000        0.0000        0.0000        0.0000        0.0000        0.0000        0.0000        0.0000        0.0000        0.0000        0.0000        0.0000        0.0000        0.0000        0.0000        0.0000        0.0000        0.0000        0.0000        0.0000        0.0000        0.0000        0.0000        0.0000        0.0000        0.0000        0.0000        0.0000        0.0000        0.0000        0.0000        0.0000        0.0000        0.0000        0.0000        0.0000        0.0000        0.0000        0.0000        0.0000        0.0000        0.0000        0.0000
        0.0000        0.0000        0.0000        0.0000        0.0000        0.0000        0.0000        0.0000        0.0000        0.0000        0.0000        0.0000        0.0000        0.0000        0.0000        0.0000        0.0000        0.0000        0.0000        0.0000        0.0000      164.6398      161.0721      157.3507      139.0389      123.1783      107.8578       96.5436       99.7302       89.6151       72.8511       25.4806       13.5759       13.4059       16.6461       43.0821       48.7358       43.3814       40.4039       28.2829       31.1829       25.1204       28.6986       91.9386       57.1805       73.8332       86.8685       46.1882       41.9131       27.4058       67.3267       37.1487       39.1770       43.5963       69.0578       62.5429       52.9147       57.1749       63.3185       65.4375       66.1039       60.8436       66.9817       72.0346       60.2113       59.4648       54.9690       46.2791       61.6848       50.5369       66.1975       83.4862       85.5271       78.2913       88.9762      131.2971      125.0757      110.1334       88.5791       92.1895       95.3902      100.9614      111.6641      126.6516      136.8294      146.8815      146.1678      129.6464      129.7600      111.7222      103.8844      117.6724      121.3432      125.8020      118.1716       99.9787      115.5162       99.7022      131.1707      124.2969      123.3915      118.5754      122.4417      118.4184      122.0529       96.5755       87.4726       93.9247      105.0621       98.5642      100.1660       83.0525       83.5955       92.5057      126.3225      108.7108       93.5157       66.6655       65.1047       76.6133       80.4387       85.0570       76.8100       75.9990       88.9184       83.0211       78.9872      125.3677      148.6118      137.9527      142.4223      168.3384      185.7123      185.7614      174.8796      196.4000      201.4203      210.3720      240.6870      232.0891      236.0421      251.8990      240.8030      227.5268      200.7842      191.4813      182.9378      153.7491      138.3443      125.5790      134.9355      127.1729      111.6830       88.8701       75.1905       52.4711       36.7284       32.6520       35.1760       44.1642       41.2307       42.9151       54.2091       56.6161       51.7086       65.0036       83.6509       97.4083       94.6617       93.7567       94.7277      102.5299      118.7964      113.4182       80.9351       53.2302       42.4922       41.7103       43.4179       61.5264       61.7620       64.2564       62.9577       60.7827       94.1859      103.7422       58.6542       57.9428       42.3583       59.6119       59.5658       65.7579       40.7334       40.9061       39.9607        0.0000        0.0000        0.0000        0.0000        0.0000        0.0000        0.0000        0.0000        0.0000        0.0000        0.0000        0.0000        0.0000        0.0000        0.0000        0.0000        0.0000        0.0000        0.0000        0.0000        0.0000        0.0000        0.0000        0.0000        0.0000        0.0000        0.0000        0.0000        0.0000        0.0000        0.0000        0.0000        0.0000        0.0000        0.0000        0.0000        0.0000        0.0000        0.0000        0.0000        0.0000        0.0000        0.0000        0.0000        0.0000        0.0000        0.0000        0.0000        0.0000        0.0000        0.0000        0.0000        0.0000        0.0000
        0.0000        0.0000        0.0000        0.0000        0.0000        0.0000        0.0000        0.0000        0.0000        0.0000        0.0000        0.0000        0.0000        0.0000        0.0000        0.0000        0.0000        0.0000        0.0000        0.0000        0.0000        0.0000      226.5040      201.4218      182.1012      170.9695      177.4878      226.3278      228.7593      208.7186      163.7311       64.7477       40.0207       32.1597       34.9951       63.7460       70.4795       70.6231       66.7368       51.7960       42.8364       37.3756       30.8005       23.9333       18.5469        8.7311       27.6668       21.3452       34.5697       28.0384       48.2288       39.9895       51.7965       56.4910       53.9160       63.7312       65.2505       67.1275       64.9580       71.4212       74.9364       75.8539       63.1949       83.6010       82.2875       72.9157       69.2887      105.2299       72.0828       77.5915       94.3864      101.5611      101.0936      110.9127      127.4175      130.7887      119.4725      129.7807      137.6865      120.1348      113.2056      137.1606      157.1222      147.2302      138.6302      147.6873      166.9296      144.1202      146.8958      128.0012      128.1531      132.2753      122.8496       95.8411      107.4530       94.0874      108.0264      102.1176      109.3200      116.8822      129.9064      144.1121      150.9677      137.6117      137.8277      129.6370      118.9569      133.2610      124.6582      121.3317      117.2807      114.5376      111.4765      115.0081      110.5339      111.8088       85.2374       77.9667       81.3173       88.0814       82.8445       77.8844       75.0252       92.7631       82.6904       72.4449       82.9390      121.0002      133.9678      146.3746      141.0641      174.4621      183.3235      182.5629      166.0553      200.7955      194.3660      188.3499      206.9129      221.9855      241.2464      260.3295      244.2787      201.2312      202.4794      195.4758      194.7008      172.7041      152.2438      139.9624      156.7435      126.0120      110.0930       84.8174       64.4951       36.8560       29.1864       23.8028       27.2251       41.2729       44.2294       42.1789       49.9550       48.7725       47.4824       58.4787       65.2484       72.6302       71.1374       72.4872       70.7262       57.9238       60.8119       54.5859       48.4149       46.1757       35.9125       33.8664       43.3224       61.6137       84.0689       80.8653       69.9155       64.2939       76.2534       87.0834       60.8920       45.1432       32.8429       28.8306       31.6157       36.1895       34.3685       37.2859       38.7766       41.7674       39.3524       44.6259       51.4386        0.0000        0.0000        0.0000        0.0000        0.0000        0.0000        0.0000        0.0000        0.0000        0.0000        0.0000        0.0000        0.0000        0.0000        0.0000        0.0000        0.0000        0.0000        0.0000        0.0000        0.0000        0.0000        0.0000        0.0000        0.0000        0.0000        0.0000        0.0000        0.0000        0.0000        0.0000        0.0000        0.0000        0.0000        0.0000        0.0000        0.0000        0.0000        0.0000        0.0000        0.0000        0.0000        0.0000        0.0000        0.0000        0.0000        0.0000        0.0000        0.0000        0.0000
        0.0000        0.0000        0.0000        0.0000        0.0000        0.0000        0.0000        0.0000        0.0000        0.0000        0.0000        0.0000        0.0000        0.0000        0.0000        0.0000        0.0000        0.0000        0.0000        0.0000        0.0000        0.0000        0.0000        0.0000        0.0000        0.0000      204.0319      265.5701      272.9751      251.4166      197.8471       78.1172       52.3373       42.6143       45.1719       77.9543       83.9852       84.5790       76.6328       64.7125       56.5622       44.8805       35.0066       12.3768        8.7881        7.0391       18.1588       19.9012       28.6089       29.1005       31.5281       38.3100       55.3828       57.4066       62.4709       60.3276       59.6075       63.5096       66.7647       72.9944       71.9978       68.5306       70.1836       75.0667       82.1765       98.8538       76.1116       93.8675       72.4959       83.6003       79.9523       95.5380       88.5906      128.6031      182.1651      177.6745      148.3155      139.5990      139.1031      137.7471      125.1930      145.5065      151.2728      158.2552      179.9805      172.5285      148.8229      122.0734      103.9781       97.6504       97.3024       95.9350       91.3419       90.4887      108.4919       90.6277       96.1073      123.5848      115.8510      123.8426      129.0607      170.8773      165.6869      163.8510      185.3462      160.3108      140.6490      133.9457      134.5875      158.6281      142.6918      125.2957      114.1936      113.6088      106.9430      113.7241       93.5573       88.4194       82.2841       90.5194       77.4186       68.0318       61.5991       63.0296       88.4060       78.6309       81.6118      114.7859      137.7645      138.9139      140.8665      150.6072      176.8503      172.7862      167.6073      168.4659      158.8555      164.8672      206.0959      218.4425      213.3272      190.0321      176.7582      171.0049      162.1827      162.7016      140.1049      152.0703      139.7407      138.2173      129.0160      117.1228       92.2870       82.7094       60.6220       34.7338       27.5841       27.0029       28.1246       38.4703       42.1681       37.4841       43.6442       53.6154       56.3490       56.4098       55.8898       59.7899       60.5452       60.2585       59.9253       50.1976       49.8707       41.4910       36.3748       32.7610       31.8226       30.5433       38.9935       64.2590      101.7495      104.0009       85.6410       89.1644       84.6806       72.5559       62.0093       43.8462       35.7675       28.1858       30.4252       34.9692       34.7876       34.0844       39.2325       44.8545       40.0335       39.9330       39.3461        0.0000        0.0000        0.0000        0.0000        0.0000        0.0000        0.0000        0.0000        0.0000        0.0000        0.0000        0.0000        0.0000        0.0000        0.0000        0.0000        0.0000        0.0000        0.0000        0.0000        0.0000        0.0000        0.0000        0.0000        0.0000        0.0000        0.0000        0.0000        0.0000        0.0000        0.0000        0.0000        0.0000        0.0000        0.0000        0.0000        0.0000        0.0000        0.0000        0.0000        0.0000        0.0000        0.0000        0.0000        0.0000        0.0000        0.0000        0.0000        0.0000        0.0000
        0.0000        0.0000        0.0000        0.0000        0.0000        0.0000        0.0000        0.0000        0.0000        0.0000        0.0000        0.0000        0.0000        0.0000        0.0000        0.0000        0.0000        0.0000        0.0000        0.0000        0.0000        0.0000        0.0000        0.0000        0.0000        0.0000        0.0000      300.2089      320.0445      298.2612      236.4782       99.8935       70.8619       56.8928       58.0060       98.4284      100.6582       93.9298       81.7252       66.6709       56.7333       46.0179       40.0074        9.3902        9.4254        7.9483       10.7580       13.1965       17.8119       23.5519       26.7511       42.1367       59.1394       56.1153       57.0696       59.3986       67.1954       73.5209       69.9265       76.3834       69.3325       66.5519       72.4902       82.9452       77.7840       73.9623       82.4987       86.1681       97.3660      107.6206      105.8750      147.7474      162.6346      142.4133      172.5199      129.4735      143.6462      157.8398      167.2200      181.8681      164.9894      186.8709      168.7525      151.2525      163.0805      156.0940      142.5852      135.0976      108.4816       94.9756       99.5298       88.5915       86.3474       86.7329      109.5824       87.4721       94.7021      103.8129      122.2486      131.1359      154.3783      165.6301      178.6723      186.9921      184.1693      167.4404      156.2524      149.9029      140.2868      152.9863      145.1723      136.3832      127.8170      126.0766      115.1956      117.7520       99.8284       85.9905       75.2907       78.2431       68.3615       63.5080       56.7748       63.7384       77.0308       82.2880       82.4803      123.4205      126.4800      121.8107      119.8846      138.6850      164.6550      163.6900      147.9466      146.9109      146.9030      140.2408      170.7898      209.0309      185.4162      159.4551      151.2033      153.8356      140.8825      126.6769      122.2580      130.9842      130.5053      128.1454      125.4563      113.3641      102.2604       75.8619       61.9022       40.2514       35.4428       28.0802       24.9725       35.9872       40.3498       37.4365       43.9251       71.6682       68.9743       54.9755       59.1312       45.6725       49.1884       49.4340       49.3259       42.9512       37.0355       31.9566       27.0128       27.0652       37.4752       44.1553       47.6909       63.4730       93.6463       96.5877       94.8590       99.1762       98.5130       90.5753       70.6507       49.7973       47.1727       38.2864       30.8453       36.5278       40.1697       36.2166       38.0040       39.4474       38.3982       42.1314       37.3511       41.1300        0.0000        0.0000        0.0000        0.0000        0.0000        0.0000        0.0000        0.0000        0.0000        0.0000        0.0000        0.0000        0.0000        0.0000        0.0000        0.0000        0.0000        0.0000        0.0000        0.0000        0.0000        0.0000        0.0000        0.0000        0.0000        0.0000        0.0000        0.0000        0.0000        0.0000        0.0000        0.0000        0.0000        0.0000        0.0000        0.0000        0.0000        0.0000        0.0000        0.0000        0.0000        0.0000        0.0000        0.0000        0.0000        0.0000        0.0000        0.0000        0.0000
        0.0000        0.0000        0.0000        0.0000        0.0000        0.0000        0.0000        0.0000        0.0000        0.0000        0.0000        0.0000        0.0000        0.0000        0.0000        0.0000        0.0000        0.0000        0.0000        0.0000        0.0000        0.0000        0.0000        0.0000        0.0000        0.0000        0.0000        0.0000        0.0000        0.0000      284.1856      127.9009      100.0986       85.9033       84.4899      133.7025      117.3132      108.2027       88.6532       64.8183       50.1726       41.0484       36.5088        8.1033        7.5835        8.8400       11.0065       20.6380       26.2455       35.2006       33.5090       48.9897       49.5073       53.0136       60.3492       59.3279       62.8796       68.9157       80.8968       70.1904       71.2697       68.8123       95.7762      125.0961      114.7569      107.2735       93.5351       90.0096       97.8185      103.2728      133.1621      157.7517      171.7047      168.4623      219.3324      149.7408      130.1260      158.2131      179.1238      164.3576      198.1709      205.0975      158.8334      145.2241      138.2517      135.2500      154.3668      116.4002      106.0086       97.7364       91.1501       83.7026       84.2698       80.5558       88.4071       79.9484       90.7584       95.1005      110.4403      133.2509      135.8253      150.9399      187.0809      204.0217      191.9934      169.1402      160.4155      157.7554      160.4345      158.3323      142.5766      133.3542      132.7942      135.1510      118.8171      111.6667       89.3536       81.1265       79.1346       85.1600       69.2280       62.0858       67.8307       69.8970       77.8858       75.8346       93.6410      131.9598      105.9847      109.1791      103.1210      122.3751      144.4459      134.0126      133.8430      121.4767      114.1502      123.2495      143.9999      133.8077      140.6798      160.9015      167.8301      143.5984      120.2838      107.4752      103.2445      123.6525      131.4701      126.2841      143.2181      129.6577      100.3825       72.2553       60.1689       40.5793       31.0580       24.2726       21.3439       32.7147       40.6908       36.0371       49.6513       65.2515       70.6097       53.9357       50.9018       43.0768       42.7094       44.1479       41.6412       33.3902       32.8466       29.7013       30.2777       38.8066       46.9807       46.6763       49.1716       67.5251       92.0112       96.4528       93.8002       93.4979       98.1710       98.8794       82.5984       74.1713       60.9911       42.4667       37.9013       48.6409       49.7842       52.0240       44.7775       36.3406       48.3773       61.3575       48.4073       61.0800        0.0000        0.0000        0.0000        0.0000        0.0000        0.0000        0.0000        0.0000        0.0000        0.0000        0.0000        0.0000        0.0000        0.0000        0.0000        0.0000        0.0000        0.0000        0.0000        0.0000        0.0000        0.0000        0.0000        0.0000        0.0000        0.0000        0.0000        0.0000        0.0000        0.0000        0.0000        0.0000        0.0000        0.0000        0.0000        0.0000        0.0000        0.0000        0.0000        0.0000        0.0000        0.0000        0.0000        0.0000        0.0000        0.0000        0.0000        0.0000        0.0000
        0.0000        0.0000        0.0000        0.0000        0.0000        0.0000        0.0000        0.0000        0.0000        0.0000        0.0000        0.0000        0.0000        0.0000        0.0000        0.0000        0.0000        0.0000        0.0000        0.0000        0.0000        0.0000        0.0000        0.0000        0.0000        0.0000        0.0000        0.0000        0.0000        0.0000        0.0000      259.0439      224.9751        0.0000        0.0000      126.0671      109.2379       94.4783       77.3288       31.3787       22.5515       16.8478       14.1520        8.0133        6.5614        9.0359       14.9015       63.5386       86.2000       94.1976       89.4431       58.0995       56.3197       56.2351       58.9072       61.4583       70.0552       69.8495       80.4712      101.5253       90.0492       91.5117      107.6699      151.9520      150.1319      120.3598      131.6218      119.1419       82.5401      117.5547      136.5553      180.8830      219.7857      175.9165      199.9328      179.7635      141.6133      163.6376      156.9078      218.3753      266.1940      255.0067      231.7108      219.7497      172.7809      192.1571      301.8206      179.1987      154.0426      120.8335      104.2461       59.0628       57.0404       50.2442       80.7842       77.1303       89.8001       81.7139      101.9482      127.3440      140.1115      188.9630      209.9505      181.3362      175.0755      177.5944      163.4724      183.8669      184.8351      169.4098      161.3518      180.5866      158.7023      179.3335      168.4821      118.6873      100.6235       81.4424       78.4947       91.1220       78.9306       86.1321       89.4251      104.2317      110.2878      112.2672      128.1535      144.2889      116.8701      108.5581       97.7632      104.2033      123.0384      106.8164      109.7725       96.8422       91.3768       93.7727      102.1140      114.0464      135.1979      153.8111      132.5444      135.9802      112.5388       98.8900      130.7228      121.7170      128.9510      123.9357      126.2114      102.8847       89.9595       77.0993       55.8360       38.6377       35.1429       31.4659       25.5203       75.0410       41.9002       47.6621       75.4384      107.7477       80.2184       70.1611       67.9080       44.8522       41.4486       34.1798       27.5861       20.1783       25.6082       31.2550       34.0165       56.6998       57.1305       49.0385       60.8773       76.1941      105.8263      109.8528       92.5465       81.4995       86.0562       88.3361       83.7871       95.6880       75.5787       61.9806       60.5565       61.9488       57.3718       59.9899       58.7604       38.1253       40.5826       38.0548        0.0000        0.0000        0.0000        0.0000        0.0000        0.0000        0.0000        0.0000        0.0000        0.0000        0.0000        0.0000        0.0000        0.0000        0.0000        0.0000        0.0000        0.0000        0.0000        0.0000        0.0000        0.0000        0.0000        0.0000        0.0000        0.0000        0.0000        0.0000        0.0000        0.0000        0.0000        0.0000        0.0000        0.0000        0.0000        0.0000        0.0000        0.0000        0.0000        0.0000        0.0000        0.0000        0.0000        0.0000        0.0000        0.0000        0.0000        0.0000        0.0000        0.0000        0.0000
        0.0000        0.0000        0.0000        0.0000        0.0000        0.0000        0.0000        0.0000        0.0000        0.0000        0.0000        0.0000        0.0000        0.0000        0.0000        0.0000        0.0000        0.0000        0.0000        0.0000        0.0000        0.0000        0.0000        0.0000        0.0000        0.0000        0.0000        0.0000        0.0000        0.0000        0.0000        0.0000        0.0000        0.0000        0.0000        0.0000        0.0000      101.7462       82.6535       32.8500       22.1980       15.9608       14.3637        9.0990        8.0435       10.4638       18.7906       85.9080      111.5078      115.5804      104.9644       64.1063       66.3663       64.0778       66.8377       65.5019       69.9988       71.5288       69.8986       99.9219      102.5981      116.8648      131.8042      145.3760      120.3925      114.2955      110.0122      135.3429      102.1703      106.8241      104.7011      100.5286      149.7225      129.0151      195.3089      206.5734      122.1548      151.0222      151.5747      241.8925      237.3088      221.5677      228.0561      187.3247      193.3338      218.1203      341.7393      277.0674      143.7141      127.5153      112.1901       86.7963       56.3020       66.6995       60.7800       73.9378       60.8162       63.9106       81.8906       98.7530      107.2346      152.7896      155.8207      148.7225      136.6958      162.8839      172.0825      197.2423      187.0672      185.5724      172.8538      188.1758      174.5699      223.4526      223.1902      132.6265      119.3730       89.2860       77.1839       80.3191       78.1497       92.0999      106.5873      122.5340      125.2290      134.0429      145.3108      143.4568      131.1497      112.3160      107.9602       92.8547      108.9843      108.0511       90.9791      102.7317       90.1590      103.5861       97.0679      118.6800      149.7252      141.2687      110.0621      114.4581      105.2135      110.8582      109.3766      114.4246      118.6741      124.9545      123.3040      100.5871       80.7555       71.9959       50.4842       40.3630       34.6961       33.3074       26.6770       35.6948       43.9596       60.5877       59.6460      115.4471       72.4053       80.0880       89.0103       70.1054       39.9758       32.0441       21.6881       13.9131       23.0629       27.1083       29.3529       48.0607       45.2907       51.9271       65.7112       67.7160      115.0502      110.3344       73.4689       73.4973       91.0883       88.2661       83.9226       91.9929       96.1546       85.5268       73.1052       80.0183       68.1579       74.7657       68.7296       65.6404       46.8278        0.0000        0.0000        0.0000        0.0000        0.0000        0.0000        0.0000        0.0000        0.0000        0.0000        0.0000        0.0000        0.0000        0.0000        0.0000        0.0000        0.0000        0.0000        0.0000        0.0000        0.0000        0.0000        0.0000        0.0000        0.0000        0.0000        0.0000        0.0000        0.0000        0.0000        0.0000        0.0000        0.0000        0.0000        0.0000        0.0000        0.0000        0.0000        0.0000        0.0000        0.0000        0.0000        0.0000        0.0000        0.0000        0.0000        0.0000        0.0000        0.0000        0.0000        0.0000        0.0000
        0.0000        0.0000        0.0000        0.0000        0.0000        0.0000        0.0000        0.0000        0.0000        0.0000        0.0000        0.0000        0.0000        0.0000        0.0000        0.0000        0.0000        0.0000        0.0000        0.0000        0.0000        0.0000        0.0000        0.0000        0.0000        0.0000        0.0000        0.0000        0.0000        0.0000        0.0000        0.0000        0.0000        0.0000        0.0000        0.0000        0.0000        0.0000        0.0000       46.5856       38.1215       32.5989       30.5587       19.7157       19.2807       21.5961       29.3034      116.1520      141.2816      147.3890      129.6471       76.3579       70.9419       75.0239       85.5644       83.8091       86.4061       98.9320       99.5825      129.5624      136.9690      130.9768      142.9730      140.6716      114.4544      100.4667       97.9830       91.9886       98.7613       97.2574      133.4693      152.9019      155.4778      153.3475      152.9648      182.3073      173.2351      154.2387      148.1635      181.7155      194.9676      229.9890      215.6560      219.9650      228.4016      222.4656      222.9624      200.0030      270.9329      134.7501      107.7999       72.9761      111.1584      110.2478       45.7722       62.1807       72.2829       68.1808       73.1289       93.7931       90.9708       94.9600      100.4386      124.1013      135.0999      174.2068      170.4189      182.2435      164.7174      172.0471      180.8673      197.0498      197.8773      187.3262      158.3342      142.8059      132.2068      107.1309       78.8867       84.6061       81.8805       89.2290       96.0358      118.4925      132.1116      154.5669      176.7449      162.5590      140.5086      127.8442      124.0056      123.9071      117.7502      104.5419       88.9446       98.2016      104.3442       96.6105      115.8065      113.6062      126.1149      115.5171       98.7710      101.3023      117.0761      120.2460      114.4796       98.1713      103.1673      103.7893      104.3213       86.5852       73.8543       58.9370       43.3266       31.6577       25.7012       37.2217       27.9905       22.4361       33.8641       46.8405       57.6160       57.7043       62.3927       92.1714       66.3705       46.8062       45.9848       31.6332       20.2629       13.3176       13.5792       23.0973       29.4373       36.4752       36.8368       40.5761       41.6858       64.0190      104.4731       78.0055       68.6559       88.6793      103.1886      103.8173       92.1784       92.8613       86.2340       87.7712       83.3846       88.6654       81.1741       85.8892       72.5316       72.0208       58.8390        0.0000        0.0000        0.0000        0.0000        0.0000        0.0000        0.0000        0.0000        0.0000        0.0000        0.0000        0.0000        0.0000        0.0000        0.0000        0.0000        0.0000        0.0000        0.0000        0.0000        0.0000        0.0000        0.0000        0.0000        0.0000        0.0000        0.0000        0.0000        0.0000        0.0000        0.0000        0.0000        0.0000        0.0000        0.0000        0.0000        0.0000        0.0000        0.0000        0.0000        0.0000        0.0000        0.0000        0.0000        0.0000        0.0000        0.0000        0.0000        0.0000        0.0000        0.0000        0.0000
        0.0000        0.0000        0.0000        0.0000        0.0000        0.0000        0.0000        0.0000        0.0000        0.0000        0.0000        0.0000        0.0000        0.0000        0.0000        0.0000        0.0000        0.0000        0.0000        0.0000        0.0000        0.0000        0.0000        0.0000        0.0000        0.0000        0.0000        0.0000        0.0000        0.0000        0.0000        0.0000        0.0000        0.0000        0.0000        0.0000        0.0000        0.0000        0.0000        0.0000       69.4777       65.0299       60.4036       39.6438       36.6783       39.3734       45.7328      163.7183      184.8307      184.7459      162.9603       93.3650       85.9954       84.3907       94.0974       85.3598       85.8116      102.2266      114.9491      137.3776      140.8658      133.2519      127.2475      119.3411      101.9953       93.6471       81.7729       67.6866       79.2400       83.0361      112.1088      139.4633      115.4252      100.1181      106.4202      103.6395      134.1476      179.0525      167.3434      208.1251      243.5771      198.8403      198.9449      188.5965      193.1395      274.8770      290.9854      268.8650      242.3731      192.3403      135.7366       64.4973       64.9831       85.3595       64.6037       65.0275       66.8881       63.7739       72.1398       93.8469      103.9514       91.8122       89.2419      107.0179      113.4594      130.1429      141.9966      153.5227      157.1565      168.9752      183.1167      197.8184      179.4183      169.8640      153.1496      146.5204      133.8193      112.8396       83.8927       88.9954       90.7860       90.9439       91.1123      121.2293      148.5025      157.8434      158.7136      143.5762      137.6843      127.7449      130.9999      130.5442      116.4648      121.0604       99.2055      118.8883      135.7128      121.2408      109.6892      127.0129      123.4393      107.4623       86.3141      112.5032      104.9917      116.4236       98.7675       96.9620       99.0708       89.5910       88.1991       82.9643       72.3059       56.0752       42.6724       31.8388       30.2028       22.2824       18.9981       23.8403       26.0345       36.1775       47.0064       51.6812       57.5534       56.1771       53.7824       55.3638       68.2327       46.7495       19.9071       11.5875       11.0563       22.7518       30.2885       33.4887       35.1028       43.7969       50.2461       58.7682       69.5282       77.1123       79.7359       89.4927       89.5050       94.1905      107.2442       97.0164       98.5652       87.0557       81.4541       85.5687       77.6975       80.0828       81.1975       59.7546        0.0000        0.0000        0.0000        0.0000        0.0000        0.0000        0.0000        0.0000        0.0000        0.0000        0.0000        0.0000        0.0000        0.0000        0.0000        0.0000        0.0000        0.0000        0.0000        0.0000        0.0000        0.0000        0.0000        0.0000        0.0000        0.0000        0.0000        0.0000        0.0000        0.0000        0.0000        0.0000        0.0000        0.0000        0.0000        0.0000        0.0000        0.0000        0.0000        0.0000        0.0000        0.0000        0.0000        0.0000        0.0000        0.0000        0.0000        0.0000        0.0000        0.0000        0.0000        0.0000        0.0000
        0.0000        0.0000        0.0000        0.0000        0.0000        0.0000        0.0000        0.0000        0.0000        0.0000        0.0000        0.0000        0.0000        0.0000        0.0000        0.0000        0.0000        0.0000        0.0000        0.0000        0.0000        0.0000        0.0000        0.0000        0.0000        0.0000        0.0000        0.0000        0.0000        0.0000        0.0000        0.0000        0.0000        0.0000        0.0000        0.0000        0.0000        0.0000        0.0000        0.0000        0.0000        0.0000        0.0000      203.2512      186.6605      188.7414      208.1033      244.7427      268.2462      262.2993      232.2333      160.5727      137.5148      126.3537      128.0574      142.7569      144.3306      142.9184      133.5259      114.0062      111.9015      109.7184      106.3855      110.8446       84.7606       80.1396       77.3784      113.3159      118.0924      122.4698      118.9378      107.7087       98.8630       98.8380       92.9397       83.0143      121.0975      151.7301      149.3077      287.9596      239.5914      243.8214      203.2950      243.2398      317.6398      414.4915      415.3404      346.9585      300.7786      282.3758      248.2726      179.9505      150.2241      121.0044      111.8815       88.7856       95.5698      113.6222      124.0663      133.8400      135.4950      145.4984      129.1803      127.3199      118.1337      141.3606      160.7796      170.3964      192.7829      222.2995      235.8346      241.0998      211.9555      190.6224      210.6145      192.1671      156.3084      129.4088      106.1112       95.8903       93.1733       93.6570      106.3693      138.6622      152.3325      146.0938      155.8432      139.3197      129.2528      113.3315      133.3693      135.6492      130.3126      133.2875      107.6645      128.6542      129.5557      128.1571      149.3593      160.6785      132.0485      108.7143      119.3426      117.4674      119.2017      116.0893       99.4895       99.0863       96.9895       80.6806       71.6194       76.9313       87.5113       60.3169       41.2796       38.6335       27.5752       23.7404       24.7005       33.7944       31.2792       38.3231       61.5052       52.7898       64.2891       67.8849       58.7957       35.5516       40.4217       32.1531       19.1052       15.2487       14.6171       23.9077       39.1596       39.9694       37.8518       45.7625       60.0498       62.2407       62.9384       73.5363       78.4217       87.4269       98.4445       90.4029       90.9168      107.6602      120.4294      111.2511      112.6827      113.1450      101.8133      102.5038       86.1765       38.3700        0.0000        0.0000        0.0000        0.0000        0.0000        0.0000        0.0000        0.0000        0.0000        0.0000        0.0000        0.0000        0.0000        0.0000        0.0000        0.0000        0.0000        0.0000        0.0000        0.0000        0.0000        0.0000        0.0000        0.0000        0.0000        0.0000        0.0000        0.0000        0.0000        0.0000        0.0000        0.0000        0.0000        0.0000        0.0000        0.0000        0.0000        0.0000        0.0000        0.0000        0.0000        0.0000        0.0000        0.0000        0.0000        0.0000        0.0000        0.0000        0.0000        0.0000        0.0000        0.0000        0.0000
        0.0000        0.0000        0.0000        0.0000        0.0000        0.0000        0.0000        0.0000        0.0000        0.0000        0.0000        0.0000        0.0000        0.0000        0.0000        0.0000        0.0000        0.0000        0.0000        0.0000        0.0000        0.0000        0.0000        0.0000        0.0000        0.0000        0.0000        0.0000        0.0000        0.0000        0.0000        0.0000        0.0000        0.0000        0.0000        0.0000        0.0000        0.0000        0.0000        0.0000        0.0000        0.0000        0.0000        0.0000      253.6412      249.3549      264.6160      300.8297      317.6477      308.5790      272.9916      188.7288      162.9281      149.2528      152.6945      164.9434      162.0261      155.5972      144.5086      120.4599      109.5386      102.3062       98.7084       82.0986       69.8610       78.1682       72.5614      113.8886      126.1265      129.8723      125.0994      115.0896       98.2197       86.3568       74.7065       87.8316      140.7153      110.5743      115.9446      211.9022      170.7084      229.0829      219.5052      287.0168      344.7596      426.2013      463.5518      372.6401      333.4055      303.9099      262.9093      187.1259      149.7581      127.4142      115.1030       97.4891       97.5224      102.2895      129.9261      128.9048      140.4839      155.6485      122.3385      109.5165      126.8077      118.2586      127.7151      152.1349      166.7077      183.4940      210.9751      234.1674      205.8391      199.6070      208.7822      177.4632      135.8516      117.4722      118.7911       96.0866       94.3284       93.5534      103.5568      138.7466      143.6136      142.4780      147.7662      149.4263      139.9074      119.0504      135.6257      128.0602      133.6454      116.3670      119.9103      147.9154      124.6720      113.3691      158.5505      165.5005      121.8555       94.9546      102.6018      106.4227      100.8866      100.5590       92.1166       83.2987       89.3816       81.3939       59.9765       74.7104       67.8030       51.2555       42.6547       38.1446       33.7318       30.9197       34.8456       44.2414       37.1025       50.5444       71.4226       67.0709       66.2892       59.0029       47.7636       37.1279       23.6497       20.5365       18.2263       19.0945       21.8984       24.9848       32.4181       38.0592       43.6906       44.3714       48.7585       61.2085       68.5739       68.5612       79.9032       91.4124      105.5470       98.2789       96.2709      112.2241      122.1885      126.2122      118.9677       96.4691      107.3158      100.2386       78.4149       34.5300        0.0000        0.0000        0.0000        0.0000        0.0000        0.0000        0.0000        0.0000        0.0000        0.0000        0.0000        0.0000        0.0000        0.0000        0.0000        0.0000        0.0000        0.0000        0.0000        0.0000        0.0000        0.0000        0.0000        0.0000        0.0000        0.0000        0.0000        0.0000        0.0000        0.0000        0.0000        0.0000        0.0000        0.0000        0.0000        0.0000        0.0000        0.0000        0.0000        0.0000        0.0000        0.0000        0.0000        0.0000        0.0000        0.0000        0.0000        0.0000        0.0000        0.0000        0.0000        0.0000        0.0000
        0.0000        0.0000        0.0000        0.0000        0.0000        0.0000        0.0000        0.0000        0.0000        0.0000        0.0000        0.0000        0.0000        0.0000        0.0000        0.0000        0.0000        0.0000        0.0000        0.0000        0.0000        0.0000        0.0000        0.0000        0.0000        0.0000        0.0000        0.0000        0.0000        0.0000        0.0000        0.0000        0.0000        0.0000        0.0000        0.0000        0.0000        0.0000        0.0000        0.0000        0.0000        0.0000        0.0000        0.0000        0.0000        0.0000      300.7622      338.1512      352.3003      341.5468      307.0145      216.7672      191.9665      180.2477      182.9766      193.5728      193.6431      188.1869      178.0466      147.3175      134.1259      124.7689      110.8056       82.5982       70.9842       70.7052       78.0706      124.4946      139.1374      152.1122      144.2953      126.6706      105.1049       91.3487       84.3188       74.5934      102.6652      113.1203      109.1690      192.1928      298.4638      372.5174      379.4475      434.4731      418.5398      421.0465      426.6618      359.0998      345.2013      378.9969      333.1607      213.6410      166.7744      170.3056      142.0719      130.5193      139.8891      120.8513       98.1962      104.9451      152.3039      237.8833      107.8420       93.0496      111.4905      118.9900      117.8100      145.5468      168.2583      185.0001      191.2508      207.4436      217.4963      205.6759      169.0028      144.6283      134.9594      125.7694      122.5254      101.1574       92.3518       81.0565       90.7622      126.4759      127.6911      130.2781      138.5573      134.7645      130.1717      117.6807      129.9885      111.0370      104.1369      101.9296      124.5161      130.2751      148.4938      138.0390      135.4389      144.0347       99.8835       81.6918       78.3658       86.9668       84.1015       91.4566       88.2008       66.9343       74.8627       71.1223       53.7100       58.7700       62.8506       50.8206       51.0729       48.0668       37.6533       35.4815       38.6277       55.3447       45.5468       44.8591       50.1158       49.9550       50.2772       54.3394       48.0570       31.9016       24.2690       22.1344       24.0258       21.5680       22.5712       23.1232       23.9246       35.0147       40.8227       43.8567       48.7010       49.2741       65.9706       66.3318       76.7266       89.0142       91.6543       96.3422       93.4943      117.4520      127.8609      128.4016      118.9824      111.0836       90.6026       84.0920       76.1044       33.3900        0.0000        0.0000        0.0000        0.0000        0.0000        0.0000        0.0000        0.0000        0.0000        0.0000        0.0000        0.0000        0.0000        0.0000        0.0000        0.0000        0.0000        0.0000        0.0000        0.0000        0.0000        0.0000        0.0000        0.0000        0.0000        0.0000        0.0000        0.0000        0.0000        0.0000        0.0000        0.0000        0.0000        0.0000        0.0000        0.0000        0.0000        0.0000        0.0000        0.0000        0.0000        0.0000        0.0000        0.0000        0.0000        0.0000        0.0000        0.0000        0.0000        0.0000        0.0000        0.0000        0.0000
        0.0000        0.0000        0.0000        0.0000        0.0000        0.0000        0.0000        0.0000        0.0000        0.0000        0.0000        0.0000        0.0000        0.0000        0.0000        0.0000        0.0000        0.0000        0.0000        0.0000        0.0000        0.0000        0.0000        0.0000        0.0000        0.0000        0.0000        0.0000        0.0000        0.0000        0.0000        0.0000        0.0000        0.0000        0.0000        0.0000        0.0000        0.0000        0.0000        0.0000        0.0000        0.0000        0.0000        0.0000        0.0000        0.0000        0.0000      359.7582      373.7933      366.4880      336.4781      245.1463      224.7892      217.1354      221.5617      235.8705      238.3235      234.8115      219.1031      179.9699      166.2202      158.6627      135.1708       99.7987       84.8214       87.0623       95.6965      141.5853      152.5427      155.6285      144.3013      110.1386      112.5010       98.3595       98.0897       59.5100       86.6195      167.3035      153.0913      311.0914      404.9424      526.7416      435.8751      420.8234      449.1494      502.5386      464.0985      373.5577      374.7571      389.8568      389.1589      340.9841      240.5073      191.6725      174.9693      165.3803      162.5901      161.3576      161.1351      130.4767      119.8236      107.9690      100.0783       92.4021       82.1893      123.3781      138.4892      140.3108      155.8700      181.5245      178.5472      199.9002      166.9939      148.9771      129.4768      124.5805      118.4657      111.8292      106.8826       86.3445       79.5169       77.2284       76.7212      105.7967      110.1841      116.0895      119.6172      114.3857      119.3647      106.5607      113.2150       96.8985       95.7174       82.4790      104.1747      150.0479      155.4148      117.1020      112.2336      138.6578       83.3283       71.9196       80.6336       80.5850       72.8244       79.2727       83.4057       66.8929       71.8047       59.8334       55.9736       63.2607       59.4712       60.7124       53.6074       44.9659       40.1114       39.4909       38.8208       50.3632       44.1215       49.8204       55.5151       43.5502       50.4808       45.5115       43.6515       27.4627       22.5696       27.3694       27.0123       24.0219       26.1881       26.0277       25.7717       35.2999       41.4355       54.7875       72.1148       68.4698       60.4621       57.7313       63.9359       74.8026       91.2229       92.5637       94.9211      107.2565      129.1183      153.8880      134.1801       93.4411       94.4951       74.8433       73.6769        0.0000        0.0000        0.0000        0.0000        0.0000        0.0000        0.0000        0.0000        0.0000        0.0000        0.0000        0.0000        0.0000        0.0000        0.0000        0.0000        0.0000        0.0000        0.0000        0.0000        0.0000        0.0000        0.0000        0.0000        0.0000        0.0000        0.0000        0.0000        0.0000        0.0000        0.0000        0.0000        0.0000        0.0000        0.0000        0.0000        0.0000        0.0000        0.0000        0.0000        0.0000        0.0000        0.0000        0.0000        0.0000        0.0000        0.0000        0.0000        0.0000        0.0000        0.0000        0.0000        0.0000        0.0000
        0.0000        0.0000        0.0000        0.0000        0.0000        0.0000        0.0000        0.0000        0.0000        0.0000        0.0000        0.0000        0.0000        0.0000        0.0000        0.0000        0.0000        0.0000        0.0000        0.0000        0.0000        0.0000        0.0000        0.0000        0.0000        0.0000        0.0000        0.0000        0.0000        0.0000        0.0000        0.0000        0.0000        0.0000        0.0000        0.0000        0.0000        0.0000        0.0000        0.0000        0.0000        0.0000        0.0000        0.0000        0.0000        0.0000        0.0000        0.0000        0.0000        0.0000      368.1736      350.5037      330.3758      324.0809      331.0542      342.1972      349.6084      341.9459      321.1226      272.0479      253.0846      235.3496      209.8799      130.3553      117.9756      105.3545        0.0000        0.0000      149.3062      149.6867      139.4383      114.0536      110.6522      100.7784      103.8539      139.4651      175.3404      224.8330      258.7928      376.5195      416.9007      432.6506      412.4921      336.4304      376.9007      409.9991      388.7990      268.4168      255.5710        0.0000        0.0000        0.0000        0.0000      269.8065      252.5882      327.0053      387.6626      429.8456        0.0000      289.5604      171.8858      150.0013      124.9998       93.4749       94.2664       88.7953      137.3717      158.7025      189.9092      214.5480      201.0373      200.8583      166.9306      136.4315      122.4688      120.5947      117.7512      107.5953       96.8419       77.1844       74.2779       68.6423       69.9141       84.3201       87.8292      101.2296       98.7965       84.2957       82.2657       72.4134       82.8594       98.7434       88.0887       94.5885       99.6434      105.0085      105.7946       93.7952      111.5642      102.1343       70.0009       65.6941       74.2405       69.3875       69.1527       78.2685       79.5271       76.3718       71.4673       70.9230       69.2130       77.1826       66.0376       66.2119       61.9764       41.1412       42.2724       44.7497       41.8647       40.9310       42.3405       42.7744       57.9771       41.4927       38.2613       34.1371       33.2988       29.8441       33.6389       28.3946       27.9629       30.2421       27.9311       28.8234       38.4073       41.7097       45.5217       57.1292       65.6657       58.0231       51.8044       55.6069       63.1988       71.8255       77.5180       83.2537       91.5508       91.5071       94.6073      135.1245      134.6591       99.5481       92.3156        0.0000        0.0000        0.0000        0.0000        0.0000        0.0000        0.0000        0.0000        0.0000        0.0000        0.0000        0.0000        0.0000        0.0000        0.0000        0.0000        0.0000        0.0000        0.0000        0.0000        0.0000        0.0000        0.0000        0.0000        0.0000        0.0000        0.0000        0.0000        0.0000        0.0000        0.0000        0.0000        0.0000        0.0000        0.0000        0.0000        0.0000        0.0000        0.0000        0.0000        0.0000        0.0000        0.0000        0.0000        0.0000        0.0000        0.0000        0.0000        0.0000        0.0000        0.0000        0.0000        0.0000        0.0000        0.0000        0.0000
        0.0000        0.0000        0.0000        0.0000        0.0000        0.0000        0.0000        0.0000        0.0000        0.0000        0.0000        0.0000        0.0000        0.0000        0.0000        0.0000        0.0000        0.0000        0.0000        0.0000        0.0000        0.0000        0.0000        0.0000        0.0000        0.0000        0.0000        0.0000        0.0000        0.0000        0.0000        0.0000        0.0000        0.0000        0.0000        0.0000        0.0000        0.0000        0.0000        0.0000        0.0000        0.0000        0.0000        0.0000        0.0000        0.0000        0.0000        0.0000        0.0000        0.0000        0.0000        0.0000        0.0000        0.0000        0.0000      401.6525      411.9462      402.0992        0.0000        0.0000        0.0000      271.8000      238.9230      143.9281      127.0071        0.0000        0.0000        0.0000        0.0000        0.0000        0.0000        0.0000      128.1275      122.4693      131.1148      181.7428      208.7541      256.9619      315.4853      353.7283      363.7387      428.7753      407.8913      358.1500      421.3643      440.0752      389.2237      236.5838        0.0000        0.0000        0.0000        0.0000        0.0000        0.0000      329.2499      482.2553        0.0000        0.0000        0.0000      382.6337      281.6914      185.2864      149.4370       98.7810       89.4753       81.9318      102.6115      127.6424      148.2711      163.7957      186.7379      196.7841      164.8213      134.1054      126.0541      126.6894      109.5555      117.7948      101.5196       85.6429       84.4079       62.9686       74.6447      103.5357       90.0565       87.5903       83.3975       56.6001       57.7140       73.1316       87.3566       98.2432       91.2199       92.6870       84.6095      100.5358       94.3456       98.7200      119.9662       81.1358       67.3609       59.0072       60.9739       60.2467       69.3591       93.5056       77.9420       73.3671       76.1224       71.7686       77.9329       80.5103       72.4912       89.6645       89.6768       43.0956       32.2904       33.9581       47.6953       76.2720       92.3215       60.9841       48.1602       49.1830       48.5676       36.2311       40.9552       31.2296       28.7440       30.9065       37.3511       36.0566       37.5332       48.2460       60.5347       52.6187       49.5309       48.3054       46.5975       44.1325       51.0917       55.1097       57.7284       69.4730       78.7531       75.9188       74.2288       77.7275       75.9804      103.0358      123.5318      109.5000       86.2830        0.0000        0.0000        0.0000        0.0000        0.0000        0.0000        0.0000        0.0000        0.0000        0.0000        0.0000        0.0000        0.0000        0.0000        0.0000        0.0000        0.0000        0.0000        0.0000        0.0000        0.0000        0.0000        0.0000        0.0000        0.0000        0.0000        0.0000        0.0000        0.0000        0.0000        0.0000        0.0000        0.0000        0.0000        0.0000        0.0000        0.0000        0.0000        0.0000        0.0000        0.0000        0.0000        0.0000        0.0000        0.0000        0.0000        0.0000        0.0000        0.0000        0.0000        0.0000        0.0000        0.0000        0.0000        0.0000        0.0000
        0.0000        0.0000        0.0000        0.0000        0.0000        0.0000        0.0000        0.0000        0.0000        0.0000        0.0000        0.0000        0.0000        0.0000        0.0000        0.0000        0.0000        0.0000        0.0000        0.0000        0.0000        0.0000        0.0000        0.0000        0.0000        0.0000        0.0000        0.0000        0.0000        0.0000        0.0000        0.0000        0.0000        0.0000        0.0000        0.0000        0.0000        0.0000        0.0000        0.0000        0.0000        0.0000        0.0000        0.0000        0.0000        0.0000        0.0000        0.0000        0.0000        0.0000        0.0000        0.0000        0.0000        0.0000        0.0000        0.0000        0.0000        0.0000        0.0000        0.0000        0.0000      310.4928      282.4320      182.1586      172.4466        0.0000        0.0000        0.0000        0.0000        0.0000        0.0000        0.0000        0.0000      146.1697      166.2356      211.5768      236.4659      275.0540      330.9613      380.1456      361.0917      411.4684      446.2136      410.0676      380.7184        0.0000        0.0000        0.0000        0.0000        0.0000        0.0000        0.0000        0.0000        0.0000        0.0000        0.0000        0.0000        0.0000        0.0000        0.0000      311.5558      249.1895      180.0920      121.4106      109.3865      101.6711       91.6844       92.0200      100.0927      126.7021      159.9001      146.3775      143.9691      141.9111      143.2074      142.0338      161.5987      140.1963      117.6700       89.7852       87.7948       68.7601       68.1392      107.6558       82.6333       80.6883       78.2878       58.4280       53.2391       56.7136       72.0615       68.6325       70.9272       80.6751       76.8494       81.6693       86.2855       95.3358      106.7075       78.9905       77.2931       59.1515       51.6804       64.4934       76.0292       83.3581       73.6824       71.0179       93.9076       99.1049       96.0707       90.1530       69.2837       96.0867       69.4351       47.0564       37.2026       40.7498       45.7933       81.7529      105.5116       71.1143       49.6289       52.3642       48.4784       44.7934       33.9124       29.6281       31.1817       38.8512       38.0391       34.0650       40.8123       42.5812       51.3092       49.3257       44.7547       46.0313       51.0098       47.9282       55.2561       66.7213       61.2503       63.5214       66.7984       72.1600       71.9451       78.5757       74.6286       65.7574       63.8645       60.3417        0.0000        0.0000        0.0000        0.0000        0.0000        0.0000        0.0000        0.0000        0.0000        0.0000        0.0000        0.0000        0.0000        0.0000        0.0000        0.0000        0.0000        0.0000        0.0000        0.0000        0.0000        0.0000        0.0000        0.0000        0.0000        0.0000        0.0000        0.0000        0.0000        0.0000        0.0000        0.0000        0.0000        0.0000        0.0000        0.0000        0.0000        0.0000        0.0000        0.0000        0.0000        0.0000        0.0000        0.0000        0.0000        0.0000        0.0000        0.0000        0.0000        0.0000        0.0000        0.0000        0.0000        0.0000        0.0000        0.0000        0.0000
        0.0000        0.0000        0.0000        0.0000        0.0000        0.0000        0.0000        0.0000        0.0000        0.0000        0.0000        0.0000        0.0000        0.0000        0.0000        0.0000        0.0000        0.0000        0.0000        0.0000        0.0000        0.0000        0.0000        0.0000        0.0000        0.0000        0.0000        0.0000        0.0000        0.0000        0.0000        0.0000        0.0000        0.0000        0.0000        0.0000        0.0000        0.0000        0.0000        0.0000        0.0000        0.0000        0.0000        0.0000        0.0000        0.0000        0.0000        0.0000        0.0000        0.0000        0.0000        0.0000        0.0000        0.0000        0.0000        0.0000        0.0000        0.0000        0.0000        0.0000        0.0000        0.0000      334.6756      244.2004        0.0000        0.0000        0.0000        0.0000        0.0000        0.0000        0.0000        0.0000        0.0000        0.0000      177.0033      247.9794      313.4076      358.2757      416.5385      510.0670      478.6652      474.5643      487.9534      411.8213        0.0000        0.0000        0.0000        0.0000        0.0000        0.0000        0.0000        0.0000        0.0000        0.0000        0.0000        0.0000        0.0000        0.0000        0.0000        0.0000        0.0000      226.6193      166.6368      119.3605      112.6589      125.2804       95.0457      137.7023      143.7567      168.3871      163.4127      157.3834      186.5670      184.3412      172.6785      181.6465      185.3111      138.0330      111.4386       81.9407       77.9152       75.7745       70.7759       97.9913       90.5683       81.9695       75.7523       66.1881       64.2227       54.4247       50.3140       55.5451       68.7899       75.7042       72.7073       68.9809       72.5311       83.4118       87.3148       69.6136       69.5847       71.0727       57.8338       58.6103       58.4813       63.3917       57.1469       74.0322       89.1384       87.1361       88.8886       80.5137       77.6736       76.3834       68.2987       44.2717       54.8655       56.8903       97.5306      115.1847       77.7720       63.6003       66.9410       57.6137       46.5191       48.6372       52.5129       42.6175       40.5627       39.1537       36.8358       38.1926       45.8791       46.4808       51.9326       48.3374       46.6636       48.3211       57.4504       52.2944       49.7053       62.7224       66.3635       77.4174       70.6195       82.5811       77.1614       94.7986       76.7493       60.1537       55.8542        0.0000        0.0000        0.0000        0.0000        0.0000        0.0000        0.0000        0.0000        0.0000        0.0000        0.0000        0.0000        0.0000        0.0000        0.0000        0.0000        0.0000        0.0000        0.0000        0.0000        0.0000        0.0000        0.0000        0.0000        0.0000        0.0000        0.0000        0.0000        0.0000        0.0000        0.0000        0.0000        0.0000        0.0000        0.0000        0.0000        0.0000        0.0000        0.0000        0.0000        0.0000        0.0000        0.0000        0.0000        0.0000        0.0000        0.0000        0.0000        0.0000        0.0000        0.0000        0.0000        0.0000        0.0000        0.0000        0.0000        0.0000        0.0000
        0.0000        0.0000        0.0000        0.0000        0.0000        0.0000        0.0000        0.0000        0.0000        0.0000        0.0000        0.0000        0.0000        0.0000        0.0000        0.0000        0.0000        0.0000        0.0000        0.0000        0.0000        0.0000        0.0000        0.0000        0.0000        0.0000        0.0000        0.0000        0.0000        0.0000        0.0000        0.0000        0.0000        0.0000        0.0000        0.0000        0.0000        0.0000        0.0000        0.0000        0.0000        0.0000        0.0000        0.0000        0.0000        0.0000        0.0000        0.0000        0.0000        0.0000        0.0000        0.0000        0.0000        0.0000        0.0000        0.0000        0.0000        0.0000        0.0000        0.0000        0.0000        0.0000        0.0000        0.0000        0.0000        0.0000        0.0000        0.0000        0.0000        0.0000        0.0000        0.0000        0.0000        0.0000      254.6563      313.8479      345.6822      361.5093      377.7206      437.1293      423.2187      357.3378      388.9276        0.0000        0.0000        0.0000        0.0000        0.0000        0.0000        0.0000        0.0000        0.0000        0.0000        0.0000        0.0000        0.0000        0.0000        0.0000        0.0000        0.0000        0.0000      171.8398      139.7692      124.1938      108.9616      125.4308      112.1600      133.3638      162.7054      186.6179      192.3817      196.9993      191.0950      165.1100      168.6768      169.7615      150.3631      133.3857      110.0062       81.3993       92.5321       81.3131       78.2005      114.1308      110.7442      103.9551      105.9387       77.8818       71.4190       72.0877       64.8176       56.0730       59.0616       58.8800       53.9074       50.8213       48.6380       49.4178       52.5286       66.0126       70.0177       75.9053       68.5453       57.2703       62.8689       48.6682       50.0305       71.2464       89.1077      100.1264       77.2062       62.2081       64.4378       53.0630       65.3806       35.7675       44.8056       44.5831       93.3033       86.4087       62.9632       52.7673       59.7613       66.4472       64.6441       75.0000       64.7490       53.4545       53.4204       45.1062       42.4256       36.6854       32.6235       37.2129       38.6613       38.7230       37.6987       41.5329       46.2702       49.6091       56.3681       61.4183       72.0473       94.8387       94.8172       87.6727       79.7753       55.8874       43.9684       40.4588       41.4311        0.0000        0.0000        0.0000        0.0000        0.0000        0.0000        0.0000        0.0000        0.0000        0.0000        0.0000        0.0000        0.0000        0.0000        0.0000        0.0000        0.0000        0.0000        0.0000        0.0000        0.0000        0.0000        0.0000        0.0000        0.0000        0.0000        0.0000        0.0000        0.0000        0.0000        0.0000        0.0000        0.0000        0.0000        0.0000        0.0000        0.0000        0.0000        0.0000        0.0000        0.0000        0.0000        0.0000        0.0000        0.0000        0.0000        0.0000        0.0000        0.0000        0.0000        0.0000        0.0000        0.0000        0.0000        0.0000        0.0000        0.0000        0.0000
        0.0000        0.0000        0.0000        0.0000        0.0000        0.0000        0.0000        0.0000        0.0000        0.0000        0.0000        0.0000        0.0000        0.0000        0.0000        0.0000        0.0000        0.0000        0.0000        0.0000        0.0000        0.0000        0.0000        0.0000        0.0000        0.0000        0.0000        0.0000        0.0000        0.0000        0.0000        0.0000        0.0000        0.0000        0.0000        0.0000        0.0000        0.0000        0.0000        0.0000        0.0000        0.0000        0.0000        0.0000        0.0000        0.0000        0.0000        0.0000        0.0000        0.0000        0.0000        0.0000        0.0000        0.0000        0.0000        0.0000        0.0000        0.0000        0.0000        0.0000        0.0000        0.0000        0.0000        0.0000        0.0000        0.0000        0.0000        0.0000        0.0000        0.0000        0.0000        0.0000        0.0000        0.0000        0.0000        0.0000        0.0000        0.0000        0.0000        0.0000        0.0000        0.0000        0.0000        0.0000        0.0000        0.0000        0.0000        0.0000        0.0000        0.0000        0.0000        0.0000        0.0000        0.0000        0.0000        0.0000        0.0000        0.0000        0.0000        0.0000        0.0000      163.5236      130.1600      105.8828       96.0408      114.9944      122.3983      150.8568      163.1735      172.8547      188.1504      186.0662      156.7912      162.7982      160.6832      153.9048      143.5257      118.6561      110.0647       82.3268       82.4450       69.5452       88.5918      116.2630      117.4939      103.4266      100.1038       86.5597       77.3842       70.9880       62.1852       50.1335       46.0851       42.3235       42.1256       43.0420       43.3176       48.0732       49.8308       67.4980       69.6158       72.9069       65.4608       65.9579       70.9202       48.4086       51.4957       69.2747       94.3113       80.6919       77.0839       55.4496       55.7877       42.6136       49.6706       49.0976       64.9413       57.6125       90.4749       76.2646       66.6533       62.5551       81.0114       84.9354       79.2619       76.3119       63.1817       55.8638       57.4862       52.1280       44.1974       37.8305       35.0808       34.0151       32.9683       45.4286       48.0776       47.1455       48.7389       65.7495       63.0717       72.5160       81.4958       99.0963       96.2940       93.7831       76.0034       45.0081       34.5489       36.4998        0.0000        0.0000        0.0000        0.0000        0.0000        0.0000        0.0000        0.0000        0.0000        0.0000        0.0000        0.0000        0.0000        0.0000        0.0000        0.0000        0.0000        0.0000        0.0000        0.0000        0.0000        0.0000        0.0000        0.0000        0.0000        0.0000        0.0000        0.0000        0.0000        0.0000        0.0000        0.0000        0.0000        0.0000        0.0000        0.0000        0.0000        0.0000        0.0000        0.0000        0.0000        0.0000        0.0000        0.0000        0.0000        0.0000        0.0000        0.0000        0.0000        0.0000        0.0000        0.0000        0.0000        0.0000        0.0000        0.0000        0.0000        0.0000        0.0000
        0.0000        0.0000        0.0000        0.0000        0.0000        0.0000        0.0000        0.0000        0.0000        0.0000        0.0000        0.0000        0.0000        0.0000        0.0000        0.0000        0.0000        0.0000        0.0000        0.0000        0.0000        0.0000        0.0000        0.0000        0.0000        0.0000        0.0000        0.0000        0.0000        0.0000        0.0000        0.0000        0.0000        0.0000        0.0000        0.0000        0.0000        0.0000        0.0000        0.0000        0.0000        0.0000        0.0000        0.0000        0.0000        0.0000        0.0000        0.0000        0.0000        0.0000        0.0000        0.0000        0.0000        0.0000        0.0000        0.0000        0.0000        0.0000        0.0000        0.0000        0.0000        0.0000        0.0000        0.0000        0.0000        0.0000        0.0000        0.0000        0.0000        0.0000        0.0000        0.0000        0.0000        0.0000        0.0000        0.0000        0.0000        0.0000        0.0000        0.0000        0.0000        0.0000        0.0000        0.0000        0.0000        0.0000        0.0000        0.0000        0.0000        0.0000        0.0000        0.0000        0.0000        0.0000        0.0000        0.0000        0.0000        0.0000        0.0000        0.0000        0.0000      132.2209      101.9703      107.0469      124.4932      121.6700      116.7360      161.0239      180.7414      178.3753      193.9846      160.0802      147.8574      152.4031      148.8207      142.7444      126.9183      111.5951       98.7790       73.2053       82.7269       74.7068       82.4630      110.3424      117.3910      120.3935      115.1585       98.4336       81.4525       67.1039       59.8357       46.0761       39.9907       40.8554       40.6007       40.3826       46.0882       47.7514       51.1419       70.4870       64.7102       62.1290       59.4888       62.7735       59.8354       54.1574       65.0843       93.3747       89.6384       82.1221       87.7089       55.7552       47.7315       48.5460       57.7594       56.5205       49.8790       57.5179       72.6494       72.5082       72.1289       80.2552      106.4936      100.2700       81.4055       80.4596       66.4799       57.3433       55.3236       48.4818       44.7656       47.2191       44.7450       46.5457       44.9630       49.4581       48.5949       46.4001       52.8839       85.0743      100.6136       87.1632       80.6284       86.3643       92.9049      103.8733       88.6215       42.6541       35.4712       54.1336        0.0000        0.0000        0.0000        0.0000        0.0000        0.0000        0.0000        0.0000        0.0000        0.0000        0.0000        0.0000        0.0000        0.0000        0.0000        0.0000        0.0000        0.0000        0.0000        0.0000        0.0000        0.0000        0.0000        0.0000        0.0000        0.0000        0.0000        0.0000        0.0000        0.0000        0.0000        0.0000        0.0000        0.0000        0.0000        0.0000        0.0000        0.0000        0.0000        0.0000        0.0000        0.0000        0.0000        0.0000        0.0000        0.0000        0.0000        0.0000        0.0000        0.0000        0.0000        0.0000        0.0000        0.0000        0.0000        0.0000        0.0000        0.0000        0.0000
        0.0000        0.0000        0.0000        0.0000        0.0000        0.0000        0.0000        0.0000        0.0000        0.0000        0.0000        0.0000        0.0000        0.0000        0.0000        0.0000        0.0000        0.0000        0.0000        0.0000        0.0000        0.0000        0.0000        0.0000        0.0000        0.0000        0.0000        0.0000        0.0000        0.0000        0.0000        0.0000        0.0000        0.0000        0.0000        0.0000        0.0000        0.0000        0.0000        0.0000        0.0000        0.0000        0.0000        0.0000        0.0000        0.0000        0.0000        0.0000        0.0000        0.0000        0.0000        0.0000        0.0000        0.0000        0.0000        0.0000        0.0000        0.0000        0.0000        0.0000        0.0000        0.0000        0.0000        0.0000        0.0000        0.0000        0.0000        0.0000        0.0000        0.0000        0.0000        0.0000        0.0000        0.0000        0.0000        0.0000        0.0000        0.0000        0.0000        0.0000        0.0000        0.0000        0.0000        0.0000        0.0000        0.0000        0.0000        0.0000        0.0000        0.0000        0.0000        0.0000        0.0000        0.0000        0.0000        0.0000        0.0000        0.0000        0.0000        0.0000      129.0805      102.5975      103.5246       99.0050      105.8886      127.4270      121.9453      141.7868      164.7540      167.7869      164.1106      146.3487      147.7858      160.6526      133.9117      117.8630      113.7121      117.3724      101.7043       81.5605       80.4173       77.6553       81.3374      102.1250      122.4145      124.5198      131.0419      113.1382       87.9494       72.8261       56.8162       48.8898       49.5089       37.3785       36.0300       42.1717       42.0199       45.0086       60.3746       65.4841       65.7729       59.7650       65.8557       54.1365       61.7471       62.8323       79.0224       93.2812       90.0724      103.5502       91.3127       74.6956       60.1668       48.4211       51.1558       59.4050       63.5493       62.8435       88.4775       94.4700       93.6128       91.5281       92.2867      108.1042      108.8935       85.5204       75.8020       64.1619       58.0254       54.5058       62.9191       66.8829       62.6006       55.1613       51.0134       58.4913       60.0132       63.3943       74.6154      101.4227      113.4578       92.2622       68.9610       70.1987       79.5840       74.7456       65.3804       41.3293        0.0000        0.0000        0.0000        0.0000        0.0000        0.0000        0.0000        0.0000        0.0000        0.0000        0.0000        0.0000        0.0000      115.2900        0.0000        0.0000        0.0000      448.8599        0.0000        0.0000        0.0000        0.0000        0.0000        0.0000        0.0000        0.0000        0.0000        0.0000        0.0000        0.0000        0.0000        0.0000        0.0000        0.0000        0.0000        0.0000        0.0000        0.0000        0.0000        0.0000        0.0000        0.0000        0.0000        0.0000        0.0000        0.0000        0.0000        0.0000        0.0000        0.0000        0.0000        0.0000        0.0000        0.0000        0.0000        0.0000        0.0000        0.0000        0.0000        0.0000        0.0000
        0.0000        0.0000        0.0000        0.0000        0.0000        0.0000        0.0000        0.0000        0.0000        0.0000        0.0000        0.0000        0.0000        0.0000        0.0000        0.0000        0.0000        0.0000        0.0000        0.0000        0.0000        0.0000        0.0000        0.0000        0.0000        0.0000        0.0000        0.0000        0.0000        0.0000        0.0000        0.0000        0.0000        0.0000        0.0000        0.0000        0.0000        0.0000        0.0000        0.0000        0.0000        0.0000        0.0000        0.0000        0.0000        0.0000        0.0000        0.0000        0.0000        0.0000        0.0000        0.0000        0.0000        0.0000        0.0000        0.0000        0.0000        0.0000        0.0000        0.0000        0.0000        0.0000        0.0000        0.0000        0.0000        0.0000        0.0000        0.0000        0.0000        0.0000        0.0000        0.0000        0.0000        0.0000        0.0000        0.0000        0.0000        0.0000        0.0000        0.0000        0.0000        0.0000        0.0000        0.0000        0.0000        0.0000        0.0000        0.0000        0.0000        0.0000        0.0000        0.0000        0.0000        0.0000        0.0000        0.0000        0.0000        0.0000        0.0000        0.0000      106.1611       93.1853       84.4717      116.0046      118.5402      148.0394      150.9257      180.0206      168.3773      171.5346      166.7292      150.1734      140.3004      130.1707      106.4032       99.8391      108.9035      101.5233       90.1288       88.5501       73.1522       81.7925       82.0379      106.2044      102.6459      127.3214      128.5750      120.9142       89.5977       78.4514       60.4208       43.9975       42.2729       42.2552       36.9877       47.3578       47.9705       50.3548       50.0153       62.4466       56.8472       59.5922       61.7645       68.0319       72.1009       80.9030       89.0859       89.3865       92.8497      101.6097       91.0566       74.1958       62.0206       55.8763       61.3325       64.6905       76.2450       81.3810       90.1810       89.5069       82.1647       90.5436       83.8986       95.7228      121.4430       88.6435       83.4096       76.1560       66.3325       58.9094       65.0847      101.1112      104.7355       95.1599       92.3623      101.1705      101.8771      109.2283      104.0124       97.9123      108.9731       89.8786       77.2388       51.1338       42.6891       43.1456       28.1407       25.2805        0.0000        0.0000        0.0000        0.0000        0.0000        0.0000        0.0000        0.0000        0.0000        0.0000        0.0000        0.0000       78.7200      137.0400      158.7600        0.0000      386.7599      556.3500        0.0000        0.0000        0.0000        0.0000        0.0000        0.0000        0.0000        0.0000        0.0000        0.0000        0.0000        0.0000        0.0000        0.0000        0.0000        0.0000        0.0000        0.0000        0.0000        0.0000        0.0000        0.0000        0.0000        0.0000        0.0000        0.0000        0.0000        0.0000        0.0000        0.0000        0.0000        0.0000        0.0000        0.0000        0.0000        0.0000        0.0000        0.0000        0.0000        0.0000        0.0000        0.0000        0.0000
        0.0000        0.0000        0.0000        0.0000        0.0000        0.0000        0.0000        0.0000        0.0000        0.0000        0.0000        0.0000        0.0000        0.0000        0.0000        0.0000        0.0000        0.0000        0.0000        0.0000        0.0000        0.0000        0.0000        0.0000        0.0000        0.0000        0.0000        0.0000        0.0000        0.0000        0.0000        0.0000        0.0000        0.0000        0.0000        0.0000        0.0000        0.0000        0.0000        0.0000        0.0000        0.0000        0.0000        0.0000        0.0000        0.0000        0.0000        0.0000        0.0000        0.0000        0.0000        0.0000        0.0000        0.0000        0.0000        0.0000        0.0000        0.0000        0.0000        0.0000        0.0000        0.0000        0.0000        0.0000        0.0000        0.0000        0.0000        0.0000        0.0000        0.0000        0.0000        0.0000        0.0000        0.0000        0.0000        0.0000        0.0000        0.0000        0.0000        0.0000        0.0000        0.0000        0.0000        0.0000        0.0000        0.0000        0.0000        0.0000        0.0000        0.0000        0.0000        0.0000        0.0000        0.0000        0.0000        0.0000        0.0000        0.0000        0.0000      163.5213      114.3760      108.0405       92.2159      134.3199      114.7814      118.9208      140.6638      181.8844      147.7855      150.7154      151.1196      141.9069      137.0788      135.2706      117.4988       96.0658      110.4021       87.4764       74.2093       74.9864       68.1965       80.0430       74.3964      102.2446      104.4885      102.7912       95.1480       81.4854       82.6185       83.5687       57.6564       48.8850       41.5444       35.9523       37.2266       47.0371       47.6720       47.7886       44.3665       60.9978       75.4748       72.2331       73.5947       77.2778       75.2193       93.0186      110.9816      115.8812      104.4566      104.7227       99.8199      108.5020       73.9612       67.5637       62.5586       74.7315       80.1101       83.1442       79.4047       82.0561       82.4073       85.4149       93.3641       93.2841       90.2058       88.9227       85.8189       79.0816       94.3648       79.2654       80.9229      105.4085      120.0522      119.1700      133.0862      137.0112      130.2237      125.3692      117.5255       99.4393      112.9948       91.2321       79.2178       52.0760       26.5871       32.7914       26.2361       14.5279        0.0000        0.0000        0.0000        0.0000        0.0000        0.0000      135.4858       30.4800        0.0000        0.0000        0.0000        0.0000       88.0800      148.1400        0.0000        0.0000        0.0000        0.0000        0.0000        0.0000        0.0000        0.0000        0.0000        0.0000        0.0000        0.0000        0.0000        0.0000        0.0000        0.0000        0.0000        0.0000        0.0000        0.0000        0.0000        0.0000        0.0000        0.0000        0.0000        0.0000        0.0000        0.0000        0.0000        0.0000        0.0000        0.0000        0.0000        0.0000        0.0000        0.0000        0.0000        0.0000        0.0000        0.0000        0.0000        0.0000        0.0000        0.0000        0.0000        0.0000        0.0000
        0.0000        0.0000        0.0000        0.0000        0.0000        0.0000        0.0000        0.0000        0.0000        0.0000        0.0000        0.0000        0.0000        0.0000        0.0000        0.0000        0.0000        0.0000        0.0000        0.0000        0.0000        0.0000        0.0000        0.0000        0.0000        0.0000        0.0000        0.0000        0.0000        0.0000        0.0000        0.0000        0.0000        0.0000        0.0000        0.0000        0.0000        0.0000        0.0000        0.0000        0.0000        0.0000        0.0000        0.0000        0.0000        0.0000        0.0000        0.0000        0.0000        0.0000        0.0000        0.0000        0.0000        0.0000        0.0000        0.0000        0.0000        0.0000        0.0000        0.0000        0.0000        0.0000        0.0000        0.0000        0.0000        0.0000        0.0000        0.0000        0.0000        0.0000        0.0000        0.0000        0.0000        0.0000        0.0000        0.0000        0.0000        0.0000        0.0000        0.0000        0.0000        0.0000        0.0000        0.0000        0.0000        0.0000        0.0000        0.0000        0.0000        0.0000        0.0000        0.0000        0.0000        0.0000        0.0000        0.0000        0.0000      195.6932      172.6617      142.9510      133.7845      108.2844      102.8730      138.9410      134.5210      131.9588      148.9992      142.0673      146.5222      127.8876      127.2955      127.4615      122.9220      113.0189       92.7657       88.3403       90.1352       78.5154       75.3103       75.5251       66.0439       67.5926       76.6898       92.3910       99.9149       98.2838       93.8175       85.0397       78.8966       68.7831       62.7731       59.2560       47.7110       38.1883       41.9811       48.0952       45.8152       57.4787       54.0075       73.7233       78.6831       69.8248       75.1754       97.9320      100.0238      116.5404      143.1326      123.5622      125.4736      125.2468      119.3494      135.9800      116.2780       70.7760       77.7151       84.9467       77.8241       83.4336       88.8449       93.7770       92.3394       90.3993      100.3144      102.3191      107.8195       98.1664       92.1256       80.9186       81.8377       79.1752       79.6902      110.9709      125.3927      138.2347      157.2755      162.8815      155.8188      142.2534      130.2018      114.6976      107.1953       96.7472       81.3770       42.1658       28.2427       25.1074       18.2163        0.0000        0.0000        0.0000        0.0000        0.0000      123.1554      126.4879      126.6661       25.5300        0.0000        0.0000        0.0000        0.0000        0.0000        0.0000        0.0000        0.0000        0.0000        0.0000        0.0000        0.0000        0.0000        0.0000        0.0000        0.0000        0.0000        0.0000        0.0000        0.0000        0.0000        0.0000        0.0000        0.0000        0.0000        0.0000        0.0000        0.0000        0.0000        0.0000        0.0000        0.0000        0.0000        0.0000        0.0000        0.0000        0.0000        0.0000        0.0000        0.0000        0.0000        0.0000        0.0000        0.0000        0.0000        0.0000        0.0000        0.0000        0.0000        0.0000        0.0000        0.0000        0.0000
        0.0000        0.0000        0.0000        0.0000        0.0000        0.0000        0.0000        0.0000        0.0000        0.0000        0.0000        0.0000        0.0000        0.0000        0.0000        0.0000        0.0000        0.0000        0.0000        0.0000        0.0000        0.0000        0.0000        0.0000        0.0000        0.0000        0.0000        0.0000        0.0000        0.0000        0.0000        0.0000        0.0000        0.0000        0.0000        0.0000        0.0000        0.0000        0.0000        0.0000        0.0000        0.0000        0.0000        0.0000        0.0000        0.0000        0.0000        0.0000        0.0000        0.0000        0.0000        0.0000        0.0000        0.0000        0.0000        0.0000        0.0000        0.0000        0.0000        0.0000        0.0000        0.0000        0.0000        0.0000        0.0000        0.0000        0.0000        0.0000        0.0000        0.0000        0.0000        0.0000        0.0000        0.0000        0.0000        0.0000        0.0000        0.0000        0.0000        0.0000        0.0000        0.0000        0.0000        0.0000        0.0000        0.0000        0.0000        0.0000        0.0000        0.0000        0.0000        0.0000        0.0000        0.0000        0.0000        0.0000        0.0000      234.1314      164.6750      125.0693      114.9199       99.9523       93.5640      130.6149      143.7675      122.1936      115.4600      118.5429      124.6694      111.9641      110.8504      110.4591      113.4957      103.5087       89.7916       82.5924       92.9423       86.4004       81.8184       69.5112       64.8986       62.8120       73.0678       99.6714       98.0195       95.7716       92.7966       76.3795       69.4883       75.0526       74.1113       77.0970       47.0897       55.5477       55.0033       67.4319       73.2369       63.1635       68.8544       77.0717       78.0406       75.2837       83.4647       90.2723      117.4521      129.7411      129.5690      114.4941      125.7097      135.4883      117.4945       98.3755       91.2295       84.6596       87.9251       91.8583       97.5794       95.5107      106.1533      109.9800      102.9333       99.3408      104.6758      107.2638      107.8566       98.3037       90.5362       82.5019       82.0201       83.2319       90.5973      131.3586      143.0426      145.6030      153.3634      158.3293      165.3226      153.4704      147.8105      119.8183      118.6515      103.6754       77.2299       46.8943       34.1678       19.1559       22.4946        0.0000        0.0000        0.0000       27.4200       96.0919      119.6962      134.2153      123.7798       24.7500        0.0000        0.0000        0.0000        0.0000        0.0000        0.0000        0.0000        0.0000        0.0000        0.0000        0.0000        0.0000        0.0000        0.0000        0.0000        0.0000        0.0000        0.0000        0.0000        0.0000        0.0000        0.0000        0.0000        0.0000        0.0000        0.0000        0.0000        0.0000        0.0000        0.0000        0.0000        0.0000        0.0000        0.0000        0.0000        0.0000        0.0000        0.0000        0.0000        0.0000        0.0000        0.0000        0.0000        0.0000        0.0000        0.0000        0.0000        0.0000        0.0000        0.0000        0.0000        0.0000        0.0000
        0.0000        0.0000        0.0000        0.0000        0.0000        0.0000        0.0000        0.0000        0.0000        0.0000        0.0000        0.0000        0.0000        0.0000        0.0000        0.0000        0.0000        0.0000        0.0000        0.0000        0.0000        0.0000        0.0000        0.0000        0.0000        0.0000        0.0000        0.0000        0.0000        0.0000        0.0000        0.0000        0.0000        0.0000        0.0000        0.0000        0.0000        0.0000        0.0000        0.0000        0.0000        0.0000        0.0000        0.0000        0.0000        0.0000        0.0000        0.0000        0.0000        0.0000        0.0000        0.0000        0.0000        0.0000        0.0000        0.0000        0.0000        0.0000        0.0000        0.0000        0.0000        0.0000        0.0000        0.0000        0.0000        0.0000        0.0000        0.0000        0.0000        0.0000        0.0000        0.0000        0.0000        0.0000        0.0000        0.0000        0.0000        0.0000        0.0000        0.0000        0.0000        0.0000        0.0000        0.0000        0.0000        0.0000        0.0000        0.0000        0.0000        0.0000        0.0000        0.0000        0.0000        0.0000        0.0000        0.0000      271.9428      226.0289      156.5196      126.1935      104.4938      109.9426       84.4748      102.4401      124.5997      111.2780      105.8674       88.6979       98.6653      104.8516       95.8679      108.1992      116.4483      117.3798      103.2262       88.7512       89.8434      111.0770       87.4732       75.6241       77.8734       70.6218       75.2178       94.6395      108.4190       87.6958       87.6198       85.8522       78.2707       74.1533       73.8345       75.4888       69.4392       82.7431       82.1501       79.6027       73.7826       77.4623       90.3965      106.5813      107.4512      103.1578       96.2408       77.5841       99.8274      114.5970      100.9850      146.3556      166.5229      149.0725      136.8011      103.8003      104.2921       91.5856      100.0171      119.7331      116.8928      112.4468      114.0216      112.1010      118.4220      128.7699      133.4174      137.7462      136.5048      137.6256      120.2649      102.0861      134.1178      115.8787      135.4633      187.7526      158.0743      139.7359      151.2758      164.7759      167.4839      155.5192      147.2494      102.1844       97.2340       86.8123       73.9952       31.2515       16.8874        5.3401        0.0000        0.0000        0.0000        0.0000       48.6807      107.4855      125.9712      139.1440      147.0743       49.2600        0.0000        0.0000        0.0000        0.0000        0.0000        0.0000        0.0000        0.0000        0.0000        0.0000        0.0000        0.0000        0.0000        0.0000        0.0000        0.0000        0.0000        0.0000        0.0000        0.0000        0.0000        0.0000        0.0000        0.0000        0.0000        0.0000        0.0000        0.0000        0.0000        0.0000        0.0000        0.0000        0.0000        0.0000        0.0000        0.0000        0.0000        0.0000        0.0000        0.0000        0.0000        0.0000        0.0000        0.0000        0.0000        0.0000        0.0000        0.0000        0.0000        0.0000        0.0000        0.0000        0.0000
        0.0000        0.0000        0.0000        0.0000        0.0000        0.0000        0.0000        0.0000        0.0000        0.0000        0.0000        0.0000        0.0000        0.0000        0.0000        0.0000        0.0000        0.0000        0.0000        0.0000        0.0000        0.0000        0.0000        0.0000        0.0000        0.0000        0.0000        0.0000        0.0000        0.0000        0.0000        0.0000        0.0000        0.0000        0.0000        0.0000        0.0000        0.0000        0.0000        0.0000        0.0000        0.0000        0.0000        0.0000        0.0000        0.0000        0.0000        0.0000        0.0000        0.0000        0.0000        0.0000        0.0000        0.0000        0.0000        0.0000        0.0000        0.0000        0.0000        0.0000        0.0000        0.0000        0.0000        0.0000        0.0000        0.0000        0.0000        0.0000        0.0000        0.0000        0.0000        0.0000        0.0000        0.0000        0.0000        0.0000        0.0000        0.0000        0.0000        0.0000        0.0000        0.0000        0.0000        0.0000        0.0000        0.0000        0.0000        0.0000        0.0000        0.0000        0.0000        0.0000        0.0000        0.0000        0.0000        0.0000      221.3607      172.8464      137.3543      131.3532      120.7783      126.6856       98.4259      102.3605      130.2038      102.0452       94.8504       88.1008      106.7015      120.1035      107.7387      110.7397      112.2666      121.4380      107.7469       87.8422       89.0529       94.1279       87.9053       70.8100       69.2974       79.0222      109.5902       99.3293       94.2541       89.0515       87.6035       88.5015       85.0558       85.2179       73.6539       69.8714       75.6326       88.0576       86.2264       92.7243       77.8518       85.2521       93.0421       90.0666      108.4013      110.3586       95.3998       71.3725       73.5064       83.8978      118.3447      169.1296      165.7917      179.3263      153.6858      124.2183      103.9932      110.5663      103.6356      114.7360      118.9034      121.1518      121.2979      110.1060      110.4143      126.2156      121.2748      145.4651      163.6484      166.6413      137.7253      145.1656      171.3628      148.2192      132.9464      163.9287      173.5140      160.3393      149.9523      168.5726      166.4493      154.7896      138.2439      111.0548       90.4951       87.4774       92.2970        0.0000        0.0000        0.0000        0.0000        0.0000        0.0000       17.3530       37.6340      115.5354      153.5392      145.0284      137.9199        0.0000        0.0000        0.0000        0.0000        0.0000        0.0000        0.0000        0.0000        0.0000        0.0000        0.0000        0.0000        0.0000        0.0000        0.0000        0.0000        0.0000        0.0000        0.0000        0.0000        0.0000        0.0000        0.0000        0.0000        0.0000        0.0000        0.0000        0.0000        0.0000        0.0000        0.0000        0.0000        0.0000        0.0000        0.0000        0.0000        0.0000        0.0000        0.0000        0.0000        0.0000        0.0000        0.0000        0.0000        0.0000        0.0000        0.0000        0.0000        0.0000        0.0000        0.0000        0.0000        0.0000        0.0000
        0.0000        0.0000        0.0000        0.0000        0.0000        0.0000        0.0000        0.0000        0.0000        0.0000        0.0000        0.0000        0.0000        0.0000        0.0000        0.0000        0.0000        0.0000        0.0000        0.0000        0.0000        0.0000        0.0000        0.0000        0.0000        0.0000        0.0000        0.0000        0.0000        0.0000        0.0000        0.0000        0.0000        0.0000        0.0000        0.0000        0.0000        0.0000        0.0000        0.0000        0.0000        0.0000        0.0000        0.0000        0.0000        0.0000        0.0000        0.0000        0.0000        0.0000        0.0000        0.0000        0.0000        0.0000        0.0000        0.0000        0.0000        0.0000        0.0000        0.0000        0.0000        0.0000        0.0000        0.0000        0.0000        0.0000        0.0000        0.0000        0.0000        0.0000        0.0000        0.0000        0.0000        0.0000        0.0000        0.0000        0.0000        0.0000        0.0000        0.0000        0.0000        0.0000        0.0000        0.0000        0.0000        0.0000        0.0000        0.0000        0.0000        0.0000        0.0000        0.0000        0.0000        0.0000        0.0000        0.0000      203.8248      171.3904      146.0318      138.7477      139.6521      138.5812      113.3879      125.4113      113.5962      101.5210      102.9830       96.8565       97.6467      109.0595      101.3438      109.3165      113.5578      107.8424      105.2492      102.2133       94.5930       84.6993       86.0834       76.7332       89.1020       92.1448       85.6368      101.8030      123.3755      112.7178      115.8823      119.8048      114.2710      101.9367       92.5762       86.8583       96.3434       92.5559       85.6917       91.4979       79.5082       82.3936       87.2416       90.9862      110.2434      115.1135      103.4506       73.0126       71.1601       85.2808      127.9694      172.1099      192.5787      168.8584      151.6238      136.7164      118.7530      111.6369      116.8161      127.6943      133.7942      136.2140      133.1115      121.7608      120.7059      123.4254      117.8177      149.5215      148.5551      171.1403      160.7023      183.0614      168.7184      170.9735      193.0026      192.5543      204.5177      198.4219      197.0762      209.5454      196.4737      171.7906      146.7740      109.8879       82.1082       81.1125        0.0000        0.0000        0.0000        0.0000        0.0000        0.0000       13.5900       17.3876       42.5623      135.6783      179.5255      191.0481      169.3029        0.0000        0.0000        0.0000        0.0000        0.0000        0.0000        0.0000        0.0000        0.0000        0.0000        0.0000        0.0000        0.0000        0.0000        0.0000        0.0000        0.0000        0.0000        0.0000        0.0000        0.0000        0.0000        0.0000        0.0000        0.0000        0.0000        0.0000        0.0000        0.0000        0.0000        0.0000        0.0000        0.0000        0.0000        0.0000        0.0000        0.0000        0.0000        0.0000        0.0000        0.0000        0.0000        0.0000        0.0000        0.0000        0.0000        0.0000        0.0000        0.0000        0.0000        0.0000        0.0000        0.0000        0.0000
        0.0000        0.0000        0.0000        0.0000        0.0000        0.0000        0.0000        0.0000        0.0000        0.0000        0.0000        0.0000        0.0000        0.0000        0.0000        0.0000        0.0000        0.0000        0.0000        0.0000        0.0000        0.0000        0.0000        0.0000        0.0000        0.0000        0.0000        0.0000        0.0000        0.0000        0.0000        0.0000        0.0000        0.0000        0.0000        0.0000        0.0000        0.0000        0.0000        0.0000        0.0000        0.0000        0.0000        0.0000        0.0000        0.0000        0.0000        0.0000        0.0000        0.0000        0.0000        0.0000        0.0000        0.0000        0.0000        0.0000        0.0000        0.0000        0.0000        0.0000        0.0000        0.0000        0.0000        0.0000        0.0000        0.0000        0.0000        0.0000        0.0000        0.0000        0.0000        0.0000        0.0000        0.0000        0.0000        0.0000        0.0000        0.0000        0.0000        0.0000        0.0000        0.0000        0.0000        0.0000        0.0000        0.0000        0.0000        0.0000        0.0000        0.0000        0.0000        0.0000        0.0000        0.0000        0.0000        0.0000        0.0000      177.6911      170.2328      157.9484      130.6508      137.9281      124.3784      121.7742       99.8833      102.6707      100.5711      104.7917      100.6154      106.2087      101.4626      117.1676      114.1500      112.9466      115.8352      107.4303       89.2535       89.8157       94.7025       96.1822       94.2880       79.8057       82.1805      114.1775      104.5142      112.8401      136.2196      145.0065      110.6373      107.5318       98.6124       92.0772      107.1680       94.7717       90.0580      101.4028      100.5773      104.4081       96.6509      101.7105      112.9144      102.1654       98.2780       74.5125       73.6855      101.1643      129.5282      171.1449      185.2985      173.4647      149.0320      139.4999      113.7246      114.8229      123.7691      137.9436      156.4428      176.8354      163.0265      143.9604      142.9934      131.4751      128.5230      149.5014      157.8731      168.9112      170.8074      160.3723      166.2609      160.3274      172.7403      199.2477      224.0847      220.9645      239.0492      240.8088      230.5785      209.5535      180.5445      127.7270       90.6629        0.0000        0.0000        0.0000        0.0000        0.0000        0.0000        0.0000       22.2029       29.4484       75.9017      199.4837      227.3870      218.4176      197.8824        0.0000        0.0000        0.0000        0.0000        0.0000        0.0000        0.0000        0.0000        0.0000        0.0000        0.0000        0.0000        0.0000        0.0000        0.0000        0.0000        0.0000        0.0000        0.0000        0.0000        0.0000        0.0000        0.0000        0.0000        0.0000        0.0000        0.0000        0.0000        0.0000        0.0000        0.0000        0.0000        0.0000        0.0000        0.0000        0.0000        0.0000        0.0000        0.0000        0.0000        0.0000        0.0000        0.0000        0.0000        0.0000        0.0000        0.0000        0.0000        0.0000        0.0000        0.0000        0.0000        0.0000        0.0000
        0.0000        0.0000        0.0000        0.0000        0.0000        0.0000        0.0000        0.0000        0.0000        0.0000        0.0000        0.0000        0.0000        0.0000        0.0000        0.0000        0.0000        0.0000        0.0000        0.0000        0.0000        0.0000        0.0000        0.0000        0.0000        0.0000        0.0000        0.0000        0.0000        0.0000        0.0000        0.0000        0.0000        0.0000        0.0000        0.0000        0.0000        0.0000        0.0000        0.0000        0.0000        0.0000        0.0000        0.0000        0.0000        0.0000        0.0000        0.0000        0.0000        0.0000        0.0000        0.0000        0.0000        0.0000        0.0000        0.0000        0.0000        0.0000        0.0000        0.0000        0.0000        0.0000        0.0000        0.0000        0.0000        0.0000        0.0000        0.0000        0.0000        0.0000        0.0000        0.0000        0.0000        0.0000        0.0000        0.0000        0.0000        0.0000        0.0000        0.0000        0.0000        0.0000        0.0000        0.0000        0.0000        0.0000        0.0000        0.0000        0.0000        0.0000        0.0000        0.0000        0.0000        0.0000        0.0000        0.0000      209.6195      164.6075      192.9467      160.5284        0.0000      142.2977      121.0941      110.4814      102.0396       91.3351      110.5126      112.4922      115.7836      101.2167      101.3383      107.5346      126.1350      103.6796      104.0948       77.0444       75.9008       76.3691       91.9575       88.3098       85.8666       93.4285      107.3656      101.0594      102.3952      114.4435      113.8820      120.4965      128.7233      107.3466       89.4286       93.8213      106.7042      100.1534       98.7255      101.3672       99.2289      107.7092      104.0161      130.5305      157.2930      144.6982      116.8408       94.6587       95.5589      106.8294      121.2640      139.5796      134.2775      151.7874      128.5843      120.5311      133.0276      118.0794      138.5504      182.6810      194.4174      216.5961      207.7085      191.2745      182.5692      176.1316      166.5342      140.7682      140.4160      142.0649      158.8690      191.4019      204.8473      237.9667      228.7784      216.4281      232.9418      253.4638      252.2341      210.9025      193.4839      162.8540      171.0663        0.0000        0.0000        0.0000        0.0000        0.0000       21.6900        9.6300        0.0000       69.8042       81.0028      110.0048      152.4732      224.4246      236.7601      237.5850        0.0000        0.0000        0.0000        0.0000        0.0000        0.0000        0.0000        0.0000        0.0000        0.0000        0.0000        0.0000        0.0000        0.0000        0.0000        0.0000        0.0000        0.0000        0.0000        0.0000        0.0000        0.0000        0.0000        0.0000        0.0000        0.0000        0.0000        0.0000        0.0000        0.0000        0.0000        0.0000        0.0000        0.0000        0.0000        0.0000        0.0000        0.0000        0.0000        0.0000        0.0000        0.0000        0.0000        0.0000        0.0000        0.0000        0.0000        0.0000        0.0000        0.0000        0.0000        0.0000        0.0000        0.0000        0.0000
        0.0000        0.0000        0.0000        0.0000        0.0000        0.0000        0.0000        0.0000        0.0000        0.0000        0.0000        0.0000        0.0000        0.0000        0.0000        0.0000        0.0000        0.0000        0.0000        0.0000        0.0000        0.0000        0.0000        0.0000        0.0000        0.0000        0.0000        0.0000        0.0000        0.0000        0.0000        0.0000        0.0000        0.0000        0.0000        0.0000        0.0000        0.0000        0.0000        0.0000        0.0000        0.0000        0.0000        0.0000        0.0000        0.0000        0.0000        0.0000        0.0000        0.0000        0.0000        0.0000        0.0000        0.0000        0.0000        0.0000        0.0000        0.0000        0.0000        0.0000        0.0000        0.0000        0.0000        0.0000        0.0000        0.0000        0.0000        0.0000        0.0000        0.0000        0.0000        0.0000        0.0000        0.0000        0.0000        0.0000        0.0000        0.0000        0.0000        0.0000        0.0000        0.0000        0.0000        0.0000        0.0000        0.0000        0.0000        0.0000        0.0000        0.0000        0.0000        0.0000        0.0000        0.0000        0.0000        0.0000        0.0000      177.6946        0.0000        0.0000        0.0000      114.8084      120.1393      139.6260      125.1455      135.4955      126.1753      118.1885      117.6282      128.9241      108.8244       91.4778      109.2840      108.3497      104.0399       86.4177       72.6433       72.0312       76.5248       98.5518       97.4165      106.2541      105.0231      111.3856      106.7342      102.8675       98.5725      107.5183      102.3954       95.7132       89.9613       91.8973      107.7821      113.1024      127.5227      134.2481      112.3355      118.9812      123.5354      142.7166      160.9353      163.3302      127.0604      103.2946      107.9592      102.0894      119.2443      122.1183      118.3633      124.4472      112.1901      125.6326      132.4476      115.9676      138.6418      187.0000      218.0428      238.0746      239.0546      216.0149      211.4403      211.4650      199.2351      159.3583      153.9760      147.6784      165.2910      204.2714      220.7941      233.9053      250.9731      228.8895      271.0317      278.5696      237.9887      199.5799      169.3140      209.8986      205.4324        0.0000        0.0000        0.0000        0.0000        0.0000       44.4600       24.1200        9.1800       85.7528      120.1906      181.8222      183.3340      266.8642      276.3671      262.1369        0.0000        0.0000        0.0000        0.0000        0.0000        0.0000        0.0000        0.0000        0.0000        0.0000        0.0000        0.0000        0.0000        0.0000        0.0000        0.0000        0.0000        0.0000        0.0000        0.0000        0.0000        0.0000        0.0000        0.0000        0.0000        0.0000        0.0000        0.0000        0.0000        0.0000        0.0000        0.0000        0.0000        0.0000        0.0000        0.0000        0.0000        0.0000        0.0000        0.0000        0.0000        0.0000        0.0000        0.0000        0.0000        0.0000        0.0000        0.0000        0.0000        0.0000        0.0000        0.0000        0.0000        0.0000        0.0000
        0.0000        0.0000        0.0000        0.0000        0.0000        0.0000        0.0000        0.0000        0.0000        0.0000        0.0000        0.0000        0.0000        0.0000        0.0000        0.0000        0.0000        0.0000        0.0000        0.0000        0.0000        0.0000        0.0000        0.0000        0.0000        0.0000        0.0000        0.0000        0.0000        0.0000        0.0000        0.0000        0.0000        0.0000        0.0000        0.0000        0.0000        0.0000        0.0000        0.0000        0.0000        0.0000        0.0000        0.0000        0.0000        0.0000        0.0000        0.0000        0.0000        0.0000        0.0000        0.0000        0.0000        0.0000        0.0000        0.0000        0.0000        0.0000        0.0000        0.0000        0.0000        0.0000        0.0000        0.0000        0.0000        0.0000        0.0000        0.0000        0.0000        0.0000        0.0000        0.0000        0.0000        0.0000        0.0000        0.0000        0.0000        0.0000        0.0000        0.0000        0.0000        0.0000        0.0000        0.0000        0.0000        0.0000        0.0000        0.0000        0.0000        0.0000        0.0000        0.0000        0.0000        0.0000        0.0000        0.0000        0.0000        0.0000        0.0000        0.0000        0.0000      127.5215      157.9395      146.5209      122.8714      124.2695      128.6371      136.4445      149.0842      129.4033      114.5866       91.0182       96.4662      110.7509      102.5379       87.9658       82.0274       97.2148       87.3016       91.2234      106.3592      109.0789      116.9700      121.3339      113.5765      120.1632      125.2264       99.1800       87.5148       88.5638       93.7332      100.3616      122.9394      131.7678      143.5401      154.6416      135.3996      126.1832      128.2321      138.7312      143.4621      149.7561      133.5103       98.2166      102.0540      101.4686       96.9330      110.2036      114.6520      115.1460      132.2208      152.1033      129.4175      144.1210      161.1272      198.7268      235.4076      256.3474      246.5367      237.9252      230.7933      268.4160      220.7180      204.5365      193.2130      165.6690      182.6748      256.4542      254.7713      250.1664      262.5404      250.5745      267.5223      291.7492      272.7774      223.2595      210.5196        0.0000        0.0000        0.0000        0.0000        0.0000        0.0000       50.7300       38.7600       10.6500       14.4600      124.1090      154.1898      180.7386      229.7441      254.5025      281.7726      262.3108        0.0000        0.0000        0.0000        0.0000        0.0000        0.0000        0.0000        0.0000        0.0000        0.0000        0.0000        0.0000        0.0000        0.0000        0.0000        0.0000        0.0000        0.0000        0.0000        0.0000        0.0000        0.0000        0.0000        0.0000        0.0000        0.0000        0.0000        0.0000        0.0000        0.0000        0.0000        0.0000        0.0000        0.0000        0.0000        0.0000        0.0000        0.0000        0.0000        0.0000        0.0000        0.0000        0.0000        0.0000        0.0000        0.0000        0.0000        0.0000        0.0000        0.0000        0.0000        0.0000        0.0000        0.0000        0.0000
        0.0000        0.0000        0.0000        0.0000        0.0000        0.0000        0.0000        0.0000        0.0000        0.0000        0.0000        0.0000        0.0000        0.0000        0.0000        0.0000        0.0000        0.0000        0.0000        0.0000        0.0000        0.0000        0.0000        0.0000        0.0000        0.0000        0.0000        0.0000        0.0000        0.0000        0.0000        0.0000        0.0000        0.0000        0.0000        0.0000        0.0000        0.0000        0.0000        0.0000        0.0000        0.0000        0.0000        0.0000        0.0000        0.0000        0.0000        0.0000        0.0000        0.0000        0.0000        0.0000        0.0000        0.0000        0.0000        0.0000        0.0000        0.0000        0.0000        0.0000        0.0000        0.0000        0.0000        0.0000        0.0000        0.0000        0.0000        0.0000        0.0000        0.0000        0.0000        0.0000        0.0000        0.0000        0.0000        0.0000        0.0000        0.0000        0.0000        0.0000        0.0000        0.0000        0.0000        0.0000        0.0000        0.0000        0.0000        0.0000        0.0000        0.0000        0.0000        0.0000        0.0000        0.0000        0.0000        0.0000        0.0000        0.0000        0.0000        0.0000        0.0000        0.0000      171.6367      175.5815      142.1525      141.1693      135.8885      149.5869      151.1967      118.6787      117.9997      111.9994      119.1093      111.2093      116.4571       98.3592      109.0946      113.8427       98.6694      108.3347      120.7309      120.4440      127.9378      153.4060      145.8341      139.0512      137.7501      118.1513      101.0607      101.9074      102.6691      116.3418      118.5730      123.7367      134.8843      133.1277      127.4583      134.2595      154.1738      142.9952      139.3652      142.1241      125.3638      109.0967      102.6030       93.7086       92.4217      103.0256      105.8536      118.7118      145.5088      124.6052      129.6367      153.9283      180.8214      220.9929      247.5635      314.0536      258.8600      271.3682      255.4974      256.6358      233.7872      217.0479      204.7997      194.0444      207.8502      263.0950      259.2241      247.0931      261.8102      251.6651      239.8290      264.2149      288.9618      233.5690      209.9595        0.0000        0.0000        0.0000        0.0000        0.0000        0.0000        0.0000       49.5900       35.9400       76.2000      160.6496      189.2562      214.4423      267.1508      269.2184      271.2705      297.1350        0.0000        0.0000        0.0000        0.0000        0.0000        0.0000        0.0000        0.0000        0.0000        0.0000        0.0000        0.0000        0.0000        0.0000        0.0000        0.0000        0.0000        0.0000        0.0000        0.0000        0.0000        0.0000        0.0000        0.0000        0.0000        0.0000        0.0000        0.0000        0.0000        0.0000        0.0000        0.0000        0.0000        0.0000        0.0000        0.0000        0.0000        0.0000        0.0000        0.0000        0.0000        0.0000        0.0000        0.0000        0.0000        0.0000        0.0000        0.0000        0.0000        0.0000        0.0000        0.0000        0.0000        0.0000        0.0000
        0.0000        0.0000        0.0000        0.0000        0.0000        0.0000        0.0000        0.0000        0.0000        0.0000        0.0000        0.0000        0.0000        0.0000        0.0000        0.0000        0.0000        0.0000        0.0000        0.0000        0.0000        0.0000        0.0000        0.0000        0.0000        0.0000        0.0000        0.0000        0.0000        0.0000        0.0000        0.0000        0.0000        0.0000        0.0000        0.0000        0.0000        0.0000        0.0000        0.0000        0.0000        0.0000        0.0000        0.0000        0.0000        0.0000        0.0000        0.0000        0.0000        0.0000        0.0000        0.0000        0.0000        0.0000        0.0000        0.0000        0.0000        0.0000        0.0000        0.0000        0.0000        0.0000        0.0000        0.0000        0.0000        0.0000        0.0000        0.0000        0.0000        0.0000        0.0000        0.0000        0.0000        0.0000        0.0000        0.0000        0.0000        0.0000        0.0000        0.0000        0.0000        0.0000        0.0000        0.0000        0.0000        0.0000        0.0000        0.0000        0.0000        0.0000        0.0000        0.0000        0.0000        0.0000        0.0000        0.0000        0.0000        0.0000        0.0000        0.0000        0.0000        0.0000        0.0000      244.6034      234.1747      193.2499      186.5567      174.0172      160.0507      151.7722      150.3594      160.1987      167.8055      180.7552      172.4310      184.9912      172.7494      159.6274      146.2662      143.9340      143.2713      142.4014      150.9988      180.6933      174.4126      175.7576      178.3283        0.0000        0.0000       99.8372      106.0666      115.6573      109.2913      115.5601      119.9570      124.0567      137.9792      150.9410      166.7833      162.7488      168.5408      161.6693      137.6185      118.3483      111.3501      103.0743      102.1672       91.9278       96.2717      107.6983      121.6216      138.7769      154.6261      199.2519      210.8423      252.5170      284.8188      292.7629      291.1377      332.4028      293.6077      294.4077      269.5339      199.8615      210.4108      247.0577      264.3167      243.1433      270.2237      268.2173      266.3697      188.6836      198.5325      207.3595        0.0000        0.0000        0.0000        0.0000        0.0000        0.0000        0.0000        0.0000        0.0000        0.0000        0.0000        0.0000        0.0000      194.2025      196.3418      218.0635      266.3772      299.7480      304.0483        0.0000        0.0000        0.0000        0.0000        0.0000        0.0000        0.0000        0.0000        0.0000        0.0000        0.0000        0.0000        0.0000        0.0000        0.0000        0.0000        0.0000        0.0000        0.0000        0.0000        0.0000        0.0000        0.0000        0.0000        0.0000        0.0000        0.0000        0.0000        0.0000        0.0000        0.0000        0.0000        0.0000        0.0000        0.0000        0.0000        0.0000        0.0000        0.0000        0.0000        0.0000        0.0000        0.0000        0.0000        0.0000        0.0000        0.0000        0.0000        0.0000        0.0000        0.0000        0.0000        0.0000        0.0000        0.0000        0.0000
        0.0000        0.0000        0.0000        0.0000        0.0000        0.0000        0.0000        0.0000        0.0000        0.0000        0.0000        0.0000        0.0000        0.0000        0.0000        0.0000        0.0000        0.0000        0.0000        0.0000        0.0000        0.0000        0.0000        0.0000        0.0000        0.0000        0.0000        0.0000        0.0000        0.0000        0.0000        0.0000        0.0000        0.0000        0.0000        0.0000        0.0000        0.0000        0.0000        0.0000        0.0000        0.0000        0.0000        0.0000        0.0000        0.0000        0.0000        0.0000        0.0000        0.0000        0.0000        0.0000        0.0000        0.0000        0.0000        0.0000        0.0000        0.0000        0.0000        0.0000        0.0000        0.0000        0.0000        0.0000        0.0000        0.0000        0.0000        0.0000        0.0000        0.0000        0.0000        0.0000        0.0000        0.0000        0.0000        0.0000        0.0000        0.0000        0.0000        0.0000        0.0000        0.0000        0.0000        0.0000        0.0000        0.0000        0.0000        0.0000        0.0000        0.0000        0.0000        0.0000        0.0000        0.0000        0.0000        0.0000        0.0000        0.0000        0.0000        0.0000        0.0000        0.0000        0.0000      214.8025      233.2938      217.5666      201.0756      185.9821      184.9575      188.4501      189.7566      205.5678      185.8943      200.4990      215.4799      226.1547      223.7079      190.5671      181.4320      157.7255      157.0016      164.5399      164.6170      187.1550      201.7403      222.1987        0.0000        0.0000        0.0000        0.0000        0.0000        0.0000      116.9549      139.5762      134.5676      137.2013      158.6797      173.9933      186.5552      192.4951      186.1966      169.7094      151.8233      138.9799      120.1039      111.7546      112.2207       87.0856       88.4121      108.2569      131.9524      158.8734      162.2472      198.8395      239.3878      270.4552      291.8695      293.7481      306.3625      370.3527      386.4346      340.4978      286.0823      234.5643      192.6372      220.0234      227.2376      270.7622      292.7987      293.4941      289.5479      178.1677        0.0000        0.0000        0.0000        0.0000        0.0000        0.0000        0.0000        0.0000        0.0000        0.0000        0.0000        0.0000        0.0000        0.0000        0.0000      196.8925      215.1854      239.3971      252.0815      303.9755      344.0143      379.2827        0.0000        0.0000        0.0000        0.0000        0.0000        0.0000        0.0000        0.0000        0.0000        0.0000        0.0000        0.0000        0.0000        0.0000        0.0000        0.0000        0.0000        0.0000        0.0000        0.0000        0.0000        0.0000        0.0000        0.0000        0.0000        0.0000        0.0000        0.0000        0.0000        0.0000        0.0000        0.0000        0.0000        0.0000        0.0000        0.0000        0.0000        0.0000        0.0000        0.0000        0.0000        0.0000        0.0000        0.0000        0.0000        0.0000        0.0000        0.0000        0.0000        0.0000        0.0000        0.0000        0.0000        0.0000        0.0000
        0.0000        0.0000        0.0000        0.0000        0.0000        0.0000        0.0000        0.0000        0.0000        0.0000        0.0000        0.0000        0.0000        0.0000        0.0000        0.0000        0.0000        0.0000        0.0000        0.0000        0.0000        0.0000        0.0000        0.0000        0.0000        0.0000        0.0000        0.0000        0.0000        0.0000        0.0000        0.0000        0.0000        0.0000        0.0000        0.0000        0.0000        0.0000        0.0000        0.0000        0.0000        0.0000        0.0000        0.0000        0.0000        0.0000        0.0000        0.0000        0.0000        0.0000        0.0000        0.0000        0.0000        0.0000        0.0000        0.0000        0.0000        0.0000        0.0000        0.0000        0.0000        0.0000        0.0000        0.0000        0.0000        0.0000        0.0000        0.0000        0.0000        0.0000        0.0000        0.0000        0.0000        0.0000        0.0000        0.0000        0.0000        0.0000        0.0000        0.0000        0.0000        0.0000        0.0000        0.0000        0.0000        0.0000        0.0000        0.0000        0.0000        0.0000        0.0000        0.0000        0.0000        0.0000        0.0000        0.0000        0.0000        0.0000        0.0000        0.0000        0.0000        0.0000        0.0000      208.0498      199.6888      212.9853      209.5110      185.5110      182.4952      181.9836      194.7566      212.7920      195.6367      194.5240      196.6364      227.5477      229.6886        0.0000      204.2364      185.1589        0.0000        0.0000      156.8670      199.5711        0.0000        0.0000        0.0000        0.0000        0.0000        0.0000        0.0000        0.0000      119.7886      134.5698      137.6489      153.7388      175.5325      198.9505      192.6277      208.9266      213.2672      212.1818      185.5629      152.3234      141.1245      136.6638      148.0600      123.0146      120.4013      124.3343      118.8336      160.5295      194.5792      232.3496      265.2935      298.0000      325.3256      340.9843      345.0750      388.1909      424.4168      345.8142      292.2712      249.5611      221.1640      348.3798      305.5564        0.0000        0.0000        0.0000        0.0000        0.0000        0.0000        0.0000        0.0000        0.0000        0.0000        0.0000        0.0000        0.0000        0.0000        0.0000        0.0000        0.0000        0.0000        0.0000        0.0000      227.4725      221.1223      236.2911      241.7876      305.5164        0.0000        0.0000        0.0000        0.0000        0.0000        0.0000        0.0000        0.0000        0.0000        0.0000        0.0000        0.0000        0.0000        0.0000        0.0000        0.0000        0.0000        0.0000        0.0000        0.0000        0.0000        0.0000        0.0000        0.0000        0.0000        0.0000        0.0000        0.0000        0.0000        0.0000        0.0000        0.0000        0.0000        0.0000        0.0000        0.0000        0.0000        0.0000        0.0000        0.0000        0.0000        0.0000        0.0000        0.0000        0.0000        0.0000        0.0000        0.0000        0.0000        0.0000        0.0000        0.0000        0.0000        0.0000        0.0000        0.0000        0.0000
        0.0000        0.0000        0.0000        0.0000        0.0000        0.0000        0.0000        0.0000        0.0000        0.0000        0.0000        0.0000        0.0000        0.0000        0.0000        0.0000        0.0000        0.0000        0.0000        0.0000        0.0000        0.0000        0.0000        0.0000        0.0000        0.0000        0.0000        0.0000        0.0000        0.0000        0.0000        0.0000        0.0000        0.0000        0.0000        0.0000        0.0000        0.0000        0.0000        0.0000        0.0000        0.0000        0.0000        0.0000        0.0000        0.0000        0.0000        0.0000        0.0000        0.0000        0.0000        0.0000        0.0000        0.0000        0.0000        0.0000        0.0000        0.0000        0.0000        0.0000        0.0000        0.0000        0.0000        0.0000        0.0000        0.0000        0.0000        0.0000        0.0000        0.0000        0.0000        0.0000        0.0000        0.0000        0.0000        0.0000        0.0000        0.0000        0.0000        0.0000        0.0000        0.0000        0.0000        0.0000        0.0000        0.0000        0.0000        0.0000        0.0000        0.0000        0.0000        0.0000        0.0000        0.0000        0.0000        0.0000        0.0000        0.0000        0.0000        0.0000        0.0000        0.0000        0.0000      199.6581      201.5395      204.8590      184.7058      167.2703      160.0229      163.6849      174.9835      197.5049      193.5021      192.4845        0.0000        0.0000        0.0000        0.0000        0.0000        0.0000        0.0000        0.0000        0.0000        0.0000        0.0000        0.0000        0.0000        0.0000        0.0000        0.0000        0.0000        0.0000        0.0000      126.6372      142.3567      168.0709      202.7831      208.4697      220.0796      230.7224      240.5125      237.0693      193.3906      159.1354      146.2411      143.2918      166.8158      137.2731      121.9026      145.4218      164.4127      202.6764      227.7093      258.5335      288.0883      314.7845      358.4854      391.2405      403.0218      377.5247      362.2435      366.5458      334.6995      286.5450      330.3665      310.1949        0.0000        0.0000        0.0000        0.0000        0.0000        0.0000        0.0000        0.0000        0.0000        0.0000        0.0000        0.0000        0.0000        0.0000        0.0000        0.0000        0.0000        0.0000        0.0000        0.0000        0.0000        0.0000      231.9442      215.0292      246.7783        0.0000      337.3705      417.3016        0.0000        0.0000        0.0000        0.0000        0.0000        0.0000        0.0000        0.0000        0.0000        0.0000        0.0000        0.0000        0.0000        0.0000        0.0000        0.0000        0.0000        0.0000        0.0000        0.0000        0.0000        0.0000        0.0000        0.0000        0.0000        0.0000        0.0000        0.0000        0.0000        0.0000        0.0000        0.0000        0.0000        0.0000        0.0000        0.0000        0.0000        0.0000        0.0000        0.0000        0.0000        0.0000        0.0000        0.0000        0.0000        0.0000        0.0000        0.0000        0.0000        0.0000        0.0000        0.0000        0.0000        0.0000        0.0000
        0.0000        0.0000        0.0000        0.0000        0.0000        0.0000        0.0000        0.0000        0.0000        0.0000        0.0000        0.0000        0.0000        0.0000        0.0000        0.0000        0.0000        0.0000        0.0000        0.0000        0.0000        0.0000        0.0000        0.0000        0.0000        0.0000        0.0000        0.0000        0.0000        0.0000        0.0000        0.0000        0.0000        0.0000        0.0000        0.0000        0.0000        0.0000        0.0000        0.0000        0.0000        0.0000        0.0000        0.0000        0.0000        0.0000        0.0000        0.0000        0.0000        0.0000        0.0000        0.0000        0.0000        0.0000        0.0000        0.0000        0.0000        0.0000        0.0000        0.0000        0.0000        0.0000        0.0000        0.0000        0.0000        0.0000        0.0000        0.0000        0.0000        0.0000        0.0000        0.0000        0.0000        0.0000        0.0000        0.0000        0.0000        0.0000        0.0000        0.0000        0.0000        0.0000        0.0000        0.0000        0.0000        0.0000        0.0000        0.0000        0.0000        0.0000        0.0000        0.0000        0.0000        0.0000        0.0000        0.0000        0.0000        0.0000        0.0000        0.0000        0.0000        0.0000        0.0000        0.0000        0.0000      144.0182      129.2288      137.4259      132.3329      130.0674      141.3603      160.7334      154.5304      182.8270      194.4169        0.0000        0.0000        0.0000        0.0000        0.0000        0.0000        0.0000        0.0000        0.0000        0.0000        0.0000        0.0000        0.0000        0.0000        0.0000        0.0000        0.0000        0.0000      117.4838      139.5687      194.1349      219.6427      246.1588      249.7715      242.2410      246.4377      238.4466      207.9448      167.8171      141.1188      130.4321      137.3044      154.2141      147.1765      161.1846      224.4088      255.4156      279.1334      285.0257      266.4007      288.7772      328.9435      354.2004      324.8418      316.1313      330.9979      364.2351      286.0654      235.1100      361.5600        0.0000        0.0000        0.0000        0.0000        0.0000        0.0000        0.0000        0.0000        0.0000        0.0000        0.0000        0.0000        0.0000        0.0000        0.0000        0.0000        0.0000        0.0000        0.0000        0.0000        0.0000        0.0000        0.0000        0.0000      278.0335      291.0300        0.0000      272.4899      369.3300        0.0000        0.0000        0.0000        0.0000        0.0000        0.0000        0.0000        0.0000        0.0000        0.0000        0.0000        0.0000        0.0000        0.0000        0.0000        0.0000        0.0000        0.0000        0.0000        0.0000        0.0000        0.0000        0.0000        0.0000        0.0000        0.0000        0.0000        0.0000        0.0000        0.0000        0.0000        0.0000        0.0000        0.0000        0.0000        0.0000        0.0000        0.0000        0.0000        0.0000        0.0000        0.0000        0.0000        0.0000        0.0000        0.0000        0.0000        0.0000        0.0000        0.0000        0.0000        0.0000        0.0000        0.0000        0.0000
        0.0000        0.0000        0.0000        0.0000        0.0000        0.0000        0.0000        0.0000        0.0000        0.0000        0.0000        0.0000        0.0000        0.0000        0.0000        0.0000        0.0000        0.0000        0.0000        0.0000        0.0000        0.0000        0.0000        0.0000        0.0000        0.0000        0.0000        0.0000        0.0000        0.0000        0.0000        0.0000        0.0000        0.0000        0.0000        0.0000        0.0000        0.0000        0.0000        0.0000        0.0000        0.0000        0.0000        0.0000        0.0000        0.0000        0.0000        0.0000        0.0000        0.0000        0.0000        0.0000        0.0000        0.0000        0.0000        0.0000        0.0000        0.0000        0.0000        0.0000        0.0000        0.0000        0.0000        0.0000        0.0000        0.0000        0.0000        0.0000        0.0000        0.0000        0.0000        0.0000        0.0000        0.0000        0.0000        0.0000        0.0000        0.0000        0.0000        0.0000        0.0000        0.0000        0.0000        0.0000        0.0000        0.0000        0.0000        0.0000        0.0000        0.0000        0.0000        0.0000        0.0000        0.0000        0.0000        0.0000        0.0000        0.0000        0.0000        0.0000        0.0000        0.0000        0.0000        0.0000        0.0000        0.0000      142.9299      136.5840      142.7435      126.5201      136.4270      182.6220      136.1221      148.0651      204.9938        0.0000        0.0000        0.0000        0.0000        0.0000        0.0000        0.0000        0.0000        0.0000        0.0000        0.0000        0.0000        0.0000        0.0000        0.0000        0.0000        0.0000        0.0000        0.0000        0.0000      224.5562      253.7971      274.4028      263.4144      256.7200      247.3826      233.4524      208.9988      154.5299      133.1315      136.0781      125.7244      161.9850      151.5458      176.3407      216.9544      279.3113      312.1622      304.8152      304.9101      331.7927      349.1628      441.1809      432.2717      335.5566        0.0000        0.0000      411.2904        0.0000        0.0000        0.0000        0.0000        0.0000        0.0000        0.0000        0.0000        0.0000        0.0000        0.0000        0.0000        0.0000        0.0000        0.0000        0.0000        0.0000        0.0000        0.0000        0.0000        0.0000        0.0000        0.0000        0.0000        0.0000        0.0000      303.5040      302.1708        0.0000        0.0000        0.0000        0.0000        0.0000        0.0000        0.0000        0.0000        0.0000        0.0000        0.0000        0.0000        0.0000        0.0000        0.0000        0.0000        0.0000        0.0000        0.0000        0.0000        0.0000        0.0000        0.0000        0.0000        0.0000        0.0000        0.0000        0.0000        0.0000        0.0000        0.0000        0.0000        0.0000        0.0000        0.0000        0.0000        0.0000        0.0000        0.0000        0.0000        0.0000        0.0000        0.0000        0.0000        0.0000        0.0000        0.0000        0.0000        0.0000        0.0000        0.0000        0.0000        0.0000        0.0000        0.0000        0.0000        0.0000        0.0000
[truncated: 212,709 more chars]
