# Supplementary material for: Multidimensional evaluation of the TRMM 3B43V7 satellite-based precipitation product in mainland China from 1998–2016
Source: PeerJ. 2020 Feb 20;8:e8615. doi: 10.7717/peerj.8615 (PMC7036276; doi:10.7717/peerj.8615)
Supplement: Supplemental Information 2 [file peerj-08-8615-s002.zip › TRMM_3B43 data/TRMM 3B43 data-Year-Month/2003-10.txt]

ncols         249
nrows         175
xllcorner     73.250
yllcorner     6.500
cellsize      0.25000
        0.0000        0.0000        0.0000        0.0000        0.0000        0.0000        0.0000        0.0000        0.0000        0.0000        0.0000        0.0000        0.0000        0.0000        0.0000        0.0000        0.0000        0.0000        0.0000        0.0000        0.0000        0.0000        0.0000        0.0000        0.0000        0.0000        0.0000        0.0000        0.0000        0.0000        0.0000        0.0000        0.0000        0.0000        0.0000        0.0000        0.0000        0.0000        0.0000        0.0000        0.0000        0.0000        0.0000        0.0000        0.0000        0.0000        0.0000        0.0000        0.0000        0.0000        0.0000        0.0000        0.0000        0.0000        0.0000        0.0000        0.0000        0.0000        0.0000        0.0000        0.0000        0.0000        0.0000        0.0000        0.0000        0.0000        0.0000        0.0000        0.0000        0.0000        0.0000        0.0000        0.0000        0.0000        0.0000        0.0000        0.0000        0.0000        0.0000        0.0000        0.0000        0.0000        0.0000        0.0000        0.0000        0.0000        0.0000        0.0000        0.0000        0.0000        0.0000        0.0000        0.0000        0.0000        0.0000        0.0000        0.0000        0.0000        0.0000        0.0000        0.0000        0.0000        0.0000        0.0000        0.0000        0.0000        0.0000        0.0000        0.0000        0.0000        0.0000        0.0000        0.0000        0.0000        0.0000        0.0000        0.0000        0.0000        0.0000        0.0000        0.0000        0.0000        0.0000        0.0000        0.0000        0.0000        0.0000        0.0000        0.0000        0.0000        0.0000        0.0000        0.0000        0.0000        0.0000        0.0000        0.0000        0.0000        0.0000        0.0000        0.0000        0.0000        0.0000        0.0000        0.0000        0.0000        0.0000        0.0000        0.0000        0.0000        0.0000        0.0000        0.0000        0.0000        0.0000        0.0000        0.0000        0.0000        0.0000        0.0000        0.0000        0.0000        0.0000        0.0000        0.0000        0.0000        0.0000        0.0000        0.0000        0.0000        0.0000        0.0000        0.0000        8.5983        9.3880       10.6650        0.0000        0.0000        0.0000       26.7313       26.8150       30.5641       32.9502       32.7331       37.3618       45.2520       34.4001       31.5622       35.8880       48.7339       41.8197       17.7025       18.0232       20.4163       15.3695       16.6876       17.0928       14.7496       15.2569       14.0660       12.7005       11.2221       11.3097       16.9522       15.0273       14.2544       12.8917       10.7876       13.2706       19.0572       19.9457       20.3500       18.7474       16.7505       16.8461       14.4060       15.5536       19.8884       22.4033        0.0000        0.0000        0.0000        0.0000        0.0000        0.0000        0.0000        0.0000        0.0000        0.0000        0.0000        0.0000        0.0000        0.0000        0.0000        0.0000        0.0000        0.0000        0.0000        0.0000        0.0000        0.0000        0.0000        0.0000        0.0000        0.0000        0.0000        0.0000        0.0000        0.0000
        0.0000        0.0000        0.0000        0.0000        0.0000        0.0000        0.0000        0.0000        0.0000        0.0000        0.0000        0.0000        0.0000        0.0000        0.0000        0.0000        0.0000        0.0000        0.0000        0.0000        0.0000        0.0000        0.0000        0.0000        0.0000        0.0000        0.0000        0.0000        0.0000        0.0000        0.0000        0.0000        0.0000        0.0000        0.0000        0.0000        0.0000        0.0000        0.0000        0.0000        0.0000        0.0000        0.0000        0.0000        0.0000        0.0000        0.0000        0.0000        0.0000        0.0000        0.0000        0.0000        0.0000        0.0000        0.0000        0.0000        0.0000        0.0000        0.0000        0.0000        0.0000        0.0000        0.0000        0.0000        0.0000        0.0000        0.0000        0.0000        0.0000        0.0000        0.0000        0.0000        0.0000        0.0000        0.0000        0.0000        0.0000        0.0000        0.0000        0.0000        0.0000        0.0000        0.0000        0.0000        0.0000        0.0000        0.0000        0.0000        0.0000        0.0000        0.0000        0.0000        0.0000        0.0000        0.0000        0.0000        0.0000        0.0000        0.0000        0.0000        0.0000        0.0000        0.0000        0.0000        0.0000        0.0000        0.0000        0.0000        0.0000        0.0000        0.0000        0.0000        0.0000        0.0000        0.0000        0.0000        0.0000        0.0000        0.0000        0.0000        0.0000        0.0000        0.0000        0.0000        0.0000        0.0000        0.0000        0.0000        0.0000        0.0000        0.0000        0.0000        0.0000        0.0000        0.0000        0.0000        0.0000        0.0000        0.0000        0.0000        0.0000        0.0000        0.0000        0.0000        0.0000        0.0000        0.0000        0.0000        0.0000        0.0000        0.0000        0.0000        0.0000        0.0000        0.0000        0.0000        0.0000        0.0000        0.0000        0.0000        0.0000        0.0000        0.0000        0.0000        0.0000        0.0000        0.0000        0.0000        0.0000        0.0000        0.0000        0.0000        7.0902        7.5816        8.2470        9.9248       11.2976       12.4567       14.2800       17.8953       19.5737       25.0328       24.2113       21.8949       35.8463       33.8340       32.8455       33.3233       31.1001       36.4283       26.1452       27.9120       19.5988       14.4389       11.6500       12.7199       12.8877       13.5754       15.1884       10.4144       19.5270       22.8472       20.3520       20.5022       16.0629       14.0986       13.5299       10.9582       11.5234       17.0652       25.5616       25.2277       22.8360       15.9606       17.4723       18.8504       16.7994       17.6545       17.7709       18.3053       19.5332       23.2441       28.9487       36.7191       39.1914       36.0598        0.0000        0.0000        0.0000        0.0000        0.0000        0.0000        0.0000        0.0000        0.0000        0.0000        0.0000        0.0000        0.0000        0.0000        0.0000        0.0000        0.0000        0.0000        0.0000        0.0000        0.0000        0.0000        0.0000
        0.0000        0.0000        0.0000        0.0000        0.0000        0.0000        0.0000        0.0000        0.0000        0.0000        0.0000        0.0000        0.0000        0.0000        0.0000        0.0000        0.0000        0.0000        0.0000        0.0000        0.0000        0.0000        0.0000        0.0000        0.0000        0.0000        0.0000        0.0000        0.0000        0.0000        0.0000        0.0000        0.0000        0.0000        0.0000        0.0000        0.0000        0.0000        0.0000        0.0000        0.0000        0.0000        0.0000        0.0000        0.0000        0.0000        0.0000        0.0000        0.0000        0.0000        0.0000        0.0000        0.0000        0.0000        0.0000       32.1796        0.0000       18.0195       14.7054        0.0000        0.0000        0.0000        0.0000        0.0000        0.0000        0.0000        0.0000        0.0000        0.0000        0.0000        0.0000        0.0000        0.0000        0.0000        0.0000        0.0000        0.0000        0.0000        0.0000        0.0000        0.0000        0.0000        0.0000        0.0000        0.0000        0.0000        0.0000        0.0000        0.0000        0.0000        0.0000        0.0000        0.0000        0.0000        0.0000        0.0000        0.0000        0.0000        0.0000        0.0000        0.0000        0.0000        0.0000        0.0000        0.0000        0.0000        0.0000        0.0000        0.0000        0.0000        0.0000        0.0000        0.0000        0.0000        0.0000        0.0000        0.0000        0.0000        0.0000        0.0000        0.0000        0.0000        0.0000        0.0000        0.0000        0.0000        0.0000        0.0000        0.0000        0.0000        0.0000        0.0000        0.0000        0.0000        0.0000        0.0000        0.0000        0.0000        0.0000        0.0000        0.0000        0.0000        0.0000        0.0000        0.0000        0.0000        0.0000        0.0000        0.0000        0.0000        0.0000        0.0000        0.0000        0.0000        0.0000        0.0000        0.0000        0.0000        0.0000        0.0000        0.0000        0.0000        0.0000        0.0000        0.0000        0.0000        0.0000        0.0000        0.0000        0.0000        0.0000        5.9071        6.2176        6.9413        7.4636        8.9048        9.5907       11.3987       16.7038       21.9666       18.9362       22.1275       22.3939       17.0022       28.8176       29.4709       28.8414       26.2761       41.0883       35.3712       26.8803       17.7166       18.4926       11.2945       11.8011       12.0644       12.0563       12.5739       17.4846       12.3925       17.9316       28.7263       21.2091       19.3019       22.2110       17.1134       13.9660       13.1165       15.2309       16.0668       15.8382       26.8695       19.7712       17.6858       16.7961       20.2043       19.8974       20.9986       16.4693       18.1406       19.0842       24.1487       28.7427       32.9451       37.6434       37.5785       36.2269        0.0000        0.0000        0.0000        0.0000        0.0000        0.0000        0.0000        0.0000        0.0000        0.0000        0.0000        0.0000        0.0000        0.0000        0.0000        0.0000        0.0000        0.0000        0.0000        0.0000        0.0000        0.0000
        0.0000        0.0000        0.0000        0.0000        0.0000        0.0000        0.0000        0.0000        0.0000        0.0000        0.0000        0.0000        0.0000        0.0000        0.0000        0.0000        0.0000        0.0000        0.0000        0.0000        0.0000        0.0000        0.0000        0.0000        0.0000        0.0000        0.0000        0.0000        0.0000        0.0000        0.0000        0.0000        0.0000        0.0000        0.0000        0.0000        0.0000        0.0000        0.0000        0.0000        0.0000        0.0000        0.0000        0.0000        0.0000        0.0000        0.0000        0.0000        0.0000        0.0000        0.0000        0.0000        0.0000       58.8974       45.0387       31.6764       24.5447       18.4998       15.2819        7.1325        0.0000        0.0000        0.0000        0.0000        0.0000        0.0000        0.0000        0.0000        0.0000        0.0000        0.0000        0.0000        0.0000        0.0000        0.0000        0.0000        0.0000        0.0000        0.0000        0.0000        0.0000        0.0000        0.0000        0.0000        0.0000        0.0000        0.0000        0.0000        0.0000        0.0000        0.0000        0.0000        0.0000        0.0000        0.0000        0.0000        0.0000        0.0000        0.0000        0.0000        0.0000        0.0000        0.0000        0.0000        0.0000        0.0000        0.0000        0.0000        0.0000        0.0000        0.0000        0.0000        0.0000        0.0000        0.0000        0.0000        0.0000        0.0000        0.0000        0.0000        0.0000        0.0000        0.0000        0.0000        0.0000        0.0000        0.0000        0.0000        0.0000        0.0000        0.0000        0.0000        0.0000        0.0000        0.0000        0.0000        0.0000        0.0000        0.0000        0.0000        0.0000        0.0000        0.0000        0.0000        0.0000        0.0000        0.0000        0.0000        0.0000        0.0000        0.0000        0.0000        0.0000        0.0000        0.0000        0.0000        0.0000        0.0000        0.0000        0.0000        0.0000        0.0000        0.0000        0.0000        0.0000        0.0000        0.0000        0.0000        0.0000        0.0000        5.2930        4.9801        5.1339        5.7099        6.1624        7.0662        7.7498        8.7111       12.1206       24.4400       16.8008       14.6905       16.0113       14.3292       15.0247       24.1661       32.8957       21.1489       20.0928       16.9950       22.5391       16.0304       10.0120       10.5052       11.0070       11.3539       12.1034       13.0066       13.3645       15.7822       20.1439       17.5190       17.8015       20.2390       32.6131       22.2857       14.4068       10.4260        9.4335        8.6457        9.7026       19.6101       15.6907       16.4928       22.1348       14.8984       14.7507       19.4435       22.3581       23.6758       26.0493       35.1231       41.1045       44.2387       39.5722       38.8106       37.2623       34.4439       37.1157        0.0000        0.0000        0.0000        0.0000        0.0000        0.0000        0.0000        0.0000        0.0000        0.0000        0.0000        0.0000        0.0000        0.0000        0.0000        0.0000        0.0000        0.0000        0.0000        0.0000
        0.0000        0.0000        0.0000        0.0000        0.0000        0.0000        0.0000        0.0000        0.0000        0.0000        0.0000        0.0000        0.0000        0.0000        0.0000        0.0000        0.0000        0.0000        0.0000        0.0000        0.0000        0.0000        0.0000        0.0000        0.0000        0.0000        0.0000        0.0000        0.0000        0.0000        0.0000        0.0000        0.0000        0.0000        0.0000        0.0000        0.0000        0.0000        0.0000        0.0000        0.0000        0.0000        0.0000        0.0000        0.0000        0.0000        0.0000        0.0000        0.0000        0.0000        0.0000        0.0000        0.0000       40.5685       35.2001       31.3962       32.4917       24.9291       17.5805        9.0519        0.0000        0.0000        0.0000        0.0000        0.0000        0.0000        0.0000        0.0000        0.0000        0.0000        0.0000        0.0000        0.0000        0.0000        0.0000        0.0000        0.0000        0.0000        0.0000        0.0000        0.0000        0.0000        0.0000        0.0000        0.0000        0.0000        0.0000        0.0000        0.0000        0.0000        0.0000        0.0000        0.0000        0.0000        0.0000        0.0000        0.0000        0.0000        0.0000        0.0000        0.0000        0.0000        0.0000        0.0000        0.0000        0.0000        0.0000        0.0000        0.0000        0.0000        0.0000        0.0000        0.0000        0.0000        0.0000        0.0000        0.0000        0.0000        0.0000        0.0000        0.0000        0.0000        0.0000        0.0000        0.0000        0.0000        0.0000        0.0000        0.0000        0.0000        0.0000        0.0000        0.0000        0.0000        0.0000        0.0000        0.0000        0.0000        0.0000        0.0000        0.0000        0.0000        0.0000        0.0000        0.0000        0.0000        0.0000        0.0000        0.0000        0.0000        0.0000        0.0000        0.0000        0.0000        0.0000        0.0000        0.0000        0.0000        0.0000        0.0000        0.0000        0.0000        0.0000        0.0000        0.0000        0.0000        0.0000        0.0000        0.0000        0.0000        3.6960        2.7146        2.6598        2.9074        4.4503        4.3001        5.4685        6.0139        7.5088       10.3530       10.9429       12.0869       11.9634       12.6011       13.1252       16.6884       21.7440       18.5636       16.3240       14.9127       13.5525        8.8751        7.3783        7.6895        7.4979        9.3052       10.9738       12.9267       14.5365       13.4093       13.4115       14.8896       16.5711       20.4858       27.0186       32.7895       20.3998       16.7868       13.1196        9.7874        9.8429       18.6729       11.9650       12.1780       19.3792       22.8385       20.8442       18.8258       22.0451       27.9576       32.9963       47.5751       49.0814       50.4099       44.6228       44.0241       44.7106       43.8920       43.3971       43.7201       44.3689        0.0000        0.0000        0.0000        0.0000        0.0000        0.0000        0.0000        0.0000        0.0000        0.0000        0.0000        0.0000        0.0000        0.0000        0.0000        0.0000        0.0000        0.0000
        0.0000        0.0000        0.0000        0.0000        0.0000        0.0000        0.0000        0.0000        0.0000        0.0000        0.0000        0.0000        0.0000        0.0000        0.0000        0.0000        0.0000        0.0000        0.0000        0.0000        0.0000        0.0000        0.0000        0.0000        0.0000        0.0000        0.0000        0.0000        0.0000        0.0000        0.0000        0.0000        0.0000        0.0000        0.0000        0.0000        0.0000        0.0000        0.0000        0.0000        0.0000        0.0000        0.0000        0.0000        0.0000        0.0000        0.0000        0.0000        0.0000        0.0000       48.6137       46.0333       50.8053       40.2557       54.8801       35.6760       33.6937       29.4742       25.3057       13.5883        6.0378        4.4348        0.0000        0.0000        0.0000        0.0000        0.0000        0.0000        0.0000        0.0000        0.0000        0.0000        0.0000        0.0000        0.0000        0.0000        0.0000        0.0000        0.0000        0.0000        0.0000        0.0000        0.0000        0.0000        0.0000        0.0000        0.0000        0.0000        0.0000        0.0000        0.0000        0.0000        0.0000        0.0000        0.0000        0.0000        0.0000        0.0000        0.0000        0.0000        0.0000        0.0000        0.0000        0.0000        0.0000        0.0000        0.0000        0.0000        0.0000        0.0000        0.0000        0.0000        0.0000        0.0000        0.0000        0.0000        0.0000        0.0000        0.0000        0.0000        0.0000        0.0000        0.0000        0.0000        0.0000        0.0000        0.0000        0.0000        0.0000        0.0000        0.0000        0.0000        0.0000        0.0000        0.0000        0.0000        0.0000        0.0000        0.0000        0.0000        0.0000        0.0000        0.0000        0.0000        0.0000        0.0000        0.0000        0.0000        0.0000        0.0000        0.0000        0.0000        0.0000        0.0000        0.0000        0.0000        0.0000        0.0000        0.0000        0.0000        0.0000        0.0000        0.0000        0.0000        0.0000        0.0000        0.0000        0.0000        0.0000        2.7906        2.9525        2.3333        2.0105        2.7142        2.6521        4.9916        4.2257        5.2018        6.6413        7.7182        8.4840       10.8345       11.3796       13.4936       15.0365       13.2605       15.4231       17.0003       17.7752       17.7172       13.7823        7.8213        7.6202        7.2457        5.4537        8.6032       11.8588       15.9358       15.1411       10.2822       11.6029       13.3034       12.7487       15.5814       18.8869       21.3767       20.2450       19.1324       17.0221        9.5904       10.9870       12.2916       17.0283       14.9853       20.0773       20.8224       22.4372       30.0474       25.4448       28.1363       40.6102       51.7406       53.6041       56.3498       56.5274       58.7553       53.8106       49.5321       47.5463       40.0259       45.7336        0.0000        0.0000        0.0000        0.0000        0.0000        0.0000        0.0000        0.0000        0.0000        0.0000        0.0000        0.0000        0.0000        0.0000       65.2130       63.4738       59.5937        0.0000
        0.0000        0.0000        0.0000        0.0000        0.0000        0.0000        0.0000        0.0000        0.0000        0.0000        0.0000        0.0000        0.0000        0.0000        0.0000        0.0000        0.0000        0.0000        0.0000        0.0000        0.0000        0.0000        0.0000        0.0000        0.0000        0.0000        0.0000        0.0000        0.0000        0.0000        0.0000        0.0000        0.0000        0.0000        0.0000        0.0000        0.0000        0.0000        0.0000        0.0000        0.0000        0.0000        0.0000        0.0000        0.0000        0.0000        0.0000        0.0000       47.0837       47.4444       46.2896       40.4539       41.5869       41.3005       40.0591       32.6089       26.5292       25.5578       22.5696       19.0882       13.0818        7.4608        7.1645        0.0000        0.0000        0.0000        0.0000        0.0000        0.0000        0.0000        0.0000        0.0000        0.0000        0.0000        0.0000        0.0000        0.0000        0.0000        0.0000        0.0000        0.0000        0.0000        0.0000        0.0000        0.0000        0.0000        0.0000        0.0000        0.0000        0.0000        0.0000        0.0000        0.0000        0.0000        0.0000        0.0000        0.0000        0.0000        0.0000        0.0000        0.0000        0.0000        0.0000        0.0000        0.0000        0.0000        0.0000        0.0000        0.0000        0.0000        0.0000        0.0000        0.0000        0.0000        0.0000        0.0000        0.0000        0.0000        0.0000        0.0000        0.0000        0.0000        0.0000        0.0000        0.0000        0.0000        0.0000        0.0000        0.0000        0.0000        0.0000        0.0000        0.0000        0.0000        0.0000        0.0000        0.0000        0.0000        0.0000        0.0000        0.0000        0.0000        0.0000        0.0000        0.0000        0.0000        0.0000        0.0000        0.0000        0.0000        0.0000        0.0000        0.0000        0.0000        0.0000        0.0000        0.0000        0.0000        0.0000        0.0000        0.0000        0.0000        0.0000        0.0000        0.0000        0.0000        0.0000        0.0000        2.4648        2.3942        2.6049        2.6915        2.3339        1.8318        2.6989        3.2190        3.7120        4.7656        5.9003        6.3012        6.6814        7.3669        8.1045       13.7993       21.7608       16.6117       13.9417       14.3272       16.0951       15.5354       12.8196       12.4306       13.7158        9.9901        7.7621        8.4933        9.3337        8.8122        8.5370       10.3802       16.7805       19.2795       10.5360       13.2055       12.7408       12.1920       12.4470       17.9105       12.6077        9.6068       11.2304       10.9902       10.2608       15.1093       24.1591       26.6241       34.9086       36.1638       33.5897       37.8279       40.9623       45.6606       46.9645       49.2435       56.6989       55.9882       54.2702       43.0680       42.4424       37.9718       47.8656       52.5665        0.0000        0.0000        0.0000        0.0000        0.0000        0.0000        0.0000        0.0000        0.0000       91.2392       90.6005       79.8199       80.3796       76.9734       74.5825       71.7363       75.6864
        0.0000        0.0000        0.0000        0.0000        0.0000        0.0000        0.0000        0.0000        0.0000        0.0000        0.0000        0.0000        0.0000        0.0000        0.0000        0.0000        0.0000        0.0000        0.0000        0.0000        0.0000        0.0000        0.0000        0.0000        0.0000        0.0000        0.0000        0.0000        0.0000        0.0000        0.0000        0.0000        0.0000        0.0000        0.0000        0.0000        0.0000        0.0000        0.0000        0.0000        0.0000        0.0000        0.0000        0.0000        0.0000        0.0000        0.0000        0.0000       38.8401       38.0492       37.1783       33.9582       35.3151       36.3536       31.6074       25.0460       21.1846       17.3934       15.7617       16.1766       20.2943       15.4136       11.8748        6.1177        4.5232        3.4830        2.6578        0.0000        0.0000        0.0000        0.0000        0.0000        0.0000        0.0000        0.0000        0.0000        0.0000        0.0000        0.0000        0.0000        0.0000        0.0000        0.0000        0.0000        0.0000        0.0000        0.0000        0.0000        0.0000        0.0000        0.0000        0.0000        0.0000        0.0000        0.0000        0.0000        0.0000        0.0000        0.0000        0.0000        0.0000        0.0000        0.0000        0.0000        0.0000        0.0000        0.0000        0.0000        0.0000        0.0000        0.0000        0.0000        0.0000        0.0000        0.0000        0.0000        0.0000        0.0000        0.0000        0.0000        0.0000        0.0000        0.0000        0.0000        0.0000        0.0000        0.0000        0.0000        0.0000        0.0000        0.0000        0.0000        0.0000        0.0000        0.0000        0.0000        0.0000        0.0000        0.0000        0.0000        0.0000        0.0000        0.0000        0.0000        0.0000        0.0000        0.0000        0.0000        0.0000        0.0000        0.0000        0.0000        0.0000        0.0000        0.0000        0.0000        0.0000        0.0000        0.0000        0.0000        0.0000        0.0000        0.0000        0.0000        0.0000        0.0000        0.0000        0.0000        2.1732        2.2206        2.1467        1.6356        1.5867        1.7364        2.0649        2.9901        3.9759        4.7092        4.9813        7.4498        6.4443        6.2162        8.0993       13.4433       18.2001       16.1624       12.8401       11.2510       11.6295       10.5772       10.5883        9.4151       11.2246       13.7068       14.8944       10.1614       10.6357       10.9455       10.0438       13.8758       18.7258       16.8734        9.5565       11.4710       10.5688       10.6480       11.9105       10.9839       15.3660        9.8953       15.0258       15.6246       11.4169        9.2695       19.8322       25.4270       34.4431       42.0849       44.0921       56.5566       49.1998       42.9697       42.9984       49.4238       49.6501       48.1623       43.4924       42.1845       39.2600       42.8289       47.7257        0.0000        0.0000        0.0000        0.0000        0.0000        0.0000       62.7146       70.2779       68.7776       69.5894       76.9985       76.0155       79.6088       76.4662       82.6108       80.8447        0.0000        0.0000
        0.0000        0.0000        0.0000        0.0000        0.0000        0.0000        0.0000        0.0000        0.0000        0.0000        0.0000        0.0000        0.0000        0.0000        0.0000        0.0000        0.0000        0.0000        0.0000        0.0000        0.0000        0.0000        0.0000        0.0000        0.0000        0.0000        0.0000        0.0000        0.0000        0.0000        0.0000        0.0000        0.0000        0.0000        0.0000        0.0000        0.0000        0.0000        0.0000        0.0000        0.0000        0.0000        0.0000        0.0000        0.0000        0.0000        0.0000        0.0000       21.8052       22.7353       21.9828       22.1567       22.9408       23.1494       19.8063       12.7458       11.3944        9.8166        8.3108        9.9958       13.1300        8.7746        6.5133        4.8228       14.7365        6.5630        7.1151        4.7317        5.1967        0.0000        0.0000        0.0000        0.0000        0.0000        0.0000        0.0000        0.0000        0.0000        0.0000        0.0000        0.0000        0.0000        0.0000        0.0000        0.0000        0.0000        0.0000        0.0000        0.0000        0.0000        0.0000        0.0000        0.0000        0.0000        0.0000        0.0000        0.0000        0.0000        0.0000        0.0000        0.0000        0.0000        0.0000        0.0000        0.0000        0.0000        0.0000        0.0000        0.0000        0.0000        0.0000        0.0000        0.0000        0.0000        0.0000        0.0000        0.0000        0.0000        0.0000        0.0000        0.0000        0.0000        0.0000        0.0000        0.0000        0.0000        0.0000        0.0000        0.0000        0.0000        0.0000        0.0000        0.0000        0.0000        0.0000        0.0000        0.0000        0.0000        0.0000        0.0000        0.0000        0.0000        0.0000        0.0000        0.0000        0.0000        0.0000        0.0000        0.0000        0.0000        0.0000        0.0000        0.0000        0.0000        0.0000        0.0000        0.0000        0.0000        0.0000        0.0000        0.0000        0.0000        0.0000        0.0000        0.0000        0.0000        0.0000        0.0000        1.5567        2.3113        2.1064        3.4082        2.4113        2.9957        5.1611        6.7006       15.7377       11.5943        3.7970        4.4418        4.9382        4.2225        8.1828        7.8114       15.9225       33.9808       39.9331       16.3149        9.7312       10.1550       10.2646        8.3329        9.4472       12.6556       15.2723       13.3603       13.0242       12.2027       10.9071       14.9050       19.0834        6.7511        4.2515        6.0458        6.0403        5.9781       10.3730       17.7549       15.0698       20.3562       13.7158       12.2951        9.8676       18.2102       16.7952       18.8788       26.0044       58.2222       68.9249       64.1136       57.5830       38.8986       39.5652       41.5253       50.2210       49.5219       42.0838       40.3022       44.8506       49.8495       49.7378       41.5431       38.4574       44.0527       42.3430       43.1907       40.9232       49.7629       52.1972       58.6988       63.8509       65.4523       66.1436       72.2725       79.4388       78.3923       85.2077        0.0000        0.0000
        0.0000        0.0000        0.0000        0.0000        0.0000        0.0000        0.0000        0.0000        0.0000        0.0000        0.0000        0.0000        0.0000        0.0000        0.0000        0.0000        0.0000        0.0000        0.0000        0.0000        0.0000        0.0000        0.0000        0.0000        0.0000        0.0000        0.0000        0.0000        0.0000        0.0000        0.0000        0.0000        0.0000        0.0000        0.0000        0.0000        0.0000        0.0000        0.0000        0.0000        0.0000        0.0000        0.0000        0.0000        0.0000        0.0000        0.0000        0.0000       19.6344       18.2247       18.5430       18.1021       18.3265       17.6618       15.8648       10.0639        8.6312       11.0326        8.1509        8.1780        6.5810        5.5612        5.3225        4.2631        8.6486        9.9033       13.9932       10.2483        6.3929        4.9798        0.0000        0.0000        0.0000        0.0000        0.0000        0.0000        0.0000        0.0000        0.0000        0.0000        0.0000        0.0000        0.0000        0.0000        0.0000        0.0000        0.0000        0.0000        0.0000        0.0000        0.0000        0.0000        0.0000        0.0000        0.0000        0.0000        0.0000        0.0000        0.0000        0.0000        0.0000        0.0000        0.0000        0.0000        0.0000        0.0000        0.0000        0.0000        0.0000        0.0000        0.0000        0.0000        0.0000        0.0000        0.0000        0.0000        0.0000        0.0000        0.0000        0.0000        0.0000        0.0000        0.0000        0.0000        0.0000        0.0000        0.0000        0.0000        0.0000        0.0000        0.0000        0.0000        0.0000        0.0000        0.0000        0.0000        0.0000        0.0000        0.0000        0.0000        0.0000        0.0000        0.0000        0.0000        0.0000        0.0000        0.0000        0.0000        0.0000        0.0000        0.0000        0.0000        0.0000        0.0000        0.0000        0.0000        0.0000        0.0000        0.0000        0.0000        0.0000        0.0000        0.0000        0.0000        0.0000        0.0000        0.0000        0.0000        0.0000        2.2015        2.7529        4.7938        5.1454        6.3877        0.0000        9.4749       12.7362        6.6688        0.0000        0.0000        0.0000        6.1362        5.5996        7.5897        9.4782       12.3795       23.0670       17.1517        9.0318        9.9108       12.1039       10.6527       13.6988       13.9748       25.1637       15.2770        9.1251        4.1638        3.6633        3.8554        4.2447        3.1612        3.7956        4.9559        4.6615        4.8197        6.1058       10.9897       17.1942       15.4020        8.1068       14.0758        6.2454        6.8541        8.0622        8.2609       13.4229       20.4480       31.9405       47.8147       64.8804       41.7570       51.7034       49.4723       54.4632       62.9059       45.6438       44.7711       44.0132       46.0998       48.6274       41.4196       39.7593       44.0226       41.0092       32.0341       36.4420       45.6543       53.1836       56.0262       62.4487       61.8703       67.4015       63.8099       70.5325       88.8557       90.7767        0.0000        0.0000
        0.0000        0.0000        0.0000        0.0000        0.0000        0.0000        0.0000        0.0000        0.0000        0.0000        0.0000        0.0000        0.0000        0.0000        0.0000        0.0000        0.0000        0.0000        0.0000        0.0000        0.0000        0.0000        0.0000        0.0000        0.0000        0.0000        0.0000        0.0000        0.0000        0.0000        0.0000        0.0000        0.0000        0.0000        0.0000        0.0000        0.0000        0.0000       34.3541       39.8074       27.5416        0.0000        0.0000        0.0000        0.0000        0.0000        0.0000        0.0000       16.4921       15.4171       15.5340       14.9113       15.0707       14.4201       13.3758        8.1117        8.5774        6.0260        6.8719        5.9578        5.1461        4.6065        4.4813        3.9510        3.8036        5.3988        8.5721       10.4983        8.7680        7.1382        0.0000        0.0000        0.0000        0.0000        0.0000        0.0000        0.0000        0.0000        0.0000        0.0000        0.0000        0.0000        0.0000        0.0000        0.0000        0.0000        0.0000        0.0000        0.0000        0.0000        0.0000        0.0000        0.0000        0.0000        0.0000        0.0000        0.0000        0.0000        0.0000        0.0000        0.0000        0.0000        0.0000        0.0000        0.0000        0.0000        0.0000        0.0000        0.0000        0.0000        0.0000        0.0000        0.0000        0.0000        0.0000        0.0000        0.0000        0.0000        0.0000        0.0000        0.0000        0.0000        0.0000        0.0000        0.0000        0.0000        0.0000        0.0000        0.0000        0.0000        0.0000        0.0000        0.0000        0.0000        0.0000        0.0000        0.0000        0.0000        0.0000        0.0000        0.0000        0.0000        0.0000        0.0000        0.0000        0.0000        0.0000        0.0000        0.0000        0.0000        0.0000        0.0000        0.0000        0.0000        0.0000        0.0000        0.0000        0.0000        0.0000        0.0000        0.0000        0.0000        0.0000        0.0000        0.0000        0.0000        0.0000        0.0000        0.0000        0.0000        0.0000        0.0000        0.0000        0.0000        0.0000        0.0000        0.0000        0.0000        0.0000        0.0000        0.0000        0.0000        0.0000        7.5530        7.8156        9.4571        7.8801        9.8188        9.3074       10.0925       10.8395       13.2961       14.6914       16.9428       22.9851       14.5317       10.5651       11.8207        4.3203        3.5499        3.1778        4.3594        5.2201        4.6600        5.4347       15.0727       15.8397       17.8914        8.5247        8.3342        6.2653        5.6833        4.9490        5.5450        7.2452        8.1005        9.9141       18.9288       36.9211       47.8891       55.5363       55.3449       70.1979       66.2443       59.0244       58.4800       55.2290       41.6803       33.8843       39.2277       31.5512       28.5299       28.6790       34.0515       30.7115       26.4152       31.8849       39.3832       37.2772       48.0549       66.1174       66.2682       58.9370       62.7551       68.9365       86.4740        0.0000        0.0000        0.0000
        0.0000        0.0000        0.0000        0.0000        0.0000        0.0000        0.0000        0.0000        0.0000        0.0000        0.0000        0.0000        0.0000        0.0000        0.0000        0.0000        0.0000        0.0000        0.0000        0.0000        0.0000        0.0000        0.0000        0.0000        0.0000        0.0000        0.0000        0.0000        0.0000        0.0000        0.0000        0.0000        0.0000        0.0000        0.0000        0.0000        0.0000        0.0000       61.9537      108.0657      162.7296      102.0863       39.3558       26.6386       19.6943       19.9458       25.4327       48.2478       38.2428       34.0181       29.7178       16.9422       13.0039       13.5365       10.0011        6.3654        5.9134        8.2959        8.5611        4.8390        4.3357        3.9725        3.8876        3.3719        3.3755        4.2598        4.5162        7.8523        9.5116        8.1541        6.6632        5.4210        0.0000        0.0000        0.0000        0.0000        0.0000        0.0000        0.0000        0.0000        0.0000        0.0000        0.0000        0.0000        0.0000        0.0000        0.0000        0.0000        0.0000        0.0000        0.0000        0.0000        0.0000        0.0000        0.0000        0.0000        0.0000        0.0000        0.0000        0.0000        0.0000        0.0000        0.0000        0.0000        0.0000        0.0000        0.0000        0.0000        0.0000        0.0000        0.0000        0.0000        0.0000        0.0000        0.0000        0.0000        0.0000        0.0000        0.0000        0.0000        0.0000        0.0000        0.0000        0.0000        0.0000        0.0000        0.0000        0.0000        0.0000        0.0000        0.0000        0.0000        0.0000        0.0000        0.0000        0.0000        0.0000        0.0000        0.0000        0.0000        0.0000        0.0000        0.0000        0.0000        0.0000        0.0000        0.0000        0.0000        0.0000        0.0000        0.0000        0.0000        0.0000        0.0000        0.0000        0.0000        0.0000        0.0000        0.0000        0.0000        0.0000        0.0000        0.0000        0.0000        0.0000        0.0000        0.0000        0.0000        0.0000        0.0000        0.0000        0.0000        0.0000        0.0000        0.0000        0.0000        0.0000        0.0000        0.0000        0.0000        0.0000        0.0000        0.0000        0.0000        9.3652        7.9669       10.5126       11.7747        9.5181       10.6948       11.7102       14.0773       19.3938       15.3722       20.2811       15.1054       10.7180       11.6386        6.7980        3.8908        3.7979        4.9017        6.1709        5.5721       10.3956       17.0046       11.2314        9.5874        9.9094        9.5430        8.6601       10.1108        7.0660        8.6608        9.6680       14.8574       16.1130       30.1159       32.4705       44.4030       44.7901       55.9416       54.5355       44.4550       51.1899       50.5350       42.5811       30.8643       32.9538       31.6963       36.9975       27.2706       29.6002       38.3273       46.6316       31.8792       36.6255       39.2533       36.9056       55.9296       58.7568       60.6842       64.5587       72.0349       74.7365        0.0000        0.0000        0.0000        0.0000
        0.0000        0.0000        0.0000        0.0000        0.0000        0.0000        0.0000        0.0000        0.0000        0.0000        0.0000        0.0000        0.0000        0.0000        0.0000        0.0000        0.0000        0.0000        0.0000        0.0000        0.0000        0.0000        0.0000        0.0000        0.0000        0.0000        0.0000        0.0000        0.0000        0.0000        0.0000        0.0000        0.0000        0.0000        0.0000        0.0000        0.0000       13.8604       14.8035       14.7288       47.2319       55.8946       23.6964       13.9126       22.1999       25.4270       18.9969       12.8250       12.8796        9.2938        8.5008        5.4516        3.9357        2.9346        3.8356        4.2145        7.4708        3.0086        2.6325        3.1451        4.1558        2.7568        2.5947        3.1855        3.9757        5.3095        5.2771        5.9712        6.5772        7.7243       11.0526        6.2081        0.0000        0.0000        0.0000        0.0000        0.0000        0.0000        0.0000        0.0000        0.0000        0.0000        0.0000        0.0000        0.0000        0.0000        0.0000        0.0000        0.0000        0.0000        0.0000        0.0000        0.0000        0.0000        0.0000        0.0000        0.0000        0.0000        0.0000        0.0000        0.0000        0.0000        0.0000        0.0000        0.0000        0.0000        0.0000        0.0000        0.0000        0.0000        0.0000        0.0000        0.0000        0.0000        0.0000        0.0000        0.0000        0.0000        0.0000        0.0000        0.0000        0.0000        0.0000        0.0000        0.0000        0.0000        0.0000        0.0000        0.0000        0.0000        0.0000        0.0000        0.0000        0.0000        0.0000        0.0000        0.0000        0.0000        0.0000        0.0000        0.0000        0.0000        0.0000        0.0000        0.0000        0.0000        0.0000        0.0000        0.0000        0.0000        0.0000        0.0000        0.0000        0.0000        0.0000        0.0000        0.0000        0.0000        0.0000        0.0000        0.0000        0.0000        0.0000        0.0000        0.0000        0.0000        0.0000        0.0000        0.0000        0.0000        0.0000        0.0000        0.0000        0.0000        0.0000        0.0000        0.0000        0.0000        0.0000        4.7755        4.5373        4.3257        6.2157        8.7882        0.0000       12.1081        9.0698        6.5803        8.1233        8.3542        8.6881        8.8076       16.4292       19.5896       17.8904       10.2933        8.7681        6.4132        4.5276        3.6840        3.5405        3.5741        4.1599        4.3003        5.5012        9.3061       14.5468       10.2447        9.6771        8.6630        8.7534       11.9052       14.9405       14.6691       19.7427       24.0144       26.8688       29.6635       38.1997       44.0417       48.0566       52.0683       56.2218       54.6655       46.7656       47.9712       40.7378       32.4060       36.4645       31.2949       29.4333       26.2772       37.7779       46.3632       48.6289       42.8482       40.6677       39.7176       42.2120       56.3545       70.3607       73.8836       73.0818       70.1741       75.1726        0.0000        0.0000        0.0000        0.0000
        0.0000        0.0000        0.0000        0.0000        0.0000        0.0000        0.0000        0.0000        0.0000        0.0000        0.0000        0.0000        0.0000        0.0000        0.0000        0.0000        0.0000        0.0000        0.0000        0.0000        0.0000        0.0000        0.0000        0.0000        0.0000        0.0000        0.0000        0.0000        0.0000        0.0000        0.0000        0.0000        0.0000        0.0000        0.0000        0.0000        0.0000       11.5286       11.7944       10.6558       10.0517        8.7370        9.5810       14.5197       17.0434       11.0130        8.6658        5.6369        5.6679        4.7142        2.9022        1.5772        1.8910        1.7825        1.9149        3.5097        3.0174        3.0967        2.1503        2.4829        2.3108        2.2652        2.3422        2.9119        3.0202        3.4690        4.6510        6.6878        7.7226        7.8062        7.7215        7.0609        6.9584        0.0000        0.0000        0.0000        0.0000        0.0000        0.0000        0.0000        0.0000        0.0000        0.0000        0.0000        0.0000        0.0000        0.0000        0.0000        0.0000        0.0000        0.0000        0.0000        0.0000        0.0000        0.0000        0.0000        0.0000        0.0000        0.0000        0.0000        0.0000        0.0000        0.0000        0.0000        0.0000        0.0000        0.0000        0.0000        0.0000        0.0000        0.0000        0.0000        0.0000        0.0000        0.0000        0.0000        0.0000        0.0000        0.0000        0.0000        0.0000        0.0000        0.0000        0.0000        0.0000        0.0000        0.0000        0.0000        0.0000        0.0000        0.0000        0.0000        0.0000        0.0000        0.0000        0.0000        0.0000        0.0000        0.0000        0.0000        0.0000        0.0000        0.0000        0.0000        0.0000        0.0000        0.0000        0.0000        0.0000        0.0000        0.0000        0.0000        0.0000        0.0000        0.0000        0.0000        0.0000        0.0000        0.0000        0.0000        0.0000        0.0000        0.0000        0.0000        0.0000        0.0000        0.0000        0.0000        0.0000        0.0000        0.0000        0.0000        0.0000        0.0000        0.0000        3.6512        1.7814        1.6447        2.1947        3.8689        4.7567        4.5875        7.5829       10.9804       13.9576       13.7753       12.0900       14.9718       14.9254        8.8953       11.2366        7.5596       16.3051       16.1453       10.4323        7.8178        7.1262        4.8806        4.2737        4.0781        3.9702        5.9324        8.8222        6.8958        5.5509       10.8494       14.7701        9.5881        8.3656        9.0548        9.3621       15.1849       18.8532       19.5216       21.0531       22.4365       25.0175       31.5743       40.5512       57.7535       63.8834       69.9123       60.2911       53.4473       42.1345       40.5607       36.8429       27.2644       27.7607       22.9789       30.5845       33.3621       39.8610       37.6856       41.6535       40.2017       39.6674       46.1828       47.2278       47.8541       56.5609       77.2015       77.9304       86.6252        0.0000        0.0000        0.0000        0.0000        0.0000
        0.0000        0.0000        0.0000        0.0000        0.0000        0.0000        0.0000        0.0000        0.0000        0.0000        0.0000        0.0000        0.0000        0.0000        0.0000        0.0000        0.0000        0.0000        0.0000        0.0000        0.0000        0.0000        0.0000        0.0000        0.0000        0.0000        0.0000        0.0000        0.0000        0.0000        0.0000        0.0000        0.0000        0.0000        0.0000        0.0000        9.8282        9.4738        9.2885        7.5656        6.9713        6.8086       10.2804       26.0776        7.2421        5.6156        6.2404        3.3566        1.9448        1.5954        1.2317        2.0666        2.2779        1.2832        1.2177        1.7948        1.8554        1.8759        1.6650        1.9251        1.8271        1.8548        1.9984        2.6000        2.8127        3.2755        3.8510        5.6864        6.4840        6.7932        7.0133        5.8045        0.0000        0.0000        0.0000        0.0000        0.0000        0.0000        0.0000        0.0000        0.0000        0.0000        0.0000        0.0000        0.0000        0.0000        0.0000        0.0000        0.0000        0.0000        0.0000        0.0000        0.0000        0.0000        0.0000        0.0000        0.0000        0.0000        0.0000        0.0000        0.0000        0.0000        0.0000        0.0000        0.0000        0.0000        0.0000        0.0000        0.0000        0.0000        0.0000        0.0000        0.0000        0.0000        0.0000        0.0000        0.0000        0.0000        0.0000        0.0000        0.0000        0.0000        0.0000        0.0000        0.0000        0.0000        0.0000        0.0000        0.0000        0.0000        0.0000        0.0000        0.0000        0.0000        0.0000        0.0000        0.0000        0.0000        0.0000        0.0000        0.0000        0.0000        0.0000        0.0000        0.0000        0.0000        0.0000        0.0000        0.0000        0.0000        0.0000        0.0000        0.0000        0.0000        0.0000        0.0000        0.0000        0.0000        0.0000        0.0000        0.0000        0.0000        0.0000        0.0000        0.0000        0.0000        0.0000        0.0000        0.0000        0.0000        0.0000        0.0000        4.1951        5.1273        3.6242        3.1969        2.8927        2.9313        3.0115        4.2802        6.2339        8.8185       10.4744       12.6877       17.3430       23.2693       23.2524       20.9224       12.1060        8.8523       14.0464       11.0837       17.0128       20.2346       15.1378        8.5335       10.0586       12.3832       11.5297        8.9270        9.1884       15.6342       17.5406       10.8170       10.0750        6.1855        8.0185        7.3337        9.2859       13.2142       15.6547       16.3820       19.0801       22.3888       23.1771       25.6625       29.7155       39.5292       40.3755       42.2798       53.8005       53.1875       51.0505       43.9597       42.0448       46.6065       34.6364       27.6475       24.7404       31.8893       33.6488       32.5505       31.1770       33.1580       32.9599       33.7032       37.1957       49.1132       43.5204       47.0447       54.5352       67.8715       74.8155       78.3745        0.0000        0.0000        0.0000        0.0000        0.0000
        0.0000        0.0000        0.0000        0.0000        0.0000        0.0000        0.0000        0.0000        0.0000        0.0000        0.0000        0.0000        0.0000        0.0000        0.0000        0.0000        0.0000        0.0000        0.0000        0.0000        0.0000        0.0000        0.0000        0.0000        0.0000        0.0000        0.0000        0.0000        0.0000        0.0000        0.0000        0.0000        0.0000        0.0000        0.0000        7.3869        7.6233        7.6321        7.2043        5.4745        5.5703        5.3373        5.2321        7.3878        6.2673        4.6495        4.2320        1.5433        1.3580        0.6666        6.7032       14.4827        1.0272        1.3176        1.6824        1.9467        2.4361        2.0182        1.2053        1.4017        1.3350        1.3965        1.5786        2.1233        2.3419        2.6779        3.1277        4.6590        5.2872        5.5928        6.1065        4.9400        0.0000        0.0000        0.0000        0.0000        0.0000        0.0000        0.0000        0.0000        0.0000        0.0000        0.0000        0.0000        0.0000        0.0000        0.0000        0.0000        0.0000        0.0000        0.0000        0.0000        0.0000        0.0000        0.0000        0.0000        0.0000        0.0000        0.0000        0.0000        0.0000        0.0000        0.0000        0.0000        0.0000        0.0000        0.0000        0.0000        0.0000        0.0000        0.0000        0.0000        0.0000        0.0000        0.0000        0.0000        0.0000        0.0000        0.0000        0.0000        0.0000        0.0000        0.0000        0.0000        0.0000        0.0000        0.0000        0.0000        0.0000        0.0000        0.0000        0.0000        0.0000        0.0000        0.0000        0.0000        0.0000        0.0000        0.0000        0.0000        0.0000        0.0000        0.0000        0.0000        0.0000        0.0000        0.0000        0.0000        0.0000        0.0000        0.0000        0.0000        0.0000        0.0000        0.0000        0.0000        0.0000        0.0000        0.0000        0.0000        0.0000        0.0000        0.0000        0.0000        0.0000        0.0000        0.0000        0.0000        0.0000        0.0000        0.0000        2.7464        4.1163        4.1778        3.9247        3.4348        2.9403        3.5380        4.1135        5.2708        7.2359        7.5874        8.1195        8.7709       13.8114       19.2010       16.1339       17.7178       12.7880        9.2339       10.7449       12.5208       16.5651       13.5170       10.0632       29.5305       30.2719       29.8226       25.8515        8.7220        7.7586        7.7769        8.1141        8.6969        9.0457        9.3423        9.6118       10.2621       12.7524       16.4229       18.8848       22.3186       20.8218       23.5423       27.8284       33.6759       39.3472       43.8633       42.6595       45.8399       57.8438       51.5292       45.5463       45.6591       45.9462       48.2481       43.6570       32.0151       27.3941       35.4944       45.1141       37.0330       33.3730       32.4725       36.7863       35.7854       41.1035       47.4858       44.2997       53.5345       66.2151       65.7314       67.6922       80.5883        0.0000        0.0000        0.0000        0.0000        0.0000
        0.0000        0.0000        0.0000        0.0000        0.0000        0.0000        0.0000        0.0000        0.0000        0.0000        0.0000        0.0000        0.0000        0.0000        0.0000        0.0000        0.0000        0.0000        0.0000        0.0000        0.0000        0.0000        0.0000        0.0000        0.0000        0.0000        0.0000        0.0000        0.0000        0.0000        0.0000        0.0000        0.0000        0.0000        0.0000        0.4281        1.3056       11.9998        7.9391        6.2600        5.0392        3.3605        3.1136        3.9383        3.8061        2.9829        1.9807        1.4623        0.9272       23.9956       46.4698       48.2403       50.8817        2.1208        2.3257        0.7832        0.5264        0.0924        0.1070        0.2576        0.2645        0.3724        0.1898        1.5517        1.7973        2.0735        2.3778        2.8311        3.1486        3.3458        3.4654        3.2817        0.0000        0.0000        0.0000        0.0000        0.0000        0.0000        0.0000        0.0000        0.0000        0.0000        0.0000        0.0000        0.0000        0.0000        0.0000        0.0000        0.0000        0.0000        0.0000        0.0000        0.0000        0.0000        0.0000        0.0000        0.0000        0.0000        0.0000        0.0000        0.0000        0.0000        0.0000        0.0000        0.0000        0.0000        0.0000        0.0000        0.0000        0.0000        0.0000        0.0000        0.0000        0.0000        0.0000        0.0000        0.0000        0.0000        0.0000        0.0000        0.0000        0.0000        0.0000        0.0000        0.0000        0.0000        0.0000        0.0000        0.0000        0.0000        0.0000        0.0000        0.0000        0.0000        0.0000        0.0000        0.0000        0.0000        0.0000        0.0000        0.0000        0.0000        0.0000        0.0000        0.0000        0.0000        0.0000        0.0000        0.0000        0.0000        0.0000        0.0000        0.0000        0.0000        0.0000        0.0000        0.0000        0.0000        0.0000        0.0000        0.0000        0.0000        0.0000        0.0000        0.0000        0.0000        0.0000        0.0000        0.0000        0.0000        3.8513        2.4921        2.1938        2.3798        2.6407        3.2872        3.1116        3.0205        3.3310        4.1223        4.9372        5.1972        5.8244        7.4792        7.3657       12.7614       17.8011       17.0171       12.0429       14.3583       15.3004       11.4660       13.0504       10.2414        9.1994       23.7920       31.1634       29.9668       22.3909       14.3581       13.1708       12.4595       13.0743       15.7522       16.4920       17.0039       18.3984       21.5703       21.9145       22.1819       22.2286       21.1898       25.0665       28.4161       40.1073       41.6115       49.8246       44.9450       50.4542       50.3348       47.3266       47.3228       43.9594       38.9927       40.3786       40.7241       41.5992       32.5890       28.0872       27.5237       29.7763       30.5765       30.1001       33.9072       35.2544       39.4545       41.1885       43.4793       48.3732       58.8365       70.8947       84.1714       93.4066        0.0000        0.0000        0.0000        0.0000        0.0000        0.0000
        0.0000        0.0000        0.0000        0.0000        0.0000        0.0000        0.0000        0.0000        0.0000        0.0000        0.0000        0.0000        0.0000        0.0000        0.0000        0.0000        0.0000        0.0000        0.0000        0.0000        0.0000        0.0000        0.0000        0.0000        0.0000        0.0000        0.0000        0.0000        0.0000        0.0000        0.0000        0.0000        0.0000        0.0000        0.0000        7.0168        3.9031       16.3797       13.6848       10.3441        7.2263        9.8008        6.7535        3.6996        2.5252        1.7967        1.3842        1.1453        1.1111       17.3602       20.5255       27.9820       14.9444        2.7159        2.2967        0.5247        0.1797        0.0964        0.1644        0.3282        0.1889        0.6169        0.3598        2.3167        2.6268        2.5476        1.8940        2.1141        2.3060        2.4700        2.5822        0.0000        0.0000        0.0000        0.0000        0.0000        0.0000        0.0000        0.0000        0.0000        0.0000        0.0000        0.0000        0.0000        0.0000        0.0000        0.0000        0.0000        0.0000        0.0000        0.0000        0.0000        0.0000        0.0000        0.0000        0.0000        0.0000        0.0000        0.0000        0.0000        0.0000        0.0000        0.0000        0.0000        0.0000        0.0000        0.0000        0.0000        0.0000        0.0000        0.0000        0.0000        0.0000        0.0000        0.0000        0.0000        0.0000        0.0000        0.0000        0.0000        0.0000        0.0000        0.0000        0.0000        0.0000        0.0000        0.0000        0.0000        0.0000        0.0000        0.0000        0.0000        0.0000        0.0000        0.0000        0.0000        0.0000        0.0000        0.0000        0.0000        0.0000        0.0000        0.0000        0.0000        0.0000        0.0000        0.0000        0.0000        0.0000        0.0000        0.0000        0.0000        0.0000        0.0000        0.0000        0.0000        0.0000        0.0000        0.0000        0.0000        0.0000        0.0000        0.0000        0.0000        0.0000        6.1070       12.5231        0.0000       14.7391        5.6682        3.8182        1.8674        2.1315        2.7443        2.3060       18.5412       89.5931       64.3312       14.9415        3.8567        3.4482        4.5520        5.6369        8.3371        7.7059        9.9603       14.3721       14.0286       12.5919       16.9553       14.4371       14.8074       14.1277       11.8625       11.6844       12.5012       12.8222       13.9006       15.0078       22.5947       28.7729       27.3057       23.4131       26.8494       23.1746       21.9140       22.3645       20.5117       26.7998       26.4438       23.7795       23.8305       26.2312       24.8270       32.4367       42.3768       51.3620       60.9095       61.0474       55.3372       50.3564       46.7570       48.1212       53.8949       41.1680       34.7605       36.7355       30.0476       36.3911       38.9419       36.5490       31.7037       31.6616       32.0875       30.4175       36.0273       39.3714       45.8655       54.5563       74.2554       86.0276       95.8155        0.0000        0.0000        0.0000        0.0000        0.0000        0.0000        0.0000
        0.0000        0.0000        0.0000        0.0000        0.0000        0.0000        0.0000        0.0000        0.0000        0.0000        0.0000        0.0000        0.0000        0.0000        0.0000        0.0000        0.0000        0.0000        0.0000        0.0000        0.0000        0.0000        0.0000        0.0000        0.0000        0.0000        0.0000        0.0000        0.0000       22.6877       13.7419        9.4838       12.9117       24.7512       11.4042        2.2504        3.4797        2.8665        5.7184        3.9696        2.4955        3.4607        3.6672        1.9988        1.8878        1.5580        1.4566        1.2431        1.1241        1.7469        2.5176        2.1372        1.8031        1.8040        1.9010        1.4834        1.0489        1.0228        1.0497        0.1699        0.0635        0.0787        0.7107        1.5441        2.2706        2.2991        1.4939        1.6624        1.9221        2.2116        2.3151        2.1352        2.3105        0.0000        0.0000        0.0000        0.0000        0.0000        0.0000        0.0000        0.0000        0.0000        0.0000        0.0000        0.0000        0.0000        0.0000        0.0000        0.0000        0.0000        0.0000        0.0000        0.0000        0.0000        0.0000        0.0000        0.0000        0.0000        0.0000        0.0000        0.0000        0.0000        0.0000        0.0000        0.0000        0.0000        0.0000        0.0000        0.0000        0.0000        0.0000        0.0000        0.0000        0.0000        0.0000        0.0000        0.0000        0.0000        0.0000        0.0000        0.0000        0.0000        0.0000        0.0000        0.0000        0.0000        0.0000        0.0000        0.0000        0.0000        0.0000        0.0000        0.0000        0.0000        0.0000        0.0000        0.0000        0.0000        0.0000        0.0000        0.0000        0.0000        0.0000        0.0000        0.0000        0.0000        0.0000        0.0000        0.0000        0.0000        0.0000        0.0000        0.0000        0.0000        0.0000        0.0000        0.0000        0.0000        0.0000        0.0000        0.0000        0.0000        0.0000        0.0000        5.6396        8.7707       12.6392        8.8339        8.4930        4.9313        3.5381        2.3219        2.0091        2.0804        2.0512       28.4313      106.4234       35.1039       21.1500        3.9519        3.6436        5.5298        9.7245        9.4985       11.2170       15.8204       18.6318       17.1819       13.2326       13.3833       15.8810       18.8797       11.5591       10.5583       13.9084       17.4973       18.6428       19.3532       17.9488       24.8444       31.4838       32.0219       29.7242       34.5717       33.8367       33.4471       41.8773       46.3830       47.6693       45.3139       41.0975       35.9969       32.4985       38.8439       37.5314       42.7204       46.2340       49.0111       46.5534       48.3661       48.6511       53.8588       53.2814       53.0675       44.1643       37.0829       39.6862       37.7634       35.1204       38.1633       34.6279       30.4994       24.2447       27.8623       30.9857       37.9732       43.2939       48.5571       55.8654       77.0002       83.5618        0.0000        0.0000        0.0000        0.0000        0.0000        0.0000        0.0000        0.0000
        0.0000        0.0000        0.0000        0.0000        0.0000        0.0000        0.0000        0.0000        0.0000        0.0000        0.0000        0.0000        0.0000        0.0000        0.0000        0.0000        0.0000        0.0000        0.0000        0.0000        0.0000        0.0000        0.0000        0.0000        0.0000        0.0000       24.4686       22.1153       19.0324       14.9682       12.2935        2.8509        2.5372        4.7534        2.3860        1.1135        0.9061        1.0926        1.9196        1.3471        1.5311        2.7654        2.2202        2.0029        2.0995        2.1409        2.0906        1.6647        1.6065        1.4159        1.2523        1.5414        1.7915        1.8001        1.8682        0.1242        0.1996        0.0706        0.0000        0.0494        0.0061        0.0270        0.0670        0.7384        1.0100        1.1993        1.3055        1.4892        1.6014        1.7772        3.3986        3.0230        2.1472        2.2824        2.5063        2.5347        3.4282        4.1959        3.5426        1.3868        2.8620        2.5289        0.0000        0.0000        0.0000        0.0000        0.0000        0.0000        0.0000        0.0000        0.0000        0.0000        0.0000        0.0000        0.0000        0.0000        0.0000        0.0000        0.0000        0.0000        0.0000        0.0000        0.0000        0.0000        0.0000        0.0000        0.0000        0.0000        0.0000        0.0000        0.0000        0.0000        0.0000        0.0000        0.0000        0.0000        0.0000        0.0000        0.0000        0.0000        0.0000        0.0000        0.0000        0.0000        0.0000        0.0000        0.0000        0.0000        0.0000        0.0000        0.0000        0.0000        0.0000        0.0000        0.0000        0.0000        0.0000        0.0000        0.0000        0.0000        0.0000        0.0000        0.0000        0.0000        0.0000        0.0000        0.0000        0.0000        0.0000        0.0000        0.0000        0.0000        0.0000        0.8108        0.9813        1.0058        1.1805        1.1118        0.0000        0.0000        0.0000        0.0000        3.8424        5.2947        6.8411        9.9113        7.7114        6.5964        5.4485        4.6869        4.3856        3.9410        3.1956        3.3272        4.0162        4.9593        6.4256        6.3188        4.1477        5.7352        5.2105        8.5660       15.4388       19.3803       25.8987       25.2630       25.2283       23.9848       21.9113       19.4373       14.4173       18.4753       25.7536       17.6982       24.5471       15.7130       18.1956       22.7683       21.8897       24.8544       24.8281       26.5683       30.3408       39.7486       34.8234       37.4094       50.8314       65.2028       58.1871       59.3135       60.4867       53.7836       45.5129       41.7348       40.5886       40.4929       51.3717       48.8260       41.6637       49.8913       48.4081       52.6304       55.9923       60.9049       48.4239       43.7150       48.2575       39.3059       27.8704       30.1844       33.4789       33.7229       34.1230       31.3645       29.6568       42.4971       47.8439       55.3172       58.7154       75.6574       88.8220        0.0000        0.0000        0.0000        0.0000        0.0000        0.0000        0.0000        0.0000
        0.0000        0.0000        0.0000        0.0000        0.0000        0.0000        0.0000        0.0000        0.0000        0.0000        0.0000        0.0000        0.0000        0.0000        0.0000        0.0000        0.0000        0.0000        0.0000        0.0000        0.0000        0.0000        0.0000        0.0000        0.0000       18.9459       16.5924        8.4370        6.2593        5.0130        3.4838        5.2348        4.9036        3.1482        2.6435        2.4016        2.3386        2.5494        2.5548        2.1935        3.3758        2.4341        2.2854        4.2505        4.0634        3.6889        3.5318        4.1020        3.8094        3.4159        2.8417        1.0010        1.8067        2.0561        2.4551        0.7464        0.5327        0.0759        0.2908        0.1813        0.1527        0.2578        0.0749        1.6110        1.5693        1.2133        1.3744        1.6350        1.5780        1.7287        1.6724        1.3333        1.4372        1.6832        2.1322        2.7707        2.7757        2.9290        2.8993        0.7158        3.4788        0.7088        0.7187        0.7973        0.0000        0.0000        0.0000        0.0000        0.0000        0.0000        0.0000        0.0000        0.0000        0.0000        0.0000        0.0000        0.0000        0.0000        0.0000        0.0000        0.0000        0.0000        0.0000        0.0000        0.0000        0.0000        0.0000        0.0000        0.0000        0.0000        0.0000        0.0000        0.0000        0.0000        0.0000        0.0000        0.0000        0.0000        0.0000        0.0000        0.0000        0.0000        0.0000        0.0000        0.0000        0.0000        0.0000        0.0000        0.0000        0.0000        0.0000        0.0000        0.0000        0.0000        0.0000        0.0000        0.0000        0.0000        0.0000        0.0000        0.0000        0.0000        0.0000        0.0000        0.0000        0.0000        0.0000        0.0000        0.0000        0.0000        0.0000        0.0000        1.0184        1.2049        1.4208        1.7553        2.0281        2.4974        3.0347        3.7045        4.3143        5.0437        6.1167        9.4998        8.9508        8.8124        7.1587        6.9786        7.2010        6.1633        6.2904        6.2196        6.0315        5.4215        7.0555        8.7565        8.7879        7.7357       10.4894        9.1591        7.6980       10.8560       15.1845       11.0404        8.2913        9.1312       12.6020       18.9873       17.7501       13.2849       12.5969       15.3377       19.5124       19.7964       17.5804       20.3234       20.3047       21.8492       33.9506       32.7167       35.6167       41.8184       37.9025       38.2222       42.5186       52.9378       55.4516       67.2814       65.4490       59.8708       56.8505       56.1969       55.9481       49.0940       50.1768       49.2154       53.9517       53.8458       59.1218       69.6688       63.1816       55.5588       51.9084       41.3164       48.5224       42.6201       43.4682       42.5999       35.1876       35.8239       37.4095       40.9407       41.6545       39.1037        0.0000        0.0000       68.7419       72.3336       77.9738       97.7610        0.0000        0.0000        0.0000        0.0000        0.0000        0.0000        0.0000        0.0000        0.0000
        0.0000        0.0000        0.0000        0.0000        0.0000        0.0000        0.0000        0.0000        0.0000        0.0000        0.0000        0.0000        0.0000        0.0000        0.0000        0.0000        0.0000        0.0000        0.0000        0.0000        0.0000        0.0000        0.0000        0.0000        0.0000        0.0000       10.5600        7.2596        5.8220        6.8243        3.7791        4.5327        5.9441        5.6428        3.9123        3.0171        3.6185        4.6589        3.1829        3.0998        3.2478        3.4889        2.9478        4.0028        4.9391        4.9407        4.6680        4.9909        4.6877        4.0709        3.2703        0.9583        1.2411        1.2002        2.0819        3.9385        0.3476        0.1034        0.3528        0.1097        0.0241        0.2745        0.4723        0.9038        0.8532        1.0393        1.5608        1.3946        1.2259        1.7450        1.4958        1.1835        1.2861        1.6199        2.1731        2.6883        4.4074        5.6274        5.1787        0.8452        1.9660        0.8180        1.1363        0.5352        0.5008        0.5534        0.0000        0.0000        0.0000        0.0000        0.0000        0.0000        0.0000        0.0000        0.0000        0.0000        0.0000        0.0000        0.0000        0.0000        0.0000        0.0000        0.0000        0.0000        0.0000        0.0000        0.0000        0.0000        0.0000        0.0000        0.0000        0.0000        0.0000        0.0000        0.0000        0.0000        0.0000        0.0000        0.0000        0.0000        0.0000        0.0000        0.0000        0.0000        0.0000        0.0000        0.0000        0.0000        0.0000        0.0000        0.0000        0.0000        0.0000        0.0000        0.0000        0.0000        0.0000        0.0000        0.0000        0.0000        0.0000        0.0000        0.0000        0.0000        0.0000        0.0000        0.0000        0.0000        0.0000        0.0000        0.0000        0.0000        1.1728        1.4759        1.7552        2.1131        2.4355        3.1460        2.9693        3.5925        5.2029        6.3241        6.5039        7.6390        6.5776        7.1092        6.9028        9.4952        7.8255        7.5477        7.9245        7.4473        7.5266        8.5367        7.9528        9.2202       10.5348        9.5270        8.8065       10.4500       14.1328       16.0724       11.9167        6.6484        6.4221        8.0019        8.8419       10.4777       11.6139       14.1584       16.3953       16.6934       16.6236       21.8285       16.8720       21.4179       22.9078       25.4066       28.8436       39.1744       45.1680       47.3577       54.9961       63.2301       60.7333       55.8389       57.8190       80.3150       67.3288       56.3840       54.7555       52.0557       55.6791       59.1574       62.4249       64.0765       62.9171       71.0093       78.8901       77.6781       57.3059       50.2788       44.6488       40.0583       42.6211       49.5109       42.5357       46.8149       47.0593       47.0773       45.8477       48.4484       50.4165        0.0000        0.0000        0.0000        0.0000        0.0000        0.0000        0.0000        0.0000        0.0000        0.0000        0.0000        0.0000        0.0000        0.0000        0.0000        0.0000
        0.0000        0.0000        0.0000        0.0000        0.0000        0.0000        0.0000        0.0000        0.0000        0.0000        0.0000        0.0000        0.0000        0.0000        0.0000        0.0000        0.0000        0.0000        0.0000        0.0000        0.0000        0.0000        0.0000        0.0000        0.0000        0.0000        0.0000        6.5083        5.5115        5.1915        4.1172        6.1427        5.9990        6.5378       13.9347        7.1356        7.6354        6.1746        4.2682        6.6776       13.5803        5.0457        3.8598        5.1272        5.9377        5.6017        5.1562        5.4151        5.0057        4.2190        3.0035        0.1043        1.2266        2.4494        2.8253        3.9032        3.4438        0.3369        0.7001        0.8946        0.4600        1.2543        0.4451        0.5883        0.9084        1.0350        1.0410        0.9533        1.0070        1.1046        1.2176        0.9963        1.2951        2.0356        2.7537        4.5572        4.4023        3.5796        3.7894        0.8810        1.1846        0.8415        0.7628        0.5038        0.4449        0.4713        0.5652        0.6304        0.7160        2.2178        0.0000        0.0000        0.0000        0.0000        0.0000        0.0000        0.0000        0.0000        0.0000        0.0000        0.0000        0.0000        0.0000        0.0000        0.0000        0.0000        0.0000        0.0000        0.0000        0.0000        0.0000        0.0000        0.0000        0.0000        0.0000        0.0000        0.0000        0.0000        0.0000        0.0000        0.0000        0.0000        0.0000        0.0000        0.0000        0.0000        0.0000        0.0000        0.0000        0.0000        0.0000        0.0000        0.0000        0.0000        0.0000        0.0000        0.0000        0.0000        0.0000        0.0000        0.0000        0.0000        0.0000        0.0000        0.0000        0.0000        0.0000        0.0000        0.0000        0.0000        0.0000        1.0635        1.4558        1.8220        2.1604        2.5213        2.8281        2.8975        3.2720        3.4643        4.5548        6.2918        6.3338        6.5902        7.1535        5.9679        6.4661        8.7646        8.1301        8.3832        8.1274        7.5661        8.4767        9.6082        7.9497       10.3773       11.1440       10.7388       10.1804       11.2656       19.5436       16.0660        9.5170        8.4253        7.7522        5.0798        6.0263        9.5379       15.1283       18.6623       23.2775       16.7295       30.1386       18.8513       18.2923       23.2542       27.3503       30.6918       36.3644       43.0623       45.6840       52.4136       62.9771       68.3727       58.2209       62.7743       60.5472       66.0223       71.2448       74.6683       63.5896       56.0676       55.4882       67.1288       80.6738       90.8140       96.7745       83.6231       88.3278       70.3028       57.4233       56.1561       47.4729       45.3060       46.4076       42.3389       39.5544       48.6625       49.7460       49.1393       63.4910       55.0535       54.5394        0.0000        0.0000        0.0000        0.0000        0.0000        0.0000        0.0000        0.0000        0.0000        0.0000        0.0000        0.0000        0.0000        0.0000        0.0000        0.0000
        0.0000        0.0000        0.0000        0.0000        0.0000        0.0000        0.0000        0.0000        0.0000        0.0000        0.0000        0.0000        0.0000        0.0000        0.0000        0.0000        0.0000        0.0000        0.0000        0.0000        0.0000        0.0000        0.0000        0.0000        0.0000        0.0000        0.0000        8.1360        6.8276        5.8992        5.8016        7.6821        8.0474        9.0735       14.0182       15.8009       18.2855       11.7412       11.8125       15.3242       18.7067       11.3591        9.6226       12.5419        8.4568        7.0416        5.5972        5.4110        5.0345        4.5419        3.1882        0.8425        1.6929        2.4974        2.6398        3.4634        3.6254        0.4218        0.5082        0.5443        0.7028        0.7868        0.0901        0.4818        0.5484        0.5648        0.6482        0.8484        1.4715        1.0876        1.2385        0.9014        1.4083        2.2454        2.3342        2.7337        4.5336        4.5411        4.0540        0.8261        2.5111        1.1005        0.6934        0.4467        0.3798        0.3790        0.4519        0.4988        0.5601        0.5901        0.0000        0.0000        0.0000        0.0000        0.0000        0.0000        0.0000        0.0000        0.0000        0.0000        0.0000        0.0000        0.0000        0.0000        0.0000        0.0000        0.0000        0.0000        0.0000        0.0000        0.0000        0.0000        0.0000        0.0000        0.0000        0.0000        0.0000        0.0000        0.0000        0.0000        0.0000        0.0000        0.0000        0.0000        0.0000        0.0000        0.0000        0.0000        0.0000        0.0000        0.0000        0.0000        0.0000        0.0000        0.0000        0.0000        0.0000        0.0000        0.0000        0.0000        0.0000        0.0000        0.0000        0.0000        0.0000        0.0000        0.0000        0.0000        0.0000        0.0000        0.0000        0.0000        1.8118        2.2399        3.1300        3.4807        4.8315        4.4975        4.0960        4.2754        5.1649        7.1811        9.2447        9.9252        7.6484        6.5765        6.9409       11.3243       12.4711       10.7113        9.2139        6.7271        7.1356        7.9761        9.0171       10.6770       11.3905       12.7188       11.7063       10.4920       13.0443       13.8139        9.4847        6.5404        4.6930        5.1856        6.8090       10.5494       17.7734       24.2611       26.2967       25.1053       19.6066       17.5371       18.0309       23.4454       25.5112       27.6995       29.8067       47.1556       57.0426       62.4382       66.3064       60.6377       61.7629       56.0697       66.9426       75.9947       69.3525       69.1831       74.4502       64.8332       70.3620       84.4589       95.6407       99.4154      102.8370       96.6311      100.1916       78.5689       56.9106       55.9882       57.7012       60.1222       50.8619       47.3831       52.0538       43.9719       44.2706       48.1311       56.7765       54.6041       51.9422        0.0000        0.0000        0.0000        0.0000        0.0000        0.0000        0.0000        0.0000        0.0000        0.0000        0.0000        0.0000        0.0000        0.0000        0.0000        0.0000
        0.0000        0.0000        0.0000        0.0000        0.0000        0.0000        0.0000        0.0000        0.0000        0.0000        0.0000        0.0000        0.0000        0.0000        0.0000        0.0000        0.0000        0.0000        0.0000        0.0000        0.0000        0.0000        0.0000        0.0000        0.0000        0.0000        0.0000        0.0000       12.8278       11.6479       11.0264       12.0978       11.7803       10.6880       10.4672        9.9891       13.0860        9.6905        9.8946       10.5782        8.0244        7.4036        7.5342       13.5813       10.4428        8.0008        7.1572        7.1600        6.4869        5.3848        3.5691        1.6959        2.2551        2.3953        1.9831        2.9903        3.1991        1.7538        0.5206        8.2616       19.2835       13.3121        2.2227        0.0623        0.4220        1.2598        1.4547        1.7400        1.4503        0.9245        1.3969        0.6478        0.7997        1.9108        2.8135        5.5812        5.6875        5.8748        6.4103       13.3521       17.6704       12.5192        7.6000        5.4222        3.5681        1.5702        1.5877        0.2099        0.2327        0.2449        0.2472        0.0000        0.0000        0.0000        0.0000        0.0000        0.0000        0.0000        0.0000        0.0000        0.0000        0.0000        0.0000        0.0000        0.0000        0.0000        0.0000        0.0000        0.0000        0.0000        0.0000        0.0000        0.0000        0.0000        0.0000        0.0000        0.0000        0.0000        0.0000        0.0000        0.0000        0.0000        0.0000        0.0000        0.0000        0.0000        0.0000        0.0000        0.0000        0.0000        0.0000        0.0000        0.0000        0.0000        0.0000        0.0000        0.0000        0.0000        0.0000        0.0000        0.0000        0.0000        0.0000        0.0000        0.0000        0.0000        0.0000        0.0000        0.0000        0.0000        0.0000        0.0000        0.0000        2.7707        3.4966        4.0558        4.0895        4.2228        4.4212        6.1147        5.3628        6.6895        8.3116       10.0829        7.2518       11.6631       17.6153       14.7288       16.2456       12.3998       11.0234        8.2952        6.7167        6.9606        7.4382        9.9124       13.0017       13.6539       10.7671        9.7667        9.4196       11.6641        8.4174        5.5748        6.7459        6.1848        6.9708       10.9105       15.2822       22.0967       27.4399       24.6814       23.0392       23.5969       26.3083       26.1349       28.5436       30.6478       34.8770       46.5594       48.8320       59.9886       60.4812       62.3370       57.1752       58.3930       71.2034       86.6902       91.3630       87.6708       81.9720       86.3676       82.3100       93.4114      116.2357      113.0524      109.0422      106.4843       92.2261       85.5285       61.9442       54.3741       52.1105       52.7464       51.5402       57.1847       56.2045       41.9935       39.6149       41.6000       44.9262       47.9273       52.0945        0.0000        0.0000        0.0000        0.0000        0.0000        0.0000        0.0000        0.0000        0.0000        0.0000        0.0000        0.0000        0.0000        0.0000        0.0000        0.0000
        0.0000        0.0000        0.0000        0.0000        0.0000        0.0000        0.0000        0.0000        0.0000        0.0000        0.0000        0.0000        0.0000        0.0000        0.0000        0.0000        0.0000        0.0000        0.0000        0.0000        0.0000        0.0000        0.0000        0.0000        0.0000        0.0000        0.0000        0.0000       14.9960       13.9305       13.4531       13.5960       13.3819       12.6446       11.6819       12.0002       10.0635        8.5114        7.7445        7.8570        6.2339        4.9116        5.7473       12.3085        9.8827        8.7786        6.2734        6.1334        5.9439        5.0850        7.3340        5.2313        2.1696        2.0742        1.5661        2.1371        1.1965        0.0304        1.0545        0.9724        1.4830        2.2539        9.4875       14.3785       13.0544        6.3591       11.3794       11.0303        6.2241        2.6298        1.4696        1.2162        0.4691        1.0110        1.1880       10.7442       10.7369        9.1358       15.5166       27.5392       19.4525       15.8640       13.4372        4.8796        3.6236        0.8261        1.0616        0.7613        0.1292        0.1329        0.8341        0.0000        0.0000        0.0000        0.0000        0.0000        0.0000        0.0000        0.0000        0.0000        0.0000        0.0000        0.0000        0.0000        0.0000        0.0000        0.0000        0.0000        0.0000        0.0000        0.0000        0.0000        0.0000        0.0000        0.0000        0.0000        0.0000        0.0000        0.0000        0.0000        0.0000        0.0000        0.0000        0.0000        0.0000        0.0000        0.0000        0.0000        0.0000        0.0000        0.0000        0.0000        0.0000        0.0000        0.0000        0.0000        0.0000        0.0000        0.0000        0.0000        0.0000        0.0000        0.0000        0.0000        0.0000        0.0000        0.0000        0.0000        0.0000        0.0000        0.0000       11.6175        4.6458        3.2052        3.7453        3.9114        4.3961        4.7950        6.9644        7.0276        7.0614        6.2487        7.4906        7.3182        7.1384        6.8009       13.7326       10.2752        9.2603        8.7608        8.6222        9.2287        9.8695        9.9258       10.0304       10.0084       13.1031       11.5782       11.0983        9.9076        9.1500        9.8556        9.1368        7.4731        6.3131        7.0504        9.5183       19.6793       19.3832       20.5443       21.7011       26.5310       30.8596       32.3034       38.8331       44.3883       46.9935       48.8652       54.4350       57.6552       62.6498       68.7034       64.1110       71.3440       64.2403       73.5525       85.1534       86.6959       94.4922       97.4387       92.4835       89.2809       92.1490      101.9852      122.0955      110.2561       97.8311      105.2380       94.7196       87.6860       64.0997       55.9891       58.0199       52.9598       42.9780       50.0125       47.5610       40.7421       43.0808       38.1474       62.7218       50.5015       48.9928        0.0000        0.0000        0.0000        0.0000        0.0000        0.0000        0.0000        0.0000        0.0000        0.0000        0.0000        0.0000        0.0000        0.0000        0.0000        0.0000
        0.0000        0.0000        0.0000        0.0000        0.0000        0.0000        0.0000        0.0000        0.0000        0.0000        0.0000        0.0000        0.0000        0.0000        0.0000        0.0000        0.0000        0.0000        0.0000        0.0000        0.0000        0.0000        0.0000        0.0000        0.0000        0.0000        0.0000        0.0000       82.6366       57.1974       44.4078       47.3987       25.6221       15.7081       13.5719       15.4304       11.4407        9.4142        7.6056        6.1916        5.5155        5.3709        5.4293        5.8081        5.8877        5.7482        4.8094        4.7753        4.4936        3.9747        3.4073        1.4983        4.1083        1.7265        1.9492        1.6844        1.8646        1.7669        2.3338        2.4999        2.2418        1.9383        2.3195        3.9495        7.2645       16.8777       15.2687        8.4431        5.2338        2.6839        0.8502        0.3093        0.1368        0.2171        0.5050        3.5899        7.6987        9.9505       21.4137       32.7955       38.2194       33.1907       12.3956       12.4110        7.8698       12.8023        9.6607        5.1340        0.0706        0.0703        3.3590        0.3349        0.0000        0.0000        0.0000        0.0000        0.0000        0.0000        0.0000        0.0000        0.0000        0.0000        0.0000        0.0000        0.0000        0.0000        0.0000        0.0000        0.0000        0.0000        0.0000        0.0000        0.0000        0.0000        0.0000        0.0000        0.0000        0.0000        0.0000        0.0000        0.0000        0.0000        0.0000        0.0000        0.0000        0.0000        0.0000        0.0000        0.0000        0.0000        0.0000        0.0000        0.0000        0.0000        0.0000        0.0000        0.0000        0.0000        0.0000        0.0000        0.0000        0.0000        0.0000        0.0000        0.0000        0.0000        0.0000        0.0000        0.0000        0.0000        2.7740        4.3415        4.0886        4.2402        4.8512        4.7409        5.2276        6.6595        6.3275        7.7435        8.7910        7.6050        8.1960       12.2910        8.5497        9.4343       20.0575        8.8737        9.3794       10.4559       10.3585       11.3696       46.7373       54.2972       22.1152       16.0312       15.6052       15.2482       16.2648       12.7401        8.9433        8.8313       11.5655       11.0621       12.5543       10.4585       10.0901       17.7699       22.4677       23.8968       34.0610       36.0251       34.5339       34.5982       45.9448       50.3183       51.9645       55.3921       67.8091       64.4127       72.3384       86.2030       92.3321       91.7304       80.4726       85.7430       94.5819       92.0920       91.2852       91.6553      101.3258       98.6643      112.1152      113.9734      144.8522      117.8345      105.4036       97.4571       91.9445       80.9587       59.4601       57.2349       59.0766       52.5278       44.8933       46.5917       45.8251       36.9193       37.5272       35.3407       35.5085       41.4987       47.4007       48.8882        0.0000        0.0000        0.0000        0.0000        0.0000        0.0000        0.0000        0.0000        0.0000        0.0000        0.0000        0.0000        0.0000        0.0000        0.0000
        0.0000        0.0000        0.0000        0.0000        0.0000        0.0000        0.0000        0.0000        0.0000        0.0000        0.0000        0.0000        0.0000        0.0000        0.0000        0.0000        0.0000        0.0000        0.0000        0.0000        0.0000        0.0000        0.0000        0.0000        0.0000        0.0000        0.0000       27.7033       44.0672       25.1161       18.6873       15.5254       16.0376       15.7976       13.8884       14.2605       14.4993       14.3860       18.8169       17.9430       18.9054       22.3439       12.8862       11.3023        7.7805        5.5013        3.4235        4.1527        3.8901        3.5214        3.2449        1.0148        0.9998        4.7291        7.2626        5.5000        6.3540        2.1433        2.7672        2.2637        1.5523        2.3919        2.7611        3.3518        3.2603        2.9913        4.0613        2.4456        2.3628        2.0880        0.2406        0.0326        0.0704        0.2313        0.3085        2.5251        4.0807        6.7492        7.1047       10.0520       13.7283       14.5993        9.1439       10.4655       15.9961       19.8501       10.1722        8.2404        8.5502        2.8626        2.7479        1.4079        0.0846        0.0000        0.0000        0.0000        0.0000        0.0000        0.0000        0.0000        0.0000        0.0000        0.0000        0.0000        0.0000        0.0000        0.0000        0.0000        0.0000        0.0000        0.0000        0.0000        0.0000        0.0000        0.0000        0.0000        0.0000        0.0000        0.0000        0.0000        0.0000        0.0000        0.0000        0.0000        0.0000        0.0000        0.0000        0.0000        0.0000        0.0000        0.0000        0.0000        0.0000        0.0000        0.0000        0.0000        0.0000        0.0000        0.0000        0.0000        0.0000        0.0000        0.0000        0.0000        0.0000        0.0000        0.0000        0.0000        0.0000        3.9728        3.5158        5.0153        6.2535        7.6746        6.9652        5.9021        5.9540        6.5968        6.6709        8.5057        9.6529       10.4363       10.6415       12.0137       10.1441       10.3998        9.8673       11.7795       12.2432       13.7988       14.9735       16.1015       44.3407       42.9308       34.8440       19.5913       18.0989       16.8221       15.2573       16.8901       17.3110       13.1426       16.9098       14.6832       17.4031       17.2302       18.8465       37.7288       36.3166       37.6479       35.9014       30.7351       34.2580       42.4090       50.3506       51.1731       62.0972       66.1357       75.4728       77.5842       91.9180       96.1305      101.1009       96.9854       91.4483      102.2371       90.6895       93.8804       95.9089       95.1493      108.5246      113.8094      121.9110      126.2585      116.6032      103.0730       97.6076       98.6507       77.1612       66.7917       56.0123       57.5856       59.0068       52.3386       47.0640       47.5655       45.8536       39.3630       31.2287       30.3253       32.2915       37.7204       39.8853        0.0000        0.0000        0.0000        0.0000        0.0000        0.0000        0.0000        0.0000        0.0000        0.0000        0.0000        0.0000        0.0000        0.0000        0.0000        0.0000
        0.0000        0.0000        0.0000        0.0000        0.0000        0.0000        0.0000        0.0000        0.0000        0.0000        0.0000        0.0000        0.0000        0.0000        0.0000        0.0000        0.0000        0.0000        0.0000        0.0000        0.0000        0.0000        0.0000        0.0000        0.0000        0.0000        0.0000       21.9004       20.3157       17.3185       16.1406       12.9250       15.8694       15.8012       14.1329       26.3736       34.3672       22.5899       14.1585       14.0830        9.5348        7.3502        6.3415        6.9252        7.0651        7.6999        5.9365        2.3730        1.8223        1.4454        1.6117        0.6501        1.1713        8.1606        4.2924        3.6100        7.3047        5.7228        2.6237        3.6071        1.8327        4.3613        3.6711        3.0227        2.5283        2.5447        2.5518        2.1746        1.9654        1.2853        0.3891        0.4375        0.4784        0.0000        0.3045        1.1108        1.5461        1.8990        2.4192        3.1698        3.4651        4.1256        6.6811        6.5050        3.6660        3.4012        3.2970        8.7788        4.3312        4.6892        4.5976        0.4997        0.3519        0.3503        0.3353        0.8132        0.2814        0.2875        0.3113        0.2514        0.2693        0.0000        0.0000        0.0000        0.0000        0.0000        0.0000        0.5734        0.6012        0.6516        1.0960        0.0000        0.0000        0.0000        0.0000        0.0000        0.0000        0.0000        0.0000        0.0000        0.0000        0.0000        0.0000        0.0000        0.0000        0.0000        0.0000        0.0000        0.0000        0.0000        0.0000        0.0000        0.0000        0.0000        0.0000        0.0000        0.0000        0.0000        0.0000        0.0000        0.0000        0.0000        0.0000        0.0000        0.0000        0.0000        0.0000        0.8154        1.2748        1.6513        3.4075        5.9082        8.0053        9.4715        9.6580        6.9272        6.5300        5.9559        6.2596        9.6983       10.9133       12.1230       12.9928       13.5724       15.9246       17.9095       17.3010       20.1860       20.6035       20.8672       23.6344       24.3940       25.8550       34.3387       34.4777       31.5332       32.9726       37.1380       36.8616       33.7153       28.8931       21.5384       17.8263       19.7990       23.0690       26.8605       27.3499       32.6268       32.5144       34.6688       35.6591       34.6681       38.3683       42.1265       49.9141       53.4486       66.7912       75.2754       88.3722       99.2656      106.2979      100.6043      105.6197      106.3468      104.0527      110.1512       92.1494       98.5761      103.4056      108.8830       98.0009       90.0820       98.7523      100.6321       98.8255       97.3646       89.0121       79.5652       73.9591       59.3327       57.3858       62.2609       60.7839       46.1630       37.6866       38.5051       32.9649       32.0188       24.2266       28.4132       28.9271       33.4740       35.4171        0.0000        0.0000        0.0000        0.0000        0.0000        0.0000        0.0000        0.0000        0.0000        0.0000        0.0000        0.0000        0.0000        0.0000        0.0000        0.0000
        0.0000        0.0000        0.0000        0.0000        0.0000        0.0000        0.0000        0.0000        0.0000        0.0000        0.0000        0.0000        0.0000        0.0000        0.0000        0.0000        0.0000        0.0000        0.0000        0.0000        0.0000        0.0000        0.0000        0.0000        0.0000        0.0000       29.2595       25.7370       22.5224       19.2836       20.6308       22.0311       22.7470       20.9440       10.6877       10.3905       10.1330        8.4457       10.2696        8.4710        6.1713        6.1840        6.0994        7.9867        6.2164        4.4314        4.1665        2.6106        2.1849        1.5677        1.1473        1.0833        1.2923        4.3320        3.4534       12.1466        5.2412        2.7922        3.2526        2.8445        2.9719        2.2700        1.9267        1.6307        1.2384        0.7475        0.6777        0.3929        0.2203        0.3994        0.1908        0.0796        0.0000        0.0000        0.0000        0.4145        0.5713        0.8160        1.5225        1.5443        1.7604        2.8255        3.4611        2.5149        1.3369        0.0000        0.0525        1.6949        4.9242        3.3735        3.5460        1.6161        0.6747        1.3445        1.7826        0.2138        0.2034        0.1995        0.1997        0.1509        0.1515        0.1512        0.1490        0.0327        0.0320        0.0348        0.0416        0.4444        0.5043        0.5696        0.6378        1.4702        1.8538        2.4152        5.6395        0.0000        0.0000        0.0000        0.0000        0.0000        0.0000        0.0000        0.0000        0.0000        0.0000        0.0000        0.0000        0.0000        0.0000        0.0000        0.0000        0.0000        0.0000        0.0000        0.0000        0.0000        1.2828        1.4714        2.1997        2.4468        2.9740        2.3472        1.7542        0.9456        0.8078        0.8104        0.9516        1.0614        1.1972        1.5872        5.4857       10.2484        8.8419        7.6616        8.7255        8.5688        7.8684        7.6284        7.5494       11.1655       11.6743       13.6183       15.7137       16.7600       21.8998       22.1227       20.8813       26.3324       30.9737       24.2767       26.0333       29.4455       29.7418       32.8471       38.7393       39.2370       44.5088       53.7212       37.7529       34.7235       30.5370       26.4145       26.3309       30.9243       30.7256       38.0878       35.4129       37.9856       45.3337       45.1475       47.7083       43.8706       43.7890       52.0043       65.8867       67.5233       79.6552       81.5481       82.9388       90.4548       87.7118      101.0073      110.8435      119.2131      127.1930      111.8371       97.5675      108.0312      112.2584      103.9880      103.5035       93.2306       90.8127       99.6139       93.9809       92.9116       87.6750       80.7256       73.4250       60.9794       59.6704       60.3054       53.6389       39.3549       35.2539       31.3649       28.7984       24.6767       23.4415       23.7927       25.8025        0.0000        0.0000        0.0000        0.0000        0.0000        0.0000        0.0000        0.0000        0.0000        0.0000        0.0000        0.0000        0.0000        0.0000        0.0000        0.0000        0.0000        0.0000
        0.0000        0.0000        0.0000        0.0000        0.0000        0.0000        0.0000        0.0000        0.0000        0.0000        0.0000        0.0000        0.0000        0.0000        0.0000        0.0000        0.0000        0.0000        0.0000        0.0000        0.0000        0.0000        0.0000        0.0000        0.0000        0.0000       28.1685       26.7449       23.8757       17.8280       14.9352       15.2464       14.4152       14.7691       16.4518       15.9309       11.4038        8.5406        5.0649        4.9863        4.6991        3.9502        3.7973        3.8418        4.4269        4.0253        2.1011        2.0181        2.0360        1.2067        1.1111        0.7399        0.6647        0.8867        0.7306        0.5357        1.1014        1.8310        2.3226        1.7867        1.6470        1.4995        1.5963        1.9828        1.7224        0.9487        0.8373        0.0000        0.0287        0.2198        0.1904        0.0000        0.0000        0.0000        0.0000        0.2112        0.2946        0.2939        0.3087        0.0532        0.1911        0.9939        2.0471        1.1743        0.1737        0.0000        0.0000        0.0191        0.0267        2.8884        3.7461        1.1983        0.1997        0.1968        0.3035        0.1601        0.1519        0.1420        0.1319        0.0910        0.0829        0.0820        0.0875        0.0209        0.0220        0.3434        0.0353        0.4042        0.4828        0.5582        0.6295        0.8383        0.9239        1.3784        5.6824        1.5935        1.7464        1.8994        0.0000        0.0000        0.0000        0.0000        0.0000        0.0000        0.0000        0.0000        0.0000        0.0000        0.0000        0.0000        3.4426        1.5780        1.4946        0.7259        0.3663        0.9458        1.1656        2.4854        2.5489        2.9322        2.4845        2.5803        3.0718        1.8087        1.3847        1.4655        1.8971        2.0630        3.0610        4.8630        9.4334       17.3171       13.5797       12.4153       13.2517       14.1482       12.4253       10.8050       11.5875       14.8217       15.1829       17.0361       20.8345       30.0835       31.8521       24.0152       23.1774       32.6061       31.0850       32.1612       31.5864       30.6060       29.7201       30.5445       31.3029       33.8115       31.0645       33.8947       33.7481       30.5425       31.0008       28.9614       39.1208       35.9722       35.4174       36.2157       43.3747       52.0246       62.5557       62.5978       55.2117       59.6562       52.1997       55.1348       69.5481       84.8637       85.0814       80.3087       83.8447       89.3966       91.1303       94.0086      109.8605      122.9935      138.5977      132.9326      119.8440      119.6751      110.8951      107.3318      106.2164       98.3482       88.3840       79.3207       91.9577       83.0076       81.3347       77.9333       66.5161       56.3922       46.1580       41.1059       37.4957       29.0247       25.1960       25.1228       22.9786        0.0000       22.1019       22.9106       26.3654        0.0000        0.0000        0.0000        0.0000        0.0000        0.0000        0.0000        0.0000        0.0000        0.0000        0.0000        0.0000        0.0000        0.0000        0.0000        0.0000        0.0000        0.0000
        0.0000        0.0000        0.0000        0.0000        0.0000        0.0000        0.0000        0.0000        0.0000        0.0000        0.0000        0.0000        0.0000        0.0000        0.0000        0.0000        0.0000        0.0000        0.0000        0.0000        0.0000        0.0000        0.0000        0.0000        0.0000       25.9307       22.8359       20.6559       18.4400       14.5329       13.7710       11.2138        9.6952       11.9964       10.5817        8.1065        5.6862        3.9308        2.8533        3.2203        3.0190        2.9581        2.4437        2.9320        3.6430        1.3912        0.9114        0.6732        2.2610        0.6281        0.6327        0.4860        0.7863        0.8837        0.2393        0.5243        1.0855        1.7418        2.0611        1.7267        1.5231        1.6341        2.1565        2.3447        2.1940        1.0045        0.9362        0.3081        0.4810        0.6774        0.4604        0.3107        0.0000        0.0000        0.0000        0.1518        0.2117        0.2109        0.1511        0.0462        0.9173        1.0021        1.3648        1.6434        0.2896        0.0785        0.0000        0.1551        0.1600        0.4261        2.0032        0.9459        0.2340        0.1703        0.1602        0.1368        0.1276        0.1179        0.1074        0.0726        0.0646        0.0685        0.0843        0.3007        1.7172        0.2875        0.0406        0.4555        0.5361        0.6185        0.7007        0.9336        1.0320        1.1290        1.7235        4.2504        5.4560        3.3979        3.1062        2.0394        1.8451        0.0000        0.0000        0.0000        0.0000        0.0000        0.0000        0.0000        0.0000        7.4072        4.7987        2.6440        1.3382        0.8046        0.4314        1.1032        2.1302        5.1348        4.3219        3.7372        5.4661        4.0220        3.3871        2.2039        2.2985        2.7463        6.1593        8.2772       10.1260       16.1284       29.9716       25.4833       24.2520       18.6548       21.6668       23.3665       20.5446       18.3279       17.0250       24.0269       23.6165       23.4629       24.8635       40.0945       43.1857       43.0688       36.8511       38.7146       35.3492       31.6781       38.0920       38.4965       38.6092       34.1385       31.2878       33.2718       32.9035       34.3867       39.9592       40.2765       46.0544       40.8705       43.2487       43.6026       43.7870       44.9568       57.6300       65.3840       60.9958       53.9433       51.8889       55.0829       57.4851       63.9428       83.0804       82.4535       83.6094       78.0151       90.3221      106.0508      101.3411       94.4430      102.5696      126.7527      123.1311      123.6934      119.3394      114.8423      107.3126      116.4191      109.7567       90.5150       98.2101       90.7136       74.2996       68.7281       67.7262       60.5406       95.3679       68.1909       43.0323       44.5516       36.0031       30.7373       25.7196        0.0000        0.0000        0.0000        0.0000        0.0000        0.0000        0.0000        0.0000        0.0000        0.0000        0.0000        0.0000        0.0000        0.0000        0.0000        0.0000        0.0000        0.0000        0.0000        0.0000        0.0000        0.0000        0.0000        0.0000
        0.0000        0.0000        0.0000        0.0000        0.0000        0.0000        0.0000        0.0000        0.0000        0.0000        0.0000        0.0000        0.0000        0.0000        0.0000        0.0000        0.0000        0.0000        0.0000        0.0000        0.0000        0.0000       15.4758       14.3769       13.0397       12.2128       12.4567        6.1027        5.8320        4.0887        2.8001        4.9501        4.4816        5.0784        4.1319        3.0940        2.4436        2.6395        1.8086        0.9495        0.8406        0.4359        0.4567        3.8054        4.5563        0.9006        0.6064        0.3567        0.1860        0.1917        0.0338        0.2401        0.3316        0.2064        0.1747        0.2922        0.6494        2.5487        1.1893        2.4822        2.1824        1.5145        1.1717        0.5281        1.1049        0.8387        0.3411        1.0168        1.0903        0.6548        0.3290        0.0000        0.0000        0.0000        0.0000        0.0000        0.0000        0.0000        0.0000        0.0000        0.0000        0.0000        0.0000        0.3368        0.0000        0.0000        0.0000        0.2122        0.8307        1.6991        0.7672        0.2235        0.2321        0.2286        0.2126        0.3338        0.7235        0.1861        0.1356        0.0407        0.0345        0.0412        0.0609        0.0525        0.0647        0.0805        0.1001        0.3936        0.4585        0.7046        2.5926        5.1787        2.9843        1.1461        2.3231        2.6146        3.3531        6.2742        2.2556        1.6777        1.7516        1.7749        1.7538        1.2798        1.8323        1.1889        1.6613        4.0534        5.5086        6.2791        3.5802        2.4966        1.5406        1.3803        1.1428        2.8201        3.1422        5.7127        5.4442        3.6100        2.8000        3.7205        4.1173        5.0286        6.0471        5.8897       11.2475       23.0796       21.8678       27.4969       26.9054       26.5586       40.7248       34.8617       34.3384       29.7929       28.7627       29.6113       27.8029       29.0324       28.4916       27.0144       29.4241       34.4279       52.2596       56.4826       46.3622       35.8504       34.5332       37.1505       43.1806       39.0728       32.5145       31.1046       30.2545       35.2313       32.6585       36.1389       43.3296       54.0375       58.9390       64.6674       51.4248       49.9264       48.1780       57.2651       49.7743       57.5923       52.3223       55.8145       54.3218       56.2197       59.3818       65.7872       82.2130       87.6078       93.1674       92.9266      111.8915      116.3110      119.0276      116.0639      117.7595      125.0408      137.4408      143.7870      121.3142      103.3546      100.8658       99.7491       89.0212       82.8828       82.3871       71.3506       56.7586       54.0857       54.0212       51.1947      103.9523       72.8702       51.5419       51.0742       35.4918       24.9249        0.0000        0.0000        0.0000        0.0000        0.0000        0.0000        0.0000        0.0000        0.0000        0.0000        0.0000        0.0000        0.0000        0.0000        0.0000        0.0000        0.0000        0.0000        0.0000        0.0000        0.0000        0.0000        0.0000        0.0000        0.0000
        0.0000        0.0000        0.0000        0.0000        0.0000        0.0000        0.0000        0.0000        0.0000        0.0000        0.0000        0.0000        0.0000        0.0000        0.0000        0.0000        0.0000        0.0000       29.7210       17.0725       13.9908       13.0311       12.4581       11.3874        9.5664        7.8638        6.5974        2.3481        1.9125        1.4613        1.3693        2.9599        2.9393        2.7323        2.5245        3.1162        2.4761        1.7037        1.2489        0.2481        0.1101        0.0478        0.0443        1.5434        1.9813        0.0000        0.3302        0.2536        0.2303        0.2057        0.1328        0.1409        0.2665        0.2207        0.2345        0.3094        0.7464        0.5683        2.3849        2.5122        2.1814        1.5809        1.5239        1.1678        1.0024        0.4682        0.8227        0.7278        0.2357        0.4150        0.1268        0.0000        0.0000        0.0000        0.0000        0.0000        0.0000        0.0000        0.0000        0.0000        0.0000        0.0000        0.0000        0.2657        0.7877        0.5078        0.0000        0.0704        0.0986        0.1159        0.1735        0.2177        0.1879        0.1840        0.1692        0.1434        0.1297        0.1133        0.0952        0.0266        0.0824        0.1490        0.1337        0.0554        0.0726        0.0912        0.1111        0.7043        0.4988        1.2113        0.9692        1.1048        1.1484        1.7887        3.2250        2.0788        1.5616        1.6709        1.9065        1.6901        1.7289        1.7393        1.7088        1.2415        1.2210        1.6380        2.5034        2.7049        4.1446        4.4721        6.7429        6.7086        2.4819        1.0893        6.4567        8.5006        8.6792        9.9459        3.8951        2.7560        3.1848        9.1149       11.6199       22.1701       17.1792        8.8798       10.8769       32.7304       25.4733       28.7532       38.4371       32.6964       33.0091       39.3188       40.8469       52.0399       50.4526       49.3029       46.1375       36.0426       28.7691       26.1087       26.6935       38.5119       50.5832       59.5621       65.0680       49.1979       50.3458       58.7075       58.7052       51.9322       31.5560       31.7458       37.5159       38.7627       42.4100       41.3843       42.9131       56.9012       78.4918       63.6562       54.9456       58.6002       73.1054       57.1886       51.9809       51.8612       52.3705       59.8741       48.7776       58.8383       74.4301       96.8253       90.9359       88.2879      102.9142      107.2199      111.5555      122.9633      127.6973      125.3589      133.9706      146.1755      145.3453      141.1994      121.0987      106.2922       94.4941       85.4893       86.6112       82.0333       64.5865       55.2045       44.5644       44.7572       44.8464       43.9825       41.5086       48.0655       43.7455        0.0000        0.0000        0.0000        0.0000        0.0000        0.0000        0.0000        0.0000        0.0000        0.0000        0.0000        0.0000        0.0000        0.0000        0.0000        0.0000        0.0000        0.0000        0.0000        0.0000        0.0000        0.0000        0.0000        0.0000        0.0000        0.0000        0.0000        0.0000
        0.0000        0.0000        0.0000        0.0000        0.0000        0.0000        0.0000        0.0000        0.0000        0.0000        0.0000        0.0000        0.0000        0.0000        0.0000       26.3003       24.2627       22.6466       22.0871       13.4492       13.5335       13.2974       10.3050        8.2254        7.1406        6.1859        4.8301        1.7402        1.5734        0.9438        0.9062        2.0087        2.0119        1.9441        1.7485        1.2908        1.2319        0.8860        0.6113        0.0687        0.0119        0.0027        0.0287        1.0001        1.6085        0.6781        0.6477        0.1891        0.0202        0.0173        0.0173        0.1017        0.1418        0.2569        0.7032        0.6994        1.3005        2.2711        2.5419        2.1118        1.7948        1.2795        0.9803        0.4895        0.4833        0.4520        0.3947        0.4751        0.2511        0.1942        0.1397        0.0000        0.0000        0.0000        0.0000        0.0000        0.0000        0.0000        0.0338        0.0608        0.0000        0.0274        0.0000        0.0000        0.0000        0.0000        0.0000        0.0985        0.0803        0.0944        0.2251        0.3124        0.1536        0.1491        0.1343        0.1111        0.0970        0.0818        0.0656        0.0172        0.0116        0.0784        0.0523        0.0527        0.0709        0.0934        0.1203        0.7268        0.5736        0.6633        1.1125        1.5080        1.6183        1.5624        3.0701        2.3638        4.2884        1.7139        1.7318        2.1963        1.7475        1.7476        1.7220        1.2566        1.2340        1.7064        5.0582        5.1120        4.1106        3.0366        2.9524        8.5643        4.8552        1.9320        7.3030        7.7942       10.4321        3.8724        2.8132        3.9898        3.4226        4.0152        4.7022       12.9955       27.9259       11.3915        9.1688       27.7926       21.9222       21.1962       35.8164       46.5846       52.7173       51.5982       59.6910       60.9631       68.4675       59.0150       56.8887       41.5832       31.2159       26.4079       30.8457       41.0843       49.0973       57.3029       67.8261       52.2322       46.4629       56.0302       65.5611       70.0558       35.6405       33.8629       39.8050       38.9223       41.3490       43.5993       45.1246       52.0463       57.0252       63.0195       70.6240       71.6209       72.3717       58.5683       57.0073       55.3651       56.7764       59.0712       57.0399       54.8047       62.7330       83.9583       76.9212       86.3755      107.7710      109.9254      105.4223      114.4547      124.9331      139.3837      145.6309      144.2507      131.1570      118.4224      112.6543      100.5887       95.9178       90.7795       96.7354       80.9044       56.8000       38.3314        0.0000       38.6867       40.7901       36.0832       41.5655       59.5024       50.0524        0.0000        0.0000        0.0000        0.0000        0.0000        0.0000        0.0000        0.0000        0.0000        0.0000        0.0000        0.0000        0.0000        0.0000        0.0000        0.0000        0.0000        0.0000        0.0000        0.0000        0.0000        0.0000        0.0000        0.0000        0.0000        0.0000        0.0000        0.0000
        0.0000        0.0000        0.0000        0.0000        0.0000        0.0000        0.0000        0.0000        0.0000        0.0000        0.0000        0.0000        0.0000       35.4311       35.0612       25.0492       23.1183       22.5932       22.2409       12.8694       10.6004        9.2414        8.9385       10.9952        7.9248        7.4658        4.5705        1.7893        1.6868        2.8238        2.0391        3.8038        1.8188        1.6939        1.5098        1.1131        0.9195        0.7256        0.5350        0.0675        0.0121        0.0037        0.0026        0.7181        1.5693        0.7298        0.8622        0.5318        0.3264        0.2205        0.0231        0.3204        0.5386        0.8485        0.6084        1.2307        2.1910        2.0031        2.3487        1.8561        2.8444        2.1463        0.9285        0.8843        0.9257        0.6837        0.5566        0.2610        0.2207        0.1773        0.1308        0.0000        0.0000        0.2337        1.2485        0.0000        0.0000        0.0000        0.0000        0.0000        0.0000        0.0000        0.0000        0.0000        0.0000        0.0000        0.4691        0.8045        0.0696        0.0813        0.0852        0.1246        0.1294        0.1242        0.1083        0.0862        0.0717        0.0584        0.0470        0.0122        0.0083        0.0186        0.0432        0.0440        0.0596        0.0876        0.1277        0.6681        0.6824        0.7976        0.9064        1.5723        1.7265        1.6760        1.9855        1.8014        2.0095        2.0448        1.8240        1.8125        1.8092        1.8084        1.7932        1.8635        1.3073        2.1610        8.9388       10.0799       13.4718       11.0255       11.8991        6.7735        3.1199        2.7352        3.1406        3.7275        2.1481        2.0098        2.7204        2.9380        3.5164        7.6755        5.0356        6.8294       13.1647        8.8497       10.9195       17.2007       21.0224       39.7007       53.2384       53.9357       50.0313       42.2825       40.0565       30.2640       33.3379       31.2133       32.0337       36.7541       29.7487       27.5626       26.7223       27.2359       31.2659       40.7272       43.7488       36.1988       36.3715       38.0760       43.1973       37.4171       35.6667       36.6052       44.8785       44.1529       45.3575       48.7106       55.2722       60.4988       68.7653       71.9591       71.0720       70.9548       68.5586       60.0854       56.4645       56.0635       54.4615       55.0007       53.7146       55.2533       59.2863       78.8150       84.2456       88.0192      113.1659      110.2060      108.2331      120.0641      124.3905      131.2001      129.4848      129.8329      112.2270       95.4768       91.0178       91.6659       86.4819      100.9122       89.1645       62.8833       38.3804        0.0000        0.0000        0.0000        0.0000        0.0000        0.0000        0.0000        0.0000        0.0000        0.0000        0.0000        0.0000        0.0000        0.0000        0.0000        0.0000        0.0000        0.0000        0.0000        0.0000        0.0000        0.0000        0.0000        0.0000        0.0000        0.0000        0.0000        0.0000        0.0000        0.0000        0.0000        0.0000        0.0000        0.0000        0.0000        0.0000
        0.0000        0.0000        0.0000        0.0000        0.0000        0.0000        0.0000        0.0000        0.0000       44.4252        0.0000        0.0000       30.2028       31.0592       32.2764       15.1664       13.6519       12.5208       11.7222       11.1948        9.2013        9.4249       11.0537       10.3687       10.2183        6.8857        4.7774        2.1589        2.9728        1.1666        1.2211        1.3520        1.2933        1.2076        1.0891        1.1500        1.0087        0.8321        0.6198        0.1745        0.0825        0.0315        0.0225        0.0000        0.0000        0.1567        0.2811        0.1729        0.0448        0.0511        0.0319        0.0000        0.0000        0.0000        0.1483        0.8290        0.2368        0.1188        0.3507        0.7238        0.6677        0.4179        0.3752        0.9909        0.1725        0.1681        1.9579        9.2207        9.0192        0.5882        0.0256        0.0109        0.0057        1.4423        1.2427        0.0000        0.0000        0.0000        0.0000        0.0000        0.0340        0.0000        0.0341        0.0335        0.0000        0.0000        0.0000        0.0610        0.1018        0.0787        0.0812        0.0820        0.0814        0.0764        0.0637        0.0000        0.0000        0.0000        0.0000        0.0000        0.0000        0.0000        0.0000        1.1205        1.2130        1.3257        0.6067        0.5809        1.5203        2.6395        2.2663        2.1811        2.0465        1.9355        1.9130        1.7328        1.7121        1.6928        2.1222        4.9585        3.4988        2.3184        1.9710        3.8800        9.3293        6.2241       17.6328       15.3356       17.8776       17.1831       13.8749        7.1933        3.8002        2.9845        4.7029        2.5997        2.0886        2.6398        3.3914        4.3460        9.4400        8.3678        7.2539        8.4555       12.9205       14.5500       14.5324       20.7829       23.0692       26.1913       29.3439       31.5742       31.6226       33.4243       31.2952       33.8997       32.7139       33.5354       31.6494       43.7625       28.5298       23.8699       24.5908       23.5770       23.9347       26.0992       28.0575       30.9199       41.3222       42.4211       44.0591       41.9527       44.2135       47.7456       49.1062       49.8042       50.7474       55.4728       66.3859       72.7402       75.0979       75.3139       78.0017       88.2414       80.5174       76.0453       76.1905       70.3720       64.7424       57.3651       55.9903       56.6110       62.9141       69.3120       82.0661      109.4629      117.7837      118.8867      119.1600      117.3370      111.7462       99.0302       90.9413       86.5645       78.8917       69.7335       63.6133       72.5090       84.9059       86.6586       70.5492       49.0249        0.0000        0.0000        0.0000        0.0000        0.0000        0.0000        0.0000        0.0000        0.0000        0.0000        0.0000        0.0000        0.0000        0.0000        0.0000        0.0000        0.0000        0.0000        0.0000        0.0000        0.0000        0.0000        0.0000        0.0000        0.0000        0.0000        0.0000        0.0000        0.0000        0.0000        0.0000        0.0000        0.0000        0.0000        0.0000        0.0000        0.0000
        0.0000        0.0000        0.0000        0.0000        0.0000       46.9823       41.4239       33.8826       35.8701       33.7184       36.0926       33.3428       32.0035       31.5456       31.0074       16.0312       12.8239       11.5499       11.2988       10.2865        8.7808        7.1460        8.0343        6.5667        6.5586        6.5617        5.2815        1.9887        1.3710        1.0726        0.9759        1.2545        1.1118        1.0536        0.9681        1.1078        1.0542        0.7992        0.6034        0.1639        0.0840        0.0383        0.0274        0.0000        0.0000        0.0000        0.0000        0.0182        0.0255        0.0276        0.0245        0.0000        0.0000        0.4864        0.6897        0.4776        0.1684        0.0058        0.2819        0.5878        0.7482        0.1467        0.1544        0.4060        0.1094        0.1122        4.7527        8.8019        9.0854        6.7543        0.0233        0.0106        1.1033        1.0512        0.0027        0.0000        0.0000        0.0000        0.0000        0.0378        0.0000        0.0000        0.0341        0.0000        0.0000        0.0000        0.0000        0.0601        0.0901        0.5036        0.3947        0.0732        0.0629        0.0565        0.0547        0.0000        0.0000        0.0000        0.0000        0.0000        0.0000        0.0311        0.7120        1.3757        1.1714        1.3978        0.2984        2.2768        2.9816        1.1153        1.1365        2.2734        2.3884        2.3058        2.1254        1.8940        1.8325        1.9784        2.4531        4.2778        2.4044        1.6479        1.6693        5.8602       10.7847        6.8009       10.0241        9.6658       12.3697       14.4785       11.3317        5.0515        8.8076        8.4199        2.6323        1.7990        1.1349        1.9783        2.1573        3.8564        7.1351        5.8700        7.8146        8.9853        9.8636       11.2975       13.8662       16.9197       19.6722       20.2605       23.2921       27.0815       29.1397       34.1021       31.8108       38.5000       40.0887       36.9841       41.6587       40.7820       22.2160       25.5740       25.6377       23.7868       23.6947       25.0301       28.9022       35.4379       41.2925       44.6511       52.7361       48.9504       52.9184       56.3322       59.4880       62.0685       70.6510       82.1938       83.0582       86.3579       85.9721       86.6698       89.8555       96.8692      101.6639       95.4341       81.8129       63.2368       59.8620       53.9772       47.6725       68.0676        0.0000        0.0000       87.3289      103.6569      121.2967      128.3743      128.6344      107.0051       89.3436       81.5202       78.1108       71.9089       67.0897       63.9539       60.9015       67.7448       74.2229       75.4421       58.4149        0.0000        0.0000        0.0000        0.0000        0.0000        0.0000        0.0000        0.0000        0.0000        0.0000        0.0000        0.0000        0.0000        0.0000        0.0000        0.0000        0.0000        0.0000        0.0000        0.0000        0.0000        0.0000        0.0000        0.0000        0.0000        0.0000        0.0000        0.0000        0.0000        0.0000        0.0000        0.0000        0.0000        0.0000        0.0000        0.0000        0.0000        0.0000
        0.0000        0.0000        0.0000        0.0000       41.0325       40.3737       36.3560       33.4336       41.8594       39.9033       38.7135       33.9667       30.1125       30.3976       37.9667       14.8701       11.6853       10.0172        9.4083        8.2216        7.4904        7.1096        6.8158        6.9423        6.6319        5.9310        5.0259        2.2192        1.6128        1.2589        1.0847        1.3125        1.0455        0.8810        0.8613        0.9978        0.9379        0.8871        0.5506        0.1484        0.0805        0.0410        0.0305        0.0000        0.0000        0.0000        0.0000        0.0218        0.0267        0.0256        0.0182        0.0000        0.0000        0.0991        0.0000        0.0009        0.1076        0.0025        0.1107        0.5643        0.4635        0.2949        0.1725        0.0655        0.0747        0.0815        1.5934        9.9797        4.6313        3.3880        0.0228        0.7873        0.5694        0.9039        2.2101        0.0495        0.2476        0.5506        0.0550        0.0000        0.0000        0.0000        0.0000        0.0000        0.0223        0.6511        0.7424        0.0592        0.0411        0.0488        0.0526        0.0559        0.0596        0.0638        0.0631        0.0000        0.0000        0.0000        0.0000        0.0000        0.0624        0.4958        0.7252        1.1240        0.4947        0.1323        0.2106        1.0644        1.2290        1.5175        1.4633        2.4002        2.7108        2.7800        2.7014        2.4369        2.1812        2.3402        2.3320        2.0003        2.2754        1.9504        4.5824       11.9043        6.4960        7.2128       18.4275        7.2551        5.3197       11.3308        9.0104        6.4381        8.4371        6.2533        2.7057        0.9499        1.8317        2.0614        1.4241        3.7986        9.5679        7.8933        8.2160        9.1251       10.8182       12.6366       13.8775       17.0618       18.6537       22.8614       29.5795       38.6417       29.6117       31.6412       28.3332       32.8211       28.1732       28.3158       29.7068       23.3767       23.0563       23.0617       23.2076       30.3537       30.8773       31.4480       34.3999       36.4223       38.5200       53.2354       62.4864       52.7971       55.7240       62.0786       69.3149       76.5299       81.1594       82.0155       85.5663       93.5839       95.0968       95.4447      101.7624      107.8681       99.7468       87.4115       76.0465       62.2649       59.9387       50.6833       53.6107        0.0000        0.0000        0.0000       84.1768      101.4491      111.1989      112.6455      115.3110       97.7184       75.8219       70.2020       70.2689       66.4780       65.1911       58.5909       55.3456       57.0027        0.0000        0.0000        0.0000        0.0000        0.0000        0.0000        0.0000        0.0000        0.0000        0.0000        0.0000        0.0000        0.0000        0.0000        0.0000        0.0000        0.0000        0.0000        0.0000        0.0000        0.0000        0.0000        0.0000        0.0000        0.0000        0.0000        0.0000        0.0000        0.0000        0.0000        0.0000        0.0000        0.0000        0.0000        0.0000        0.0000        0.0000        0.0000        0.0000        0.0000        0.0000
        0.0000        0.0000       46.3387       45.6731       44.7836       41.4484       38.2643       31.2275       33.4539       30.8981       29.7978       26.7452       28.5754       30.0935       28.8021       13.8956       11.5747       10.2501        9.9854        8.8337        8.5588        8.2951        8.0959        9.0292        8.1124        7.3569        6.1770        2.6697        2.0338        1.5769        1.3124        1.5050        1.0955        0.9092        0.8146        0.7920        1.9929        1.2200        0.6382        0.1733        0.0721        0.0397        0.0319        0.0417        0.0000        0.0000        0.0000        0.0239        0.0218        0.0182        0.0130        0.0000        0.0000        0.0000        0.0000        0.0019        0.0027        0.2223        0.0055        0.4883        0.1972        0.1957        0.0546        0.0614        0.0689        0.0759        0.0813        3.0283        0.9435        3.4217        0.9000        0.7061        2.2271        1.0223        0.7106        0.5676        1.0592        1.4967        1.5620        0.7279        0.4149        0.3769        0.5121        0.7742        0.4581        0.4614        0.2238        0.0211        0.0297        0.0434        0.0805        0.0618        0.0952        0.1133        0.2334        0.0000        0.0000        0.0000        0.0000        0.0754        0.3877        0.5014        0.6659        0.3217        0.1915        0.2541        0.3432        1.5870        1.5877        2.0081        1.8951        3.0934        3.2781        3.3123        3.3531        2.8762        2.9366        2.8955        3.4020        3.5162        3.5865        4.8924        5.6940        6.9204        5.0580        8.0091       12.7973       12.0963       11.6076       10.7660        7.4411        6.1107        8.0974        5.1948        3.0883        1.4349        1.7670        2.3517        2.7380        8.6741        8.1769        7.5665       11.7421       12.9640       13.0333       11.5977       12.5478       17.9366       17.9693       22.3570       27.1366       51.8735       51.5667       44.6250       38.8031       29.7185       28.9584       26.6904       25.0971       20.9960       20.3839       21.7316       24.1356       29.2872       30.7806       34.2605       37.9121       40.3144       46.0129       53.1865       54.3127       58.7060       65.3769       74.9181       80.2034       81.6139       84.4149       88.6724       92.7227       99.6542      105.4367      105.9966      103.9988      102.6230       98.6477       90.6811       84.6063       67.5365       58.4663       56.7244        0.0000        0.0000        0.0000       80.3415       70.9793       95.2997      104.2706       96.7340       89.3911       71.7947       64.8839       61.6262       61.0011       59.2928       61.4085       55.4955       52.8909        0.0000        0.0000        0.0000        0.0000        0.0000        0.0000        0.0000        0.0000        0.0000        0.0000        0.0000        0.0000        0.0000        0.0000        0.0000        0.0000        0.0000        0.0000        0.0000        0.0000        0.0000        0.0000        0.0000        0.0000        0.0000        0.0000        0.0000        0.0000        0.0000        0.0000        0.0000        0.0000        0.0000        0.0000        0.0000        0.0000        0.0000        0.0000        0.0000        0.0000        0.0000        0.0000
        0.0000       26.1806       24.8144       32.0776       33.5330       29.7345       25.1807       22.4337       21.5859       22.2050       26.8950       30.0661       27.4690       25.5547       19.3832       14.4051       12.2730       11.3308       11.8349       12.7189       12.7946       13.0406       12.7108       10.4373       10.0368        9.2333        7.8060        3.7265        2.8754        2.3145        1.8199        2.1326        0.6862        0.4909        0.4261        0.5090        0.4150        0.3765        0.2966        0.1508        0.0694        0.0760        0.0649        0.0774        0.0398        0.0321        0.0255        0.0000        0.0000        0.0000        0.0000        0.0000        0.0000        0.0000        0.0000        0.0256        0.0358        0.0465        0.0575        0.0580        0.0673        0.0769        0.0865        0.0920        0.1012        0.1116        0.1212        0.1070        0.1971        1.7928        0.6709        0.1901        0.1159        0.7528        0.5154        0.0416        0.0075        0.0075        0.1124        0.2667        0.9424        0.4122        0.2233        0.2816        0.0028        0.1093        0.9486        0.9997        0.5860        2.0256        1.5710        2.9774        4.0504        3.9097        4.2551        2.1426        0.7926        0.8442        0.4921        4.5379        3.6636        2.8720        3.1849        3.4837        5.1147        3.9227        4.6545        4.0075        4.5614        4.7626        4.8274        3.1274        3.3354        3.4839        3.6903        3.2748        3.0061        2.8539        3.2765        4.6773        3.5922        3.9344        3.6182        4.8157        4.8265        9.0338       12.1941       13.2791        6.7535       11.1798       12.1515        8.3454       10.2435       35.7295       16.6492        3.4515        3.8384        4.6502        4.7408        5.6294        6.3806        7.2880       10.0743       13.3551       11.8989       19.7646       30.3306       24.0634       18.4179       32.9252       45.6630       46.7882       42.5264       24.7803       32.6280       31.4001       34.7456       27.1652       21.1207       19.2757       18.8885       20.7072       24.9489       25.2228       28.5354       32.2715       38.6524       43.2757       52.8971       63.4225       66.6330       71.8481       77.2112       84.8506       97.6127      100.7753      106.5528      111.9357      111.5667      104.0970      112.4466      111.8749      103.5508      104.2358       95.8516       92.3556       92.1155       82.1840        0.0000        0.0000        0.0000        0.0000       70.3013       66.1000       72.7250       87.7390       69.8787       59.2214       61.7935       53.2709       42.0093       39.2932       40.6175       57.1730       58.5198       57.1650        0.0000        0.0000        0.0000        0.0000        0.0000        0.0000        0.0000        0.0000        0.0000        0.0000        0.0000        0.0000        0.0000        0.0000        0.0000        0.0000        0.0000        0.0000        0.0000        0.0000        0.0000        0.0000        0.0000        0.0000        0.0000        0.0000        0.0000        0.0000        0.0000        0.0000        0.0000        0.0000        0.0000        0.0000        0.0000        0.0000        0.0000        0.0000        0.0000        0.0000        0.0000        0.0000        0.0000
        0.0000       18.4619       22.2455       31.7153       33.2321       30.1677       26.3936       22.6201       21.7612       25.1331       26.7801       32.7339       29.9264       26.2632       17.8140       14.4199       12.6479       11.8569       12.0707       15.2662       17.5351       19.3362       13.8396       11.7415       11.4988       10.6333        9.0285        4.3061        3.4627        2.6850        2.0808        2.4281        0.7170        0.4725        0.3967        0.4517        0.3420        0.2588        0.2031        0.1375        0.1049        0.0771        0.0670        0.0838        0.0786        0.0707        0.0552        0.0000        0.0000        0.0000        0.0000        0.0000        0.0000        0.0000        0.0000        0.0345        0.0482        0.0588        0.0662        0.0628        0.0692        0.0761        0.0834        0.0863        0.0933        0.1024        0.1141        0.8773        1.8523        1.1048        0.6377        0.2412        0.1383        0.1147        0.0919        0.1575        0.7584        0.6845        1.1348        0.9588        1.2349        1.4886        0.7840        0.7116        2.1612        3.0356        1.7038        0.7663        1.1968        1.5852        0.6750        2.2853        3.4848        3.9691        2.8999        1.8372        2.6050        1.6410        1.4575        5.3027        4.5748        4.6543        4.6457        4.3110        4.9850        5.5567        6.4349        5.4902        4.6292        3.6955        4.6611        4.0982        4.6099        4.6694        4.2832        3.8751        3.8302        3.8403        3.7714        4.9908        5.0137        4.8666        4.9340       24.5936       22.5402       79.4956       38.7153        6.1103        6.0121       17.7566       14.4802        6.9460        8.1747       14.3864       13.2780        4.2882        4.1113        4.3089        4.8600        6.8984        7.5950        7.8683       11.3668       12.5850       10.1699       23.9023       27.2603       21.3332       26.3067       32.7638       39.3093       25.0024       20.9304       15.7432       21.7933       24.6477       26.3166       20.4760       19.8933       21.2334       22.5664       26.5528       28.1813       26.7568       32.3311       40.2973       46.4240       52.0168       56.1972       65.0466       77.3155       82.2004       92.0463       98.2631      107.3708      118.0159      118.7482      125.2872      125.7796      125.8193      115.4239      108.7106      107.8004      101.9510       96.1763       90.7903        0.0000        0.0000        0.0000        0.0000        0.0000       68.8209       78.2702       92.9001       91.5277       79.3513       57.6426       50.1735       48.8034       42.1970       40.6509       35.6117       36.0240       50.0326        0.0000        0.0000        0.0000        0.0000        0.0000        0.0000        0.0000        0.0000        0.0000        0.0000        0.0000        0.0000        0.0000        0.0000        0.0000        0.0000        0.0000        0.0000        0.0000        0.0000        0.0000        0.0000        0.0000        0.0000        0.0000        0.0000        0.0000        0.0000        0.0000        0.0000        0.0000        0.0000        0.0000        0.0000        0.0000        0.0000        0.0000        0.0000        0.0000        0.0000        0.0000        0.0000        0.0000        0.0000        0.0000
       11.7690       15.0428       19.3388       25.7068       31.2533       39.4055       35.5510       27.3648       30.0663       29.7855       26.0669       29.2501       29.7782       21.6531       16.9679       13.2922       11.6318       10.9650       11.2973       13.0670       15.3014       14.1767       13.4795       11.5714       11.5254       10.7135        9.2840        4.5754        3.6229        2.8152        2.1712        1.1623        0.7396        0.4793        0.3940        0.4342        0.3107        0.2864        0.3716        0.3978        0.3050        0.1924        0.1245        0.1297        0.0846        0.0758        0.0618        0.0000        0.0000        0.0000        0.0000        0.0000        0.0000        0.0000        0.0000        0.0428        0.0585        0.0695        0.0755        0.5169        0.7686        0.0802        0.0867        0.0889        0.0952        0.1726        0.3159        0.3045        0.2762        0.5890        2.4727        1.1412        0.9435        0.4492        1.7422        0.3292        0.2202        1.9967        3.0822        2.3548        2.3945        2.3758        2.4192        1.3400        1.0115        0.9481        1.7575        4.6185        2.4497        2.2380        4.7966        5.3116        4.3240        3.8397        2.6327        3.5624        3.9467        2.5335        2.0041        6.6903        7.7825        9.8305        8.5817        7.0574        8.6147       10.7651        9.6824        4.6888       10.8710        7.3034        6.8447        4.4446        4.6581        4.3256        5.2548        4.9380        4.0456        4.1792        4.6966        5.6195        5.0894        5.2545        5.2378        7.3454        6.5468        6.1493        7.5964        8.6813        6.9058        7.6910        7.9505        8.2846        8.3745        8.3583        8.3643        5.1753        5.0447        5.2172        6.2514        8.1314       15.5823        9.3031        9.3786        8.0843        8.7187        9.1531       11.8089       13.1227       18.0325       24.6240       24.2845       22.3414       15.8560       16.4209       22.9892       21.8648       22.1193       21.9587       21.7007       22.9829       29.5340       36.4326       29.5111       34.3858       40.4819       49.2535       56.1838       60.2433       63.8551       74.5564       88.6387      102.5222      103.9337      111.6345      126.6793      130.4348      130.3245      137.8548      140.7119      130.9386      118.9637      118.2813      113.0297      105.7031      109.7346        0.0000        0.0000        0.0000        0.0000        0.0000        0.0000       49.5728       49.9398       43.0177       41.5931       43.5973       41.2834       39.4770       42.9522       47.4469       41.7028        0.0000        0.0000        0.0000        0.0000        0.0000        0.0000        0.0000        0.0000        0.0000        0.0000        0.0000        0.0000        0.0000        0.0000        0.0000        0.0000        0.0000        0.0000        0.0000        0.0000        0.0000        0.0000        0.0000        0.0000        0.0000        0.0000        0.0000        0.0000        0.0000        0.0000        0.0000        0.0000        0.0000        0.0000        0.0000        0.0000        0.0000        0.0000        0.0000        0.0000        0.0000        0.0000        0.0000        0.0000        0.0000        0.0000        0.0000        0.0000
       12.2511       16.3704       20.1891       29.0186       31.4694       37.8518       38.6693       30.0607       29.7586       29.8202       24.4302       21.3924       17.9101       14.5166       13.5773       10.7298        9.1784        8.5350        8.9329       10.5069       11.3540       11.2751       11.3503        9.9015       10.0205        9.4172        9.3776        5.9381        4.6640        3.0664        2.2019        1.1357        0.7530        0.5105        0.4168        0.4551        2.8731        3.1972        0.6427        0.2992        0.2064        0.1594        0.0956        0.1055        0.0691        0.0586        0.0450        0.0000        0.0000        0.0000        0.0000        0.0000        0.0000        0.0000        0.0000        0.0508        0.0671        0.1309        0.2070        0.1701        0.0840        0.1126        0.1251        0.5747        0.9437        0.8787        1.1787        3.1409        3.0425        9.3002        8.4631        9.1030        9.4028        9.9885       10.0792        4.5398        4.4155        1.9667        1.1493        0.5401        0.0731        0.0505        0.0703        0.0472        0.1612        0.0546        0.0813        1.6757        2.8081        1.7277        0.3567        1.5375        1.9153        2.4570        0.9817        1.0777        1.8284        1.5108        2.1008        8.9631       12.4533       17.9711       16.3315       10.9864       10.7358       13.1178       10.5881        8.4779        9.0076        6.5751        7.0938        4.4150        4.3203        4.3378        4.6989        6.4284        4.5735        4.0137        4.0216        5.6867        6.0427       64.4482       28.1266        6.5827        6.8985        7.0981        7.2026       23.2822       15.9164        8.0609       10.4714       14.5371       13.8281        9.5690       14.3307        7.4323        6.6179        6.1944        6.5608        8.6755       10.6509       10.6623       11.2631        9.1514        9.9829        9.6563       11.4596       13.7810       16.7811       19.7530       24.3605       20.5908       19.5958       20.0175       22.0581       21.2704       21.2908       21.7538       21.6766       24.2381       29.1326       36.6528       34.5742       42.5945       48.1266       54.7882       61.9092       68.5967       67.0921       78.1588       86.7903      102.5431      114.0226      130.2859      139.8895      135.8592      133.0100      139.1842      142.3786      129.8839      125.7228      125.1840      111.2923      117.8378        0.0000        0.0000        0.0000        0.0000        0.0000        0.0000       44.0700       43.1782       42.6308       39.1813       36.9570       40.0130       40.0658       39.2114       39.8244       38.8701       34.5903        0.0000        0.0000        0.0000        0.0000        0.0000        0.0000        0.0000        0.0000        0.0000        0.0000        0.0000        0.0000        0.0000        0.0000        0.0000        0.0000        0.0000        0.0000        0.0000        0.0000        0.0000        0.0000        0.0000        0.0000        0.0000        0.0000        0.0000        0.0000        0.0000        0.0000        0.0000        0.0000        0.0000        0.0000        0.0000        0.0000        0.0000        0.0000        0.0000        0.0000        0.0000        0.0000        0.0000        0.0000        0.0000        0.0000        0.0000        0.0000
       13.0684       24.1645       23.3842       24.6056       33.8666       38.4808       39.6290       32.5099       26.7561       23.2921       19.5723       14.5884        9.9529        9.4160        9.9694        3.4865        2.8513        2.6098        2.7834        6.2030        6.6274        6.9880        7.2751        8.3819        8.6930        8.3848        7.3323        3.5077        2.8043        2.2993        1.8892        0.2936        0.2050        0.1453        0.1184        0.2904        3.0618        0.8242        0.2027        0.1887        0.1699        0.1356        0.1092        0.1033        0.0640        0.0540        0.0429        0.0047        0.0030        0.0021        0.0020        0.0013        0.0012        0.0017        0.0027        0.0401        0.0525        0.0611        0.0663        0.0997        0.2493        1.0370        1.2661        1.7945        2.5010        2.4728        2.2672        1.2029        0.9803        1.3906        1.0930        2.0714        1.5505        1.7228        1.5766        0.8490        0.3041        0.2134        0.1982        0.0598        0.1121        0.3223        0.5148        0.2316        0.0663        0.0574        0.1511        0.9156        0.6356        2.2120        2.9850        2.3062        1.8022        1.3846        1.2056        1.8345        2.1195        2.2294        2.9670        8.0656        8.8780       17.2475       17.2403       17.3859       25.3290       20.5701       17.2893       17.6694       16.0346       16.8788       15.7573        9.4517       10.2168       11.7604       13.5295        6.6214        6.0825        6.2780        6.3675        5.6709        5.7167        5.7727        6.5013        7.6185        8.6379        8.9782        9.7273        9.9215       12.2723       18.6387       21.2269       15.7069       17.0882       19.2025       13.0262        7.9774        7.4332        7.5805        7.8481        8.4043        8.6836        9.1817        9.8890       11.5594       12.4561       10.0517       12.2935       19.4700       20.6745       22.1230       23.8558       22.1938       23.2575       26.2503       25.4100       24.9663       26.3706       27.3208       29.6715       31.3229       32.6782       38.3635       46.6624       53.8130       58.0408       61.6926       61.6135       66.1614       70.5151       80.6901       94.0096      118.8239      133.8485      145.2007      150.6485      146.7820      151.8156      143.7476      146.9181      138.7972      136.3937      129.0710        0.0000        0.0000        0.0000        0.0000        0.0000        0.0000        0.0000        0.0000       41.8200       47.9793       40.4729       38.5782       41.7930       17.5200        0.0000       24.4500       36.1500       32.4900       23.8800        0.0000        0.0000        0.0000        0.0000        0.0000        0.0000        0.0000        0.0000        0.0000        0.0000        0.0000        0.0000        0.0000        0.0000        0.0000        0.0000        0.0000        0.0000        0.0000        0.0000        0.0000        0.0000        0.0000        0.0000        0.0000        0.0000        0.0000        0.0000        0.0000        0.0000        0.0000        0.0000        0.0000        0.0000        0.0000        0.0000        0.0000        0.0000        0.0000        0.0000        0.0000        0.0000        0.0000        0.0000        0.0000        0.0000        0.0000        0.0000
       15.3794       21.5757       24.2758       28.1372       39.3517       39.2344       34.0798       30.4466       28.6196       26.1547       17.2689       14.8387       13.8470       15.4897       11.2671        2.3376        1.6502        1.4478        1.6998        4.0548        4.5635        5.0473        5.4990        6.6210        7.1061        6.9634        6.2902        2.9902        2.5684        2.1740        1.8063        0.2864        0.2082        0.1530        0.1244        0.3025        0.2073        0.1492        0.1290        0.1976        0.1706        0.1385        0.1175        0.1105        0.0705        0.0591        0.0481        0.0055        0.0039        0.0029        0.0027        0.0018        0.0016        0.0022        0.0033        0.0473        0.0598        0.0841        0.2146        0.6379        1.3326        1.5143        1.1148        0.9759        1.5023        0.5674        0.2203        0.5068        1.0257        1.1279        1.0887        0.7969        0.6577        0.7856        0.9167        0.8323        0.7144        0.3972        0.4162        0.0485        0.2363        0.3223        0.1684        0.3820        0.7696        2.1065        2.0230        1.8964        0.7956        2.1720        1.1443        1.3853        1.3114        1.1437        1.2131        1.7176        3.1661        3.6433        3.8028        5.4316        6.5716        7.0574       11.9334       19.3794       35.5650       41.0690       25.5856       21.9674       27.7646       26.1820       25.4290       17.9565       17.4694       17.7380       15.1784        8.8601        9.9551       13.2853       10.9469       11.2122       13.1972       13.9138       12.6381       11.6418       11.2905       10.7172       11.6173       11.6591       10.7254       10.2975       24.0137       15.3656       13.2302       13.4912       10.5720        9.0703        8.4486        8.5732        8.7376        9.2340        9.4071        9.8340       10.5043       12.5944       13.0903       10.8832       12.5620       22.6508       24.7463       27.8903       27.5720       25.3916       26.4731       26.2636       26.0476       27.8799       27.3312       29.9013       32.6140       36.2169       40.8150       43.4063       50.2294       61.1672       64.2114       62.7765       64.6554       77.3752       85.2927       90.9505      101.5055      139.1233      151.8828      156.8999      156.8817      164.5374      162.5346      155.5059      158.3751        0.0000        0.0000        0.0000        0.0000        0.0000        0.0000        0.0000        0.0000        0.0000        0.0000        0.0000       63.1200       46.9532       44.2670       42.0409        0.0000        0.0000        0.0000        0.0000        0.0000        0.0000        0.0000        0.0000        0.0000        0.0000        0.0000        0.0000        0.0000        0.0000        0.0000        0.0000        0.0000        0.0000        0.0000        0.0000        0.0000        0.0000        0.0000        0.0000        0.0000        0.0000        0.0000        0.0000        0.0000        0.0000        0.0000        0.0000        0.0000        0.0000        0.0000        0.0000        0.0000        0.0000        0.0000        0.0000        0.0000        0.0000        0.0000        0.0000        0.0000        0.0000        0.0000        0.0000        0.0000        0.0000        0.0000        0.0000        0.0000        0.0000        0.0000
        0.0000        0.0000       22.1230       32.8995        0.0000       35.0674       31.6371       23.7124       25.7134       19.3792       13.3360       18.3715       15.7568       12.1456       12.7628        1.6352        0.9932        0.8179        1.1083        2.7836        3.2561        3.8631        4.2659        5.3157        5.8596        5.8532        5.3324        2.6446        2.3527        2.0549        1.7395        0.2864        0.2201        0.1705        0.1400        0.3498        0.3971        0.2778        0.1611        0.1668        0.1957        0.1651        0.1376        0.1220        0.0782        0.0639        0.0529        0.0062        0.0045        0.0036        0.0034        0.0023        0.0022        0.0027        0.0038        0.1120        0.3347        0.6285        1.4092        2.1630        0.6210        1.2463        2.8334        3.7507        3.2328        2.1115        1.3623        1.9171        1.5771        2.0629        2.5902        2.0316        0.9267        0.9565        1.0987        1.0675        1.2247        0.4624        0.0667        0.1914        0.4253        0.4248        0.7944        0.9345        0.5543        0.5218        0.3510        0.4924        0.1894        1.7225        1.6012        1.0508        0.7433        0.9580        2.0261        3.7846        2.6958        3.0947        3.9721       10.9339       10.0967        8.6927       14.7075       20.2879       27.7158       28.5769       31.2265       28.6367       37.4367       33.2022       29.6750       23.4041       23.9355       21.7805       16.7312       11.5996       14.8246       12.2524       15.2885       16.8488       15.4851       21.5154       21.1223       17.5023       15.2011       15.4021       15.7518       13.0392       11.3599       11.3354       11.7328       11.1783       13.1167       10.9119       11.0527       10.5547       10.7611       10.5534       10.7957       11.3103       11.1149       11.5682       13.1453       10.9815       11.4780       11.8077       20.5683       24.8391       28.4147       33.1187       33.6811       39.1636       39.7308       36.8672       30.3028       29.8202       32.0534       37.2009       40.5686       42.0884       44.0345       52.4016       60.6140       64.1939       74.9166       78.1656       83.7557       95.1143      102.0608      104.2722      129.0958      163.9158      169.9646      167.7206      171.9049      165.1419      169.1966      164.0487      171.4731      146.6474        0.0000        0.0000      102.2886        0.0000        0.0000        0.0000        0.0000        0.0000        0.0000       64.2000       54.0600       41.3658        0.0000        0.0000        0.0000        0.0000        0.0000        0.0000        0.0000        0.0000        0.0000        0.0000        0.0000        0.0000        0.0000        0.0000        0.0000        0.0000        0.0000        0.0000        0.0000        0.0000        0.0000        0.0000        0.0000        0.0000        0.0000        0.0000        0.0000        0.0000        0.0000        0.0000        0.0000        0.0000        0.0000        0.0000        0.0000        0.0000        0.0000        0.0000        0.0000        0.0000        0.0000        0.0000        0.0000        0.0000        0.0000        0.0000        0.0000        0.0000        0.0000        0.0000        0.0000        0.0000        0.0000        0.0000        0.0000        0.0000        0.0000
        0.0000        0.0000        0.0000        0.0000        0.0000       29.8338       26.4323       18.3709       17.6356       13.5736       13.2164       10.9432        7.8434        5.8916        9.2133        1.2922        0.8221        0.7110        0.9529        2.3302        2.7415        3.1709        3.5794        4.4678        4.9273        4.9743        4.6146        2.3570        2.1630        1.9416        1.6861        0.2892        0.2374        0.1956        0.1650        0.4292        0.4786        0.3567        0.2897        0.3042        0.2524        0.1995        0.1530        0.1137        0.0875        0.0686        0.1355        0.0068        0.0050        0.0041        0.8846        0.5048        0.1337        0.0030        0.4250        0.6299        2.2014        1.7362        1.8789        4.9363        3.4764        1.5130        1.2555        1.2960        2.0331        2.7923        3.6117        3.1357        2.0958        3.4822        3.1826        2.5939        2.8471        2.5575        1.1454        1.3993        0.9797        0.0255        0.0294        0.2678        0.8655        2.4982        1.7038        1.4044        0.8719        0.3309        0.1668        0.1805        0.5670        1.6534        2.1204        2.5137        2.3735        1.2768        2.0262        3.6193        4.9258        6.5384        9.0839       21.6806       25.0662       22.4509       27.7708       19.4185       19.7613       21.9633       26.7256       22.1042       21.7995       25.6473       31.0475       24.1114       22.6608       27.0409       27.3269       17.7551       12.6606       11.0504       10.1889        9.1594       15.0698       15.8443       12.2164       12.4116       13.0827       14.3290       15.7317       14.2424       13.8685       15.0315       12.1775       12.5410       12.3496       12.4037       13.2078       11.7659       11.8984       13.3410       14.3536       14.2404       17.5004       18.4821       22.5041       22.2045       17.9065       22.7871       36.0323       33.5168       34.4472       36.2446       37.4225       36.9337       38.3227       40.6856       37.4185       36.9183       39.5862       42.0955       47.5831       54.4582       58.1589       65.8344       75.6640       77.6415       76.6248       75.9697       94.7025      108.5487      119.7628      132.9890      142.1948      158.3379      169.2435      171.6970      169.5881      169.7108      170.4207      171.4587      157.9272      130.9214      101.6954       94.5732      103.6317       70.4387        0.0000        0.0000        0.0000        0.0000       36.2100       36.3000       28.5600       33.3089        0.0000        0.0000        0.0000        0.0000        0.0000        0.0000        0.0000        0.0000        0.0000        0.0000        0.0000        0.0000        0.0000        0.0000        0.0000        0.0000        0.0000        0.0000        0.0000        0.0000        0.0000        0.0000        0.0000        0.0000        0.0000        0.0000        0.0000        0.0000        0.0000        0.0000        0.0000        0.0000        0.0000        0.0000        0.0000        0.0000        0.0000        0.0000        0.0000        0.0000        0.0000        0.0000        0.0000        0.0000        0.0000        0.0000        0.0000        0.0000        0.0000        0.0000        0.0000        0.0000        0.0000        0.0000        0.0000        0.0000        0.0000
        0.0000        0.0000        0.0000        0.0000        0.0000       24.2128       17.5394        6.1966        7.4501        8.3031        7.3886        5.9117        5.0141        2.4361        6.7245        1.3720        0.9893        0.8587        1.0785        1.6894        1.9654        2.2532        2.5479        2.4667        2.7107        2.7752        2.6517        2.0011        1.9074        1.7692        1.5909        0.2730        0.2378        0.2063        0.1777        0.6963        0.5531        0.5405        0.6170        0.5740        0.3169        0.2280        0.2059        0.1719        0.0987        0.0537        0.0450        0.0621        0.0612        0.0203        0.5326        1.3445        3.4040        3.2650        6.7361        9.5858       10.2804        8.1423        6.4015        4.6681        4.1107        3.8014        2.7671        1.4232        1.8760        3.6381        3.2948        3.4504        7.0588        5.8961        1.9418        0.9769        0.8569        0.8431        1.0937        1.2973        0.8032        0.2588        0.0406        0.2855        1.0827        0.7027        1.4527        1.7051        1.3880        0.5526        0.4532        1.5561        0.7942        1.1567        2.6841        2.1007        1.5571        1.5308        2.5292        3.2651        5.7266        8.5887        8.5285       11.7223       12.7342       15.1109       16.3767       12.5881       17.5994       29.7130       34.9332       29.6794       25.2811       23.2547       26.1677       25.7918       30.6347       30.5450       29.0794       18.4002       17.7320       17.1351       16.2422       16.5484       18.5693       15.5354       15.3419       15.3898       13.5493       13.0199       12.0017       11.7925        9.8156        9.8831       17.1575       10.9942       11.9555       12.0306       12.3894       11.6870       10.8459       17.5390       17.3927       19.6124       19.1147       22.3851       32.5979       29.0231       31.3904       37.2136       45.6231       40.0767       35.0029       35.6852       39.4404       42.2460       43.1666       45.1147       42.9356       43.5370       43.2747       44.1754       53.8058       65.9385       71.8377       77.2594       82.2945       82.4223       83.7190       89.3335      105.5555      128.2987      138.6788      146.9082      157.1342      179.0943      190.2412      205.2366      191.2161      167.6679      160.7085      151.7812      120.1697      109.8582       96.9162       95.6403       90.9895       76.5174        0.0000        0.0000        0.0000       46.2624       39.5257       31.6393       30.0236       30.4920       29.2418        0.0000        0.0000        0.0000        0.0000        0.0000        0.0000        0.0000        0.0000        0.0000        0.0000        0.0000        0.0000        0.0000        0.0000        0.0000        0.0000        0.0000        0.0000        0.0000        0.0000        0.0000        0.0000        0.0000        0.0000        0.0000        0.0000        0.0000        0.0000        0.0000        0.0000        0.0000        0.0000        0.0000        0.0000        0.0000        0.0000        0.0000        0.0000        0.0000        0.0000        0.0000        0.0000        0.0000        0.0000        0.0000        0.0000        0.0000        0.0000        0.0000        0.0000        0.0000        0.0000        0.0000        0.0000        0.0000        0.0000
        0.0000        0.0000        0.0000        0.0000        0.0000       25.1277       21.1900       22.0293       14.0286       11.8622        9.0680        5.0235        3.9031        1.0689        3.7146        0.9638        0.7245        0.7132        0.8602        1.3163        1.5092        1.7143        1.9337        1.8711        2.0575        2.3136        2.2791        1.7326        1.7090        1.6546        1.5412        0.2767        0.2544        0.2294        0.2004        0.8004        0.6563        0.6717        0.7319        0.6884        0.4899        0.4045        0.2861        0.1454        0.0789        0.0598        0.0517        0.0457        0.8369        0.4223        2.8591        4.1198        3.4191        2.7520        3.5471        2.9379        4.9517        6.7676        3.8170        1.7281        1.1735        0.7913        1.8824        1.0274        1.1226        2.6224        2.2354        2.9177        8.2331        8.8068        8.3794        5.0262        2.7182        1.3869        0.8866        2.1949        1.6621        0.4147        0.0000        0.0757        0.5425        0.4499        0.2458        0.3492        0.9415        1.1981        0.6733        1.5773        0.7676        1.5836        1.2923        0.4045        1.4311        1.7539        1.6453        3.5251        3.6233        3.6915        4.9182       10.5177       11.0124       10.8304       10.6344       10.6539       16.5546       21.1512       24.1372       19.6262       24.8932       23.5080       23.3287       25.6805       33.9419       39.0455       48.2589       50.7741       28.1798       20.4291       20.9403       21.1414       21.9342       24.0594       26.3898       21.2862       17.7000       17.5031       18.1715       18.4065       18.9933       15.5305       24.9537       13.1610       17.5160       14.3262       12.5669       11.8837       14.6341       17.1449       19.7952       19.5766       20.4171       23.1268       26.3826       27.2712       44.7970       40.7403       41.0897       37.1434       37.9484       42.6382       47.2780       44.0181       48.6824       56.5997       54.7672       51.0900       48.2392       48.6807       53.8286       67.6085       80.3166       83.2383       84.8658       82.1193       87.5758      100.9641      108.5634      125.1371      145.5405      152.3367      163.1918      183.5735      200.5511      207.6914      198.0927      171.1805      160.9971      147.7507      127.3410      101.0582       90.0794       79.3698       79.1021       59.4062        0.0000        0.0000       39.6480       40.3593       39.1856       34.2460       33.3468       28.5889       25.1301       23.7895       20.6668       16.0937       14.1100       16.5177        0.0000        0.0000        0.0000        0.0000        0.0000        0.0000        0.0000        0.0000        0.0000        0.0000        0.0000        0.0000        0.0000        0.0000        0.0000        0.0000        0.0000        0.0000        0.0000        0.0000        0.0000        0.0000        0.0000        0.0000        0.0000        0.0000        0.0000        0.0000        0.0000        0.0000        0.0000        0.0000        0.0000        0.0000        0.0000        0.0000        0.0000        0.0000        0.0000        0.0000        0.0000        0.0000        0.0000        0.0000        0.0000        0.0000        0.0000        0.0000        0.0000        0.0000        0.0000
        0.0000        0.0000        0.0000        0.0000       21.9236       18.8448       19.4412       23.8730       19.2349       15.6553        9.5997        5.9435        2.9169        4.2947        2.9137        0.7074        0.6614        0.7063        0.8333        1.2250        1.3721        1.5118        1.6688        1.5934        1.7381        1.8928        1.8994        1.5662        1.7006        1.6874        1.5260        0.2813        0.2665        0.2463        0.2179        0.8905        0.7500        0.7236        1.1137        1.1419        0.5813        0.5315        0.9763        0.3224        0.4600        0.4272        0.0710        0.5736        2.0030        4.6004        5.8415        3.4129        2.4357        3.7850        2.3551        4.7015        4.8318        4.2692        2.6455        3.4256        3.1917        2.9351        4.7988        3.1725        4.6552        2.7729        1.9407        1.8451        2.3352        5.7689        7.9703       13.2303       14.5971       10.9168        1.9696        1.2678        2.2428        0.8446        0.0921        0.3822        1.4823        0.6872        0.5690        0.4346        0.6297        0.8482        0.6019        1.3803        0.8201        1.5131        1.7106        1.0012        1.6691        1.1552        2.0971        4.4396        5.8183        6.3257        6.5272       15.2619       15.2356       10.5608       13.2166       12.6881       18.1307       16.4717       18.2452       20.6639       30.1025       32.1747       43.0311       27.3960       26.3872       30.0859       29.5888       27.6816       32.6346       31.4555       31.4935       36.1584       34.2466       38.3646       41.1934       27.0517       23.7572       22.9360       21.0907       20.1696       18.6917       18.2949       16.0397       21.0956       15.6576       16.2261       17.2644       16.1940       22.1547       36.9691       37.7383       32.8022       39.6193       36.7170       43.7204       36.8985       39.2217       44.5581       47.1716       42.1850       40.7586       42.9042       48.0116       49.4919       56.2399       66.6279       65.3463       61.9849       54.9800       59.9678       60.2888       67.3929       72.6358       79.0033       84.5028       89.1995       94.3800       98.0809      112.0483      130.3516      145.7698      156.9499      174.5164      194.3934      208.9856      210.2229      197.6867      174.8583      158.8239      143.5654      125.3356      101.2511       90.4182       80.8563       73.1504       60.5233        0.0000       43.1687       35.0708       37.8348       41.0758       39.7126       34.8150       31.1591       24.4143       21.9646       20.2241       19.2424       15.2314       16.0391       12.7802        0.0000        0.0000        0.0000        0.0000        0.0000        0.0000        0.0000        0.0000        0.0000        0.0000        0.0000        0.0000        0.0000        0.0000        0.0000        0.0000        0.0000        0.0000        0.0000        0.0000        0.0000        0.0000        0.0000        0.0000        0.0000        0.0000        0.0000        0.0000        0.0000        0.0000        0.0000        0.0000        0.0000        0.0000        0.0000        0.0000        0.0000        0.0000        0.0000        0.0000        0.0000        0.0000        0.0000        0.0000        0.0000        0.0000        0.0000        0.0000        0.0000        0.0000
        0.0000        0.0000        0.0000        0.0000       20.5029       20.9113       22.7984       21.1135       12.9462        9.0955       13.8180       12.0361        9.1913        7.4399        3.9501        0.8992        0.8776        0.8472        1.0033        1.4252        1.5657        1.6705        1.7714        1.6695        1.7874        1.8900        1.9463        1.6008        1.6464        1.6226        1.5502        0.2881        0.2734        0.2556        0.2298        0.9649        0.8430        0.7486        0.7603        1.2315        0.4150        0.3502        0.3178        0.5580        0.7766        0.6731        1.1690        3.8555        5.0881        2.4060        2.1934        2.4566        2.2094        3.5375        2.7454        6.4047        8.2315        5.7254        3.1331        1.6490        0.8836        2.0988        2.1749        1.5872        2.0117        1.7702        1.4419        1.3289        3.4517        3.4083        3.9382        5.8128        8.5355        8.1450        3.1902        1.2019        0.7686        1.7075        1.6884        1.2414        1.7805        0.9661        1.0951        1.3617        0.4179        0.5882        0.2226        1.8923        2.3277        1.1794        1.7716        1.8318        1.4261        1.6669        6.0735        3.2007        2.3116        5.0531        4.8787        9.0956        6.5609        4.0380        5.2053       12.1447       17.9623       16.6794       21.7986       20.3127       21.0504       18.3318       29.2899       27.3479       25.1393       26.7770       26.6831       21.3581       26.3381       33.5442       34.4424       52.5267       43.1590       47.2053       43.5148       40.5748       39.3704       36.0802       25.7623       17.8116       17.7686       14.9907       18.0695       21.5232       23.5655       27.8026       39.0332       40.1671       40.1331       38.0352       40.5742       42.7274       45.7251       51.0120       52.5895       48.9018       46.8403       58.0863       53.3275       52.2568       56.6749       56.9857       61.9736       63.6888       67.9450       71.7697       69.8209       66.8184       67.4157       68.6994       66.1279       75.4425       79.5911       79.6244       87.1525       92.6846      102.2030      103.9389      105.6672      132.0425      154.2183      167.6057      176.2697      190.6572      190.9788      184.2948      188.5542      167.9565      154.2002      139.6417      127.2437      112.3860       96.0654       85.1218       78.8473       63.6487       52.3681       40.9567       37.1170       41.4692       37.3797       41.5192       31.7354       29.1809       25.2140       25.8721       20.0854       18.1923       15.7125       16.0375       20.0114        0.0000        0.0000        0.0000        0.0000        0.0000        0.0000        0.0000        0.0000        0.0000        0.0000        0.0000        0.0000        0.0000        0.0000        0.0000        0.0000        0.0000        0.0000        0.0000        0.0000        0.0000        0.0000        0.0000        0.0000        0.0000        0.0000        0.0000        0.0000        0.0000        0.0000        0.0000        0.0000        0.0000        0.0000        0.0000        0.0000        0.0000        0.0000        0.0000        0.0000        0.0000        0.0000        0.0000        0.0000        0.0000        0.0000        0.0000        0.0000        0.0000        0.0000
        0.0000        0.0000        0.0000        0.0000       15.8067       14.8435       12.3305        9.1563        6.0070        5.3755        8.9186       14.7832       11.7001       10.2100        6.4743        4.2481        9.4847        5.4437        3.5350        6.4706        4.5199        3.7912        2.6377        2.2680        3.0586        2.3727        2.2662        1.6819        1.7221        1.6891        1.6047        0.2024        0.1967        0.1907        0.1859        0.8692        4.4096        2.5343        1.3449        0.0883        2.3162        0.8814        0.0770        2.1091        4.4766        7.5702        9.1318        5.5189        3.4089        1.9647        2.9884        5.4544        5.2293        6.4934        5.2013        7.7101        6.7348        6.9615        4.1902        6.7262        9.0124        8.2897        6.8058        8.4829        6.2749        4.7528        3.8524        3.5427        4.5473        5.3874        5.9043        5.9155        6.2476        4.6817        5.8378        2.6146        1.5011        2.0612        1.7126        2.0839        0.8732        1.1424        0.7207        0.5335        1.4381        0.5117        0.7911        1.0128        1.1272        0.7134        0.7793        0.7439        0.4984        1.0612        1.6370        4.4316        9.1450        5.4019        6.2277        5.1704        5.1939        7.2486        5.3809        5.0678        7.6064        3.6084        5.2421       12.6813       12.2128       13.7613       16.9170       20.3099       18.6904       18.1377       21.0507       21.8772       23.5595       22.6039       23.1100       27.2359       46.6911       36.8459       25.2515       41.3353       51.4921       44.9844       26.9082       46.0695       30.9541       33.3338       38.4082       38.9214       40.9530       45.6028       48.0031       33.6671       48.1185       46.6921       56.8887       64.3548       55.5196       53.4358       59.7601       57.4625       78.3122       84.3878      113.6615       76.6050       76.0861       79.2314       76.0950       68.8996       62.3139       60.3469       64.5859       65.3092       65.1440       63.3481       68.7755       74.7936       73.9044       80.7196       84.4240       89.3545       93.6853      105.9690      117.8778      149.2836      177.9671      186.1102      197.3527      191.9101      175.8940      175.2094      175.5910      169.6726      163.9344      153.2909      143.1709      115.2098      102.0958       91.5044       82.2683       69.3913       58.7939       51.4693       51.0163       43.0063       47.7365       47.2395       39.2300       27.6657       27.8129       25.8741       24.7049       26.4224       17.7731       24.5869       29.4134        0.0000        0.0000        0.0000        0.0000        0.0000        0.0000        0.0000        0.0000        0.0000        0.0000        0.0000        0.0000        0.0000        0.0000        0.0000        0.0000        0.0000        0.0000        0.0000        0.0000        0.0000        0.0000        0.0000        0.0000        0.0000        0.0000        0.0000        0.0000        0.0000        0.0000        0.0000        0.0000        0.0000        0.0000        0.0000        0.0000        0.0000        0.0000        0.0000        0.0000        0.0000        0.0000        0.0000        0.0000        0.0000        0.0000        0.0000        0.0000        0.0000        0.0000
        0.0000        0.0000        0.0000        0.0000        0.0000        0.0000        0.0000        0.0000        7.1455        8.2529        6.2300       10.0273        7.0191        5.1735        6.5065        5.5546        4.8041       10.5291        4.3635        2.2322        4.4238        4.6151        3.1677        2.4950        2.5628        2.6366        3.0958       11.4733       11.4156        1.8789        1.7494        0.2332        0.4329        0.2407        0.2328        7.4305        4.6130        2.1094        2.7729        3.5229        2.2438        1.9053        1.4792        1.3844        0.6491        0.5165        2.2793        2.1499        2.9903        1.5409        2.4939        4.7476        4.8960        6.6411        5.7757        4.7233        3.1884        3.7576        8.1347        4.1816        5.5257        5.3130        7.6758       10.0537        6.0425        4.7870        4.1206        5.2315        9.7235        9.4406        7.3952        5.1200        5.2341        4.6179        3.3696        1.0413        0.8717        1.0172        0.8504        1.2327        0.8454        0.4089        0.4706        0.8627        1.5943        0.5028        1.3700        1.1190        0.7991        0.4013        0.4615        0.3145        0.1854        0.1470        0.2140        0.6385        7.7389        7.8071        6.6205        6.4368       12.0795        7.3289        9.7948        6.5198        6.5395        4.8703        5.2761        6.5288        8.3261       13.9318       18.7129       19.3628       18.3289       18.9709       19.7737       19.8495       22.4942       25.2223       23.6429       22.0447       20.2447       24.1367       18.6706       19.4563       25.3340       24.2916       47.6257      142.2900       44.2907       41.5835       34.3794       43.9484       42.0776       46.6954       43.3039       41.1477       55.5017       53.0618       65.4154       61.1348       65.1636       66.7857       75.9240      106.8824      117.6223      126.8723      141.3044      102.1970       85.5551       84.1195       82.5886       68.1737       70.9746       74.1341       86.0442       83.8675       85.5530       78.3625       81.9982       83.5765       77.4596       82.9710       86.6758      100.1277       94.2824      105.6719      118.2090      152.4593      172.9143      177.7553      165.8396      177.8922      183.3826      177.5980      173.5811      185.4291      176.3611      159.9935      155.5074      114.4915       94.6896       86.9355       74.2750       67.1658       59.6941       53.5900       53.7841       39.1155       38.3461       39.6228       34.6669       25.7263       22.1942       25.4951       24.5004       29.0623       27.0594        0.0000        0.0000        0.0000        0.0000        0.0000        0.0000        0.0000        0.0000        0.0000        0.0000        0.0000        0.0000        0.0000        0.0000        0.0000        0.0000        0.0000        0.0000        0.0000        0.0000        0.0000        0.0000        0.0000        0.0000        0.0000        0.0000        0.0000        0.0000        0.0000        0.0000        0.0000        0.0000        0.0000        0.0000        0.0000        0.0000        0.0000        0.0000        0.0000        0.0000        0.0000        0.0000        0.0000        0.0000        0.0000        0.0000        0.0000        0.0000        0.0000        0.0000        0.0000        0.0000
        0.0000        0.0000        0.0000        0.0000        0.0000        0.0000        0.0000        0.0000        0.0000        0.0000        4.9698        5.3132        4.1993        4.2081        3.7617        6.5282       12.1025       11.5252       13.8049        4.2048        4.6761        2.8967        3.5819        3.1538        3.5043        3.4888        2.8314        2.5921        2.4218        2.2181        2.0776        0.5556        0.4458        1.5955        2.1638        3.0172        4.3650        2.7481        1.0428        0.7773        1.0682        1.2399        1.5645        1.1802        0.1090        0.5007        1.3418        2.1974        1.9559        2.3487        1.8657        2.6382        3.5554        3.7514        4.6395        4.0770        1.9975        2.0841        2.4909        3.2025        5.5315        8.4106       10.0463        5.3901        2.7026        2.4150        3.9297        4.3494        8.0861       11.3242       11.6358        6.6429        7.0035        3.3906        1.4708        1.3149        1.1746        2.7464        2.4669        1.4473        1.1427        0.2063        0.1371        0.5362        0.9942        1.8344        4.3420        2.2022        0.8716        0.9777        1.1443        1.3323        0.6555        0.3574        0.5404        5.5740        4.2117        4.8083        3.4879        7.0389        7.3506        7.1872        9.6163        9.0745        8.0186        5.7846        8.5583        8.4101       11.4993       14.7141       18.8387       20.0010       17.8867       19.0496       20.0415       19.9481       19.8530       19.7017       22.2214       25.0493       20.5845       22.9049       18.6939       17.0413       25.7380       23.8163       33.6245       64.5663       51.0302       35.5334       34.6023       45.6671       44.2021       44.0740       54.2339       52.3263       67.4607       65.3541       94.2556       67.6879       78.0304       93.8066       99.2975      114.2006      134.4699      157.0818      151.2005       88.4428       95.0300      102.3795       98.3586       81.7251       87.0915       91.0847       93.2944       86.0677       89.4745       91.7354       94.5786       96.4854       95.5128       88.7439       84.8537      106.4117       99.8180      115.2239      122.8509      161.2557      169.5932      168.1243      164.6206      177.8513      182.0020      177.3159      173.9021      176.8802      181.8297      170.0134      155.6961      112.1394       87.5729       85.0148       74.4560       68.4961       71.4522       58.3593       52.0123       40.6581       36.3699       33.7238       33.5951       26.7874       23.9088       23.5200        0.0000        0.0000        0.0000        0.0000        0.0000        0.0000        0.0000        0.0000        0.0000        0.0000        0.0000        0.0000        0.0000        0.0000        0.0000        0.0000        0.0000        0.0000        0.0000        0.0000        0.0000        0.0000        0.0000        0.0000        0.0000        0.0000        0.0000        0.0000        0.0000        0.0000        0.0000        0.0000        0.0000        0.0000        0.0000        0.0000        0.0000        0.0000        0.0000        0.0000        0.0000        0.0000        0.0000        0.0000        0.0000        0.0000        0.0000        0.0000        0.0000        0.0000        0.0000        0.0000        0.0000        0.0000        0.0000
        0.0000        0.0000        0.0000        0.0000        0.0000        0.0000        0.0000        0.0000        0.0000        0.0000        6.6216       10.0102        6.0748        4.4624        2.3548       13.1957       14.1664       11.2754        6.4697        4.9743        4.5564        8.5735        4.3450        3.6081        4.1131        3.2447        3.5603        5.3050        3.8838        2.5776        2.6279        1.4373        3.1460        4.7494        5.9598        1.7904        1.8713        0.3360        0.0923        0.1674        0.3208        0.8725        0.9703        0.1377        0.8363        1.9551        1.7756        2.3831        1.2391        1.4923        1.9101        1.2532        1.3211        4.0371        6.9351        9.7776       10.3460        7.3285        5.7356        3.3884        4.5246        5.1040        7.2189        6.0275        7.0653        7.1782        7.3753        6.4816       10.3525       10.8026        4.5794        3.1206        5.9268        3.1625        2.3237        2.2432        3.8234        7.7342        6.1180        4.0195        5.5840        4.7909        4.4048        5.9919        3.2378        2.6588        4.5798        4.0299        2.0960        1.6639        1.5198        3.4739        4.1104        1.4608        0.0417        2.4376        2.8901        3.9576        2.8120        9.6552        9.1673       10.5659       12.3203        6.6110       10.6160        8.0653        7.9356       14.1404       10.8204       11.0600       12.9335       15.3398       17.6151       17.8687       19.6429       21.1001       22.3954       21.2045       22.0611       24.1160       24.5466       29.8362       26.7045       26.3758       27.1441       25.0733       20.8117       31.3171       36.6021       48.5897       43.7439       54.4499       51.6803       53.8890       59.9338       55.3010       59.1931       65.2167      117.0764       79.1142       89.8443       95.6058      101.5883      111.4711      124.1240      135.3164      121.6865       94.0784       87.1723       92.7159       94.2318       89.9253      101.3755      101.6881       94.0745       97.2266      101.0432       95.6580       96.9849      109.2335      101.5514       95.9966       94.6408      104.5838      112.3495      127.4901      124.0000      155.6077      160.7785      165.1086      163.0005      168.1068      168.8394      158.0266      146.8170      157.2085      157.6409      151.6834      145.9762      105.9241       89.4477       78.7896       70.0798       68.2866       65.6165       65.3801       56.2563       44.2511       44.3837       38.0705       35.3648       29.8760       32.9210        0.0000        0.0000        0.0000        0.0000        0.0000        0.0000        0.0000        0.0000        0.0000        0.0000        0.0000        0.0000        0.0000        0.0000        0.0000        0.0000        0.0000        0.0000        0.0000        0.0000        0.0000        0.0000        0.0000        0.0000        0.0000        0.0000        0.0000        0.0000        0.0000        0.0000        0.0000        0.0000        0.0000        0.0000        0.0000        0.0000        0.0000        0.0000        0.0000        0.0000        0.0000        0.0000        0.0000        0.0000        0.0000        0.0000        0.0000        0.0000        0.0000        0.0000        0.0000        0.0000        0.0000        0.0000        0.0000        0.0000
        0.0000        0.0000        0.0000        0.0000        0.0000        0.0000        0.0000        0.0000        0.0000        0.0000       10.4201       17.0771       17.0717       15.1895        5.8092        3.4161        1.4800        9.7563       10.2360        7.5959        5.6919        7.2832        8.4148        8.1941        9.1139        2.4867        0.5608        1.0719        3.3164        0.8800        1.9891        7.2922        7.0573        7.5786        4.5407        4.1063        2.0314        3.4740        1.2525        0.8528        1.0287        0.8823        1.4909        2.2745        1.3430        1.3041        0.0967        1.0664        2.3929        3.2367        3.6496        2.8015        4.4332        3.5386        4.3601        8.0413        9.5698       12.5359        9.4264        7.9826        8.3161        8.4418        9.7946        8.0381        6.6114        6.6713       11.4886        8.0907        6.1094        7.1594        8.5062        7.1359        4.3251        4.4168        4.2482        3.1613        3.5782        2.9045        2.2567        0.6111        1.3036        3.8443        3.3841        1.6132        1.4136        2.6819        2.7741        3.1004        2.2602        3.9113        4.4692        6.4220        6.0384        5.0045        5.4330        8.7366        8.4271        7.6552        8.7043        9.2182        8.3992       10.3699        5.8658        5.7580        8.0698       10.6907       10.1021       11.4368        9.4396        9.1468       11.4126       11.6964       12.4934       14.0833       15.5757       19.6196       22.0729       22.5881       22.6582       17.5089       22.3909       31.5482       25.0021       24.6029       25.0685       28.1881       28.5026       31.3203       39.9948       45.4351       52.1360       66.2484       74.8309       70.0510       71.5714       57.6682       72.9702       76.2631      122.1025       89.4388       92.3556       92.9611       92.3156      110.0506      120.8681      135.8807      121.2441      131.5758      139.4026      142.1425      156.1090      141.1455      152.8535      137.7311      160.3987      123.0849      127.5482      131.4260      107.9227      110.9458      111.6279      120.1807      118.9158      131.0141      131.8674      144.4809      145.8935      134.9411      156.1625      168.0465      171.4447      148.5615      132.0330      129.7351      123.5498      115.8752      112.2995      116.6842      107.6037      100.4059       92.1940       77.8710       75.7073       79.0853       82.6723       75.9626       70.3143       53.7400       50.7053       44.4246        0.0000        0.0000        0.0000        0.0000        0.0000        0.0000        0.0000        0.0000        0.0000        0.0000        0.0000        0.0000        0.0000        0.0000        0.0000        0.0000        0.0000        0.0000        0.0000        0.0000        0.0000        0.0000        0.0000        0.0000        0.0000        0.0000        0.0000        0.0000        0.0000        0.0000        0.0000        0.0000        0.0000        0.0000        0.0000        0.0000        0.0000        0.0000        0.0000        0.0000        0.0000        0.0000        0.0000        0.0000        0.0000        0.0000        0.0000        0.0000        0.0000        0.0000        0.0000        0.0000        0.0000        0.0000        0.0000        0.0000        0.0000        0.0000        0.0000
        0.0000        0.0000        0.0000        0.0000        0.0000        0.0000        0.0000        0.0000        0.0000        0.0000        0.0000        7.0992       10.8159        6.9666        8.2526        7.6625        1.3051        3.7200        1.3913        8.3625       10.4623       19.5036       19.7283       11.9844       16.2949       21.3396        5.1774        3.1695        5.3141        8.3590        3.4611        8.5359        9.0598        8.9686        5.9514        5.5741        2.1069        1.1473        0.7792        0.5973        0.7848        1.9151        0.8378        1.2605        1.1210        0.6687        0.0219        0.0113        0.4389        0.9858        0.4530        0.3323        0.4378        1.1578        2.3516        5.0669        7.3175        8.4448        5.9634        9.4565        6.7062        8.1711       11.6125       13.7270        9.7747        5.0308        4.9839       11.3875       10.1068        6.1554        3.9613        2.4136        1.5467        3.0853        2.0768        2.5792        3.7862        4.6108        6.3039        0.5125        0.3365        1.4184        1.8756        2.3835        1.9391        0.2461        1.2286        3.1397        2.4403        2.9913        5.1528        6.7821        6.8149        4.6604        8.2022        8.9340       17.6005        8.4672        8.4698        5.7315       16.2539       16.1757       12.1072       11.8971        9.2685       10.0618       12.3926       14.3112       12.3319       12.8498       11.8760       11.9035       12.4496       15.9955       19.6170       21.4073       23.6142       24.6473       24.8387       24.4715       28.8598       25.0440       20.6077       27.0684       30.4524       35.5816       36.8549       49.7667       55.7703       54.2895       69.3854       76.8814       85.7380       81.9353       94.4329       78.0290       78.7472      128.1369      128.0959       95.6964       94.2624       91.4758      105.3201      112.5457      118.3365      122.2662      124.1927      141.2190      162.8556      157.5074      153.8576      146.4044      147.9481      154.7381      146.2886      126.8499      109.9512      111.5915      124.3206      114.4423      119.5842      113.0468      117.9225      127.7494      120.7179      124.0324      126.6128      136.8931      154.0447      160.9356      159.1266      120.7093      116.7092      111.2772       99.6127       95.3957       90.8990       94.9963      101.1066      100.2985       93.3014       86.2182       85.3735       87.3301       89.5770       84.4988       73.0335       61.2192       61.6673        0.0000        0.0000        0.0000        0.0000        0.0000        0.0000        0.0000        0.0000        0.0000        0.0000        0.0000        0.0000        0.0000        0.0000        0.0000        0.0000        0.0000        0.0000        0.0000        0.0000        0.0000        0.0000        0.0000        0.0000        0.0000        0.0000        0.0000        0.0000        0.0000        0.0000        0.0000        0.0000        0.0000        0.0000        0.0000        0.0000        0.0000        0.0000        0.0000        0.0000        0.0000        0.0000        0.0000        0.0000        0.0000        0.0000        0.0000        0.0000        0.0000        0.0000        0.0000        0.0000        0.0000        0.0000        0.0000        0.0000        0.0000        0.0000        0.0000        0.0000
        0.0000        0.0000        0.0000        0.0000        0.0000        0.0000        0.0000        0.0000        0.0000        0.0000        0.0000        0.0000        0.0000        0.0000        4.3011        4.1102        1.5162        4.6138        5.5308       21.0078       16.7081       16.0694       21.4672       11.4791       10.7342       15.6285       11.6791        8.2901        8.6441        8.8727        6.8816       10.6878       13.4619       10.4628        5.6583        7.1194        6.1391        2.0924        2.5635        0.6339        1.2597        0.2953        0.2075        1.2566        1.1293        0.9408        0.0166        0.0594        0.0506        0.9978        2.1191        5.5020        4.0086        4.7606        5.5123        5.9816        5.9460        6.7352        3.5011        6.5654        8.0307        8.8677        9.4077        6.0640        2.7723       11.5773       18.1562       12.8648        7.2498        8.8832        9.7924        5.6930        4.3989        5.7091        3.3029        4.8311        8.3277        6.5071        7.5129        5.9297        1.5377        1.2771        3.0754        3.1088        3.1235        1.5051        0.5997        2.9167        1.8563        2.9069       10.3729        8.9733        9.1573       11.2775       15.5127       19.5703       23.0454       12.6301        9.2992        7.5846        7.8943       13.0625       13.1586       16.5710       15.7373       15.5600       18.1961       12.9358       13.6319       15.0073       12.7312       13.5797       13.5157       15.0806       23.9707       23.0407       25.4688       28.0325       35.8390       38.1858       32.4225       33.0877       29.4034       32.9809       32.8635       36.9185       41.2142       60.6286       56.5216       75.3547       80.1320       79.0788       90.9238       91.3562      106.7330       87.1982      120.9109      125.1581       95.6588      100.7319      120.8624      117.4152      130.6351      135.6918      135.8042      117.9588      118.8063      138.9539      191.0738      193.9801      162.5677      144.3836      141.2005      155.9333      130.5842      126.9436      158.6451      130.5715      139.7819      108.4070      113.6195      109.6982      116.4375      126.5303      128.2642      126.3446      122.3083      128.7233      123.9317      162.3396      160.9901      103.1722       95.2439       92.4484       88.9239       87.8212       87.6007       94.1828       89.3747       93.2661       90.2533       91.8036       86.3107       89.0824       87.3285       94.4231        0.0000        0.0000        0.0000        0.0000        0.0000        0.0000        0.0000        0.0000        0.0000        0.0000        0.0000        0.0000        0.0000        0.0000        0.0000        0.0000        0.0000        0.0000        0.0000        0.0000        0.0000        0.0000        0.0000        0.0000        0.0000        0.0000        0.0000        0.0000        0.0000        0.0000        0.0000        0.0000        0.0000        0.0000        0.0000        0.0000        0.0000        0.0000        0.0000        0.0000        0.0000        0.0000        0.0000        0.0000        0.0000        0.0000        0.0000        0.0000        0.0000        0.0000        0.0000        0.0000        0.0000        0.0000        0.0000        0.0000        0.0000        0.0000        0.0000        0.0000        0.0000        0.0000        0.0000
        0.0000        0.0000        0.0000        0.0000        0.0000        0.0000        0.0000        0.0000        0.0000        0.0000        0.0000        0.0000        0.0000        0.0000        0.0000        0.0000        0.0000        0.0000        3.4778        7.9707       16.1403       13.6105       13.2346        7.9583       12.1389       11.6237        6.4210        2.4703        2.3799        5.9741        4.9924       11.5284       12.9409        8.9074        3.7729        5.5907        2.3355        5.4529        2.8270        1.3103        0.3583        1.2849        0.5352        1.0103        2.8813        3.2275        2.4266        2.0206        2.5150        2.1139        3.6091        5.5719        4.7786        2.9200        1.8260        5.2060        9.2796        7.1104        6.1807        7.0908       11.1805        5.9646        5.2062        8.0163        9.0242       16.7226       13.6680        8.8285        3.3655        1.8239        5.7465        4.6414        4.1633        4.2198        6.3111        7.0730        8.1303        4.3671        5.0314        3.9352        3.4134        1.6336        1.7548        2.1827        2.3370        1.8299        1.6417        9.1235        5.7100        7.7389       13.0641        7.9183       13.4752        8.7513        8.1526       12.8584       12.0486       17.2633       10.3592       25.8548       17.3016       24.7464       24.7851       12.8478       18.2847       17.5911       21.4032       18.3721       19.0101       17.0979       19.2483       16.5848       14.9258       16.1345       20.8924       25.6633       28.5922       35.8312       42.6472       51.1324       48.0271       45.7502       45.1780       49.2947       40.2314       36.4492       41.7062       63.8513       69.6254       80.5117       85.5468       84.9396      101.2515      108.5426      119.6162       92.2958      100.7406       94.6716      100.7347      136.8054      153.3179      152.5981      130.3193      128.1217      110.5738      126.9268      122.6715      130.2177      166.6418      177.7661      152.1177      125.8274      140.8452      143.4201      125.5181      145.5869      152.4618      135.3736      114.6236      113.6826      115.2055      111.7964      114.9337      121.8968      112.6564      103.1680      104.1546       98.1745      106.2489      117.1601      126.1553       97.5741       91.2517       90.3448       80.0577       90.8729      105.3813       94.4777       89.2676       94.5652       94.0468       95.1961       85.0608       87.2988       89.8350      102.1378        0.0000        0.0000        0.0000        0.0000        0.0000        0.0000        0.0000        0.0000        0.0000        0.0000        0.0000        0.0000        0.0000        0.0000        0.0000        0.0000        0.0000        0.0000        0.0000        0.0000        0.0000        0.0000        0.0000        0.0000        0.0000        0.0000        0.0000        0.0000        0.0000        0.0000        0.0000        0.0000        0.0000        0.0000        0.0000        0.0000        0.0000        0.0000        0.0000        0.0000        0.0000        0.0000        0.0000        0.0000        0.0000        0.0000        0.0000        0.0000        0.0000        0.0000        0.0000        0.0000        0.0000        0.0000        0.0000        0.0000        0.0000        0.0000        0.0000        0.0000        0.0000        0.0000        0.0000
        0.0000        0.0000        0.0000        0.0000        0.0000        0.0000        0.0000        0.0000        0.0000        0.0000        0.0000        0.0000        0.0000        0.0000        0.0000        0.0000        0.0000        0.0000        0.0000        3.5973        8.7048       12.1264       11.4755        2.8585        6.0212       13.2398       13.7461        4.4082        3.2199        3.4568        3.6268        6.5797        5.6103        5.8701        5.4061        5.5217        4.9311        3.1378        2.6834        4.8746        2.9119        2.4620        1.3955        1.5180        3.7380        6.0180        5.7900        3.9600        5.5920        8.1660        9.8700        8.2920        5.8320        6.0780        9.7740       10.4233       10.2896        6.8676        6.2764        7.2552       10.9428        8.3902       13.0384        6.2256        7.5263        6.5788        9.7985        7.4380        4.3647        1.9085        3.9912        6.0374        4.3470        3.5487        4.9961        6.0086        9.6765        3.2522        5.2893        5.3571        7.9401        7.8017        3.9547        4.4502        3.8968        7.0602        8.1621       10.0304        8.5104       10.4464       10.1405       14.3976       11.9131       11.6332        7.6792        7.3756       11.7756        9.0730        7.9969       12.2624        8.0337       16.3880       22.5231       33.4642       34.7369       40.6407       34.5629       25.5497       20.9801       20.5242       26.5385       23.4725       22.0229       25.2085       30.9807       31.9795       35.1917       44.5937       40.2548       46.9214       49.5935       43.7150       45.1042       57.8473       52.0643       49.4692       60.4874       79.0190       79.2564       74.0821       84.5859      111.5412      111.1136      112.0451       94.3903       81.3499       90.7398       88.2286       97.2528      139.3953      159.6280      115.8472      114.1706      118.8040      136.9121      123.6862      133.6556      148.7308      122.6769      131.1716      138.1832      125.6537      138.2794      146.3869      140.1838      149.9788      168.4175      142.2934      125.5980      137.4492      143.9277      119.6621      116.8237      103.8941       98.4886       97.2225       98.9636      108.7766      116.5363      140.0548      123.8952      125.2519      121.7207      113.0307       87.4585      103.1815      103.7569      109.3456      108.5637       94.6838       90.4452       85.0872       81.7315       71.3582       75.9986       84.1488        0.0000        0.0000        0.0000        0.0000        0.0000        0.0000        0.0000        0.0000        0.0000        0.0000        0.0000        0.0000        0.0000        0.0000        0.0000        0.0000        0.0000        0.0000        0.0000        0.0000        0.0000        0.0000        0.0000        0.0000        0.0000        0.0000        0.0000        0.0000        0.0000        0.0000        0.0000        0.0000        0.0000        0.0000        0.0000        0.0000        0.0000        0.0000        0.0000        0.0000        0.0000        0.0000        0.0000        0.0000        0.0000        0.0000        0.0000        0.0000        0.0000        0.0000        0.0000        0.0000        0.0000        0.0000        0.0000        0.0000        0.0000        0.0000        0.0000        0.0000        0.0000        0.0000        0.0000
        0.0000        0.0000        0.0000        0.0000        0.0000        0.0000        0.0000        0.0000        0.0000        0.0000        0.0000        0.0000        0.0000        0.0000        0.0000        0.0000        0.0000        0.0000        0.0000        4.4183        9.6142       16.6398       10.6530        5.7523        9.6245       14.5309       10.8047        9.5746        8.1486        7.4399        6.6443        7.7413        4.5443        2.9012        4.5630        7.3315        5.6209        1.5264        1.0112        3.4587        6.5642        4.8830        3.2240        3.5040        2.8140        3.4740        4.9380        6.8940        5.3100        4.0200        3.6660        1.7280        3.7800        5.8860        5.0820        3.4415        5.2078        6.2225        5.3034        7.0968        7.0616        2.9924        1.3070        2.4455        8.3830        6.6299        3.9655        5.5300        4.1834        4.0280        5.8257        4.3926        3.7126        3.2593        6.2054       10.1507       11.1421       10.1582        8.4737        6.1254        3.5543        3.9948        2.8626        4.2723        5.5502        8.4931        7.5158       10.7964        9.0643        8.8950       11.8954        9.4931       10.5536       11.6269       11.3766       10.9348        9.3825       10.3983       11.0446       12.3560        9.9540       12.8803       22.6578       39.4010       60.9133       59.0321       37.2370       32.2966       27.7654       25.7935       27.4238       23.7147       25.1730       29.7206       32.0439       36.4410       38.5136       50.2474       50.6362       54.7650       44.2617       36.8978       39.2327       62.7727       66.2396       72.3950       69.2002       77.2378       62.6405       71.8341       70.8755       82.8685       84.8427       82.3258      106.7891      123.1023       92.0424       95.7495      107.0766      133.1073      132.2792      121.7027      120.6676      105.0125      110.7342      132.1649      133.2467      147.9989      139.4911      135.2589      143.7774      138.6649      138.6173      150.7560      168.6471      159.2932      143.6199      144.7277      145.1742      149.6481      140.5376      136.9559      121.0196      110.2093      104.2765      117.1477      105.4845      126.8878      128.7285      135.5819      136.9928      128.4052      126.6627      109.0961      121.6429      110.1760      109.1920      114.3294      111.1992       95.1272       87.0743       78.1092       73.5877       67.6312       64.0462       75.4066       71.3242       72.3527        0.0000        0.0000        0.0000        0.0000        0.0000        0.0000        0.0000        0.0000        0.0000        0.0000        0.0000        0.0000        0.0000        0.0000        0.0000        0.0000        0.0000        0.0000        0.0000        0.0000        0.0000        0.0000        0.0000        0.0000        0.0000        0.0000        0.0000        0.0000        0.0000        0.0000        0.0000        0.0000        0.0000        0.0000        0.0000        0.0000        0.0000        0.0000        0.0000        0.0000        0.0000        0.0000        0.0000        0.0000        0.0000        0.0000        0.0000        0.0000        0.0000        0.0000        0.0000        0.0000        0.0000        0.0000        0.0000        0.0000        0.0000        0.0000        0.0000        0.0000        0.0000
        0.0000        0.0000        0.0000        0.0000        0.0000        0.0000        0.0000        0.0000        0.0000        0.0000        0.0000        0.0000        0.0000        0.0000        0.0000        0.0000        0.0000        0.0000        0.0000        0.0000       11.9354       10.5789        7.7858        9.0887        7.0132        6.9315       10.0596        5.0825        8.7536        3.7989        3.4635        5.0870        1.6179        0.2149        1.2560        4.9753        2.0414        3.3965        2.9395        5.4927        7.3686        7.0968        4.2812        5.8620        4.5120        2.0280        4.9500        7.0020        6.1980        5.9160        2.7660        3.0960        5.0100        5.0460        4.4100        4.6850        6.9801        4.2489        1.6614        4.1756        4.7340        6.3766        6.9287        6.9717        5.9511        4.1717        1.7982        2.6777        4.7838        3.9058        2.2553        2.0999        3.8127        2.9913        2.6142        6.9893        8.1298        6.7855        8.7993        8.9589        5.9036        2.7174        3.3872        7.6804        7.4858       10.4393        9.0561        6.6885        7.6807        8.2992       12.5782       12.2281       16.1769       14.2986       14.6679       15.3225       20.1406       16.5028       11.3953       17.2506       23.2139       25.5413       20.5337       39.5213       44.7511       77.0400       65.7193       30.8929       29.3367       29.7049       28.6179       24.8922       25.9941       32.0167       40.7506       41.9413       45.1486       47.8325       51.7269       56.0493       50.3247       41.8810       45.3964       68.8751       70.7700       74.4579       67.9221       75.2141       71.7444       71.4039       63.6474       79.5066       75.9829       75.9441       82.6968      125.3417       95.6405       92.8792      102.8642      123.3746      128.4977      140.3368      125.6198      112.8088       97.6760      117.8145      127.0469      150.0709      148.6960      149.5590      159.6924      144.2410      142.5008      151.9278      170.5935      174.5362      159.5967      135.0296      145.0319      146.3153      141.9232      135.2246      128.9666      126.9869      131.2609      134.6809      113.3299      121.8108      116.1325      129.0840      134.1678      129.0351      119.4879      116.2105      117.8209      120.7117      110.3885      114.5964       99.9310       93.2297       86.8827       80.6668       71.7280       68.2558       65.0210       57.6457       65.9668       58.9175       56.1997        0.0000        0.0000        0.0000        0.0000        0.0000        0.0000        0.0000        0.0000        0.0000        0.0000        0.0000        0.0000        0.0000        0.0000        0.0000        0.0000        0.0000        0.0000        0.0000        0.0000        0.0000        0.0000        0.0000        0.0000        0.0000        0.0000        0.0000        0.0000        0.0000        0.0000        0.0000        0.0000        0.0000        0.0000        0.0000        0.0000        0.0000        0.0000        0.0000        0.0000        0.0000        0.0000        0.0000        0.0000        0.0000        0.0000        0.0000        0.0000        0.0000        0.0000        0.0000        0.0000        0.0000        0.0000        0.0000        0.0000        0.0000        0.0000        0.0000        0.0000
        0.0000        0.0000        0.0000        0.0000        0.0000        0.0000        0.0000        0.0000        0.0000        0.0000        0.0000        0.0000        0.0000        0.0000        0.0000        0.0000        0.0000        0.0000        0.0000        0.0000        0.0000       10.0620       10.2324        9.5462        6.8243        6.0181        4.5513        4.1790        5.2147        4.2936        2.4087        0.8636        0.7008        0.8483        1.4206        4.6634        1.2110        3.9259        4.2508        2.7318        2.4852        1.2794        2.8402        4.2180        5.6220        7.0200        7.6260        9.5640        9.8640        3.1320        3.1800        3.4080        3.1680        1.9980        3.2760        4.5434        3.1171        2.0579        2.7503        2.1721        2.6935        3.9688        4.6066        4.1909        3.7914        2.5335        3.1519        3.0920        2.2840        2.1348        2.3956        3.2248        2.8094        2.4029        1.9158        3.4268        4.7013        3.1222        4.6240        3.4958        1.3890        5.9109        3.2395        5.7712        9.6497       10.8928       11.7371        7.2050        7.3290        5.8805        6.6684       13.4204       18.1739       17.9648       23.3913       21.0874       25.0822       20.5537       21.3175       28.7753       29.7611       20.9261       21.6308       34.5805       35.4210       50.5076       42.6048       34.5286       33.6550       40.3460       42.7447       44.0438       39.7182       45.2952       40.1501       41.2656       43.4019       46.6301       62.7297       75.1209       68.2759       55.0596       46.6639       64.9603       60.4009       63.8183       54.0506       69.2106       67.8812       64.5234       59.1779       66.6907       71.0917       79.1573       79.0808       82.7784       91.1038       89.6647       99.2004      114.2840      125.7723      128.7915      125.2620      111.1393      113.8751      110.0099      125.1499      156.7823      136.6577      140.3636      144.2540      166.0521      153.5717      149.1055      156.2902      172.1882      147.9742      125.9233      139.5674      130.4573      129.3491      125.0210      127.1951      127.0252      126.4908      124.2738      135.7420      135.6778      118.7553      121.9785      132.8896      134.4694      124.5691      126.5371      121.3722       96.5363      102.8746      105.1254      107.1482       96.6042       88.6893       74.9448       73.9541       67.7065       73.2614       69.9386       66.0444       58.0859       58.4205       45.5043        0.0000        0.0000        0.0000        0.0000        0.0000        0.0000        0.0000        0.0000        0.0000        0.0000        0.0000        0.0000        0.0000        0.0000        0.0000        0.0000        0.0000        0.0000        0.0000        0.0000        0.0000        0.0000        0.0000        0.0000        0.0000        0.0000        0.0000        0.0000        0.0000        0.0000        0.0000        0.0000        0.0000        0.0000        0.0000        0.0000        0.0000        0.0000        0.0000        0.0000        0.0000        0.0000        0.0000        0.0000        0.0000        0.0000        0.0000        0.0000        0.0000        0.0000        0.0000        0.0000        0.0000        0.0000        0.0000        0.0000        0.0000        0.0000        0.0000
        0.0000        0.0000        0.0000        0.0000        0.0000        0.0000        0.0000        0.0000        0.0000        0.0000        0.0000        0.0000        0.0000        0.0000        0.0000        0.0000        0.0000        0.0000        0.0000        0.0000        0.0000        9.5480       14.5602        5.0870        3.9925        5.4862        2.7404        1.7855        2.6290        2.6397        3.1318        2.4792        0.8999        1.1966        1.2354        5.9510        2.7699        3.0496        2.5059        2.8375        1.3713        0.4319        1.5970        2.4180        4.0020        8.6040        9.2580       12.1086       13.9869       12.7439        8.1550        4.8965        3.0792        4.9507        5.6971        7.0295        6.8041        3.7256        3.0091        2.0380        2.0696        2.0157        3.1712        2.1003        3.3868        6.1174        4.4278        5.3742        8.3818        8.1194        4.0176        3.6748        5.7065        5.0013        2.5224        2.3720        1.6716        2.2948        3.0892        5.2552        1.5119        3.6118        7.9009       11.4331       12.6349       20.1283       16.7082        9.3853       12.0904       11.1179        9.8193       16.5935       17.9322       24.3386       27.1676       21.8657       22.1124       24.4983       22.8480       30.6573       32.1575       33.5406       39.1613       39.9747       34.7637       40.2305       37.9017       36.0727       41.5736       49.0732       53.6700       47.2621       53.1557       53.4597       52.5331       46.6509       56.2411       58.5039       70.8381       80.4782       93.4781       67.1270       72.4539       64.6197       61.2778       57.7147       45.1829       54.5734       50.6223       51.8744       53.2189       63.3451       56.2738       61.9239       77.7342       76.5567       92.1351       92.2516       90.8910      108.2641      119.4965      127.4476      121.4202      134.4468      126.1826      124.5958      127.3767      155.4046      147.9541      155.2234      166.0117      187.9066      189.6641      175.2681      145.7439      140.5902      137.7900      129.7679      136.6900      149.0864      142.1452      134.5960      137.9029      139.3938      141.3963      150.0000      147.3538      155.3169      154.8324      153.8497      169.1330      174.8852      169.5756      146.5751      122.5762      138.0113      149.6073      123.3106      107.9121       96.7614       98.2005       86.3360       73.9298       67.3873       70.3979       68.8378       58.6379       51.3383       46.4418       50.8275        0.0000        0.0000        0.0000        0.0000        0.0000        0.0000        0.0000        0.0000        0.0000        0.0000        0.0000        0.0000        0.0000        0.0000        0.0000        0.0000        0.0000        0.0000        0.0000        0.0000        0.0000        0.0000        0.0000        0.0000        0.0000        0.0000        0.0000        0.0000        0.0000        0.0000        0.0000        0.0000        0.0000        0.0000        0.0000        0.0000        0.0000        0.0000        0.0000        0.0000        0.0000        0.0000        0.0000        0.0000        0.0000        0.0000        0.0000        0.0000        0.0000        0.0000        0.0000        0.0000        0.0000        0.0000        0.0000        0.0000        0.0000        0.0000        0.0000
        0.0000        0.0000        0.0000        0.0000        0.0000        0.0000        0.0000        0.0000        0.0000        0.0000        0.0000        0.0000        0.0000        0.0000        0.0000        0.0000        0.0000        0.0000        0.0000        0.0000        0.0000       15.4413        8.6635        2.2247        2.4254        2.1800        2.7134        2.0095        0.5174        0.4899        0.6604        0.8905        0.9194        0.5208        0.5338        0.7330        0.7840        0.4721        1.0262        1.2264        0.8117        0.9834        2.3518        3.5040        4.0200        4.8720        6.1020        6.7601        7.5175        5.4131        7.4930        7.4573        9.5749        6.2605        8.7215        7.9961        5.6225        5.2741        5.4077        5.5199        7.8908        6.7840        6.9230        6.0944        7.7275        5.6213        4.4669        4.0579        2.5214        3.1662        6.4760        8.6136        8.3435        3.4932        2.9217        4.5007        3.9674        4.7776        8.4988       11.1109        5.8110        3.8097        8.6337       10.3529       14.0057       18.8065       11.1079       11.3832       12.1624       15.0920       15.3580       20.6344       18.4916       22.7792       25.0120       25.6945       27.5334       31.4660       34.2799       43.2510       41.6704       42.7750       37.2887       41.6781       35.0026       40.1299       40.8978       40.7272       50.2475       59.1227       54.2281       54.2429       48.0707       53.9538       61.6303       55.3976       55.0717       53.4300       66.9180       79.1575       79.5075       85.6064       71.7019       60.5997       50.9443       49.8301       42.6802       37.5714       38.7732       42.1048       49.2769       65.5504       67.1760       75.6724       84.3965       91.5782       88.4837       86.0484       98.3333      109.5908      116.5407      119.3572      133.9552      122.7148      108.6329      121.3966      122.1468      146.7386      135.2673      151.8851      140.9972      174.0817      176.9088      165.8019      137.0203      154.0804      136.4192      138.0009      138.4189      155.7053      146.6914      142.5021      138.9861      138.5002      128.6433      136.3200      139.3690      166.1545      162.3813      178.4506      170.1865      168.6834      168.6599      145.4369      125.1251      127.1690      126.5959      109.1140      116.5140       85.0287      112.0206       89.9663       80.3681       64.5253       67.7244       61.4161       47.4733       44.3600       47.7463       46.1762        0.0000        0.0000        0.0000        0.0000        0.0000        0.0000        0.0000        0.0000        0.0000        0.0000        0.0000        0.0000        0.0000        0.0000        0.0000        0.0000        0.0000        0.0000        0.0000        0.0000        0.0000        0.0000        0.0000        0.0000        0.0000        0.0000        0.0000        0.0000        0.0000        0.0000        0.0000        0.0000        0.0000        0.0000        0.0000        0.0000        0.0000        0.0000        0.0000        0.0000        0.0000        0.0000        0.0000        0.0000        0.0000        0.0000        0.0000        0.0000        0.0000        0.0000        0.0000        0.0000        0.0000        0.0000        0.0000        0.0000        0.0000        0.0000        0.0000
        0.0000        0.0000        0.0000        0.0000        0.0000        0.0000        0.0000        0.0000        0.0000        0.0000        0.0000        0.0000        0.0000        0.0000        0.0000        0.0000        0.0000        0.0000        0.0000        0.0000        0.0000        6.5366        3.7411        2.3281        2.4800        1.7798        0.5608        0.6773        0.6001        0.2516        0.2388        0.2416        0.2351        0.2474        0.3117        0.2810        0.8278        0.4920        0.9037        1.0217        1.0322        0.7051        1.7084        2.5980        2.0640        4.4640        6.0840        4.2515        3.8236        1.3600        0.7034        1.4427        2.1114        2.8750        6.3356        7.9670        4.9777        6.1971        7.0433       11.2227       13.8499       16.8079       10.5504        8.9712        8.6535        7.4534        4.9595        2.9881        2.3887        5.5600        7.8785        6.6891        5.3209        3.3076        7.6967       17.6001       13.4900        7.9405        7.2673        9.4669       12.0813        9.1373        6.9041       18.7122       15.5967       22.3883       18.6115       17.8957       17.7201       16.9433       19.9848       24.4081       29.7584       29.4464       31.5859       36.1332       36.2644       36.0965       45.6505       46.8474       47.1543       51.3443       51.9415       46.2293       39.9971       45.7122       55.4806       46.0464       51.5265       60.3327       55.0114       52.1949       43.4880       48.0827       62.0246       59.5980       62.4797       58.3216       57.4862       73.1455       65.2437       74.4178       61.2700       47.1908       34.0158       39.5903       40.4674       58.9132       44.2413       48.2282       66.1039      102.0542      114.9811      142.9144      106.9196      107.7715      110.8872      104.0397      103.3250      115.6569      117.8213      134.5636      144.1113      132.7667      126.9034      128.3854      131.3540      132.5656      131.6012      132.8496      138.8097      156.2805      176.0858      162.7636      139.2746      133.1593      128.2440      139.0089      131.7873      149.7273      149.0315      144.5715      132.6399      135.6917      132.6706      138.6129      136.5017      144.5197      152.7898      157.7163      158.1182      162.6009      134.3867      144.4389      126.7173      108.0834       98.9582       90.0416       94.0220       80.3344      104.0491      107.0279       81.2452       68.4089       65.8370       57.4738       52.1668       45.7480       44.7862       42.2651       35.0505        0.0000        0.0000        0.0000        0.0000        0.0000        0.0000        0.0000        0.0000        0.0000        0.0000        0.0000        0.0000        0.0000        0.0000        0.0000        0.0000        0.0000        0.0000        0.0000        0.0000        0.0000        0.0000        0.0000        0.0000        0.0000        0.0000        0.0000        0.0000        0.0000        0.0000        0.0000        0.0000        0.0000        0.0000        0.0000        0.0000        0.0000        0.0000        0.0000        0.0000        0.0000        0.0000        0.0000        0.0000        0.0000        0.0000        0.0000        0.0000        0.0000        0.0000        0.0000        0.0000        0.0000        0.0000        0.0000        0.0000        0.0000        0.0000
        0.0000        0.0000        0.0000        0.0000        0.0000        0.0000        0.0000        0.0000        0.0000        0.0000        0.0000        0.0000        0.0000        0.0000        0.0000        0.0000        0.0000        0.0000        0.0000        0.0000        0.0000        0.0000        1.9519        1.6907        1.0437        0.9696        0.5079        0.7383        0.8265        0.5768        0.8296        0.2196        0.2036        0.1759        0.2227        0.8538        0.8504        0.1125        0.5188        3.7163        2.4839        1.2338        1.2085        1.8960        1.4580        2.4300        1.7640        2.0771        2.6219        2.4262        1.9995        1.4905        0.8397        2.7279        4.2330        5.8713        5.6359        7.7500        7.5282       10.3528       10.7517        9.0823        8.9421        9.8943        8.4809        4.3965        7.0461        6.1920        8.4150        6.4797        6.8802        7.9735        8.1818       12.5929       12.1059       19.7260       27.7310       18.2091       10.6771       16.1283        8.8675       13.2969       19.0997       21.7050       22.5403       30.1402       23.6970       19.2856       19.9741       22.3130       21.8056       24.1864       29.3105       30.0602       34.1256       47.4050       51.9664       50.2968       52.4817       47.1342       46.4335       49.9809       43.6780       41.6829       46.4422       53.8509       59.1824       50.6944       59.9393       56.8973       67.4206       45.9070       41.6177       51.9935       64.9951       75.4762       81.5639       72.5730       73.9103       92.3430       82.7337       62.5434       61.0428       63.6210       37.6589       37.4153       43.1359       45.2002       47.4304       52.0458       82.3638      104.2241      102.0790      114.1710      123.9269      130.1283      123.6317      124.6509      117.5667      128.9447      126.8840      120.2789      126.6840      166.8374      132.5777      121.3005      126.7166      143.7951      123.4393      118.8574      127.7191      125.2402      138.5505      150.0908      136.7076      129.1341      120.7934      131.4748      131.9364      146.3421      139.8992      145.0358      133.9774      147.7617      124.1320      132.4143      132.6333      144.2020      133.5225      137.2762      144.6021      173.8973      146.1681      173.6187      117.7441       99.5740       91.8983       90.3133       89.3183       99.6715      101.7869       89.6131       77.4763       67.9350       62.7816       64.2839       56.1388       48.8808       44.4649       42.2660       37.0278        0.0000        0.0000        0.0000        0.0000        0.0000        0.0000        0.0000        0.0000        0.0000        0.0000        0.0000        0.0000        0.0000        0.0000        0.0000        0.0000        0.0000        0.0000        0.0000        0.0000        0.0000        0.0000        0.0000        0.0000        0.0000        0.0000        0.0000        0.0000        0.0000        0.0000        0.0000        0.0000        0.0000        0.0000        0.0000        0.0000        0.0000        0.0000        0.0000        0.0000        0.0000        0.0000        0.0000        0.0000        0.0000        0.0000        0.0000        0.0000        0.0000        0.0000        0.0000        0.0000        0.0000        0.0000        0.0000        0.0000        0.0000        0.0000
        0.0000        0.0000        0.0000        0.0000        0.0000        0.0000        0.0000        0.0000        0.0000        0.0000        0.0000        0.0000        0.0000        0.0000        0.0000        0.0000        0.0000        0.0000        0.0000        0.0000        0.0000       10.0924        6.7856        2.5311        0.9112        1.5079        1.3179        0.6220        1.7186        2.0487        0.9877        0.4487        0.1720        0.0000        0.0000        0.6459        1.0383        0.9741        1.7143        2.4967        3.4178        2.0615        2.0417        3.7772        3.5952        3.5409        1.2547        1.1428        3.2229        5.3448        3.9526        1.4936        0.1360        1.1812        2.9782        2.7707        5.0970        4.5318        5.2095        2.9263        3.2562        3.8932        4.9523        6.5202        5.8474        4.2663        4.6673        6.5089        6.9562        9.8919        8.7662        9.2998       12.0253       10.0855       12.7698       10.5623       13.6410        9.8460        9.4343       11.8685       14.9126       15.0507       17.6435       15.6550       20.7867       17.8870       15.3711       21.5639       23.4374       20.7780       23.7614       34.8285       38.5331       43.1187       43.3226       53.6523       77.5805       80.9364       73.8348       47.9382       45.9158       46.0005       45.7174       39.8055       37.8180       41.4270       40.4431       41.8486       49.9181       50.0671       41.7007       40.0750       46.7062       47.9290       56.0166       84.5505       91.2517       96.4940       88.5249       87.3103       79.7022       80.1392       78.1863       63.5036       49.5593       47.3937       44.1026       48.5328       43.4969       54.9702       64.0692       86.9666       89.4418       86.9248      112.4394      104.0872      115.4912      131.9650      165.7222      143.9716      124.4884      139.7448      141.4804      140.1885      141.0598      134.0133      117.8819      110.0779      110.9350      103.3818      114.0476      107.8519      107.2279      103.6651      112.9010      108.1673      111.9130      112.2826      122.1960      134.9266      134.1369      141.0300      125.9570      135.0537      126.9222      131.1791      129.1164      135.1963      136.2984      128.6042      124.5003      124.2832      145.6451      173.8691      117.1091       98.0922       91.2864       90.4862       99.2693      105.9163      108.9428       89.8083       79.9568       75.5121       69.8105       65.4126       57.5184       48.9414       47.7043       45.8306       44.7285       38.0551        0.0000        0.0000        0.0000        0.0000        0.0000        0.0000        0.0000        0.0000        0.0000        0.0000        0.0000        0.0000        0.0000        0.0000        0.0000        0.0000        0.0000        0.0000        0.0000        0.0000        0.0000        0.0000        0.0000        0.0000        0.0000        0.0000        0.0000        0.0000        0.0000        0.0000        0.0000        0.0000        0.0000        0.0000        0.0000        0.0000        0.0000        0.0000        0.0000        0.0000        0.0000        0.0000        0.0000        0.0000        0.0000        0.0000        0.0000        0.0000        0.0000        0.0000        0.0000        0.0000        0.0000        0.0000        0.0000        0.0000        0.0000
        0.0000        0.0000        0.0000        0.0000        0.0000        0.0000        0.0000        0.0000        0.0000        0.0000        0.0000        0.0000        0.0000        0.0000        0.0000        0.0000        0.0000        0.0000        0.0000        0.0000        8.8239       13.2763        8.4071        4.1096        1.8740        2.0295        1.3430        0.7648        1.6776        1.7668        0.7524        0.0000        0.0000        0.0000        0.1540        1.6369        0.5048        2.0936        2.3876        3.2661        3.3232        4.7496        4.1898        4.1555        5.1631        4.5574        2.4559        2.6929        1.1806        1.4999        1.3756        1.0847        1.7397        3.1604        3.4800        2.9662        4.0145        6.2376        6.9820        5.9782        4.5473        6.0481        6.8165        7.3736        7.6434        6.1691        4.4338        4.4901        4.4186        5.3944        7.0594       10.2299       10.3787       11.2658       11.9148       10.0475       12.0502        9.0504       13.2757       18.2494       16.9499       17.1039       14.7190       17.2004       19.2540       17.8852       15.5982       19.0222       17.6307       20.4254       21.3138       32.8192       36.9771       43.4498       73.6375       90.6848       82.4108       70.3354       56.8757       46.4900       48.2623       45.1838       50.7470       44.2559       32.5076       32.4128       36.2675       43.0222       42.4746       47.3610       40.4513       37.8139       33.9474       64.9431       76.2413       75.5233       58.8589       60.6184       66.7585       70.3363       73.2146       72.5860       72.5222       65.0034       71.4544       49.2165       47.1014       51.4797       45.8417       46.8160       51.2190       66.1945       75.2236       68.9984       68.7337       86.5270       87.5158       94.3489       86.8327      101.4693       97.7650       92.2551      111.7869      104.1470      103.2307      121.9558      112.7508      100.3945       84.7726       88.8646       97.1114      102.4069      106.8641       96.9435      104.0670      106.5432       99.5665       94.9774      103.2163      134.0819      136.3820      131.5932      127.6029      132.9519      130.9400      136.7000      129.4282      125.3062      130.8394      121.4425      110.9045      111.7954      112.5965      146.3893      131.8573      100.7908       96.7876       90.7523      101.7999      109.5273      100.4805       95.4691       83.1921       67.3529       69.3473       56.5218       51.9954       46.8533       46.7044       46.4105       45.7011       39.0158       36.3069        0.0000        0.0000        0.0000        0.0000        0.0000        0.0000        0.0000        0.0000        0.0000        0.0000        0.0000        0.0000        0.0000        0.0000        0.0000        0.0000        0.0000        0.0000        0.0000        0.0000        0.0000        0.0000        0.0000        0.0000        0.0000        0.0000        0.0000        0.0000        0.0000        0.0000        0.0000        0.0000        0.0000        0.0000        0.0000        0.0000        0.0000        0.0000        0.0000        0.0000        0.0000        0.0000        0.0000        0.0000        0.0000        0.0000        0.0000        0.0000        0.0000        0.0000        0.0000        0.0000        0.0000        0.0000        0.0000        0.0000
        0.0000        0.0000        0.0000        0.0000        0.0000        0.0000        0.0000        0.0000        0.0000        0.0000        0.0000        0.0000        0.0000        0.0000        0.0000        0.0000        0.0000        0.0000        0.0000        0.0000       30.0293       18.8598       12.6461        5.4201        4.6306        2.5824        3.3248        0.4887        0.5067        0.6301        0.5446        0.0000        0.0000        0.0000        0.2216        1.7707        2.1237        1.7332        1.3606        1.1437        0.6974        1.8877        2.1110        2.1316        2.9142        4.3153        4.1611        3.5456        3.3327        3.7974        4.5262        4.7081        5.6147        7.5676        8.7671        6.2092        5.0312        5.1193        7.7884        4.6893        5.2872        5.5315        4.8783        6.0095        4.2707        4.5139        3.9937        4.8387        6.0416        7.3716        8.2061        7.9006        8.7402       10.5869        8.9740        7.8629        8.8931        8.5900       10.3748       12.9378       13.0223       17.8408       12.8029       24.1942       26.3467       17.7247       18.1359       17.3215       16.9163       22.2472       25.4732       30.4337       33.6887       32.2194       42.8737       50.4750       48.0043       39.7634       40.3287       43.9960       42.3739       41.7285       37.3353       34.6700       30.5491       32.1360       28.7631       40.4276       36.7853       42.7770       30.6099       33.1756       41.4328       44.4699       52.0314       65.2516       67.2779       68.2076       49.6828       50.9861       75.9950       65.4672       62.2355       54.4891       59.1892       47.8906       44.9928       45.0519       33.1336       34.1233       42.0907       54.3243       54.9285       54.9396       62.0871       89.9261       81.4968       97.0651      106.0776      105.0567       89.9160       95.0516       96.8242       87.2384       82.4089       90.2663       99.6770       91.6668       79.4443       74.4257       81.9903       87.8481       96.4278      102.8582       98.6141       94.4269       90.1442       88.8835       99.8313      127.4382      140.8820      136.9910      122.9508      126.4899      133.5766      132.9616      125.8780      120.0283      121.4423      107.4213      103.0318      104.8953      104.7539      125.7261      144.1998      100.5587       94.9499       94.8199       98.0882       93.8857       91.7627       81.3013       73.0254       64.1427       64.0798       56.8142       57.6501       46.6313       45.9475       45.9431       39.5311       34.3933       33.1470       23.9098        0.0000        0.0000        0.0000        0.0000        0.0000        0.0000        0.0000        0.0000        0.0000        0.0000        0.0000        0.0000        0.0000        0.0000        0.0000        0.0000        0.0000        0.0000        0.0000        0.0000        0.0000        0.0000        0.0000        0.0000        0.0000        0.0000        0.0000        0.0000        0.0000        0.0000        0.0000        0.0000        0.0000        0.0000        0.0000        0.0000        0.0000        0.0000        0.0000        0.0000        0.0000        0.0000        0.0000        0.0000        0.0000        0.0000        0.0000        0.0000        0.0000        0.0000        0.0000        0.0000        0.0000        0.0000        0.0000
        0.0000        0.0000        0.0000        0.0000        0.0000        0.0000        0.0000        0.0000        0.0000        0.0000        0.0000        0.0000        0.0000        0.0000        0.0000        0.0000        0.0000        0.0000        0.0000        0.0000       10.6427        8.6815        8.2203        3.4294        2.3653        5.2410        4.5458        2.7039        0.9748        0.9318        0.1545        0.0000        0.0247        0.0000        0.0000        1.2640        2.2914        2.5159        1.4654        1.8399        1.9129        1.9553        1.5413        1.5435        2.4486        3.0824        1.7316        2.3237        5.4155        3.0008        3.0479        5.1083        6.8920        6.7865       10.8393        8.1455        6.3267        5.6187        3.9551        3.6422        3.5922        2.0947        3.7102        3.0390        2.4856        2.9587        3.3062        4.6518        5.4564        7.2036        7.8063        7.3873        6.1727        6.3821        6.5720        5.8317        5.6562        6.6893        7.5640       10.6156       10.8440       14.2297       15.5948       18.9105       19.4519       18.5684       20.1778       18.8219       27.0640       25.8774       25.0057       27.8583       30.8303       34.9972       40.0163       41.3936       48.9221       41.7406       44.8087       40.1066       35.3403       39.1729       42.2609       36.1201       33.7169       41.7045       37.0489       48.0321       40.4437       35.8719       30.1448       28.7963       27.2524       39.9556       43.1406       57.2809       57.3692       58.0810       45.2091       56.5913       65.2972       55.6575       49.8459       47.3757       49.7049       49.2522       47.6152       38.0459       32.3834       34.7341       32.5813       42.6209       49.3103       55.9500       85.2259       94.7295      102.3994      114.0687      122.8361      100.6767       95.7878       87.1805       89.1681       90.4791       76.9055       79.9144       77.4167       79.8030       86.1033       86.3015       93.0294       99.4512       88.2416      101.3019       91.5355       83.0795       86.2928       92.5362       94.0944      121.9165      130.8048      128.1195      127.6425      119.7929      123.9513      120.6634      119.5451      114.2610      108.1386      102.1070       97.5490      100.7541      109.5965      152.5509      164.8732       88.7456       84.3528       86.7997       90.2506      121.2040      117.9371      116.7101       84.4557       67.8255       63.9206       58.0689       64.3086       49.8976       42.7633       41.8597       36.6979       38.3891       35.6851       27.0680       22.8613        0.0000        0.0000        0.0000        0.0000        0.0000        0.0000        0.0000        0.0000        0.0000        0.0000        0.0000        0.0000        0.0000        0.0000        0.0000        0.0000        0.0000        0.0000        0.0000        0.0000        0.0000        0.0000        0.0000        0.0000        0.0000        0.0000        0.0000        0.0000        0.0000        0.0000        0.0000        0.0000        0.0000        0.0000        0.0000        0.0000        0.0000        0.0000        0.0000        0.0000        0.0000        0.0000        0.0000        0.0000        0.0000        0.0000        0.0000        0.0000        0.0000        0.0000        0.0000        0.0000        0.0000        0.0000
        0.0000        0.0000        0.0000        0.0000        0.0000        0.0000        0.0000        0.0000        0.0000        0.0000        0.0000        0.0000        0.0000        0.0000        0.0000        0.0000        0.0000        0.0000        0.0000        0.0000        0.0000        7.6928        8.6963       15.1610       16.0620       15.3363       12.2463        7.1123        5.0815        5.1390        5.6826        1.0535        0.1445        0.3043        0.1592        1.5766        4.0097        3.8456        2.2413        3.1418        5.0507        3.1242        1.6212        0.7327        0.4787        2.4249        2.0868        2.4664        2.8969        3.2578        5.3270        6.3915        7.7147        5.6611        6.1770        4.7679        3.6863        2.3726        1.6861        1.7903        1.8594        1.0125        1.3415        2.3678        3.2207        5.0336        4.9842        4.4453        8.5123        7.4492        5.8521        5.6205        6.7073        6.4947        6.9995        7.7436        6.7027        7.2224        7.4561       10.2419       11.2107       11.5151       15.3398       19.7672       21.2068       35.6451       31.3828       31.8803       38.3559       31.7120       35.1081       35.1576       39.0431       38.9800       44.7909       52.6760       55.7544       55.2215       50.0792       48.8292       35.4033       44.3610       62.2483       53.8924       46.3068       45.5331       47.2128       41.2480       29.9433       36.4410       45.2128       40.7631       42.5179       45.2726       31.7974       33.9194       49.0153       54.6146       54.2442       68.3288       57.2052       61.4369       55.4764       45.5833       35.2191       32.7189       33.0823       34.4998       28.5065       29.7242       34.6677       42.6299       46.4960       52.9916       73.0561      111.7324      116.9903      119.0814       99.6065       91.7995       99.0580       85.6029       75.7318       75.7997       77.4276       91.5244       93.3535       78.1836       72.4678       81.6356       91.3896       93.9209       80.5996       89.0394       87.6513       78.7275       90.6497       96.4358       91.3494      107.5461      118.9720      122.4454      116.6873      124.4660      113.6884      106.6396      112.6108      115.5958      121.1565      102.2877       95.7441       88.5569      105.5118      105.8991      122.0713       92.7064       81.6221       76.1715       83.1070       99.8979       97.8563       97.3307       78.6144       67.8150       61.8933       57.7914       64.0601       47.1330       45.3054       48.6787       44.0228       33.6857       33.5566       24.3516       20.9047        7.6800        0.0000        0.0000        0.0000        0.0000        0.0000        0.0000        0.0000        0.0000        0.0000        0.0000        0.0000        0.0000        0.0000        0.0000        0.0000        0.0000        0.0000        0.0000        0.0000        0.0000        0.0000        0.0000        0.0000        0.0000        0.0000        0.0000        0.0000        0.0000        0.0000        0.0000        0.0000        0.0000        0.0000        0.0000        0.0000        0.0000        0.0000        0.0000        0.0000        0.0000        0.0000        0.0000        0.0000        0.0000        0.0000        0.0000        0.0000        0.0000        0.0000        0.0000        0.0000        0.0000        0.0000
        0.0000        0.0000        0.0000        0.0000        0.0000        0.0000        0.0000        0.0000        0.0000        0.0000        0.0000        0.0000        0.0000        0.0000        0.0000        0.0000        0.0000        0.0000        0.0000        0.0000        0.0000       12.3831       14.1583       16.8581       18.9266       18.3635       18.0808       10.9593        9.1846        7.5182        6.1602        2.0064        0.7890        0.5373        0.0726        1.0987        2.3129        2.4644        2.0434        1.6337        1.9165        2.5119        3.3457        4.7483        2.1290        3.1193        2.5272        3.7017        2.6192        2.4769        2.9949        3.3714        3.8351        7.0234        5.4186        2.8330        1.2147        2.1408        1.5447        0.8696        0.6693        1.0392        1.9416        2.4993        6.0513        4.6245        3.9747        4.3493        5.5401        4.6652        6.5532        6.8390        7.0546        6.7911        8.7180        6.4698        6.5331        8.5095       11.7639       15.2228       16.9963       17.1938       17.4994       17.9022       26.5594       28.8913       28.4784       27.2895       33.7366       37.8747       33.6877       34.2173       38.0827       47.9309       53.6546       61.3035       58.9692       70.6963       63.9543       35.5331       32.4745       40.1106       39.7796       48.1116       50.1126       41.8864       41.3130       34.9503       33.3621       43.7386       37.1211       36.6113       42.4088       46.8152       43.3170       39.1729       47.1827       44.2292       43.2673       68.3036       59.0547       47.3845       46.9813       36.8276       23.1970       20.0371       22.0242       28.0539       29.8019       28.0367       30.5600       38.2881       41.5024       49.1546       70.5893       93.0956       95.1067      108.2523      102.8407       88.3533       91.0552       90.3255       90.0802       74.1124       79.9533       95.5580      104.8958       82.2279       70.6332       64.1008       79.6260       90.1771       81.8753       74.4934       82.2436       82.0877       90.3572       94.7315       90.1855      103.5688      113.3151      129.0505      110.1045      115.2635      118.1795      107.2021      101.2499      109.6101      118.6709      109.0908       92.6550       96.5464       92.4589       98.3871      121.5548      101.4818       93.9381       77.4689       78.8272       89.7866       93.5095       92.9049       78.7689       63.8558       55.0262       54.8408       47.5024       38.2475       38.7291       42.4272       42.6070       33.6227       34.0566       28.7076       22.6184        5.5500        0.0000        0.0000        0.0000        0.0000        0.0000        0.0000        0.0000        0.0000        0.0000        0.0000        0.0000        0.0000        0.0000        0.0000        0.0000        0.0000        0.0000        0.0000        0.0000        0.0000        0.0000        0.0000        0.0000        0.0000        0.0000        0.0000        0.0000        0.0000        0.0000        0.0000        0.0000        0.0000        0.0000        0.0000        0.0000        0.0000        0.0000        0.0000        0.0000        0.0000        0.0000        0.0000        0.0000        0.0000        0.0000        0.0000        0.0000        0.0000        0.0000        0.0000        0.0000        0.0000        0.0000
        0.0000        0.0000        0.0000        0.0000        0.0000        0.0000        0.0000        0.0000        0.0000        0.0000        0.0000        0.0000        0.0000        0.0000        0.0000        0.0000        0.0000        0.0000        0.0000        0.0000        0.0000        5.8963       13.4208       22.8652       22.3786       18.1663       14.8569        9.8976        8.9043        9.1305        8.1897        3.6692        4.4129        4.0758        3.2850        6.0263        6.7810        3.9420        2.3080        1.1020        2.5808        1.1581        1.9211        2.2272        0.5037        0.2742        0.7048        3.3059        5.7992        5.8694        3.1814        5.6907        7.7727        5.0173        3.3271        2.7983        2.0047        2.4263        2.0893        0.8449        3.0076        4.2913        5.5322        3.6351        6.5313        6.9046        4.2095        4.6480        5.3121        5.7984        7.7289        6.7573        5.8757        6.0696        6.5513        6.6888        7.8245        9.7311       10.5584       13.2707       14.4218       17.4943       16.9889       19.7213       19.5642       27.3860       26.5904       28.1523       31.4441       29.5236       35.1640       38.9891       38.1195       38.4496       43.5308       51.1580       55.5443       62.6101       51.4223       37.8867       28.9741       24.6968       35.9597       50.8547       46.3059       50.2728       57.8980       50.1227       28.4622       37.0646       32.6664       29.4559       35.8911       39.7393       34.1931       30.5915       37.3680       45.6036       50.8766       62.4114       52.7470       52.4212       43.3722       28.5564       18.3174       16.5524       21.7464       25.2793       28.5353       26.3255       28.0705       34.0418       36.7840       47.1761       62.6371       77.4429       86.5551       90.4193       91.1991       86.8175       85.1624       90.7940       79.9759       77.6879       65.6297       65.4052      103.4199       78.4161       64.0601       63.6382       76.4663       71.3306       59.9682       62.4652       67.0344       71.1959       80.5502       87.0275       97.4940       94.2060      100.2166      102.2763       98.1416       98.9767       94.2708      100.1583       97.8552       91.5659       99.5769       95.6110       84.6956       84.2809       82.8646       97.5845      115.4660       87.2293       90.7400       87.0287       76.6281       76.6806       80.2755       82.2206       67.9966       58.4848       57.2843       59.6130       46.1066       36.9216       33.1389       45.4110       35.1709       34.5990       29.8536       26.2750       24.1766        6.9900        0.0000        0.0000        0.0000        0.0000        0.0000        0.0000        0.0000        0.0000        0.0000        0.0000        0.0000        0.0000        0.0000        0.0000        0.0000        0.0000        0.0000        0.0000        0.0000        0.0000        0.0000        0.0000        0.0000        0.0000        0.0000        0.0000        0.0000        0.0000        0.0000        0.0000        0.0000        0.0000        0.0000        0.0000        0.0000        0.0000        0.0000        0.0000        0.0000        0.0000        0.0000        0.0000        0.0000        0.0000        0.0000        0.0000        0.0000        0.0000        0.0000        0.0000        0.0000        0.0000        0.0000
        0.0000        0.0000        0.0000        0.0000        0.0000        0.0000        0.0000        0.0000        0.0000        0.0000        0.0000        0.0000        0.0000        0.0000        0.0000        0.0000        0.0000        0.0000        0.0000        0.0000        0.0000       11.0354        8.2089       16.3782       14.4486       13.3942       10.8870        7.2523        5.5593        6.5311        6.0874        4.5120        6.0178        3.7483        5.8267        8.0340        6.4275        8.0513        5.0800        6.9258       10.2357        6.4708        5.1866        2.3067        2.4394        3.2314        1.8876        1.9914        6.9676        4.6193        5.5402        3.4805        3.2952        2.7111        2.3518        2.0029        1.7980        3.6559        3.3136        1.8840        4.8602        4.5229        5.9976        9.4832        8.2691        4.8170        4.1785        4.6145        9.6818       10.2115        6.8124        5.9758        5.4142        6.6538        8.7944        7.7800        8.9119       11.0696       11.4505       14.6802       16.0563       15.2570       16.1117       18.0954       15.2427       21.6691       21.3014       24.0543       27.0131       25.1558       28.0631       39.3184       47.2697       48.7018       46.6146       41.5396       41.9989       46.4888       40.4850       25.9387       27.3617       24.1821       32.1129       40.0255       39.9210       45.7716       56.3694       38.0246       28.5628       36.1029       32.0204       34.0400       42.8467       39.8944       38.0909       31.9010       45.1145       49.3121       46.8958       53.8083       55.6674       58.5181       39.8721       25.7529       18.7443       18.1883       24.8546       25.9883       25.8917       27.0736       29.9020       34.8550       41.1149       45.5657       60.1370       74.4494       87.2636       97.1509       85.7599       85.3179       82.9878       81.1747       72.8453       71.0882       66.8835       81.2911       76.8840       62.3594       62.6811       63.1425       66.7047       52.5138       56.0081       52.2260       63.5240       69.7722       60.8975       77.8468       93.9249       83.2935       77.7492       79.8318       92.6585       87.2549       83.5487       85.8540       82.4177       87.1007       88.4103       78.0263       74.5857       75.5179       91.6009       91.9948       87.0553       91.4026       79.8071       70.8391       73.0842       78.0877       80.0388       75.7386       72.9703       61.6104       61.4787       59.8263       53.1956       39.6808       32.8748       35.6367       29.5162       30.3091       27.7621       26.1081       21.7482        0.0000        0.0000        0.0000        0.0000        0.0000        0.0000        0.0000        0.0000        0.0000        0.0000        0.0000        0.0000        0.0000        0.0000        0.0000        0.0000        0.0000        0.0000        0.0000        0.0000        0.0000        0.0000        0.0000        0.0000        0.0000        0.0000        0.0000        0.0000        0.0000        0.0000        0.0000        0.0000        0.0000        0.0000        0.0000        0.0000        0.0000        0.0000        0.0000        0.0000        0.0000        0.0000        0.0000        0.0000        0.0000        0.0000        0.0000        0.0000        0.0000        0.0000        0.0000        0.0000        0.0000        0.0000
        0.0000        0.0000        0.0000        0.0000        0.0000        0.0000        0.0000        0.0000        0.0000        0.0000        0.0000        0.0000        0.0000        0.0000        0.0000        0.0000        0.0000        0.0000        0.0000        0.0000        0.0000        0.0000       62.0212        1.5544        0.1618        2.1987        1.8252        0.6315        0.2502        0.2891        0.1977        0.6361        0.7806        1.3274        1.9996        4.0052        3.2806        6.0574        5.1861       13.4629       15.0142        7.7249        7.6304        4.4049        3.3794        4.2409        4.9572        3.9803        6.8157        3.2038        3.3653        4.1070        2.0348        2.2991        3.2589        2.3220        1.8091        2.7061        2.3094        1.0101        1.2531        1.1868        2.3709        3.8285        4.4646        3.5115        4.4064        4.7892        4.8161        6.8561        7.0892        6.3566       12.9615        8.5875        9.2149       12.2396       14.1035       14.1687       14.7910       15.4979       17.9660       22.3618       24.1803       25.4035       24.4604       29.1392       28.0654       28.6302       30.8125       33.9652       37.9508       38.2234       47.8919       54.3412       46.2438       38.6611       40.0821       34.3074       35.4038       29.7968       26.9000       29.0423       28.6301       32.2193       32.9532       37.9367       39.8963       32.3071       31.3887       32.5858       35.4905       41.9751       52.5558       50.4598       50.9595       57.5573       56.0943       50.2453       46.8834       52.2699       52.5965       48.7892       32.2587       29.3045       28.6010       27.9678       30.4665       36.3818       34.2807       35.8073       38.4113       42.7741       47.0707       53.1011       62.1822       86.8978      109.2321      122.2229      110.7396       91.7709       87.5737       75.2868       76.7465       70.0951       63.5684       63.5950       58.4416       55.6147       56.6350       68.7294       69.6995       47.5857       42.9638       53.0848       73.6655       60.4935       56.5455       61.2619       65.6988       66.4004       64.3963       68.6932       75.1830       77.4225       76.8380       79.6474       81.7132       84.9010       78.9805       61.7529       61.8446       61.6039       78.7936       94.4787      111.9361       88.7944       79.1961       66.2108       80.3619      108.5758      101.8991       94.9066       81.7964       73.6630       71.0349       62.6883       66.1199       42.8729       39.1646       37.3082       29.7499       24.7090       22.8429       21.1463       26.0580       22.3833       23.2634       24.0397       34.0203        0.0000        0.0000        0.0000        0.0000        0.0000        0.0000        0.0000        0.0000        0.0000        0.0000        0.0000        0.0000        0.0000        0.0000        0.0000        0.0000        0.0000        0.0000        0.0000        0.0000        0.0000        0.0000        0.0000        0.0000        0.0000        0.0000        0.0000        0.0000        0.0000        0.0000        0.0000        0.0000        0.0000        0.0000        0.0000        0.0000        0.0000        0.0000        0.0000        0.0000        0.0000        0.0000        0.0000        0.0000        0.0000        0.0000        0.0000        0.0000        0.0000        0.0000
        0.0000        0.0000        0.0000        0.0000        0.0000        0.0000        0.0000        0.0000        0.0000        0.0000        0.0000        0.0000        0.0000        0.0000        0.0000        0.0000        0.0000        0.0000        0.0000        0.0000        0.0000        0.0000        0.0000        0.0000        0.0000        0.0000        1.0279        0.1430        0.5087        0.9979        0.0922        0.1783        0.3707        0.3470        1.6007        2.8976        2.9712        2.4775        3.9068       16.9391       16.4568       13.0754       16.0202       11.6662       10.3933       14.0289        9.3857        7.3631        5.9129        6.0079        7.6920        7.6184        5.7430        5.8693        8.3293        3.8015        1.4643        3.1035        2.7610        0.9852        1.5971        2.1979        2.5296        3.4687        3.6561        4.1768        5.9188        6.0471        6.1970        5.6635        5.9609        6.4347        8.1237        8.2926       10.4046       11.9670       13.2352       13.6378       15.4198       16.8222       17.5967       22.7319       23.2951       27.0745       32.0239       30.4865       36.8040       47.9470       48.3229       37.5760       35.1869       34.5851       38.3223       41.7584       39.1150       31.9988       30.4437       27.9858       29.8321       28.1275       27.4738       26.2672       24.7080       29.9872       39.3449       41.3319       33.8233       31.0102       32.1932       34.2269       38.3360       45.5287       50.9851       53.6597       50.9113       47.8406       50.0654       47.5296       42.1043       42.8792       36.9928       30.7540       30.2517       31.1259       32.3362       31.9415       34.5959       43.0730       38.0746       37.7906       42.5211       48.8451       52.0348       59.3948       65.6646       93.8051      111.3735      123.1045      126.7970      106.7102       93.1600       84.3285       78.2184       64.1914       61.5353       57.9753       60.2135       56.2175       58.8476       66.0875       77.9085       81.2581       55.9836       55.2747       60.5626       43.2892       44.0575       52.6191       53.8011       65.1893       53.8070       60.3680       67.2829       90.8453       97.1247       81.5988       70.7920       77.2206       67.8199       60.7940       54.8728       63.8532       66.8534       91.6896      106.4258       72.6865       66.6969       63.6911       71.6221       84.5863       91.5734       86.7007       86.7750       75.2820       65.7362       59.0894       58.9664       36.1490       28.9666       25.8293       29.4613       24.4341       21.2953       22.0993       25.9244       19.7655       21.1947       23.4792       25.7535        0.0000        0.0000        0.0000        0.0000        0.0000        0.0000        0.0000        0.0000        0.0000        0.0000        0.0000        0.0000        0.0000        0.0000        0.0000        0.0000        0.0000        0.0000        0.0000        0.0000        0.0000        0.0000        0.0000        0.0000        0.0000        0.0000        0.0000        0.0000        0.0000        0.0000        0.0000        0.0000        0.0000        0.0000        0.0000        0.0000        0.0000        0.0000        0.0000        0.0000        0.0000        0.0000        0.0000        0.0000        0.0000        0.0000        0.0000        0.0000        0.0000        0.0000
        0.0000        0.0000        0.0000        0.0000        0.0000        0.0000        0.0000        0.0000        0.0000        0.0000        0.0000        0.0000        0.0000        0.0000        0.0000        0.0000        0.0000        0.0000        0.0000        0.0000        0.0000        0.0000        0.0000        0.0000        0.0000        0.0000        0.0000        0.1489        0.4030        0.1122        0.1001        0.5182        0.4830        1.6726        1.9020        3.0405        6.2481        3.4619        1.2735        7.2904        8.4388       10.0182       13.6563       11.6804       17.9058       17.3281        9.4031       16.4685       10.6711        8.7066       10.9335        6.0056        5.4851        4.9897       10.3864        6.8950        2.5935        2.0887        3.0656        1.4114        1.0646        1.0820        1.7095        1.8368        3.3765        3.6083        4.1691        7.1020       10.4588        6.1721        7.6738        7.8499        7.9328        7.4959       10.0245       12.9169       13.7234       15.0738       16.9930       18.0820       20.8784       31.0084       27.3974       31.4106       34.1487       37.8324       39.3240       41.0601       35.7658       34.4115       39.7394       36.1840       32.8898       33.7095       39.6710       28.9546       27.0647       24.9057       25.4579       21.6308       19.5391       21.7033       24.9589       29.5596       25.4783       31.1366       31.6407       32.3202       33.3916       32.7477       38.8244       50.8446       59.3934       54.8327       50.5356       40.9047       41.3503       41.1435       38.7812       33.9200       31.5983       29.3295       29.0654       24.5605       25.8617       35.6204       40.5165       46.4483       45.0573       45.6954       45.1849       52.5393       53.7536       65.5847       67.2784       95.2827      110.7181      120.9471      111.7242       97.2171       88.3678       79.6480       71.5035       67.7006       61.8953       48.5458       46.2942       58.5223       64.6944       80.4565       64.5187       53.8655       37.7691       39.1813       38.9069       35.1488       34.4345       38.3883       43.6602       47.9018       48.0296       47.8871       57.6529       96.6221       80.9542       68.2845       71.8125       58.5461       50.6349       50.2016       49.2240       50.1432       53.1841       77.4279       85.6866       54.8720       54.5133       59.4249       65.7862       65.8847       74.8595       75.9987       80.7692       66.9772       65.1219       55.8495       48.3888       26.8836       23.6804       25.1145       31.7590       21.4132       19.9014       20.7365       22.8734       19.9744       20.4113       20.6422       22.8495       18.6300        0.0000        0.0000        0.0000        0.0000        0.0000        0.0000        0.0000        0.0000        0.0000        0.0000        0.0000        0.0000        0.0000        0.0000        0.0000        0.0000        0.0000        0.0000        0.0000        0.0000        0.0000        0.0000        0.0000        0.0000        0.0000        0.0000        0.0000        0.0000        0.0000        0.0000        0.0000        0.0000        0.0000        0.0000        0.0000        0.0000        0.0000        0.0000        0.0000        0.0000        0.0000        0.0000        0.0000        0.0000        0.0000        0.0000        0.0000        0.0000        0.0000
        0.0000        0.0000        0.0000        0.0000        0.0000        0.0000        0.0000        0.0000        0.0000        0.0000        0.0000        0.0000        0.0000        0.0000        0.0000        0.0000        0.0000        0.0000        0.0000        0.0000        0.0000        0.0000        0.0000        0.0000        0.0000        0.0000        0.0000        0.0000        0.0000        0.0000        0.3980        0.3425        0.0000        0.1660        0.3969        1.4868        2.1637        3.5564        1.6332        6.1978        7.4131        7.7218        6.5506        4.0769       11.8612       16.5128        6.8087       19.8118       22.6791       20.5448       16.8605       11.8958       10.3014        5.2453        9.0255        8.0153        5.2445        3.3616        2.1274        0.9795        0.9965        2.1689        4.0065        3.8604        3.7295        5.1562        5.5711        8.3611        8.5360       10.4320       11.9123        7.0677        6.3970        6.7644        7.8750       10.1065       12.0757       14.1384       17.2584       18.9525       24.1024       29.8387       29.3055       35.3177       32.4007       35.6683       38.3525       37.4151       41.8746       45.6230       43.5736       38.6762       36.1593       43.1651       40.3455       28.3746       22.2003       19.8490       20.5041       19.2771       17.2916       17.4243       18.8971       24.3433       26.1542       29.4658       29.4744       29.0488       31.8204       33.8045       40.9596       52.3447       54.6246       56.5714       53.3181       41.4299       44.2905       41.9113       35.7141       33.5961       31.4144       28.0186       26.2800       25.1724       24.0828       28.7273       33.7300       32.2584       31.8644       38.7174       40.8126       49.1465       55.1828       60.5983       65.9952       86.5168       86.2118       95.4246       96.0063       88.7437       76.5295       65.4103       65.2789       59.2362       63.7053       50.8666       50.8863       63.0362       64.2268       70.4965       78.8886       58.7638       49.5615       31.5182       30.3008       31.0723       35.4872       33.8058       34.7786       38.6126       42.8390       39.8209       51.3221       56.9766       53.7666       64.3902       44.3928       80.6423       53.4197       44.4003       46.7819       44.1473       53.5844       59.3998       60.3678       51.2863       50.7703       50.5091       61.8544       61.2388       64.7353       61.4551       58.8580       52.9632       51.9085       41.8989       36.7754       24.6495       21.9387       24.6452       22.1601       20.7673       19.0818       19.4580       20.4373       17.9245       19.6812       19.4351       21.4196       12.0900        0.0000        0.0000        0.0000        0.0000        0.0000        0.0000        0.0000        0.0000        0.0000        0.0000        0.0000        0.0000        0.0000        0.0000        0.0000        0.0000        0.0000        0.0000        0.0000        0.0000        0.0000        0.0000        0.0000        0.0000        0.0000        0.0000        0.0000        0.0000        0.0000        0.0000        0.0000        0.0000        0.0000        0.0000        0.0000        0.0000        0.0000        0.0000        0.0000        0.0000        0.0000        0.0000        0.0000        0.0000        0.0000        0.0000        0.0000        0.0000        0.0000
        0.0000        0.0000        0.0000        0.0000        0.0000        0.0000        0.0000        0.0000        0.0000        0.0000        0.0000        0.0000        0.0000        0.0000        0.0000        0.0000        0.0000        0.0000        0.0000        0.0000        0.0000        0.0000        0.0000        0.0000        0.0000        0.0000        0.0000        0.0000        0.0000        0.0000        0.0000        0.4911        0.3895        0.0000        0.0000        0.9818        1.7942        2.6357        6.0864        5.0867        3.3136        3.0479        2.3002        1.2245        1.7174        7.2087        6.2133       22.0008       27.7335       27.1391       21.5077       14.5922       11.8220       10.0692        8.8935        2.9516        1.8126        1.3211        1.3848        1.0533        0.9982        0.9852        0.7110        1.4764        2.6102        3.6406        4.5115        9.0756        6.7272        5.4059        2.7741        6.5767        4.2956        5.4927        4.9045        9.0519        9.0999        9.9139       15.1450       21.0480       23.3033       28.8116       30.3291       32.6052       42.5037       50.3638       91.7222       66.4829       76.8153       60.5714       71.7876       55.8499       45.3162       33.9711       35.8349       22.1120       18.2152       16.3780        9.2877       13.3552       13.5642       12.8640       16.7812       20.0819       22.9028       23.5068       22.0910       30.8015       29.9596       34.5622       39.0333       56.7675       61.7619       70.2781       65.2937       40.8398       30.4807       28.3167       28.3427       38.0937       39.8368       33.3291       28.9010       23.8790       22.2703       24.9107       25.5495       21.9604       22.8622       20.0223       27.0559       33.5861       46.2096       37.2589       46.6535       62.2282       64.3685       74.3720       80.9042       63.2683       54.8161       49.4910       52.3740       57.4578       57.0080       55.4042       52.6305       57.2018       59.6868       62.4100       55.7966       46.3682       38.7147       31.0668       30.1472       28.7875       25.5713       29.9296       24.2990       32.4765       33.5577       32.0366       29.8255       38.0112       34.9406       36.4850       39.0832       44.4860       40.7641       38.3016       48.7257       67.5768       48.8743       87.1640       90.0967       57.4285       55.0201       50.0587       63.0333       60.3029       59.4008       39.6796       37.3780       27.9018       27.3341       23.7109       25.0958       24.5674       21.3672       21.7203       21.3661       23.8536       21.0260       21.9911       24.1602       19.9881       21.4953       20.7470        0.0000        0.0000        0.0000        0.0000        0.0000        0.0000        0.0000        0.0000        0.0000        0.0000        0.0000        0.0000        0.0000        0.0000        0.0000        0.0000        0.0000        0.0000        0.0000        0.0000        0.0000        0.0000        0.0000        0.0000        0.0000        0.0000        0.0000        0.0000        0.0000        0.0000        0.0000        0.0000        0.0000        0.0000        0.0000        0.0000        0.0000        0.0000        0.0000        0.0000        0.0000        0.0000        0.0000        0.0000        0.0000        0.0000        0.0000        0.0000        0.0000        0.0000        0.0000
        0.0000        0.0000        0.0000        0.0000        0.0000        0.0000        0.0000        0.0000        0.0000        0.0000        0.0000        0.0000        0.0000        0.0000        0.0000        0.0000        0.0000        0.0000        0.0000        0.0000        0.0000        0.0000        0.0000        0.0000        0.0000        0.0000        0.0000        0.0000        0.0000        0.0000        0.0000        0.0000        0.0000        0.0000        0.0000        0.0000        0.0000        2.1589        2.3943        3.5992        6.2884        3.5257        1.7913        0.7338        1.2200        2.0217        3.4251       23.3068       33.9294       34.5073       27.3522       16.3149       12.7605        9.2762       10.4180        4.0091        1.8275        1.0645        1.6213        0.4139        0.3286        1.8771        1.1774        1.5943        5.1487        5.1078        6.7306        8.6393        8.7587        8.0840        5.3073        4.5522        4.0406        5.9586        6.1468        9.5803       10.6980       13.2139       14.6647       24.2254       24.5753       29.3458       32.9823       39.0997       37.5759       53.3876      155.7791      107.3595       74.6053       79.1265       82.7309       84.3832       69.1058       68.5495       39.6969       25.2324       19.0943       15.4033       10.6427       11.5718       10.6708       15.2958       14.5385       17.9341       17.8357       16.5406       18.1164       27.6415       30.6155       34.8357       41.7076       57.7540       67.1999       85.8079       81.8266       35.7078       28.2371       29.2814       28.1638       34.3741       40.3374       35.4982       37.8847       33.4740       28.1009       25.3840       22.5707       19.6712       16.7592       19.0840       20.0750       28.6656       30.5414       35.3372       34.6964       51.0196       52.2778       62.6900       62.4233       55.4781       58.6926       57.5587       60.3655       60.9166       53.8306       60.6571       61.5633       59.5288       66.3529       64.0717       59.9587       49.0529       36.5683       30.6035       27.6082       28.3975       28.2791       20.5217       20.8137       25.0648       25.0666       28.5047       27.0958       28.8987       28.1567       31.1255       34.2471       38.8254       45.8028       42.9465       46.1218       44.4629       51.1259       59.7619       89.9723       48.8729       41.4933       45.4687       56.5298       55.1852       41.4604       51.5703      124.6453       25.6941       21.3515       19.2625       18.4754       18.8829       15.9887       15.8325       18.6717       20.9704       22.4369       22.3161       22.4157       19.6798       20.4868        0.0000        0.0000        0.0000        0.0000        0.0000        0.0000        0.0000        0.0000        0.0000        0.0000        0.0000        0.0000        0.0000        0.0000        0.0000        0.0000        0.0000        0.0000        0.0000        0.0000        0.0000        0.0000        0.0000        0.0000        0.0000        0.0000        0.0000        0.0000        0.0000        0.0000        0.0000        0.0000        0.0000        0.0000        0.0000        0.0000        0.0000        0.0000        0.0000        0.0000        0.0000        0.0000        0.0000        0.0000        0.0000        0.0000        0.0000        0.0000        0.0000        0.0000        0.0000        0.0000
        0.0000        0.0000        0.0000        0.0000        0.0000        0.0000        0.0000        0.0000        0.0000        0.0000        0.0000        0.0000        0.0000        0.0000        0.0000        0.0000        0.0000        0.0000        0.0000        0.0000        0.0000        0.0000        0.0000        0.0000        0.0000        0.0000        0.0000        0.0000        0.0000        0.0000        0.0000        0.0000        0.0000        0.0000        0.0000        0.0000        0.0000        0.0000        0.0000        5.2237        4.5234        5.3823        4.0065        2.4704        1.5992        1.5486        2.8790       27.0517       35.9977       38.6072       34.3938       17.4436       16.5770       14.1092       10.4218        3.9420        2.8999        2.1480        2.6873        1.0885        1.3677        1.2694        1.7761        3.0848        2.9390        5.6310        4.7336        8.4682        6.9595        6.7332        6.9678        5.8501        5.3918        9.5336       12.2963       11.9229       12.6257       11.5608       13.7424       23.4548       26.8126       32.0769       32.6465       48.9777       60.3705       66.9373      131.5087       97.8847      111.2662      106.5773       97.7609      101.3739      106.2827       88.3249       90.1444       37.6106       36.2265       28.0970       26.2316       13.1115       11.7414       11.4038       12.8476       18.1615       17.5726       16.2027       18.5046       24.3769       28.7395       33.2643       39.9839       56.7013       65.0109       69.6801       61.5971       39.7889       35.1020       37.5821       42.9375       36.6693       39.3722       41.4863       39.4666       46.6132       50.6294       53.0372       37.2963       30.3434       26.2997       28.4739       28.7222       30.6329       30.2008       37.3855       28.3639       41.4231       46.5075       61.8515       64.3655       49.2493       61.1033       77.3712       69.6065       72.1599       58.4266       52.9051       63.5986       71.5443       73.5812       76.5453       59.6830       54.0057       40.6349       34.3296       34.5773       36.1174       25.0241       22.1564       26.7680       20.7004       22.8152       23.6953       25.0471       25.6393       26.2924       31.2602       33.2500       39.1393       52.1754       49.3285       42.4290       38.3369       40.7877       53.7102       50.6022       48.7376       46.6739       55.3412       55.9985       51.9244       39.9900       42.5405       35.0612       25.2900       15.4536       13.2293       13.1357       14.2221       14.7264       16.0762       16.2667       19.4622       24.1816       21.3487       22.3528       19.3299       20.7349        0.0000        0.0000        0.0000        0.0000        0.0000        0.0000        0.0000        0.0000        0.0000        0.0000        0.0000        0.0000        0.0000        0.0000        0.0000        0.0000        0.0000        0.0000        0.0000        0.0000        0.0000        0.0000        0.0000        0.0000        0.0000        0.0000        0.0000        0.0000        0.0000        0.0000        0.0000        0.0000        0.0000        0.0000        0.0000        0.0000        0.0000        0.0000        0.0000        0.0000        0.0000        0.0000        0.0000        0.0000        0.0000        0.0000        0.0000        0.0000        0.0000        0.0000        0.0000        0.0000
        0.0000        0.0000        0.0000        0.0000        0.0000        0.0000        0.0000        0.0000        0.0000        0.0000        0.0000        0.0000        0.0000        0.0000        0.0000        0.0000        0.0000        0.0000        0.0000        0.0000        0.0000        0.0000        0.0000        0.0000        0.0000        0.0000        0.0000        0.0000        0.0000        0.0000        0.0000        0.0000        0.0000        0.0000        0.0000        0.0000        0.0000        0.0000        0.0000        0.0000        7.5844        7.7410        6.1992        1.4307        3.3350        2.1610        3.6810       33.5731       44.0498       47.7742       42.2984       24.4542       22.2644       20.1369       18.0391        5.8487        4.6507        3.6379        3.3982        1.9207        2.4931        3.3029        4.6795        4.5777        4.4330        5.1037        6.4613       11.3850        7.2850        5.0195        5.3143        7.1460        7.2161       10.9239       10.3612       10.0375       11.1692       13.5683       15.5490       27.0817       29.3416       34.9268       42.6292       59.2919       64.7419       80.4680      103.0806      113.5836       91.5487       98.6843      101.1452      100.0755       82.7808       95.5265      105.7148       38.6110       28.5696       25.8383       28.9184       24.3002       14.8774       12.5747       12.2563       19.5633       18.4173       18.4666       18.5428       23.8791       28.2845       33.6309       39.1275       59.1504       66.1415       69.3758       64.0839       46.0947       39.4525       38.3863       34.9360       35.5520       32.4332       39.5116       40.8533       46.2568       52.2704       55.5334       39.4413       37.9378       36.0697       41.3711       31.7347       34.3644       34.6454       33.8282       35.3466       47.1758       50.8481       58.0659       65.3725       59.2591       78.4439       75.9750       67.9303       77.9710       83.9435       56.3516       63.4088       66.3616       60.8066       70.5296       64.1138       51.3628       40.7229       30.8066       27.1663       33.8310       32.7983       20.3750       19.6500       23.9894       28.5987       21.0575       20.2910       28.8571       27.7167       30.9296       32.9945       40.5318       40.9275       42.2501       36.3521       30.1231       33.1632       34.6036       35.2697       47.8045       48.5323       51.6442       62.4388       55.7431       30.2076       22.2562       16.8681       13.3149       11.4942       10.8403       11.9677       14.1925       15.7565       16.9522       18.5580       19.4196       19.7259       19.9256       19.0660       18.6237        0.0000        0.0000        0.0000        0.0000        0.0000        0.0000        0.0000        0.0000        0.0000        0.0000        0.0000        0.0000        0.0000        0.0000        0.0000        0.0000        0.0000        0.0000        0.0000        0.0000        0.0000        0.0000        0.0000        0.0000        0.0000        0.0000        0.0000        0.0000        0.0000        0.0000        0.0000        0.0000        0.0000        0.0000        0.0000        0.0000        0.0000        0.0000        0.0000        0.0000        0.0000        0.0000        0.0000        0.0000        0.0000        0.0000        0.0000        0.0000        0.0000        0.0000        0.0000        0.0000        0.0000
        0.0000        0.0000        0.0000        0.0000        0.0000        0.0000        0.0000        0.0000        0.0000        0.0000        0.0000        0.0000        0.0000        0.0000        0.0000        0.0000        0.0000        0.0000        0.0000        0.0000        0.0000        0.0000        0.0000        0.0000        0.0000        0.0000        0.0000        0.0000        0.0000        0.0000        0.0000        0.0000        0.0000        0.0000        0.0000        0.0000        0.0000        0.0000        0.0000        0.0000        0.0000        0.0000        0.0000        7.9852        6.7500        9.7779       16.3004       47.8526       62.1850       66.1554       59.8930       42.0551       35.6153       31.4879       28.2555       19.0780       17.0539       15.7185       16.2555       16.3209       17.3929       17.6550       18.4406       22.2220       24.8639       27.3337       29.1338       25.1508       22.8333       20.5425       18.5842       15.8205       17.6270       15.6589       17.2911        9.8862       10.0601        9.4201       13.7295       91.4075       49.2677       43.6367       45.4930       74.5414      101.3371      125.0327      126.5465      119.4265       99.1409       99.8672       98.2687       82.9289       86.6785       79.7138       76.1170       52.4187       40.2588       43.8048       40.5039       32.7128       31.9337       33.6027       30.6856       17.6059       15.8044       16.5182       18.7347       20.7679       23.7863       28.6555       36.7194       51.9654       60.2197       64.2981       60.5832       63.0813       61.8122       53.2729       47.4897       42.3851       40.8025       54.1842       58.4744       56.5247       47.1559       41.7668       34.1914       44.7698       44.5572       59.7504       50.6249       57.2536       46.7165       33.5904       42.3911       47.1345       47.7817       51.9141       55.6016       57.6504       65.0809       56.5701       67.2387       64.9335       57.8097       62.1516       60.3988       59.4737       53.4432       51.6525       49.5509       44.3377       37.2555       33.5099       35.4587       41.2227       33.7605       20.8697       12.8129       14.0533       14.6499       15.4177       17.6568       25.2179       25.1524       31.2920       35.0871       36.2406       41.4386       44.2168       31.8685       32.9535       29.5602       28.3271       36.6807       39.9504       40.6225       45.9325       40.6625       29.4933       21.8101       15.9513       14.9994       10.1651        8.6130        7.9827        9.5532       20.1197       23.4717       25.7548       23.8395       18.0555       17.4731       21.3522       16.1782        3.8700        0.0000        0.0000        0.0000        0.0000        0.0000        0.0000        0.0000        0.0000        0.0000        0.0000        0.0000        0.0000        0.0000        0.0000        0.0000        0.0000        0.0000        0.0000        0.0000        0.0000        0.0000        0.0000        0.0000        0.0000        0.0000        0.0000        0.0000        0.0000        0.0000        0.0000        0.0000        0.0000        0.0000        0.0000        0.0000        0.0000        0.0000        0.0000        0.0000        0.0000        0.0000        0.0000        0.0000        0.0000        0.0000        0.0000        0.0000        0.0000        0.0000        0.0000        0.0000        0.0000        0.0000
        0.0000        0.0000        0.0000        0.0000        0.0000        0.0000        0.0000        0.0000        0.0000        0.0000        0.0000        0.0000        0.0000        0.0000        0.0000        0.0000        0.0000        0.0000        0.0000        0.0000        0.0000        0.0000        0.0000        0.0000        0.0000        0.0000        0.0000        0.0000        0.0000        0.0000        0.0000        0.0000        0.0000        0.0000        0.0000        0.0000        0.0000        0.0000        0.0000        0.0000        0.0000        0.0000        0.0000        0.0000        7.8060       11.2646       18.6771       55.7394       72.8534       77.3367       70.7095       49.8904       43.6047       38.7653       35.2481       24.7597       22.5788       22.0921       23.7549       25.4411       24.9715       24.5540       26.2766       38.2138       35.2244       35.0829       36.0078       33.8264       30.7867       28.4577       25.3570       23.2673       20.2633       16.4399       17.2277       11.3089       10.2501       11.0119       15.1465       36.3722       58.9521       44.9017       47.2112       78.8307      124.0686      144.6477      124.0598      120.0074      107.0955      117.5930      120.5021       93.6761       86.4222       80.5104       61.9320       49.5823       49.5477       44.0786       37.6616       44.8784       45.6030       54.4023       34.7137       18.7316       15.6383       15.7694       20.0223       21.1734       24.1507       27.3896       34.1961       50.3603       63.4271       65.9291       63.7730       73.8684       69.9969       59.9415       49.5701       41.3734       40.8708       54.4635       46.5473       54.5544       52.5816       46.7305       46.1981       57.8216       59.1652       53.2961       48.0996       53.4852       51.9222       48.9282       51.9292       47.1841       42.9764       48.4663       49.8170       48.5719       53.1598       57.5988       63.2346       79.1182       58.1072       59.5657       57.9354       54.0210       48.5835       44.6368       40.5677       48.8650       38.9730       29.8264       29.9284       19.3446       12.7720       12.5144       10.6976       11.9723       11.9282       12.2762       15.3225       18.4683       23.4958       24.1773       29.9159       30.9527       39.1473       27.3157       28.6371       43.6683       38.5617       29.6238       29.5825       31.9940       30.5994       43.3231       27.9473       21.7730       15.4389       13.1639       11.6952        8.1265        6.6852        7.2222        9.4808       21.7700       33.0580       27.0376       24.7170       18.9760       18.2311       17.6045       14.6165        3.0000        0.0000        0.0000        0.0000        0.0000        0.0000        0.0000        0.0000        0.0000        0.0000        0.0000        0.0000        0.0000        0.0000        0.0000        0.0000        0.0000        0.0000        0.0000        0.0000        0.0000        0.0000        0.0000        0.0000        0.0000        0.0000        0.0000        0.0000        0.0000        0.0000        0.0000        0.0000        0.0000        0.0000        0.0000        0.0000        0.0000        0.0000        0.0000        0.0000        0.0000        0.0000        0.0000        0.0000        0.0000        0.0000        0.0000        0.0000        0.0000        0.0000        0.0000        0.0000        0.0000        0.0000
        0.0000        0.0000        0.0000        0.0000        0.0000        0.0000        0.0000        0.0000        0.0000        0.0000        0.0000        0.0000        0.0000        0.0000        0.0000        0.0000        0.0000        0.0000        0.0000        0.0000        0.0000        0.0000        0.0000        0.0000        0.0000        0.0000        0.0000        0.0000        0.0000        0.0000        0.0000        0.0000        0.0000        0.0000        0.0000        0.0000        0.0000        0.0000        0.0000        0.0000        0.0000        0.0000        0.0000        0.0000        0.0000        0.0000       19.5425       60.5100       74.1375       78.7080       72.3914       51.6711       46.2009       43.0852       42.1906       31.5780       31.4076       33.7648       34.9348       36.3629       39.5992       40.9482       40.3187       46.9230       49.6345       48.5961       49.3522       45.5197       45.1149       42.0963       37.3671       30.6030       28.3324       26.6238       28.9708       18.6032       14.5395       15.3840       19.8820       41.4611       56.3788       64.1811       76.3304      101.2759       97.5139      102.3033       94.0241       93.6783      124.5534      149.7838      136.0215       97.2635       87.3587      107.9549       96.0889       76.6214       75.0121       50.8415       41.2814       41.8931       63.3671      140.3936       55.3672       21.9890       18.0353       16.4925       16.7770       25.1414       30.9667       24.7505       29.6060       44.4386       54.1698       58.7517       59.4861       72.2338       75.5947       61.3946       49.4339       35.2579       28.1753       29.0903       28.6651       36.4659       35.5849       37.2674       36.4798       60.4378       61.1288       59.3245       45.6504       54.9794       41.2667       45.4738       63.7251       45.5334       44.7730       45.4627       47.0105       39.3977       52.3962       65.9839       78.5759       67.8352       57.6420       60.8665       59.6388       49.1897       46.8903       39.9919       35.4645       42.2052       39.5410       32.0218       26.0763       15.8877       13.0218       10.7403        8.8794        9.5151       10.3588       10.6106       11.7263       18.8407       20.7819       20.1915       24.3982       23.6529       25.7923       22.5510       30.6905       33.8745       33.3741       33.2399       33.7021       31.3033       28.5692       32.1280       23.2401       17.6565       14.2175       12.7804       11.1479        7.1754        6.1564        6.5012        8.9013       33.8306       34.7590       28.7211       26.9857       23.5071       21.8470       16.0674       10.9309        6.6900        0.0000        0.0000        0.0000        0.0000        0.0000        0.0000        0.0000        0.0000        0.0000        0.0000        0.0000        0.0000        0.0000        0.0000        0.0000        0.0000        0.0000        0.0000        0.0000        0.0000        0.0000        0.0000        0.0000        0.0000        0.0000        0.0000        0.0000        0.0000        0.0000        0.0000        0.0000        0.0000        0.0000        0.0000        0.0000        0.0000        0.0000        0.0000        0.0000        0.0000        0.0000        0.0000        0.0000        0.0000        0.0000        0.0000        0.0000        0.0000        0.0000        0.0000        0.0000        0.0000        0.0000
        0.0000        0.0000        0.0000        0.0000        0.0000        0.0000        0.0000        0.0000        0.0000        0.0000        0.0000        0.0000        0.0000        0.0000        0.0000        0.0000        0.0000        0.0000        0.0000        0.0000        0.0000        0.0000        0.0000        0.0000        0.0000        0.0000        0.0000        0.0000        0.0000        0.0000        0.0000        0.0000        0.0000        0.0000        0.0000        0.0000        0.0000        0.0000        0.0000        0.0000        0.0000        0.0000        0.0000        0.0000        0.0000        0.0000        0.0000       57.0781       67.4830       70.7646       65.7388       48.1134       45.8952       45.1619       48.5465       40.6224       43.7798       47.7695       50.9501       52.3006       57.2886       59.1638       59.1579       67.7930       65.0965       65.2194       63.5060       62.1329       60.9914       58.3094       54.8328       43.9717       42.5339       39.8998       40.5385       25.1643       27.5206       30.2461       31.2883       60.1799       69.2377       88.2709       77.4678       91.2731       86.2535       90.0044      100.5686      106.6614      110.5478      121.1187      129.6021      128.5358      132.6376      141.2176      137.6274      112.5239       76.5487       68.9744       78.5010       66.5675       65.2323       55.7417       39.3181       22.9534       18.7441       18.7951       20.9140       21.0190       23.7284       25.2406       27.0313       37.0569       44.2407       47.5723       53.4639       66.4548       57.5369       52.6183       45.1117       34.0212       38.0805       34.6950       31.1910       32.8034       32.2576       33.0370       36.7762       55.8401       53.9313       51.4514       47.2577       48.5839       38.9368       26.4935       35.9563       40.0011       43.1594       47.4883       47.4360       44.5998       53.0301       83.0257       67.5455       61.5106       69.8568       73.8138       68.9304       46.9974       40.5685       38.7633       35.4536       38.6516       34.8824       28.4829       24.1749       18.6885       13.2496       13.2833        9.2968        7.2630        7.7172        9.5266        9.9478       16.3209       17.9689       18.4598       16.9053       24.2000       25.9807       23.7580       31.1214       33.1469       38.6704       38.5176       37.7739       34.5308       30.2126       22.9547       22.2216       17.8977       14.5294       13.8465       10.4791       11.4407        7.6746        6.5576       11.5067       44.6845       26.6057       22.4275       25.2390       19.2575       15.2044        9.8780       10.4526        0.0000        0.0000        0.0000        0.0000        0.0000        0.0000        0.0000        0.0000        0.0000        0.0000        0.0000        0.0000        0.0000        0.0000        0.0000        0.0000        0.0000        0.0000        0.0000        0.0000        0.0000        0.0000        0.0000        0.0000        0.0000        0.0000        0.0000        0.0000        0.0000        0.0000        0.0000        0.0000        0.0000        0.0000        0.0000        0.0000        0.0000        0.0000        0.0000        0.0000        0.0000        0.0000        0.0000        0.0000        0.0000        0.0000        0.0000        0.0000        0.0000        0.0000        0.0000        0.0000        0.0000        0.0000
        0.0000        0.0000        0.0000        0.0000        0.0000        0.0000        0.0000        0.0000        0.0000        0.0000        0.0000        0.0000        0.0000        0.0000        0.0000        0.0000        0.0000        0.0000        0.0000        0.0000        0.0000        0.0000        0.0000        0.0000        0.0000        0.0000        0.0000        0.0000        0.0000        0.0000        0.0000        0.0000        0.0000        0.0000        0.0000        0.0000        0.0000        0.0000        0.0000        0.0000        0.0000        0.0000        0.0000        0.0000        0.0000        0.0000        0.0000        0.0000        0.0000        0.0000       39.2077       31.6083       31.5028       33.3887       39.3204       62.4265       70.5729       78.6153       86.8502       98.6976      107.0688      108.7278      107.5334       85.8144       84.7279       82.1002        0.0000        0.0000       83.6092       80.0127       79.0879       74.9275       69.1604       68.0267       73.1137       77.1883       82.4517       85.9030       95.9704       91.7360       98.7041      107.8890       97.2864       69.2049       86.7987       99.9191      120.3681      114.0500       98.2910        0.0000        0.0000        0.0000        0.0000      142.6178      133.1911      124.6731      129.5851      139.6327        0.0000      145.9984      106.7053       81.9694       53.5742       34.4885       28.1994       36.4561       43.1239       20.1818       16.5824       17.0146       25.6949       40.0818       44.6991       38.1869       44.0980       64.4257       63.6011       55.0413       47.9755       36.9059       36.3286       39.6820       42.0874       44.7335       44.9644       48.7979       46.6428       58.9963       54.6678       56.6425       50.9806       53.7490       54.8154       30.0707       32.1554       37.5321       55.6025       46.0183       54.1518       47.6205       54.8859       73.8998       73.5735       62.4490       87.0396      109.0714       98.3946       59.1891       44.0303       42.7986       39.2407       30.1052       23.3548       16.3158       23.8746       10.8909        9.2176        8.7821        5.4156        6.7938        6.5596        6.0679        6.4734       13.2625       14.3491       14.4145       20.2768       23.2406       27.1504       30.1692       33.6003       35.0523       42.6435       36.8579       33.5983       26.1302       23.8900       25.2932       21.9515       19.7682       16.1367       15.1643       11.9114       11.8408        8.0999        7.2077       10.3627       18.3926       18.9381       18.2370       20.9149       16.6149        5.2148        0.0000        0.0000        0.0000        0.0000        0.0000        0.0000        0.0000        0.0000        0.0000        0.0000        0.0000        0.0000        0.0000        0.0000        0.0000        0.0000        0.0000        0.0000        0.0000        0.0000        0.0000        0.0000        0.0000        0.0000        0.0000        0.0000        0.0000        0.0000        0.0000        0.0000        0.0000        0.0000        0.0000        0.0000        0.0000        0.0000        0.0000        0.0000        0.0000        0.0000        0.0000        0.0000        0.0000        0.0000        0.0000        0.0000        0.0000        0.0000        0.0000        0.0000        0.0000        0.0000        0.0000        0.0000        0.0000        0.0000
        0.0000        0.0000        0.0000        0.0000        0.0000        0.0000        0.0000        0.0000        0.0000        0.0000        0.0000        0.0000        0.0000        0.0000        0.0000        0.0000        0.0000        0.0000        0.0000        0.0000        0.0000        0.0000        0.0000        0.0000        0.0000        0.0000        0.0000        0.0000        0.0000        0.0000        0.0000        0.0000        0.0000        0.0000        0.0000        0.0000        0.0000        0.0000        0.0000        0.0000        0.0000        0.0000        0.0000        0.0000        0.0000        0.0000        0.0000        0.0000        0.0000        0.0000        0.0000        0.0000        0.0000        0.0000        0.0000       72.6782       85.0338       97.7135        0.0000        0.0000        0.0000      140.6019      132.8162      107.3782      103.0896        0.0000        0.0000        0.0000        0.0000        0.0000        0.0000        0.0000       86.4410       88.4337       93.2964       96.3852      102.7292      109.6027      121.4555      116.2449      128.5524      128.6012      121.5980       93.4494      128.5187      162.9887      117.1864      102.2478        0.0000        0.0000        0.0000        0.0000        0.0000        0.0000      137.0743      124.2764        0.0000        0.0000        0.0000      147.4886       95.4327       72.9083       43.8373       23.7775       21.2602       22.0956       19.5231       22.3561       20.4365       22.6310       28.5682       43.1400       37.6664       41.3782       42.2282       62.0457       68.4424       58.6898       52.5039       39.8414       37.5453       34.6100       38.6100       45.3446       47.8074       51.8938       47.9395       48.6171       49.2322       47.4756       46.6900       50.7738       43.8618       47.0982       37.8993       34.1039       54.8386       42.3935       40.4317       52.5900       56.4133       86.7184       81.4952       95.1443      110.2674      117.0828       94.8294       64.7747       49.8210       41.5934       38.9252       31.4634       21.8053       13.5519        8.6505        3.3567        2.9137        3.3171        1.9580        5.2364        5.0295        4.3429        5.9709        8.4413       11.4133       18.5908       23.5120       19.7748       20.8308       39.5529       35.6434       36.6761       35.2240       32.6849       30.5446       23.6351       22.2663       21.5563       17.5146       15.6305       15.0702       12.9799       14.0690        7.2119        6.3348        6.5069        8.6882       14.5775       15.2146       19.7506       15.8167       12.7748        9.0005        0.0000        0.0000        0.0000        0.0000        0.0000        0.0000        0.0000        0.0000        0.0000        0.0000        0.0000        0.0000        0.0000        0.0000        0.0000        0.0000        0.0000        0.0000        0.0000        0.0000        0.0000        0.0000        0.0000        0.0000        0.0000        0.0000        0.0000        0.0000        0.0000        0.0000        0.0000        0.0000        0.0000        0.0000        0.0000        0.0000        0.0000        0.0000        0.0000        0.0000        0.0000        0.0000        0.0000        0.0000        0.0000        0.0000        0.0000        0.0000        0.0000        0.0000        0.0000        0.0000        0.0000        0.0000        0.0000        0.0000
        0.0000        0.0000        0.0000        0.0000        0.0000        0.0000        0.0000        0.0000        0.0000        0.0000        0.0000        0.0000        0.0000        0.0000        0.0000        0.0000        0.0000        0.0000        0.0000        0.0000        0.0000        0.0000        0.0000        0.0000        0.0000        0.0000        0.0000        0.0000        0.0000        0.0000        0.0000        0.0000        0.0000        0.0000        0.0000        0.0000        0.0000        0.0000        0.0000        0.0000        0.0000        0.0000        0.0000        0.0000        0.0000        0.0000        0.0000        0.0000        0.0000        0.0000        0.0000        0.0000        0.0000        0.0000        0.0000        0.0000        0.0000        0.0000        0.0000        0.0000        0.0000      169.1032      165.4810      129.5162      127.4174        0.0000        0.0000        0.0000        0.0000        0.0000        0.0000        0.0000        0.0000      104.1092      107.1710      112.5203      115.5478      127.1242      141.9294      161.2517      151.9983      148.3265      140.2217      141.7547      137.8379        0.0000        0.0000        0.0000        0.0000        0.0000        0.0000        0.0000        0.0000        0.0000        0.0000        0.0000        0.0000        0.0000        0.0000        0.0000       91.7441       77.8707       58.0888       25.1534       20.6570       26.2758       21.0253       18.6482       11.3603       14.5730       23.4799       28.4639       32.2120       46.2553       67.2120       82.5912       92.5055       66.3464       55.3567       51.9720       40.5823       34.3310       42.4522       44.8500       59.7914       70.7303       57.4348       54.6733       49.4272       43.3774       38.1068       42.2014       44.4281       44.5917       37.3488       45.3868       70.2890       64.2926       65.2647       78.6905       63.3037       65.6108       71.2936       93.8947      113.5931      108.5950       92.8155       66.0147       45.5633       41.1905       41.9939       29.3904       26.9618       11.9562        5.9915        2.5775        1.6804        1.4990        1.6540        4.2640        3.1075        4.1382        5.9186        8.9722       13.6076       21.4724       17.6486       16.9171       16.6871       24.1430       24.9558       29.1478       26.9535       26.5487       26.1234       20.4135       15.6479       15.1055       15.6577       14.6669       15.0253       13.4063       13.9039        8.4081        7.9579        7.8922       10.7247       17.1094       12.2312       13.9737       19.0175        4.8588        0.0000        0.0000        0.0000        0.0000        0.0000        0.0000        0.0000        0.0000        0.0000        0.0000        0.0000        0.0000        0.0000        0.0000        0.0000        0.0000        0.0000        0.0000        0.0000        0.0000        0.0000        0.0000        0.0000        0.0000        0.0000        0.0000        0.0000        0.0000        0.0000        0.0000        0.0000        0.0000        0.0000        0.0000        0.0000        0.0000        0.0000        0.0000        0.0000        0.0000        0.0000        0.0000        0.0000        0.0000        0.0000        0.0000        0.0000        0.0000        0.0000        0.0000        0.0000        0.0000        0.0000        0.0000        0.0000        0.0000        0.0000
        0.0000        0.0000        0.0000        0.0000        0.0000        0.0000        0.0000        0.0000        0.0000        0.0000        0.0000        0.0000        0.0000        0.0000        0.0000        0.0000        0.0000        0.0000        0.0000        0.0000        0.0000        0.0000        0.0000        0.0000        0.0000        0.0000        0.0000        0.0000        0.0000        0.0000        0.0000        0.0000        0.0000        0.0000        0.0000        0.0000        0.0000        0.0000        0.0000        0.0000        0.0000        0.0000        0.0000        0.0000        0.0000        0.0000        0.0000        0.0000        0.0000        0.0000        0.0000        0.0000        0.0000        0.0000        0.0000        0.0000        0.0000        0.0000        0.0000        0.0000        0.0000        0.0000      196.7427      175.5442        0.0000        0.0000        0.0000        0.0000        0.0000        0.0000        0.0000        0.0000        0.0000        0.0000      124.0952      133.1234      137.9872      157.2404      175.7001      179.0533      200.7364      186.9070      147.7902      106.1247        0.0000        0.0000        0.0000        0.0000        0.0000        0.0000        0.0000        0.0000        0.0000        0.0000        0.0000        0.0000        0.0000        0.0000        0.0000        0.0000        0.0000       81.9837       62.7723       24.7120       22.3989       17.0236       18.3026       54.2373       10.2534        8.9270       12.0855       27.1750       47.4746       64.3672       48.8199       75.5295       87.7992       71.3138       58.4005       53.6165       41.3584       38.4475       37.2047       53.4488       63.6592       63.7262       56.7150       48.4922       50.5670       47.6817       39.7062       44.8278       45.0964       60.3109       55.1828       45.8308       67.3940       86.4171       98.1415       77.6684       64.4640       84.6918       66.8041       72.4953       85.6564       84.1181       65.2851       57.5930       61.4939       37.3496       30.3082       21.1301       16.4974       14.3696        6.9089        1.8849        1.5110        2.8375        2.0253        3.6708        4.2597        5.0055        5.9579       10.7734       20.5651       25.4946       17.8521       15.8816       13.6053       11.9267       13.6748       16.5789       19.2611       20.0928       23.4230       15.0579       15.1435       16.0123       16.8033       15.8231       17.9048       18.0379       17.2843       13.5183       11.7780       11.3964       14.0560       14.3898       19.5488       14.4831       13.0972        0.0000        0.0000        0.0000        0.0000        0.0000        0.0000        0.0000        0.0000        0.0000        0.0000        0.0000        0.0000        0.0000        0.0000        0.0000        0.0000        0.0000        0.0000        0.0000        0.0000        0.0000        0.0000        0.0000        0.0000        0.0000        0.0000        0.0000        0.0000        0.0000        0.0000        0.0000        0.0000        0.0000        0.0000        0.0000        0.0000        0.0000        0.0000        0.0000        0.0000        0.0000        0.0000        0.0000        0.0000        0.0000        0.0000        0.0000        0.0000        0.0000        0.0000        0.0000        0.0000        0.0000        0.0000        0.0000        0.0000        0.0000        0.0000
        0.0000        0.0000        0.0000        0.0000        0.0000        0.0000        0.0000        0.0000        0.0000        0.0000        0.0000        0.0000        0.0000        0.0000        0.0000        0.0000        0.0000        0.0000        0.0000        0.0000        0.0000        0.0000        0.0000        0.0000        0.0000        0.0000        0.0000        0.0000        0.0000        0.0000        0.0000        0.0000        0.0000        0.0000        0.0000        0.0000        0.0000        0.0000        0.0000        0.0000        0.0000        0.0000        0.0000        0.0000        0.0000        0.0000        0.0000        0.0000        0.0000        0.0000        0.0000        0.0000        0.0000        0.0000        0.0000        0.0000        0.0000        0.0000        0.0000        0.0000        0.0000        0.0000        0.0000        0.0000        0.0000        0.0000        0.0000        0.0000        0.0000        0.0000        0.0000        0.0000        0.0000        0.0000      106.0966      140.4959      146.6031      156.2540      172.5172      178.3604      194.1251      203.9690      168.2803        0.0000        0.0000        0.0000        0.0000        0.0000        0.0000        0.0000        0.0000        0.0000        0.0000        0.0000        0.0000        0.0000        0.0000        0.0000        0.0000        0.0000        0.0000       94.9979       68.4673       37.9327       26.5401       30.4555       50.8792       32.3971       28.3333       17.3917       25.5192       37.3489       35.9298       24.6166       29.8537       50.1826       59.3305       59.4569       45.5185       44.9086       48.1319       42.9573       47.0703       71.0436       73.8127       66.5268       62.2003       47.0476       45.8687       45.6679       43.5505       43.9780       48.2579       55.7252       63.7913       61.5066       68.1934       78.1425       65.1715       71.1508       78.5245       77.7364       62.9913       54.7318       72.0858       69.5907       53.0971       48.2090       39.9622       35.5737       24.9128       29.8894       21.1113       13.6812        9.3452        9.4235        8.1574        8.8429        8.6707        5.8666        5.6574        7.3206        9.3356       18.6258       27.6973       23.8829       22.2375       16.6487       15.4051       12.5880       13.4372       11.6197       11.3565       11.0135       10.0888        8.0807        8.0621        8.2024        8.6276       12.1637       13.4665       14.7502       16.2208       24.8896       27.2192       26.9339       24.5614       14.2412       20.7579       26.9329       18.0071        0.0000        0.0000        0.0000        0.0000        0.0000        0.0000        0.0000        0.0000        0.0000        0.0000        0.0000        0.0000        0.0000        0.0000        0.0000        0.0000        0.0000        0.0000        0.0000        0.0000        0.0000        0.0000        0.0000        0.0000        0.0000        0.0000        0.0000        0.0000        0.0000        0.0000        0.0000        0.0000        0.0000        0.0000        0.0000        0.0000        0.0000        0.0000        0.0000        0.0000        0.0000        0.0000        0.0000        0.0000        0.0000        0.0000        0.0000        0.0000        0.0000        0.0000        0.0000        0.0000        0.0000        0.0000        0.0000        0.0000        0.0000        0.0000
        0.0000        0.0000        0.0000        0.0000        0.0000        0.0000        0.0000        0.0000        0.0000        0.0000        0.0000        0.0000        0.0000        0.0000        0.0000        0.0000        0.0000        0.0000        0.0000        0.0000        0.0000        0.0000        0.0000        0.0000        0.0000        0.0000        0.0000        0.0000        0.0000        0.0000        0.0000        0.0000        0.0000        0.0000        0.0000        0.0000        0.0000        0.0000        0.0000        0.0000        0.0000        0.0000        0.0000        0.0000        0.0000        0.0000        0.0000        0.0000        0.0000        0.0000        0.0000        0.0000        0.0000        0.0000        0.0000        0.0000        0.0000        0.0000        0.0000        0.0000        0.0000        0.0000        0.0000        0.0000        0.0000        0.0000        0.0000        0.0000        0.0000        0.0000        0.0000        0.0000        0.0000        0.0000        0.0000        0.0000        0.0000        0.0000        0.0000        0.0000        0.0000        0.0000        0.0000        0.0000        0.0000        0.0000        0.0000        0.0000        0.0000        0.0000        0.0000        0.0000        0.0000        0.0000        0.0000        0.0000        0.0000        0.0000        0.0000        0.0000        0.0000      101.3894       63.1588       37.6970       32.5018       20.3886       36.0932       18.5265       19.5784       15.8334       16.3489       24.4514       23.7956       22.6899       26.8347       38.0490       38.7130       40.7253       39.7967       40.7415       45.1528       43.6965       62.8062       83.2662       70.4058       76.9081       64.9329       49.2508       49.3249       45.6004       47.0984       47.6214       41.8628       55.2253       66.1312       66.3715       70.3929       70.9928       72.0819       63.9097       66.4850       67.3093       57.0582       56.8575       73.3331       63.4039       39.6622       34.1696       32.4891       44.5000       32.9495       20.3655       16.9547       14.2711       20.7340       10.8635       10.0102       10.8998        9.8749        7.7753        6.7504        8.6317       10.4421       23.4569       28.8650       22.4297       19.7973       15.4923       13.3667       12.2275       11.8837        9.7961        9.1948        8.5467        9.1598        6.6680        5.7164        8.6470        8.3733       12.5052       13.9522       15.3007       18.5727       33.5852       33.3148       33.2046       31.1259       14.8570       14.5749       14.7426        0.0000        0.0000        0.0000        0.0000        0.0000        0.0000        0.0000        0.0000        0.0000        0.0000        0.0000        0.0000        0.0000        0.0000        0.0000        0.0000        0.0000        0.0000        0.0000        0.0000        0.0000        0.0000        0.0000        0.0000        0.0000        0.0000        0.0000        0.0000        0.0000        0.0000        0.0000        0.0000        0.0000        0.0000        0.0000        0.0000        0.0000        0.0000        0.0000        0.0000        0.0000        0.0000        0.0000        0.0000        0.0000        0.0000        0.0000        0.0000        0.0000        0.0000        0.0000        0.0000        0.0000        0.0000        0.0000        0.0000        0.0000        0.0000        0.0000
        0.0000        0.0000        0.0000        0.0000        0.0000        0.0000        0.0000        0.0000        0.0000        0.0000        0.0000        0.0000        0.0000        0.0000        0.0000        0.0000        0.0000        0.0000        0.0000        0.0000        0.0000        0.0000        0.0000        0.0000        0.0000        0.0000        0.0000        0.0000        0.0000        0.0000        0.0000        0.0000        0.0000        0.0000        0.0000        0.0000        0.0000        0.0000        0.0000        0.0000        0.0000        0.0000        0.0000        0.0000        0.0000        0.0000        0.0000        0.0000        0.0000        0.0000        0.0000        0.0000        0.0000        0.0000        0.0000        0.0000        0.0000        0.0000        0.0000        0.0000        0.0000        0.0000        0.0000        0.0000        0.0000        0.0000        0.0000        0.0000        0.0000        0.0000        0.0000        0.0000        0.0000        0.0000        0.0000        0.0000        0.0000        0.0000        0.0000        0.0000        0.0000        0.0000        0.0000        0.0000        0.0000        0.0000        0.0000        0.0000        0.0000        0.0000        0.0000        0.0000        0.0000        0.0000        0.0000        0.0000        0.0000        0.0000        0.0000        0.0000        0.0000       76.6677       63.9480       42.7252       42.3832       21.5114       20.2838       18.4646       20.5307       16.5239       15.0674       15.4212       13.0858       17.7967       23.1347       32.4744       33.5850       42.4727       39.6716       40.9413       43.1079       51.4875       55.6934       65.6650       66.0317       77.2115       69.0437       54.4534       48.8566       43.2961       42.0408       45.7920       44.7855       50.0246       57.5451       60.9878       71.5539       77.9532       69.9730       69.2999       83.2565       71.6618       63.0920       60.8001       65.5627       50.3813       39.3049       31.8918       35.8071       42.3099       44.5486       21.2858       15.6371       20.2019       16.2769       11.9940       11.7593       11.4612       12.9836       10.4848        7.8794       10.5439       11.5826       24.2573       22.4673       25.3073       23.8241       16.6838       14.6654       13.3748       11.5519        8.9640        8.8570       14.1404        9.0200        6.4551        7.3567        9.9283        9.6841       17.3322       15.3672       16.6525       19.6335       33.8343       34.7871       34.6228       38.0583       16.1399       25.5097       22.0093        0.0000        0.0000        0.0000        0.0000        0.0000        0.0000        0.0000        0.0000        0.0000        0.0000        0.0000        0.0000        0.0000        0.0000        0.0000        0.0000        0.0000        0.0000        0.0000        0.0000        0.0000        0.0000        0.0000        0.0000        0.0000        0.0000        0.0000        0.0000        0.0000        0.0000        0.0000        0.0000        0.0000        0.0000        0.0000        0.0000        0.0000        0.0000        0.0000        0.0000        0.0000        0.0000        0.0000        0.0000        0.0000        0.0000        0.0000        0.0000        0.0000        0.0000        0.0000        0.0000        0.0000        0.0000        0.0000        0.0000        0.0000        0.0000        0.0000
        0.0000        0.0000        0.0000        0.0000        0.0000        0.0000        0.0000        0.0000        0.0000        0.0000        0.0000        0.0000        0.0000        0.0000        0.0000        0.0000        0.0000        0.0000        0.0000        0.0000        0.0000        0.0000        0.0000        0.0000        0.0000        0.0000        0.0000        0.0000        0.0000        0.0000        0.0000        0.0000        0.0000        0.0000        0.0000        0.0000        0.0000        0.0000        0.0000        0.0000        0.0000        0.0000        0.0000        0.0000        0.0000        0.0000        0.0000        0.0000        0.0000        0.0000        0.0000        0.0000        0.0000        0.0000        0.0000        0.0000        0.0000        0.0000        0.0000        0.0000        0.0000        0.0000        0.0000        0.0000        0.0000        0.0000        0.0000        0.0000        0.0000        0.0000        0.0000        0.0000        0.0000        0.0000        0.0000        0.0000        0.0000        0.0000        0.0000        0.0000        0.0000        0.0000        0.0000        0.0000        0.0000        0.0000        0.0000        0.0000        0.0000        0.0000        0.0000        0.0000        0.0000        0.0000        0.0000        0.0000        0.0000        0.0000        0.0000        0.0000       92.6984       76.6602       65.7125       49.4568       34.9482       54.1522       38.1635       26.3347       18.8777       15.9885       15.5675       17.3088       24.3954       17.1142       23.2234       32.5737       35.8097       50.9937       50.2379       46.3435       46.4755       47.7905       46.6948       57.7271       59.4890       59.8312       57.3561       46.0204       41.8561       41.7712       42.6379       45.9212       49.7205       56.6758       62.1282       60.6083       67.6424       78.5814       81.7008       87.0708       89.7185       85.7050       86.9229       63.2365       62.6698       64.0451       45.3235       34.8265       37.6316       43.7202       63.2227       36.4547       18.7587       16.2136       13.0583       14.2241       15.1266       12.8936       13.8377       13.3121        9.4145        9.9145       15.6338       26.3655       24.9664       23.3026       21.5747       14.9373       14.3606       15.9684       13.3132       13.1804       10.1784       20.7605       19.8299        8.5229        8.7199       12.4340       11.9171       16.5657       17.6536       18.5460       20.5589       34.1352       31.6927       32.2975       35.0310       35.0984        0.0000        0.0000        0.0000        0.0000        0.0000        0.0000        0.0000        0.0000        0.0000        0.0000        0.0000        0.0000        0.0000      106.2300        0.0000        0.0000        0.0000      128.1300        0.0000        0.0000        0.0000        0.0000        0.0000        0.0000        0.0000        0.0000        0.0000        0.0000        0.0000        0.0000        0.0000        0.0000        0.0000        0.0000        0.0000        0.0000        0.0000        0.0000        0.0000        0.0000        0.0000        0.0000        0.0000        0.0000        0.0000        0.0000        0.0000        0.0000        0.0000        0.0000        0.0000        0.0000        0.0000        0.0000        0.0000        0.0000        0.0000        0.0000        0.0000        0.0000        0.0000
        0.0000        0.0000        0.0000        0.0000        0.0000        0.0000        0.0000        0.0000        0.0000        0.0000        0.0000        0.0000        0.0000        0.0000        0.0000        0.0000        0.0000        0.0000        0.0000        0.0000        0.0000        0.0000        0.0000        0.0000        0.0000        0.0000        0.0000        0.0000        0.0000        0.0000        0.0000        0.0000        0.0000        0.0000        0.0000        0.0000        0.0000        0.0000        0.0000        0.0000        0.0000        0.0000        0.0000        0.0000        0.0000        0.0000        0.0000        0.0000        0.0000        0.0000        0.0000        0.0000        0.0000        0.0000        0.0000        0.0000        0.0000        0.0000        0.0000        0.0000        0.0000        0.0000        0.0000        0.0000        0.0000        0.0000        0.0000        0.0000        0.0000        0.0000        0.0000        0.0000        0.0000        0.0000        0.0000        0.0000        0.0000        0.0000        0.0000        0.0000        0.0000        0.0000        0.0000        0.0000        0.0000        0.0000        0.0000        0.0000        0.0000        0.0000        0.0000        0.0000        0.0000        0.0000        0.0000        0.0000        0.0000        0.0000        0.0000        0.0000      125.3261      105.1905       90.1879       81.4094       59.3615       71.9292       74.2757      154.5963       29.3812       22.3764       19.6051       21.5895       25.8522       22.0091       26.4452       30.6607       37.6304       47.9036       50.0115       49.6895       47.3687       38.9834       38.8601       39.2327       39.7664       39.6986       40.9507       32.8290       32.4465       30.6155       32.0544       41.7154       47.4353       49.2331       54.7443       69.2608       61.5581       73.4579       73.5652       89.4621      102.7740       91.5321       84.7591       80.1487       70.3687       71.3309       55.9461       52.7466       51.1763       47.7262       52.6761       34.3870       23.7073       17.8364       18.3825       17.6835       17.7617       18.9245       15.1788       16.1036       15.7594       16.9716       21.9270       18.6984       17.9330       17.5368       14.4001       11.0540       19.0961       17.6900       19.7913       21.5401       15.8898       16.0895       19.8832       15.7719       16.5012       19.8121       23.0317       19.6688       20.3318       20.7548       20.7462       19.5161       20.6899       20.6418       20.2172       64.9708        0.0000        0.0000        0.0000        0.0000        0.0000        0.0000        0.0000        0.0000        0.0000        0.0000        0.0000        0.0000      107.7000      118.3500      134.1600        0.0000      194.5800      128.6400        0.0000        0.0000        0.0000        0.0000        0.0000        0.0000        0.0000        0.0000        0.0000        0.0000        0.0000        0.0000        0.0000        0.0000        0.0000        0.0000        0.0000        0.0000        0.0000        0.0000        0.0000        0.0000        0.0000        0.0000        0.0000        0.0000        0.0000        0.0000        0.0000        0.0000        0.0000        0.0000        0.0000        0.0000        0.0000        0.0000        0.0000        0.0000        0.0000        0.0000        0.0000        0.0000        0.0000
        0.0000        0.0000        0.0000        0.0000        0.0000        0.0000        0.0000        0.0000        0.0000        0.0000        0.0000        0.0000        0.0000        0.0000        0.0000        0.0000        0.0000        0.0000        0.0000        0.0000        0.0000        0.0000        0.0000        0.0000        0.0000        0.0000        0.0000        0.0000        0.0000        0.0000        0.0000        0.0000        0.0000        0.0000        0.0000        0.0000        0.0000        0.0000        0.0000        0.0000        0.0000        0.0000        0.0000        0.0000        0.0000        0.0000        0.0000        0.0000        0.0000        0.0000        0.0000        0.0000        0.0000        0.0000        0.0000        0.0000        0.0000        0.0000        0.0000        0.0000        0.0000        0.0000        0.0000        0.0000        0.0000        0.0000        0.0000        0.0000        0.0000        0.0000        0.0000        0.0000        0.0000        0.0000        0.0000        0.0000        0.0000        0.0000        0.0000        0.0000        0.0000        0.0000        0.0000        0.0000        0.0000        0.0000        0.0000        0.0000        0.0000        0.0000        0.0000        0.0000        0.0000        0.0000        0.0000        0.0000        0.0000        0.0000        0.0000      170.4024      121.6904       91.1691       82.8605       65.7592       50.5057       63.5547       83.4913      118.8615       31.0235       25.0097       26.2131       27.0618       30.9080       22.0021       27.1926       35.9976       40.7909       43.0266       36.8446       33.4523       35.1855       32.2212       34.6859       32.9957       37.2061       37.3612       40.2259       33.2598       28.3925       32.5632       30.9398       43.6000       50.8914       52.4300       70.8119       77.3308       77.7253       71.9556       77.9069       97.9941      108.4354       90.1989       80.0142       71.2817       63.6805       58.9045       50.3494       47.2359       45.7726       47.0787       35.5923       25.9059       21.4664       21.0885       17.7908       17.5486       18.3739       17.4121       17.1039       18.2702       17.9350       21.5782       20.3336       14.2272       15.0405       12.4084       10.6994       14.5587       17.7189       18.2460       17.2263       17.5092       15.5878       20.6198       17.8197       17.2140       20.6049       23.0823       23.8817       23.9362       23.9979       26.5446       23.6025       23.4335       21.8679       18.8391       19.5466       45.1391        0.0000        0.0000        0.0000        0.0000        0.0000        0.0000      105.3894       45.5100        0.0000        0.0000        0.0000        0.0000      104.0100      105.5700        0.0000        0.0000        0.0000        0.0000        0.0000        0.0000        0.0000        0.0000        0.0000        0.0000        0.0000        0.0000        0.0000        0.0000        0.0000        0.0000        0.0000        0.0000        0.0000        0.0000        0.0000        0.0000        0.0000        0.0000        0.0000        0.0000        0.0000        0.0000        0.0000        0.0000        0.0000        0.0000        0.0000        0.0000        0.0000        0.0000        0.0000        0.0000        0.0000        0.0000        0.0000        0.0000        0.0000        0.0000        0.0000        0.0000        0.0000
        0.0000        0.0000        0.0000        0.0000        0.0000        0.0000        0.0000        0.0000        0.0000        0.0000        0.0000        0.0000        0.0000        0.0000        0.0000        0.0000        0.0000        0.0000        0.0000        0.0000        0.0000        0.0000        0.0000        0.0000        0.0000        0.0000        0.0000        0.0000        0.0000        0.0000        0.0000        0.0000        0.0000        0.0000        0.0000        0.0000        0.0000        0.0000        0.0000        0.0000        0.0000        0.0000        0.0000        0.0000        0.0000        0.0000        0.0000        0.0000        0.0000        0.0000        0.0000        0.0000        0.0000        0.0000        0.0000        0.0000        0.0000        0.0000        0.0000        0.0000        0.0000        0.0000        0.0000        0.0000        0.0000        0.0000        0.0000        0.0000        0.0000        0.0000        0.0000        0.0000        0.0000        0.0000        0.0000        0.0000        0.0000        0.0000        0.0000        0.0000        0.0000        0.0000        0.0000        0.0000        0.0000        0.0000        0.0000        0.0000        0.0000        0.0000        0.0000        0.0000        0.0000        0.0000        0.0000        0.0000        0.0000      249.3133      194.0298      151.4218      121.7271       96.4861       76.5358       69.5638       57.2715       63.8065       52.9138       39.1167       36.1819       33.7087       30.4548       32.8370       27.6609       21.9163       27.2519       39.3879       46.7602       45.7467       39.6212       37.4219       37.2634       35.5000       34.5811       31.8701       35.6969       35.7123       38.1679       35.1555       36.2170       31.2747       37.6425       52.2518       59.7362       61.7974       79.5931       82.1831       82.0572       78.8223       78.1571       87.2706       97.5891       87.2137       62.2989       55.7590       49.5252       45.1070       42.0043       41.6649       45.1375       38.2875       29.4919       20.7924       18.0965       17.0546       17.7527       16.8709       16.7518       16.5591       17.7163       18.8151       20.2718       19.7005       30.6346       24.6913       12.6464       10.7556        9.5865       10.8421       10.4048       10.8057       11.3127       12.8255       18.8957       22.3542       18.5774       21.5196       24.9090       28.3092       49.1313       49.5965       31.5448       27.5159       24.6727       25.4682       22.2822       17.7942       16.3477        0.0000        0.0000        0.0000        0.0000        0.0000       90.4147       93.0778       97.1817       27.8400        0.0000        0.0000        0.0000        0.0000        0.0000        0.0000        0.0000        0.0000        0.0000        0.0000        0.0000        0.0000        0.0000        0.0000        0.0000        0.0000        0.0000        0.0000        0.0000        0.0000        0.0000        0.0000        0.0000        0.0000        0.0000        0.0000        0.0000        0.0000        0.0000        0.0000        0.0000        0.0000        0.0000        0.0000        0.0000        0.0000        0.0000        0.0000        0.0000        0.0000        0.0000        0.0000        0.0000        0.0000        0.0000        0.0000        0.0000        0.0000        0.0000        0.0000        0.0000        0.0000        0.0000
        0.0000        0.0000        0.0000        0.0000        0.0000        0.0000        0.0000        0.0000        0.0000        0.0000        0.0000        0.0000        0.0000        0.0000        0.0000        0.0000        0.0000        0.0000        0.0000        0.0000        0.0000        0.0000        0.0000        0.0000        0.0000        0.0000        0.0000        0.0000        0.0000        0.0000        0.0000        0.0000        0.0000        0.0000        0.0000        0.0000        0.0000        0.0000        0.0000        0.0000        0.0000        0.0000        0.0000        0.0000        0.0000        0.0000        0.0000        0.0000        0.0000        0.0000        0.0000        0.0000        0.0000        0.0000        0.0000        0.0000        0.0000        0.0000        0.0000        0.0000        0.0000        0.0000        0.0000        0.0000        0.0000        0.0000        0.0000        0.0000        0.0000        0.0000        0.0000        0.0000        0.0000        0.0000        0.0000        0.0000        0.0000        0.0000        0.0000        0.0000        0.0000        0.0000        0.0000        0.0000        0.0000        0.0000        0.0000        0.0000        0.0000        0.0000        0.0000        0.0000        0.0000        0.0000        0.0000        0.0000        0.0000      233.9150      167.4581      129.9787      106.4547       92.3381       84.3013       74.9713       79.0429       56.8544       47.9355       41.5988       35.6130       31.6716       28.1224       29.7502       26.4677       24.8440       27.0849       37.9805       37.7573       37.4668       39.0707       32.4495       36.1435       38.3162       37.8603       37.0659       35.2187       37.9076       39.5306       39.0446       43.9509       44.7345       51.3810       64.2460       69.7771       92.0978      115.2617       89.2211       88.0566       86.8127       79.2520       73.6117       65.1526       57.2455       47.9838       48.6363       42.3032       34.7205       36.5323       33.6205       34.0657       35.1630       28.6293       18.9817       15.3444       13.7334       14.3107       14.8050       15.9062       12.9639       12.6633       15.7016       16.7332       18.3582       29.2461       15.3364        9.2631        8.6367        8.2839        7.8810        6.5330        8.4532        8.7195       13.6310       19.6809       17.1617       20.2490       26.5488       38.9533       45.3964       65.6992       63.8973       47.1744       36.8459       31.0881       31.3241       27.4768       17.9671       19.3352        0.0000        0.0000        0.0000        1.7700       73.6537       86.3975       93.7096       96.2945       37.2600        0.0000        0.0000        0.0000        0.0000        0.0000        0.0000        0.0000        0.0000        0.0000        0.0000        0.0000        0.0000        0.0000        0.0000        0.0000        0.0000        0.0000        0.0000        0.0000        0.0000        0.0000        0.0000        0.0000        0.0000        0.0000        0.0000        0.0000        0.0000        0.0000        0.0000        0.0000        0.0000        0.0000        0.0000        0.0000        0.0000        0.0000        0.0000        0.0000        0.0000        0.0000        0.0000        0.0000        0.0000        0.0000        0.0000        0.0000        0.0000        0.0000        0.0000        0.0000        0.0000        0.0000
        0.0000        0.0000        0.0000        0.0000        0.0000        0.0000        0.0000        0.0000        0.0000        0.0000        0.0000        0.0000        0.0000        0.0000        0.0000        0.0000        0.0000        0.0000        0.0000        0.0000        0.0000        0.0000        0.0000        0.0000        0.0000        0.0000        0.0000        0.0000        0.0000        0.0000        0.0000        0.0000        0.0000        0.0000        0.0000        0.0000        0.0000        0.0000        0.0000        0.0000        0.0000        0.0000        0.0000        0.0000        0.0000        0.0000        0.0000        0.0000        0.0000        0.0000        0.0000        0.0000        0.0000        0.0000        0.0000        0.0000        0.0000        0.0000        0.0000        0.0000        0.0000        0.0000        0.0000        0.0000        0.0000        0.0000        0.0000        0.0000        0.0000        0.0000        0.0000        0.0000        0.0000        0.0000        0.0000        0.0000        0.0000        0.0000        0.0000        0.0000        0.0000        0.0000        0.0000        0.0000        0.0000        0.0000        0.0000        0.0000        0.0000        0.0000        0.0000        0.0000        0.0000        0.0000        0.0000        0.0000      213.0926      195.7844      125.9314      103.2559       92.4064       82.3916       79.2831       64.1374       62.0780       49.6932       41.5961       44.6334       38.4583       34.3990       34.7388       34.0504       34.1896       34.8483       35.0221       36.7819       38.5486      100.9121       41.6674       39.3382       38.0458       35.5883       39.1308       47.8883       55.4280       66.9483       50.7239       53.9363       58.3047       67.5824       73.8913       84.6151       82.0920       87.1209      104.5488       76.6753       70.0466       56.4085       50.1807       44.0059       45.3114       31.6222       28.2335       26.5388       22.4579       21.0450       20.8691       29.0098       26.2036       24.3827       19.6166       15.7535       13.8963       12.0878       11.4114        5.6802        7.8165        6.9878        6.1078        5.4561        5.3453        7.9437       10.3089        9.1439        7.8882        7.0673        6.4733        4.0685        3.1807        3.3906        4.1186       10.8421        9.2066       10.0689       14.4399       40.2380       68.4441       85.4454       89.7400       95.9104       70.5876       52.7597       43.2407       19.1612       16.6261       27.4784        0.0000        0.0000        0.0000        0.0000        9.7405       70.4530       87.5330      103.5825      117.1497       39.1500        0.0000        0.0000        0.0000        0.0000        0.0000        0.0000        0.0000        0.0000        0.0000        0.0000        0.0000        0.0000        0.0000        0.0000        0.0000        0.0000        0.0000        0.0000        0.0000        0.0000        0.0000        0.0000        0.0000        0.0000        0.0000        0.0000        0.0000        0.0000        0.0000        0.0000        0.0000        0.0000        0.0000        0.0000        0.0000        0.0000        0.0000        0.0000        0.0000        0.0000        0.0000        0.0000        0.0000        0.0000        0.0000        0.0000        0.0000        0.0000        0.0000        0.0000        0.0000        0.0000        0.0000
        0.0000        0.0000        0.0000        0.0000        0.0000        0.0000        0.0000        0.0000        0.0000        0.0000        0.0000        0.0000        0.0000        0.0000        0.0000        0.0000        0.0000        0.0000        0.0000        0.0000        0.0000        0.0000        0.0000        0.0000        0.0000        0.0000        0.0000        0.0000        0.0000        0.0000        0.0000        0.0000        0.0000        0.0000        0.0000        0.0000        0.0000        0.0000        0.0000        0.0000        0.0000        0.0000        0.0000        0.0000        0.0000        0.0000        0.0000        0.0000        0.0000        0.0000        0.0000        0.0000        0.0000        0.0000        0.0000        0.0000        0.0000        0.0000        0.0000        0.0000        0.0000        0.0000        0.0000        0.0000        0.0000        0.0000        0.0000        0.0000        0.0000        0.0000        0.0000        0.0000        0.0000        0.0000        0.0000        0.0000        0.0000        0.0000        0.0000        0.0000        0.0000        0.0000        0.0000        0.0000        0.0000        0.0000        0.0000        0.0000        0.0000        0.0000        0.0000        0.0000        0.0000        0.0000        0.0000        0.0000      155.0791      147.5543      109.7424      104.1446       86.8917       76.1941       65.6682       59.6748       56.3786       54.1628       50.9933       54.8091       43.7049       38.5646       39.5559       45.3077       41.5221       38.8910       40.4652       43.7755       35.8223       68.5090       48.6298       54.1549       52.0535       42.1225       46.6913       69.1448       77.0521       97.0265       79.4579       75.2609       66.1091       80.5902      111.4215      110.5747      105.3610      114.1909      107.2979       87.4558       69.7419       57.5697       44.9805       33.9010       30.5027       22.4953       22.7185       22.2553       15.4683       14.6732       21.3172       24.9777       22.4530       19.5081       16.5919       13.9497       17.5104       19.9337       14.1459        5.8430        8.0156        7.9192        7.5436        7.8095        6.8150        4.1092        5.3327        6.6533        6.6063        5.7264        5.1761        2.7041        2.8727        2.8000        3.9643        6.7809        6.2655        9.7953       15.9624       49.6131       95.6753       94.3805      115.2784       87.2813       68.9041       53.0695       50.1592        0.0000        0.0000        0.0000        0.0000        0.0000        0.0000        5.5568        8.8006       68.7142       89.0822      108.4387      116.6825        0.0000        0.0000        0.0000        0.0000        0.0000        0.0000        0.0000        0.0000        0.0000        0.0000        0.0000        0.0000        0.0000        0.0000        0.0000        0.0000        0.0000        0.0000        0.0000        0.0000        0.0000        0.0000        0.0000        0.0000        0.0000        0.0000        0.0000        0.0000        0.0000        0.0000        0.0000        0.0000        0.0000        0.0000        0.0000        0.0000        0.0000        0.0000        0.0000        0.0000        0.0000        0.0000        0.0000        0.0000        0.0000        0.0000        0.0000        0.0000        0.0000        0.0000        0.0000        0.0000        0.0000        0.0000
        0.0000        0.0000        0.0000        0.0000        0.0000        0.0000        0.0000        0.0000        0.0000        0.0000        0.0000        0.0000        0.0000        0.0000        0.0000        0.0000        0.0000        0.0000        0.0000        0.0000        0.0000        0.0000        0.0000        0.0000        0.0000        0.0000        0.0000        0.0000        0.0000        0.0000        0.0000        0.0000        0.0000        0.0000        0.0000        0.0000        0.0000        0.0000        0.0000        0.0000        0.0000        0.0000        0.0000        0.0000        0.0000        0.0000        0.0000        0.0000        0.0000        0.0000        0.0000        0.0000        0.0000        0.0000        0.0000        0.0000        0.0000        0.0000        0.0000        0.0000        0.0000        0.0000        0.0000        0.0000        0.0000        0.0000        0.0000        0.0000        0.0000        0.0000        0.0000        0.0000        0.0000        0.0000        0.0000        0.0000        0.0000        0.0000        0.0000        0.0000        0.0000        0.0000        0.0000        0.0000        0.0000        0.0000        0.0000        0.0000        0.0000        0.0000        0.0000        0.0000        0.0000        0.0000        0.0000        0.0000      151.6785      120.8050       99.7646       83.8643       80.0204       71.2348       65.7584       65.3711       59.7956       47.5111       44.7179       51.6420       53.0098       42.8468       50.1339       60.0633       50.8949       47.4590       43.8328       48.7777       44.9195       38.4702       52.7773       53.9707       68.1124       65.6099       66.8254       61.1865       54.9929       61.9353       73.7557       78.4581       88.9230       81.2791      126.4640      120.9152      120.5106      131.5510      114.7279       88.5401       73.7470       53.3538       38.2329       27.5398       26.7155       23.2105       15.2650       14.0641       10.3735        9.7657       14.0090       18.0445       17.0393       15.5245       14.7479       12.4207       12.9192       15.4278       22.8623        6.5392        7.1016        4.3388        9.0761       17.4730       16.3601       10.3697        4.6888        5.5004        7.1614        5.9028        8.6638        5.2779        5.5522        4.6866        4.4685        5.7553        6.4595       10.0148       17.5708       51.5958       69.6455       94.5929       87.1313       66.9442       67.7140       62.8208        0.0000        0.0000        0.0000        0.0000        0.0000        0.0000        1.1558        2.9649        9.4577       64.2801       89.9695      108.2794      113.2029        0.0000        0.0000        0.0000        0.0000        0.0000        0.0000        0.0000        0.0000        0.0000        0.0000        0.0000        0.0000        0.0000        0.0000        0.0000        0.0000        0.0000        0.0000        0.0000        0.0000        0.0000        0.0000        0.0000        0.0000        0.0000        0.0000        0.0000        0.0000        0.0000        0.0000        0.0000        0.0000        0.0000        0.0000        0.0000        0.0000        0.0000        0.0000        0.0000        0.0000        0.0000        0.0000        0.0000        0.0000        0.0000        0.0000        0.0000        0.0000        0.0000        0.0000        0.0000        0.0000        0.0000        0.0000
        0.0000        0.0000        0.0000        0.0000        0.0000        0.0000        0.0000        0.0000        0.0000        0.0000        0.0000        0.0000        0.0000        0.0000        0.0000        0.0000        0.0000        0.0000        0.0000        0.0000        0.0000        0.0000        0.0000        0.0000        0.0000        0.0000        0.0000        0.0000        0.0000        0.0000        0.0000        0.0000        0.0000        0.0000        0.0000        0.0000        0.0000        0.0000        0.0000        0.0000        0.0000        0.0000        0.0000        0.0000        0.0000        0.0000        0.0000        0.0000        0.0000        0.0000        0.0000        0.0000        0.0000        0.0000        0.0000        0.0000        0.0000        0.0000        0.0000        0.0000        0.0000        0.0000        0.0000        0.0000        0.0000        0.0000        0.0000        0.0000        0.0000        0.0000        0.0000        0.0000        0.0000        0.0000        0.0000        0.0000        0.0000        0.0000        0.0000        0.0000        0.0000        0.0000        0.0000        0.0000        0.0000        0.0000        0.0000        0.0000        0.0000        0.0000        0.0000        0.0000        0.0000        0.0000        0.0000        0.0000        0.0000       89.2350       75.6992       67.4601       77.3234       62.9174       65.4907       69.1376       55.1580       53.7181       46.4862       53.0722       57.5697       49.2428       43.1488       51.9569       53.0550       46.3874       44.5564       42.5182       46.3545       43.8456       48.0510       55.4740       57.0844       57.0248       51.9150       59.4245       53.1938       60.9823       84.0310      111.4461       94.9778      107.0526      115.3350       92.2246       97.4672      110.1515       96.7451       75.8571       67.8377       49.2044       34.2528       24.0448       17.3836       13.9155       11.9745        9.6671        7.7241        7.1583        8.6305       11.5415       14.0864       12.3177       12.6216       11.1272       13.0820       17.2068       26.9104        6.7273        3.9929        7.4530        8.7306        9.2297        4.4397        2.7201        3.4700        8.6624        8.2016        7.6307       12.4529        6.2604        5.6461        5.5063        5.6880        7.1679        7.3738       10.1031       15.9330       42.7167       57.9319       70.2834       66.4953       64.8013       74.1645        0.0000        0.0000        0.0000        0.0000        0.0000        0.0000        0.0000        1.8498        3.8941       14.4971       77.6849       87.6329      107.2697      112.0843        0.0000        0.0000        0.0000        0.0000        0.0000        0.0000        0.0000        0.0000        0.0000        0.0000        0.0000        0.0000        0.0000        0.0000        0.0000        0.0000        0.0000        0.0000        0.0000        0.0000        0.0000        0.0000        0.0000        0.0000        0.0000        0.0000        0.0000        0.0000        0.0000        0.0000        0.0000        0.0000        0.0000        0.0000        0.0000        0.0000        0.0000        0.0000        0.0000        0.0000        0.0000        0.0000        0.0000        0.0000        0.0000        0.0000        0.0000        0.0000        0.0000        0.0000        0.0000        0.0000        0.0000        0.0000
        0.0000        0.0000        0.0000        0.0000        0.0000        0.0000        0.0000        0.0000        0.0000        0.0000        0.0000        0.0000        0.0000        0.0000        0.0000        0.0000        0.0000        0.0000        0.0000        0.0000        0.0000        0.0000        0.0000        0.0000        0.0000        0.0000        0.0000        0.0000        0.0000        0.0000        0.0000        0.0000        0.0000        0.0000        0.0000        0.0000        0.0000        0.0000        0.0000        0.0000        0.0000        0.0000        0.0000        0.0000        0.0000        0.0000        0.0000        0.0000        0.0000        0.0000        0.0000        0.0000        0.0000        0.0000        0.0000        0.0000        0.0000        0.0000        0.0000        0.0000        0.0000        0.0000        0.0000        0.0000        0.0000        0.0000        0.0000        0.0000        0.0000        0.0000        0.0000        0.0000        0.0000        0.0000        0.0000        0.0000        0.0000        0.0000        0.0000        0.0000        0.0000        0.0000        0.0000        0.0000        0.0000        0.0000        0.0000        0.0000        0.0000        0.0000        0.0000        0.0000        0.0000        0.0000        0.0000        0.0000       85.8598       87.3602       69.9961       63.7130        0.0000       61.5002       53.1053       66.1275       47.8331       42.1601       42.0988       56.2723       57.0711       53.1848       41.2870       43.4838       51.6790       54.1280       40.1033       38.9682       34.2068       37.1058       33.9299       24.8235       25.9656       31.8387       43.7142       56.9308       55.3009       60.8159       75.0449       76.7985      100.9969      129.5547      123.3910       91.5951       88.2123       85.3404       99.9202       71.9572       56.7409       41.3841       29.5408       15.1271       12.5809        7.8222        6.5111        0.0000        0.0000        0.0624        0.5542        8.2568       14.8505       13.9141        9.2961       11.4648       18.5627       19.0648        8.5141        4.5684        4.4749        6.0877        7.0763        6.3190        5.9039        5.2126        6.4247        8.1221       81.5578       11.1392       12.0931       14.9357       16.0386       16.3737       15.7372        9.3305       14.0884       33.0627       30.2948       24.7536       28.5273       34.6129       60.0682        0.0000        0.0000        0.0000        0.0000        0.0000       34.5900       15.6900        0.0000       11.2786       11.6912       19.7157       40.5989       84.2071      103.7093      121.2895        0.0000        0.0000        0.0000        0.0000        0.0000        0.0000        0.0000        0.0000        0.0000        0.0000        0.0000        0.0000        0.0000        0.0000        0.0000        0.0000        0.0000        0.0000        0.0000        0.0000        0.0000        0.0000        0.0000        0.0000        0.0000        0.0000        0.0000        0.0000        0.0000        0.0000        0.0000        0.0000        0.0000        0.0000        0.0000        0.0000        0.0000        0.0000        0.0000        0.0000        0.0000        0.0000        0.0000        0.0000        0.0000        0.0000        0.0000        0.0000        0.0000        0.0000        0.0000        0.0000        0.0000        0.0000        0.0000
        0.0000        0.0000        0.0000        0.0000        0.0000        0.0000        0.0000        0.0000        0.0000        0.0000        0.0000        0.0000        0.0000        0.0000        0.0000        0.0000        0.0000        0.0000        0.0000        0.0000        0.0000        0.0000        0.0000        0.0000        0.0000        0.0000        0.0000        0.0000        0.0000        0.0000        0.0000        0.0000        0.0000        0.0000        0.0000        0.0000        0.0000        0.0000        0.0000        0.0000        0.0000        0.0000        0.0000        0.0000        0.0000        0.0000        0.0000        0.0000        0.0000        0.0000        0.0000        0.0000        0.0000        0.0000        0.0000        0.0000        0.0000        0.0000        0.0000        0.0000        0.0000        0.0000        0.0000        0.0000        0.0000        0.0000        0.0000        0.0000        0.0000        0.0000        0.0000        0.0000        0.0000        0.0000        0.0000        0.0000        0.0000        0.0000        0.0000        0.0000        0.0000        0.0000        0.0000        0.0000        0.0000        0.0000        0.0000        0.0000        0.0000        0.0000        0.0000        0.0000        0.0000        0.0000        0.0000        0.0000        0.0000       72.1075        0.0000        0.0000        0.0000       55.8010       54.1829       60.5005       49.3128       39.9235       37.1873       48.7175       62.7595       57.4415       54.5887       63.2595       66.8022       55.8433       40.5839       37.6764       36.3522       34.4229       31.3271       21.6916       25.3486       26.7611       31.9522       49.9892       64.7164       68.6366       69.2357       74.6597       83.3885      107.4908      125.1413       97.2319       78.7806       74.0494       81.8117       59.0792       47.5792       41.2397       29.6045       24.9490        8.9077        5.7049        4.2677        0.0518        0.0000        0.0000        0.3711        5.9476        6.5889       10.1187        8.7696        8.7156       11.3461       14.4870        6.1882        6.4738        4.1784        5.0218        3.4875        4.4762        5.1108        6.1046        7.3446        9.3694       23.0324       12.2107       13.9955       20.1331       32.6444       20.6396       19.0661       10.6377       17.4124       25.9171       14.5262       21.9377       28.7704       37.6183       41.7898        0.0000        0.0000        0.0000        0.0000        0.0000       28.8900        5.4000        9.6000       13.4606       15.7524       27.6154       39.5324       80.2287      104.7650      121.9204        0.0000        0.0000        0.0000        0.0000        0.0000        0.0000        0.0000        0.0000        0.0000        0.0000        0.0000        0.0000        0.0000        0.0000        0.0000        0.0000        0.0000        0.0000        0.0000        0.0000        0.0000        0.0000        0.0000        0.0000        0.0000        0.0000        0.0000        0.0000        0.0000        0.0000        0.0000        0.0000        0.0000        0.0000        0.0000        0.0000        0.0000        0.0000        0.0000        0.0000        0.0000        0.0000        0.0000        0.0000        0.0000        0.0000        0.0000        0.0000        0.0000        0.0000        0.0000        0.0000        0.0000        0.0000        0.0000
        0.0000        0.0000        0.0000        0.0000        0.0000        0.0000        0.0000        0.0000        0.0000        0.0000        0.0000        0.0000        0.0000        0.0000        0.0000        0.0000        0.0000        0.0000        0.0000        0.0000        0.0000        0.0000        0.0000        0.0000        0.0000        0.0000        0.0000        0.0000        0.0000        0.0000        0.0000        0.0000        0.0000        0.0000        0.0000        0.0000        0.0000        0.0000        0.0000        0.0000        0.0000        0.0000        0.0000        0.0000        0.0000        0.0000        0.0000        0.0000        0.0000        0.0000        0.0000        0.0000        0.0000        0.0000        0.0000        0.0000        0.0000        0.0000        0.0000        0.0000        0.0000        0.0000        0.0000        0.0000        0.0000        0.0000        0.0000        0.0000        0.0000        0.0000        0.0000        0.0000        0.0000        0.0000        0.0000        0.0000        0.0000        0.0000        0.0000        0.0000        0.0000        0.0000        0.0000        0.0000        0.0000        0.0000        0.0000        0.0000        0.0000        0.0000        0.0000        0.0000        0.0000        0.0000        0.0000        0.0000        0.0000        0.0000        0.0000        0.0000        0.0000       52.0763       74.8491       61.2376       47.1048       56.0388       49.9182       59.6083       66.6047       66.1302       85.4274       81.2028       62.8282       49.7686       41.9862       42.2387       46.3520       40.4816       33.4868       28.8438       21.9624       21.8804       30.0734       50.2565       58.7315       62.5024       64.7086       78.0449      100.9145      113.7349      103.0321       71.1069       71.0093       60.8887       55.3876       45.0721       38.3314       41.8215       45.6804       12.0959        6.5943        3.9469        2.8597        0.0000        0.0000        0.0000        0.0000        1.2480        1.7394        3.4603        3.8083        7.3058        8.6046       11.7471        7.4005        4.9378        3.0535        3.1270        3.9444        5.4756        6.6409        8.5019        9.1557       12.5100       12.6956       14.4102       16.7245       25.0250       34.7607       24.6142       22.9967       12.6292       12.2039       12.3735       31.4194       33.3109       25.0716        0.0000        0.0000        0.0000        0.0000        0.0000        0.0000       16.5300       18.5400        3.3600        0.9000       18.0545       17.7841       29.7935       43.2189       80.2473      111.7348      119.9808        0.0000        0.0000        0.0000        0.0000        0.0000        0.0000        0.0000        0.0000        0.0000        0.0000        0.0000        0.0000        0.0000        0.0000        0.0000        0.0000        0.0000        0.0000        0.0000        0.0000        0.0000        0.0000        0.0000        0.0000        0.0000        0.0000        0.0000        0.0000        0.0000        0.0000        0.0000        0.0000        0.0000        0.0000        0.0000        0.0000        0.0000        0.0000        0.0000        0.0000        0.0000        0.0000        0.0000        0.0000        0.0000        0.0000        0.0000        0.0000        0.0000        0.0000        0.0000        0.0000        0.0000        0.0000        0.0000
        0.0000        0.0000        0.0000        0.0000        0.0000        0.0000        0.0000        0.0000        0.0000        0.0000        0.0000        0.0000        0.0000        0.0000        0.0000        0.0000        0.0000        0.0000        0.0000        0.0000        0.0000        0.0000        0.0000        0.0000        0.0000        0.0000        0.0000        0.0000        0.0000        0.0000        0.0000        0.0000        0.0000        0.0000        0.0000        0.0000        0.0000        0.0000        0.0000        0.0000        0.0000        0.0000        0.0000        0.0000        0.0000        0.0000        0.0000        0.0000        0.0000        0.0000        0.0000        0.0000        0.0000        0.0000        0.0000        0.0000        0.0000        0.0000        0.0000        0.0000        0.0000        0.0000        0.0000        0.0000        0.0000        0.0000        0.0000        0.0000        0.0000        0.0000        0.0000        0.0000        0.0000        0.0000        0.0000        0.0000        0.0000        0.0000        0.0000        0.0000        0.0000        0.0000        0.0000        0.0000        0.0000        0.0000        0.0000        0.0000        0.0000        0.0000        0.0000        0.0000        0.0000        0.0000        0.0000        0.0000        0.0000        0.0000        0.0000        0.0000        0.0000        0.0000       74.8710       86.0673       68.1084       70.0196       67.3227       73.8783       73.2335       79.2955       63.4175       57.7487       66.3678       56.5468       55.1252       56.1739       60.4265       55.1987       48.4665       46.6284       38.2740       48.2871       39.7842       52.2814       68.4191       83.3370       86.7465      101.0852      117.3234      126.6801      105.7800       74.8046       67.0979       61.9823       52.0592       38.3487       29.9427       23.7631       26.5563        7.8373        4.9969        3.2446        2.3469        0.0000        0.0000        0.0000        0.0000        1.0085        1.2480        2.6767        2.9412        7.5515        9.1547       10.6272        8.9499        2.9549        2.1368        2.6868        4.5307        7.4145        9.1360       10.5576       11.7400       14.3434       15.3205       18.5861       19.1395       25.7906       40.3073       29.2249       26.1308       13.8413       16.3756       24.5648       20.4340       22.3995       26.5139        0.0000        0.0000        0.0000        0.0000        0.0000        0.0000        0.0000       23.1000        5.5200        1.1700       18.9696       32.8722       39.8748       40.9418       84.6992      108.5349      120.2927        0.0000        0.0000        0.0000        0.0000        0.0000        0.0000        0.0000        0.0000        0.0000        0.0000        0.0000        0.0000        0.0000        0.0000        0.0000        0.0000        0.0000        0.0000        0.0000        0.0000        0.0000        0.0000        0.0000        0.0000        0.0000        0.0000        0.0000        0.0000        0.0000        0.0000        0.0000        0.0000        0.0000        0.0000        0.0000        0.0000        0.0000        0.0000        0.0000        0.0000        0.0000        0.0000        0.0000        0.0000        0.0000        0.0000        0.0000        0.0000        0.0000        0.0000        0.0000        0.0000        0.0000        0.0000        0.0000
        0.0000        0.0000        0.0000        0.0000        0.0000        0.0000        0.0000        0.0000        0.0000        0.0000        0.0000        0.0000        0.0000        0.0000        0.0000        0.0000        0.0000        0.0000        0.0000        0.0000        0.0000        0.0000        0.0000        0.0000        0.0000        0.0000        0.0000        0.0000        0.0000        0.0000        0.0000        0.0000        0.0000        0.0000        0.0000        0.0000        0.0000        0.0000        0.0000        0.0000        0.0000        0.0000        0.0000        0.0000        0.0000        0.0000        0.0000        0.0000        0.0000        0.0000        0.0000        0.0000        0.0000        0.0000        0.0000        0.0000        0.0000        0.0000        0.0000        0.0000        0.0000        0.0000        0.0000        0.0000        0.0000        0.0000        0.0000        0.0000        0.0000        0.0000        0.0000        0.0000        0.0000        0.0000        0.0000        0.0000        0.0000        0.0000        0.0000        0.0000        0.0000        0.0000        0.0000        0.0000        0.0000        0.0000        0.0000        0.0000        0.0000        0.0000        0.0000        0.0000        0.0000        0.0000        0.0000        0.0000        0.0000        0.0000        0.0000        0.0000        0.0000        0.0000        0.0000      124.1561      140.9137      141.2250      127.0287      111.4300      105.6499      106.7235      100.5803       99.3292      102.6378       91.0245       99.7124       95.0860       93.0466       95.2927       83.4297       69.4320       66.7296       72.8655       66.2053       71.7294       77.1405       92.8634       89.5042        0.0000        0.0000       83.4922       76.6029       66.2176       55.9255       46.3523       39.6278       23.2708       16.3909       11.9144        8.5518        4.2071        2.7400        1.7961        1.6450        0.2926        0.0000        0.0000        0.0000        0.6144        0.4288        0.4553        1.2147       16.0824        8.0082        6.0949        4.8566        0.3227        0.2077        0.3206        0.7465       14.1762       20.0092       23.6182       35.6453       21.9311       19.8722       20.2869       22.7207       29.4590       40.0791       28.7377       31.7046       16.5428       24.6911       15.0867        0.0000        0.0000        0.0000        0.0000        0.0000        0.0000        0.0000        0.0000        0.0000        0.0000        0.0000        0.0000        0.0000       26.9584       28.3842       36.6242       41.5614       85.0202      102.7406        0.0000        0.0000        0.0000        0.0000        0.0000        0.0000        0.0000        0.0000        0.0000        0.0000        0.0000        0.0000        0.0000        0.0000        0.0000        0.0000        0.0000        0.0000        0.0000        0.0000        0.0000        0.0000        0.0000        0.0000        0.0000        0.0000        0.0000        0.0000        0.0000        0.0000        0.0000        0.0000        0.0000        0.0000        0.0000        0.0000        0.0000        0.0000        0.0000        0.0000        0.0000        0.0000        0.0000        0.0000        0.0000        0.0000        0.0000        0.0000        0.0000        0.0000        0.0000        0.0000        0.0000        0.0000        0.0000        0.0000
        0.0000        0.0000        0.0000        0.0000        0.0000        0.0000        0.0000        0.0000        0.0000        0.0000        0.0000        0.0000        0.0000        0.0000        0.0000        0.0000        0.0000        0.0000        0.0000        0.0000        0.0000        0.0000        0.0000        0.0000        0.0000        0.0000        0.0000        0.0000        0.0000        0.0000        0.0000        0.0000        0.0000        0.0000        0.0000        0.0000        0.0000        0.0000        0.0000        0.0000        0.0000        0.0000        0.0000        0.0000        0.0000        0.0000        0.0000        0.0000        0.0000        0.0000        0.0000        0.0000        0.0000        0.0000        0.0000        0.0000        0.0000        0.0000        0.0000        0.0000        0.0000        0.0000        0.0000        0.0000        0.0000        0.0000        0.0000        0.0000        0.0000        0.0000        0.0000        0.0000        0.0000        0.0000        0.0000        0.0000        0.0000        0.0000        0.0000        0.0000        0.0000        0.0000        0.0000        0.0000        0.0000        0.0000        0.0000        0.0000        0.0000        0.0000        0.0000        0.0000        0.0000        0.0000        0.0000        0.0000        0.0000        0.0000        0.0000        0.0000        0.0000        0.0000        0.0000      130.4858      162.9131      169.6230      152.6709      134.6795      119.5903      110.2259      109.7498      114.7897      113.6906      122.3971      118.0756      117.7125      112.4868      109.7607       97.9384       75.8678       84.4715       75.0791       87.4631       85.1730       92.0855      113.4686        0.0000        0.0000        0.0000        0.0000        0.0000        0.0000       47.5560       40.4590       36.3471       18.8920       11.6148       10.0965        5.9481        2.9225        1.9364        2.2732        1.3317        0.3588        1.2525        0.3858        0.5321        0.5787        0.0000        0.3161        0.9227        5.0937        6.5211        5.9666        4.5279        1.1018        1.0182        0.3501        0.8663       33.9972       37.9517       26.0655       27.4246       24.0631       22.9897       23.8604       38.9446       52.8109       44.3186       31.1845       31.0887       18.6844        0.0000        0.0000        0.0000        0.0000        0.0000        0.0000        0.0000        0.0000        0.0000        0.0000        0.0000        0.0000        0.0000        0.0000        0.0000       32.6505       34.5460       36.4460       47.0225       80.1956      102.2941      119.1148        0.0000        0.0000        0.0000        0.0000        0.0000        0.0000        0.0000        0.0000        0.0000        0.0000        0.0000        0.0000        0.0000        0.0000        0.0000        0.0000        0.0000        0.0000        0.0000        0.0000        0.0000        0.0000        0.0000        0.0000        0.0000        0.0000        0.0000        0.0000        0.0000        0.0000        0.0000        0.0000        0.0000        0.0000        0.0000        0.0000        0.0000        0.0000        0.0000        0.0000        0.0000        0.0000        0.0000        0.0000        0.0000        0.0000        0.0000        0.0000        0.0000        0.0000        0.0000        0.0000        0.0000        0.0000        0.0000
        0.0000        0.0000        0.0000        0.0000        0.0000        0.0000        0.0000        0.0000        0.0000        0.0000        0.0000        0.0000        0.0000        0.0000        0.0000        0.0000        0.0000        0.0000        0.0000        0.0000        0.0000        0.0000        0.0000        0.0000        0.0000        0.0000        0.0000        0.0000        0.0000        0.0000        0.0000        0.0000        0.0000        0.0000        0.0000        0.0000        0.0000        0.0000        0.0000        0.0000        0.0000        0.0000        0.0000        0.0000        0.0000        0.0000        0.0000        0.0000        0.0000        0.0000        0.0000        0.0000        0.0000        0.0000        0.0000        0.0000        0.0000        0.0000        0.0000        0.0000        0.0000        0.0000        0.0000        0.0000        0.0000        0.0000        0.0000        0.0000        0.0000        0.0000        0.0000        0.0000        0.0000        0.0000        0.0000        0.0000        0.0000        0.0000        0.0000        0.0000        0.0000        0.0000        0.0000        0.0000        0.0000        0.0000        0.0000        0.0000        0.0000        0.0000        0.0000        0.0000        0.0000        0.0000        0.0000        0.0000        0.0000        0.0000        0.0000        0.0000        0.0000        0.0000        0.0000      125.3873      144.6299      162.2878      159.9008      138.2128      125.6913      110.1631      111.5167      120.8036      118.4095      127.3347      118.0543      153.7092      148.0581        0.0000      139.9333       80.2801        0.0000        0.0000       91.0268       74.5194        0.0000        0.0000        0.0000        0.0000        0.0000        0.0000        0.0000        0.0000       41.1532       35.1496       28.2831       12.7465        9.0117       11.3634        8.3760        2.9917        2.3133        1.8330        1.6906        0.8377        1.0429        0.3168        0.4767        0.0000        0.0000        0.0000        0.1595        5.0109        6.3285        6.1879        4.6199        0.4085        0.3346        0.4838        0.9961       37.0578       45.0120       34.5394       30.5597       24.7433       23.7293       37.5422       91.4524        0.0000        0.0000        0.0000        0.0000        0.0000        0.0000        0.0000        0.0000        0.0000        0.0000        0.0000        0.0000        0.0000        0.0000        0.0000        0.0000        0.0000        0.0000        0.0000        0.0000       42.8118       40.5739       39.4276       48.2281       78.1501        0.0000        0.0000        0.0000        0.0000        0.0000        0.0000        0.0000        0.0000        0.0000        0.0000        0.0000        0.0000        0.0000        0.0000        0.0000        0.0000        0.0000        0.0000        0.0000        0.0000        0.0000        0.0000        0.0000        0.0000        0.0000        0.0000        0.0000        0.0000        0.0000        0.0000        0.0000        0.0000        0.0000        0.0000        0.0000        0.0000        0.0000        0.0000        0.0000        0.0000        0.0000        0.0000        0.0000        0.0000        0.0000        0.0000        0.0000        0.0000        0.0000        0.0000        0.0000        0.0000        0.0000        0.0000        0.0000        0.0000        0.0000
        0.0000        0.0000        0.0000        0.0000        0.0000        0.0000        0.0000        0.0000        0.0000        0.0000        0.0000        0.0000        0.0000        0.0000        0.0000        0.0000        0.0000        0.0000        0.0000        0.0000        0.0000        0.0000        0.0000        0.0000        0.0000        0.0000        0.0000        0.0000        0.0000        0.0000        0.0000        0.0000        0.0000        0.0000        0.0000        0.0000        0.0000        0.0000        0.0000        0.0000        0.0000        0.0000        0.0000        0.0000        0.0000        0.0000        0.0000        0.0000        0.0000        0.0000        0.0000        0.0000        0.0000        0.0000        0.0000        0.0000        0.0000        0.0000        0.0000        0.0000        0.0000        0.0000        0.0000        0.0000        0.0000        0.0000        0.0000        0.0000        0.0000        0.0000        0.0000        0.0000        0.0000        0.0000        0.0000        0.0000        0.0000        0.0000        0.0000        0.0000        0.0000        0.0000        0.0000        0.0000        0.0000        0.0000        0.0000        0.0000        0.0000        0.0000        0.0000        0.0000        0.0000        0.0000        0.0000        0.0000        0.0000        0.0000        0.0000        0.0000        0.0000        0.0000        0.0000      116.3533      132.3980      143.5186      143.5357      118.1783      110.4986      114.7848      113.1423      123.6893      101.8062      120.1772        0.0000        0.0000        0.0000        0.0000        0.0000        0.0000        0.0000        0.0000        0.0000        0.0000        0.0000        0.0000        0.0000        0.0000        0.0000        0.0000        0.0000        0.0000        0.0000       30.4493       25.4202       13.5908        9.8173        8.2058        7.4318        4.3631        3.9775        3.2624        2.4590        0.0115        0.1657        0.2447        0.0000        0.0000        0.0000        0.4239        0.0000        6.5613        7.3513        6.8852        5.3100        0.6449        1.0851        3.4234       15.3967       40.1706       43.1374       27.1080       31.2990       24.2290       32.5617       26.5815        0.0000        0.0000        0.0000        0.0000        0.0000        0.0000        0.0000        0.0000        0.0000        0.0000        0.0000        0.0000        0.0000        0.0000        0.0000        0.0000        0.0000        0.0000        0.0000        0.0000        0.0000        0.0000       37.8902       38.1922       51.0187        0.0000      121.3495      176.9890        0.0000        0.0000        0.0000        0.0000        0.0000        0.0000        0.0000        0.0000        0.0000        0.0000        0.0000        0.0000        0.0000        0.0000        0.0000        0.0000        0.0000        0.0000        0.0000        0.0000        0.0000        0.0000        0.0000        0.0000        0.0000        0.0000        0.0000        0.0000        0.0000        0.0000        0.0000        0.0000        0.0000        0.0000        0.0000        0.0000        0.0000        0.0000        0.0000        0.0000        0.0000        0.0000        0.0000        0.0000        0.0000        0.0000        0.0000        0.0000        0.0000        0.0000        0.0000        0.0000        0.0000        0.0000        0.0000
        0.0000        0.0000        0.0000        0.0000        0.0000        0.0000        0.0000        0.0000        0.0000        0.0000        0.0000        0.0000        0.0000        0.0000        0.0000        0.0000        0.0000        0.0000        0.0000        0.0000        0.0000        0.0000        0.0000        0.0000        0.0000        0.0000        0.0000        0.0000        0.0000        0.0000        0.0000        0.0000        0.0000        0.0000        0.0000        0.0000        0.0000        0.0000        0.0000        0.0000        0.0000        0.0000        0.0000        0.0000        0.0000        0.0000        0.0000        0.0000        0.0000        0.0000        0.0000        0.0000        0.0000        0.0000        0.0000        0.0000        0.0000        0.0000        0.0000        0.0000        0.0000        0.0000        0.0000        0.0000        0.0000        0.0000        0.0000        0.0000        0.0000        0.0000        0.0000        0.0000        0.0000        0.0000        0.0000        0.0000        0.0000        0.0000        0.0000        0.0000        0.0000        0.0000        0.0000        0.0000        0.0000        0.0000        0.0000        0.0000        0.0000        0.0000        0.0000        0.0000        0.0000        0.0000        0.0000        0.0000        0.0000        0.0000        0.0000        0.0000        0.0000        0.0000        0.0000        0.0000        0.0000       88.5880       91.4283       91.1608      102.0755      129.6396       97.2756       85.0960       74.1056       90.5823       80.5535        0.0000        0.0000        0.0000        0.0000        0.0000        0.0000        0.0000        0.0000        0.0000        0.0000        0.0000        0.0000        0.0000        0.0000        0.0000        0.0000        0.0000        0.0000       22.3744       15.9348       28.6562       26.8571       25.1381       18.1682       15.7093       15.8374       13.3347       10.4855        4.6405        2.6737        2.5029        3.2859       11.8328       30.3165       16.1185       28.8861        7.2668        7.4572        6.7269        5.5438        2.6285        8.0200       17.4721       18.7854       26.8707       24.4428       17.5086       16.2589        5.9400        1.5000        0.0000        0.0000        0.0000        0.0000        0.0000        0.0000        0.0000        0.0000        0.0000        0.0000        0.0000        0.0000        0.0000        0.0000        0.0000        0.0000        0.0000        0.0000        0.0000        0.0000        0.0000        0.0000        0.0000        0.0000       57.8880       73.2577        0.0000      253.4700      328.6801        0.0000        0.0000        0.0000        0.0000        0.0000        0.0000        0.0000        0.0000        0.0000        0.0000        0.0000        0.0000        0.0000        0.0000        0.0000        0.0000        0.0000        0.0000        0.0000        0.0000        0.0000        0.0000        0.0000        0.0000        0.0000        0.0000        0.0000        0.0000        0.0000        0.0000        0.0000        0.0000        0.0000        0.0000        0.0000        0.0000        0.0000        0.0000        0.0000        0.0000        0.0000        0.0000        0.0000        0.0000        0.0000        0.0000        0.0000        0.0000        0.0000        0.0000        0.0000        0.0000        0.0000        0.0000        0.0000
        0.0000        0.0000        0.0000        0.0000        0.0000        0.0000        0.0000        0.0000        0.0000        0.0000        0.0000        0.0000        0.0000        0.0000        0.0000        0.0000        0.0000        0.0000        0.0000        0.0000        0.0000        0.0000        0.0000        0.0000        0.0000        0.0000        0.0000        0.0000        0.0000        0.0000        0.0000        0.0000        0.0000        0.0000        0.0000        0.0000        0.0000        0.0000        0.0000        0.0000        0.0000        0.0000        0.0000        0.0000        0.0000        0.0000        0.0000        0.0000        0.0000        0.0000        0.0000        0.0000        0.0000        0.0000        0.0000        0.0000        0.0000        0.0000        0.0000        0.0000        0.0000        0.0000        0.0000        0.0000        0.0000        0.0000        0.0000        0.0000        0.0000        0.0000        0.0000        0.0000        0.0000        0.0000        0.0000        0.0000        0.0000        0.0000        0.0000        0.0000        0.0000        0.0000        0.0000        0.0000        0.0000        0.0000        0.0000        0.0000        0.0000        0.0000        0.0000        0.0000        0.0000        0.0000        0.0000        0.0000        0.0000        0.0000        0.0000        0.0000        0.0000        0.0000        0.0000        0.0000        0.0000        0.0000       81.7867       82.9474       89.2740      101.1869       95.2736       76.5075       64.9354       73.6888       66.5179        0.0000        0.0000        0.0000        0.0000        0.0000        0.0000        0.0000        0.0000        0.0000        0.0000        0.0000        0.0000        0.0000        0.0000        0.0000        0.0000        0.0000        0.0000        0.0000        0.0000       43.5254       35.1619       25.7788       20.9914       20.2353       21.7955       16.7329       13.0647        4.3874        4.1612        4.5662        7.1138       11.6767       14.0554       12.5804        9.6311        8.5148        8.2956        7.1502        6.6796       10.1308       19.4157       20.6528       19.1746       11.9826        0.0000        0.0000       14.3378        0.0000        0.0000        0.0000        0.0000        0.0000        0.0000        0.0000        0.0000        0.0000        0.0000        0.0000        0.0000        0.0000        0.0000        0.0000        0.0000        0.0000        0.0000        0.0000        0.0000        0.0000        0.0000        0.0000        0.0000        0.0000        0.0000       71.4464       89.2663        0.0000        0.0000        0.0000        0.0000        0.0000        0.0000        0.0000        0.0000        0.0000        0.0000        0.0000        0.0000        0.0000        0.0000        0.0000        0.0000        0.0000        0.0000        0.0000        0.0000        0.0000        0.0000        0.0000        0.0000        0.0000        0.0000        0.0000        0.0000        0.0000        0.0000        0.0000        0.0000        0.0000        0.0000        0.0000        0.0000        0.0000        0.0000        0.0000        0.0000        0.0000        0.0000        0.0000        0.0000        0.0000        0.0000        0.0000        0.0000        0.0000        0.0000        0.0000        0.0000        0.0000        0.0000        0.0000        0.0000        0.0000        0.0000
[truncated: 212,709 more chars]
