# Supplementary material for: Multidimensional evaluation of the TRMM 3B43V7 satellite-based precipitation product in mainland China from 1998–2016
Source: PeerJ. 2020 Feb 20;8:e8615. doi: 10.7717/peerj.8615 (PMC7036276; doi:10.7717/peerj.8615)
Supplement: Supplemental Information 2 [file peerj-08-8615-s002.zip › TRMM_3B43 data/TRMM 3B43 data-Year-Month/2003-11.txt]

ncols         249
nrows         175
xllcorner     73.250
yllcorner     6.500
cellsize      0.25000
        0.0000        0.0000        0.0000        0.0000        0.0000        0.0000        0.0000        0.0000        0.0000        0.0000        0.0000        0.0000        0.0000        0.0000        0.0000        0.0000        0.0000        0.0000        0.0000        0.0000        0.0000        0.0000        0.0000        0.0000        0.0000        0.0000        0.0000        0.0000        0.0000        0.0000        0.0000        0.0000        0.0000        0.0000        0.0000        0.0000        0.0000        0.0000        0.0000        0.0000        0.0000        0.0000        0.0000        0.0000        0.0000        0.0000        0.0000        0.0000        0.0000        0.0000        0.0000        0.0000        0.0000        0.0000        0.0000        0.0000        0.0000        0.0000        0.0000        0.0000        0.0000        0.0000        0.0000        0.0000        0.0000        0.0000        0.0000        0.0000        0.0000        0.0000        0.0000        0.0000        0.0000        0.0000        0.0000        0.0000        0.0000        0.0000        0.0000        0.0000        0.0000        0.0000        0.0000        0.0000        0.0000        0.0000        0.0000        0.0000        0.0000        0.0000        0.0000        0.0000        0.0000        0.0000        0.0000        0.0000        0.0000        0.0000        0.0000        0.0000        0.0000        0.0000        0.0000        0.0000        0.0000        0.0000        0.0000        0.0000        0.0000        0.0000        0.0000        0.0000        0.0000        0.0000        0.0000        0.0000        0.0000        0.0000        0.0000        0.0000        0.0000        0.0000        0.0000        0.0000        0.0000        0.0000        0.0000        0.0000        0.0000        0.0000        0.0000        0.0000        0.0000        0.0000        0.0000        0.0000        0.0000        0.0000        0.0000        0.0000        0.0000        0.0000        0.0000        0.0000        0.0000        0.0000        0.0000        0.0000        0.0000        0.0000        0.0000        0.0000        0.0000        0.0000        0.0000        0.0000        0.0000        0.0000        0.0000        0.0000        0.0000        0.0000        0.0000        0.0000        0.0000        0.0000        0.0000        0.0000        0.0000        0.0000        0.0000        0.0000        0.0000       15.6923       15.7775       15.9319        0.0000        0.0000        0.0000       20.2133       21.3515       22.2710       23.3493       23.4762       23.0872       22.5277       22.4627       23.2683       23.7071       24.4343       25.2624       25.5275       26.6599       26.6431       24.9014       24.9290       24.0600       23.0180       21.5461       18.8307       17.1359       15.7833       15.6548       15.6655       14.4861       13.1823       12.7455       12.5001       12.3450       12.0676       12.8552       15.8994       17.3586       17.9675       18.5027       19.3674       19.8949       21.4741       23.8347        0.0000        0.0000        0.0000        0.0000        0.0000        0.0000        0.0000        0.0000        0.0000        0.0000        0.0000        0.0000        0.0000        0.0000        0.0000        0.0000        0.0000        0.0000        0.0000        0.0000        0.0000        0.0000        0.0000        0.0000        0.0000        0.0000        0.0000        0.0000        0.0000        0.0000
        0.0000        0.0000        0.0000        0.0000        0.0000        0.0000        0.0000        0.0000        0.0000        0.0000        0.0000        0.0000        0.0000        0.0000        0.0000        0.0000        0.0000        0.0000        0.0000        0.0000        0.0000        0.0000        0.0000        0.0000        0.0000        0.0000        0.0000        0.0000        0.0000        0.0000        0.0000        0.0000        0.0000        0.0000        0.0000        0.0000        0.0000        0.0000        0.0000        0.0000        0.0000        0.0000        0.0000        0.0000        0.0000        0.0000        0.0000        0.0000        0.0000        0.0000        0.0000        0.0000        0.0000        0.0000        0.0000        0.0000        0.0000        0.0000        0.0000        0.0000        0.0000        0.0000        0.0000        0.0000        0.0000        0.0000        0.0000        0.0000        0.0000        0.0000        0.0000        0.0000        0.0000        0.0000        0.0000        0.0000        0.0000        0.0000        0.0000        0.0000        0.0000        0.0000        0.0000        0.0000        0.0000        0.0000        0.0000        0.0000        0.0000        0.0000        0.0000        0.0000        0.0000        0.0000        0.0000        0.0000        0.0000        0.0000        0.0000        0.0000        0.0000        0.0000        0.0000        0.0000        0.0000        0.0000        0.0000        0.0000        0.0000        0.0000        0.0000        0.0000        0.0000        0.0000        0.0000        0.0000        0.0000        0.0000        0.0000        0.0000        0.0000        0.0000        0.0000        0.0000        0.0000        0.0000        0.0000        0.0000        0.0000        0.0000        0.0000        0.0000        0.0000        0.0000        0.0000        0.0000        0.0000        0.0000        0.0000        0.0000        0.0000        0.0000        0.0000        0.0000        0.0000        0.0000        0.0000        0.0000        0.0000        0.0000        0.0000        0.0000        0.0000        0.0000        0.0000        0.0000        0.0000        0.0000        0.0000        0.0000        0.0000        0.0000        0.0000        0.0000        0.0000        0.0000        0.0000        0.0000        0.0000        0.0000        0.0000        0.0000       16.2932       15.4107       15.2354       15.1070       14.8384       15.6567       17.8528       19.8512       19.8943       20.3794       20.6982       21.4295       21.6536       21.0106       20.8417       21.7820       21.7126       22.6675       23.8448       24.3047       25.4107       24.8648       23.7915       24.0708       22.5359       20.9854       19.4417       17.2191       16.2223       17.2212       15.9415       14.8603       13.5596       12.3411       11.0620       10.7574       10.2921       10.3425       10.5829       13.0407       14.7092       15.7090       16.9221       17.5397       18.5461       19.0616       20.7826       20.0308       21.4225       23.4234       25.2154       28.5933       30.1924       30.6897        0.0000        0.0000        0.0000        0.0000        0.0000        0.0000        0.0000        0.0000        0.0000        0.0000        0.0000        0.0000        0.0000        0.0000        0.0000        0.0000        0.0000        0.0000        0.0000        0.0000        0.0000        0.0000        0.0000
        0.0000        0.0000        0.0000        0.0000        0.0000        0.0000        0.0000        0.0000        0.0000        0.0000        0.0000        0.0000        0.0000        0.0000        0.0000        0.0000        0.0000        0.0000        0.0000        0.0000        0.0000        0.0000        0.0000        0.0000        0.0000        0.0000        0.0000        0.0000        0.0000        0.0000        0.0000        0.0000        0.0000        0.0000        0.0000        0.0000        0.0000        0.0000        0.0000        0.0000        0.0000        0.0000        0.0000        0.0000        0.0000        0.0000        0.0000        0.0000        0.0000        0.0000        0.0000        0.0000        0.0000        0.0000        0.0000       41.8838        0.0000       31.1499       23.1646        0.0000        0.0000        0.0000        0.0000        0.0000        0.0000        0.0000        0.0000        0.0000        0.0000        0.0000        0.0000        0.0000        0.0000        0.0000        0.0000        0.0000        0.0000        0.0000        0.0000        0.0000        0.0000        0.0000        0.0000        0.0000        0.0000        0.0000        0.0000        0.0000        0.0000        0.0000        0.0000        0.0000        0.0000        0.0000        0.0000        0.0000        0.0000        0.0000        0.0000        0.0000        0.0000        0.0000        0.0000        0.0000        0.0000        0.0000        0.0000        0.0000        0.0000        0.0000        0.0000        0.0000        0.0000        0.0000        0.0000        0.0000        0.0000        0.0000        0.0000        0.0000        0.0000        0.0000        0.0000        0.0000        0.0000        0.0000        0.0000        0.0000        0.0000        0.0000        0.0000        0.0000        0.0000        0.0000        0.0000        0.0000        0.0000        0.0000        0.0000        0.0000        0.0000        0.0000        0.0000        0.0000        0.0000        0.0000        0.0000        0.0000        0.0000        0.0000        0.0000        0.0000        0.0000        0.0000        0.0000        0.0000        0.0000        0.0000        0.0000        0.0000        0.0000        0.0000        0.0000        0.0000        0.0000        0.0000        0.0000        0.0000        0.0000        0.0000        0.0000       15.5725       14.4751       14.8840       15.0771       15.6669       15.4470       16.4859       17.6787       19.5382       20.1501       20.5393       20.6872       21.5272       21.7836       21.6443       20.3069       20.8440       21.5799       22.2986       22.6130       24.2214       24.6415       24.3025       22.3504       22.3608       21.4525       20.5104       19.6963       19.1820       18.2909       17.0367       14.8487       13.9962       13.2030       11.7571       11.0013       10.6789       10.1846        9.7770       10.3158       11.8256       13.2060       14.4887       15.3287       16.8395       18.0788       18.8500       19.6117       19.4359       21.1202       22.1194       23.5014       26.6768       29.7338       31.8754       36.4559        0.0000        0.0000        0.0000        0.0000        0.0000        0.0000        0.0000        0.0000        0.0000        0.0000        0.0000        0.0000        0.0000        0.0000        0.0000        0.0000        0.0000        0.0000        0.0000        0.0000        0.0000        0.0000
        0.0000        0.0000        0.0000        0.0000        0.0000        0.0000        0.0000        0.0000        0.0000        0.0000        0.0000        0.0000        0.0000        0.0000        0.0000        0.0000        0.0000        0.0000        0.0000        0.0000        0.0000        0.0000        0.0000        0.0000        0.0000        0.0000        0.0000        0.0000        0.0000        0.0000        0.0000        0.0000        0.0000        0.0000        0.0000        0.0000        0.0000        0.0000        0.0000        0.0000        0.0000        0.0000        0.0000        0.0000        0.0000        0.0000        0.0000        0.0000        0.0000        0.0000        0.0000        0.0000        0.0000       51.5404       46.8975       39.3387       36.6182       31.3855       25.4675       12.0677        0.0000        0.0000        0.0000        0.0000        0.0000        0.0000        0.0000        0.0000        0.0000        0.0000        0.0000        0.0000        0.0000        0.0000        0.0000        0.0000        0.0000        0.0000        0.0000        0.0000        0.0000        0.0000        0.0000        0.0000        0.0000        0.0000        0.0000        0.0000        0.0000        0.0000        0.0000        0.0000        0.0000        0.0000        0.0000        0.0000        0.0000        0.0000        0.0000        0.0000        0.0000        0.0000        0.0000        0.0000        0.0000        0.0000        0.0000        0.0000        0.0000        0.0000        0.0000        0.0000        0.0000        0.0000        0.0000        0.0000        0.0000        0.0000        0.0000        0.0000        0.0000        0.0000        0.0000        0.0000        0.0000        0.0000        0.0000        0.0000        0.0000        0.0000        0.0000        0.0000        0.0000        0.0000        0.0000        0.0000        0.0000        0.0000        0.0000        0.0000        0.0000        0.0000        0.0000        0.0000        0.0000        0.0000        0.0000        0.0000        0.0000        0.0000        0.0000        0.0000        0.0000        0.0000        0.0000        0.0000        0.0000        0.0000        0.0000        0.0000        0.0000        0.0000        0.0000        0.0000        0.0000        0.0000        0.0000        0.0000        0.0000        0.0000       16.0095       14.0754       13.7466       13.8623       14.3914       16.2468       15.7549       16.4622       17.8672       21.7591       20.2189       20.0135       20.2969       20.5750       21.3064       22.3194       21.8788       21.9267       21.4107       21.4881       21.6962       21.5877       22.6370       22.5415       21.1705       21.8613       21.6039       20.9100       19.7883       19.9791       18.3598       17.6500       16.1776       14.1350       12.8447       12.1232       10.9968       11.1181       10.7948       10.1689        9.7673       11.0166       12.1013       13.0056       13.8017       15.0968       16.5886       18.0424       20.0688       20.9814       21.8200       23.5123       25.1209       26.5391       28.3977       31.9035       33.8523       37.0532       39.0841        0.0000        0.0000        0.0000        0.0000        0.0000        0.0000        0.0000        0.0000        0.0000        0.0000        0.0000        0.0000        0.0000        0.0000        0.0000        0.0000        0.0000        0.0000        0.0000        0.0000
        0.0000        0.0000        0.0000        0.0000        0.0000        0.0000        0.0000        0.0000        0.0000        0.0000        0.0000        0.0000        0.0000        0.0000        0.0000        0.0000        0.0000        0.0000        0.0000        0.0000        0.0000        0.0000        0.0000        0.0000        0.0000        0.0000        0.0000        0.0000        0.0000        0.0000        0.0000        0.0000        0.0000        0.0000        0.0000        0.0000        0.0000        0.0000        0.0000        0.0000        0.0000        0.0000        0.0000        0.0000        0.0000        0.0000        0.0000        0.0000        0.0000        0.0000        0.0000        0.0000        0.0000       52.7416       48.2922       44.5958       39.9348       34.7491       28.7471       17.8262        0.0000        0.0000        0.0000        0.0000        0.0000        0.0000        0.0000        0.0000        0.0000        0.0000        0.0000        0.0000        0.0000        0.0000        0.0000        0.0000        0.0000        0.0000        0.0000        0.0000        0.0000        0.0000        0.0000        0.0000        0.0000        0.0000        0.0000        0.0000        0.0000        0.0000        0.0000        0.0000        0.0000        0.0000        0.0000        0.0000        0.0000        0.0000        0.0000        0.0000        0.0000        0.0000        0.0000        0.0000        0.0000        0.0000        0.0000        0.0000        0.0000        0.0000        0.0000        0.0000        0.0000        0.0000        0.0000        0.0000        0.0000        0.0000        0.0000        0.0000        0.0000        0.0000        0.0000        0.0000        0.0000        0.0000        0.0000        0.0000        0.0000        0.0000        0.0000        0.0000        0.0000        0.0000        0.0000        0.0000        0.0000        0.0000        0.0000        0.0000        0.0000        0.0000        0.0000        0.0000        0.0000        0.0000        0.0000        0.0000        0.0000        0.0000        0.0000        0.0000        0.0000        0.0000        0.0000        0.0000        0.0000        0.0000        0.0000        0.0000        0.0000        0.0000        0.0000        0.0000        0.0000        0.0000        0.0000        0.0000        0.0000        0.0000       14.0111       12.5300       12.2026       12.5345       12.5660       13.3864       14.1815       14.2913       15.9104       16.9531       17.5593       18.1912       18.2088       20.6392       21.4767       23.6026       23.7557       21.6456       20.9279       21.2334       20.8916       20.7782       20.1596       20.6218       19.2593       21.3693       20.8049       20.0938       20.1317       19.2319       18.5805       16.6138       15.6596       14.3501       13.2981       12.0489       10.7786        9.3759        8.7127        8.6598        9.4047       11.5096       12.0681       12.5475       13.5735       14.8223       16.0432       17.2348       19.1389       23.3647       28.2619       30.1975       31.4342       30.3192       32.2649       31.4359       33.7598       35.7040       39.7707       39.4488       40.5975        0.0000        0.0000        0.0000        0.0000        0.0000        0.0000        0.0000        0.0000        0.0000        0.0000        0.0000        0.0000        0.0000        0.0000        0.0000        0.0000        0.0000        0.0000
        0.0000        0.0000        0.0000        0.0000        0.0000        0.0000        0.0000        0.0000        0.0000        0.0000        0.0000        0.0000        0.0000        0.0000        0.0000        0.0000        0.0000        0.0000        0.0000        0.0000        0.0000        0.0000        0.0000        0.0000        0.0000        0.0000        0.0000        0.0000        0.0000        0.0000        0.0000        0.0000        0.0000        0.0000        0.0000        0.0000        0.0000        0.0000        0.0000        0.0000        0.0000        0.0000        0.0000        0.0000        0.0000        0.0000        0.0000        0.0000        0.0000        0.0000       71.9446       61.4406       58.5383       55.2374       50.2865       46.7069       43.1538       37.1912       30.3178       19.4580       14.3086       10.5495        0.0000        0.0000        0.0000        0.0000        0.0000        0.0000        0.0000        0.0000        0.0000        0.0000        0.0000        0.0000        0.0000        0.0000        0.0000        0.0000        0.0000        0.0000        0.0000        0.0000        0.0000        0.0000        0.0000        0.0000        0.0000        0.0000        0.0000        0.0000        0.0000        0.0000        0.0000        0.0000        0.0000        0.0000        0.0000        0.0000        0.0000        0.0000        0.0000        0.0000        0.0000        0.0000        0.0000        0.0000        0.0000        0.0000        0.0000        0.0000        0.0000        0.0000        0.0000        0.0000        0.0000        0.0000        0.0000        0.0000        0.0000        0.0000        0.0000        0.0000        0.0000        0.0000        0.0000        0.0000        0.0000        0.0000        0.0000        0.0000        0.0000        0.0000        0.0000        0.0000        0.0000        0.0000        0.0000        0.0000        0.0000        0.0000        0.0000        0.0000        0.0000        0.0000        0.0000        0.0000        0.0000        0.0000        0.0000        0.0000        0.0000        0.0000        0.0000        0.0000        0.0000        0.0000        0.0000        0.0000        0.0000        0.0000        0.0000        0.0000        0.0000        0.0000        0.0000        0.0000        0.0000        0.0000        0.0000       12.7728       12.0689       11.7015       10.8804       10.6220       10.7918       12.7960       12.4171       12.9051       14.0324       14.5705       14.7215       15.3170       16.8315       19.9570       22.1753       23.5102       22.8175       21.0461       20.9089       20.1250       19.7390       18.6940       19.2091       18.8192       17.9661       19.0388       18.5819       17.8972       16.9055       16.8746       15.7735       15.5913       14.7196       13.1374       12.2957       11.4163       10.7424        9.4582        8.8592        9.6296        9.3123       11.0165       11.8247       12.8416       13.8614       15.5414       15.6119       16.6228       18.8429       22.7320       25.6502       26.8997       27.9700       27.7580       27.9752       30.0526       31.4852       29.4931       30.7698       33.6263       36.1458        0.0000        0.0000        0.0000        0.0000        0.0000        0.0000        0.0000        0.0000        0.0000        0.0000        0.0000        0.0000        0.0000        0.0000       77.5700       82.0421       88.3926        0.0000
        0.0000        0.0000        0.0000        0.0000        0.0000        0.0000        0.0000        0.0000        0.0000        0.0000        0.0000        0.0000        0.0000        0.0000        0.0000        0.0000        0.0000        0.0000        0.0000        0.0000        0.0000        0.0000        0.0000        0.0000        0.0000        0.0000        0.0000        0.0000        0.0000        0.0000        0.0000        0.0000        0.0000        0.0000        0.0000        0.0000        0.0000        0.0000        0.0000        0.0000        0.0000        0.0000        0.0000        0.0000        0.0000        0.0000        0.0000        0.0000       72.6033       72.5005       69.0982       59.7635       56.9884       54.1365       49.9595       46.6264       42.8147       37.6688       31.2815       21.4838       16.3504       12.7436       10.8059        0.0000        0.0000        0.0000        0.0000        0.0000        0.0000        0.0000        0.0000        0.0000        0.0000        0.0000        0.0000        0.0000        0.0000        0.0000        0.0000        0.0000        0.0000        0.0000        0.0000        0.0000        0.0000        0.0000        0.0000        0.0000        0.0000        0.0000        0.0000        0.0000        0.0000        0.0000        0.0000        0.0000        0.0000        0.0000        0.0000        0.0000        0.0000        0.0000        0.0000        0.0000        0.0000        0.0000        0.0000        0.0000        0.0000        0.0000        0.0000        0.0000        0.0000        0.0000        0.0000        0.0000        0.0000        0.0000        0.0000        0.0000        0.0000        0.0000        0.0000        0.0000        0.0000        0.0000        0.0000        0.0000        0.0000        0.0000        0.0000        0.0000        0.0000        0.0000        0.0000        0.0000        0.0000        0.0000        0.0000        0.0000        0.0000        0.0000        0.0000        0.0000        0.0000        0.0000        0.0000        0.0000        0.0000        0.0000        0.0000        0.0000        0.0000        0.0000        0.0000        0.0000        0.0000        0.0000        0.0000        0.0000        0.0000        0.0000        0.0000        0.0000        0.0000        0.0000        0.0000        0.0000       10.9060       10.9584       10.5617        9.7793        9.6519        9.4245       10.1799       12.5809       12.6511       12.6746       13.6163       15.1499       15.2376       15.0445       16.4920       19.4892       20.6933       22.1550       21.4661       21.1057       20.5076       19.8171       20.5515       21.2438       19.8089       18.9732       16.7111       17.7140       17.2217       16.7505       15.8022       15.9611       15.1719       14.2518       12.9213       11.8658       11.7549       11.3555       11.0553        9.8738        9.2723       10.0302       10.2059       11.0556       11.9169       12.7099       13.6584       14.2830       14.8207       16.7485       19.9237       24.4981       26.5929       28.1018       28.6823       26.6662       26.9137       27.4219       27.6818       27.5546       28.5834       31.7907       36.1905       38.9421        0.0000        0.0000        0.0000        0.0000        0.0000        0.0000        0.0000        0.0000        0.0000       73.3974       72.8201       70.4427       72.5417       75.0067       84.1304       95.3988       98.3038
        0.0000        0.0000        0.0000        0.0000        0.0000        0.0000        0.0000        0.0000        0.0000        0.0000        0.0000        0.0000        0.0000        0.0000        0.0000        0.0000        0.0000        0.0000        0.0000        0.0000        0.0000        0.0000        0.0000        0.0000        0.0000        0.0000        0.0000        0.0000        0.0000        0.0000        0.0000        0.0000        0.0000        0.0000        0.0000        0.0000        0.0000        0.0000        0.0000        0.0000        0.0000        0.0000        0.0000        0.0000        0.0000        0.0000        0.0000        0.0000       62.6891       62.4658       60.1346       53.6901       51.0726       47.4920       43.6873       41.4507       39.1786       34.7576       31.2127       23.6858       19.7607       15.4335       13.4852        8.3253        8.2440        9.1276        7.2707        0.0000        0.0000        0.0000        0.0000        0.0000        0.0000        0.0000        0.0000        0.0000        0.0000        0.0000        0.0000        0.0000        0.0000        0.0000        0.0000        0.0000        0.0000        0.0000        0.0000        0.0000        0.0000        0.0000        0.0000        0.0000        0.0000        0.0000        0.0000        0.0000        0.0000        0.0000        0.0000        0.0000        0.0000        0.0000        0.0000        0.0000        0.0000        0.0000        0.0000        0.0000        0.0000        0.0000        0.0000        0.0000        0.0000        0.0000        0.0000        0.0000        0.0000        0.0000        0.0000        0.0000        0.0000        0.0000        0.0000        0.0000        0.0000        0.0000        0.0000        0.0000        0.0000        0.0000        0.0000        0.0000        0.0000        0.0000        0.0000        0.0000        0.0000        0.0000        0.0000        0.0000        0.0000        0.0000        0.0000        0.0000        0.0000        0.0000        0.0000        0.0000        0.0000        0.0000        0.0000        0.0000        0.0000        0.0000        0.0000        0.0000        0.0000        0.0000        0.0000        0.0000        0.0000        0.0000        0.0000        0.0000        0.0000        0.0000        0.0000        0.0000        9.5088        9.1412        9.0100        8.1415        8.1230        9.5852       10.3994       12.0407       13.2065       13.0439       13.7226       15.4430       15.3412       15.4103       16.8434       18.9543       19.5947       20.4254       20.8868       20.4378       19.9011       19.8661       19.4764       18.2100       17.5821       15.6477       15.1843       16.2681       15.4971       15.3725       14.2677       15.8698       13.5260       12.3373       11.5274       10.7601       10.9074       10.4448       10.9901       10.6750       10.7923       10.5486       11.1738       11.8485       13.2293       13.5305       13.8358       15.2437       16.0319       18.8342       21.1684       25.2475       27.0917       28.9151       27.7132       25.5894       24.8037       25.0223       26.1188       25.0488       25.9533       28.3032       33.2294        0.0000        0.0000        0.0000        0.0000        0.0000        0.0000       59.5394       66.9563       68.2592       67.1534       70.2328       73.2548       72.5859       76.1134       79.3364       87.4370        0.0000        0.0000
        0.0000        0.0000        0.0000        0.0000        0.0000        0.0000        0.0000        0.0000        0.0000        0.0000        0.0000        0.0000        0.0000        0.0000        0.0000        0.0000        0.0000        0.0000        0.0000        0.0000        0.0000        0.0000        0.0000        0.0000        0.0000        0.0000        0.0000        0.0000        0.0000        0.0000        0.0000        0.0000        0.0000        0.0000        0.0000        0.0000        0.0000        0.0000        0.0000        0.0000        0.0000        0.0000        0.0000        0.0000        0.0000        0.0000        0.0000        0.0000       44.6586       45.6499       42.7838       40.3206       39.1413       36.0690       34.7757       31.7484       32.5325       29.2963       26.2001       27.8673       27.1379       21.7274       19.5877       19.9162       18.9389       16.7899       15.0545       11.6966        9.4091        0.0000        0.0000        0.0000        0.0000        0.0000        0.0000        0.0000        0.0000        0.0000        0.0000        0.0000        0.0000        0.0000        0.0000        0.0000        0.0000        0.0000        0.0000        0.0000        0.0000        0.0000        0.0000        0.0000        0.0000        0.0000        0.0000        0.0000        0.0000        0.0000        0.0000        0.0000        0.0000        0.0000        0.0000        0.0000        0.0000        0.0000        0.0000        0.0000        0.0000        0.0000        0.0000        0.0000        0.0000        0.0000        0.0000        0.0000        0.0000        0.0000        0.0000        0.0000        0.0000        0.0000        0.0000        0.0000        0.0000        0.0000        0.0000        0.0000        0.0000        0.0000        0.0000        0.0000        0.0000        0.0000        0.0000        0.0000        0.0000        0.0000        0.0000        0.0000        0.0000        0.0000        0.0000        0.0000        0.0000        0.0000        0.0000        0.0000        0.0000        0.0000        0.0000        0.0000        0.0000        0.0000        0.0000        0.0000        0.0000        0.0000        0.0000        0.0000        0.0000        0.0000        0.0000        0.0000        0.0000        0.0000        0.0000        0.0000        9.9916       10.3309        9.8659        8.5606        9.4491       11.2781       14.8199       17.6699       17.4547       14.9345       15.2170       17.5986       17.0654       17.2587       16.7395       17.5707       17.4162       18.6873       19.3769       18.9925       19.5373       19.5528       18.8739       16.6715       15.6347       14.6728       14.2965       13.5069       13.1328       12.0996       11.0271       11.1857       10.9018        9.8208        8.6390        8.1085        7.7004        8.0629        8.6452       10.4958       10.6316       10.8599       11.8245       14.0463       13.0202       13.9707       14.9385       16.8179       17.5909       18.5474       20.8042       22.9619       25.8579       25.9740       24.4654       24.6394       25.9253       25.4254       24.3603       21.0482       22.7119       25.9409       28.7941       31.5248       30.8240       35.9910       42.2834       43.8491       46.0402       57.0610       61.5450       68.7222       73.7268       75.8769       77.6614       81.6162       88.9269      100.0244      103.6099        0.0000        0.0000
        0.0000        0.0000        0.0000        0.0000        0.0000        0.0000        0.0000        0.0000        0.0000        0.0000        0.0000        0.0000        0.0000        0.0000        0.0000        0.0000        0.0000        0.0000        0.0000        0.0000        0.0000        0.0000        0.0000        0.0000        0.0000        0.0000        0.0000        0.0000        0.0000        0.0000        0.0000        0.0000        0.0000        0.0000        0.0000        0.0000        0.0000        0.0000        0.0000        0.0000        0.0000        0.0000        0.0000        0.0000        0.0000        0.0000        0.0000        0.0000       37.0337       37.9315       33.6056       31.5892       29.8171       28.5499       29.8447       28.0393       26.3806       26.3176       25.5900       27.1381       27.7413       25.1991       24.7749       23.9891       21.9193       19.7467       16.3830       13.3846       11.0208        9.1809        0.0000        0.0000        0.0000        0.0000        0.0000        0.0000        0.0000        0.0000        0.0000        0.0000        0.0000        0.0000        0.0000        0.0000        0.0000        0.0000        0.0000        0.0000        0.0000        0.0000        0.0000        0.0000        0.0000        0.0000        0.0000        0.0000        0.0000        0.0000        0.0000        0.0000        0.0000        0.0000        0.0000        0.0000        0.0000        0.0000        0.0000        0.0000        0.0000        0.0000        0.0000        0.0000        0.0000        0.0000        0.0000        0.0000        0.0000        0.0000        0.0000        0.0000        0.0000        0.0000        0.0000        0.0000        0.0000        0.0000        0.0000        0.0000        0.0000        0.0000        0.0000        0.0000        0.0000        0.0000        0.0000        0.0000        0.0000        0.0000        0.0000        0.0000        0.0000        0.0000        0.0000        0.0000        0.0000        0.0000        0.0000        0.0000        0.0000        0.0000        0.0000        0.0000        0.0000        0.0000        0.0000        0.0000        0.0000        0.0000        0.0000        0.0000        0.0000        0.0000        0.0000        0.0000        0.0000        0.0000        0.0000        0.0000        0.0000        9.1323       10.4643       10.6058       12.6731       13.9087        0.0000       17.2676       17.0490       16.4391        0.0000        0.0000        0.0000       15.2975       15.7544       17.3746       17.7086       17.5980       19.2296       19.2524       19.3746       19.1913       18.6900       17.8357       16.0268       14.6652       14.4733       13.1799       12.3012       11.2885       10.4916        9.8538        8.2859        6.8872        6.6888        6.9048        6.9715        7.1590        7.7890       10.1083       10.9345       12.0440       12.1011       13.3257       13.3434       13.5367       15.7336       17.6673       17.4759       17.7616       20.4887       23.8527       25.3556       25.6107       24.6897       26.4866       27.5159       27.8056       25.6321       20.7305       20.3298       22.6456       24.0810       27.2868       30.7916       34.4278       38.0225       40.1081       44.4954       49.9746       56.1714       68.2504       75.2642       77.2051       84.7576       88.1436       98.6065      105.5462      104.1550        0.0000        0.0000
        0.0000        0.0000        0.0000        0.0000        0.0000        0.0000        0.0000        0.0000        0.0000        0.0000        0.0000        0.0000        0.0000        0.0000        0.0000        0.0000        0.0000        0.0000        0.0000        0.0000        0.0000        0.0000        0.0000        0.0000        0.0000        0.0000        0.0000        0.0000        0.0000        0.0000        0.0000        0.0000        0.0000        0.0000        0.0000        0.0000        0.0000        0.0000       53.9715       46.8337       42.2067        0.0000        0.0000        0.0000        0.0000        0.0000        0.0000        0.0000       32.3093       30.7126       27.5603       27.0683       26.4292       24.3714       23.6594       22.7590       22.1662       23.1417       21.9668       25.6331       28.6474       28.4979       28.5587       29.5422       26.5539       22.8840       20.1529       16.8683       13.6164       11.3492        0.0000        0.0000        0.0000        0.0000        0.0000        0.0000        0.0000        0.0000        0.0000        0.0000        0.0000        0.0000        0.0000        0.0000        0.0000        0.0000        0.0000        0.0000        0.0000        0.0000        0.0000        0.0000        0.0000        0.0000        0.0000        0.0000        0.0000        0.0000        0.0000        0.0000        0.0000        0.0000        0.0000        0.0000        0.0000        0.0000        0.0000        0.0000        0.0000        0.0000        0.0000        0.0000        0.0000        0.0000        0.0000        0.0000        0.0000        0.0000        0.0000        0.0000        0.0000        0.0000        0.0000        0.0000        0.0000        0.0000        0.0000        0.0000        0.0000        0.0000        0.0000        0.0000        0.0000        0.0000        0.0000        0.0000        0.0000        0.0000        0.0000        0.0000        0.0000        0.0000        0.0000        0.0000        0.0000        0.0000        0.0000        0.0000        0.0000        0.0000        0.0000        0.0000        0.0000        0.0000        0.0000        0.0000        0.0000        0.0000        0.0000        0.0000        0.0000        0.0000        0.0000        0.0000        0.0000        0.0000        0.0000        0.0000        0.0000        0.0000        0.0000        0.0000        0.0000        0.0000        0.0000        0.0000        0.0000        0.0000        0.0000        0.0000        0.0000        0.0000        0.0000       17.0021       18.3990       17.3420       17.5680       17.5159       17.5532       17.5821       17.2720       16.5716       15.8538       16.0662       15.0175       13.1084       12.0280       10.4404        9.0466        8.0606        7.7561        6.9776        6.5036        6.9097        6.8158        7.5730        8.8455       10.3678       11.8206       12.5393       12.2287       13.8801       14.0792       14.4856       16.3647       17.0661       18.7305       19.5807       23.0555       25.0680       24.8472       26.9326       26.0692       26.6953       27.7142       29.6010       27.6085       22.1002       21.5316       20.9760       24.4884       26.4919       31.2084       33.7087       39.3174       39.7284       43.4535       46.4471       53.7633       68.6157       74.3301       79.3149       81.2974       84.5413       93.6755       99.7173        0.0000        0.0000        0.0000
        0.0000        0.0000        0.0000        0.0000        0.0000        0.0000        0.0000        0.0000        0.0000        0.0000        0.0000        0.0000        0.0000        0.0000        0.0000        0.0000        0.0000        0.0000        0.0000        0.0000        0.0000        0.0000        0.0000        0.0000        0.0000        0.0000        0.0000        0.0000        0.0000        0.0000        0.0000        0.0000        0.0000        0.0000        0.0000        0.0000        0.0000        0.0000       49.7578       42.1430       38.1425       40.5315       45.0698       40.2118       35.7409       34.8936       36.6782       33.0132       31.6037       28.4989       26.2440       27.0720       22.4690       22.0174       24.1461       26.1125       24.5004       28.6416       27.3072       26.6747       28.4223       28.9951       29.6889       32.8296       27.7908       25.0163       23.9112       19.3088       15.9677       12.9831       11.0938        6.4851        0.0000        0.0000        0.0000        0.0000        0.0000        0.0000        0.0000        0.0000        0.0000        0.0000        0.0000        0.0000        0.0000        0.0000        0.0000        0.0000        0.0000        0.0000        0.0000        0.0000        0.0000        0.0000        0.0000        0.0000        0.0000        0.0000        0.0000        0.0000        0.0000        0.0000        0.0000        0.0000        0.0000        0.0000        0.0000        0.0000        0.0000        0.0000        0.0000        0.0000        0.0000        0.0000        0.0000        0.0000        0.0000        0.0000        0.0000        0.0000        0.0000        0.0000        0.0000        0.0000        0.0000        0.0000        0.0000        0.0000        0.0000        0.0000        0.0000        0.0000        0.0000        0.0000        0.0000        0.0000        0.0000        0.0000        0.0000        0.0000        0.0000        0.0000        0.0000        0.0000        0.0000        0.0000        0.0000        0.0000        0.0000        0.0000        0.0000        0.0000        0.0000        0.0000        0.0000        0.0000        0.0000        0.0000        0.0000        0.0000        0.0000        0.0000        0.0000        0.0000        0.0000        0.0000        0.0000        0.0000        0.0000        0.0000        0.0000        0.0000        0.0000        0.0000        0.0000        0.0000        0.0000        0.0000        0.0000        0.0000        0.0000        0.0000        0.0000        0.0000       16.2023       17.0972       16.3360       16.2083       16.1557       16.8607       16.6530       16.4619       16.2220       16.2292       16.9489       13.8290       11.4530       10.0591        9.3697        9.6848        9.0060        7.6049        7.4023        7.0328        7.0031        8.2546        9.0462       11.2854       12.0422       13.5590       12.7050       14.5636       14.7633       14.7976       15.6680       17.2692       18.5752       19.8838       23.4683       25.3804       25.5407       24.7337       24.0129       27.1039       28.8605       29.8251       30.5310       25.4000       25.1755       25.0143       27.7324       28.2391       28.6702       31.7499       34.9193       37.9547       44.4041       46.9482       58.1327       64.2017       65.1131       67.9161       72.4121       78.8944       84.9411        0.0000        0.0000        0.0000        0.0000
        0.0000        0.0000        0.0000        0.0000        0.0000        0.0000        0.0000        0.0000        0.0000        0.0000        0.0000        0.0000        0.0000        0.0000        0.0000        0.0000        0.0000        0.0000        0.0000        0.0000        0.0000        0.0000        0.0000        0.0000        0.0000        0.0000        0.0000        0.0000        0.0000        0.0000        0.0000        0.0000        0.0000        0.0000        0.0000        0.0000        0.0000       52.7114       47.6687       44.9847       41.0017       36.1554       32.6373       26.5576       27.7723       37.7097       39.4628       26.6410       23.0456       21.9823       20.1627       22.8910       23.0986       24.1894       21.7029       22.4786       26.6391       28.3108       24.3664       30.1248       29.6157       30.1380       25.5673       29.8190       34.4492       35.5499       31.8056       26.1166       23.7006       19.6168       14.3655        9.1922        0.0000        0.0000        0.0000        0.0000        0.0000        0.0000        0.0000        0.0000        0.0000        0.0000        0.0000        0.0000        0.0000        0.0000        0.0000        0.0000        0.0000        0.0000        0.0000        0.0000        0.0000        0.0000        0.0000        0.0000        0.0000        0.0000        0.0000        0.0000        0.0000        0.0000        0.0000        0.0000        0.0000        0.0000        0.0000        0.0000        0.0000        0.0000        0.0000        0.0000        0.0000        0.0000        0.0000        0.0000        0.0000        0.0000        0.0000        0.0000        0.0000        0.0000        0.0000        0.0000        0.0000        0.0000        0.0000        0.0000        0.0000        0.0000        0.0000        0.0000        0.0000        0.0000        0.0000        0.0000        0.0000        0.0000        0.0000        0.0000        0.0000        0.0000        0.0000        0.0000        0.0000        0.0000        0.0000        0.0000        0.0000        0.0000        0.0000        0.0000        0.0000        0.0000        0.0000        0.0000        0.0000        0.0000        0.0000        0.0000        0.0000        0.0000        0.0000        0.0000        0.0000        0.0000        0.0000        0.0000        0.0000        0.0000        0.0000        0.0000        0.0000        0.0000        0.0000        0.0000        0.0000        0.0000        0.0000       13.3027       12.8312       13.4144       14.4393       16.1938        0.0000       17.5973       18.2903       14.1288       14.4914       15.1762       16.5976       15.9825       15.2339       15.4292       17.7784       12.1344       10.0210        9.0371        8.9625        8.7918        8.5605        7.8460        7.5944        7.9846        8.2979        9.7440       11.0796       12.6114       13.4378       13.7838       13.9788       15.7402       15.4028       16.8641       19.4826       20.5732       22.0114       23.1991       24.5133       28.3554       26.7964       25.8075       25.4981       28.4170       29.9693       32.0011       34.5002       33.3821       33.7917       34.0796       32.2565       29.8963       30.8186       33.6982       37.3893       47.5448       51.7474       53.3117       61.3030       55.9106       60.0760       61.2279       66.6012       66.4825       71.4361        0.0000        0.0000        0.0000        0.0000
        0.0000        0.0000        0.0000        0.0000        0.0000        0.0000        0.0000        0.0000        0.0000        0.0000        0.0000        0.0000        0.0000        0.0000        0.0000        0.0000        0.0000        0.0000        0.0000        0.0000        0.0000        0.0000        0.0000        0.0000        0.0000        0.0000        0.0000        0.0000        0.0000        0.0000        0.0000        0.0000        0.0000        0.0000        0.0000        0.0000        0.0000       49.2196       45.1104       43.1876       38.6722       35.1403       32.0939       23.7088       21.0019       18.2783       17.6361       17.8440       19.7245       15.0889       12.4994       15.7649       15.8524       17.6195       25.3887       34.2514       32.5087       25.0676       19.8186       22.3467       27.0942       27.7695       24.5450       32.9398       37.8888       36.1232       32.9940       30.0574       25.2517       20.5662       16.4409       10.0760        8.0613        0.0000        0.0000        0.0000        0.0000        0.0000        0.0000        0.0000        0.0000        0.0000        0.0000        0.0000        0.0000        0.0000        0.0000        0.0000        0.0000        0.0000        0.0000        0.0000        0.0000        0.0000        0.0000        0.0000        0.0000        0.0000        0.0000        0.0000        0.0000        0.0000        0.0000        0.0000        0.0000        0.0000        0.0000        0.0000        0.0000        0.0000        0.0000        0.0000        0.0000        0.0000        0.0000        0.0000        0.0000        0.0000        0.0000        0.0000        0.0000        0.0000        0.0000        0.0000        0.0000        0.0000        0.0000        0.0000        0.0000        0.0000        0.0000        0.0000        0.0000        0.0000        0.0000        0.0000        0.0000        0.0000        0.0000        0.0000        0.0000        0.0000        0.0000        0.0000        0.0000        0.0000        0.0000        0.0000        0.0000        0.0000        0.0000        0.0000        0.0000        0.0000        0.0000        0.0000        0.0000        0.0000        0.0000        0.0000        0.0000        0.0000        0.0000        0.0000        0.0000        0.0000        0.0000        0.0000        0.0000        0.0000        0.0000        0.0000        0.0000        0.0000        0.0000       11.4924       10.8867       10.3463       10.2441       11.8556       13.8747       14.1888       14.6372       18.1724       17.5201       17.9666       16.6852       14.3783       14.4345       14.3082       13.9369       12.8369       13.0925       11.9401       12.4573       10.9211        9.6138        8.1919        8.3037        8.0393        7.7008        7.5159        7.7426        8.1892        9.9285       10.9957       12.0240       13.4412       13.8341       13.8718       13.4022       15.1997       15.5851       18.4717       21.6483       22.9416       22.8607       23.5565       25.3611       27.9607       27.6226       29.0112       27.0976       28.1238       30.1615       33.7506       36.0522       35.5320       36.6644       33.9383       33.4885       29.3977       29.7570       32.3847       36.3427       37.1064       39.6358       43.5467       47.8821       52.4811       56.7200       59.7875       63.0917       64.4740        0.0000        0.0000        0.0000        0.0000        0.0000
        0.0000        0.0000        0.0000        0.0000        0.0000        0.0000        0.0000        0.0000        0.0000        0.0000        0.0000        0.0000        0.0000        0.0000        0.0000        0.0000        0.0000        0.0000        0.0000        0.0000        0.0000        0.0000        0.0000        0.0000        0.0000        0.0000        0.0000        0.0000        0.0000        0.0000        0.0000        0.0000        0.0000        0.0000        0.0000        0.0000       48.4419       43.0115       40.3201       38.9661       35.8437       32.2372       28.2965       22.2613       18.2733       15.5356       13.4481       10.6254        9.1069        8.2363        8.8638       10.8265       10.5495        9.9793       11.4244       17.4479       29.0861       28.7047       26.0989       21.1541       24.8561       25.1018       26.1939       29.6787       32.2894       31.7971       27.8790       26.4893       22.0656       18.0418       15.5866       11.3905        0.0000        0.0000        0.0000        0.0000        0.0000        0.0000        0.0000        0.0000        0.0000        0.0000        0.0000        0.0000        0.0000        0.0000        0.0000        0.0000        0.0000        0.0000        0.0000        0.0000        0.0000        0.0000        0.0000        0.0000        0.0000        0.0000        0.0000        0.0000        0.0000        0.0000        0.0000        0.0000        0.0000        0.0000        0.0000        0.0000        0.0000        0.0000        0.0000        0.0000        0.0000        0.0000        0.0000        0.0000        0.0000        0.0000        0.0000        0.0000        0.0000        0.0000        0.0000        0.0000        0.0000        0.0000        0.0000        0.0000        0.0000        0.0000        0.0000        0.0000        0.0000        0.0000        0.0000        0.0000        0.0000        0.0000        0.0000        0.0000        0.0000        0.0000        0.0000        0.0000        0.0000        0.0000        0.0000        0.0000        0.0000        0.0000        0.0000        0.0000        0.0000        0.0000        0.0000        0.0000        0.0000        0.0000        0.0000        0.0000        0.0000        0.0000        0.0000        0.0000        0.0000        0.0000        0.0000        0.0000        0.0000        0.0000        0.0000        0.0000       11.9408       10.7734        9.0448       10.2757       10.9859       10.3839       11.0839       13.6816       15.1666       14.8140       16.2870       17.0321       16.7028       17.5020       16.2707       14.9159       13.3372       12.8222       12.4163       11.3780       12.5136       15.3679       18.4653        9.2375        8.7874        8.3364        7.8565        7.4996        7.4008        7.8669        9.0225       10.9157       12.1789       12.1892       12.7686       13.6859       14.0770       14.0702       14.4819       16.4060       16.8316       18.7474       21.8693       21.7640       23.2956       24.6368       25.8812       27.5075       27.4484       30.4463       30.4620       32.2449       32.3966       33.8342       35.5523       35.4193       31.4359       28.1051       29.3683       26.5531       29.3669       34.3703       35.9177       35.8165       36.0073       41.4012       50.3403       51.2136       58.2040       61.0540       64.0948       64.3359        0.0000        0.0000        0.0000        0.0000        0.0000
        0.0000        0.0000        0.0000        0.0000        0.0000        0.0000        0.0000        0.0000        0.0000        0.0000        0.0000        0.0000        0.0000        0.0000        0.0000        0.0000        0.0000        0.0000        0.0000        0.0000        0.0000        0.0000        0.0000        0.0000        0.0000        0.0000        0.0000        0.0000        0.0000        0.0000        0.0000        0.0000        0.0000        0.0000        0.0000       48.1595       40.0535       35.0684       33.0058       31.7884       29.3167       27.0180       23.3880       18.7792       16.1335       14.1364       11.9454        9.7264        8.4608        7.8397        7.7863       10.7688       11.7059        9.8684        9.9790       12.0025       16.7750       18.3095       20.8217       21.8895       25.5744       25.3019       24.7034       26.0794       24.8718       24.7237       21.2387       21.6355       19.1493       16.6677       14.9206       11.3682        0.0000        0.0000        0.0000        0.0000        0.0000        0.0000        0.0000        0.0000        0.0000        0.0000        0.0000        0.0000        0.0000        0.0000        0.0000        0.0000        0.0000        0.0000        0.0000        0.0000        0.0000        0.0000        0.0000        0.0000        0.0000        0.0000        0.0000        0.0000        0.0000        0.0000        0.0000        0.0000        0.0000        0.0000        0.0000        0.0000        0.0000        0.0000        0.0000        0.0000        0.0000        0.0000        0.0000        0.0000        0.0000        0.0000        0.0000        0.0000        0.0000        0.0000        0.0000        0.0000        0.0000        0.0000        0.0000        0.0000        0.0000        0.0000        0.0000        0.0000        0.0000        0.0000        0.0000        0.0000        0.0000        0.0000        0.0000        0.0000        0.0000        0.0000        0.0000        0.0000        0.0000        0.0000        0.0000        0.0000        0.0000        0.0000        0.0000        0.0000        0.0000        0.0000        0.0000        0.0000        0.0000        0.0000        0.0000        0.0000        0.0000        0.0000        0.0000        0.0000        0.0000        0.0000        0.0000        0.0000        0.0000        0.0000        0.0000        9.6021       10.7548        9.4993        9.1803       11.3112       10.9741       10.4856       11.1949       12.2566       12.5163       13.3729       14.7119       15.1544       14.9520       14.7524       14.0770       10.8069       11.5324       10.3955       10.3668       10.0270       11.2041       10.1455       11.3312        8.3150        8.3035        7.3636        7.3864        6.9194        7.2425        8.0039        9.6704       10.7906       11.3512       12.0958       11.8040       13.1830       13.9638       13.9548       15.0612       17.5393       19.0953       22.3959       24.1935       23.6988       25.0898       27.1538       28.7927       30.6599       32.7317       34.6993       34.6421       35.4401       31.9200       30.9226       28.3742       26.7468       25.9711       26.9019       25.4370       27.7699       31.1488       32.7784       35.4866       34.8849       36.4890       42.3293       48.2912       54.6170       62.8484       64.0697       65.1292       61.8944        0.0000        0.0000        0.0000        0.0000        0.0000
        0.0000        0.0000        0.0000        0.0000        0.0000        0.0000        0.0000        0.0000        0.0000        0.0000        0.0000        0.0000        0.0000        0.0000        0.0000        0.0000        0.0000        0.0000        0.0000        0.0000        0.0000        0.0000        0.0000        0.0000        0.0000        0.0000        0.0000        0.0000        0.0000        0.0000        0.0000        0.0000        0.0000        0.0000        0.0000       21.4973       18.5417       17.5860       17.3882       22.1115       19.7767       17.7469       16.0096       16.1720       15.2811       13.0717       13.2487       13.5760       10.9663       10.4181       10.0886       13.3444       16.8066       12.1198       14.6607       19.8792       22.8878       21.4856       21.2365       23.8626       27.2469       27.6425       22.2477       22.9301       20.6493       19.0889       17.8262       21.0131       20.1588       18.1059       15.8591       15.6517        0.0000        0.0000        0.0000        0.0000        0.0000        0.0000        0.0000        0.0000        0.0000        0.0000        0.0000        0.0000        0.0000        0.0000        0.0000        0.0000        0.0000        0.0000        0.0000        0.0000        0.0000        0.0000        0.0000        0.0000        0.0000        0.0000        0.0000        0.0000        0.0000        0.0000        0.0000        0.0000        0.0000        0.0000        0.0000        0.0000        0.0000        0.0000        0.0000        0.0000        0.0000        0.0000        0.0000        0.0000        0.0000        0.0000        0.0000        0.0000        0.0000        0.0000        0.0000        0.0000        0.0000        0.0000        0.0000        0.0000        0.0000        0.0000        0.0000        0.0000        0.0000        0.0000        0.0000        0.0000        0.0000        0.0000        0.0000        0.0000        0.0000        0.0000        0.0000        0.0000        0.0000        0.0000        0.0000        0.0000        0.0000        0.0000        0.0000        0.0000        0.0000        0.0000        0.0000        0.0000        0.0000        0.0000        0.0000        0.0000        0.0000        0.0000        0.0000        0.0000        0.0000        0.0000        0.0000        0.0000        0.0000        0.0000       10.1043       10.8212       11.5452       11.4287       10.8119       11.2151       12.0137       11.1416       10.4791        8.3897        9.2032       10.8280       12.0638       11.9264       10.8388       11.4445        9.3430        7.8081        7.5569        7.3399        7.2054        7.5742        7.1879        6.6286        6.0051        6.4901        7.1454        7.3680        7.2081        6.6439        7.6171        8.1225        9.5898        9.7904        9.9088        9.8356       10.8135       13.2048       15.0758       16.6779       17.3788       19.6118       23.1536       23.6977       24.1031       26.9639       30.2506       36.8511       38.5616       39.6539       37.4746       37.6773       36.8730       33.5711       31.0529       27.8479       25.4921       24.8144       24.2730       24.4470       26.8280       27.6955       29.0021       31.0190       35.5494       39.3262       43.2420       46.8807       51.7226       56.5930       60.3814       63.5997       65.3732        0.0000        0.0000        0.0000        0.0000        0.0000        0.0000
        0.0000        0.0000        0.0000        0.0000        0.0000        0.0000        0.0000        0.0000        0.0000        0.0000        0.0000        0.0000        0.0000        0.0000        0.0000        0.0000        0.0000        0.0000        0.0000        0.0000        0.0000        0.0000        0.0000        0.0000        0.0000        0.0000        0.0000        0.0000        0.0000        0.0000        0.0000        0.0000        0.0000        0.0000        0.0000       20.7558       15.5611       13.4231       14.3891       16.7309       16.5223       16.5275       13.6426       14.3475       12.5491       11.4628       10.2624       10.6443       10.4434       10.3555        9.1403       10.9290       12.8890       12.9606       14.8018       22.1512       28.8574       36.0497       33.5580       31.9410       28.8482       25.5735       19.9651       18.8472       19.2001       16.6784       15.2342       18.9598       18.6614       17.0167       15.7432        0.0000        0.0000        0.0000        0.0000        0.0000        0.0000        0.0000        0.0000        0.0000        0.0000        0.0000        0.0000        0.0000        0.0000        0.0000        0.0000        0.0000        0.0000        0.0000        0.0000        0.0000        0.0000        0.0000        0.0000        0.0000        0.0000        0.0000        0.0000        0.0000        0.0000        0.0000        0.0000        0.0000        0.0000        0.0000        0.0000        0.0000        0.0000        0.0000        0.0000        0.0000        0.0000        0.0000        0.0000        0.0000        0.0000        0.0000        0.0000        0.0000        0.0000        0.0000        0.0000        0.0000        0.0000        0.0000        0.0000        0.0000        0.0000        0.0000        0.0000        0.0000        0.0000        0.0000        0.0000        0.0000        0.0000        0.0000        0.0000        0.0000        0.0000        0.0000        0.0000        0.0000        0.0000        0.0000        0.0000        0.0000        0.0000        0.0000        0.0000        0.0000        0.0000        0.0000        0.0000        0.0000        0.0000        0.0000        0.0000        0.0000        0.0000        0.0000        0.0000        0.0000        0.0000        9.0189        9.6904        0.0000       11.3259       10.5836        9.8890       10.7058       11.3703       11.8655       11.4680       11.1353       15.3509       14.5563       10.6010        9.4630       10.3570       10.6830       12.5874       10.8662       10.8234       10.6245        8.9216        7.0890        8.6693        8.2212        6.8324        7.0529        8.1089        6.8528        6.9141        6.9088        6.9738        7.6620        7.0795        6.9642        7.4414        8.5281        8.5230        8.7410        8.8949       10.4410       11.7984       14.1679       15.3382       15.7555       18.3463       21.3653       23.0666       25.4419       29.1961       33.2914       38.8331       43.7712       45.1814       43.5303       42.6841       40.4577       36.5150       34.2044       30.4074       28.4704       29.6122       26.7427       26.2747       26.8384       28.9931       28.9778       30.7177       31.0950       36.6461       42.8044       45.6987       48.4619       52.8911       57.0875       58.9578       60.9213        0.0000        0.0000        0.0000        0.0000        0.0000        0.0000        0.0000
        0.0000        0.0000        0.0000        0.0000        0.0000        0.0000        0.0000        0.0000        0.0000        0.0000        0.0000        0.0000        0.0000        0.0000        0.0000        0.0000        0.0000        0.0000        0.0000        0.0000        0.0000        0.0000        0.0000        0.0000        0.0000        0.0000        0.0000        0.0000        0.0000      117.9567      100.3613       63.1303       51.1553       43.2939       37.3479       19.8491       13.5470       11.7745       12.3799       16.0535       14.9630       13.6785       12.9795       13.0497       11.3771       10.5269        9.3277        9.7862        9.3164        9.5748        8.7638       12.4789       14.4506       17.1393       17.7733       20.7409       26.6156       34.0016       37.2891       36.7761       27.6694       24.9124       19.8853       22.8798       20.3192       18.0051       14.6679       17.6949       18.8221       17.7069       15.8625       15.7250       15.4831        0.0000        0.0000        0.0000        0.0000        0.0000        0.0000        0.0000        0.0000        0.0000        0.0000        0.0000        0.0000        0.0000        0.0000        0.0000        0.0000        0.0000        0.0000        0.0000        0.0000        0.0000        0.0000        0.0000        0.0000        0.0000        0.0000        0.0000        0.0000        0.0000        0.0000        0.0000        0.0000        0.0000        0.0000        0.0000        0.0000        0.0000        0.0000        0.0000        0.0000        0.0000        0.0000        0.0000        0.0000        0.0000        0.0000        0.0000        0.0000        0.0000        0.0000        0.0000        0.0000        0.0000        0.0000        0.0000        0.0000        0.0000        0.0000        0.0000        0.0000        0.0000        0.0000        0.0000        0.0000        0.0000        0.0000        0.0000        0.0000        0.0000        0.0000        0.0000        0.0000        0.0000        0.0000        0.0000        0.0000        0.0000        0.0000        0.0000        0.0000        0.0000        0.0000        0.0000        0.0000        0.0000        0.0000        0.0000        0.0000        0.0000        0.0000        0.0000        9.2791        8.9000        9.0671       10.6655       11.2479       10.0701       10.0482       11.4197       11.1180       11.2767       11.2671       12.6774       17.8197       15.3789       11.6229        9.5445       10.2263       12.6505       14.9652       12.2221       11.3172       10.9838        8.4484        9.5420        9.0200        8.2544        8.6554        6.5932        6.8750        6.9131        9.6314        7.1984        6.8256        6.4888        6.7203        7.6335        8.1042        8.8635        9.3420       10.2666       11.3092       10.6217       12.5643       15.3262       15.6855       16.6684       18.7453       20.0201       22.8154       26.3651       31.1520       35.9607       39.9262       44.3876       43.5213       42.4204       40.8367       37.6502       36.7708       35.6761       33.1006       30.7520       30.8866       27.8637       26.5279       26.1955       29.6784       28.8579       28.1742       29.8903       36.1743       41.5511       43.7461       45.9253       49.2679       54.5461       59.0274        0.0000        0.0000        0.0000        0.0000        0.0000        0.0000        0.0000        0.0000
        0.0000        0.0000        0.0000        0.0000        0.0000        0.0000        0.0000        0.0000        0.0000        0.0000        0.0000        0.0000        0.0000        0.0000        0.0000        0.0000        0.0000        0.0000        0.0000        0.0000        0.0000        0.0000        0.0000        0.0000        0.0000        0.0000      105.4905      111.7805      111.3832      105.5326       88.6513       57.6678       47.6558       38.8470       33.4285       22.1012       14.6205       11.7742       11.5180       14.1195       13.6203       12.5250       12.1290       12.7960       11.9749       10.8749        9.9346       10.2004        9.7852        9.4930        9.1519       11.2916       11.5201       13.1595       12.4382       14.3853       27.3872       26.4853       22.6034       24.7264       22.0074       16.7231       15.4775       15.3070       15.3475       15.0826       14.1728       17.1613       16.8662       16.0946       15.1315       13.5660       13.7160       12.5299       10.6898        7.4626        5.5420        4.5921        3.9334        0.6447        0.3336        0.1017        0.0000        0.0000        0.0000        0.0000        0.0000        0.0000        0.0000        0.0000        0.0000        0.0000        0.0000        0.0000        0.0000        0.0000        0.0000        0.0000        0.0000        0.0000        0.0000        0.0000        0.0000        0.0000        0.0000        0.0000        0.0000        0.0000        0.0000        0.0000        0.0000        0.0000        0.0000        0.0000        0.0000        0.0000        0.0000        0.0000        0.0000        0.0000        0.0000        0.0000        0.0000        0.0000        0.0000        0.0000        0.0000        0.0000        0.0000        0.0000        0.0000        0.0000        0.0000        0.0000        0.0000        0.0000        0.0000        0.0000        0.0000        0.0000        0.0000        0.0000        0.0000        0.0000        0.0000        0.0000        0.0000        0.0000        0.0000        0.0000        0.0000        0.0000        0.0000        6.7311        5.9731        6.2428        6.8129        7.2862        0.0000        0.0000        0.0000        0.0000       10.7238       10.4990        9.2785        8.8779        8.9346       10.0956       10.1701       10.4646       10.3049       11.5085       11.0302       10.9186        9.8340        9.1241       10.2581       10.5602        9.9245       11.1796       11.5405       15.2404       14.9251       14.1535       13.7264       10.3233       10.2778        8.9726        9.7956        8.2672        7.5483        6.8140        6.7497        6.9334        9.5672        6.5751        6.6895        6.4080        6.7237        7.1371        6.4442        7.6222        7.7465        9.7221       10.1656       11.6436       12.9010       15.0157       14.8158       15.5562       18.4351       22.2628       25.8504       30.7469       35.9544       42.7341       43.3068       43.5758       45.0880       42.2280       39.2479       36.7848       36.3139       35.0786       32.3386       29.5747       29.2648       28.2333       27.5697       26.9364       27.9398       27.0027       27.3511       29.3914       33.6585       42.4272       44.7127       48.0316       49.2357       51.4940       54.1931        0.0000        0.0000        0.0000        0.0000        0.0000        0.0000        0.0000        0.0000
        0.0000        0.0000        0.0000        0.0000        0.0000        0.0000        0.0000        0.0000        0.0000        0.0000        0.0000        0.0000        0.0000        0.0000        0.0000        0.0000        0.0000        0.0000        0.0000        0.0000        0.0000        0.0000        0.0000        0.0000        0.0000       82.5567       82.1295       76.1291       72.7188       69.5721       62.2633       60.5291       54.0680       45.9884       39.6340       29.5272       22.3200       19.3658       17.6193       17.5169       16.6248       16.4954       17.2358       19.5185       17.1506       15.6469       16.5337       17.1593       14.1387       13.1295       15.1884       11.9985       12.7999       14.1899       13.9274       16.7943       34.8529       28.2531       20.6020       20.7523       18.0131       17.2630       15.0480       14.1816       13.3624       12.9990       13.2507       14.9010       14.6150       13.9613       13.4263       11.5142        9.8399        9.1121        8.9972        8.0552        7.6462        4.7053        4.4720        3.4332        1.9763        1.3455        1.4238        1.2442        0.0000        0.0000        0.0000        0.0000        0.0000        0.0000        0.0000        0.0000        0.0000        0.0000        0.0000        0.0000        0.0000        0.0000        0.0000        0.0000        0.0000        0.0000        0.0000        0.0000        0.0000        0.0000        0.0000        0.0000        0.0000        0.0000        0.0000        0.0000        0.0000        0.0000        0.0000        0.0000        0.0000        0.0000        0.0000        0.0000        0.0000        0.0000        0.0000        0.0000        0.0000        0.0000        0.0000        0.0000        0.0000        0.0000        0.0000        0.0000        0.0000        0.0000        0.0000        0.0000        0.0000        0.0000        0.0000        0.0000        0.0000        0.0000        0.0000        0.0000        0.0000        0.0000        0.0000        0.0000        0.0000        0.0000        0.0000        0.0000        4.5807        4.6673        4.7923        5.9787        6.5585        7.4750        7.3072        8.8819        9.3285        9.8390       10.0255       10.6086        9.8481        9.8195        8.4339        8.3651        8.9062        9.5879        9.4820        9.6624       10.0802        9.4247        8.9853        8.0900        7.8416        8.0881        8.6099        7.2510        7.0409        7.1364        7.2937        5.7164        5.3402        7.5776        7.9250        7.3536        5.7224        5.4075        4.6092        5.1845        4.7376        4.5168        6.1633        7.1476        7.3139        6.3958        6.7032        6.0067        6.3531        8.0782        9.8482       10.3706       11.7028       10.7440       11.2958       13.0686       13.9060       15.6016       18.4177       21.8940       24.6585       30.3513       36.4671       40.6114       41.7233       42.6899       44.7924       40.5372       38.1871       36.6800       35.1556       34.6442       33.7328       34.8761       31.8406       29.9019       29.4986       28.5450       27.3631       25.7168       26.3539       31.1361        0.0000        0.0000       49.6003       52.3885       53.9975       45.4813        0.0000        0.0000        0.0000        0.0000        0.0000        0.0000        0.0000        0.0000        0.0000
        0.0000        0.0000        0.0000        0.0000        0.0000        0.0000        0.0000        0.0000        0.0000        0.0000        0.0000        0.0000        0.0000        0.0000        0.0000        0.0000        0.0000        0.0000        0.0000        0.0000        0.0000        0.0000        0.0000        0.0000        0.0000        0.0000       70.0813       62.6897       59.5032       56.7978       52.2173       53.6685       50.6607       45.3828       40.2053       31.5561       25.1893       21.9719       19.5633       18.7230       17.3245       15.5182       15.5142       16.0023       15.6027       17.6376       19.3385       18.8952       16.2641       20.0716       23.1814       21.6453       19.2891       17.0844       14.5485       13.2907       17.4306       17.5032       14.1327       16.6654       16.4043       17.4981       19.2272       17.6747       12.7075       12.2787       12.5323       14.7797       13.9492       14.8492       13.1041       10.5671        9.7888        8.7549        7.7742        5.9354        6.9208        6.8639        6.2015        7.3274        4.0752        4.2386        3.4769        1.5477        1.6850        1.6584        0.0000        0.0000        0.0000        0.0000        0.0000        0.0000        0.0000        0.0000        0.0000        0.0000        0.0000        0.0000        0.0000        0.0000        0.0000        0.0000        0.0000        0.0000        0.0000        0.0000        0.0000        0.0000        0.0000        0.0000        0.0000        0.0000        0.0000        0.0000        0.0000        0.0000        0.0000        0.0000        0.0000        0.0000        0.0000        0.0000        0.0000        0.0000        0.0000        0.0000        0.0000        0.0000        0.0000        0.0000        0.0000        0.0000        0.0000        0.0000        0.0000        0.0000        0.0000        0.0000        0.0000        0.0000        0.0000        0.0000        0.0000        0.0000        0.0000        0.0000        0.0000        0.0000        0.0000        0.0000        0.0000        0.0000        3.9699        4.5126        5.0639        6.9008        8.0111        8.4707        7.8698        8.9062        8.8082        9.3639        9.4766        9.8678       10.1891        9.5438        8.2361        8.3935        8.4691        8.9367        9.3406       10.0375       10.0136        9.1165        8.1770        7.2313        6.3568        6.2943        6.3908        5.7539        5.7092        5.2966        5.8717        5.3787        5.2775        5.5261        5.6978        5.7005        4.9172        4.3722        4.6877        5.8225        5.1589        8.0763        6.2019        6.8953        6.5917        6.4659        7.1015        7.7867        8.3477       10.2557       11.5937       12.4211       11.1998       10.6906       12.6254       15.5120       16.8024       17.2555       18.9984       24.2602       25.3635       28.0804       29.7370       36.6379       39.6374       40.6917       41.9658       41.6876       39.7950       36.0128       34.4151       35.9465       37.8973       36.4469       34.3857       31.2541       30.4262       28.7391       27.7078       25.7038       25.3766        0.0000        0.0000        0.0000        0.0000        0.0000        0.0000        0.0000        0.0000        0.0000        0.0000        0.0000        0.0000        0.0000        0.0000        0.0000        0.0000
        0.0000        0.0000        0.0000        0.0000        0.0000        0.0000        0.0000        0.0000        0.0000        0.0000        0.0000        0.0000        0.0000        0.0000        0.0000        0.0000        0.0000        0.0000        0.0000        0.0000        0.0000        0.0000        0.0000        0.0000        0.0000        0.0000        0.0000       56.0353       52.8671       50.2034       48.9350       53.2925       52.4835       48.0167       40.3465       31.3448       28.5106       26.9211       26.7136       28.8688       22.1873       16.4349       20.2234       28.4323       27.8990       25.8566       19.2812       17.5665       15.0203       16.1227       17.6902       20.8017       21.7680       17.1346       14.6681       13.8476       17.9848       21.3799       13.9549       15.6661       14.4000       13.6098       14.1600       15.9142       19.3575       15.7957       14.5730       14.8492       14.8653       13.9764       12.5051        9.5269        8.6262        8.5754        8.7914       11.2621       10.3135        6.8422        6.9187        7.3076        6.3696        3.6003        2.4342        0.5797        0.4885        0.9773        1.0880        1.6600        1.1576        1.2240        0.0000        0.0000        0.0000        0.0000        0.0000        0.0000        0.0000        0.0000        0.0000        0.0000        0.0000        0.0000        0.0000        0.0000        0.0000        0.0000        0.0000        0.0000        0.0000        0.0000        0.0000        0.0000        0.0000        0.0000        0.0000        0.0000        0.0000        0.0000        0.0000        0.0000        0.0000        0.0000        0.0000        0.0000        0.0000        0.0000        0.0000        0.0000        0.0000        0.0000        0.0000        0.0000        0.0000        0.0000        0.0000        0.0000        0.0000        0.0000        0.0000        0.0000        0.0000        0.0000        0.0000        0.0000        0.0000        0.0000        0.0000        0.0000        0.0000        0.0000        0.0000        4.6768        4.7131        5.1632        5.8131        8.8548        9.3792        8.7802        8.5532       10.0601        9.2869        9.5093        9.9511        9.3032        9.1912        9.2447        8.4623        8.1597        9.0649        8.8721        8.3903        8.8022        9.0202        8.2878        7.4038        7.0051        6.9208        6.3598        6.4200        6.6076        5.5361        5.4724        6.4125        5.0974        4.2463        3.6430        2.8889        4.1918        4.6140        4.3061        4.5358        6.1718        9.8912        6.4995        6.2737        7.0781        6.9807        8.1434        7.6916        8.5549       10.1814       10.5884       10.6848       11.6586       12.4633       13.5299       14.4095       18.4866       17.7542       19.6362       22.3300       27.3156       28.6116       30.5705       31.4402       37.8331       39.4727       41.3969       40.6372       40.9697       40.6655       36.6995       34.9794       38.4706       39.2658       39.5002       36.8668       32.3624       30.1847       28.1323       26.8134       25.5433       25.9055        0.0000        0.0000        0.0000        0.0000        0.0000        0.0000        0.0000        0.0000        0.0000        0.0000        0.0000        0.0000        0.0000        0.0000        0.0000        0.0000
        0.0000        0.0000        0.0000        0.0000        0.0000        0.0000        0.0000        0.0000        0.0000        0.0000        0.0000        0.0000        0.0000        0.0000        0.0000        0.0000        0.0000        0.0000        0.0000        0.0000        0.0000        0.0000        0.0000        0.0000        0.0000        0.0000        0.0000       53.3341       52.1229       51.6753       50.9553       55.2082       54.4341       51.0342       46.5565       38.2980       34.6068       32.9589       45.7035       54.1471       32.1679       21.9737       29.3594       31.3005       25.0544       25.1802       22.7867       18.8675       24.4756       26.1552       20.4482       21.8171       20.5934       29.1209       24.1243       17.0091       13.1565       12.7420       11.3606       14.7253       14.2032       12.2834       10.6293       10.4739       11.1841       13.1348       16.0916       15.3504       12.6433       12.5138       13.3356       13.5160       11.5589       11.0615       11.0423       10.2059        7.3257        6.6275        7.4014        7.5501        5.7390        4.8270        3.4683        1.0741        0.7195        0.5310        0.5988        0.5135        0.6971        0.9366        0.0000        0.0000        0.0000        0.0000        0.0000        0.0000        0.0000        0.0000        0.0000        0.0000        0.0000        0.0000        0.0000        0.0000        0.0000        0.0000        0.0000        0.0000        0.0000        0.0000        0.0000        0.0000        0.0000        0.0000        0.0000        0.0000        0.0000        0.0000        0.0000        0.0000        0.0000        0.0000        0.0000        0.0000        0.0000        0.0000        0.0000        0.0000        0.0000        0.0000        0.0000        0.0000        0.0000        0.0000        0.0000        0.0000        0.0000        0.0000        0.0000        0.0000        0.0000        0.0000        0.0000        0.0000        0.0000        0.0000        0.0000        0.0000        0.0000        0.0000        0.0000        0.0000        6.1494        6.3973        6.4887        8.5478        7.5970        7.1434        7.4017        9.6360        9.5633        9.8707       10.0603        9.1005        9.9192       10.8544        9.0434        8.5883        8.7800        8.1178        7.7777        8.5906        8.8099        8.1049        7.3337        8.3132        6.6306        5.8816        5.6360        5.7674        4.7673        4.3631        4.8829        3.3186        3.4108        2.8401        3.2937        3.8182        4.5163        5.5069        4.5703        5.7170        7.4115        7.6512        7.7098        9.2384        8.5172        8.4375        9.2837        9.5746       10.9399        9.9417        9.9326       11.5005       12.6117       12.7496       15.9105       18.7378       20.9782       22.9512       25.0743       29.3776       31.8535       33.6988       33.8358       38.5087       40.7061       40.7297       44.3647       41.6635       40.3005       40.7819       39.0423       39.2692       36.8029       36.9814       35.9474       31.7542       30.2360       27.9660       27.4894       26.0294       26.3919        0.0000        0.0000        0.0000        0.0000        0.0000        0.0000        0.0000        0.0000        0.0000        0.0000        0.0000        0.0000        0.0000        0.0000        0.0000        0.0000
        0.0000        0.0000        0.0000        0.0000        0.0000        0.0000        0.0000        0.0000        0.0000        0.0000        0.0000        0.0000        0.0000        0.0000        0.0000        0.0000        0.0000        0.0000        0.0000        0.0000        0.0000        0.0000        0.0000        0.0000        0.0000        0.0000        0.0000        0.0000       58.1226       54.4214       54.2073       59.5643       59.8938       58.1691       55.1956       52.2358       45.0116       46.2099       36.8753       40.3288       41.9823       34.7129       28.9091       35.3995       31.8727       38.5836       31.8141       26.4248       32.9129       27.8085       23.5866       25.3950       24.3276       25.2832       25.0172       22.0818       18.8164       21.2900       22.8458       15.9362       14.1877       10.1543       10.4347       11.4197       10.3918       11.7924       10.1090       14.9914       18.0067       15.6671       13.8680       12.2717       12.1383        8.5458        8.5409        6.4186        6.3933       10.6012       10.0960       12.7078       11.3989        7.3619        5.6386        4.8395        3.6611        1.8372        1.4359        2.8037        2.2418        3.4040        1.7182        0.0000        0.0000        0.0000        0.0000        0.0000        0.0000        0.0000        0.0000        0.0000        0.0000        0.0000        0.0000        0.0000        0.0000        0.0000        0.0000        0.0000        0.0000        0.0000        0.0000        0.0000        0.0000        0.0000        0.0000        0.0000        0.0000        0.0000        0.0000        0.0000        0.0000        0.0000        0.0000        0.0000        0.0000        0.0000        0.0000        0.0000        0.0000        0.0000        0.0000        0.0000        0.0000        0.0000        0.0000        0.0000        0.0000        0.0000        0.0000        0.0000        0.0000        0.0000        0.0000        0.0000        0.0000        0.0000        0.0000        0.0000        0.0000        0.0000        0.0000        0.0000        0.0000        5.5289        5.7976        6.7716        7.3207        7.8627        7.3147        8.6282        9.4346        9.4182        8.9690        9.4261       10.9084       10.7297       11.0118        9.2418        8.7989        8.2452        8.4211        7.9029        7.8120        8.2352        8.7836        5.1950        4.5670        3.8092        4.6801        4.0495        4.2819        3.1235        2.9715        2.9897        2.8022        2.9142        2.4122        2.6096        3.2971        4.2187        5.1003        5.9056        6.0137        7.1655        7.1898        8.4322        8.5013        8.2438        8.2779        8.2803        9.4430        8.5860       10.0858       12.9276       12.6607       13.3032       15.8878       19.9786       21.7876       24.1515       27.0491       34.8906       32.0045       35.6818       39.2493       43.5386       41.2342       37.0583       36.0745       39.8673       42.8261       40.1451       37.2228       34.7988       35.1685       35.5885       35.1696       31.5680       30.3599       28.7551       28.4337       24.4848       24.2773        0.0000        0.0000        0.0000        0.0000        0.0000        0.0000        0.0000        0.0000        0.0000        0.0000        0.0000        0.0000        0.0000        0.0000        0.0000        0.0000
        0.0000        0.0000        0.0000        0.0000        0.0000        0.0000        0.0000        0.0000        0.0000        0.0000        0.0000        0.0000        0.0000        0.0000        0.0000        0.0000        0.0000        0.0000        0.0000        0.0000        0.0000        0.0000        0.0000        0.0000        0.0000        0.0000        0.0000        0.0000       53.8009       53.0317       54.2344       60.9314       64.0284       63.6173       55.9421       47.8105       46.4071       45.9464       37.0800       28.3287       21.7410       22.0958       18.8061       20.6346       28.8433       26.5648       27.6148       25.1834       31.2437       32.4992       26.6643       24.8702       22.5422       23.8249       27.7149       32.3425       31.0590       28.1999       22.8751       17.5598       15.6990       11.8002       10.4096        8.8270       10.0719       10.7709        9.5983       12.5692       12.1901       11.0662        9.6302        8.6479        6.3016        3.7027        3.4391        4.7660        7.9725        9.6212        9.1654       11.2651        9.1119        6.4236        5.7383        5.0733        3.3622        1.9963        1.2933        1.5147        0.8948        1.4200        1.3368        0.0000        0.0000        0.0000        0.0000        0.0000        0.0000        0.0000        0.0000        0.0000        0.0000        0.0000        0.0000        0.0000        0.0000        0.0000        0.0000        0.0000        0.0000        0.0000        0.0000        0.0000        0.0000        0.0000        0.0000        0.0000        0.0000        0.0000        0.0000        0.0000        0.0000        0.0000        0.0000        0.0000        0.0000        0.0000        0.0000        0.0000        0.0000        0.0000        0.0000        0.0000        0.0000        0.0000        0.0000        0.0000        0.0000        0.0000        0.0000        0.0000        0.0000        0.0000        0.0000        0.0000        0.0000        0.0000        0.0000        0.0000        0.0000        0.0000        0.0000        4.8139        5.1123        5.2619        4.7438        5.8999        7.2614        8.1910        9.2954        8.5990        9.5429        9.6009        8.9484       10.1392       10.0761       11.1572       10.9203        9.1573        8.0415        8.2182        7.9591        9.4680        9.8260        9.0255        8.6415        6.0862        4.5850        3.4620        3.3460        3.0562        3.2270        3.9644        3.4638        3.4678        2.8611        2.9395        3.0820        3.6839        3.7416        3.4200        4.9089        5.0561        6.6770        9.0943        9.1747        7.6588        9.6694        9.4694       10.4708        8.5447       10.3391        9.6542       10.6521       14.2626       14.8284       17.7422       18.5437       21.6759       22.9186       25.1164       28.0304       32.3393       33.3160       36.6103       42.8820       44.2777       37.6215       34.1558       34.0291       35.9635       38.3416       39.0397       37.1435       34.6974       34.6421       35.7240       35.5253       31.6666       32.3963       29.6169       28.7714       25.2677       24.8739        0.0000        0.0000        0.0000        0.0000        0.0000        0.0000        0.0000        0.0000        0.0000        0.0000        0.0000        0.0000        0.0000        0.0000        0.0000        0.0000
        0.0000        0.0000        0.0000        0.0000        0.0000        0.0000        0.0000        0.0000        0.0000        0.0000        0.0000        0.0000        0.0000        0.0000        0.0000        0.0000        0.0000        0.0000        0.0000        0.0000        0.0000        0.0000        0.0000        0.0000        0.0000        0.0000        0.0000        0.0000       59.2218       58.1444       57.9856       68.2922       64.5720       60.9278       54.5228       45.7069       44.6760       40.7130       34.2509       23.4456       19.1987       16.6937       15.7229       16.4134       15.0900       16.0077       15.2520       15.0627       14.1167       15.3567       18.4436       16.7158       22.0886       22.2409       21.7553       23.0821       26.1516       25.4345       18.4211       18.6100       18.0849       14.8766       11.4784       13.1560       12.1974        8.1228        6.7274        7.9157        8.1999        8.1788        8.1523        6.3747        4.9124        4.2565        3.9597        4.9428        5.2726        6.7955        8.0133       10.3735        5.9584        3.3233        2.3654        2.2239        1.6210        1.7960        2.6219        1.8692        0.9739        0.9963        1.8562        3.5269        0.0000        0.0000        0.0000        0.0000        0.0000        0.0000        0.0000        0.0000        0.0000        0.0000        0.0000        0.0000        0.0000        0.0000        0.0000        0.0000        0.0000        0.0000        0.0000        0.0000        0.0000        0.0000        0.0000        0.0000        0.0000        0.0000        0.0000        0.0000        0.0000        0.0000        0.0000        0.0000        0.0000        0.0000        0.0000        0.0000        0.0000        0.0000        0.0000        0.0000        0.0000        0.0000        0.0000        0.0000        0.0000        0.0000        0.0000        0.0000        0.0000        0.0000        0.0000        0.0000        0.0000        0.0000        0.0000        0.0000        0.0000        0.0000        5.5625        5.3636        4.9723        4.5549        5.1485        6.1460        7.1238        8.9144        7.9319        7.1540        8.9990        9.7893        9.5029       11.3164       10.9868       13.1708       10.9886        8.6880        8.7150        8.6760        8.1782       10.5352       14.8748       11.7396        8.8140        5.1880        4.2125        3.8244        4.7388        4.5339        4.3608        5.3132        8.0614        6.7981        6.0612        7.4738        4.5770        4.4614        4.6538        4.1563        5.9098        6.6272        8.4605        8.3521        7.7044        9.9622       10.8773       10.3745        9.4477        9.9842       12.0846       13.0320       13.6076       16.9592       18.0638       17.8360       19.6182       24.2835       25.9947       28.1413       30.6109       42.3227       43.2144       37.8507       45.3230       40.3729       38.2863       37.4400       30.8437       35.0710       39.0557       37.5534       36.9262       34.5098       34.4909       36.1024       35.4584       32.3507       31.6588       30.5091       30.7764       26.9831       26.1560       28.9820        0.0000        0.0000        0.0000        0.0000        0.0000        0.0000        0.0000        0.0000        0.0000        0.0000        0.0000        0.0000        0.0000        0.0000        0.0000
        0.0000        0.0000        0.0000        0.0000        0.0000        0.0000        0.0000        0.0000        0.0000        0.0000        0.0000        0.0000        0.0000        0.0000        0.0000        0.0000        0.0000        0.0000        0.0000        0.0000        0.0000        0.0000        0.0000        0.0000        0.0000        0.0000        0.0000       55.9140       56.3005       55.3036       53.2816       61.8688       59.7271       54.5349       49.0739       40.0850       35.2113       31.3186       29.8292       22.5080       18.7455       15.6079       14.9388       15.0441       14.4667       12.8397       11.9679       11.4238        9.8722        8.9837        8.3503        8.1108       11.3042       16.6212       19.1282       20.3455       16.7428       18.4433       17.6995       13.3785       11.5739        9.0133        9.1272       11.9188       12.3248        7.9667        5.1186        5.5755        6.0062        4.6849        5.2544        5.6878        4.6121        2.6670        2.0689        2.6124        3.0082        3.1265        4.4482        8.1130        5.1033        2.3287        1.9486        3.5847        2.2109        2.0072        1.8113        2.1359        2.8556        3.6219        2.7363        1.9815        1.8725        0.0000        0.0000        0.0000        0.0000        0.0000        0.0000        0.0000        0.0000        0.0000        0.0000        0.0000        0.0000        0.0000        0.0000        0.0000        0.0000        0.0000        0.0000        0.0000        0.0000        0.0000        0.0000        0.0000        0.0000        0.0000        0.0000        0.0000        0.0000        0.0000        0.0000        0.0000        0.0000        0.0000        0.0000        0.0000        0.0000        0.0000        0.0000        0.0000        0.0000        0.0000        0.0000        0.0000        0.0000        0.0000        0.0000        0.0000        0.0000        0.0000        0.0000        0.0000        0.0000        0.0000        0.0000        0.0000        0.0000        5.0785        5.5741        5.5522        5.3666        4.4741        4.9005        7.0649        6.1623        6.9695        8.5316        9.6264        9.8932       10.1670       10.2380       10.2641       12.6472       11.0691       10.3892        9.5221        9.9475        9.9399        9.9829       10.8392       13.7480       11.5712       10.1139        6.3616        5.5880        5.2343        5.5717        5.5139        7.8548        7.5509        9.0538        9.1060        9.9090        7.7400        5.8567        5.5946        5.4146        4.6691        5.4754        8.3941        9.1163        8.8175        9.8755       12.5904       11.0839       11.0553       11.4031       13.1792       15.1601       17.2411       16.8892       20.2780       20.2930       22.1900       22.5018       28.0608       31.5949       32.7095       30.3583       35.6234       38.6660       38.5667       36.7567       39.1638       39.5053       39.1978       35.9664       33.9508       37.0318       40.7337       41.6993       36.8851       38.2810       39.1537       38.2991       33.3582       31.8295       31.7331       32.8331       29.1666       28.4775        0.0000        0.0000        0.0000        0.0000        0.0000        0.0000        0.0000        0.0000        0.0000        0.0000        0.0000        0.0000        0.0000        0.0000        0.0000        0.0000
        0.0000        0.0000        0.0000        0.0000        0.0000        0.0000        0.0000        0.0000        0.0000        0.0000        0.0000        0.0000        0.0000        0.0000        0.0000        0.0000        0.0000        0.0000        0.0000        0.0000        0.0000        0.0000        0.0000        0.0000        0.0000        0.0000        0.0000       62.6239       62.2435       58.9158       58.8653       59.2730       56.2589       49.5719       38.5304       27.5176       23.2720       20.7800       18.4155       23.5615       23.8391       21.1115       16.6238       16.3937       13.1301       12.8198       12.0545        9.1018        6.7059        6.4828        4.8468        2.7522        3.5735        6.6865        8.6638        9.9624       12.5336       10.1533       10.8441        9.4359        9.2208       10.2570        8.8354        9.9821        7.5613        5.9204        6.7139        4.4664        2.9901        2.1680        2.1911        2.1078        1.5642        1.3814        1.0723        2.7706        2.7330        1.8760        1.5758        5.6796        8.1826        4.6685        2.4475        3.0270        2.9842        2.0263        1.1202        3.7429        2.8083        3.4127        5.4006        5.9543        5.3871        5.4322        6.0429        6.1245        5.3678        5.1651        5.5325        4.6169        3.7075        0.0000        0.0000        0.0000        0.0000        0.0000        0.0000        3.2746        2.5171        2.1480        2.2041        0.0000        0.0000        0.0000        0.0000        0.0000        0.0000        0.0000        0.0000        0.0000        0.0000        0.0000        0.0000        0.0000        0.0000        0.0000        0.0000        0.0000        0.0000        0.0000        0.0000        0.0000        0.0000        0.0000        0.0000        0.0000        0.0000        0.0000        0.0000        0.0000        0.0000        0.0000        0.0000        0.0000        0.0000        0.0000        0.0000        3.8977        4.2326        4.8259        4.8028        4.6130        5.2153        5.2110        5.3578        4.7870        5.5499        6.7174        7.7671        7.1838        8.4700        9.7287       11.0631       12.3744       13.2266       13.4406       12.4794       11.0612       10.4462       10.2224       10.7697       11.8302       11.7172       13.2098       12.5996        9.5373        9.0362        8.2636        8.8138        8.2910        8.0066        8.6603        8.8235       11.1450       10.3376        8.4787        8.0513        8.0514        7.8658        6.9540        6.3196        6.8978        6.6878        7.6854        8.4958       10.2205       10.0486        9.1024        9.7056       15.3831       17.7546       17.0752       19.5932       23.6168       23.9289       23.5851       28.2103       31.0589       31.2458       32.3279       34.7798       39.5954       41.3615       42.5877       42.9137       46.5583       46.8455       45.7510       44.1887       42.0231       39.9439       39.9884       39.8471       35.9947       36.0706       37.2156       35.3319       33.8259       33.8521       36.3426       39.3834       39.7452       41.9399        0.0000        0.0000        0.0000        0.0000        0.0000        0.0000        0.0000        0.0000        0.0000        0.0000        0.0000        0.0000        0.0000        0.0000        0.0000        0.0000
        0.0000        0.0000        0.0000        0.0000        0.0000        0.0000        0.0000        0.0000        0.0000        0.0000        0.0000        0.0000        0.0000        0.0000        0.0000        0.0000        0.0000        0.0000        0.0000        0.0000        0.0000        0.0000        0.0000        0.0000        0.0000        0.0000       57.6911       62.7481       61.0147       56.9035       50.8562       45.1360       42.8181       33.9801       31.8050       23.7657       20.3900       22.1973       17.3820       21.2951       20.8374       16.4092       14.0793       11.5346       10.3983       10.7067        9.8882        6.8804        7.7090        5.5690        7.1849        4.1852        3.9745        2.3103        3.9486        6.3105        4.7349        4.1316        3.1621        3.9219        3.2424        1.6531        0.9622        0.8017        0.6587        1.5561        1.5815        0.9524        0.8691        1.0190        1.0589        1.0315        0.6256        0.4264        0.9586        2.1685        1.3317        0.9180        1.1100        2.6638        4.6980        3.9371        1.9383        1.8735        0.9102        1.1162        1.3155        1.3333        2.1883        3.8868        5.9229        4.8613        5.0523        5.7435        6.0511        5.8117        5.5255        5.1076        4.2307        4.0377        3.6350        2.5626        3.2994        5.8708        8.2052        7.2535        4.5323        2.2779        1.8571        1.7547        1.9087        2.1653        2.1602        2.3524        2.8854        0.0000        0.0000        0.0000        0.0000        0.0000        0.0000        0.0000        0.0000        0.0000        0.0000        0.0000        0.0000        0.0000        0.0000        0.0000        0.0000        0.0000        0.0000        0.0000        0.0000        0.0000        1.6505        2.0040        2.0727        2.2284        2.3025        2.8867        3.9051        4.3513        4.6201        4.4458        4.6256        4.3156        4.6522        5.3360        5.2509        5.4838        5.7031        6.2628        6.4879        5.8543        6.0547        5.9512        7.2336        8.7375        9.0076       10.4317       12.3123       12.9163       13.2064       13.3226       12.6760       12.4680       12.5405       11.9456       12.1514       12.9364       12.8128       11.8387       12.6626       11.6287       10.3407        9.8333        9.9083        8.5830        9.2005       10.3127       13.3699       12.9114       11.9719       10.0630        9.0960        9.0184        9.0253        8.4342        8.6252        9.1774        8.8671        9.3803        9.5903        8.9551       12.4500       11.5026       14.5243       16.1735       18.7816       22.9408       24.9650       28.1545       28.3845       30.3925       32.9795       37.8022       38.4128       36.6160       39.6071       45.5010       45.2494       47.1555       47.4004       49.5455       50.6465       50.4237       47.6510       47.4936       43.4145       43.7561       41.7355       38.8106       39.8883       39.2809       35.7540       35.3401       36.2015       41.3710       43.1444        0.0000        0.0000        0.0000        0.0000        0.0000        0.0000        0.0000        0.0000        0.0000        0.0000        0.0000        0.0000        0.0000        0.0000        0.0000        0.0000        0.0000        0.0000
        0.0000        0.0000        0.0000        0.0000        0.0000        0.0000        0.0000        0.0000        0.0000        0.0000        0.0000        0.0000        0.0000        0.0000        0.0000        0.0000        0.0000        0.0000        0.0000        0.0000        0.0000        0.0000        0.0000        0.0000        0.0000        0.0000       50.3452       54.3000       56.1494       54.9466       49.8458       46.8692       43.4902       38.8566       32.6978       26.1414       26.3358       22.0184       22.2304       26.3661       25.7123       14.1124       18.7109       21.4491       14.5698        9.5707        8.3863        4.3466        3.3527        2.9515        1.6603        1.0470        1.1800        1.2003        0.5453        1.0157        1.0810        1.4184        0.6549        0.2272        0.0947        0.0560        0.0400        0.0000        0.0000        0.2987        0.2101        0.7211        1.2907        1.5122        1.1652        0.8765        0.3642        0.2024        0.4675        0.7349        0.5566        0.5340        1.2085        2.5491        3.0285        1.8734        1.1635        1.5707        0.8365        0.9804        1.2446        1.6309        1.8772        0.6817        1.3723        4.4571        4.9305        5.8001        5.5013        5.5866        5.9523        5.7011        5.2495        4.5214        3.5425        2.9367        2.7998        3.8058        6.9007        6.3654        5.5049        2.4199        1.6625        1.3740        1.2542        1.7807        1.6766        1.6817        2.2410        2.4088        2.5176        1.8441        0.0000        0.0000        0.0000        0.0000        0.0000        0.0000        0.0000        0.0000        0.0000        0.0000        0.0000        0.0000        2.4515        1.7447        1.3045        0.8264        0.7531        0.6783        1.5991        1.5416        1.7017        2.1270        2.1004        3.1316        2.7034        3.1139        4.1939        4.6505        4.6485        4.8910        4.9618        5.5751        6.4830        7.1189        7.0863        7.2521        7.3563        7.0567        6.8609        6.1248        6.3042        7.6414        9.0246       10.1383       10.5637       10.1643       10.8930       11.9168       12.1962       14.2086       13.5956       13.4332       14.0308       12.4915       13.6712       12.8149       13.4357       11.8816       11.5930       11.6227       11.5282       11.4853       11.1441       11.4903       11.1552       12.8184       13.7111       12.7302       11.8033        9.1793        9.3710        9.9760        9.8279        9.8784       10.1719       12.0492       11.7062        8.5579       11.0179       12.3886       11.2855       15.4881       19.7742       22.8230       25.1825       28.3918       28.0009       28.4707       30.7380       37.3285       39.9267       40.1397       39.8529       48.5507       49.2106       49.8190       48.7284       53.3737       56.4927       54.7278       52.5535       53.4871       50.9391       51.4827       51.3017       45.4317       43.9707       44.6930       37.5769        0.0000       40.8653       44.7261       41.6549        0.0000        0.0000        0.0000        0.0000        0.0000        0.0000        0.0000        0.0000        0.0000        0.0000        0.0000        0.0000        0.0000        0.0000        0.0000        0.0000        0.0000        0.0000
        0.0000        0.0000        0.0000        0.0000        0.0000        0.0000        0.0000        0.0000        0.0000        0.0000        0.0000        0.0000        0.0000        0.0000        0.0000        0.0000        0.0000        0.0000        0.0000        0.0000        0.0000        0.0000        0.0000        0.0000        0.0000       40.6016       39.5266       40.2337       43.4880       41.7232       40.1446       41.6808       40.8556       33.9784       29.4464       30.8577       26.2071       22.1875       20.1398       22.0170       24.2943       17.4743       11.0338       17.1585       21.8671       12.4362        4.6137        2.8467        2.7864        1.4413        2.4699        1.3261        0.3556        0.2483        0.2194        0.5632        0.7407        0.7214        0.5111        0.2745        0.0808        0.0506        0.0366        0.0000        0.0000        0.1360        0.0000        0.1206        0.6232        0.5519        0.4454        0.3336        0.2636        0.1549        0.1179        0.7414        0.4915        0.6320        1.2737        0.8605        0.8388        0.9611        0.7846        0.6521        0.7884        0.8594        0.9874        1.3629        0.7464        0.5791        1.3036        3.4929        4.2864        5.0898        4.7388        4.8519        4.5673        3.5715        3.4912        4.0010        3.8198        3.6736        3.1717        2.1591        2.7297        4.3985        5.8057        2.7341        1.7398        1.4805        1.5079        2.2147        2.6034        2.3191        1.8669        2.2105        1.7867        2.1035        1.9482        2.6437        4.0810        0.0000        0.0000        0.0000        0.0000        0.0000        0.0000        0.0000        0.0000        2.0603        1.6567        0.8244        0.5916        0.7769        1.0420        0.8053        2.1702        1.1608        0.6273        1.1405        1.6888        1.5477        2.3043        3.0932        3.9350        4.6519        5.0571        5.0524        5.2898        6.3510        6.8762        7.3411        7.7702        7.7987        7.4046        5.7159        5.3028        6.3602        6.4794        8.4900        9.3635       10.6245       11.7393       13.9009       16.0180       16.9102       14.4298       14.3138       16.8438       16.6641       15.5463       14.6918       14.6683       13.3804       12.6239       12.7222       13.2121       13.6026       13.5129       12.9660       12.1964       12.1769       12.6995       13.0280       12.2358       13.1789       13.3390       11.5128        9.7386        8.7895        9.0121        9.5200       10.9506       10.7602       10.0883       12.2707       12.0407       12.0125       13.0256       20.4785       22.6423       23.4200       27.7125       27.8267       28.9536       31.3718       33.8546       38.8088       40.1885       42.6883       44.3620       49.8721       50.2251       50.7426       50.8840       56.4112       56.3678       59.6173       64.9532       54.5862       53.1927       56.1555       55.6016       52.2243       44.1501        0.0000        0.0000        0.0000        0.0000        0.0000        0.0000        0.0000        0.0000        0.0000        0.0000        0.0000        0.0000        0.0000        0.0000        0.0000        0.0000        0.0000        0.0000        0.0000        0.0000        0.0000        0.0000        0.0000        0.0000
        0.0000        0.0000        0.0000        0.0000        0.0000        0.0000        0.0000        0.0000        0.0000        0.0000        0.0000        0.0000        0.0000        0.0000        0.0000        0.0000        0.0000        0.0000        0.0000        0.0000        0.0000        0.0000       29.4518       30.4651       29.2664       27.6576       26.6601       26.7178       25.4417       24.1029       24.3233       18.8067       17.2635       15.6023       15.1003       15.5639       12.8349       11.1903       12.6990       11.0455        9.1778        8.9277        9.4374       14.6424        7.1015        8.4069        4.2004        1.0228        2.1242        1.0516        0.8435        0.5655        0.5078        0.4249        0.1434        0.4802        0.6934        0.5764        0.4637        0.3340        0.6183        0.3739        0.3271        0.4203        0.6716        0.5618        0.5275        1.1235        1.2967        0.9855        1.1188        2.2319        1.2048        0.8935        0.2695        0.4852        0.4242        0.4685        0.5245        0.4917        0.5086        0.8038        0.7094        0.9021        1.0621        1.0743        1.4169        1.7568        2.0704        2.2679        2.6957        3.5479        3.9370        4.9503        5.0928        5.5933        5.5126        4.6015        4.1497        4.2464        4.3478        4.1840        3.6516        1.8898        2.2823        1.8090        2.9083        3.2729        2.6316        3.2363        2.5460        3.8742        4.5842        3.8192        3.4477        4.5668        3.3689        2.5754        2.9555        2.2269        2.0458        2.6208        2.4253        1.4310        2.1734        1.8854        1.8491        1.7937        1.1723        0.8658        0.8319        0.9933        1.2094        0.6904        0.6581        0.7290        0.9108        1.2646        2.6473        2.2717        1.5855        1.9607        2.0754        2.6691        2.5501        3.2817        3.9285        5.0820        5.2876        5.8370        5.7298        6.5449        6.4614        6.1389        6.4447        6.1571        5.6294        5.5686        6.1573        7.0501        7.6188        8.8672        9.9219       11.3943       13.6228       14.1392       13.7050       12.3583       12.4938       13.0971       12.7186        9.9554        8.5587        8.0188        8.7290       11.5296       12.4946       11.8237       11.5241       13.4198       14.0631       15.0396       14.3740       12.7185       12.3316       13.5218       14.8865       11.7457        8.3443        8.5411       10.0710       10.7861        8.3008        8.9560       10.0490       10.6759       12.3430       15.8017       17.6911       21.8739       25.2249       27.1468       28.1787       29.6333       32.3898       34.8937       38.0806       42.9947       45.2547       48.8025       50.8032       52.1484       53.6397       52.9125       51.2192       54.8923       57.7717       62.8132       72.1093       71.1432       61.3462       58.8185       59.6220       58.0251        0.0000        0.0000        0.0000        0.0000        0.0000        0.0000        0.0000        0.0000        0.0000        0.0000        0.0000        0.0000        0.0000        0.0000        0.0000        0.0000        0.0000        0.0000        0.0000        0.0000        0.0000        0.0000        0.0000        0.0000        0.0000
        0.0000        0.0000        0.0000        0.0000        0.0000        0.0000        0.0000        0.0000        0.0000        0.0000        0.0000        0.0000        0.0000        0.0000        0.0000        0.0000        0.0000        0.0000       27.5184       24.3265       21.1781       18.3303       18.7117       20.4486       19.6374       20.7930       20.1767       20.1085       18.9230       18.5090       17.8205       16.1332       14.8735       13.9500       12.7261       12.9914       11.1928       10.6905       12.6237       12.9158       10.9523        7.5682        7.3373        5.1010        4.0561        3.6792        1.8720        2.7992        1.0168        1.9037        1.4553        0.7554        0.6084        0.2091        0.1557        0.5921        0.6468        0.8530        1.7041        0.8155        0.5697        0.5108        0.4604        0.3571        0.3840        0.2223        0.8412        1.2960        1.7902        2.4943        1.6683        1.7184        1.2733        0.8181        0.6239        0.8148        0.6364        0.6014        0.6614        0.7151        0.7257        0.6406        0.7149        0.8356        0.7702        1.0094        1.4387        1.8526        2.4380        3.3874        3.7932        4.2392        4.3940        4.5994        5.4857        5.7035        6.6281        6.6855        6.0999        5.7554        5.0575        4.3584        4.0271        3.3487        2.2944        2.3063        1.5487        5.8159        4.6357        3.7077        3.4392        4.2177        2.5282        1.8047        2.2592        3.2823        2.2920        2.3679        4.5881        4.7668        3.3334        3.4480        2.9330        2.5752        1.2212        0.8894        0.8710        0.8089        0.7812        0.8214        0.8421        1.2914        1.4905        2.2239        1.5804        0.7531        0.8215        1.2987        1.8880        1.2699        0.9380        2.2843        3.8575        3.7266        4.0763        5.4396        4.6382        5.4895        5.6207        5.0954        5.1954        6.7105        8.0206        7.1827        7.8129        7.5842        6.5372        6.9509        6.8691        7.6851        8.1875        9.2981       10.4942       11.9672       12.9810       13.5826       13.8011       13.1870       13.5528       13.2910       13.1156        9.2318        8.8043        8.6483        9.8072       12.3641       13.0530       13.2103       13.1869       16.2146       16.2935       16.3715       13.7617       10.9675       11.9108       10.6357        9.7431        6.8633        8.8398        9.4431        9.4503       10.2257       11.5691       10.5508       11.0552       14.0853       16.8112       19.5434       22.3271       25.8618       28.1702       31.4965       34.2436       34.4752       34.2326       36.7774       38.2867       46.7416       49.6775       52.5852       51.1689       58.2192       56.8842       53.1457       52.1916       60.0445       58.6794       61.8167       61.8016       70.1449       64.5788        0.0000        0.0000        0.0000        0.0000        0.0000        0.0000        0.0000        0.0000        0.0000        0.0000        0.0000        0.0000        0.0000        0.0000        0.0000        0.0000        0.0000        0.0000        0.0000        0.0000        0.0000        0.0000        0.0000        0.0000        0.0000        0.0000        0.0000        0.0000
        0.0000        0.0000        0.0000        0.0000        0.0000        0.0000        0.0000        0.0000        0.0000        0.0000        0.0000        0.0000        0.0000        0.0000        0.0000       31.7516       27.2768       24.1963       20.6478       16.6521       14.5738       13.5245       13.2894       13.8450       13.8896       13.5180       13.5652       15.0652       14.9840       14.3608       13.6494       11.9866       11.5962        9.5616        8.2618        8.8734        8.8813        8.5845        8.4760        7.2527        6.7684        6.3626        5.5200        4.7627        3.2575        2.4965        2.9859        0.4550        0.0555        0.0110        0.0117        0.0304        0.0323        0.0432        0.1893        0.3289        0.4413        1.0602        0.6847        0.6577        0.4599        0.3740        0.2123        0.0610        0.0973        0.4698        1.2049        1.2279        2.5987        2.0140        1.4642        1.5878        1.2739        1.2364        0.9194        1.0516        1.1599        0.9742        1.1088        1.0190        1.0535        0.8625        0.7793        0.8693        0.8965        1.0497        1.5309        2.7395        3.2748        4.1641        5.0989        4.2927        4.1315        4.1229        4.2275        5.6711        7.2704        8.3418        7.1923        7.5210        6.3943        6.1434        6.2751        8.0207        3.7064        2.5076        2.0544        5.4168        4.6652        3.2947        2.5639        1.7955        0.9294        1.7680        3.5399        3.5934        5.4248        4.2862        3.5471        2.7758        2.3812        2.4438        2.6877        1.7099        1.2049        0.9479        1.0401        1.4632        1.3924        0.9142        2.1067        3.2544        4.2786        4.8444        2.7734        1.5847        1.8700        1.3745        1.4140        1.8183        2.6064        3.5292        4.8283        4.3516        5.0465        5.4126        6.0163        6.9389        6.8752        7.4777        7.4900        8.4104       10.0238        9.9207       11.3848       10.6043       10.2392        8.2688        8.6916        8.8254        9.4915       10.5591       11.7964       12.7031       12.9194       13.4516       15.5178       15.9939       16.0312       15.2032       15.1673       11.5962       10.8703       11.7275       11.5759       14.3866       14.8858       14.8575       15.7257       17.9499       17.0634       15.3700       15.3539       15.2759       11.8591       10.1325        9.6677        7.6014       11.9994       12.1061       12.0176       11.6735        9.3756        8.7117       12.2828       17.6713       21.4059       21.4919       24.5229       31.2886       34.2413       38.2740       41.9701       44.9114       43.2000       41.9321       43.3695       48.8996       47.8948       50.5786       52.1358       54.5905       53.7979       53.6220        0.0000       59.7083       58.2679       65.1886       64.6254       72.3399       72.6255        0.0000        0.0000        0.0000        0.0000        0.0000        0.0000        0.0000        0.0000        0.0000        0.0000        0.0000        0.0000        0.0000        0.0000        0.0000        0.0000        0.0000        0.0000        0.0000        0.0000        0.0000        0.0000        0.0000        0.0000        0.0000        0.0000        0.0000        0.0000
        0.0000        0.0000        0.0000        0.0000        0.0000        0.0000        0.0000        0.0000        0.0000        0.0000        0.0000        0.0000        0.0000       43.7455       37.6621       29.0408       23.8269       19.8535       17.2681       15.4942       12.7422       12.1585       11.0878       11.5892       11.7942       11.1261       11.1052       12.2141       14.3973       12.4561       12.3319        8.9353        8.4557        7.8304        6.9951        7.3106        6.7356        6.1200        5.8644        5.5343        5.6608        4.7961        4.7043        3.1292        1.9492        1.2342        0.5516        0.1189        0.0452        0.0099        0.0138        0.0435        0.0530        0.0677        0.0877        0.4442        0.6524        0.7412        1.0895        1.6691        1.2182        0.8385        1.0801        0.5186        0.4796        0.9367        1.5746        2.2188        2.6300        3.1048        2.4761        4.6404        3.0444        2.5983        2.1288        2.0144        2.4024        1.7536        1.5393        1.2676        1.1673        1.2443        0.9642        1.6231        2.1517        2.3799        2.5374        3.7943        3.3229        3.4675        4.2203        3.5931        4.0012        4.4770        5.6449        6.9351        7.4259        7.6869        7.7756        7.9964        8.9895        7.4504        6.1305        7.6463        6.9104        5.8546        4.3331        4.2753        3.5087        3.7979        2.5863        2.1715        1.5544        1.3245        1.3618        1.3532        2.4785        2.4618        4.0701        2.8974        2.7559        3.0526        3.8918        3.7712        2.4762        2.2955        1.8526        2.5325        2.8326        2.2406        2.9192        3.3778        4.3832        4.1051        2.4338        1.5272        1.5913        1.8122        1.8361        3.2974        3.5325        3.9951        5.4985        7.3967        8.3026        8.9031        9.2014        9.9359        8.7555       11.3177       11.0756       10.6120       11.4625       11.1020       11.6324       10.6142       10.8692       11.1332        9.9038       10.7974       11.2887       12.3476       13.2508       14.2429       14.1665       15.3487       17.3409       17.2277       18.3296       18.7167       18.1614       13.9411       13.5045       14.9609       15.6422       16.8504       16.8641       18.7751       19.0750       18.6890       19.3793       19.7041       18.5312       17.5317       13.8171       14.3704       14.0917       14.6901       18.9343       15.2508       13.8744       11.6201       11.3033       11.5683       12.7545       15.7687       18.5156       20.1593       24.8442       32.7961       37.5693       43.7289       48.0849       49.6881       51.1601       48.4831       49.9555       55.5075       50.3162       53.7177       56.0714       58.4924       58.8309        0.0000        0.0000        0.0000        0.0000        0.0000        0.0000        0.0000        0.0000        0.0000        0.0000        0.0000        0.0000        0.0000        0.0000        0.0000        0.0000        0.0000        0.0000        0.0000        0.0000        0.0000        0.0000        0.0000        0.0000        0.0000        0.0000        0.0000        0.0000        0.0000        0.0000        0.0000        0.0000        0.0000        0.0000        0.0000        0.0000
        0.0000        0.0000        0.0000        0.0000        0.0000        0.0000        0.0000        0.0000        0.0000       44.5513        0.0000        0.0000       42.3657       39.8096       35.0004       24.9261       18.4444       15.0450       13.0004       11.1512       10.0368       11.2641        9.6822        8.9230        8.8249        9.9754       12.1387        9.9035        9.4659        8.9722        8.1594        7.9678        7.5428        6.6632        6.0615        6.6169        5.9913        5.7280       10.7262        7.6655        4.2825        6.1432        3.8124        2.0107        0.9173        0.3016        0.2211        0.0357        0.1594        0.5096        0.6899        0.4585        0.4853        1.1387        1.5939        1.4093        0.9740        1.1066        0.9808        1.7644        1.7164        1.6045        1.6594        1.2437        1.3788        1.5758        1.5345        3.6407        5.0756        4.8293        3.7715        4.4547        4.7246        3.8312        2.7746        2.2984        1.9675        1.3932        0.7512        0.8742        1.1095        1.5008        1.7647        1.6206        1.5192        1.6628        1.9358        1.7257        1.9383        2.3446        2.5132        3.6999        4.8393        4.8672        4.4602        4.7506        5.6574        6.3835        7.8397        7.7196        7.7203        6.5151        5.8404        5.2880        5.3938        4.3026        4.0998        4.5682        3.3188        2.2623        2.4978        1.5699        1.1056        1.2416        0.8202        1.0842        1.7586        1.1985        1.4701        3.0115        2.9713        2.6176        3.9036        4.5865        3.0161        4.4326        4.2575        3.3050        2.5707        2.2049        3.1449        3.0539        2.4541        1.9873        1.3863        1.3390        1.2724        1.1022        1.7421        3.2139        3.7337        4.0946        5.0350        7.1010        8.6540       11.6106       10.3775        8.4702       10.2126       11.3182       11.5618        9.2632        9.2972       10.2273        9.9209       10.1816       10.5810        9.6762       10.1437       11.3791       11.5280       12.0852       12.7561       13.7164       15.4946       17.1223       18.4719       20.8784       22.4088       23.3933       21.1792       21.6811       21.8057       23.1764       25.1350       23.8470       27.6465       23.3926       21.5098       22.6876       20.5313       21.5000       21.6776       20.9652       21.9927       21.5342       20.9476       17.7350       12.1978        9.3540        9.8240       11.9238       12.6324       15.7574       16.5728       17.0210       17.2403       19.5950       25.1051       38.7147       43.0403       51.0452       53.2017       54.7956       59.8182       58.3358       60.5538       57.3347       54.6583       56.0158       58.7831       58.1254        0.0000        0.0000        0.0000        0.0000        0.0000        0.0000        0.0000        0.0000        0.0000        0.0000        0.0000        0.0000        0.0000        0.0000        0.0000        0.0000        0.0000        0.0000        0.0000        0.0000        0.0000        0.0000        0.0000        0.0000        0.0000        0.0000        0.0000        0.0000        0.0000        0.0000        0.0000        0.0000        0.0000        0.0000        0.0000        0.0000        0.0000
        0.0000        0.0000        0.0000        0.0000        0.0000       47.0733       44.7971       41.4893       41.3425       39.0594       35.9936       37.4696       36.4826       33.7039       30.1778       19.7072       14.5641       12.2359       10.6165        9.4331       10.5718       10.6139       13.5593       13.9742       14.8926       13.2381       12.8011       10.5247        9.9981       11.8680        8.8093        7.0996        6.2123        5.7859        5.5095        8.3453        8.4599        7.9660       11.1474       12.4899       10.8776        8.4702        6.4091        4.8862        3.0558        0.2417        0.1761        0.0281        0.0102        0.0029        2.1252        2.1999        1.3494        1.8145        2.6540        2.4979        3.0327        3.2961        3.0870        2.8434        2.7871        3.6199        3.1012        2.8528        1.9140        2.4222        2.6858        3.8696        4.0753        3.2157        4.2069        4.1316        3.9368        3.3584        2.0910        2.1670        1.6129        1.4640        1.3516        1.4108        1.3586        1.6953        1.2833        1.4557        1.3141        1.7042        1.5432        2.0900        2.1960        2.3160        2.7642        3.7110        4.1246        4.3286        4.2110        4.9859        5.8651        6.1257        6.7757        7.3636        7.4976        6.6677        5.9090        5.3371        4.9107        4.4645        5.9600        6.5746        4.3968        4.2484        3.7115        2.1163        1.2947        0.9899        0.7816        0.6867        0.7157        0.9121        1.7914        1.9554        1.9461        1.7635        2.3349        4.5283        3.7833        5.5071        5.4673        3.9325        4.1557        3.2890        3.4358        1.8551        1.8826        1.7012        2.3903        2.1093        1.3823        1.4816        2.1551        3.6112        5.1558        5.7317        6.6064        7.9075        9.3051       10.4045       10.5100       10.3713       11.3045       12.1321       12.6021       13.2465       12.3532       11.5311       13.4457       14.0468       13.1448       11.8859       11.1319       11.3558       12.2080       14.5466       17.2347       18.4382       18.3635       19.2076       20.6905       23.1622       26.1418       26.4208       26.3603       27.7092       27.4636       28.0748       28.5742       26.0966       26.4582       22.9439       22.1646       22.7769       23.4838       25.8445       24.6588       23.7677       28.0387       27.0869       27.2521       17.5310       11.3151       10.7397       10.2049       13.7136        0.0000        0.0000       16.1218       15.3655       17.5227       23.7132       30.8072       39.7662       45.5306       51.7763       55.5970       59.1355       62.7501       62.6424       62.7664       57.4887       58.2851       58.5855       59.3488        0.0000        0.0000        0.0000        0.0000        0.0000        0.0000        0.0000        0.0000        0.0000        0.0000        0.0000        0.0000        0.0000        0.0000        0.0000        0.0000        0.0000        0.0000        0.0000        0.0000        0.0000        0.0000        0.0000        0.0000        0.0000        0.0000        0.0000        0.0000        0.0000        0.0000        0.0000        0.0000        0.0000        0.0000        0.0000        0.0000        0.0000        0.0000
        0.0000        0.0000        0.0000        0.0000       51.4624       44.9000       40.8683       38.7202       34.5188       33.1210       31.9515       32.9657       32.7381       30.4361       25.9977       17.3119       13.4558        9.9947        9.2209        8.9920        7.7524        8.0810        7.9060        7.1878        6.8145        7.3867        7.2422        6.9742        6.5082        6.0434        5.4149        5.2939        5.1884        6.9753       10.7530       13.5449       15.7338       11.0440        6.4968        9.0531        6.2565        2.0921        3.2874        0.8095        1.3928        5.7836        4.8946        2.1016        0.7268        0.3008        0.2179        0.2510        0.3433        0.4167        0.4726        1.4546        1.4569        1.4511        2.9310        3.3330        3.3791        2.8113        2.7858        3.7606        3.8451        4.4903        3.4567        4.2739        3.0759        3.3019        3.2715        3.3827        2.3044        2.1693        1.5835        1.8598        2.0930        3.0577        2.6806        1.3848        1.3608        1.4335        1.2693        1.5744        1.8170        2.3126        2.5999        2.9329        2.6725        2.1369        2.0172        3.5305        4.5184        4.4739        4.7772        5.3573        5.8466        6.5725        6.2111        6.2141        5.9532        5.8341        5.7320        4.9848        4.8433        5.1318        6.9531        7.1668        4.8089        3.5718        3.1734        2.0154        1.6277        1.9580        1.6714        2.6085        1.8563        1.1991        0.9107        1.7675        2.1247        2.1501        2.5081        2.0078        3.3217        3.5585        4.4256        4.6335        3.2399        1.8463        2.0474        1.8478        2.1725        2.1633        2.1373        1.6231        2.2160        2.4223        2.7092        4.3516        4.7085        6.2153        7.3478        8.8881       10.5424       11.2546       11.2498       12.0982       13.2139       14.2366       13.8183       13.2407       13.7557       13.9514       17.1454       13.3288       12.6498       14.6685       15.2090       14.8032       15.5155       17.2010       18.3129       21.0554       21.8468       22.1930       23.3403       27.0293       28.5804       29.9256       29.4011       29.5641       29.7936       30.2121       29.6124       27.8294       27.2381       26.2460       27.1277       24.8495       25.6364       27.2704       28.0826       25.9651       27.3912       26.7514       23.8424       13.4400       12.7121       10.9803       11.0143        0.0000        0.0000        0.0000       12.5183       13.4761       16.8735       22.1868       29.2502       39.6195       45.6539       52.1366       52.9104       55.6770       56.8443       60.0088       57.7415       57.3919        0.0000        0.0000        0.0000        0.0000        0.0000        0.0000        0.0000        0.0000        0.0000        0.0000        0.0000        0.0000        0.0000        0.0000        0.0000        0.0000        0.0000        0.0000        0.0000        0.0000        0.0000        0.0000        0.0000        0.0000        0.0000        0.0000        0.0000        0.0000        0.0000        0.0000        0.0000        0.0000        0.0000        0.0000        0.0000        0.0000        0.0000        0.0000        0.0000        0.0000        0.0000
        0.0000        0.0000       64.9228       49.2029       42.7152       39.4829       37.9509       34.4802       28.9607       26.3505       25.7178       28.3644       28.3964       27.3505       24.8319       15.0824       13.0645       10.7376       12.0766       12.5692       14.7038       19.0671       22.9695       18.8363       16.6449        9.7002        9.5886        6.0096        5.4431        4.9823        4.7904        7.8554        7.3276        6.6024        7.7938        8.3350       12.7797        3.1539        2.6614        1.8229        1.5951        1.2664        1.0841        1.7450        2.3997        6.9209        5.1083        2.9027        1.2580        0.3117        0.0114        0.3427        0.4664        0.5602        0.6235        0.9746        1.1372        1.3139        1.6513        2.9496        3.0380        2.0000        3.1105        3.6333        4.0673        3.6470        3.0722        2.0914        1.3664        2.3987        2.0999        2.2128        2.6714        2.0175        1.4665        1.9380        1.7266        1.1353        1.4013        1.6302        2.0532        2.2811        1.8614        1.6464        1.9870        1.9564        1.8139        2.7421        3.1236        3.5329        3.7681        4.2098        4.4727        4.6830        4.8955        5.8714        5.7556        5.6049        6.3046        5.9778        6.1358        6.3915        6.1061        5.4322        6.1830        8.7929        8.4171        3.8324        4.8255        4.2593        2.7889        2.7629        3.2452        3.8605        4.6482        2.8240        1.7935        1.0212        1.6840        3.3207        3.4447        3.4237        2.2108        2.1062        3.3314        4.8931        5.0051        2.8777        2.1679        2.1975        1.9267        0.9985        2.6031        2.3224        2.5953        2.3305        2.4453        3.2539        3.3576        5.2334        5.7321        6.1432        7.2051       10.1389       10.9933       14.5397       15.5303       16.2542       16.4459       15.7691       14.8319       14.9503       16.8934       15.0794       18.1744       15.6656       15.0975       16.9154       18.1606       18.5581       19.9533       21.2711       21.3703       23.4227       23.5804       25.9742       27.1029       33.5682       34.7272       32.3129       31.6116       32.7339       32.6865       33.0983       31.1239       28.1382       26.6705       25.1875       24.9337       24.8107       23.0053       23.3735       24.4289       23.7820       24.9007       25.6908       23.8744       14.5954       12.1027       10.2722        0.0000        0.0000        0.0000        9.5931       11.7653       13.6538       17.5915       18.9160       26.3623       38.2910       45.0739       48.6276       45.7845       51.6832       54.9113       55.5210       59.8953        0.0000        0.0000        0.0000        0.0000        0.0000        0.0000        0.0000        0.0000        0.0000        0.0000        0.0000        0.0000        0.0000        0.0000        0.0000        0.0000        0.0000        0.0000        0.0000        0.0000        0.0000        0.0000        0.0000        0.0000        0.0000        0.0000        0.0000        0.0000        0.0000        0.0000        0.0000        0.0000        0.0000        0.0000        0.0000        0.0000        0.0000        0.0000        0.0000        0.0000        0.0000        0.0000
        0.0000       61.2415       54.0489       39.1152       36.0673       30.8144       28.9113       23.7706       19.3819       19.5314       18.2877       18.3853       17.2946       17.5530       15.7026       13.9850       14.2870       18.3445       18.1765       14.1814       13.3070       17.2050       19.6220       19.6917       18.0272       11.7480        6.8884        4.6748        4.1919        3.7720        3.2850        2.7492        2.4640        2.0052        1.9146        1.9138        1.4433        1.2440        0.9145        0.6597        1.8167        1.4274        1.7144        2.5516        3.4625        4.6296        2.7551        2.4591        1.4776        0.8423        0.4091        0.5819        0.4948        0.5888        0.7203        1.0583        1.2214        1.3798        1.2665        1.5822        1.9346        1.9154        1.5581        2.3937        2.6534        1.9192        1.4545        0.9797        1.0531        1.1825        0.9111        0.9342        1.0029        0.8769        0.6630        0.7871        0.7676        0.8977        0.9742        0.8912        0.6932        0.6066        0.7598        1.4672        1.3158        1.2483        1.4523        2.5259        3.1334        4.0316        3.9456        3.9624        3.9028        3.4774        4.4203        5.5717        5.5956        5.7642        6.5811        6.1409        5.8642        6.2169        5.2437        5.8563        6.1319        7.0161        8.0863        4.7300        4.1069        3.6133        3.2654        4.0254        3.4108        3.6675        2.5940        1.7429        1.8305        1.2861        2.0091        2.4183        2.9369        1.7785        2.1286        1.9252        2.7957        3.2356        3.5186        2.7821        1.6997        2.4313        2.0835        1.5448        1.7949        4.0443        4.7222        5.5304        4.8388        5.8840        8.1121        8.1235        7.7459        8.3990        9.4337        7.8619       12.6780       16.0688       16.6374       18.1795       18.5785       18.8526       18.6977       20.8585       22.2727       20.7014       28.3704       26.8699       24.5684       28.5109       24.7979       25.4898       30.0241       29.9533       34.0163       32.3247       34.1107       38.3143       37.9343       34.5097       35.6880       35.6475       35.9032       38.8745       39.8062       40.7487       42.4688       37.9680       34.7133       30.3413       26.1002       23.8294       24.8047       23.3207       25.0190       35.1194       33.1403       30.9306       32.2631       39.9108        0.0000        0.0000        0.0000        0.0000       12.4423       10.8163       14.4703       16.2784       20.2113       22.9034       33.7183       39.7728       43.5873       46.3068       47.5845       53.2121       56.5462       56.9747        0.0000        0.0000        0.0000        0.0000        0.0000        0.0000        0.0000        0.0000        0.0000        0.0000        0.0000        0.0000        0.0000        0.0000        0.0000        0.0000        0.0000        0.0000        0.0000        0.0000        0.0000        0.0000        0.0000        0.0000        0.0000        0.0000        0.0000        0.0000        0.0000        0.0000        0.0000        0.0000        0.0000        0.0000        0.0000        0.0000        0.0000        0.0000        0.0000        0.0000        0.0000        0.0000        0.0000
        0.0000       48.2584       46.3986       45.3782       33.4740       28.6160       22.9438       18.4192       16.3365       15.6344       14.9455       13.4590       12.1608       11.6330       11.0000       13.0482       12.8596       11.8936        9.7574       10.4414       10.7779       15.1925       10.0195        5.4027        4.8144        2.7145        2.4770        2.9129        2.9358        3.3436        2.2417        1.6428        1.2994        0.9662        0.8706        0.7455        0.6509        0.8001        3.6668        4.3567        4.7472        3.6274        4.6637        4.1861        3.9114        3.2865        1.9501        1.7419        1.4335        1.5908        1.2085        0.6356        0.5955        0.7061        0.7683        1.1411        1.8385        2.6980        2.1606        1.6397        1.6399        1.6399        1.9047        2.2058        1.9942        1.4966        1.0884        1.1098        1.0707        0.5301        0.6475        1.0973        0.4358        0.4460        0.6246        1.3219        0.7054        0.6759        0.4564        0.9126        0.8694        1.2431        2.2026        2.4281        1.6341        1.9709        2.4928        3.7904        4.7503        4.3207        2.8459        3.6268        3.3560        3.6284        4.4358        5.8272        6.2594        6.4355        6.0630        7.2391        7.4325        7.6533        7.2104        7.8040        8.7802        8.4039        7.2441        5.5400        5.2711        4.9420        4.6446        5.3402        4.7828        4.3741        3.5728        4.3264        4.0146        2.1195        1.9082        1.5376        1.2594        1.3880        1.4268        3.0383        3.6972        8.0202        4.4060        2.0989        1.6937        2.7662        1.8039        1.7043        1.7422        2.8969        4.9572        5.0382        6.7136        8.1471        9.7860        9.8339        9.2402       12.0160       12.9739       11.4503       15.0530       15.7778       14.8608       16.2400       17.1459       20.9147       20.3335       23.9898       25.4887       28.2293       34.7836       34.0800       32.0535       33.2731       31.1042       33.2821       38.5834       40.7289       39.0611       37.1539       37.1903       34.0047       37.2346       38.4843       37.8311       38.5900       39.1413       48.2129       51.3506       45.9578       36.8061       29.6211       29.4103       27.9218       24.6873       25.6279       24.8053       25.2759       27.8918       31.6879       31.5134       35.7544        0.0000        0.0000        0.0000        0.0000        0.0000       14.3452       14.6895       19.3236       21.5996       19.1010       20.5795       24.6665       26.4898       33.8308       39.5216       44.2395       52.0990       56.8691        0.0000        0.0000        0.0000        0.0000        0.0000        0.0000        0.0000        0.0000        0.0000        0.0000        0.0000        0.0000        0.0000        0.0000        0.0000        0.0000        0.0000        0.0000        0.0000        0.0000        0.0000        0.0000        0.0000        0.0000        0.0000        0.0000        0.0000        0.0000        0.0000        0.0000        0.0000        0.0000        0.0000        0.0000        0.0000        0.0000        0.0000        0.0000        0.0000        0.0000        0.0000        0.0000        0.0000        0.0000        0.0000
       37.4269       37.3826       34.3433       33.4336       27.2835       23.8285       20.7664       18.5385       15.2039       15.9302       14.2661        9.7161        8.9444       10.1084       11.7287       15.5693       11.9569        8.6462        7.4938        9.2408       12.5016        7.9327        8.3721       10.3372        2.6536        1.9463        6.0039        5.0798        9.0163        9.4189        6.5115        3.1547        1.1494        0.8309        0.8404        0.8179        0.4217        1.7209        5.2730        8.9485        9.5645       10.7924        9.0968        7.9335        7.2668        4.0248        1.5827        1.2782        0.8719        0.9192        0.9129        0.8837        1.0078        0.9537        1.2752        1.4086        1.8016        2.3239        1.8391        1.7613        1.9193        1.7842        1.8664        1.6347        1.5602        1.3426        1.3272        1.7912        1.0912        0.7509        0.8126        1.0922        0.5776        0.6524        0.4779        0.3979        0.6479        1.0844        1.7338        1.4686        1.3315        1.9218        2.1606        1.8349        1.6539        2.3284        2.3805        3.9506        3.6457        2.9163        2.7093        4.2425        4.8242        4.5176        4.4183        6.0382        6.3816        6.4982        6.7562        7.5217        7.4252        7.5313        8.3376        8.7872        8.6698        9.1699        6.4627        5.3381        5.5382        5.1124        6.6500        6.1438        3.9962        3.9611        3.8710        4.2708        4.3962        2.6152        1.9649        1.7410        1.4034        1.4479        1.5363        2.9715        2.4553        2.6291        2.1026        2.1353        3.4701        1.9836        1.8531        2.2171        2.4090        3.4900        3.7838        4.8156        9.1595        9.2294       10.6364       12.1485       11.4294       13.9932       15.4108       18.1862       19.4272       15.8794       17.1908       18.4563       21.5074       22.3171       24.9556       27.4686       29.9210       28.7407       36.6027       38.0084       38.6182       40.8924       50.0349       62.0120       68.5846       77.9760       64.4499       55.8394       48.3590       48.1940       40.0386       37.3680       39.0818       40.0545       43.0285       49.5297       49.4861       44.7439       36.1573       29.6186       26.3026       25.5014       25.3681       27.6198       28.8949       28.2986       26.5047       26.3629       26.3859        0.0000        0.0000        0.0000        0.0000        0.0000        0.0000        9.4208        8.8802       13.1964       13.2704       12.9001       15.0601       15.1548       24.2307       34.9500       44.8953        0.0000        0.0000        0.0000        0.0000        0.0000        0.0000        0.0000        0.0000        0.0000        0.0000        0.0000        0.0000        0.0000        0.0000        0.0000        0.0000        0.0000        0.0000        0.0000        0.0000        0.0000        0.0000        0.0000        0.0000        0.0000        0.0000        0.0000        0.0000        0.0000        0.0000        0.0000        0.0000        0.0000        0.0000        0.0000        0.0000        0.0000        0.0000        0.0000        0.0000        0.0000        0.0000        0.0000        0.0000        0.0000        0.0000        0.0000        0.0000
       30.8626       28.9980       27.4246       28.6836       25.7081       23.3139       18.8149       13.5239       12.0740       11.8171       11.1624        9.9191       10.0977       14.3235       13.5995       15.7735        8.4946        8.0326        8.1988        6.0738        7.0325       12.6610        7.1336        8.1103        7.3379       12.6235       14.1821       19.2139       13.1202        6.9466        5.2713        3.5689        0.9793        0.7576        2.0671        1.6819        1.4984        4.7867        6.4803       10.5095        7.4996        5.0418        4.4620        5.1185        2.5513        2.1070        3.1751        2.1368        0.8295        0.5038        0.7458        1.0003        0.9070        1.3421        1.3852        1.7818        1.9725        2.2367        2.3677        1.8528        1.8837        1.9712        2.2612        1.8093        1.8280        1.3660        1.8311        2.3794        2.4463        1.5443        1.3179        0.6592        0.6579        1.3036        1.8779        1.5380        1.8733        2.1227        1.9299        1.7518        1.6766        2.0081        1.3472        1.6891        1.4785        1.6364        1.6354        3.0070        2.4692        1.3543        2.4733        4.8234        4.6341        5.6404        6.7187        5.4813        5.3113        5.6654        5.9675        6.9191        6.8458        6.5911        6.2948        7.5796        7.3451        7.0994        6.5129        6.9667        7.2505        7.5329        7.1099        6.0438        3.9686        3.4322        4.4347        5.1192        4.4585        3.6605        2.3169        2.7746        1.9069        6.6544        4.4964        2.0048        2.0274        2.5156        2.1925        4.9894        5.3662        3.1554        3.2383        3.6100        3.7568        4.5351        4.2503        5.8642        7.7572       10.1441       10.2998       11.0541       16.2167       16.4796       15.5583       16.1006       18.8496       17.0074       16.9514       21.8876       23.9287       25.4423       27.2164       30.2437       33.7651       36.6151       42.5486       40.9168       45.4812       41.8120       44.4715       56.1930       66.7714       65.3724       48.7151       42.9340       37.5602       36.9233       36.0801       38.5335       39.6985       39.6504       43.0796       48.0989       46.5508       42.1662       35.7218       29.4621       26.6820       28.4836       25.2851       25.2572       25.2244       26.1277       26.8630       31.4957        0.0000        0.0000        0.0000        0.0000        0.0000        0.0000        5.7000       11.0687       10.0551       11.0783       11.5037       11.5127       15.2128       21.0514       22.7119       30.2221       35.1449        0.0000        0.0000        0.0000        0.0000        0.0000        0.0000        0.0000        0.0000        0.0000        0.0000        0.0000        0.0000        0.0000        0.0000        0.0000        0.0000        0.0000        0.0000        0.0000        0.0000        0.0000        0.0000        0.0000        0.0000        0.0000        0.0000        0.0000        0.0000        0.0000        0.0000        0.0000        0.0000        0.0000        0.0000        0.0000        0.0000        0.0000        0.0000        0.0000        0.0000        0.0000        0.0000        0.0000        0.0000        0.0000        0.0000        0.0000        0.0000
       39.0591       34.9252       39.1557       27.5839       19.7180       16.4753       17.0891       16.1381       11.1074       14.0648       15.8920       14.2047       14.0823       20.7149       15.1518       10.3221       11.3585       10.6851       10.7213       12.2026        6.1676        7.5602        7.2424        3.4830        8.1977       17.5074       16.9573       12.9009        7.0939        4.5072        5.7822        3.3056        4.7500        6.6736        7.7066        2.8503        3.0914        5.2662        6.1605        5.0671        1.4090        0.3753        0.9399        3.2144        3.2509        3.0221        2.8008        1.5223        0.2157        0.1728        0.1815        0.3104        0.8127        0.2862        0.3397        2.2417        2.6452        3.1004        2.5972        1.6697        2.1960        2.6062        2.7518        2.4573        2.1078        1.6687        1.1039        0.7066        1.0246        0.3650        0.2692        0.8082        1.7760        1.2618        1.1732        2.8982        3.3956        2.3057        1.2430        0.8600        0.6111        0.5704        1.0528        1.0454        0.7716        0.8876        0.8519        1.6286        1.1524        1.0177        0.7475        1.2509        1.1713        1.4201        1.5980        3.0736        3.6965        3.4102        3.9081        4.9464        4.7159        4.8135        5.5126        6.3908        6.4972        6.8923        7.5622        6.5918        7.8198        8.3957        6.9053        6.7128        6.9289        7.4046        4.5216        3.1827        2.9613        2.7181        1.9577        1.7057        1.3670        1.3979        1.7273        2.3586        2.6029        2.9094        3.4321        4.9257        6.0187        6.2998        7.1420        7.5311        6.6974        6.3114        6.3324        8.7492       10.2744       10.4889       11.2068       13.4733       14.8177       16.5787       17.0919       16.8890       18.0905       20.1679       25.6865       24.8917       25.6243       29.2758       30.0650       34.6072       37.4593       45.2670       41.7018       43.0844       44.6496       39.5284       42.8525       55.0374       59.3847       56.2408       41.9377       43.8523       43.0117       44.4080       44.0584       53.2431       56.6504       54.6331       52.4846       46.1156       47.4519       44.5562       39.6811       35.1535       36.3133       37.8407       36.4860       34.7056       31.6457       32.1951        0.0000        0.0000        0.0000        0.0000        0.0000        0.0000        0.0000        0.0000       13.0800        8.9857        9.0180        8.2134       10.4007       21.6000        0.0000       27.9900       31.9800       36.7500       46.5300        0.0000        0.0000        0.0000        0.0000        0.0000        0.0000        0.0000        0.0000        0.0000        0.0000        0.0000        0.0000        0.0000        0.0000        0.0000        0.0000        0.0000        0.0000        0.0000        0.0000        0.0000        0.0000        0.0000        0.0000        0.0000        0.0000        0.0000        0.0000        0.0000        0.0000        0.0000        0.0000        0.0000        0.0000        0.0000        0.0000        0.0000        0.0000        0.0000        0.0000        0.0000        0.0000        0.0000        0.0000        0.0000        0.0000        0.0000        0.0000
       33.4387       31.4785       25.2333       16.5732       16.1640       14.2150       14.6642       13.2088       16.2316       16.8843       17.7917       18.1548       13.6343       12.2694        9.2158       11.4569       14.3814       12.6469        9.4566        6.0231        5.4875        6.7556        8.2015        7.5147       11.2866        9.7555        6.1097        8.5149        8.0744        6.4449        7.0574        6.1922        0.9162        0.5306        1.5833        1.1140        1.0746        2.3788        0.1356        0.0000        0.4071        0.8938        1.4104        2.5372        0.3538        0.3185        0.1044        0.2737        0.1971        0.4474        0.2239        1.0645        1.3110        1.6639        3.1308        3.4241        2.8335        2.4277        1.9446        2.2040        2.2233        1.9626        1.7359        1.7798        1.3092        1.0083        0.7924        0.4451        0.5028        0.6544        1.3757        2.2176        2.0943        1.7066        1.5879        2.4941        2.3052        0.7887        0.7161        0.5378        0.2331        0.3258        0.4758        0.5134        0.4276        0.8820        0.7976        0.9789        1.1902        0.9187        0.6819        0.8282        0.8073        1.1688        1.5249        2.7087        2.9335        3.0189        3.3937        3.6570        4.5636        5.4107        5.9899        6.0048        6.7142        7.3297        7.0546        7.4443        7.8519        6.6281        5.3120        5.7873        6.5503        6.9780        5.7673        4.8305        4.3188        3.9360        2.3901        1.7624        2.2861        1.9479        2.0464        2.8303        3.1573        3.7261        4.8040        6.3785        8.1242        7.2317        7.9320        9.4013        7.4715        7.4677        7.6827       10.8035       10.4641        9.9920       12.7686       15.4920       17.4370       19.2906       21.7358       21.6594       21.2990       23.4863       27.0895       27.5564       29.1907       32.4723       33.3899       39.7243       41.2153       42.0072       43.8841       46.8101       44.4419       38.7770       43.1022       50.9962       49.3725       47.4208       43.3203       46.6673       47.6014       45.4521       44.1226       53.1751       58.1477       54.9944       52.6923       47.5159       43.2836       40.6456       36.9566       34.2469       36.6306       34.8869       31.1939        0.0000        0.0000        0.0000        0.0000        0.0000        0.0000        0.0000        0.0000        0.0000        0.0000        0.0000       21.3900       10.1191        9.3407       11.5593        0.0000        0.0000        0.0000        0.0000        0.0000        0.0000        0.0000        0.0000        0.0000        0.0000        0.0000        0.0000        0.0000        0.0000        0.0000        0.0000        0.0000        0.0000        0.0000        0.0000        0.0000        0.0000        0.0000        0.0000        0.0000        0.0000        0.0000        0.0000        0.0000        0.0000        0.0000        0.0000        0.0000        0.0000        0.0000        0.0000        0.0000        0.0000        0.0000        0.0000        0.0000        0.0000        0.0000        0.0000        0.0000        0.0000        0.0000        0.0000        0.0000        0.0000        0.0000        0.0000        0.0000        0.0000        0.0000
        0.0000        0.0000       11.2688        9.2906        0.0000        9.1138        7.7054        9.1288       14.1751       17.9578       16.3170       15.5015       21.5161       12.0661       11.8911       11.7792        8.0731       10.1754       13.4184        5.6338        5.3934        5.9789        4.5997        4.8376        4.7229        5.0674        5.3218        6.5855        5.6564        6.7321        5.2180        7.0985        4.0010        1.7334        1.8223        1.6538        1.1141        1.1884        0.0000        1.2197        0.5622        0.0000        0.0000        0.0000        0.7793        0.1811        0.2284        0.2487        0.0190        3.1761        0.9531        0.7235        0.5713        0.4034        0.5703        1.5916        1.9778        1.9667        1.6862        1.6833        1.9122        1.6714        1.2647        1.2810        1.0862        0.9061        0.7598        0.6059        0.5336        0.6236        2.0051        1.7659        1.0527        0.7034        0.6267        1.2605        0.9376        0.3076        0.1559        0.3408        0.0158        0.2625        1.0631        0.5527        0.2108        0.6436        0.4922        0.8463        1.0890        0.9998        0.6616        0.5678        0.4562        1.2126        1.5498        1.8548        2.1350        2.5537        3.2633        4.0992        4.7032        5.9445        5.4479        5.8035        5.7134        6.9237        6.3075        7.2659        6.1461        5.8948        6.1287        6.9001        7.5074        6.7627        6.2453        5.1215        4.5412        3.6652        3.4613        2.0848        2.0592        2.1383        2.3360        3.1956        3.7050        4.3114        5.4145        6.5477        6.8594        7.6329        8.6425       10.2298       10.9157        9.9016        9.3917       10.7625       10.1949       10.4145       13.8479       17.5313       17.9925       18.3094       17.9699       16.5348       18.5829       19.5549       24.3197       26.9076       28.1174       32.0950       35.5705       41.9857       43.2248       44.2359       44.2361       41.9775       39.1261       41.2084       44.3004       43.8849       39.2216       39.6350       43.4019       46.4466       44.4668       41.4821       41.9466       49.8500       52.5305       51.0234       50.2418       41.8066       39.4460       37.7372       35.0807       32.1341       30.6700       27.4613       28.5683       28.3861        0.0000        0.0000       40.5171        0.0000        0.0000        0.0000        0.0000        0.0000        0.0000       58.3200       37.7100       20.6459        0.0000        0.0000        0.0000        0.0000        0.0000        0.0000        0.0000        0.0000        0.0000        0.0000        0.0000        0.0000        0.0000        0.0000        0.0000        0.0000        0.0000        0.0000        0.0000        0.0000        0.0000        0.0000        0.0000        0.0000        0.0000        0.0000        0.0000        0.0000        0.0000        0.0000        0.0000        0.0000        0.0000        0.0000        0.0000        0.0000        0.0000        0.0000        0.0000        0.0000        0.0000        0.0000        0.0000        0.0000        0.0000        0.0000        0.0000        0.0000        0.0000        0.0000        0.0000        0.0000        0.0000        0.0000        0.0000        0.0000        0.0000
        0.0000        0.0000        0.0000        0.0000        0.0000        7.1929        6.3309       11.6048       12.7634       12.2022       14.1678       19.2312       14.5058       14.0392       14.8717       13.3524       11.3767       12.5002       13.4102        7.1140        5.3587        5.7464        4.4334        3.4374        3.5419        2.5730        2.6047        5.0030        4.5913        4.6331        3.0434        1.8205        2.5588        1.3758        0.2901        0.0000        0.0000        0.0000        0.1373        0.4726        0.4969        0.9860        0.4320        1.4771        0.0000        0.4484        0.0811        0.0143        0.9815        0.9729        0.1631        1.2567        2.0871        2.0379        1.9096        1.7993        1.8703        1.5630        1.6448        1.6749        1.4428        1.2803        1.1558        1.3425        1.3707        1.8068        1.1810        0.7529        0.7353        0.5492        0.5931        1.0834        0.7569        0.3513        0.1482        0.1970        0.3176        0.1188        0.1813        0.2666        0.1869        0.7208        1.3375        0.9656        0.5264        0.3069        0.6871        0.6600        0.6053        0.8717        0.9931        1.1441        1.0421        0.9261        0.9596        2.0909        2.2377        3.4999        4.2691        4.7413        4.7002        4.0580        3.5776        4.1198        4.6697        4.4060        4.8585        4.2340        4.0722        4.3091        4.1532        5.1700        6.3259        6.2475        5.4589        4.6739        5.5226        5.2426        3.8128        3.6264        3.9295        4.2256        4.2717        4.2841        4.6562        5.0036        4.9828        6.0021        6.8567        7.8785        8.2189        8.4252        9.2152        9.2952       10.6746       11.7183       12.0696       12.3276       13.8602       16.3500       18.3090       19.3844       19.3537       20.8584       22.0865       24.3850       27.0334       29.5085       30.7910       32.8204       34.7382       42.7018       41.7489       46.4272       43.5861       37.7564       34.9555       41.6461       49.2938       54.2528       43.2236       37.3851       40.3564       46.1803       39.9870       37.3175       36.9641       43.4750       46.2134       48.5160       46.7512       39.9960       36.4850       32.9961       29.6288       28.8538       25.3184       27.4731       25.9519       23.3251       26.4433       28.5969       28.2640       17.5528        0.0000        0.0000        0.0000        0.0000       34.7400       33.5700       21.6000       20.0241        0.0000        0.0000        0.0000        0.0000        0.0000        0.0000        0.0000        0.0000        0.0000        0.0000        0.0000        0.0000        0.0000        0.0000        0.0000        0.0000        0.0000        0.0000        0.0000        0.0000        0.0000        0.0000        0.0000        0.0000        0.0000        0.0000        0.0000        0.0000        0.0000        0.0000        0.0000        0.0000        0.0000        0.0000        0.0000        0.0000        0.0000        0.0000        0.0000        0.0000        0.0000        0.0000        0.0000        0.0000        0.0000        0.0000        0.0000        0.0000        0.0000        0.0000        0.0000        0.0000        0.0000        0.0000        0.0000        0.0000        0.0000
        0.0000        0.0000        0.0000        0.0000        0.0000        6.1829       12.3671       18.0613       13.1746       13.4334       18.4722       20.8490       26.9696       25.8276       21.9208        6.5028       15.8134       12.7166       11.9330        7.8523        4.1347        3.8380        3.3065        2.6148        5.7051        3.2648        3.0908        4.3893        3.9631        3.1227        2.4105        0.9500        0.3284        1.4068        0.1155        1.3241        0.6300        0.2242        0.2960        4.1586        2.8551        3.1985        1.2477        1.2661        0.6244        0.8312        0.9439        2.1975        0.5253        0.2034        1.0802        2.4194        1.4747        1.5691        2.4211        0.9890        0.3286        1.8155        1.9605        0.9626        0.8420        0.2405        0.2680        1.2214        1.8204        1.4506        1.1373        1.0490        0.5367        0.7064        0.3819        1.6087        1.0439        0.5168        0.4188        1.1992        0.4211        0.2124        1.1002        1.3608        0.8330        1.0691        2.0735        1.5455        0.4559        0.5143        1.1668        1.1543        0.6551        0.6338        0.6185        0.5609        0.2401        0.4961        0.8248        1.2918        1.5243        2.2528        2.9274        2.8242        3.0625        3.3650        2.6337        2.8662        2.2009        2.2818        1.8121        2.5479        2.5514        2.7312        3.7247        5.0011        5.3225        5.6634        5.5467        6.1910        6.2692        6.5345        5.1559        4.9992        8.1138        7.7883        6.0536        6.6035        5.3863        4.8961        5.5990        7.2541        8.5810       10.9009        8.6396        9.1682        7.8789        8.6608       10.4194       11.3532       11.8580       12.1536       12.7545       15.7411       19.2022       21.2873       22.7216       29.0717       29.8384       29.2420       30.8965       37.2984       39.4832       42.4940       39.2354       40.4312       42.7452       43.6263       46.4715       43.8055       35.9770       41.5414       50.3023       55.2469       44.9632       44.6656       50.9534       55.6188       46.9612       39.6802       37.5976       40.9817       42.4481       40.5267       39.9565       37.5640       32.3233       30.5847       23.2823       19.3131       19.1939       18.4851       21.0861       24.7674       23.9525       27.3650       26.7454       33.8321        0.0000        0.0000        0.0000       34.6072       40.9997       34.9725       30.3082       33.9647       33.1521        0.0000        0.0000        0.0000        0.0000        0.0000        0.0000        0.0000        0.0000        0.0000        0.0000        0.0000        0.0000        0.0000        0.0000        0.0000        0.0000        0.0000        0.0000        0.0000        0.0000        0.0000        0.0000        0.0000        0.0000        0.0000        0.0000        0.0000        0.0000        0.0000        0.0000        0.0000        0.0000        0.0000        0.0000        0.0000        0.0000        0.0000        0.0000        0.0000        0.0000        0.0000        0.0000        0.0000        0.0000        0.0000        0.0000        0.0000        0.0000        0.0000        0.0000        0.0000        0.0000        0.0000        0.0000        0.0000        0.0000
        0.0000        0.0000        0.0000        0.0000        0.0000        6.2146       10.4859       16.3627       14.6529       17.4531       24.8148       27.6195       31.4655       27.2496       18.2985       14.0245        6.8809        5.7890        5.8060        4.1173        3.6794        4.5189        4.7252        5.4431        4.8798        3.1099        2.5585        1.2286        1.2065        4.2229        1.5424        3.0536        2.6460        0.1597        0.1290        0.3656        0.4376        1.7322        4.7463        2.0622        0.4685        0.8398        0.7260        0.0805        0.5891        1.4280        0.6562        0.5133        0.0221        0.0377        0.5278        1.9464        2.3035        1.0725        0.3726        1.2494        1.5817        2.1362        1.5581        0.9092        0.5015        0.9329        1.1299        1.2210        1.3554        2.5151        2.8189        1.1105        1.0706        0.8788        0.9124        1.1711        0.3985        0.2900        0.6339        0.8135        0.6294        0.5891        1.4177        0.7385        0.7630        0.7631        0.7361        0.2341        0.1598        0.7924        1.1364        0.5791        0.9804        1.1926        1.1678        1.0548        1.1230        1.3865        1.4224        1.4681        1.4488        1.9610        3.9169        2.9232        2.2179        1.0507        1.3166        2.1834        2.3072        1.2217        1.3021        1.9184        2.2284        2.4178        2.7512        4.9804        6.6458        7.2933        7.3221        8.6963        8.9263        7.7571        8.0276        7.7970        8.3011        7.9435        8.3747        9.0425        6.8422        6.5934        7.2169        9.5155        9.8643       10.9787       10.5431        8.6431        9.1901        9.9632       14.4616       20.8165       16.0992       20.2198       21.6805       22.7453       21.3294       22.0122       25.5636       31.6487       29.2800       29.2362       29.0617       39.6775       42.1659       46.1627       41.1033       35.8867       41.8641       41.7737       46.8949       37.7019       36.6166       38.9620       41.5229       50.7181       47.5651       44.4268       48.2634       43.6991       46.9738       45.8029       39.1799       38.7425       36.9946       35.1258       36.2774       31.3590       24.7946       25.7894       21.0402       21.7865       25.2459       26.1397       24.3686       26.0678       27.4795       28.8285       28.6565       40.2666        0.0000        0.0000       51.8034       35.0550       33.1637       36.4099       36.9351       40.9071       41.0218       41.9735       43.1420       38.0887       39.4705       41.2866        0.0000        0.0000        0.0000        0.0000        0.0000        0.0000        0.0000        0.0000        0.0000        0.0000        0.0000        0.0000        0.0000        0.0000        0.0000        0.0000        0.0000        0.0000        0.0000        0.0000        0.0000        0.0000        0.0000        0.0000        0.0000        0.0000        0.0000        0.0000        0.0000        0.0000        0.0000        0.0000        0.0000        0.0000        0.0000        0.0000        0.0000        0.0000        0.0000        0.0000        0.0000        0.0000        0.0000        0.0000        0.0000        0.0000        0.0000        0.0000        0.0000        0.0000        0.0000
        0.0000        0.0000        0.0000        0.0000        3.9111        3.8605        3.7385        9.5524       18.8101       25.1110       26.9578       19.5559       15.2580       10.6666       10.8232        7.6568        8.4070        5.7634        4.3946        3.1966        2.6222        2.4830        2.5496        2.1561        2.1261        2.5197        3.5161        2.9547        3.0180        2.2514        3.2397        2.9525        0.9766        2.5710        2.2636        2.9304        2.0195        2.8431        3.3369        4.2051        3.5900        0.7569        1.2600        0.7413        0.2441        0.1113        1.0794        1.8476        1.4907        1.4972        0.5161        0.9438        0.9763        0.8799        2.6379        1.6756        1.1226        2.0353        0.6700        0.3192        1.0509        1.3531        1.8659        3.1963        3.2220        2.0423        1.6315        1.4891        1.0053        1.0458        1.7308        1.4024        0.2713        0.9600        1.2038        0.4152        0.5356        0.9140        1.6674        1.1278        0.9572        0.6055        1.6858        1.4252        0.3663        1.7296        1.5306        1.1486        1.2127        1.5373        1.5855        1.2245        0.4913        0.5207        0.5030        0.8260        1.0339        1.8428        1.6200        0.8373        0.4553        0.3491        0.4269        0.5981        0.5166        0.6134        0.7930        1.2240        1.2684        1.7507        3.6720        5.4395        5.7607        5.1653        4.7791        5.7215        6.9556        7.0041        6.0049        5.3920        5.1665        4.8759        4.5597        5.9845        5.8705        5.7740        5.4773        6.6401        6.5812        6.8266        8.3543        9.6120       11.2916       12.9447       14.1709       20.7880       23.1875       26.8947       28.7235       25.8060       23.1588       28.1485       25.7626       29.5500       27.1046       26.0175       26.1485       42.6551       48.5215       43.0254       46.0717       42.5605       45.4559       42.5840       38.6114       35.6458       36.5906       40.1814       36.2206       43.4210       43.4429       40.8830       40.7187       46.6553       48.8698       50.3706       47.0998       35.0830       33.8690       31.3893       33.0790       34.2826       30.9246       30.8248       20.8294       20.6879       25.5494       30.1446       33.6802       34.8919       28.0350       32.6390       35.9158       42.6410        0.0000       39.8673       41.0207       36.7300       35.8817       38.2906       40.9530       46.6279       46.1966       46.8029       47.5458       38.4608       38.3676       39.6223       40.6688        0.0000        0.0000        0.0000        0.0000        0.0000        0.0000        0.0000        0.0000        0.0000        0.0000        0.0000        0.0000        0.0000        0.0000        0.0000        0.0000        0.0000        0.0000        0.0000        0.0000        0.0000        0.0000        0.0000        0.0000        0.0000        0.0000        0.0000        0.0000        0.0000        0.0000        0.0000        0.0000        0.0000        0.0000        0.0000        0.0000        0.0000        0.0000        0.0000        0.0000        0.0000        0.0000        0.0000        0.0000        0.0000        0.0000        0.0000        0.0000        0.0000        0.0000
        0.0000        0.0000        0.0000        0.0000        2.2890        1.9337        3.4221       11.2250       22.4584       18.1040       14.3695        7.1814        5.4651        6.1292        5.3751        4.4626        4.0837        5.0892        4.9411        4.5181        3.0566        2.5313        2.2878        3.0756        2.0486        1.9725        2.0943        1.3690        3.2243        3.2642        3.4370        3.3698        3.1742        2.5908        1.0982        0.8899        1.7255        2.0669        1.7756        1.8833        0.5517        0.7057        0.7692        0.9309        1.7523        1.2326        1.0280        2.2373        1.4027        1.6335        1.7697        1.2681        0.9102        1.2929        1.9959        3.0551        2.1040        2.7140        2.2410        1.0829        0.7805        1.3513        2.3672        3.2715        3.3624        2.0186        1.6058        0.7108        0.8768        1.9051        1.4011        1.9186        1.5151        1.6406        0.9429        0.4549        0.6860        1.6702        1.6706        1.5039        0.8470        0.6124        1.4845        1.0221        0.7098        1.2673        1.3187        1.7571        1.1091        1.8234        1.0316        0.4498        0.5185        0.5296        0.2261        0.3117        0.5603        0.5438        0.6911        0.4534        0.3795        0.5063        0.3317        0.5321        0.4095        0.6259        0.6745        0.7943        1.1787        1.7085        2.0622        3.6049        4.3598        5.2866        7.0691        7.0652        6.9090        6.1913        5.0509        5.3001        5.4347        5.3282        4.9176        5.5587        7.1845        7.2465        5.7863        7.9590        7.5489        7.9237        8.7246       11.5672       13.6174       14.5355       15.4510       18.4068       22.0424       25.1456       19.2313       19.3995       20.8334       22.1659       24.4779       26.7622       20.6502       21.0746       34.7684       41.4042       40.3919       44.1013       51.4742       42.7726       39.1503       39.3670       31.6083       29.1872       25.8467       24.6072       25.3086       33.0907       36.6267       34.4753       39.7213       45.0966       49.0352       43.7318       38.9726       30.9010       33.8660       32.2911       32.9127       28.8708       25.7772       27.8811       26.0543       32.9426       38.2117       41.0903       42.2731       44.4164       36.1966       42.2274       46.2351       46.8267       46.8134       43.5017       46.2618       43.4481       41.8940       40.0546       38.8892       45.9393       49.0542       47.8103       49.0504       39.8483       40.2486       40.2432       40.7375        0.0000        0.0000        0.0000        0.0000        0.0000        0.0000        0.0000        0.0000        0.0000        0.0000        0.0000        0.0000        0.0000        0.0000        0.0000        0.0000        0.0000        0.0000        0.0000        0.0000        0.0000        0.0000        0.0000        0.0000        0.0000        0.0000        0.0000        0.0000        0.0000        0.0000        0.0000        0.0000        0.0000        0.0000        0.0000        0.0000        0.0000        0.0000        0.0000        0.0000        0.0000        0.0000        0.0000        0.0000        0.0000        0.0000        0.0000        0.0000        0.0000        0.0000
        0.0000        0.0000        0.0000        0.0000        1.2977        1.7080        3.2238        7.8651        5.3370        2.2937        2.6379        3.3357        1.8614        1.3445        0.7856        3.7697        4.8825        5.9952        2.2907        4.5014        2.7477        3.4083        2.5201        3.5881        5.4590        3.2213        1.9544        2.1314        1.6781        2.2992        2.4012        1.1120        2.7891        3.6890        1.2363        0.3613        1.3859        2.3764        2.0223        1.0764        0.2807        0.9916        0.2837        1.6150        1.7532        2.4560        2.3990        1.6761        1.0942        1.2081        1.1339        1.3672        1.6189        2.7351        1.7456        3.5128        2.6774        2.8498        2.9924        1.4865        2.7222        4.2658        4.1143        5.0314        4.9338        3.2865        0.9005        1.5025        1.6735        2.6565        1.3421        3.3895        1.2751        1.8032        0.8882        0.3102        0.2191        1.1464        0.8984        1.6221        1.4705        0.9535        1.8294        1.0744        1.2127        1.1667        1.9329        1.7446        0.5183        1.5209        1.2561        0.6635        0.6793        1.0419        0.7603        0.7837        0.9544        1.1076        1.8218        1.6222        1.4969        1.2529        1.1330        0.5331        0.6009        0.8154        0.4447        0.8066        1.1044        1.9556        2.1738        4.2064        5.4234        6.4262        6.2047        4.6135        4.6034        4.7357        4.6629        3.8271        4.3246        4.6386        4.8369        6.7620        6.4508        5.3140        6.1337        9.4949       11.6918       12.0726       12.4272       13.0997       19.3565       20.0267       15.5991       13.6257       17.4613       17.4094       19.3023       20.4890       26.4433       26.2464       20.1034       18.9283       27.9653       22.8398       22.2730       30.5708       32.4539       39.9272       45.0639       47.2696       40.7858       42.9407       43.3425       29.9021       26.3758       24.0335       26.8492       29.6215       29.0775       36.1831       36.3279       31.6178       28.6758       27.6610       26.2264       29.3353       23.3527       29.7018       35.3116       30.0028       34.0262       36.3152       39.3403       47.1509       61.2098       69.9688       65.8569       55.0753       57.6692       56.4768       52.4056       46.9112       47.6218       43.0676       42.2415       41.2710       38.9869       39.8271       45.1936       39.9765       41.8558       41.8852       43.4860       34.4154       32.6484       33.2468       33.7687        0.0000        0.0000        0.0000        0.0000        0.0000        0.0000        0.0000        0.0000        0.0000        0.0000        0.0000        0.0000        0.0000        0.0000        0.0000        0.0000        0.0000        0.0000        0.0000        0.0000        0.0000        0.0000        0.0000        0.0000        0.0000        0.0000        0.0000        0.0000        0.0000        0.0000        0.0000        0.0000        0.0000        0.0000        0.0000        0.0000        0.0000        0.0000        0.0000        0.0000        0.0000        0.0000        0.0000        0.0000        0.0000        0.0000        0.0000        0.0000        0.0000        0.0000
        0.0000        0.0000        0.0000        0.0000        0.0000        0.0000        0.0000        0.0000        2.3950        3.5736        2.9054        1.5700        0.2718        0.0000        0.0815        1.2679        2.0629        3.4110        2.8524        2.7183        4.8124        3.8956        2.6149        3.2169        2.9361        2.5950        3.4386        2.7995        1.6598        2.4076        2.1500        0.6886        1.8117        0.4537        1.8934        1.3343        0.8776        1.7360        0.7413        0.2080        0.0098        0.6242        0.3923        1.2520        1.8201        2.2881        2.1312        3.0232        0.3311        1.0918        0.6505        1.7681        2.4743        1.3114        0.7953        0.8225        0.4951        0.9194        1.2854        0.9426        3.3402        1.8265        1.9233        1.3448        1.6225        0.4805        1.3845        1.7617        1.9135        0.8903        0.2328        0.3969        0.6552        0.6281        0.2413        0.1858        0.3695        0.4323        0.7187        0.7415        1.1503        0.5390        1.1845        1.0173        0.8464        0.8260        1.1646        0.5526        0.3731        0.7356        0.3068        0.5140        1.5754        0.7655        0.5681        1.2733        1.6274        2.4706        2.3008        2.6398        2.5220        1.5357        1.1131        1.0255        1.1722        0.4979        0.6716        0.8591        0.7499        1.2032        2.7956        4.1871        4.3787        4.1053        4.3240        4.1602        4.5768        4.8367        4.9277        4.9884        4.4347        4.9146        4.2871        5.6307        5.0315        5.9684        7.9688       19.5348       14.3923       13.9376       14.6060       14.2307       17.2041       16.9123       14.1019       14.1302       14.1526       15.8237       27.3768       24.2548       19.4803       18.7216       16.9730       13.8234       18.6769       23.8635       29.0909       35.3299       39.9156       40.6919       39.2752       44.8220       39.7160       46.3480       46.4410       27.0070       24.3358       26.8474       27.1821       30.6071       34.0532       34.4114       30.7593       25.1136       25.7490       24.5505       25.1704       24.9063       26.9638       29.1574       29.1741       33.8173       42.6877       47.7882       53.2855       61.4896       61.9692       61.2842       62.3224       57.6160       58.8298       58.2048       63.9240       45.6531       42.8879       43.6404       44.5443       42.9141       40.2715       47.5981       47.5141       41.6742       42.7493       44.5371       45.4000       34.5524       34.2940        0.0000        0.0000        0.0000        0.0000        0.0000        0.0000        0.0000        0.0000        0.0000        0.0000        0.0000        0.0000        0.0000        0.0000        0.0000        0.0000        0.0000        0.0000        0.0000        0.0000        0.0000        0.0000        0.0000        0.0000        0.0000        0.0000        0.0000        0.0000        0.0000        0.0000        0.0000        0.0000        0.0000        0.0000        0.0000        0.0000        0.0000        0.0000        0.0000        0.0000        0.0000        0.0000        0.0000        0.0000        0.0000        0.0000        0.0000        0.0000        0.0000        0.0000        0.0000        0.0000
        0.0000        0.0000        0.0000        0.0000        0.0000        0.0000        0.0000        0.0000        0.0000        0.0000        0.7011        0.0000        0.0000        0.0000        0.0000        0.7425        1.5022        2.1282        1.6171        2.0176        2.3375        4.4244        2.8635        2.4834        4.8223        4.9822        4.5761        4.9772        3.3147        1.9436        1.9510        1.0363        1.3841        0.6516        2.4537        1.6483        1.9385        2.5281        2.7711        1.9890        0.5081        1.8404        2.3969        1.6376        2.2780        2.4603        3.0893        2.1547        0.7727        2.5360        1.4606        1.3712        2.2846        1.0241        0.2101        0.1786        1.5158        1.5947        0.2715        0.1632        0.7845        1.3773        1.0838        0.9958        0.1950        0.3870        0.5947        1.4460        1.1145        1.4784        0.3680        0.7784        1.0111        1.4461        1.8599        0.7380        1.1108        1.3342        0.7188        0.3803        0.5769        0.4388        0.3304        0.5114        0.7579        0.7502        0.5032        0.8261        0.2355        0.3391        0.0914        0.2253        0.1747        0.5175        0.4742        1.2767        3.0328        2.8403        2.1396        2.8973        3.3935        3.0505        2.4500        1.2645        0.5485        0.5077        0.4999        0.3909        0.3732        0.9666        1.5279        2.7832        3.1848        4.2860        4.6242        4.5032        5.2797        5.2707        6.1052        4.7171        5.0225        4.5136        4.9174        7.1529        7.6575        8.7452       11.5703       15.2920       17.1380       19.3778       18.3855       18.0599       17.4472       15.6287       14.7963       13.2586       13.3864       19.7610       26.6431       20.4209       16.0637       17.3645       17.6425       16.8521       14.9373       21.5145       37.5934       42.9590       40.6361       41.9046       38.4195       39.0298       32.1619       35.5541       37.2363       25.3503       25.0232       26.5479       27.7436       32.1856       33.7094       33.5880       31.2758       25.1534       22.0015       25.8510       24.2270       41.8633       39.2348       35.0223       41.9611       45.3228       52.0203       49.8581       55.8705       60.3150       63.0218       72.4200       56.5313       55.3228       56.4006       59.3432       51.8599       41.2656       46.1020       42.7451       45.0667       39.8957       38.3122       41.8310       44.0411       41.2171       42.9814       47.7930        0.0000        0.0000        0.0000        0.0000        0.0000        0.0000        0.0000        0.0000        0.0000        0.0000        0.0000        0.0000        0.0000        0.0000        0.0000        0.0000        0.0000        0.0000        0.0000        0.0000        0.0000        0.0000        0.0000        0.0000        0.0000        0.0000        0.0000        0.0000        0.0000        0.0000        0.0000        0.0000        0.0000        0.0000        0.0000        0.0000        0.0000        0.0000        0.0000        0.0000        0.0000        0.0000        0.0000        0.0000        0.0000        0.0000        0.0000        0.0000        0.0000        0.0000        0.0000        0.0000        0.0000        0.0000        0.0000
        0.0000        0.0000        0.0000        0.0000        0.0000        0.0000        0.0000        0.0000        0.0000        0.0000        1.1856        2.0269        0.1630        0.1171        0.4828        1.9619        3.0866        3.2651        2.7462        3.1344        3.0378        2.1170        2.2988        2.4620        3.6062        2.5490        3.7419        3.8044        4.1944        2.2419        1.8754        0.9975        1.9058        2.7836        2.2604        1.2352        0.4739        1.1906        3.5912        2.3757        1.4833        4.0730        4.4352        5.0699        3.7961        3.3717        4.1433        1.7162        0.4167        1.7735        2.7392        2.7697        2.7908        1.1331        0.3263        0.7999        2.1411        1.0427        0.7734        0.8713        1.3103        1.5944        2.0464        2.8104        1.9585        1.3564        2.0197        1.9689        1.0548        0.2601        0.5035        1.1301        1.2956        0.8831        0.1557        1.2190        1.1957        1.2412        0.4152        0.5466        0.4170        0.4669        0.1711        0.3856        0.6244        0.3405        0.4441        1.0999        0.6312        0.2747        0.1991        0.3608        0.5670        0.6488        0.6482        1.1314        1.7463        2.9639        2.5909        3.1211        3.1716        3.0944        2.2747        0.2575        0.0717        0.0655        0.0147        0.5328        0.7525        0.5298        1.1514        2.3402        3.0844        3.7645        5.4671        5.6143        6.0576        7.4334        8.8401        6.7376        5.2912        4.7538        4.8412        8.0255       12.0579       10.2900       11.4799       14.8515       17.8002       20.4976       20.4010       15.8821       16.3352       16.5131       14.6955       13.9580       14.3583       18.5831       15.5924       16.4487       15.9534       16.0642       19.0270       15.2855       19.0817       27.5313       36.9356       46.8460       39.4282       41.0356       31.7614       28.8938       22.7657       35.0858       36.7561       26.6770       28.7571       30.3663       31.0532       32.7066       25.1026       25.1322       21.8114       18.8689       27.6623       29.0489       29.2958       41.8952       34.5862       37.8726       38.6375       45.1443       43.8806       44.1954       51.8341       54.5004       58.2637       74.1883       55.9923       49.1625       48.8406       48.5752       45.2953       36.8549       37.1610       34.7071       35.1684       36.3183       38.2958       39.0861       42.7334       38.8859       40.4904        0.0000        0.0000        0.0000        0.0000        0.0000        0.0000        0.0000        0.0000        0.0000        0.0000        0.0000        0.0000        0.0000        0.0000        0.0000        0.0000        0.0000        0.0000        0.0000        0.0000        0.0000        0.0000        0.0000        0.0000        0.0000        0.0000        0.0000        0.0000        0.0000        0.0000        0.0000        0.0000        0.0000        0.0000        0.0000        0.0000        0.0000        0.0000        0.0000        0.0000        0.0000        0.0000        0.0000        0.0000        0.0000        0.0000        0.0000        0.0000        0.0000        0.0000        0.0000        0.0000        0.0000        0.0000        0.0000        0.0000
        0.0000        0.0000        0.0000        0.0000        0.0000        0.0000        0.0000        0.0000        0.0000        0.0000        5.5571        9.1782       10.2648       10.0152        7.3101       12.1553        5.9143        1.8960        0.1821        0.2391        0.2890        0.3165        3.5598        1.0860        0.4464        0.5510        2.3327        0.5868        0.2966        0.2875        0.3214        0.6586        0.2815        0.2656        0.6049        2.6836        0.7559        0.2450        0.7819        0.5835        1.0379        2.1094        2.0014        1.5169        1.9560        2.4971        2.8810        0.3747        1.3108        0.3790        2.9210        3.8134        2.5555        0.8487        1.1916        1.1597        0.5441        1.9242        2.9247        1.7242        1.9251        2.1625        3.0723        4.1011        1.9981        1.2491        0.7164        1.0691        0.3884        0.2751        0.5234        0.9634        1.1309        0.7347        0.7076        0.7482        0.9243        1.0956        0.9958        0.8632        0.2915        0.5232        0.9832        0.8881        0.5813        0.8066        1.0860        1.2735        0.9096        0.7457        1.0935        0.8459        0.9537        0.9813        1.1202        1.9736        1.8603        2.5367        2.4220        3.3870        2.8578        2.0798        1.8724        0.8352        0.4339        0.4371        0.5570        0.2069        0.1823        0.2034        0.7109        1.4666        1.5030        2.8521        4.2701        4.7158        5.1409        5.5089        5.8513        8.3677       10.6314        8.7433        8.6183        9.0166       10.6448       11.9132       12.2573       17.3039       20.1555       24.4782       17.7256       13.5861       13.4067       13.3425       14.8185       14.1181       16.3881       15.9726       16.9333       14.4144       16.4590       17.4021       19.0741       24.8915       27.5030       29.7531       32.1283       37.1547       27.3304       28.2049       26.6079       29.3206       27.1140       26.5078       30.9913       32.3896       31.4236       24.3787       25.2176       30.0470       22.5820       19.9193       19.0677       20.2815       24.3829       28.3306       35.0650       43.2630       34.5008       40.3106       41.3090       55.7478       46.7118       53.7487       53.1376       52.9247       55.0829       64.6221       52.4023       47.2406       47.5404       45.1929       44.8496       26.7768       25.0148       25.1559       24.2193       31.8923       33.4421       38.9741        0.0000        0.0000        0.0000        0.0000        0.0000        0.0000        0.0000        0.0000        0.0000        0.0000        0.0000        0.0000        0.0000        0.0000        0.0000        0.0000        0.0000        0.0000        0.0000        0.0000        0.0000        0.0000        0.0000        0.0000        0.0000        0.0000        0.0000        0.0000        0.0000        0.0000        0.0000        0.0000        0.0000        0.0000        0.0000        0.0000        0.0000        0.0000        0.0000        0.0000        0.0000        0.0000        0.0000        0.0000        0.0000        0.0000        0.0000        0.0000        0.0000        0.0000        0.0000        0.0000        0.0000        0.0000        0.0000        0.0000        0.0000        0.0000        0.0000
        0.0000        0.0000        0.0000        0.0000        0.0000        0.0000        0.0000        0.0000        0.0000        0.0000        0.0000        5.9993        6.5545        5.5936        6.0954       15.8823       10.8592        5.3596        1.1704        0.1967        0.2564        2.8018        6.2323        6.8355        8.8019        6.1593        1.2926        0.2972        0.3714        0.3520        0.4193        0.2210        0.6779        0.4834        2.0542        1.6429        1.1567        0.4176        1.4620        2.8866        3.7442        1.8068        0.7099        0.5302        0.0042        0.0031        0.1391        0.0457        0.0994        0.3025        0.3258        0.7166        0.3847        0.5430        0.8914        0.6298        1.1251        1.9817        2.1686        1.2157        2.1106        1.7592        2.0273        1.9327        1.8871        1.2836        1.0749        1.2561        2.7899        3.1237        0.6004        0.2595        0.3309        0.3568        0.6374        0.5840        0.8601        0.8621        0.9494        0.7268        0.6585        0.7429        0.7864        0.8017        0.6286        0.6701        0.2110        0.5402        0.7780        0.7415        1.0083        1.2747        1.2122        0.9818        1.1259        1.6840        2.1545        2.3568        3.0353        3.3406        3.9384        2.6980        2.0679        0.9642        0.6184        1.5881        1.0248        1.0247        0.4338        0.2764        0.2151        1.0228        1.6788        1.5655        2.4500        3.8888        4.9099        5.9260        5.5094        7.6689        6.8637        6.5012        6.6069        9.0237       12.3106       13.2912       12.6444       19.0836       18.9375       16.0795       16.1810       18.4131       15.1381       14.3027       12.4305       13.6115       14.8712       14.4549       15.1099       13.4817       15.1111       17.7292       17.2076       22.5149       22.8472       22.6351       24.9057       28.8340       25.5901       23.8766       31.0684       29.5319       28.0501       25.8632       24.7887       23.4862       22.0756       17.6220       18.5849       22.0574       21.4218       16.7665       17.4312       16.9383       20.5231       23.7119       30.4946       37.1809       37.1022       49.1148       46.5685       54.5663       53.4039       56.1612       62.1518       64.3826       65.7640       44.7359       44.7967       42.8040       46.0923       41.5253       33.6957       22.6247       20.6047       26.5419       30.8589       30.1824       34.3842        0.0000        0.0000        0.0000        0.0000        0.0000        0.0000        0.0000        0.0000        0.0000        0.0000        0.0000        0.0000        0.0000        0.0000        0.0000        0.0000        0.0000        0.0000        0.0000        0.0000        0.0000        0.0000        0.0000        0.0000        0.0000        0.0000        0.0000        0.0000        0.0000        0.0000        0.0000        0.0000        0.0000        0.0000        0.0000        0.0000        0.0000        0.0000        0.0000        0.0000        0.0000        0.0000        0.0000        0.0000        0.0000        0.0000        0.0000        0.0000        0.0000        0.0000        0.0000        0.0000        0.0000        0.0000        0.0000        0.0000        0.0000        0.0000        0.0000        0.0000
        0.0000        0.0000        0.0000        0.0000        0.0000        0.0000        0.0000        0.0000        0.0000        0.0000        0.0000        0.0000        0.0000        0.0000        3.1792       13.5114       11.5917        5.7540        2.8607        0.3623        0.4123        0.2541        0.9735        4.0561        5.2623        5.8568        2.3108        0.8372        1.4694        1.8754        1.1867        1.5041        1.8753        1.6893        3.4718        3.3145        3.0188        1.8350        0.6354        0.8592        1.5989        0.6588        0.2700        0.0135        0.0050        0.3681        0.6451        0.1398        0.5990        0.3035        0.7908        0.9340        1.7665        1.1824        0.2589        0.6543        2.4795        3.4428        3.3892        1.1944        0.6420        1.3684        2.6394        2.0603        2.1848        4.2596        2.3841        1.0827        1.8122        3.2439        3.6123        0.7113        0.3214        1.4612        2.4322        1.0304        0.4924        0.3086        0.2838        0.2894        0.3511        0.3329        0.2419        0.7308        0.6678        0.4554        0.1784        0.5074        1.0278        1.4809        1.9514        1.9670        1.3890        1.1870        1.1852        2.0153        2.3725        2.5932        3.4090        3.2136        3.0925        2.7098        2.3364        1.2017        1.2266        2.1158        0.9838        1.1997        1.0830        0.9479        0.6355        0.9211        1.8436        1.3860        1.8596        3.0430        3.8933        4.6615        5.5348        8.0392        6.9504        7.8567        8.7633       10.6129       10.8576       11.7108       14.4424       20.1184       18.2487       14.8033       14.9516       20.4347       19.8551       14.5956       14.7843       18.4016       17.6420       21.2024       16.1558       14.9809       14.7435       20.0151       22.7279       26.4984       20.6087       23.3879       24.6081       34.0210       29.8074       29.3502       31.0614       31.5769       28.5550       26.4832       25.0905       22.9936       16.6626       17.1086       18.3977       19.9157       22.5940       17.1043       18.6675       22.3868       22.4829       26.7219       26.7786       46.3221       64.0001       53.6764       41.9538       59.5450       67.9230       66.9628       64.4675       67.8462       62.0672       45.4863       38.8487       39.3330       34.3647       31.8492       27.7937       19.6805       19.0293       21.5961        0.0000        0.0000        0.0000        0.0000        0.0000        0.0000        0.0000        0.0000        0.0000        0.0000        0.0000        0.0000        0.0000        0.0000        0.0000        0.0000        0.0000        0.0000        0.0000        0.0000        0.0000        0.0000        0.0000        0.0000        0.0000        0.0000        0.0000        0.0000        0.0000        0.0000        0.0000        0.0000        0.0000        0.0000        0.0000        0.0000        0.0000        0.0000        0.0000        0.0000        0.0000        0.0000        0.0000        0.0000        0.0000        0.0000        0.0000        0.0000        0.0000        0.0000        0.0000        0.0000        0.0000        0.0000        0.0000        0.0000        0.0000        0.0000        0.0000        0.0000        0.0000        0.0000        0.0000
        0.0000        0.0000        0.0000        0.0000        0.0000        0.0000        0.0000        0.0000        0.0000        0.0000        0.0000        0.0000        0.0000        0.0000        0.0000        0.0000        0.0000        0.0000        5.1191        0.6135        1.7395        0.8379        4.0030        0.2121        0.5254        2.4772        2.4120        1.7329        1.0047        0.3767        2.7301        3.0230        2.3875        1.9709        1.3135        1.2142        1.0643        1.0048        0.1878        0.0488        0.1409        0.2772        0.4509        0.3719        0.0939        0.6390        0.1394        0.1867        0.7224        1.4472        1.7452        1.9866        2.2283        0.6481        0.7167        1.3040        2.1265        2.4829        4.3429        3.9371        2.3237        1.9620        2.5149        3.3230        3.7866        2.5094        2.4104        2.6654        1.0210        1.9740        2.3821        0.7823        1.0420        1.3231        2.1444        0.7501        0.6900        0.8092        0.4003        0.6741        0.3912        0.6847        0.4291        0.3521        0.3526        0.5886        1.0385        1.6485        1.5646        1.4206        1.9112        2.2098        2.7181        2.8386        2.0348        2.8434        3.1394        3.2793        3.2356        3.4998        3.8304        3.5117        3.1707        1.4335        1.3222        1.4142        1.2957        0.9621        1.3013        0.8487        0.6508        0.8559        1.2429        1.5598        2.3289        3.4446        4.2939        4.6295        5.1408        7.9924        6.4683        7.4598        8.2815       10.5241       10.7987       12.3909       13.6824       17.4641       15.8052       17.0394       18.8643       21.8643       25.1735       21.2020       23.5799       22.0998       23.1733       27.2393       20.9106       22.7714       19.6585       24.3837       27.0269       29.4000       26.9134       25.0282       24.9183       34.0972       34.7218       32.7213       36.4041       32.8391       32.5768       33.1933       31.9567       25.1458       24.5504       26.7143       26.3551       26.6053       24.7842       21.2815       24.1277       25.7022       24.4138       34.2528       34.8146       52.5415       71.0803       49.3962       57.8896       54.6802       59.0860       59.3696       75.7445       63.2240       50.4156       41.8072       39.3395       40.7366       37.8876       29.4399       25.4018       18.5123       16.6609       21.3455        0.0000        0.0000        0.0000        0.0000        0.0000        0.0000        0.0000        0.0000        0.0000        0.0000        0.0000        0.0000        0.0000        0.0000        0.0000        0.0000        0.0000        0.0000        0.0000        0.0000        0.0000        0.0000        0.0000        0.0000        0.0000        0.0000        0.0000        0.0000        0.0000        0.0000        0.0000        0.0000        0.0000        0.0000        0.0000        0.0000        0.0000        0.0000        0.0000        0.0000        0.0000        0.0000        0.0000        0.0000        0.0000        0.0000        0.0000        0.0000        0.0000        0.0000        0.0000        0.0000        0.0000        0.0000        0.0000        0.0000        0.0000        0.0000        0.0000        0.0000        0.0000        0.0000        0.0000
        0.0000        0.0000        0.0000        0.0000        0.0000        0.0000        0.0000        0.0000        0.0000        0.0000        0.0000        0.0000        0.0000        0.0000        0.0000        0.0000        0.0000        0.0000        0.0000        4.8809        3.9874        0.1794        1.8043        0.2489        0.1677        2.1055        1.8202        0.6818        2.7365        1.5790        5.9525        2.2605        2.6476        1.9157        1.3420        1.0325        0.5510        0.4663        0.0718        0.7710        0.5726        0.4700        0.0103        0.4140        0.9300        0.6000        0.6000        1.0380        0.9360        2.5560        3.9360        2.9820        2.4060        0.9060        1.2660        2.4566        2.5617        1.4000        2.7673        2.8592        1.9559        1.3777        1.4070        3.5842        4.6030        3.2009        4.0911        1.8576        1.2025        1.3934        2.8650        1.2164        0.7734        1.0352        1.4682        1.3633        0.8587        1.2271        1.3749        1.1211        1.1693        0.7478        1.0092        0.8318        1.2799        1.6187        2.3040        2.5771        2.5166        3.0502        3.6102        3.2417        3.1943        3.4122        3.8901        4.3136        4.7833        4.6007        4.8838        4.2252        4.2928        4.1864        2.7883        2.3862        1.7595        2.1358        1.6730        0.2718        0.5050        0.2701        0.2958        1.0752        1.4995        2.2116        2.9605        4.1283        4.6923        5.2024        6.0137        6.3671        6.5814        9.9336       10.6011       12.0884       11.3727       13.2645       14.6047       17.3751       20.1113       19.8354       19.6839       21.9654       23.0566       23.3366       24.7113       23.6727       21.4794       30.2287       31.2734       34.6503       32.4766       29.9381       28.2259       40.5552       33.5992       27.7140       30.1909       35.0172       33.8094       32.2692       34.5504       32.7945       32.1406       32.2723       34.2905       34.4660       35.4734       30.3186       28.4918       28.0310       34.9927       30.0187       25.5924       28.0382       28.0731       39.7725       50.5287       66.6766       64.3678       51.5037       44.5801       48.1042       51.0527       49.4300       49.3512       45.8109       43.3321       42.9681       43.7967       34.1495       29.4256       22.9999       22.7263       20.9335       17.9722       17.1011        0.0000        0.0000        0.0000        0.0000        0.0000        0.0000        0.0000        0.0000        0.0000        0.0000        0.0000        0.0000        0.0000        0.0000        0.0000        0.0000        0.0000        0.0000        0.0000        0.0000        0.0000        0.0000        0.0000        0.0000        0.0000        0.0000        0.0000        0.0000        0.0000        0.0000        0.0000        0.0000        0.0000        0.0000        0.0000        0.0000        0.0000        0.0000        0.0000        0.0000        0.0000        0.0000        0.0000        0.0000        0.0000        0.0000        0.0000        0.0000        0.0000        0.0000        0.0000        0.0000        0.0000        0.0000        0.0000        0.0000        0.0000        0.0000        0.0000        0.0000        0.0000        0.0000        0.0000
        0.0000        0.0000        0.0000        0.0000        0.0000        0.0000        0.0000        0.0000        0.0000        0.0000        0.0000        0.0000        0.0000        0.0000        0.0000        0.0000        0.0000        0.0000        0.0000        6.3486        3.5177        2.9418        2.3178        0.5872        0.7679        2.0123        4.3070        3.1899        2.9700        2.7334        4.1597        3.1333        2.4574        2.1396        1.3748        0.3534        2.0840        1.4671        0.1322        0.0520        0.6466        0.0910        0.2088        0.4500        0.7800        0.7860        1.8180        2.0880        1.5120        2.7600        3.3420        1.2600        0.5040        1.2600        1.4460        2.3723        1.2568        1.6274        2.2998        1.8403        2.3893        1.0816        0.5288        1.7938        4.2387        3.2218        2.2408        2.9821        1.8660        1.0835        3.2404        1.6352        1.2103        1.3214        1.2390        0.9848        1.3868        1.0265        0.5344        0.4960        0.4564        0.5110        0.8172        1.0698        1.4329        1.7662        2.2824        2.5949        2.9332        4.2089        4.2981        4.1853        4.3299        4.0289        4.6588        4.4251        5.3252        5.3122        4.8011        4.6811        3.9534        3.3347        2.8686        2.4148        2.2609        2.1494        1.5030        0.1255        0.2308        0.3796        0.2736        1.2103        1.7413        2.7583        3.0356        3.8358        4.6862        6.8208        6.6567       10.0739       10.8051       10.8273        9.8782        8.0565        9.1130       11.3476       15.3460       19.8016       18.6433       19.5496       19.6877       21.9501       22.7100       26.1942       26.5850       24.5338       25.8843       27.4793       27.5007       21.1298       21.0632       26.6208       35.8335       38.3438       35.3099       31.4149       30.0677       26.4525       27.7956       29.9813       28.5603       30.9991       32.1908       31.4455       33.8982       31.6036       30.3694       30.3504       31.9369       33.4397       29.3720       29.3883       29.8586       31.1019       30.9181       41.0974       45.8981       64.8185       50.8755       48.7855       43.6583       50.7358       53.0741       37.7096       37.2039       74.6371       42.0455       45.0786       43.1492       29.1659       26.1155       22.1610       21.4822       15.3232       17.1581       14.3786       14.9882       22.0662        0.0000        0.0000        0.0000        0.0000        0.0000        0.0000        0.0000        0.0000        0.0000        0.0000        0.0000        0.0000        0.0000        0.0000        0.0000        0.0000        0.0000        0.0000        0.0000        0.0000        0.0000        0.0000        0.0000        0.0000        0.0000        0.0000        0.0000        0.0000        0.0000        0.0000        0.0000        0.0000        0.0000        0.0000        0.0000        0.0000        0.0000        0.0000        0.0000        0.0000        0.0000        0.0000        0.0000        0.0000        0.0000        0.0000        0.0000        0.0000        0.0000        0.0000        0.0000        0.0000        0.0000        0.0000        0.0000        0.0000        0.0000        0.0000        0.0000        0.0000        0.0000
        0.0000        0.0000        0.0000        0.0000        0.0000        0.0000        0.0000        0.0000        0.0000        0.0000        0.0000        0.0000        0.0000        0.0000        0.0000        0.0000        0.0000        0.0000        0.0000        0.0000        3.9707        6.6187        2.7647        1.9454        2.5485        1.8606        3.0713        5.4056        7.2224        4.2538        1.6221        1.4099        1.2459        0.7054        1.1955        1.5673        1.5370        0.9858        1.0257        1.3600        1.5922        1.1183        1.3474        0.3360        0.2280        0.4500        0.3780        0.3360        0.1560        0.4380        0.5640        2.1360        2.1900        1.6920        0.9960        0.7538        0.4360        1.1017        0.7607        1.6378        1.6392        1.9645        0.9224        1.7191        1.3029        0.7487        1.8916        0.6359        1.4060        2.0672        2.1002        2.1751        2.2685        1.3761        1.7599        1.2908        0.9672        0.6807        0.7986        0.5182        0.4100        0.9518        0.6429        1.4791        2.4743        2.6320        1.9135        1.8827        1.8957        3.4416        4.2255        3.6139        3.6305        3.4578        3.7800        4.3137        4.6872        4.2870        3.7494        3.8103        3.6828        3.2651        2.8936        2.5373        2.5994        3.0433        1.8609        0.1991        0.2744        0.3793        0.3275        1.3555        1.7981        3.0682        2.9207        3.7448        4.2472        6.2012        8.0175       13.5194       11.3761       10.0117        8.1762        7.9045        9.4080       11.2303       10.7051       14.4351       18.0691       27.1769       22.2072       25.1488       27.9493       35.0672       32.4524       29.9716       31.5043       30.7493       27.8406       22.0688       21.9801       26.6054       29.1026       34.9334       33.0302       37.5900       37.9655       31.3106       30.3872       27.9862       31.1127       31.9207       32.7201       34.9116       33.6491       33.4898       32.1000       34.0222       33.8568       34.7930       35.0962       31.7960       29.7425       30.8434       38.8380       42.9655       42.7882       47.3458       41.7289       61.3478       43.4926       52.2863       63.1126       49.4709       39.7554       47.4381       47.6227       43.0070       35.2784       31.4746       34.1987       27.8404       27.3484       16.9472       16.3931       17.6169       16.7474       19.3394       22.3312        0.0000        0.0000        0.0000        0.0000        0.0000        0.0000        0.0000        0.0000        0.0000        0.0000        0.0000        0.0000        0.0000        0.0000        0.0000        0.0000        0.0000        0.0000        0.0000        0.0000        0.0000        0.0000        0.0000        0.0000        0.0000        0.0000        0.0000        0.0000        0.0000        0.0000        0.0000        0.0000        0.0000        0.0000        0.0000        0.0000        0.0000        0.0000        0.0000        0.0000        0.0000        0.0000        0.0000        0.0000        0.0000        0.0000        0.0000        0.0000        0.0000        0.0000        0.0000        0.0000        0.0000        0.0000        0.0000        0.0000        0.0000        0.0000        0.0000        0.0000
        0.0000        0.0000        0.0000        0.0000        0.0000        0.0000        0.0000        0.0000        0.0000        0.0000        0.0000        0.0000        0.0000        0.0000        0.0000        0.0000        0.0000        0.0000        0.0000        0.0000        0.0000        5.7112        6.0971        2.5297        0.7903        3.2365        5.8098        3.6323        2.9678        2.6532        3.1171        1.8847        0.1542        0.0646        0.1382        0.2927        1.1756        1.3565        0.1212        0.1301        0.1059        0.2573        1.3406        1.3440        0.3000        0.2640        0.1560        1.4580        0.0000        0.0300        0.8040        0.6660        0.4320        0.8940        0.6300        0.6300        0.6772        0.1713        0.9668        0.6645        0.5421        0.7555        1.3576        0.4390        0.3301        0.6289        0.1252        0.5851        0.9345        0.6776        1.8961        1.5340        1.4143        1.5200        1.4190        1.1290        0.8857        0.7014        0.8215        0.3509        0.5211        0.7615        0.7918        1.5626        2.5276        3.4591        2.2951        2.5041        2.8880        2.6788        2.3937        3.1904        3.1903        3.3570        3.3719        3.5061        3.5078        3.4890        3.3761        3.6207        3.3749        2.9867        2.7345        2.3187        1.9239        1.8215        1.6706        0.3434        0.3255        0.2461        0.3707        1.8146        1.9440        2.2637        2.6978        3.5445        3.7856        5.2590        7.0232       13.1224       16.4455        6.2919        5.9221        8.4705        9.7228       11.1076       12.3308       18.2953       22.4773       24.8602       23.2542       25.9801       28.1026       34.1842       32.8922       32.4476       32.4236       33.1269       31.5258       25.3623       27.6178       33.7218       35.0274       36.3137       26.0211       43.2382       34.0744       37.2314       37.1450       35.7090       32.3455       35.2056       35.4095       35.0699       36.0393       40.1619       39.8168       42.6103       39.7515       33.1146       31.2539       30.9792       33.2951       34.8582       40.2800       38.6051       37.6501       41.7802       41.9743       49.9687       46.1623       46.4691       49.8863       54.0313       53.2299       60.9786       58.5824       51.3854       47.3379       44.6238       44.3868       34.5565       30.9880       25.6892       23.6513       24.3483       17.2967       19.2425       22.3084       18.8497        0.0000        0.0000        0.0000        0.0000        0.0000        0.0000        0.0000        0.0000        0.0000        0.0000        0.0000        0.0000        0.0000        0.0000        0.0000        0.0000        0.0000        0.0000        0.0000        0.0000        0.0000        0.0000        0.0000        0.0000        0.0000        0.0000        0.0000        0.0000        0.0000        0.0000        0.0000        0.0000        0.0000        0.0000        0.0000        0.0000        0.0000        0.0000        0.0000        0.0000        0.0000        0.0000        0.0000        0.0000        0.0000        0.0000        0.0000        0.0000        0.0000        0.0000        0.0000        0.0000        0.0000        0.0000        0.0000        0.0000        0.0000        0.0000        0.0000
        0.0000        0.0000        0.0000        0.0000        0.0000        0.0000        0.0000        0.0000        0.0000        0.0000        0.0000        0.0000        0.0000        0.0000        0.0000        0.0000        0.0000        0.0000        0.0000        0.0000        0.0000        5.1085        9.8400        0.6583        1.1831        2.7123        1.7303        0.6604        0.6044        1.4918        1.1881        0.2706        0.2174        0.2557        0.6515        0.6732        1.7588        1.3949        0.7868        0.4828        0.1192        0.4062        1.9088        1.8720        0.3360        0.2340        0.2400        0.6180        0.2942        0.3472        0.2766        1.2186        1.5370        1.8139        0.7653        1.1039        3.3529        2.7956        3.3304        2.0389        0.9175        0.7351        0.6573        0.5066        0.8594        1.2395        1.3401        1.8062        1.5359        3.8602        4.6271        3.6577        2.8868        1.4223        0.9303        1.0475        1.0751        0.7987        1.2741        1.0257        0.6192        0.6261        1.0465        2.0280        2.8742        3.1811        2.2084        1.9976        2.1012        2.1712        1.9004        2.9181        2.8728        2.8504        3.1193        3.1163        3.0736        3.3582        3.5421        3.4214        3.1578        2.6065        2.3063        1.5232        1.2837        1.5446        1.6450        2.7233        2.3460        2.0569        2.0331        2.0819        2.6129        3.0773        3.2989        3.4841        4.4292        7.7288        8.4134        9.0177        7.1232        7.4052        7.1739       10.4543       10.9443       13.0974       14.7526       21.1328       26.8721       20.2116       20.8336       26.4667       41.8935       35.1974       30.4956       31.9877       32.5972       36.7924       39.2331       47.2800       42.7016       37.5078       39.7067       41.9988       42.2290       44.6437       41.1055       45.1649       47.1902       40.1549       46.7410       41.5047       41.2004       38.7718       40.5799       47.5540       57.6314       55.0251       49.1207       38.8169       36.7628       33.8415       35.5207       34.5370       35.1450       36.6796       46.4794       45.5785       46.6664       56.3381       47.8961       59.7673       47.4444       43.4337       43.1298       70.8837       71.5054       78.0894       61.6585       56.6825       61.0368       54.7227       53.9399       43.7192       39.9601       28.7162       25.2590       22.0491       24.0348       20.8295        0.0000        0.0000        0.0000        0.0000        0.0000        0.0000        0.0000        0.0000        0.0000        0.0000        0.0000        0.0000        0.0000        0.0000        0.0000        0.0000        0.0000        0.0000        0.0000        0.0000        0.0000        0.0000        0.0000        0.0000        0.0000        0.0000        0.0000        0.0000        0.0000        0.0000        0.0000        0.0000        0.0000        0.0000        0.0000        0.0000        0.0000        0.0000        0.0000        0.0000        0.0000        0.0000        0.0000        0.0000        0.0000        0.0000        0.0000        0.0000        0.0000        0.0000        0.0000        0.0000        0.0000        0.0000        0.0000        0.0000        0.0000        0.0000        0.0000
        0.0000        0.0000        0.0000        0.0000        0.0000        0.0000        0.0000        0.0000        0.0000        0.0000        0.0000        0.0000        0.0000        0.0000        0.0000        0.0000        0.0000        0.0000        0.0000        0.0000        0.0000       14.2603        8.7490        0.8640        0.9240        2.7567        1.5767        0.8732        0.8598        0.6378        0.7771        0.5250        0.5125        0.1399        0.0065        0.0357        0.0357        0.0774        0.3276        0.0834        0.0894        1.0185        2.3860        1.6020        1.3260        0.9780        0.2880        0.3531        0.0529        0.2941        0.1059        0.0823        0.1941        0.2353        1.3244        2.5686        2.7837        2.2561        0.7566        1.8679        0.3374        0.2249        0.5458        1.5735        0.0736        0.3143        0.7439        0.6217        0.6050        2.0118        2.6610        2.0345        2.3074        2.6008        1.3567        1.4494        0.7405        0.5803        0.8911        1.4019        1.2503        1.6975        1.5663        2.2969        3.0256        3.4694        3.1658        2.5274        2.4641        2.7445        2.3097        2.4142        2.1748        2.9934        3.0038        2.9671        3.0422        3.6378        3.4804        3.0064        2.8855        2.5038        2.1312        1.7138        1.1426        1.2722        1.1563        2.1007        2.3598        2.1567        2.2433        2.8169        2.9169        4.2346        3.1955        3.1536        4.9185        6.6439        5.1744        4.9637        4.5230        9.1478        9.2479       10.1903       10.1036       12.6679       12.3602       12.5186       14.3537       15.0576       24.6710       43.6469       37.7211       36.2301       31.0719       30.8873       31.4145       30.2339       40.6118       47.5602       49.7470       43.1932       36.1080       35.2448       38.2819       37.2782       46.2220       43.2516       56.3052       52.1736       51.7576       45.7909       45.4531       39.0186       41.8987       50.3141       58.4251       69.5409       65.7475       46.1640       39.7771       41.1016       38.3555       38.1793       42.2635       47.8612       43.4940       54.9999       56.1101       49.1664       44.1296       46.9528       49.7938       41.4116       51.2355       72.5233       85.7325       79.7476       67.6315       53.2972       65.3148       61.4556       57.6707       38.4177       35.9602       29.1156       28.4821       24.9491       23.4422       22.7191        0.0000        0.0000        0.0000        0.0000        0.0000        0.0000        0.0000        0.0000        0.0000        0.0000        0.0000        0.0000        0.0000        0.0000        0.0000        0.0000        0.0000        0.0000        0.0000        0.0000        0.0000        0.0000        0.0000        0.0000        0.0000        0.0000        0.0000        0.0000        0.0000        0.0000        0.0000        0.0000        0.0000        0.0000        0.0000        0.0000        0.0000        0.0000        0.0000        0.0000        0.0000        0.0000        0.0000        0.0000        0.0000        0.0000        0.0000        0.0000        0.0000        0.0000        0.0000        0.0000        0.0000        0.0000        0.0000        0.0000        0.0000        0.0000        0.0000
        0.0000        0.0000        0.0000        0.0000        0.0000        0.0000        0.0000        0.0000        0.0000        0.0000        0.0000        0.0000        0.0000        0.0000        0.0000        0.0000        0.0000        0.0000        0.0000        0.0000        0.0000       15.2265        6.2398        0.2147        3.2099        4.2358        1.8136        0.3509        0.0636        0.4487        1.7692        2.2886        1.1068        0.2486        0.6366        0.7327        0.6970        0.8282        0.4171        0.6914        0.2296        2.3980        1.9085        0.2280        0.2280        0.0600        0.0000        0.0000        0.0000        0.0000        0.0000        0.0000        0.0000        0.0000        1.5127        3.9950        1.2476        2.0522        1.6757        1.8081        1.2481        1.8345        1.9765        1.9146        0.9854        0.7761        0.2280        0.1331        0.5630        1.6830        1.8736        1.1284        1.6078        2.2120        1.5074        0.8941        0.9317        0.9559        0.6757        1.2087        1.0120        1.7037        1.3952        2.8864        3.4202        3.9127        3.3319        2.7944        2.6877        2.4457        2.0964        2.1955        2.5831        2.7494        2.3352        2.4549        3.1298        3.2411        2.7127        2.7291        2.5564        2.7936        3.7181        2.1668        1.4143        1.6407        3.1265        4.2635        2.3932        2.3737        2.5593        2.8849        2.8599        2.4383        4.4404        4.3789        4.3061        6.2882        4.9309        3.6776        4.2141        6.7982        8.6529        9.5268        9.9043       10.7676       11.4840       15.1095       16.3599       24.0258       26.4287       35.2232       31.1378       30.6931       31.7251       31.5728       34.8130       31.8633       32.9618       41.6564       41.0352       43.2398       43.4855       49.5755       47.4340       54.4884       60.3453       66.4803       58.5596       54.9350       43.5794       41.9051       44.1082       44.5819       47.4425       56.5382       60.8913       69.1407       65.7418       58.1235       49.4409       42.8279       38.8512       38.8695       39.3705       37.1884       45.1694       52.5018       44.4855       43.2286       40.8575       46.0798       48.4760       47.6094       49.0072       66.6713       72.4622       63.3283       61.4504       51.9685       54.3827       80.4564       65.5146       53.9370       41.2549       37.7514       33.3019       25.4320       22.5882       22.9783       26.6106        0.0000        0.0000        0.0000        0.0000        0.0000        0.0000        0.0000        0.0000        0.0000        0.0000        0.0000        0.0000        0.0000        0.0000        0.0000        0.0000        0.0000        0.0000        0.0000        0.0000        0.0000        0.0000        0.0000        0.0000        0.0000        0.0000        0.0000        0.0000        0.0000        0.0000        0.0000        0.0000        0.0000        0.0000        0.0000        0.0000        0.0000        0.0000        0.0000        0.0000        0.0000        0.0000        0.0000        0.0000        0.0000        0.0000        0.0000        0.0000        0.0000        0.0000        0.0000        0.0000        0.0000        0.0000        0.0000        0.0000        0.0000        0.0000
        0.0000        0.0000        0.0000        0.0000        0.0000        0.0000        0.0000        0.0000        0.0000        0.0000        0.0000        0.0000        0.0000        0.0000        0.0000        0.0000        0.0000        0.0000        0.0000        0.0000        0.0000        0.0000       11.5473        0.1748        3.4720        5.3475        2.1107        0.3817        0.9499        0.9944        0.9927        3.7032        3.5294        2.1387        1.4880        1.0375        0.1967        0.6438        0.3755        3.7080        5.6392        2.9761        2.9585        0.1620        0.0360        0.0000        0.0000        0.0000        0.5062        0.0000        0.0000        0.0059        0.1353        0.8061        1.1183        1.2364        1.7457        1.1147        2.0749        2.8452        1.4620        1.9270        3.3611        4.4284        4.3093        2.8022        2.6188        2.7164        3.5387        1.1235        1.2982        0.9933        1.6912        2.3218        1.3512        0.7868        0.9883        1.4813        1.4982        1.5072        1.9704        1.6379        1.5157        2.8304        3.4937        3.4951        3.0662        2.9069        3.3764        2.8315        2.3635        2.1842        2.1527        1.9825        2.2252        2.5982        3.0332        2.8188        2.4719        2.4771        2.6106        2.6767        2.7832        1.6794        1.4691        2.1635        2.0749        2.9966        2.7080        2.2998        2.3351        2.9394        2.5483        2.2215        2.9669        5.0100        4.0640        4.9703        3.3533        4.3879        4.7539        7.1458        7.1410       10.6999       14.4764       12.7465       13.6758       13.9512       13.9833       17.6716       24.8081       41.6305       50.5613       32.7617       32.7262       35.8742       32.1950       31.6063       36.2463       38.6728       43.3955       48.8581       56.1932       63.9635       71.1639       72.0695       68.8660       59.2004       43.0723       40.9411       38.6274       41.5969       48.5371       51.8593       56.4368       55.5278       59.7338       65.9825       63.7351       61.7654       45.1568       41.7767       41.9511       45.2979       37.0943       39.0284       44.1203       50.1047       46.2584       41.7415       42.5217       47.6895       44.9003       43.7011       48.0141       65.1101       63.1227       59.8726       77.3392       73.0445       61.2191       61.5337       62.0973       65.3769       56.9777       44.8876       25.2843       25.0635       26.3988       25.5243       27.2413        0.0000        0.0000        0.0000        0.0000        0.0000        0.0000        0.0000        0.0000        0.0000        0.0000        0.0000        0.0000        0.0000        0.0000        0.0000        0.0000        0.0000        0.0000        0.0000        0.0000        0.0000        0.0000        0.0000        0.0000        0.0000        0.0000        0.0000        0.0000        0.0000        0.0000        0.0000        0.0000        0.0000        0.0000        0.0000        0.0000        0.0000        0.0000        0.0000        0.0000        0.0000        0.0000        0.0000        0.0000        0.0000        0.0000        0.0000        0.0000        0.0000        0.0000        0.0000        0.0000        0.0000        0.0000        0.0000        0.0000        0.0000        0.0000
        0.0000        0.0000        0.0000        0.0000        0.0000        0.0000        0.0000        0.0000        0.0000        0.0000        0.0000        0.0000        0.0000        0.0000        0.0000        0.0000        0.0000        0.0000        0.0000        0.0000        0.0000        6.1320        7.5113        5.0516        8.5784       14.3851        7.8788        4.7524        6.4130        3.2107        2.0068        0.9340        3.2549        3.4892        4.5875        3.9431        2.0210        2.4822        2.3489        1.5866        1.3719        1.4445        1.1183        0.7207        0.6966        1.0292        0.0000        0.1635        0.8142        1.6644        0.0474        0.1530        0.0227        0.0226        0.5100        0.1081        1.0796        0.7389        0.9213        0.8025        0.8939        1.7458        2.1868        1.8123        2.3944        1.2888        2.2975        4.4564        2.6595        2.4447        2.9971        1.8153        0.8018        0.6829        0.8647        0.9865        1.5657        2.6760        3.1655        2.3500        2.3671        2.1663        2.7052        3.3022        3.7842        3.9549        3.4979        3.4606        3.5383        3.6979        3.4469        2.4758        2.2205        2.2783        2.5241        3.1180        3.8523        3.9416        2.9750        2.1570        2.2082        1.9065        2.5682        2.3598        1.7939        1.7422        2.1320        3.3050        3.1385        2.4095        2.7790        2.7251        2.5640        1.9459        5.3322        7.7060        8.4418        8.7813        6.8534        6.7228        8.1878       10.1121       12.0426       12.8847       15.0929       15.0286       11.2552       14.5516       20.4987       26.4727       40.4641       36.3155       37.2595       35.4118       37.0324       37.5106       38.3705       37.9910       38.3153       51.3983       54.4327       53.3860       65.9881       81.5854       71.6956       70.5485       72.0313       55.7321       46.7245       45.3460       46.1542       43.3501       48.0808       47.8377       47.8513       43.1273       59.8439       51.2541       68.0132       58.9406       41.9817       45.0030       43.4531       43.9151       44.4682       42.0613       45.1833       45.0692       44.8035       48.1767       50.5582       67.2930       72.0198       60.7191       62.3402       79.1160       90.4709       94.8494      137.0997      110.5081       81.6561       76.4378       84.0484      100.4783       89.3301       67.4407       43.9562       37.0157       35.0842       34.1869       36.3238       40.7835        0.0000        0.0000        0.0000        0.0000        0.0000        0.0000        0.0000        0.0000        0.0000        0.0000        0.0000        0.0000        0.0000        0.0000        0.0000        0.0000        0.0000        0.0000        0.0000        0.0000        0.0000        0.0000        0.0000        0.0000        0.0000        0.0000        0.0000        0.0000        0.0000        0.0000        0.0000        0.0000        0.0000        0.0000        0.0000        0.0000        0.0000        0.0000        0.0000        0.0000        0.0000        0.0000        0.0000        0.0000        0.0000        0.0000        0.0000        0.0000        0.0000        0.0000        0.0000        0.0000        0.0000        0.0000        0.0000        0.0000        0.0000
        0.0000        0.0000        0.0000        0.0000        0.0000        0.0000        0.0000        0.0000        0.0000        0.0000        0.0000        0.0000        0.0000        0.0000        0.0000        0.0000        0.0000        0.0000        0.0000        0.0000        8.2976       10.0757        6.0768        1.6622        2.3337        2.2289        6.9713        9.2377        4.4619        6.4347        3.4395        1.0989        2.7472        2.8631        6.2837        8.4664        6.1852        7.1700        2.8136        3.5341        3.8500        4.7989        2.4317        1.2735        3.2572        3.8330        0.7057        2.2875        1.4479        1.3035        0.2478        0.0906        0.1528        0.1529        0.3910        1.3291        1.8065        1.8126        2.3953        2.3288        3.7688        2.9958        4.5404        2.3462        1.8614        3.9064        1.7400        0.9537        1.4354        2.7617        3.1371        0.7838        0.7711        0.9166        1.4355        1.7241        1.5997        1.8339        2.0762        1.7867        2.7642        2.5861        2.9290        3.2845        3.6618        3.4931        3.3059        2.8356        3.1329        3.0158        2.8459        2.4623        2.1096        2.5560        3.9101        4.4596        3.8485        2.8946        2.7333        2.1384        1.6727        1.8864        1.7690        1.5536        1.5313        1.6945        2.1219        3.0183        2.7223        2.9555        2.6400        2.1331        2.5447        2.5797        5.8893        8.7818        9.3872        9.5902        8.3524        8.9271       13.0594       13.2178       12.4825        9.2842       14.3863       13.8485       13.8599       14.1878       18.1221       20.0908       25.3409       25.1428       29.1662       31.7277       36.2492       44.7598       49.5247       48.5266       59.5326       60.8664       65.5556       70.8058       79.0619       89.1174       80.8069       63.2870       55.6161       43.7033       41.4626       43.7860       46.5140       47.7521       44.7168       47.1484       45.6758       45.5999       65.0327       53.6023       53.5207       46.5307       45.7121       50.0569       44.5322       47.1625       49.0810       41.1547       42.4296       53.4136       48.2654       57.8434       61.7418       88.7988      115.1101       68.1536       70.6773       88.7036      103.8913      121.8262      134.0441      100.7448       95.3011       79.3166       68.4370       68.7113       69.9002       66.1864       55.0678       41.7490       37.7869       40.3540       43.8511       37.9231       40.1983        0.0000        0.0000        0.0000        0.0000        0.0000        0.0000        0.0000        0.0000        0.0000        0.0000        0.0000        0.0000        0.0000        0.0000        0.0000        0.0000        0.0000        0.0000        0.0000        0.0000        0.0000        0.0000        0.0000        0.0000        0.0000        0.0000        0.0000        0.0000        0.0000        0.0000        0.0000        0.0000        0.0000        0.0000        0.0000        0.0000        0.0000        0.0000        0.0000        0.0000        0.0000        0.0000        0.0000        0.0000        0.0000        0.0000        0.0000        0.0000        0.0000        0.0000        0.0000        0.0000        0.0000        0.0000        0.0000        0.0000
        0.0000        0.0000        0.0000        0.0000        0.0000        0.0000        0.0000        0.0000        0.0000        0.0000        0.0000        0.0000        0.0000        0.0000        0.0000        0.0000        0.0000        0.0000        0.0000        0.0000        8.3786        6.8198        8.0488        3.6594        5.1499        3.7673        5.1076        7.8203        8.3048        8.2491        3.7578        3.8444        3.5935        2.3128        3.8752        5.9611        6.5467        8.3671        7.3923        6.1067        6.3436        4.0562        3.4248        5.9391        3.7833        6.8906        6.1482        4.6217        5.3488        5.5720        4.0656        4.2659        5.3989        3.0086        2.8727        0.6474        1.0398        1.7971        3.4799        3.7228        5.6165        5.3167        5.6409        2.9317        3.6841        2.9288        1.4262        2.1174        2.7643        3.0017        2.9309        1.9167        1.2092        1.2210        0.9226        1.2455        2.3253        2.7300        2.2494        2.5584        3.8229        3.4051        3.6995        3.4175        3.0461        2.9167        3.2460        3.2986        2.8932        3.1603        3.3748        2.8927        2.5381        2.0785        2.3031        3.3492        4.1419        3.3803        2.5168        1.8253        1.6423        1.5023        1.4096        1.4773        1.4507        1.6900        1.9423        2.4891        2.8099        2.6750        2.2455        2.1244        1.8868        3.0229        4.5121        7.8876        8.8976       12.7626        9.6168       10.0157       14.6727       12.7340       10.8388        7.6496       10.6318       14.0639       13.5552       16.0056       23.9903       20.7954       24.1832       29.4103       31.5027       36.4194       43.2772       55.2643       61.3778       58.8426       56.9477       73.9745       82.1936       79.0776       83.0511       79.4183       80.8344       66.4678       60.0994       49.6826       46.4772       52.3324       48.4659       52.7774       49.2380       52.5311       62.1690       63.7250       60.8929       51.5324       44.0506       43.1127       44.4458       44.7236       44.6179       52.7467       50.2273       59.3600       59.2889       68.0139       61.8148       72.4515       84.3327      116.2264      108.4936      120.2317       77.0042       81.8936       80.8083      109.2069      103.0942       97.2469       97.2354       67.8182       63.1576       56.5856       54.0592       59.0402       47.0833       37.9168       38.2421       39.8006       39.4627       33.7699       26.8126       24.0752        0.0000        0.0000        0.0000        0.0000        0.0000        0.0000        0.0000        0.0000        0.0000        0.0000        0.0000        0.0000        0.0000        0.0000        0.0000        0.0000        0.0000        0.0000        0.0000        0.0000        0.0000        0.0000        0.0000        0.0000        0.0000        0.0000        0.0000        0.0000        0.0000        0.0000        0.0000        0.0000        0.0000        0.0000        0.0000        0.0000        0.0000        0.0000        0.0000        0.0000        0.0000        0.0000        0.0000        0.0000        0.0000        0.0000        0.0000        0.0000        0.0000        0.0000        0.0000        0.0000        0.0000        0.0000        0.0000
        0.0000        0.0000        0.0000        0.0000        0.0000        0.0000        0.0000        0.0000        0.0000        0.0000        0.0000        0.0000        0.0000        0.0000        0.0000        0.0000        0.0000        0.0000        0.0000        0.0000        5.1180        4.5589        5.3909        2.3809        5.0305        4.6326        4.4564        2.8293        3.2980        3.1285        4.5240        7.3812        4.4919        3.8878        3.2295        6.9819        6.5230        3.1934        0.7059        0.3061        0.4972        0.8182        3.7619        4.0698        5.9860        6.8723       10.1717        8.6213        6.5873        3.0565        1.0318        4.1487        4.4563        5.0694        5.8918        5.0688        5.4589        4.0561        4.0217        5.5631        5.3263        1.7242        4.4505        4.0359        1.1084        1.9867        1.4929        2.0967        3.0739        2.1802        1.7110        1.1492        0.9629        1.0714        1.0577        2.1677        2.4954        2.9655        3.2905        3.0731        3.7226        3.4053        4.3841        3.5708        3.5417        3.4233        3.2283        3.3998        3.6597        4.3913        3.0890        1.8850        1.6200        1.6513        1.5202        2.1620        3.5466        3.2101        3.7753        2.3374        1.8529        1.6933        2.1971        1.7716        1.7742        1.4538        1.6897        2.2260        2.0876        2.5270        1.8353        1.7983        1.5325        2.1020        2.9563        4.0132        6.8987        7.3819        8.3582       10.3034       12.3024       11.9896       10.5931        8.7919       11.1145       13.2771       11.4243       20.4655       26.3726       21.5027       26.6027       32.3181       37.1757       61.1026       65.0140       73.3301       65.1353       65.2255       56.0915       76.9214       79.6756       79.9782       81.0104       90.8399       77.3562       65.1050       59.1345       57.7599       57.1543       63.3111       68.4617       58.0215       55.7414       54.9668       60.5273       63.5454       61.9417       47.3484       39.9082       38.8651       39.1143       44.1015       44.7938       78.0813       75.3549       70.7176       63.2774       61.0363       57.0180       62.7656       66.3529       86.1160       98.3809      110.9739       70.4222      103.2416      110.9204      100.9276       92.9140       92.1142      109.9795       77.9327       62.1888       54.4274       53.8170       61.7390       43.9298       39.1871       42.0647       35.6775       34.8080       30.5900       23.7842       22.8627       24.2671        0.0000        0.0000        0.0000        0.0000        0.0000        0.0000        0.0000        0.0000        0.0000        0.0000        0.0000        0.0000        0.0000        0.0000        0.0000        0.0000        0.0000        0.0000        0.0000        0.0000        0.0000        0.0000        0.0000        0.0000        0.0000        0.0000        0.0000        0.0000        0.0000        0.0000        0.0000        0.0000        0.0000        0.0000        0.0000        0.0000        0.0000        0.0000        0.0000        0.0000        0.0000        0.0000        0.0000        0.0000        0.0000        0.0000        0.0000        0.0000        0.0000        0.0000        0.0000        0.0000        0.0000        0.0000
        0.0000        0.0000        0.0000        0.0000        0.0000        0.0000        0.0000        0.0000        0.0000        0.0000        0.0000        0.0000        0.0000        0.0000        0.0000        0.0000        0.0000        0.0000        0.0000        0.0000        0.0000        7.7106       10.9008       15.5001       17.1659       15.9664       14.5803       12.0939       13.6488       11.9365        8.4324        3.2343        1.6453        1.6455        4.1325        5.6740        4.1659        3.3684        6.0262        7.9405        4.8472        3.3548        4.6395        4.8064        6.3946        6.6500        5.1820        4.9199        6.4634        5.4310        2.5111        2.7965        4.4150        4.6550        5.2582        5.0015        4.1572        3.7697        3.0790        2.5655        1.7113        0.5630        0.5282        0.8428        1.2558        2.1459        1.8594        1.3647        1.9671        4.3316        3.9135        2.2659        2.5358        1.1526        2.0345        2.2219        2.5709        3.0565        3.3650        3.3818        3.8865        4.5289        4.6100        5.0531        5.1756        4.5473        3.3671        2.7669        2.4222        2.6396        4.1214        1.3146        1.5700        1.5851        1.9903        3.4189        7.9744        2.5693        0.6624        1.1197        1.1835        2.8254        3.6862        2.1048        2.6804        2.3766        3.7337        3.3907        3.7417        3.5363        3.2656        3.7108        2.1430        2.4019        2.5432        4.6083        8.2506        9.1141       10.2677       15.6525       15.3951       15.1028       13.5114        6.2996        5.4528        6.8886        8.6136       21.5689       24.8266       28.5501       35.0735       41.2355       49.4796       78.6245       74.2060       64.2873       73.6429       80.2620       74.4408       74.7556       72.5196       70.4401       72.1947      104.0534       82.2549       61.7510       56.5661       59.2645       66.2567       64.9127       71.4903       67.0877       62.9141       71.3536       71.0543       64.6773       57.2655       45.4892       46.0798       48.3625       52.2372       58.7033       62.9344       79.6184       84.5717       78.8969       80.8411       69.9746       73.2104       88.0312       91.2289       92.5293      115.7621       96.2025      109.0294      119.0600      123.0858       95.0220       92.2709       83.3735       80.5336       64.4667       54.3789       47.2808       42.9199       40.5515       64.5296       52.8518       43.9579       34.7379       49.9287       39.0074       28.7268       26.6213       31.3000       14.9400        0.0000        0.0000        0.0000        0.0000        0.0000        0.0000        0.0000        0.0000        0.0000        0.0000        0.0000        0.0000        0.0000        0.0000        0.0000        0.0000        0.0000        0.0000        0.0000        0.0000        0.0000        0.0000        0.0000        0.0000        0.0000        0.0000        0.0000        0.0000        0.0000        0.0000        0.0000        0.0000        0.0000        0.0000        0.0000        0.0000        0.0000        0.0000        0.0000        0.0000        0.0000        0.0000        0.0000        0.0000        0.0000        0.0000        0.0000        0.0000        0.0000        0.0000        0.0000        0.0000        0.0000
        0.0000        0.0000        0.0000        0.0000        0.0000        0.0000        0.0000        0.0000        0.0000        0.0000        0.0000        0.0000        0.0000        0.0000        0.0000        0.0000        0.0000        0.0000        0.0000        0.0000        0.0000        7.0243        8.4242       18.3378       21.1223       20.3335       18.5783       18.2964       16.9190       14.9082       10.8763        2.5657        1.8782        2.3550        2.8676        2.5602        1.5487        2.1903        3.1387        1.7746        1.4619        2.6243        3.9284        3.9684        4.3369        3.3386        3.9160        1.3617        2.2440        2.2545        1.7459        2.3246        3.3328        2.1151        5.7599        6.4278        2.9693        6.4227        5.5187        6.1559        1.1835        0.7804        1.7044        0.8830        1.1376        0.5804        0.4979        0.6701        1.7398        5.7224        2.9974        1.7824        3.0526        2.4874        1.6894        3.1086        2.9085        4.0798        4.4807        4.4148        4.0621        4.1599        5.0879        5.2759        4.9924        5.2622        4.3134        2.8542        2.2252        2.0672        2.9603        2.5070        4.8727        3.0037        2.4429        3.2750        4.0104        9.0453        2.6952        1.6793        1.3657        1.1489        1.4772        1.7156        3.3759        2.8943        3.1978        2.2457        2.4075        3.1739        3.1068        4.3760        2.9506        2.6513        1.8310        3.7396        3.9117        6.7182        8.2226       14.2985       19.2321       17.4468       14.7957        6.2633        5.6724        6.3623        9.2274       19.8075       27.0847       35.6715       40.4362       55.2272       54.5604       62.7737       83.9878       76.1903       66.5529       78.1869       78.1505       74.7905       77.4675       77.2548       82.3133      105.1291       94.3205       70.4524       69.6903       75.2428       70.2771       63.0752       66.6538       61.3989       66.3623       66.5568       52.0903       49.0211       53.9425       48.7737       50.5341       55.0678       53.8549       54.8825       76.9951       68.1022       74.1390       77.7897       85.1468       79.7115       90.1287       98.9887      100.4432      104.5225      106.6285      114.5674      118.8557      107.6213      114.6800       88.9720       96.1000       68.7037       62.0252       67.1318       68.0962       45.0733       42.0419       46.5697       38.5147       37.6166       31.9645       43.7435       64.6158       61.1547       49.8382       32.2859       30.0033       29.7000        0.0000        0.0000        0.0000        0.0000        0.0000        0.0000        0.0000        0.0000        0.0000        0.0000        0.0000        0.0000        0.0000        0.0000        0.0000        0.0000        0.0000        0.0000        0.0000        0.0000        0.0000        0.0000        0.0000        0.0000        0.0000        0.0000        0.0000        0.0000        0.0000        0.0000        0.0000        0.0000        0.0000        0.0000        0.0000        0.0000        0.0000        0.0000        0.0000        0.0000        0.0000        0.0000        0.0000        0.0000        0.0000        0.0000        0.0000        0.0000        0.0000        0.0000        0.0000        0.0000        0.0000
        0.0000        0.0000        0.0000        0.0000        0.0000        0.0000        0.0000        0.0000        0.0000        0.0000        0.0000        0.0000        0.0000        0.0000        0.0000        0.0000        0.0000        0.0000        0.0000        0.0000        0.0000        7.2256        9.1696       18.7316       21.6290       22.5529       20.8618       20.1437       17.6820       15.2950       12.1024        1.8908        1.6985        1.4627        1.7053        1.7341        3.1862        3.7865        4.2807        6.9805        3.5925        2.8717        4.6695        2.4566        1.2629        0.5167        2.0664        5.7962        7.0651        2.2938        3.5584        2.0617        2.6408        2.0680        3.8933        9.9623        4.6438        3.9158        2.7899        1.2315        1.6818        1.7706        2.0278        1.9434        2.8719        1.6571        1.0672        1.5616        1.9372        3.7399        2.4541        2.0655        2.2021        1.5319        2.5057        4.4189        3.7204        3.7926        3.9543        3.7540        4.7217        5.1957        4.0870        3.2550        3.2545        3.6384        3.6839        2.6495        3.3767        3.9746        3.7838        4.3020        4.1793        5.4313        4.9481        2.5959        5.7299        5.0837        4.1115        2.0660        6.8797        1.7974        2.3980        2.0430        3.0854        3.3434        2.9334        1.7132        1.8239        1.3907        1.1149        1.5954        3.0666        2.5905        1.9635        2.9420        2.9449        5.0110        5.6500       16.5948       17.6523       16.4056       14.6092        6.9012        6.6846        6.8639        9.9976       25.1734       27.7140       39.6254       38.5813       41.6213       53.5561       67.6574       71.9652       58.9494       61.3320       72.9679       74.9129       74.0284       77.7610       90.8657       78.2697      105.7258      103.2892       72.8626       83.0085       82.1943       79.2764       71.3354       63.1439       58.7882       59.0868       52.3570       51.5488       55.8901       47.5935       45.8287       54.3690       56.0306       53.6767       54.7173       54.2069       61.0580       65.7689       87.3485      102.5417       85.5285      112.3375      101.7046      114.5437      125.8086      125.8117      110.5203       96.9656       92.2458       99.6024       91.4473       95.6268       68.9986       58.8459       82.1348       56.7402       49.3979       47.5963       47.5649       41.9379       58.9967       51.7929       63.5862       33.3039       35.3077       34.3721       33.3459       43.2526       29.6100        0.0000        0.0000        0.0000        0.0000        0.0000        0.0000        0.0000        0.0000        0.0000        0.0000        0.0000        0.0000        0.0000        0.0000        0.0000        0.0000        0.0000        0.0000        0.0000        0.0000        0.0000        0.0000        0.0000        0.0000        0.0000        0.0000        0.0000        0.0000        0.0000        0.0000        0.0000        0.0000        0.0000        0.0000        0.0000        0.0000        0.0000        0.0000        0.0000        0.0000        0.0000        0.0000        0.0000        0.0000        0.0000        0.0000        0.0000        0.0000        0.0000        0.0000        0.0000        0.0000        0.0000
        0.0000        0.0000        0.0000        0.0000        0.0000        0.0000        0.0000        0.0000        0.0000        0.0000        0.0000        0.0000        0.0000        0.0000        0.0000        0.0000        0.0000        0.0000        0.0000        0.0000        0.0000        5.8701        7.3749       16.7713       19.8958       20.0008       19.8102       18.4455       15.9732       12.9258       11.2512        4.2302        4.4661        3.5118        1.1315        0.9903        3.4121        3.8666        4.9640        6.5058        4.2577        3.2420        1.6323        1.1238        1.4796        4.4744        2.9388        2.4309        1.1738        3.1186        2.0149        1.1355        3.1772        0.9126        3.8988        3.3390        2.9115        6.5386        3.5233        2.5804        1.2415        1.1415        6.2780        2.6795        2.6601        2.0612        2.7261        4.8622        3.7454        2.9751        1.2325        1.8914        2.2593        2.5496        3.2391        3.8604        4.0843        4.1180        3.9486        4.3386        5.3290        4.5560        5.1116        3.5549        3.4127        2.9171        2.9301        2.4388        2.3906        3.2811        4.1519        2.0557        5.0299        3.7599        3.0879        2.0662        4.0998        8.1688        7.7980        3.0287        3.2979        1.7619        1.2329        2.1515        2.8134        2.6352        2.6233        1.6352        1.5099        1.3892        1.4047        2.5824        2.8221        1.8466        2.1667        5.3036        2.4527        5.8169        7.7030       13.6314       16.1441       16.9415       15.2367        7.8649        6.6108        7.7604       14.6301       29.6491       28.4730       32.4651       36.1528       39.8374       50.5881       66.9981       83.7885       81.5520       76.8679       84.3296       76.5823       70.0592       65.4513       72.8239       66.0803      105.3000       98.2565       85.4004       98.9824       92.6100       79.9877       65.2834       60.0690       63.6107       58.4165       61.8893       53.4842       56.0702       45.4214       43.1431       43.5220       48.1970       53.4893       54.0606       50.9663       59.6756       72.2636       88.0442       78.9670       83.6433       93.8360       90.6291       88.9229       93.4052      114.4669       92.5326       93.4010       92.6262       94.9344       90.0103       80.0909       67.9484       67.5871       64.0123       60.1027       61.1165       63.8072       59.6518       49.8450       51.1703       41.4115       48.7399       38.2985       31.2416       39.2550       36.3408       34.7649        0.0000        0.0000        0.0000        0.0000        0.0000        0.0000        0.0000        0.0000        0.0000        0.0000        0.0000        0.0000        0.0000        0.0000        0.0000        0.0000        0.0000        0.0000        0.0000        0.0000        0.0000        0.0000        0.0000        0.0000        0.0000        0.0000        0.0000        0.0000        0.0000        0.0000        0.0000        0.0000        0.0000        0.0000        0.0000        0.0000        0.0000        0.0000        0.0000        0.0000        0.0000        0.0000        0.0000        0.0000        0.0000        0.0000        0.0000        0.0000        0.0000        0.0000        0.0000        0.0000        0.0000        0.0000
        0.0000        0.0000        0.0000        0.0000        0.0000        0.0000        0.0000        0.0000        0.0000        0.0000        0.0000        0.0000        0.0000        0.0000        0.0000        0.0000        0.0000        0.0000        0.0000        0.0000        0.0000        0.0000        8.9827       18.1424       21.0341       20.9682       18.4383       13.5561       11.3767        8.9863        6.8803        1.1974        0.3733        0.4936        0.7064        3.8850        4.8461        4.8842        3.8961        2.5692        1.7565        1.6823        1.9935        2.9257        2.4576        3.2229        3.1463        5.5831        4.3809        2.6966        2.0229        3.6758        1.3560        2.5889        2.8748        1.6746        1.9228        1.8696        2.4799        2.5903        2.6889        1.7555        3.2302        2.0150        0.7328        1.4007        1.3865        2.0538        1.5632        1.3460        1.5701        1.4420        2.0689        2.1384        3.0296        6.6649        7.3616        6.8770        5.9622        5.7204        5.4024        5.4094        4.8568        3.9105        3.9300        4.1574        4.1521        5.0008        4.9308        4.9821        6.3119        4.6494        6.4290        6.3170        4.5901        8.8156        2.1699        4.3430       10.1595        4.4216        0.9921        2.4456        1.5356        1.7458        2.7068        2.3291        2.6385        2.7723        3.6019        3.3258        3.4390        4.4780        5.1862        4.2294        5.8427        6.7104        6.4183        9.5716       11.6061       13.5741       16.2738       16.5962       15.2474       10.1278        9.8317       13.1709       21.3719       30.2946       37.2832       38.1310       42.5958       44.2152       75.7246       80.8457       83.3718       56.4743       86.4483       54.5855       49.5078       53.0649       52.1757       53.2877       57.1422       96.4783      104.5139      106.5995      120.1006       94.5164      103.1726      100.2265       83.1400       59.8974       62.1656       64.2544       53.3854       51.0083       38.0854       36.2300       39.0465       49.3374       59.9107       79.0387       83.0611       76.8432       94.4318       87.7436       72.8780       70.2658       84.9730       87.2584       87.4234       77.3986       85.5579       81.7833       90.2082       77.9081       76.6010       74.4925       71.1951       76.0895       77.2331       69.1945       64.9854       60.7968       61.8424       48.5306       51.2958       40.2952       40.6441       38.7453       32.9684       36.9121       46.9663       38.8339       48.9802       36.4142       44.7598       60.2328       59.9587        0.0000        0.0000        0.0000        0.0000        0.0000        0.0000        0.0000        0.0000        0.0000        0.0000        0.0000        0.0000        0.0000        0.0000        0.0000        0.0000        0.0000        0.0000        0.0000        0.0000        0.0000        0.0000        0.0000        0.0000        0.0000        0.0000        0.0000        0.0000        0.0000        0.0000        0.0000        0.0000        0.0000        0.0000        0.0000        0.0000        0.0000        0.0000        0.0000        0.0000        0.0000        0.0000        0.0000        0.0000        0.0000        0.0000        0.0000        0.0000        0.0000        0.0000
        0.0000        0.0000        0.0000        0.0000        0.0000        0.0000        0.0000        0.0000        0.0000        0.0000        0.0000        0.0000        0.0000        0.0000        0.0000        0.0000        0.0000        0.0000        0.0000        0.0000        0.0000        0.0000        0.0000        0.0000        0.0000        0.0000       16.0851       11.0447        8.9231        7.0265        4.9929        0.7721        0.2844        0.4442        0.9492        5.3430        6.6264        6.6012        5.4344        3.5228        3.6119        2.9177        1.9061        0.4774        3.7133        5.4716        4.3170        4.4359        3.1056        3.3369        6.3367        3.1546        0.8329        3.0309        2.5492        1.7582        1.8245        1.7388        1.8363        1.9951        1.4853        0.9429        1.3937        1.4580        0.9581        1.8276        0.7594        1.0100        0.7793        1.3489        1.9856        1.8354        2.1310        3.3296        4.4164        5.6730        5.7643        6.0958        5.1895        5.3382        5.6961        5.7344        5.4535        4.1326        3.9301        4.6244        5.8242        6.9688        7.4247        6.7261        6.3268        5.1944        5.0157        7.1352        8.0679        6.3629       11.0310        4.0064        5.5192        3.3971        0.4919        5.2412        1.8059        1.4097        2.2905        2.1436        2.4713        2.6286        3.2217        3.3841        3.7019        2.9949        2.9991        4.5265        6.0082        7.1600        7.8094        8.7877       10.2887       13.8383       16.0172       15.4549       15.3365       10.0628       11.2280       11.1787       15.6432       32.3965       39.1926       41.0829       46.9186       76.0189       58.2822       55.6805       53.5089       48.5657       46.6862       43.2221       53.2633       56.4993       56.7035       55.9857       54.0455      100.0208      112.7535      111.7210      104.0625       99.0553      100.5254       94.4095       77.4616       62.9828       54.2673       51.5737       46.8681       37.9898       36.8589       33.7848       37.5874       51.4241       58.7740       80.4628       84.4752      141.3657      106.6582       89.8750       67.6377       69.1653       78.0447       87.6962      108.7096      100.0924      103.9519       84.2709       76.6932       70.8952       72.4179       77.7997       73.8446       81.1857       83.3611       77.9230       67.9755       57.0376       64.8301       63.2007       62.3580       57.6423       49.1273       47.2286       43.9153       43.4820       58.0815       78.3561       66.0079       44.9571       47.9720       65.2531       71.2303        0.0000        0.0000        0.0000        0.0000        0.0000        0.0000        0.0000        0.0000        0.0000        0.0000        0.0000        0.0000        0.0000        0.0000        0.0000        0.0000        0.0000        0.0000        0.0000        0.0000        0.0000        0.0000        0.0000        0.0000        0.0000        0.0000        0.0000        0.0000        0.0000        0.0000        0.0000        0.0000        0.0000        0.0000        0.0000        0.0000        0.0000        0.0000        0.0000        0.0000        0.0000        0.0000        0.0000        0.0000        0.0000        0.0000        0.0000        0.0000        0.0000        0.0000
        0.0000        0.0000        0.0000        0.0000        0.0000        0.0000        0.0000        0.0000        0.0000        0.0000        0.0000        0.0000        0.0000        0.0000        0.0000        0.0000        0.0000        0.0000        0.0000        0.0000        0.0000        0.0000        0.0000        0.0000        0.0000        0.0000        0.0000        9.5825        7.4410        5.6356        4.1206        0.7516        0.3628        0.3826        0.4873        4.8922        6.9138        7.0013        5.5642        3.6307        2.4733        1.4574        1.1597        2.4970        3.4019        2.4922        2.1395        3.4137        2.0148        3.7805        4.0774        2.8277        0.7205        3.2586        3.7834        1.7007        1.0201        0.9012        0.7917        0.9121        0.7851        0.4792        0.3260        0.4404        0.5523        0.5654        0.9230        1.4748        0.8866        1.3920        1.8746        1.6166        3.0363        2.6049        3.2794        4.9256        5.9206        7.9989        5.7578        5.6900        5.6689        5.6909        5.6251        4.6023        4.4685        4.8299        5.0620        6.0959        7.1434        7.4758        6.4139        6.2268        5.2309        4.6459        5.1248        5.0361        5.3268        9.5830        2.9527        0.5823        0.4512        0.9658        0.3153        0.9319        1.2018        2.4107        2.5171        3.1267        3.2809        3.4067        3.6817        2.7516        2.8599        4.3455        5.1667        6.6248        8.5024        8.8681       10.4650       13.3842       15.2272       16.1210       15.2555       10.5856       10.0738       11.8280       16.6227       31.3247       39.3009       45.8998       53.0999       48.0084       48.3687       50.3520       52.1972       51.8611       51.7121       48.8446       54.7011       60.3773       59.9024       58.9472       60.7394      121.0650      123.5829       94.8169       93.0090       98.0605       96.6787       81.9940       78.6140       58.7156       46.3940       34.9340       35.4523       29.4548       32.1035       32.9443       44.4938       63.1332       61.6500       67.2590       78.7227      148.4495       95.8050       70.5277      100.7805       72.3305       69.8349       90.4380       87.4428       73.6052       65.9822       74.4189       67.9443       73.5344       74.0654       83.9639       87.6642       92.0808       79.4022       76.0197       73.2858       70.5982       62.8898       58.4411       60.1497       54.5021       53.9282       47.7195       52.0837       43.3242       63.4680       69.8736       83.7037       57.2621       57.8442       68.6680       78.3526       64.5300        0.0000        0.0000        0.0000        0.0000        0.0000        0.0000        0.0000        0.0000        0.0000        0.0000        0.0000        0.0000        0.0000        0.0000        0.0000        0.0000        0.0000        0.0000        0.0000        0.0000        0.0000        0.0000        0.0000        0.0000        0.0000        0.0000        0.0000        0.0000        0.0000        0.0000        0.0000        0.0000        0.0000        0.0000        0.0000        0.0000        0.0000        0.0000        0.0000        0.0000        0.0000        0.0000        0.0000        0.0000        0.0000        0.0000        0.0000        0.0000        0.0000
        0.0000        0.0000        0.0000        0.0000        0.0000        0.0000        0.0000        0.0000        0.0000        0.0000        0.0000        0.0000        0.0000        0.0000        0.0000        0.0000        0.0000        0.0000        0.0000        0.0000        0.0000        0.0000        0.0000        0.0000        0.0000        0.0000        0.0000        0.0000        0.0000        0.0000        3.2698        0.6056        0.3301        0.3621        0.5659        4.9619        6.3116        6.3783        5.0718        2.6430        1.5897        1.1306        1.1309        1.3091        1.4735        0.5351        0.3205        2.2281        2.1043        2.6504        3.8658        3.7275        3.4390        2.2704        2.4919        1.4675        1.6676        0.4154        0.1887        0.2843        1.2437        0.3368        0.0749        0.0526        0.3560        0.4899        0.6752        0.6977        1.0221        2.1018        2.0669        1.0907        0.3437        0.6436        1.5126        4.0236        4.9624        5.0026        4.1689        4.2746        4.8409        5.6974        5.6210        5.0670        5.2213        4.5559        4.6928        6.5804        6.2970        6.4135        6.4807        6.2253        5.2382        4.5343        3.1657        0.8991        0.5798        4.3774        3.2650        0.4024        0.2964        0.1739        0.1497        0.6940        1.8811        1.6655        2.8410        2.6769        3.1223        3.2799        3.3607        2.5627        2.6689        3.3239        4.6139        6.0473        6.4808        8.4966       10.7885       14.0364       16.5613       17.4377       16.3522       11.4954       10.9117       14.2630       16.4931       28.9720       35.5659       60.5432       56.7869       46.1397       46.3188       50.6771       68.9627       55.7765       50.7338       47.3823       51.3229       63.9957       60.2555       60.0636       58.5795       94.9649       93.1542       85.1836       87.9520       89.5076       84.2310       76.6831       61.5016       45.1190       40.7734       32.7356       31.4322       32.1351       36.3282       41.0762       40.2698       55.4044       67.0903       60.5854       82.9613       83.0183       75.8630       64.6973       70.0775       89.4592       75.3032       61.6336       75.4995       70.4913       67.7444       66.6593       76.8071       77.0979       77.1933       77.5240       80.0032       78.9427       82.5413       84.0748       81.7846       70.5022       66.6248       53.5530       55.0519       51.4650       40.3578       58.2475       57.9027       50.6208       59.2464       54.6392       72.1385       59.9677       66.7252       52.9083       50.2181       66.6600        0.0000        0.0000        0.0000        0.0000        0.0000        0.0000        0.0000        0.0000        0.0000        0.0000        0.0000        0.0000        0.0000        0.0000        0.0000        0.0000        0.0000        0.0000        0.0000        0.0000        0.0000        0.0000        0.0000        0.0000        0.0000        0.0000        0.0000        0.0000        0.0000        0.0000        0.0000        0.0000        0.0000        0.0000        0.0000        0.0000        0.0000        0.0000        0.0000        0.0000        0.0000        0.0000        0.0000        0.0000        0.0000        0.0000        0.0000        0.0000        0.0000
        0.0000        0.0000        0.0000        0.0000        0.0000        0.0000        0.0000        0.0000        0.0000        0.0000        0.0000        0.0000        0.0000        0.0000        0.0000        0.0000        0.0000        0.0000        0.0000        0.0000        0.0000        0.0000        0.0000        0.0000        0.0000        0.0000        0.0000        0.0000        0.0000        0.0000        0.0000        2.0691        1.4828        0.0000        0.0000        4.6405        5.8727        5.8112        4.4055        0.1945        0.0663        0.1441        0.0730        0.3110        0.3668        0.2853        0.3555        1.4818        1.0919        0.7038        0.9461        1.7228        1.3745        0.5560        0.1246        0.0176        0.0730        0.0000        0.0054        0.2776        1.0085        0.2801        0.0000        0.0643        1.1407        1.6342        1.9030        2.6801        1.8552        0.8367        1.6415        0.9099        0.2028        0.1046        0.1394        2.3139        1.5918        1.5731        1.8276        4.2698        3.5482        4.2635        4.2781        2.6606        1.8931        2.0500        4.0714        5.1426        6.2196        5.4299        5.9292        3.5262        3.3168        2.4498        3.2320        2.8445        1.1441        1.1265        1.9037        0.7669        0.3985        0.7242        0.3897        0.1440        0.2848        0.6140        0.3623        2.4256        2.6715        2.9320        3.1878        3.5412        4.3270        5.7603       11.5592        6.6852        6.7561        8.9915       11.4398       16.2796       19.3399       20.1460       19.0879       13.5389       14.6080       16.3068       17.7443       28.7128       30.5970       42.6988       38.2733       40.3152       46.9871       59.1778       76.3912       61.0823       52.3249       50.4508       51.7485       60.6233       58.2194       56.0212       59.8794      105.0403      105.2517      106.7591       98.9847       94.2739       75.1317       73.9304       52.1825       47.0285       40.6558       42.6300       40.7583       44.4953       53.8700       51.9242       45.6717       88.3564      102.1098       85.0074       79.2268       61.5690       66.5229       66.2645       42.1408       44.5056       56.6494       53.1312       52.8860       60.1340       58.9488       61.4233       68.5821       70.3121       81.0943       78.7039       84.5232       90.2881       92.2963       88.7242       89.5406       86.2203       77.4411       74.2687       63.8478       62.0242       58.2349       66.0670       51.9469       55.6996       56.4052       53.5692       61.2983       54.6602       52.9668       52.9527        0.0000        0.0000        0.0000        0.0000        0.0000        0.0000        0.0000        0.0000        0.0000        0.0000        0.0000        0.0000        0.0000        0.0000        0.0000        0.0000        0.0000        0.0000        0.0000        0.0000        0.0000        0.0000        0.0000        0.0000        0.0000        0.0000        0.0000        0.0000        0.0000        0.0000        0.0000        0.0000        0.0000        0.0000        0.0000        0.0000        0.0000        0.0000        0.0000        0.0000        0.0000        0.0000        0.0000        0.0000        0.0000        0.0000        0.0000        0.0000        0.0000        0.0000        0.0000
        0.0000        0.0000        0.0000        0.0000        0.0000        0.0000        0.0000        0.0000        0.0000        0.0000        0.0000        0.0000        0.0000        0.0000        0.0000        0.0000        0.0000        0.0000        0.0000        0.0000        0.0000        0.0000        0.0000        0.0000        0.0000        0.0000        0.0000        0.0000        0.0000        0.0000        0.0000        0.0000        0.0000        0.0000        0.0000        0.0000        0.0000        5.5073        4.0694        0.1184        0.0608        0.1092        0.0899        0.1004        0.2019        0.2343        0.2394        1.2534        1.1717        1.3687        1.2767        1.2299        0.5967        0.3204        0.2654        0.1687        0.0948        0.3080        0.2261        0.6152        0.2178        0.0441        0.1091        0.3822        0.8599        0.3172        1.0550        0.8826        1.6434        2.5050        0.3536        0.0000        0.1746        0.2882        0.1617        0.5324        0.6252        0.7053        0.7589        1.5964        2.3760        3.2610        1.9260        1.2568        1.6216        1.4408        2.1450        6.6042        4.5845        6.0219        7.4660        3.3166        1.5805        1.4053        4.5541        4.0678        0.4574        0.8662        1.0522        1.0783        0.2494        0.5357        0.5526        0.0730        0.0210        0.2465        0.0343        1.7120        2.3297        2.8151        3.2209        4.3398        4.5222        5.2355        7.5842        6.5487        7.0602        9.2609       12.6884       17.3990       20.2547       21.3572       20.3837       14.4640       14.4825       14.7021       18.0981       26.3575       29.6216       34.7124       41.9724       54.2427       48.8226       54.6646       52.6570       55.9852       47.1195       46.4498       49.8145       53.2953       53.8553       53.3595       57.1129       99.6737      111.2349       89.5571       83.3233       79.2691       67.7345       51.7820       43.0579       41.9197       49.6190       42.1669       43.1661       57.4386       49.0039       45.0163       48.1891       70.7721       59.6061       68.6956       71.3846       69.5566       40.0893       50.4018       56.7297       54.0711       50.2325       51.5162       47.7990       50.4275       54.9706       64.9380       81.6745       73.3638       78.1653       84.5813       94.7193       94.7781       88.5289      104.7582      140.1422      107.9452       95.5511       80.5967       72.0482       77.4350       64.6902       67.6680       73.6886       59.9116       53.2898       62.0600       63.1020       51.2779       48.4873        0.0000        0.0000        0.0000        0.0000        0.0000        0.0000        0.0000        0.0000        0.0000        0.0000        0.0000        0.0000        0.0000        0.0000        0.0000        0.0000        0.0000        0.0000        0.0000        0.0000        0.0000        0.0000        0.0000        0.0000        0.0000        0.0000        0.0000        0.0000        0.0000        0.0000        0.0000        0.0000        0.0000        0.0000        0.0000        0.0000        0.0000        0.0000        0.0000        0.0000        0.0000        0.0000        0.0000        0.0000        0.0000        0.0000        0.0000        0.0000        0.0000        0.0000        0.0000        0.0000
        0.0000        0.0000        0.0000        0.0000        0.0000        0.0000        0.0000        0.0000        0.0000        0.0000        0.0000        0.0000        0.0000        0.0000        0.0000        0.0000        0.0000        0.0000        0.0000        0.0000        0.0000        0.0000        0.0000        0.0000        0.0000        0.0000        0.0000        0.0000        0.0000        0.0000        0.0000        0.0000        0.0000        0.0000        0.0000        0.0000        0.0000        0.0000        0.0000        0.0726        0.0696        0.0835        0.1564        0.1450        0.1348        0.0714        0.0820        1.1087        1.3073        1.1025        0.7944        0.7208        0.3942        0.1310        0.1195        0.3431        0.1218        0.1660        0.1239        0.2042        0.0000        0.0097        0.0410        0.0000        0.0049        0.0235        0.4969        0.0771        0.9054        0.0000        0.0000        0.0044        1.8574        0.1084        0.0054        0.1274        1.3872        0.4911        0.6383        1.6132        1.8099        3.1535        3.0495        2.0518        2.7120        4.4205        4.8860        6.1286        5.5263        5.6914        9.4048        7.0298        2.7556        4.1983        5.0891        5.5857        5.3868        2.1604        2.7993        2.5717        2.2338        0.7895        0.0924        0.0090        0.0275        0.0000        0.2382        1.4573        2.0995        2.6648        3.0476        5.2712        5.1718       12.4870        6.6658        6.1333        7.6000        9.0218       11.4597       17.0593       19.8890       20.9746       20.4143       16.1265       14.2683       15.2082       17.7129       23.2810       26.0004       29.8215       33.4955       42.7793       39.8377       39.2380       38.7461       44.6674       41.7993       42.0111       45.1938       44.9293       49.2651       48.7908       49.5886       86.6444       78.1749       64.0217       76.1963       74.1384       53.3517       48.5351       43.6157       42.6995       42.2321       40.2205       42.2226       47.0021       46.4381       76.9600      135.0621       66.0665       63.2614       60.4031       78.9979       48.9821       43.1367       34.1623       38.0186       39.5780       46.0673       42.4990       44.2758       55.8791       51.1117       60.7326       80.8726       74.1815       79.3102       90.8602       94.2360       90.7258       88.5130       99.3198      113.8438      101.2231       93.5577       80.1829       75.0945       62.7791       64.1401       66.4767       75.8257       66.5476       58.1964       61.0173       61.7732       50.3595       52.2596        0.0000        0.0000        0.0000        0.0000        0.0000        0.0000        0.0000        0.0000        0.0000        0.0000        0.0000        0.0000        0.0000        0.0000        0.0000        0.0000        0.0000        0.0000        0.0000        0.0000        0.0000        0.0000        0.0000        0.0000        0.0000        0.0000        0.0000        0.0000        0.0000        0.0000        0.0000        0.0000        0.0000        0.0000        0.0000        0.0000        0.0000        0.0000        0.0000        0.0000        0.0000        0.0000        0.0000        0.0000        0.0000        0.0000        0.0000        0.0000        0.0000        0.0000        0.0000        0.0000
        0.0000        0.0000        0.0000        0.0000        0.0000        0.0000        0.0000        0.0000        0.0000        0.0000        0.0000        0.0000        0.0000        0.0000        0.0000        0.0000        0.0000        0.0000        0.0000        0.0000        0.0000        0.0000        0.0000        0.0000        0.0000        0.0000        0.0000        0.0000        0.0000        0.0000        0.0000        0.0000        0.0000        0.0000        0.0000        0.0000        0.0000        0.0000        0.0000        0.0000        0.0743        0.0449        0.0730        0.0182        0.0000        0.0604        0.1175        1.3731        0.9748        0.8090        0.4381        0.4161        0.3883        0.3821        0.1092        0.1056        0.1605        0.0000        0.0000        0.0000        0.0109        0.1770        0.0466        0.1090        0.0893        0.0673        0.3314        0.8682        0.4766        0.0000        0.0000        0.0000        0.0953        0.2054        0.0616        0.5554        1.4914        0.4587        0.8905        2.1725        3.3026        3.7771        6.2246        7.5029        5.6254        6.3110        4.5084        7.4369        6.1433        5.7446        5.6941        2.8999        7.4275        5.9384        7.8104        4.0719        1.7910        2.9752        2.5709        0.3608        1.4750        1.9430        0.0313        0.1240        0.0031        0.0033        0.0036        1.2338        1.7857        2.6406        3.2671        3.8436        4.3167        6.6762        5.8978        6.0866        7.6475        8.7186       10.4184       15.1898       17.6952       19.0118       19.2127       14.5541       14.6192       15.7445       18.1020       23.8228       25.4050       29.2776       29.9358       31.0276       35.1022       35.3708       34.9263       42.1264       41.6394       42.3285       41.3487       45.3869       44.0331       43.0476       43.4450       79.3978       67.5504       63.6650       60.2436       70.7813       45.2043       56.0104       47.8518       42.6630       41.6428       40.7504       49.6436       70.6742      107.2058       67.5136       80.4809       59.1607       60.0637       56.9279       43.3596       34.3635       32.2689       36.2417       42.8805       47.4954       61.6458       41.3051       46.6698       54.1158       53.1228       55.3840       69.4991       69.6849       72.8229       78.6126       81.3552       89.4805       92.1186      100.3583       91.8561       87.2522       81.3391       80.3754       65.4076       54.4514       64.1347       69.0176       67.3850       65.3015       60.3915       60.9884       57.8331       50.0996        0.0000        0.0000        0.0000        0.0000        0.0000        0.0000        0.0000        0.0000        0.0000        0.0000        0.0000        0.0000        0.0000        0.0000        0.0000        0.0000        0.0000        0.0000        0.0000        0.0000        0.0000        0.0000        0.0000        0.0000        0.0000        0.0000        0.0000        0.0000        0.0000        0.0000        0.0000        0.0000        0.0000        0.0000        0.0000        0.0000        0.0000        0.0000        0.0000        0.0000        0.0000        0.0000        0.0000        0.0000        0.0000        0.0000        0.0000        0.0000        0.0000        0.0000        0.0000        0.0000        0.0000
        0.0000        0.0000        0.0000        0.0000        0.0000        0.0000        0.0000        0.0000        0.0000        0.0000        0.0000        0.0000        0.0000        0.0000        0.0000        0.0000        0.0000        0.0000        0.0000        0.0000        0.0000        0.0000        0.0000        0.0000        0.0000        0.0000        0.0000        0.0000        0.0000        0.0000        0.0000        0.0000        0.0000        0.0000        0.0000        0.0000        0.0000        0.0000        0.0000        0.0000        0.0000        0.0000        0.0000        4.1133        2.9047        2.0543        1.5717        0.3188        0.1510        0.0781        0.2053        0.0988        0.1487        0.0480        0.0305        0.0121        0.0000        0.0000        0.0000        0.1518        0.2517        0.4396        0.2317        1.8098        1.9415        2.2575        2.6808        2.7946        2.9519        2.6218        2.4574        0.7928        0.6949        0.9231        0.9364        0.2464        0.6065        1.1448        1.7431       12.2018       10.4307        8.6197        9.7148       14.9690       16.3036       17.0388       15.9192       12.0433       12.0503       10.7041       11.0731       21.3770       20.0200       20.8275       15.5630       22.6625       20.7744       19.6837       15.9948        7.2293        8.5420        5.7820        1.7362        0.1072        0.2067        0.5461        0.6946        1.9359        2.2508        2.3952        2.5839        2.7582        2.7716        2.7035        4.1455        7.6863        8.9380        9.4078       10.7061       11.1505       12.7318       13.9644       14.9380       17.2022       18.0825       19.8383       22.7392       26.1043       29.4837       33.7215       33.8568       30.1479       30.1854       32.6289       33.4136       37.6937       38.4943       37.2372       39.4694       50.4520       47.7942       39.3950       46.3941       75.7970       64.0152       67.8393       50.6022       61.6482       64.2774       55.0632       45.6758       54.0938       45.9840       42.0389       66.3660       84.2468      110.3657       97.7919       49.6678       50.1154       59.3698       39.3387       43.1671       42.9214       34.7226       42.3482       42.2779       53.4723       55.8317       53.3087       56.9752       54.3217       57.8957       62.7576       68.2726       71.4125       68.1965       76.3348       87.3473       94.1329       89.5262       92.7577       79.5290       68.5607       69.6755       65.1537       49.0054       42.7505       52.1058       51.0427       51.3185       50.3037       51.7248       53.4281       49.4065       48.1800        0.0000        0.0000        0.0000        0.0000        0.0000        0.0000        0.0000        0.0000        0.0000        0.0000        0.0000        0.0000        0.0000        0.0000        0.0000        0.0000        0.0000        0.0000        0.0000        0.0000        0.0000        0.0000        0.0000        0.0000        0.0000        0.0000        0.0000        0.0000        0.0000        0.0000        0.0000        0.0000        0.0000        0.0000        0.0000        0.0000        0.0000        0.0000        0.0000        0.0000        0.0000        0.0000        0.0000        0.0000        0.0000        0.0000        0.0000        0.0000        0.0000        0.0000        0.0000        0.0000        0.0000
        0.0000        0.0000        0.0000        0.0000        0.0000        0.0000        0.0000        0.0000        0.0000        0.0000        0.0000        0.0000        0.0000        0.0000        0.0000        0.0000        0.0000        0.0000        0.0000        0.0000        0.0000        0.0000        0.0000        0.0000        0.0000        0.0000        0.0000        0.0000        0.0000        0.0000        0.0000        0.0000        0.0000        0.0000        0.0000        0.0000        0.0000        0.0000        0.0000        0.0000        0.0000        0.0000        0.0000        0.0000        4.0698        2.8611        2.1225        0.3510        0.1683        0.1190        0.3711        0.1393        0.1204        0.1449        0.0471        0.0174        0.0112        0.0009        0.0002        0.2232        0.3889        0.5995        0.4380        1.9908        2.4950        2.8348        3.5313        3.7973        3.7536        3.6810        3.3081        1.1461        1.1667        0.6742        0.5684        0.2782        0.5151        1.8360        3.2012        8.6176        8.8684        9.0772       10.4477       16.9121       20.6678       22.1170       19.4679       23.6764       20.3821       12.7832       11.9249       15.8726       24.5349       21.3112       18.1112       16.3049       24.5448       26.4660       21.7142       13.8342        7.0769       10.4249        4.4725        0.2658        0.2222        0.8609        2.0002        1.2723        1.3548        1.7521        1.8546        1.5205        1.8033        2.1821        3.1977        6.7429        7.9132        8.2431        9.5472       14.9482       14.5697       12.2552       13.8201       17.6757       18.4901       20.5543       23.3172       25.6297       28.1846       29.1741       30.0802       28.0827       29.2243       28.5746       29.5971       30.8094       31.7451       31.6587       36.2937       42.9821       45.2291       48.2440       45.5401       67.1854       53.5679       44.6149       65.2368       58.2746       66.9361       49.3710       43.7042       45.3775       52.7331       64.5528       47.4361       33.3389       55.3963       34.6664       31.2554       31.7633       44.7505       36.5562       47.4557       44.9349       35.8515       44.0690       43.2468       48.8033       57.2505       53.7133       52.3819       91.2728       73.3688       63.5723       62.3100       63.5495       66.8795       70.1379       74.2821       81.2252       79.7297       75.4955       68.6735       60.2790       57.8418       49.9372       45.4333       47.2065       61.0181       54.6487       53.3967       56.2197       51.7087       49.9371       47.0522       58.2300        0.0000        0.0000        0.0000        0.0000        0.0000        0.0000        0.0000        0.0000        0.0000        0.0000        0.0000        0.0000        0.0000        0.0000        0.0000        0.0000        0.0000        0.0000        0.0000        0.0000        0.0000        0.0000        0.0000        0.0000        0.0000        0.0000        0.0000        0.0000        0.0000        0.0000        0.0000        0.0000        0.0000        0.0000        0.0000        0.0000        0.0000        0.0000        0.0000        0.0000        0.0000        0.0000        0.0000        0.0000        0.0000        0.0000        0.0000        0.0000        0.0000        0.0000        0.0000        0.0000        0.0000
        0.0000        0.0000        0.0000        0.0000        0.0000        0.0000        0.0000        0.0000        0.0000        0.0000        0.0000        0.0000        0.0000        0.0000        0.0000        0.0000        0.0000        0.0000        0.0000        0.0000        0.0000        0.0000        0.0000        0.0000        0.0000        0.0000        0.0000        0.0000        0.0000        0.0000        0.0000        0.0000        0.0000        0.0000        0.0000        0.0000        0.0000        0.0000        0.0000        0.0000        0.0000        0.0000        0.0000        0.0000        0.0000        0.0000        2.1347        0.4595        0.2133        0.0599        0.0568        0.0101        0.0167        0.0356        0.0410        0.0321        0.0565        0.0236        0.0457        0.4972        0.3206        0.6456        0.4953        3.0205        3.2580        3.0593        3.2455        4.4088        4.8715        4.7726        3.9092        1.7710        1.6876        1.4099        0.7682        0.0000        0.7968        1.0269        1.4222        5.7795        7.7536        9.2957       11.4881       21.7419       22.7772       20.8621       18.9808       21.5233       22.7922       14.0112       11.9866       15.1423       14.1960       17.7866       20.8123       14.5793       19.6635       16.2024       13.4974        8.8695        9.8747       27.8658       11.9216        0.5771        0.4335        0.8816        0.8949        1.1341        2.2751        1.1613        1.2233        1.6541        2.4463        1.8200        2.3005        4.3645        6.1436        7.5028        8.4706       12.8101        9.6570       10.7901       12.6339       16.2280       17.8467       19.9735       22.4846       25.2312       27.5578       28.3582       29.2830       32.7157       30.4499       27.7321       27.2760       28.3171       28.7633       29.6599       30.5891       36.0783       37.9506       38.9980       39.5923       61.9966       42.0074       42.0554       62.1328       63.3925       48.4263       42.5687       45.4107       41.8424       53.5145       40.5920       41.3979       36.7913       47.0019       25.8757       26.2731       32.8037       31.5544       36.2049       41.8069       39.5367       31.4825       33.8005       50.3156       62.7933       56.0312       60.3721       64.8004       61.2513       51.2224       56.1726       61.6451       59.8365       65.1913       64.4122       68.4178       68.4774       65.5465       63.6310       62.5107       53.2704       48.4832       53.3725       55.9817       50.7605       58.6469       56.3366       54.0763       54.6558       60.4689       64.0501       45.8671       51.5100        0.0000        0.0000        0.0000        0.0000        0.0000        0.0000        0.0000        0.0000        0.0000        0.0000        0.0000        0.0000        0.0000        0.0000        0.0000        0.0000        0.0000        0.0000        0.0000        0.0000        0.0000        0.0000        0.0000        0.0000        0.0000        0.0000        0.0000        0.0000        0.0000        0.0000        0.0000        0.0000        0.0000        0.0000        0.0000        0.0000        0.0000        0.0000        0.0000        0.0000        0.0000        0.0000        0.0000        0.0000        0.0000        0.0000        0.0000        0.0000        0.0000        0.0000        0.0000        0.0000        0.0000
        0.0000        0.0000        0.0000        0.0000        0.0000        0.0000        0.0000        0.0000        0.0000        0.0000        0.0000        0.0000        0.0000        0.0000        0.0000        0.0000        0.0000        0.0000        0.0000        0.0000        0.0000        0.0000        0.0000        0.0000        0.0000        0.0000        0.0000        0.0000        0.0000        0.0000        0.0000        0.0000        0.0000        0.0000        0.0000        0.0000        0.0000        0.0000        0.0000        0.0000        0.0000        0.0000        0.0000        0.0000        0.0000        0.0000        0.0000        0.2801        0.1874        0.1262        0.1090        0.0141        0.0185        0.0034        0.0013        0.0031        0.0111        0.0263        0.0000        0.0643        0.0679        0.1072        0.0385        3.0696        3.2324        3.6447        4.0161        5.7570        6.0129        5.9075        5.1468        2.4132        2.5618        1.6967        1.8596        0.0000        0.3054        0.2448        0.2979        6.2757        8.2376       11.2115       11.4318       20.0129       21.3929       20.8167       17.4382       13.8688       13.1283       10.8138       11.7229       13.1333       18.7520       18.4699       10.8288       11.8131       15.9937       16.3472       15.5864       12.7321       12.4278        7.7679        9.4190        0.5615        0.6608        0.5085        0.4503        1.0543        0.9160        0.5883        0.9380        1.2270        1.2368        1.1656        2.1326        5.4405        6.0101        7.0137        7.6374       18.2543       11.2238        9.5461       11.3939       15.1899       16.6163       19.1650       22.1457       24.6990       26.6262       25.8831       26.2706       29.1016       35.5240       24.7839       24.3934       25.2222       26.3765       27.8243       26.7285       27.7204       27.3703       32.4720       33.6860       49.1904       37.9517       48.7908       49.7476       55.4637       67.8569       42.5427       36.3710       56.9513       47.1798       36.5385       36.9809       40.2349       31.4318       23.4155       24.2502       27.3124       28.2132       29.6560       40.1310       49.2420       44.7328       47.1289       53.5158       57.0763       52.1465       47.7781       51.4109       43.4059       43.7793       54.4411       55.3507       57.1069       54.7664       54.5176       51.5447       53.0458       54.4374       57.2002       55.8811       48.5832       51.7062       53.8873       59.2891       49.4363       51.6188       50.2330       59.5167       54.2059       61.4234       46.1534       51.3496        0.0000        0.0000        0.0000        0.0000        0.0000        0.0000        0.0000        0.0000        0.0000        0.0000        0.0000        0.0000        0.0000        0.0000        0.0000        0.0000        0.0000        0.0000        0.0000        0.0000        0.0000        0.0000        0.0000        0.0000        0.0000        0.0000        0.0000        0.0000        0.0000        0.0000        0.0000        0.0000        0.0000        0.0000        0.0000        0.0000        0.0000        0.0000        0.0000        0.0000        0.0000        0.0000        0.0000        0.0000        0.0000        0.0000        0.0000        0.0000        0.0000        0.0000        0.0000        0.0000        0.0000        0.0000
        0.0000        0.0000        0.0000        0.0000        0.0000        0.0000        0.0000        0.0000        0.0000        0.0000        0.0000        0.0000        0.0000        0.0000        0.0000        0.0000        0.0000        0.0000        0.0000        0.0000        0.0000        0.0000        0.0000        0.0000        0.0000        0.0000        0.0000        0.0000        0.0000        0.0000        0.0000        0.0000        0.0000        0.0000        0.0000        0.0000        0.0000        0.0000        0.0000        0.0000        0.0000        0.0000        0.0000        0.0000        0.0000        0.0000        0.0000        0.0000        0.0000        0.0000        0.3605        0.1732        0.1573        0.3366        0.5002        1.2585        1.6774        2.2137        2.9127        3.8862        4.5897        4.9807        5.0754        4.5334        3.8942        4.1122        0.0000        0.0000        7.5762        7.1097        6.4832        5.3735        4.8583        5.1496        6.9469       11.0253       17.2558       14.6762       12.8151       13.9716       16.4876       19.9968       19.8232       13.3194       12.4531       11.8899       10.5459        5.4590        4.5021        0.0000        0.0000        0.0000        0.0000       17.2359       18.2188       23.3330       30.5618       28.6885        0.0000       27.7707       22.6263       20.8302       25.2932        3.9630        2.3458        1.4343        1.3705        0.6286        0.7141        0.8286        0.9309        0.8768        0.8728        0.1663        0.2066        3.0714        4.9303        5.6071        6.2147        5.8817        6.2711        6.8513        8.2218       11.7904       13.4003       15.0298       16.7849       22.5035       26.7574       22.4016       22.2782       23.3156       25.7237       21.0623       21.6209       29.9112       30.8592       29.5885       25.6549       21.3787       21.9051       26.1455       24.6208       44.4170       37.9341       45.6392       47.0839       60.8980       44.7278       40.7039       38.6597       50.3779       23.6153       18.3012       24.9824       37.9189       24.9901       25.1874       21.8423       23.2416       29.0206       36.6618       58.5341       50.0478       52.7202       56.1704       51.5517       39.7148       63.3986       46.2540       41.8031       44.5993       36.5424       43.5897       50.4243       41.7891       36.2904       33.0055       34.0519       34.9802       34.5032       41.8926       42.3045       41.1661       48.7782       50.9712       56.2453       58.3082       48.7522       48.7381       52.2335       57.4197       47.2941        0.0000        0.0000        0.0000        0.0000        0.0000        0.0000        0.0000        0.0000        0.0000        0.0000        0.0000        0.0000        0.0000        0.0000        0.0000        0.0000        0.0000        0.0000        0.0000        0.0000        0.0000        0.0000        0.0000        0.0000        0.0000        0.0000        0.0000        0.0000        0.0000        0.0000        0.0000        0.0000        0.0000        0.0000        0.0000        0.0000        0.0000        0.0000        0.0000        0.0000        0.0000        0.0000        0.0000        0.0000        0.0000        0.0000        0.0000        0.0000        0.0000        0.0000        0.0000        0.0000        0.0000        0.0000        0.0000        0.0000
        0.0000        0.0000        0.0000        0.0000        0.0000        0.0000        0.0000        0.0000        0.0000        0.0000        0.0000        0.0000        0.0000        0.0000        0.0000        0.0000        0.0000        0.0000        0.0000        0.0000        0.0000        0.0000        0.0000        0.0000        0.0000        0.0000        0.0000        0.0000        0.0000        0.0000        0.0000        0.0000        0.0000        0.0000        0.0000        0.0000        0.0000        0.0000        0.0000        0.0000        0.0000        0.0000        0.0000        0.0000        0.0000        0.0000        0.0000        0.0000        0.0000        0.0000        0.0000        0.0000        0.0000        0.0000        0.0000        1.7614        2.3254        3.0666        0.0000        0.0000        0.0000        6.6342        6.5430        5.0043        4.8579        0.0000        0.0000        0.0000        0.0000        0.0000        0.0000        0.0000        5.6902        5.5911        6.3226        6.9685        7.4585        8.7216       11.9829       14.4632       15.8215       19.3225       28.3722       10.4803       10.4503        9.8260        7.3276        3.6599        0.0000        0.0000        0.0000        0.0000        0.0000        0.0000       29.8124       22.6650        0.0000        0.0000        0.0000       18.3468       20.3912       17.5592       14.6547        4.5668        2.9381        2.4347        2.2760        0.6161        0.8206        1.0093        0.8174        0.9168        1.0699        1.1598        1.7198        2.8488        4.0178        7.1177        5.9434        4.5973        6.7501        7.5570        7.0882       10.4466       12.0798       14.1156       15.0544       25.6603       38.7126       20.1481       20.1035       20.4980       19.5943       20.1218       20.0464       26.8601       27.0168       24.5589       23.2244       18.2701       18.5092       18.5828       21.2789       42.2769       32.9717       28.9046       42.2769       58.9381       42.5416       37.9127       43.0370       18.2369       12.0226       11.7088       13.1978       39.3470       21.8366       22.9047       24.4694       26.4814       29.6520       30.8078       41.3906       40.1064       51.5550       60.3329       45.3923       45.5820       51.5681       55.4265       43.5874       32.2854       30.4685       47.1910       45.2129       27.0742       25.6810       27.3053       28.7622       31.4908       32.0478       35.5214       39.2491       43.3040       39.7631       44.7727       48.0656       58.4453       58.0007       52.6473       52.4618       63.2427       51.5617        0.0000        0.0000        0.0000        0.0000        0.0000        0.0000        0.0000        0.0000        0.0000        0.0000        0.0000        0.0000        0.0000        0.0000        0.0000        0.0000        0.0000        0.0000        0.0000        0.0000        0.0000        0.0000        0.0000        0.0000        0.0000        0.0000        0.0000        0.0000        0.0000        0.0000        0.0000        0.0000        0.0000        0.0000        0.0000        0.0000        0.0000        0.0000        0.0000        0.0000        0.0000        0.0000        0.0000        0.0000        0.0000        0.0000        0.0000        0.0000        0.0000        0.0000        0.0000        0.0000        0.0000        0.0000        0.0000        0.0000
        0.0000        0.0000        0.0000        0.0000        0.0000        0.0000        0.0000        0.0000        0.0000        0.0000        0.0000        0.0000        0.0000        0.0000        0.0000        0.0000        0.0000        0.0000        0.0000        0.0000        0.0000        0.0000        0.0000        0.0000        0.0000        0.0000        0.0000        0.0000        0.0000        0.0000        0.0000        0.0000        0.0000        0.0000        0.0000        0.0000        0.0000        0.0000        0.0000        0.0000        0.0000        0.0000        0.0000        0.0000        0.0000        0.0000        0.0000        0.0000        0.0000        0.0000        0.0000        0.0000        0.0000        0.0000        0.0000        0.0000        0.0000        0.0000        0.0000        0.0000        0.0000        8.8271        8.7995        6.6545        6.6166        0.0000        0.0000        0.0000        0.0000        0.0000        0.0000        0.0000        0.0000        6.5817        7.0701        7.6864        7.8428        9.2578       13.0684       25.9318       18.3314       15.7118       15.0951        8.3604        8.0611        0.0000        0.0000        0.0000        0.0000        0.0000        0.0000        0.0000        0.0000        0.0000        0.0000        0.0000        0.0000        0.0000        0.0000        0.0000       18.0718       16.5670       13.8064        5.0385        3.6702        2.6958        2.0939        0.7466        0.6404        1.0096        1.1033        0.8775        0.7246        2.1887        1.9709        4.8508        4.2621        5.2878        5.0819        4.7120        8.1140        5.4107        6.6456        9.8092       11.4073       12.8143       15.4604       33.9853       28.4142       18.3893       19.2942       18.1231       20.6946       19.7013       17.8951       25.4538       21.7512       21.6529       19.9298       16.0608       14.9177       17.5785       18.5877       31.0124       31.8399       39.7471       47.0862       33.5443       23.9053       25.4097       18.7939       12.1909       15.7620       15.5084       18.9025       20.5009       20.5669       21.2817       26.7801       25.8153       26.4100       28.5828       32.2705       33.4093       45.9735       47.4757       41.9498       38.9225       46.0191       49.3591       48.2461       38.4449       34.2373       23.2148       27.7383       20.4083       20.6904       21.9580       29.0331       35.6020       31.9976       29.9526       33.8362       35.7425       30.7862       38.3111       39.7018       57.8679       55.3100       54.9799       55.8071       49.7926        0.0000        0.0000        0.0000        0.0000        0.0000        0.0000        0.0000        0.0000        0.0000        0.0000        0.0000        0.0000        0.0000        0.0000        0.0000        0.0000        0.0000        0.0000        0.0000        0.0000        0.0000        0.0000        0.0000        0.0000        0.0000        0.0000        0.0000        0.0000        0.0000        0.0000        0.0000        0.0000        0.0000        0.0000        0.0000        0.0000        0.0000        0.0000        0.0000        0.0000        0.0000        0.0000        0.0000        0.0000        0.0000        0.0000        0.0000        0.0000        0.0000        0.0000        0.0000        0.0000        0.0000        0.0000        0.0000        0.0000        0.0000
        0.0000        0.0000        0.0000        0.0000        0.0000        0.0000        0.0000        0.0000        0.0000        0.0000        0.0000        0.0000        0.0000        0.0000        0.0000        0.0000        0.0000        0.0000        0.0000        0.0000        0.0000        0.0000        0.0000        0.0000        0.0000        0.0000        0.0000        0.0000        0.0000        0.0000        0.0000        0.0000        0.0000        0.0000        0.0000        0.0000        0.0000        0.0000        0.0000        0.0000        0.0000        0.0000        0.0000        0.0000        0.0000        0.0000        0.0000        0.0000        0.0000        0.0000        0.0000        0.0000        0.0000        0.0000        0.0000        0.0000        0.0000        0.0000        0.0000        0.0000        0.0000        0.0000       11.7561        9.3152        0.0000        0.0000        0.0000        0.0000        0.0000        0.0000        0.0000        0.0000        0.0000        0.0000       15.1192       19.8679       10.6393        9.5260       12.5153       17.6831       14.6955       14.7803       13.2991        7.3929        0.0000        0.0000        0.0000        0.0000        0.0000        0.0000        0.0000        0.0000        0.0000        0.0000        0.0000        0.0000        0.0000        0.0000        0.0000        0.0000        0.0000       17.0837       15.7403        5.1091        3.7574        2.5925        2.4089        2.1893        0.4339        0.8116        0.6182        0.3225        0.3299        0.6887        0.2336        3.9749        6.0678        8.2887        8.4345        8.4964        6.3782        5.5940        7.5310       10.1380       11.7028       13.0292       15.0901       21.3011       27.9444       18.9835       18.8993       33.1845       35.3123       23.8859       18.3543       21.8996       20.6346       19.8741       18.3585       17.0067       13.4395       13.3280       22.5097       36.5939       38.0592       25.6742       24.9192       25.9079       25.7497       20.4076       18.7270       23.3882       15.6710       14.3915       11.9767       14.8084       19.6153       21.8131       25.5603       22.7130       22.1609       25.6369       32.6150       38.6638       40.4622       39.1969       39.1713       45.4402       44.6327       38.4277       40.8906       44.1434       50.3988       31.7750       31.1854       25.9333       28.0979       30.1789       39.9475       45.5269       40.6017       33.3640       30.5850       30.2526       31.3656       37.9480       38.1012       45.6538       45.5101       56.5322       41.0904        0.0000        0.0000        0.0000        0.0000        0.0000        0.0000        0.0000        0.0000        0.0000        0.0000        0.0000        0.0000        0.0000        0.0000        0.0000        0.0000        0.0000        0.0000        0.0000        0.0000        0.0000        0.0000        0.0000        0.0000        0.0000        0.0000        0.0000        0.0000        0.0000        0.0000        0.0000        0.0000        0.0000        0.0000        0.0000        0.0000        0.0000        0.0000        0.0000        0.0000        0.0000        0.0000        0.0000        0.0000        0.0000        0.0000        0.0000        0.0000        0.0000        0.0000        0.0000        0.0000        0.0000        0.0000        0.0000        0.0000        0.0000        0.0000
        0.0000        0.0000        0.0000        0.0000        0.0000        0.0000        0.0000        0.0000        0.0000        0.0000        0.0000        0.0000        0.0000        0.0000        0.0000        0.0000        0.0000        0.0000        0.0000        0.0000        0.0000        0.0000        0.0000        0.0000        0.0000        0.0000        0.0000        0.0000        0.0000        0.0000        0.0000        0.0000        0.0000        0.0000        0.0000        0.0000        0.0000        0.0000        0.0000        0.0000        0.0000        0.0000        0.0000        0.0000        0.0000        0.0000        0.0000        0.0000        0.0000        0.0000        0.0000        0.0000        0.0000        0.0000        0.0000        0.0000        0.0000        0.0000        0.0000        0.0000        0.0000        0.0000        0.0000        0.0000        0.0000        0.0000        0.0000        0.0000        0.0000        0.0000        0.0000        0.0000        0.0000        0.0000        9.6889        8.1821        8.4808        9.6900       11.9165       10.8239       12.4612       11.6380       11.2146        0.0000        0.0000        0.0000        0.0000        0.0000        0.0000        0.0000        0.0000        0.0000        0.0000        0.0000        0.0000        0.0000        0.0000        0.0000        0.0000        0.0000        0.0000       17.2479       16.7022        8.6471        6.6603        5.3078        4.3261        1.8463        1.1577        0.8247        0.9340        1.3775        1.6961        2.0805        3.0546        6.0614       11.0750       10.7476        9.5445        8.0816        7.7585        6.8502        8.5165       18.9206       15.3072       14.5331       15.9153       26.3142       36.2878       31.8275       21.7874       19.3683       21.7661       21.8705       19.4657       23.6251       22.3057       19.4019       19.6477       13.6215        9.8537       12.1455       13.3589       21.7493       22.9972       19.8544       19.8792       18.4563       18.3516       17.8525       16.9313       17.1233       16.2487       15.7727       15.6153       11.6391       11.7721       12.3096       13.3609       18.0586       19.7094       23.2927       27.6890       33.9453       38.4797       41.7022       42.3426       40.1660       34.5664       30.6152       42.3660       44.2130       48.9410       35.8573       43.1209       49.3959       54.7515       51.9778       63.2419       67.5400       64.9622       70.4981       53.4890       38.0253       35.5297       38.7680       47.5544       32.3059       29.8176       38.1408       33.7722        0.0000        0.0000        0.0000        0.0000        0.0000        0.0000        0.0000        0.0000        0.0000        0.0000        0.0000        0.0000        0.0000        0.0000        0.0000        0.0000        0.0000        0.0000        0.0000        0.0000        0.0000        0.0000        0.0000        0.0000        0.0000        0.0000        0.0000        0.0000        0.0000        0.0000        0.0000        0.0000        0.0000        0.0000        0.0000        0.0000        0.0000        0.0000        0.0000        0.0000        0.0000        0.0000        0.0000        0.0000        0.0000        0.0000        0.0000        0.0000        0.0000        0.0000        0.0000        0.0000        0.0000        0.0000        0.0000        0.0000        0.0000        0.0000
        0.0000        0.0000        0.0000        0.0000        0.0000        0.0000        0.0000        0.0000        0.0000        0.0000        0.0000        0.0000        0.0000        0.0000        0.0000        0.0000        0.0000        0.0000        0.0000        0.0000        0.0000        0.0000        0.0000        0.0000        0.0000        0.0000        0.0000        0.0000        0.0000        0.0000        0.0000        0.0000        0.0000        0.0000        0.0000        0.0000        0.0000        0.0000        0.0000        0.0000        0.0000        0.0000        0.0000        0.0000        0.0000        0.0000        0.0000        0.0000        0.0000        0.0000        0.0000        0.0000        0.0000        0.0000        0.0000        0.0000        0.0000        0.0000        0.0000        0.0000        0.0000        0.0000        0.0000        0.0000        0.0000        0.0000        0.0000        0.0000        0.0000        0.0000        0.0000        0.0000        0.0000        0.0000        0.0000        0.0000        0.0000        0.0000        0.0000        0.0000        0.0000        0.0000        0.0000        0.0000        0.0000        0.0000        0.0000        0.0000        0.0000        0.0000        0.0000        0.0000        0.0000        0.0000        0.0000        0.0000        0.0000        0.0000        0.0000        0.0000        0.0000       12.5948       14.2053        7.8258        6.6423        5.6777        5.0273        2.0548        1.3170        0.9806        1.0031        1.6593        1.8698        2.4916        3.6914        7.1229        9.8676       10.2932       10.2919        8.6423        7.3160        7.0812        8.7133       13.0621       13.2496       17.1527       18.5234       40.3681       33.9147       22.1194       19.2011       16.0344       15.8362       17.9358       15.9092       20.3428       21.9447       20.4401       20.1059       13.2572        8.3325       10.6721       11.8014       15.4435       17.4830       18.5490       18.6048       17.3525       17.3003       17.1389       16.7943       17.8105       17.4241       16.8217       15.9289       11.4163       10.5796       10.8633       12.3421       16.5987       18.1651       23.8212       26.3840       37.8149       41.5790       36.0111       33.4923       27.7147       29.6295       39.4838       37.1852       32.7016       33.0650       37.7661       58.8380       61.3500       60.6612       66.4732       63.5889       68.3421       71.8147       73.4197       58.7294       41.6893       38.8487       38.0066       48.4275       28.0040       32.4254       29.7147        0.0000        0.0000        0.0000        0.0000        0.0000        0.0000        0.0000        0.0000        0.0000        0.0000        0.0000        0.0000        0.0000        0.0000        0.0000        0.0000        0.0000        0.0000        0.0000        0.0000        0.0000        0.0000        0.0000        0.0000        0.0000        0.0000        0.0000        0.0000        0.0000        0.0000        0.0000        0.0000        0.0000        0.0000        0.0000        0.0000        0.0000        0.0000        0.0000        0.0000        0.0000        0.0000        0.0000        0.0000        0.0000        0.0000        0.0000        0.0000        0.0000        0.0000        0.0000        0.0000        0.0000        0.0000        0.0000        0.0000        0.0000        0.0000        0.0000
        0.0000        0.0000        0.0000        0.0000        0.0000        0.0000        0.0000        0.0000        0.0000        0.0000        0.0000        0.0000        0.0000        0.0000        0.0000        0.0000        0.0000        0.0000        0.0000        0.0000        0.0000        0.0000        0.0000        0.0000        0.0000        0.0000        0.0000        0.0000        0.0000        0.0000        0.0000        0.0000        0.0000        0.0000        0.0000        0.0000        0.0000        0.0000        0.0000        0.0000        0.0000        0.0000        0.0000        0.0000        0.0000        0.0000        0.0000        0.0000        0.0000        0.0000        0.0000        0.0000        0.0000        0.0000        0.0000        0.0000        0.0000        0.0000        0.0000        0.0000        0.0000        0.0000        0.0000        0.0000        0.0000        0.0000        0.0000        0.0000        0.0000        0.0000        0.0000        0.0000        0.0000        0.0000        0.0000        0.0000        0.0000        0.0000        0.0000        0.0000        0.0000        0.0000        0.0000        0.0000        0.0000        0.0000        0.0000        0.0000        0.0000        0.0000        0.0000        0.0000        0.0000        0.0000        0.0000        0.0000        0.0000        0.0000        0.0000        0.0000        0.0000        8.8508        8.6957        6.6498        5.7216        5.1022        4.2895        2.1319        1.5568        1.2148        1.1469        1.8234        1.9650        2.3862        3.6297        7.1881        9.1038       10.5457        9.7951        8.6715        6.5052        7.1372        8.7591       11.5628       13.3018       14.6645       19.4911       33.2398       24.6303       18.9529       17.3496       16.1647       15.9802       16.9111       15.4156       17.3590       19.6422       21.3369       18.8701       12.2499       12.3495        7.6384        9.1720       14.9736       17.2594       18.4266       18.4957       17.2969       17.2867       17.2234       17.1183       18.2355       18.2088       17.6752       16.3935       11.8694       10.6077       10.7453       12.1451       16.0744       18.0421       24.0634       26.4430       35.4590       28.4360       30.8159       32.5397       33.0927       31.2823       35.0966       32.9916       34.4573       37.7076       40.2361       47.2038       56.0202       61.2799       65.2561       64.8454       61.7323       53.8138       49.6414       46.7960       39.2239       36.3606       34.9974       49.8517       27.2821       32.4016       38.1404        0.0000        0.0000        0.0000        0.0000        0.0000        0.0000        0.0000        0.0000        0.0000        0.0000        0.0000        0.0000        0.0000        0.0000        0.0000        0.0000        0.0000        0.0000        0.0000        0.0000        0.0000        0.0000        0.0000        0.0000        0.0000        0.0000        0.0000        0.0000        0.0000        0.0000        0.0000        0.0000        0.0000        0.0000        0.0000        0.0000        0.0000        0.0000        0.0000        0.0000        0.0000        0.0000        0.0000        0.0000        0.0000        0.0000        0.0000        0.0000        0.0000        0.0000        0.0000        0.0000        0.0000        0.0000        0.0000        0.0000        0.0000        0.0000        0.0000
        0.0000        0.0000        0.0000        0.0000        0.0000        0.0000        0.0000        0.0000        0.0000        0.0000        0.0000        0.0000        0.0000        0.0000        0.0000        0.0000        0.0000        0.0000        0.0000        0.0000        0.0000        0.0000        0.0000        0.0000        0.0000        0.0000        0.0000        0.0000        0.0000        0.0000        0.0000        0.0000        0.0000        0.0000        0.0000        0.0000        0.0000        0.0000        0.0000        0.0000        0.0000        0.0000        0.0000        0.0000        0.0000        0.0000        0.0000        0.0000        0.0000        0.0000        0.0000        0.0000        0.0000        0.0000        0.0000        0.0000        0.0000        0.0000        0.0000        0.0000        0.0000        0.0000        0.0000        0.0000        0.0000        0.0000        0.0000        0.0000        0.0000        0.0000        0.0000        0.0000        0.0000        0.0000        0.0000        0.0000        0.0000        0.0000        0.0000        0.0000        0.0000        0.0000        0.0000        0.0000        0.0000        0.0000        0.0000        0.0000        0.0000        0.0000        0.0000        0.0000        0.0000        0.0000        0.0000        0.0000        0.0000        0.0000        0.0000        0.0000        8.6278        7.0542        8.6040        5.2735        4.3957        3.8499        3.5174        2.0039        1.7238        1.4535        1.2728        1.6656        1.5870        1.9888        3.1153        7.6681       10.4602       10.0121       11.8267        7.8155        6.2265        7.2437        9.1680       13.1762       14.1647       17.5745       17.7244       16.9548       18.2228       19.3746       18.3708       19.4402       21.1032       16.1073       15.9504       19.7768       20.6825       18.6028       17.2744       12.0321        7.8728        8.0312        9.7464       15.9070       18.4279       22.7454       19.8469       18.5969       19.5945       18.4752       18.2593       19.3505       19.1934       18.6620       17.6879       12.7406       12.0332       12.0555       13.0940       21.5523       22.9799       21.8642       20.5710       22.5892       23.8247       26.6128       28.2816       30.3887       32.2163       33.6775       42.3219       38.4880       34.6637       42.6900       49.3506       53.5396       57.9559       60.2826       58.7788       48.3053       44.2142       42.0650       38.8055       31.8181       28.7893       30.8095       30.6675       24.8909        0.0000        0.0000        0.0000        0.0000        0.0000        0.0000        0.0000        0.0000        0.0000        0.0000        0.0000        0.0000        0.0000      190.8600        0.0000        0.0000        0.0000      213.1800        0.0000        0.0000        0.0000        0.0000        0.0000        0.0000        0.0000        0.0000        0.0000        0.0000        0.0000        0.0000        0.0000        0.0000        0.0000        0.0000        0.0000        0.0000        0.0000        0.0000        0.0000        0.0000        0.0000        0.0000        0.0000        0.0000        0.0000        0.0000        0.0000        0.0000        0.0000        0.0000        0.0000        0.0000        0.0000        0.0000        0.0000        0.0000        0.0000        0.0000        0.0000        0.0000        0.0000
        0.0000        0.0000        0.0000        0.0000        0.0000        0.0000        0.0000        0.0000        0.0000        0.0000        0.0000        0.0000        0.0000        0.0000        0.0000        0.0000        0.0000        0.0000        0.0000        0.0000        0.0000        0.0000        0.0000        0.0000        0.0000        0.0000        0.0000        0.0000        0.0000        0.0000        0.0000        0.0000        0.0000        0.0000        0.0000        0.0000        0.0000        0.0000        0.0000        0.0000        0.0000        0.0000        0.0000        0.0000        0.0000        0.0000        0.0000        0.0000        0.0000        0.0000        0.0000        0.0000        0.0000        0.0000        0.0000        0.0000        0.0000        0.0000        0.0000        0.0000        0.0000        0.0000        0.0000        0.0000        0.0000        0.0000        0.0000        0.0000        0.0000        0.0000        0.0000        0.0000        0.0000        0.0000        0.0000        0.0000        0.0000        0.0000        0.0000        0.0000        0.0000        0.0000        0.0000        0.0000        0.0000        0.0000        0.0000        0.0000        0.0000        0.0000        0.0000        0.0000        0.0000        0.0000        0.0000        0.0000        0.0000        0.0000        0.0000        0.0000        5.9945        5.1667        3.8367        3.3639        2.1412        1.9545        7.4357        7.1661        3.4057        3.2036        2.5398        0.6993        0.7498        0.7950        1.1230        3.9136        5.2221        5.9934        6.0894        5.9656        6.4413        7.2776        9.0262       12.1997       14.1146       19.2850       17.5423       21.1368       23.8343       22.0729       29.2082       26.1788       24.1938       19.3177       19.2265       27.3918       23.4209       20.0657       18.2752       14.1327       11.6973        9.5534       11.7878       20.2230       23.6535       25.3963       25.5292       22.8758       25.4310       22.7526       22.3718       21.1886       20.8508       20.3574       19.5676       17.7324       16.9334       16.8309       18.4703       18.7260       28.3132       20.0810       21.4042       30.7513       30.2855       23.5816       26.6906       36.7932       41.0839       44.7378       46.1335       43.1227       42.4842       50.8090       57.0663       47.0113       48.9386       53.0329       46.2852       30.3714       29.2053       27.1099       24.4367       13.8556       12.0134       13.5485       14.0107       12.7758        0.0000        0.0000        0.0000        0.0000        0.0000        0.0000        0.0000        0.0000        0.0000        0.0000        0.0000        0.0000      173.4600      217.1400      239.4299        0.0000      187.5601      180.0600        0.0000        0.0000        0.0000        0.0000        0.0000        0.0000        0.0000        0.0000        0.0000        0.0000        0.0000        0.0000        0.0000        0.0000        0.0000        0.0000        0.0000        0.0000        0.0000        0.0000        0.0000        0.0000        0.0000        0.0000        0.0000        0.0000        0.0000        0.0000        0.0000        0.0000        0.0000        0.0000        0.0000        0.0000        0.0000        0.0000        0.0000        0.0000        0.0000        0.0000        0.0000        0.0000        0.0000
        0.0000        0.0000        0.0000        0.0000        0.0000        0.0000        0.0000        0.0000        0.0000        0.0000        0.0000        0.0000        0.0000        0.0000        0.0000        0.0000        0.0000        0.0000        0.0000        0.0000        0.0000        0.0000        0.0000        0.0000        0.0000        0.0000        0.0000        0.0000        0.0000        0.0000        0.0000        0.0000        0.0000        0.0000        0.0000        0.0000        0.0000        0.0000        0.0000        0.0000        0.0000        0.0000        0.0000        0.0000        0.0000        0.0000        0.0000        0.0000        0.0000        0.0000        0.0000        0.0000        0.0000        0.0000        0.0000        0.0000        0.0000        0.0000        0.0000        0.0000        0.0000        0.0000        0.0000        0.0000        0.0000        0.0000        0.0000        0.0000        0.0000        0.0000        0.0000        0.0000        0.0000        0.0000        0.0000        0.0000        0.0000        0.0000        0.0000        0.0000        0.0000        0.0000        0.0000        0.0000        0.0000        0.0000        0.0000        0.0000        0.0000        0.0000        0.0000        0.0000        0.0000        0.0000        0.0000        0.0000        0.0000        0.0000        0.0000       15.0111        3.5489        2.8965        2.4194        1.7157        1.5533        1.5706        4.0498        7.9067        3.6427        3.4148        2.6611        0.4531        0.4221        0.4728        0.6699        3.1865        4.3385        5.2670        5.6123        5.5939        5.9967        7.2442        8.8708       12.1757       14.6254       28.9278       20.0772       21.1893       25.5190       29.4795       30.1657       24.8655       23.8952       20.5537       19.0631       22.3154       22.8587       21.4788       17.7855       13.0299        9.2021        9.7496       12.1327       21.0989       24.8321       26.7636       26.8964       24.1145       24.2116       23.9683       23.4360       22.0227       21.5445       21.0793       20.4617       19.0553       19.3106       18.5579       18.3287       18.6614       18.9003       19.5412       31.7309       27.8731       24.2128       23.8150       33.9321       43.5597       56.0300       50.1144       47.5939       45.2690       53.8203       64.4085       61.7182       44.2710       36.7312       33.7770       33.1524       25.6574       23.7638       21.4043       18.0630        9.9485        8.3124        9.8264       12.1659       27.3080        0.0000        0.0000        0.0000        0.0000        0.0000        0.0000      107.3730       61.6500        0.0000        0.0000        0.0000        0.0000      212.9100      239.3999        0.0000        0.0000        0.0000        0.0000        0.0000        0.0000        0.0000        0.0000        0.0000        0.0000        0.0000        0.0000        0.0000        0.0000        0.0000        0.0000        0.0000        0.0000        0.0000        0.0000        0.0000        0.0000        0.0000        0.0000        0.0000        0.0000        0.0000        0.0000        0.0000        0.0000        0.0000        0.0000        0.0000        0.0000        0.0000        0.0000        0.0000        0.0000        0.0000        0.0000        0.0000        0.0000        0.0000        0.0000        0.0000        0.0000        0.0000
        0.0000        0.0000        0.0000        0.0000        0.0000        0.0000        0.0000        0.0000        0.0000        0.0000        0.0000        0.0000        0.0000        0.0000        0.0000        0.0000        0.0000        0.0000        0.0000        0.0000        0.0000        0.0000        0.0000        0.0000        0.0000        0.0000        0.0000        0.0000        0.0000        0.0000        0.0000        0.0000        0.0000        0.0000        0.0000        0.0000        0.0000        0.0000        0.0000        0.0000        0.0000        0.0000        0.0000        0.0000        0.0000        0.0000        0.0000        0.0000        0.0000        0.0000        0.0000        0.0000        0.0000        0.0000        0.0000        0.0000        0.0000        0.0000        0.0000        0.0000        0.0000        0.0000        0.0000        0.0000        0.0000        0.0000        0.0000        0.0000        0.0000        0.0000        0.0000        0.0000        0.0000        0.0000        0.0000        0.0000        0.0000        0.0000        0.0000        0.0000        0.0000        0.0000        0.0000        0.0000        0.0000        0.0000        0.0000        0.0000        0.0000        0.0000        0.0000        0.0000        0.0000        0.0000        0.0000        0.0000        0.0000       10.2786       37.0527        3.2659        2.0747        2.0930        2.4995        1.3883        1.2353        1.3401        1.5455        3.3593        4.0164        3.8947        3.0879        0.5309        0.3922        0.4190        0.5811        2.8879        3.9619        4.6699        4.9578        5.2095        6.9692        6.5322        8.1470       11.1845       12.9885       21.2176       17.1322       21.9452       23.3452       22.7458       23.8984       20.5052       20.3294       22.1212       18.2387       21.0655       20.4241       19.9618       16.9867       10.0517        8.9132        9.3944       11.7278       20.2008       23.7357       25.6324       25.8766       23.3913       23.5423       23.3897       22.8167       21.4256       20.9185       20.5651       21.7702       21.2271       18.5607       18.1883       18.3357       18.4529       30.6669       31.6922       19.8230       18.7366       20.5014       31.8407       36.2760       46.0197       50.9946       59.1371       54.7308       59.6295       60.1842       59.7742       56.9166       41.6278       32.6939       28.2120       26.8006       21.9697       19.9875       16.9880       14.6118        7.9570        8.8681       12.4103        6.2925        0.0000        0.0000        0.0000        0.0000        0.0000       84.0003       86.4456       89.0162      106.1700        0.0000        0.0000        0.0000        0.0000        0.0000        0.0000        0.0000        0.0000        0.0000        0.0000        0.0000        0.0000        0.0000        0.0000        0.0000        0.0000        0.0000        0.0000        0.0000        0.0000        0.0000        0.0000        0.0000        0.0000        0.0000        0.0000        0.0000        0.0000        0.0000        0.0000        0.0000        0.0000        0.0000        0.0000        0.0000        0.0000        0.0000        0.0000        0.0000        0.0000        0.0000        0.0000        0.0000        0.0000        0.0000        0.0000        0.0000        0.0000        0.0000        0.0000        0.0000        0.0000        0.0000
        0.0000        0.0000        0.0000        0.0000        0.0000        0.0000        0.0000        0.0000        0.0000        0.0000        0.0000        0.0000        0.0000        0.0000        0.0000        0.0000        0.0000        0.0000        0.0000        0.0000        0.0000        0.0000        0.0000        0.0000        0.0000        0.0000        0.0000        0.0000        0.0000        0.0000        0.0000        0.0000        0.0000        0.0000        0.0000        0.0000        0.0000        0.0000        0.0000        0.0000        0.0000        0.0000        0.0000        0.0000        0.0000        0.0000        0.0000        0.0000        0.0000        0.0000        0.0000        0.0000        0.0000        0.0000        0.0000        0.0000        0.0000        0.0000        0.0000        0.0000        0.0000        0.0000        0.0000        0.0000        0.0000        0.0000        0.0000        0.0000        0.0000        0.0000        0.0000        0.0000        0.0000        0.0000        0.0000        0.0000        0.0000        0.0000        0.0000        0.0000        0.0000        0.0000        0.0000        0.0000        0.0000        0.0000        0.0000        0.0000        0.0000        0.0000        0.0000        0.0000        0.0000        0.0000        0.0000        0.0000        0.0000        9.4530       29.5088        2.7743        2.3203        1.9567        2.1878        1.1885        1.2223        1.2293        1.5400        3.6188        4.3681        4.4047        3.7525        0.6938        0.5351        0.5654        0.7196        3.2607        4.0153        4.6929        4.7065        4.9945        4.9564        5.6728        6.9218        9.3903       15.1372       19.2398       14.2306       17.0284       18.9339       19.4122       22.6704       20.9881       20.3798       17.3341       16.4296       19.6884       15.1184       18.5836       17.9648        9.4231        8.7198        8.5627       10.5364       17.5653       20.3965       22.0411       22.5276       20.7864       21.1099       21.0782       20.5480       19.3968       19.4076       20.9025       22.0565       17.5287       17.3165       17.2380       17.3989       17.3937       31.4716       33.2331       18.9144       19.9172       27.3629       31.4581       34.2850       47.7568       51.1698       53.0992       62.8912       58.8790       57.1975       50.8727       42.2611       35.0934       27.8081       24.6265       24.7486       18.8763       16.3457       14.6453       13.2084        8.9326        8.3078        6.5460       11.7113        0.0000        0.0000        0.0000        4.8300       66.3149       74.9353       81.1950       87.2841      128.7300        0.0000        0.0000        0.0000        0.0000        0.0000        0.0000        0.0000        0.0000        0.0000        0.0000        0.0000        0.0000        0.0000        0.0000        0.0000        0.0000        0.0000        0.0000        0.0000        0.0000        0.0000        0.0000        0.0000        0.0000        0.0000        0.0000        0.0000        0.0000        0.0000        0.0000        0.0000        0.0000        0.0000        0.0000        0.0000        0.0000        0.0000        0.0000        0.0000        0.0000        0.0000        0.0000        0.0000        0.0000        0.0000        0.0000        0.0000        0.0000        0.0000        0.0000        0.0000        0.0000        0.0000
        0.0000        0.0000        0.0000        0.0000        0.0000        0.0000        0.0000        0.0000        0.0000        0.0000        0.0000        0.0000        0.0000        0.0000        0.0000        0.0000        0.0000        0.0000        0.0000        0.0000        0.0000        0.0000        0.0000        0.0000        0.0000        0.0000        0.0000        0.0000        0.0000        0.0000        0.0000        0.0000        0.0000        0.0000        0.0000        0.0000        0.0000        0.0000        0.0000        0.0000        0.0000        0.0000        0.0000        0.0000        0.0000        0.0000        0.0000        0.0000        0.0000        0.0000        0.0000        0.0000        0.0000        0.0000        0.0000        0.0000        0.0000        0.0000        0.0000        0.0000        0.0000        0.0000        0.0000        0.0000        0.0000        0.0000        0.0000        0.0000        0.0000        0.0000        0.0000        0.0000        0.0000        0.0000        0.0000        0.0000        0.0000        0.0000        0.0000        0.0000        0.0000        0.0000        0.0000        0.0000        0.0000        0.0000        0.0000        0.0000        0.0000        0.0000        0.0000        0.0000        0.0000        0.0000        0.0000        0.0000        3.3407       32.8214        7.6630        1.7064        1.4870        2.1044        2.4879        1.2378        1.2705        1.8112        1.9168        4.7196        5.7677        5.9711        5.2994        3.8754        3.3115        3.3265        3.9678        4.5043        5.2770       18.2561        5.4743        3.8695        3.9195        4.3990        5.2909        5.6544        9.0351        8.2896       10.5463       12.8154       14.2274       14.4808       21.2087       29.6822       24.6216       22.7628       23.4726       17.7214       14.1459       17.1872       15.8505       14.6425       10.4269        7.5698        9.0014       11.4307       12.9737       13.9787       14.5196       15.9487       16.3152       16.4855       16.0982       15.1483       15.2660       13.7213       13.7710       13.2612       13.2469       13.3115       13.4497       14.5589       14.6844       15.1950       16.6205       21.5709       22.3471       24.8341       31.4385       44.3984       53.7658       58.5764       69.9109       54.5964       47.1260       45.0231       32.3289       23.1738       19.9391       18.6180       16.2679       12.3720       10.0908        9.4681        9.2587        7.6002        3.5196       12.2161        0.0000        0.0000        0.0000        0.0000       10.3017       55.4760       66.4512       74.9915       81.9122       70.5000        0.0000        0.0000        0.0000        0.0000        0.0000        0.0000        0.0000        0.0000        0.0000        0.0000        0.0000        0.0000        0.0000        0.0000        0.0000        0.0000        0.0000        0.0000        0.0000        0.0000        0.0000        0.0000        0.0000        0.0000        0.0000        0.0000        0.0000        0.0000        0.0000        0.0000        0.0000        0.0000        0.0000        0.0000        0.0000        0.0000        0.0000        0.0000        0.0000        0.0000        0.0000        0.0000        0.0000        0.0000        0.0000        0.0000        0.0000        0.0000        0.0000        0.0000        0.0000        0.0000        0.0000
        0.0000        0.0000        0.0000        0.0000        0.0000        0.0000        0.0000        0.0000        0.0000        0.0000        0.0000        0.0000        0.0000        0.0000        0.0000        0.0000        0.0000        0.0000        0.0000        0.0000        0.0000        0.0000        0.0000        0.0000        0.0000        0.0000        0.0000        0.0000        0.0000        0.0000        0.0000        0.0000        0.0000        0.0000        0.0000        0.0000        0.0000        0.0000        0.0000        0.0000        0.0000        0.0000        0.0000        0.0000        0.0000        0.0000        0.0000        0.0000        0.0000        0.0000        0.0000        0.0000        0.0000        0.0000        0.0000        0.0000        0.0000        0.0000        0.0000        0.0000        0.0000        0.0000        0.0000        0.0000        0.0000        0.0000        0.0000        0.0000        0.0000        0.0000        0.0000        0.0000        0.0000        0.0000        0.0000        0.0000        0.0000        0.0000        0.0000        0.0000        0.0000        0.0000        0.0000        0.0000        0.0000        0.0000        0.0000        0.0000        0.0000        0.0000        0.0000        0.0000        0.0000        0.0000        0.0000        0.0000        3.1404        6.0849        1.9018        0.6957        0.9410        1.1294        0.5719        1.0643        0.9905        1.3683        2.0074        5.0325        6.2221        6.5655        6.0641        4.6392        4.2101        4.1871        4.5670        4.9829        5.5095       10.2557        8.1501        3.4543        3.3855        3.7068        4.8428        4.5453        6.9032        6.3716        6.4398        8.1494       12.8682       10.5263       14.0124       19.2543       27.4739       23.9013       24.2916       10.1981        9.6124        9.0478        8.5487       13.5542        6.5325        6.7239        7.7738       11.9961       10.3796       11.2181       11.8122       13.3018       13.8038       15.0942       18.3950       12.1785       11.7241       11.7922       12.0400       11.7327       11.9095       12.0775       12.2089       13.1761       13.2774       14.3506       16.8825       19.1344       18.5856       23.7811       30.5867       48.9433       55.2378       65.0994       62.1184       56.9727       55.1737       39.7246       30.0622       20.6373       17.0587       16.3246       13.1602       10.3204        8.0626        8.0305        8.5062        0.0000        0.0000        0.0000        0.0000        0.0000        0.0000        5.4590        7.5783       49.9877       69.3680       83.5558       97.9446        0.0000        0.0000        0.0000        0.0000        0.0000        0.0000        0.0000        0.0000        0.0000        0.0000        0.0000        0.0000        0.0000        0.0000        0.0000        0.0000        0.0000        0.0000        0.0000        0.0000        0.0000        0.0000        0.0000        0.0000        0.0000        0.0000        0.0000        0.0000        0.0000        0.0000        0.0000        0.0000        0.0000        0.0000        0.0000        0.0000        0.0000        0.0000        0.0000        0.0000        0.0000        0.0000        0.0000        0.0000        0.0000        0.0000        0.0000        0.0000        0.0000        0.0000        0.0000        0.0000        0.0000        0.0000
        0.0000        0.0000        0.0000        0.0000        0.0000        0.0000        0.0000        0.0000        0.0000        0.0000        0.0000        0.0000        0.0000        0.0000        0.0000        0.0000        0.0000        0.0000        0.0000        0.0000        0.0000        0.0000        0.0000        0.0000        0.0000        0.0000        0.0000        0.0000        0.0000        0.0000        0.0000        0.0000        0.0000        0.0000        0.0000        0.0000        0.0000        0.0000        0.0000        0.0000        0.0000        0.0000        0.0000        0.0000        0.0000        0.0000        0.0000        0.0000        0.0000        0.0000        0.0000        0.0000        0.0000        0.0000        0.0000        0.0000        0.0000        0.0000        0.0000        0.0000        0.0000        0.0000        0.0000        0.0000        0.0000        0.0000        0.0000        0.0000        0.0000        0.0000        0.0000        0.0000        0.0000        0.0000        0.0000        0.0000        0.0000        0.0000        0.0000        0.0000        0.0000        0.0000        0.0000        0.0000        0.0000        0.0000        0.0000        0.0000        0.0000        0.0000        0.0000        0.0000        0.0000        0.0000        0.0000        0.0000        2.9227        2.5189        1.0640        0.5049        0.8456        1.5777        0.9312        0.9555        1.0790        1.4097        1.9454        4.7189        5.7185        6.0369        5.6753        4.4432        4.1387        4.1269        4.2848        4.6917        4.9168        5.0637        6.9113        2.9828        2.9032        3.1284        3.5888        3.5896        7.7871        7.5127        4.9367        6.0177        7.0906        7.7433        9.4187       17.7938       24.9403       18.1400       22.8825       12.4585        8.5378        8.1215       13.6052        6.4411        6.1409        9.6346       10.6773        8.2822        8.5187        9.1551        9.9142       11.3569       14.6497       16.5706       12.2893       10.9600       10.8788       11.3480       12.1651       12.4308       13.1723       13.4251       13.1661       13.9271       13.7056       20.4295       22.4688       16.6556       18.1172       23.3968       40.3623       44.6060       55.3459       66.4432       58.3721       44.2539       52.1020       31.0456       26.4603       17.6768       14.0704       11.8283       10.9435        9.4627        7.9217        7.8123        0.0000        0.0000        0.0000        0.0000        0.0000        0.0000        4.1641        3.8957        7.7014       56.3400       82.6126       96.9660      106.4740        0.0000        0.0000        0.0000        0.0000        0.0000        0.0000        0.0000        0.0000        0.0000        0.0000        0.0000        0.0000        0.0000        0.0000        0.0000        0.0000        0.0000        0.0000        0.0000        0.0000        0.0000        0.0000        0.0000        0.0000        0.0000        0.0000        0.0000        0.0000        0.0000        0.0000        0.0000        0.0000        0.0000        0.0000        0.0000        0.0000        0.0000        0.0000        0.0000        0.0000        0.0000        0.0000        0.0000        0.0000        0.0000        0.0000        0.0000        0.0000        0.0000        0.0000        0.0000        0.0000        0.0000        0.0000
        0.0000        0.0000        0.0000        0.0000        0.0000        0.0000        0.0000        0.0000        0.0000        0.0000        0.0000        0.0000        0.0000        0.0000        0.0000        0.0000        0.0000        0.0000        0.0000        0.0000        0.0000        0.0000        0.0000        0.0000        0.0000        0.0000        0.0000        0.0000        0.0000        0.0000        0.0000        0.0000        0.0000        0.0000        0.0000        0.0000        0.0000        0.0000        0.0000        0.0000        0.0000        0.0000        0.0000        0.0000        0.0000        0.0000        0.0000        0.0000        0.0000        0.0000        0.0000        0.0000        0.0000        0.0000        0.0000        0.0000        0.0000        0.0000        0.0000        0.0000        0.0000        0.0000        0.0000        0.0000        0.0000        0.0000        0.0000        0.0000        0.0000        0.0000        0.0000        0.0000        0.0000        0.0000        0.0000        0.0000        0.0000        0.0000        0.0000        0.0000        0.0000        0.0000        0.0000        0.0000        0.0000        0.0000        0.0000        0.0000        0.0000        0.0000        0.0000        0.0000        0.0000        0.0000        0.0000        0.0000        0.0000        2.1777        1.0399        0.6129        0.6308        0.8920        0.6835        1.2724        1.3593        2.1139        1.7395        3.7736        4.2484        4.3988        4.1531        3.2878        3.1065        3.1094        3.2766        3.6045        3.7920        3.9217        4.0019        2.6749        2.7251        2.9618        3.3121        3.4855        4.7860        7.8553        4.5976        5.4339        5.8885        9.6524        6.9587        9.2092        9.9980       12.1731       18.3828       22.3682        8.0563        7.6838        7.4348        6.1968        5.9873        9.1698        6.4221        8.2594        7.3651        7.8657        8.6438       12.6758       10.8013       11.4279       11.6856       10.7837       11.0551       12.1981       14.0264       15.1849       16.8754       20.1555       16.2298       18.5591       23.8513       22.1000       20.4143       23.2560       16.5386       21.1956       26.1425       40.5869       49.4333       67.8240       49.2469       31.9950       28.5687       24.9729       21.2311       14.4727       11.5840        9.9947        9.7711        9.4956        7.8305        0.0000        0.0000        0.0000        0.0000        0.0000        0.0000        0.0000        3.4873        5.3774        9.3154       66.4049       92.0469      105.7743      106.3453        0.0000        0.0000        0.0000        0.0000        0.0000        0.0000        0.0000        0.0000        0.0000        0.0000        0.0000        0.0000        0.0000        0.0000        0.0000        0.0000        0.0000        0.0000        0.0000        0.0000        0.0000        0.0000        0.0000        0.0000        0.0000        0.0000        0.0000        0.0000        0.0000        0.0000        0.0000        0.0000        0.0000        0.0000        0.0000        0.0000        0.0000        0.0000        0.0000        0.0000        0.0000        0.0000        0.0000        0.0000        0.0000        0.0000        0.0000        0.0000        0.0000        0.0000        0.0000        0.0000        0.0000        0.0000
        0.0000        0.0000        0.0000        0.0000        0.0000        0.0000        0.0000        0.0000        0.0000        0.0000        0.0000        0.0000        0.0000        0.0000        0.0000        0.0000        0.0000        0.0000        0.0000        0.0000        0.0000        0.0000        0.0000        0.0000        0.0000        0.0000        0.0000        0.0000        0.0000        0.0000        0.0000        0.0000        0.0000        0.0000        0.0000        0.0000        0.0000        0.0000        0.0000        0.0000        0.0000        0.0000        0.0000        0.0000        0.0000        0.0000        0.0000        0.0000        0.0000        0.0000        0.0000        0.0000        0.0000        0.0000        0.0000        0.0000        0.0000        0.0000        0.0000        0.0000        0.0000        0.0000        0.0000        0.0000        0.0000        0.0000        0.0000        0.0000        0.0000        0.0000        0.0000        0.0000        0.0000        0.0000        0.0000        0.0000        0.0000        0.0000        0.0000        0.0000        0.0000        0.0000        0.0000        0.0000        0.0000        0.0000        0.0000        0.0000        0.0000        0.0000        0.0000        0.0000        0.0000        0.0000        0.0000        0.0000        1.9307        0.7470        0.3013        2.4641        0.0000        3.1045        3.0705        2.5825        2.4394        2.4563        2.3931        0.1056        0.0835        0.0341        0.0331        0.5628        0.5552        0.6755        0.5999        0.8059        0.8590        0.9415        1.2147        2.5766        2.5969        2.8681        3.3437        6.3442        7.3351        4.3131        6.3199        4.6001        4.6824        5.0446        9.8982       26.4976       17.4636        8.2478       10.9257       15.3422       14.1786        8.2890       10.3835        7.1945        6.9947        6.9218        7.1066        4.5830        4.6496        4.8943        7.9625       10.3876        8.5094        9.2293        9.7662        9.7498       10.3121       11.9700       14.4924       25.4974       29.4020       30.0647       27.4690       23.8283       21.4753       18.2271       20.6017       20.5423       93.6325       26.0638       25.3882       30.6101       34.7896       34.2226       29.9106       16.9214       14.8288       12.9856       11.2451        7.2675        6.5650        6.6823        8.1207        0.0000        0.0000        0.0000        0.0000        0.0000       10.8600        3.8700        0.0000       15.1632       14.5711       20.6372       33.7182       75.7117       91.8871      107.1637        0.0000        0.0000        0.0000        0.0000        0.0000        0.0000        0.0000        0.0000        0.0000        0.0000        0.0000        0.0000        0.0000        0.0000        0.0000        0.0000        0.0000        0.0000        0.0000        0.0000        0.0000        0.0000        0.0000        0.0000        0.0000        0.0000        0.0000        0.0000        0.0000        0.0000        0.0000        0.0000        0.0000        0.0000        0.0000        0.0000        0.0000        0.0000        0.0000        0.0000        0.0000        0.0000        0.0000        0.0000        0.0000        0.0000        0.0000        0.0000        0.0000        0.0000        0.0000        0.0000        0.0000        0.0000        0.0000
        0.0000        0.0000        0.0000        0.0000        0.0000        0.0000        0.0000        0.0000        0.0000        0.0000        0.0000        0.0000        0.0000        0.0000        0.0000        0.0000        0.0000        0.0000        0.0000        0.0000        0.0000        0.0000        0.0000        0.0000        0.0000        0.0000        0.0000        0.0000        0.0000        0.0000        0.0000        0.0000        0.0000        0.0000        0.0000        0.0000        0.0000        0.0000        0.0000        0.0000        0.0000        0.0000        0.0000        0.0000        0.0000        0.0000        0.0000        0.0000        0.0000        0.0000        0.0000        0.0000        0.0000        0.0000        0.0000        0.0000        0.0000        0.0000        0.0000        0.0000        0.0000        0.0000        0.0000        0.0000        0.0000        0.0000        0.0000        0.0000        0.0000        0.0000        0.0000        0.0000        0.0000        0.0000        0.0000        0.0000        0.0000        0.0000        0.0000        0.0000        0.0000        0.0000        0.0000        0.0000        0.0000        0.0000        0.0000        0.0000        0.0000        0.0000        0.0000        0.0000        0.0000        0.0000        0.0000        0.0000        0.0000        1.1297        0.0000        0.0000        0.0000        3.9547        3.7933        2.9347        2.8233        3.2938        2.0927        0.0234        0.0156        0.0122        0.0486        0.2451        0.2605        0.2976        0.3223        0.4501        0.4957        0.6309        0.8237        2.2927        2.4863        3.0638        3.6346        9.2616        5.0577        4.3281        4.4074        5.5949       10.5497        5.2842        4.8023        9.9624       17.8539       15.9849        7.0892        7.6295       13.4588        9.1304        7.6258        6.8485        6.7491        6.5697        6.4197        3.9511        3.8400        7.5468        6.2886        6.6554        7.3634        8.2701        9.1413        9.5354       10.3809       12.6653       16.0574       29.5076       34.8154       35.6090       31.9415       25.9774       21.4381       19.4891       22.8460       21.4313       25.1278       20.4438       22.7648       26.0444       26.0625       24.9263       21.9991       13.0400       11.0187       11.4261        8.9583        7.8617        6.7925        7.6463        2.8082        0.0000        0.0000        0.0000        0.0000        0.0000       11.8200        2.9700        2.5500       16.7163       18.7076       26.2725       42.2843       86.5969      100.4819      112.5714        0.0000        0.0000        0.0000        0.0000        0.0000        0.0000        0.0000        0.0000        0.0000        0.0000        0.0000        0.0000        0.0000        0.0000        0.0000        0.0000        0.0000        0.0000        0.0000        0.0000        0.0000        0.0000        0.0000        0.0000        0.0000        0.0000        0.0000        0.0000        0.0000        0.0000        0.0000        0.0000        0.0000        0.0000        0.0000        0.0000        0.0000        0.0000        0.0000        0.0000        0.0000        0.0000        0.0000        0.0000        0.0000        0.0000        0.0000        0.0000        0.0000        0.0000        0.0000        0.0000        0.0000        0.0000        0.0000
        0.0000        0.0000        0.0000        0.0000        0.0000        0.0000        0.0000        0.0000        0.0000        0.0000        0.0000        0.0000        0.0000        0.0000        0.0000        0.0000        0.0000        0.0000        0.0000        0.0000        0.0000        0.0000        0.0000        0.0000        0.0000        0.0000        0.0000        0.0000        0.0000        0.0000        0.0000        0.0000        0.0000        0.0000        0.0000        0.0000        0.0000        0.0000        0.0000        0.0000        0.0000        0.0000        0.0000        0.0000        0.0000        0.0000        0.0000        0.0000        0.0000        0.0000        0.0000        0.0000        0.0000        0.0000        0.0000        0.0000        0.0000        0.0000        0.0000        0.0000        0.0000        0.0000        0.0000        0.0000        0.0000        0.0000        0.0000        0.0000        0.0000        0.0000        0.0000        0.0000        0.0000        0.0000        0.0000        0.0000        0.0000        0.0000        0.0000        0.0000        0.0000        0.0000        0.0000        0.0000        0.0000        0.0000        0.0000        0.0000        0.0000        0.0000        0.0000        0.0000        0.0000        0.0000        0.0000        0.0000        0.0000        0.0000        0.0000        0.0000        0.0000        3.8653        3.8082        2.8994        2.7127        2.3235        1.7074        0.0158        0.0054        0.0077        0.0492        0.1566        0.2175        0.3616        0.3473        0.5782        0.6020        0.7445        0.9449        2.3216        2.7197        3.2434        4.8636        4.8058        5.4953        5.8893        6.0792        5.0059       15.1273       13.6332       13.1641       11.4110       15.2465       17.4948        6.2366        6.7215        6.8877        7.0228        7.1164        6.7031        7.7023        6.6977        6.9916        7.5832        5.7267        4.1127        4.5898        6.6069        7.2819        8.5293       10.0800       11.0155       12.5524       15.2766       18.8832       34.2184       39.8731       40.3064       35.6189       27.0533       22.7622       20.2563       20.0617       20.0671       19.6694       19.8311       21.2746       20.4970       21.6578       20.7656       17.8068       10.6192        8.9201       11.1516       19.2455       10.5555        5.7916        0.0000        0.0000        0.0000        0.0000        0.0000        0.0000        5.7300       11.7000        1.1700        1.3500       36.8701       33.3316       44.6222       61.0074      105.2031      119.8657      130.9181        0.0000        0.0000        0.0000        0.0000        0.0000        0.0000        0.0000        0.0000        0.0000        0.0000        0.0000        0.0000        0.0000        0.0000        0.0000        0.0000        0.0000        0.0000        0.0000        0.0000        0.0000        0.0000        0.0000        0.0000        0.0000        0.0000        0.0000        0.0000        0.0000        0.0000        0.0000        0.0000        0.0000        0.0000        0.0000        0.0000        0.0000        0.0000        0.0000        0.0000        0.0000        0.0000        0.0000        0.0000        0.0000        0.0000        0.0000        0.0000        0.0000        0.0000        0.0000        0.0000        0.0000        0.0000        0.0000
        0.0000        0.0000        0.0000        0.0000        0.0000        0.0000        0.0000        0.0000        0.0000        0.0000        0.0000        0.0000        0.0000        0.0000        0.0000        0.0000        0.0000        0.0000        0.0000        0.0000        0.0000        0.0000        0.0000        0.0000        0.0000        0.0000        0.0000        0.0000        0.0000        0.0000        0.0000        0.0000        0.0000        0.0000        0.0000        0.0000        0.0000        0.0000        0.0000        0.0000        0.0000        0.0000        0.0000        0.0000        0.0000        0.0000        0.0000        0.0000        0.0000        0.0000        0.0000        0.0000        0.0000        0.0000        0.0000        0.0000        0.0000        0.0000        0.0000        0.0000        0.0000        0.0000        0.0000        0.0000        0.0000        0.0000        0.0000        0.0000        0.0000        0.0000        0.0000        0.0000        0.0000        0.0000        0.0000        0.0000        0.0000        0.0000        0.0000        0.0000        0.0000        0.0000        0.0000        0.0000        0.0000        0.0000        0.0000        0.0000        0.0000        0.0000        0.0000        0.0000        0.0000        0.0000        0.0000        0.0000        0.0000        0.0000        0.0000        0.0000        0.0000        0.0000        2.7797        2.2157        2.1763        1.8959        1.3664        0.0128        0.0106        0.0035        0.0103        0.2992        0.4170        0.5530        0.6853        1.0111        1.1764        1.3122        1.4185        3.3121        4.5468        5.3126        5.2541        8.0609        8.1358        9.0108        8.1074        7.0163       12.8998        8.7797       13.7621       16.7133       10.6815       14.6510        5.3845        5.5799        5.5629        5.7560        6.1699       12.9801        7.4695       11.6944       17.9594        4.4354        4.5109        4.7185        5.1200        7.1913        7.7465        9.5052       12.0906       13.8879       16.3891       19.3866       22.5789       39.3214       44.3325       43.9746       38.2941       28.8424       24.0993       20.7608       20.3121       18.8996       16.4203       16.1971       19.8999       18.9268       21.3386       18.4803       15.4912        9.4728        7.4865        7.0362        6.3083        3.6104        3.4509        0.0000        0.0000        0.0000        0.0000        0.0000        0.0000        0.0000        3.6000        2.2800        1.8300       47.5397       55.2971       67.1255       76.0225      124.4068      135.8545      154.3271        0.0000        0.0000        0.0000        0.0000        0.0000        0.0000        0.0000        0.0000        0.0000        0.0000        0.0000        0.0000        0.0000        0.0000        0.0000        0.0000        0.0000        0.0000        0.0000        0.0000        0.0000        0.0000        0.0000        0.0000        0.0000        0.0000        0.0000        0.0000        0.0000        0.0000        0.0000        0.0000        0.0000        0.0000        0.0000        0.0000        0.0000        0.0000        0.0000        0.0000        0.0000        0.0000        0.0000        0.0000        0.0000        0.0000        0.0000        0.0000        0.0000        0.0000        0.0000        0.0000        0.0000        0.0000        0.0000
        0.0000        0.0000        0.0000        0.0000        0.0000        0.0000        0.0000        0.0000        0.0000        0.0000        0.0000        0.0000        0.0000        0.0000        0.0000        0.0000        0.0000        0.0000        0.0000        0.0000        0.0000        0.0000        0.0000        0.0000        0.0000        0.0000        0.0000        0.0000        0.0000        0.0000        0.0000        0.0000        0.0000        0.0000        0.0000        0.0000        0.0000        0.0000        0.0000        0.0000        0.0000        0.0000        0.0000        0.0000        0.0000        0.0000        0.0000        0.0000        0.0000        0.0000        0.0000        0.0000        0.0000        0.0000        0.0000        0.0000        0.0000        0.0000        0.0000        0.0000        0.0000        0.0000        0.0000        0.0000        0.0000        0.0000        0.0000        0.0000        0.0000        0.0000        0.0000        0.0000        0.0000        0.0000        0.0000        0.0000        0.0000        0.0000        0.0000        0.0000        0.0000        0.0000        0.0000        0.0000        0.0000        0.0000        0.0000        0.0000        0.0000        0.0000        0.0000        0.0000        0.0000        0.0000        0.0000        0.0000        0.0000        0.0000        0.0000        0.0000        0.0000        0.0000        0.0000        1.5036        1.5679        1.3912        0.9981        0.0000        0.0000        0.0000        0.0000        2.0301        2.6145        3.3902        4.2387        5.5516        6.4510        6.9547       11.4042       17.5619       13.6912       14.2618       19.9017       25.1516       19.8713       20.6275       19.2655        0.0000        0.0000       20.8923       12.8556        7.3983        7.5433        5.2022        4.6767        2.9505        2.2611        2.5116        7.8607       13.7477        8.6989       14.8094       11.0913        7.0597        7.3329        7.7213        8.3110        6.7704        7.1926        9.1506       12.1753       22.6631       27.6896       32.3348       36.3846       43.6495       47.9132       46.8623       41.4620       32.9334       25.2016       25.2688       17.9604       15.8975       15.5839       16.6995       16.2566       16.1793       16.8623       16.6531       12.8842        6.5821        7.4704        2.9308        0.0000        0.0000        0.0000        0.0000        0.0000        0.0000        0.0000        0.0000        0.0000        0.0000        0.0000        0.0000        0.0000       90.9492       99.3999      103.7407      114.4713      143.1055      147.7329        0.0000        0.0000        0.0000        0.0000        0.0000        0.0000        0.0000        0.0000        0.0000        0.0000        0.0000        0.0000        0.0000        0.0000        0.0000        0.0000        0.0000        0.0000        0.0000        0.0000        0.0000        0.0000        0.0000        0.0000        0.0000        0.0000        0.0000        0.0000        0.0000        0.0000        0.0000        0.0000        0.0000        0.0000        0.0000        0.0000        0.0000        0.0000        0.0000        0.0000        0.0000        0.0000        0.0000        0.0000        0.0000        0.0000        0.0000        0.0000        0.0000        0.0000        0.0000        0.0000        0.0000        0.0000        0.0000        0.0000
        0.0000        0.0000        0.0000        0.0000        0.0000        0.0000        0.0000        0.0000        0.0000        0.0000        0.0000        0.0000        0.0000        0.0000        0.0000        0.0000        0.0000        0.0000        0.0000        0.0000        0.0000        0.0000        0.0000        0.0000        0.0000        0.0000        0.0000        0.0000        0.0000        0.0000        0.0000        0.0000        0.0000        0.0000        0.0000        0.0000        0.0000        0.0000        0.0000        0.0000        0.0000        0.0000        0.0000        0.0000        0.0000        0.0000        0.0000        0.0000        0.0000        0.0000        0.0000        0.0000        0.0000        0.0000        0.0000        0.0000        0.0000        0.0000        0.0000        0.0000        0.0000        0.0000        0.0000        0.0000        0.0000        0.0000        0.0000        0.0000        0.0000        0.0000        0.0000        0.0000        0.0000        0.0000        0.0000        0.0000        0.0000        0.0000        0.0000        0.0000        0.0000        0.0000        0.0000        0.0000        0.0000        0.0000        0.0000        0.0000        0.0000        0.0000        0.0000        0.0000        0.0000        0.0000        0.0000        0.0000        0.0000        0.0000        0.0000        0.0000        0.0000        0.0000        0.0000        0.8641        1.0312        0.9764        0.7059        0.0000        0.0000        0.0000        0.0000        2.5069        3.4487        4.4749        5.5548        7.3260        8.5132       25.3660       14.8076       11.5574       21.0101       16.0173       15.6574       19.7952       24.2878       25.5870        0.0000        0.0000        0.0000        0.0000        0.0000        0.0000        5.8850        4.5190        3.7816        1.5935        1.5786        1.8217       13.2089       15.2165       12.0113        8.4618        6.4757        7.4502        8.0957        8.5935        9.0067        7.1835        7.5818       10.0113       13.9178       26.9024       33.0148       38.0798       41.5557       49.4540       52.5267       52.2842       45.2064       34.8590       30.0330       19.5822       18.0836       15.9914       14.1444       16.5587       14.5785       18.0887       15.5124       13.5854       12.4823        5.1911        0.0000        0.0000        0.0000        0.0000        0.0000        0.0000        0.0000        0.0000        0.0000        0.0000        0.0000        0.0000        0.0000        0.0000        0.0000      114.1108      128.8320      137.9871      141.8071      170.9292      170.0089      189.6538        0.0000        0.0000        0.0000        0.0000        0.0000        0.0000        0.0000        0.0000        0.0000        0.0000        0.0000        0.0000        0.0000        0.0000        0.0000        0.0000        0.0000        0.0000        0.0000        0.0000        0.0000        0.0000        0.0000        0.0000        0.0000        0.0000        0.0000        0.0000        0.0000        0.0000        0.0000        0.0000        0.0000        0.0000        0.0000        0.0000        0.0000        0.0000        0.0000        0.0000        0.0000        0.0000        0.0000        0.0000        0.0000        0.0000        0.0000        0.0000        0.0000        0.0000        0.0000        0.0000        0.0000        0.0000        0.0000
        0.0000        0.0000        0.0000        0.0000        0.0000        0.0000        0.0000        0.0000        0.0000        0.0000        0.0000        0.0000        0.0000        0.0000        0.0000        0.0000        0.0000        0.0000        0.0000        0.0000        0.0000        0.0000        0.0000        0.0000        0.0000        0.0000        0.0000        0.0000        0.0000        0.0000        0.0000        0.0000        0.0000        0.0000        0.0000        0.0000        0.0000        0.0000        0.0000        0.0000        0.0000        0.0000        0.0000        0.0000        0.0000        0.0000        0.0000        0.0000        0.0000        0.0000        0.0000        0.0000        0.0000        0.0000        0.0000        0.0000        0.0000        0.0000        0.0000        0.0000        0.0000        0.0000        0.0000        0.0000        0.0000        0.0000        0.0000        0.0000        0.0000        0.0000        0.0000        0.0000        0.0000        0.0000        0.0000        0.0000        0.0000        0.0000        0.0000        0.0000        0.0000        0.0000        0.0000        0.0000        0.0000        0.0000        0.0000        0.0000        0.0000        0.0000        0.0000        0.0000        0.0000        0.0000        0.0000        0.0000        0.0000        0.0000        0.0000        0.0000        0.0000        0.0000        0.0000        0.4808        0.6729        0.6780        0.5045        0.1848        0.0000        0.0000        0.0208        2.4791        3.4335        4.4945        5.6614        7.5387        8.8158        0.0000       11.7723        5.0665        0.0000        0.0000       14.1265       18.9922        0.0000        0.0000        0.0000        0.0000        0.0000        0.0000        0.0000        0.0000        5.1272        3.6652        5.1099        1.4467        1.2084        3.4238       14.1202       11.9496        5.2804        5.9722        6.7635        7.9367        8.7874        9.3137        9.5571        7.5449        7.9185       11.1327       15.4775       30.2832       37.9325       43.2550       45.8853       52.7633       56.4655       53.1898       44.6886       37.3277       22.9138       23.4288       20.0461       15.5583       20.6629       37.0571       41.3291        0.0000        0.0000        0.0000        0.0000        0.0000        0.0000        0.0000        0.0000        0.0000        0.0000        0.0000        0.0000        0.0000        0.0000        0.0000        0.0000        0.0000        0.0000        0.0000        0.0000      180.3753      178.7932      197.1283      209.3075      228.1310        0.0000        0.0000        0.0000        0.0000        0.0000        0.0000        0.0000        0.0000        0.0000        0.0000        0.0000        0.0000        0.0000        0.0000        0.0000        0.0000        0.0000        0.0000        0.0000        0.0000        0.0000        0.0000        0.0000        0.0000        0.0000        0.0000        0.0000        0.0000        0.0000        0.0000        0.0000        0.0000        0.0000        0.0000        0.0000        0.0000        0.0000        0.0000        0.0000        0.0000        0.0000        0.0000        0.0000        0.0000        0.0000        0.0000        0.0000        0.0000        0.0000        0.0000        0.0000        0.0000        0.0000        0.0000        0.0000        0.0000        0.0000
        0.0000        0.0000        0.0000        0.0000        0.0000        0.0000        0.0000        0.0000        0.0000        0.0000        0.0000        0.0000        0.0000        0.0000        0.0000        0.0000        0.0000        0.0000        0.0000        0.0000        0.0000        0.0000        0.0000        0.0000        0.0000        0.0000        0.0000        0.0000        0.0000        0.0000        0.0000        0.0000        0.0000        0.0000        0.0000        0.0000        0.0000        0.0000        0.0000        0.0000        0.0000        0.0000        0.0000        0.0000        0.0000        0.0000        0.0000        0.0000        0.0000        0.0000        0.0000        0.0000        0.0000        0.0000        0.0000        0.0000        0.0000        0.0000        0.0000        0.0000        0.0000        0.0000        0.0000        0.0000        0.0000        0.0000        0.0000        0.0000        0.0000        0.0000        0.0000        0.0000        0.0000        0.0000        0.0000        0.0000        0.0000        0.0000        0.0000        0.0000        0.0000        0.0000        0.0000        0.0000        0.0000        0.0000        0.0000        0.0000        0.0000        0.0000        0.0000        0.0000        0.0000        0.0000        0.0000        0.0000        0.0000        0.0000        0.0000        0.0000        0.0000        0.0000        0.0000        0.3667        0.6023        0.4977        0.3939        0.0000        0.0000        0.0000        0.0000        1.8853        2.5647        3.4513        0.0000        0.0000        0.0000        0.0000        0.0000        0.0000        0.0000        0.0000        0.0000        0.0000        0.0000        0.0000        0.0000        0.0000        0.0000        0.0000        0.0000        0.0000        0.0000        4.4373        5.2008        1.0637        1.1632       12.3698       11.3481        4.7586        5.6087        6.4198        7.2355        8.4364        9.3524       10.3688        9.8700        7.9597        8.7228       14.5869       17.2711       33.5491       42.2893       48.1452       49.4987       56.4131       57.3769       53.9637       45.4337       30.1266       23.7488       21.0149       25.1006       27.0188       26.0621       34.1920        0.0000        0.0000        0.0000        0.0000        0.0000        0.0000        0.0000        0.0000        0.0000        0.0000        0.0000        0.0000        0.0000        0.0000        0.0000        0.0000        0.0000        0.0000        0.0000        0.0000        0.0000        0.0000      206.2959      233.1391      239.4687        0.0000      222.2301      266.5277        0.0000        0.0000        0.0000        0.0000        0.0000        0.0000        0.0000        0.0000        0.0000        0.0000        0.0000        0.0000        0.0000        0.0000        0.0000        0.0000        0.0000        0.0000        0.0000        0.0000        0.0000        0.0000        0.0000        0.0000        0.0000        0.0000        0.0000        0.0000        0.0000        0.0000        0.0000        0.0000        0.0000        0.0000        0.0000        0.0000        0.0000        0.0000        0.0000        0.0000        0.0000        0.0000        0.0000        0.0000        0.0000        0.0000        0.0000        0.0000        0.0000        0.0000        0.0000        0.0000        0.0000        0.0000        0.0000
        0.0000        0.0000        0.0000        0.0000        0.0000        0.0000        0.0000        0.0000        0.0000        0.0000        0.0000        0.0000        0.0000        0.0000        0.0000        0.0000        0.0000        0.0000        0.0000        0.0000        0.0000        0.0000        0.0000        0.0000        0.0000        0.0000        0.0000        0.0000        0.0000        0.0000        0.0000        0.0000        0.0000        0.0000        0.0000        0.0000        0.0000        0.0000        0.0000        0.0000        0.0000        0.0000        0.0000        0.0000        0.0000        0.0000        0.0000        0.0000        0.0000        0.0000        0.0000        0.0000        0.0000        0.0000        0.0000        0.0000        0.0000        0.0000        0.0000        0.0000        0.0000        0.0000        0.0000        0.0000        0.0000        0.0000        0.0000        0.0000        0.0000        0.0000        0.0000        0.0000        0.0000        0.0000        0.0000        0.0000        0.0000        0.0000        0.0000        0.0000        0.0000        0.0000        0.0000        0.0000        0.0000        0.0000        0.0000        0.0000        0.0000        0.0000        0.0000        0.0000        0.0000        0.0000        0.0000        0.0000        0.0000        0.0000        0.0000        0.0000        0.0000        0.0000        0.0000        0.0000        0.0000        0.0000        0.0000        0.2500        0.6061        0.3694        0.7420        0.2864        0.3769        0.5347        0.7593        0.0000        0.0000        0.0000        0.0000        0.0000        0.0000        0.0000        0.0000        0.0000        0.0000        0.0000        0.0000        0.0000        0.0000        0.0000        0.0000        0.0000        0.0000        0.8204        0.1671        0.5397        2.2950        9.3096        2.2675        5.0292        6.1067        6.9407        7.8166        8.2302        9.8828       11.0847       15.9289       20.1583       10.5268       10.8590       12.7388       38.3060       48.6031       54.3333       54.8860       51.0651       50.8788       47.3099       42.3187       29.4912       26.8048       30.4009       18.9160       35.6400       36.7500        0.0000        0.0000        0.0000        0.0000        0.0000        0.0000        0.0000        0.0000        0.0000        0.0000        0.0000        0.0000        0.0000        0.0000        0.0000        0.0000        0.0000        0.0000        0.0000        0.0000        0.0000        0.0000        0.0000        0.0000      314.9914      298.0111        0.0000      133.8900      269.7000        0.0000        0.0000        0.0000        0.0000        0.0000        0.0000        0.0000        0.0000        0.0000        0.0000        0.0000        0.0000        0.0000        0.0000        0.0000        0.0000        0.0000        0.0000        0.0000        0.0000        0.0000        0.0000        0.0000        0.0000        0.0000        0.0000        0.0000        0.0000        0.0000        0.0000        0.0000        0.0000        0.0000        0.0000        0.0000        0.0000        0.0000        0.0000        0.0000        0.0000        0.0000        0.0000        0.0000        0.0000        0.0000        0.0000        0.0000        0.0000        0.0000        0.0000        0.0000        0.0000        0.0000        0.0000        0.0000
        0.0000        0.0000        0.0000        0.0000        0.0000        0.0000        0.0000        0.0000        0.0000        0.0000        0.0000        0.0000        0.0000        0.0000        0.0000        0.0000        0.0000        0.0000        0.0000        0.0000        0.0000        0.0000        0.0000        0.0000        0.0000        0.0000        0.0000        0.0000        0.0000        0.0000        0.0000        0.0000        0.0000        0.0000        0.0000        0.0000        0.0000        0.0000        0.0000        0.0000        0.0000        0.0000        0.0000        0.0000        0.0000        0.0000        0.0000        0.0000        0.0000        0.0000        0.0000        0.0000        0.0000        0.0000        0.0000        0.0000        0.0000        0.0000        0.0000        0.0000        0.0000        0.0000        0.0000        0.0000        0.0000        0.0000        0.0000        0.0000        0.0000        0.0000        0.0000        0.0000        0.0000        0.0000        0.0000        0.0000        0.0000        0.0000        0.0000        0.0000        0.0000        0.0000        0.0000        0.0000        0.0000        0.0000        0.0000        0.0000        0.0000        0.0000        0.0000        0.0000        0.0000        0.0000        0.0000        0.0000        0.0000        0.0000        0.0000        0.0000        0.0000        0.0000        0.0000        0.0000        0.0000        0.0000        0.0000        0.2244        0.2721        0.3820        0.4383        0.1523        0.1794        0.2948        0.4977        0.0000        0.0000        0.0000        0.0000        0.0000        0.0000        0.0000        0.0000        0.0000        0.0000        0.0000        0.0000        0.0000        0.0000        0.0000        0.0000        0.0000        0.0000        0.0000        0.0000        1.1757       10.1243        2.5450        2.0498        5.5107        6.8592        9.7498       13.2317       11.4119       21.4260       21.5017       13.8423       10.1425        9.4605       10.4574       13.9259       42.0390       53.4360       59.2044       59.3602       57.6172       56.1475       51.7214       48.7822       22.8862        0.0000        0.0000       24.7655        0.0000        0.0000        0.0000        0.0000        0.0000        0.0000        0.0000        0.0000        0.0000        0.0000        0.0000        0.0000        0.0000        0.0000        0.0000        0.0000        0.0000        0.0000        0.0000        0.0000        0.0000        0.0000        0.0000        0.0000        0.0000        0.0000      356.2061      321.0815        0.0000        0.0000        0.0000        0.0000        0.0000        0.0000        0.0000        0.0000        0.0000        0.0000        0.0000        0.0000        0.0000        0.0000        0.0000        0.0000        0.0000        0.0000        0.0000        0.0000        0.0000        0.0000        0.0000        0.0000        0.0000        0.0000        0.0000        0.0000        0.0000        0.0000        0.0000        0.0000        0.0000        0.0000        0.0000        0.0000        0.0000        0.0000        0.0000        0.0000        0.0000        0.0000        0.0000        0.0000        0.0000        0.0000        0.0000        0.0000        0.0000        0.0000        0.0000        0.0000        0.0000        0.0000        0.0000        0.0000        0.0000        0.0000
[truncated: 212,709 more chars]
