# Supplementary material for: Multidimensional evaluation of the TRMM 3B43V7 satellite-based precipitation product in mainland China from 1998–2016
Source: PeerJ. 2020 Feb 20;8:e8615. doi: 10.7717/peerj.8615 (PMC7036276; doi:10.7717/peerj.8615)
Supplement: Supplemental Information 2 [file peerj-08-8615-s002.zip › TRMM_3B43 data/TRMM 3B43 data-Year-Month/2003-12.txt]

ncols         249
nrows         175
xllcorner     73.250
yllcorner     6.500
cellsize      0.25000
        0.0000        0.0000        0.0000        0.0000        0.0000        0.0000        0.0000        0.0000        0.0000        0.0000        0.0000        0.0000        0.0000        0.0000        0.0000        0.0000        0.0000        0.0000        0.0000        0.0000        0.0000        0.0000        0.0000        0.0000        0.0000        0.0000        0.0000        0.0000        0.0000        0.0000        0.0000        0.0000        0.0000        0.0000        0.0000        0.0000        0.0000        0.0000        0.0000        0.0000        0.0000        0.0000        0.0000        0.0000        0.0000        0.0000        0.0000        0.0000        0.0000        0.0000        0.0000        0.0000        0.0000        0.0000        0.0000        0.0000        0.0000        0.0000        0.0000        0.0000        0.0000        0.0000        0.0000        0.0000        0.0000        0.0000        0.0000        0.0000        0.0000        0.0000        0.0000        0.0000        0.0000        0.0000        0.0000        0.0000        0.0000        0.0000        0.0000        0.0000        0.0000        0.0000        0.0000        0.0000        0.0000        0.0000        0.0000        0.0000        0.0000        0.0000        0.0000        0.0000        0.0000        0.0000        0.0000        0.0000        0.0000        0.0000        0.0000        0.0000        0.0000        0.0000        0.0000        0.0000        0.0000        0.0000        0.0000        0.0000        0.0000        0.0000        0.0000        0.0000        0.0000        0.0000        0.0000        0.0000        0.0000        0.0000        0.0000        0.0000        0.0000        0.0000        0.0000        0.0000        0.0000        0.0000        0.0000        0.0000        0.0000        0.0000        0.0000        0.0000        0.0000        0.0000        0.0000        0.0000        0.0000        0.0000        0.0000        0.0000        0.0000        0.0000        0.0000        0.0000        0.0000        0.0000        0.0000        0.0000        0.0000        0.0000        0.0000        0.0000        0.0000        0.0000        0.0000        0.0000        0.0000        0.0000        0.0000        0.0000        0.0000        0.0000        0.0000        0.0000        0.0000        0.0000        0.0000        0.0000        0.0000        0.0000        0.0000        0.0000        0.0000        3.4930        3.1733        2.3055        0.0000        0.0000        0.0000        2.3518        2.4643        2.7409        3.1502        4.5375        5.9155        7.3271        7.0115        7.7196        7.8649        8.0313        8.1980        8.5761        8.8050        8.5318        8.7843        9.1231        8.8344        8.3537        8.0629        7.8989        7.6724        7.4489        6.8360        8.3601        8.8830        9.4083        9.2990        8.9631        9.0604        9.5923       10.0141       10.6921       10.6762       10.6138       11.2581       12.3091       12.5484       12.5291       12.2080        0.0000        0.0000        0.0000        0.0000        0.0000        0.0000        0.0000        0.0000        0.0000        0.0000        0.0000        0.0000        0.0000        0.0000        0.0000        0.0000        0.0000        0.0000        0.0000        0.0000        0.0000        0.0000        0.0000        0.0000        0.0000        0.0000        0.0000        0.0000        0.0000        0.0000
        0.0000        0.0000        0.0000        0.0000        0.0000        0.0000        0.0000        0.0000        0.0000        0.0000        0.0000        0.0000        0.0000        0.0000        0.0000        0.0000        0.0000        0.0000        0.0000        0.0000        0.0000        0.0000        0.0000        0.0000        0.0000        0.0000        0.0000        0.0000        0.0000        0.0000        0.0000        0.0000        0.0000        0.0000        0.0000        0.0000        0.0000        0.0000        0.0000        0.0000        0.0000        0.0000        0.0000        0.0000        0.0000        0.0000        0.0000        0.0000        0.0000        0.0000        0.0000        0.0000        0.0000        0.0000        0.0000        0.0000        0.0000        0.0000        0.0000        0.0000        0.0000        0.0000        0.0000        0.0000        0.0000        0.0000        0.0000        0.0000        0.0000        0.0000        0.0000        0.0000        0.0000        0.0000        0.0000        0.0000        0.0000        0.0000        0.0000        0.0000        0.0000        0.0000        0.0000        0.0000        0.0000        0.0000        0.0000        0.0000        0.0000        0.0000        0.0000        0.0000        0.0000        0.0000        0.0000        0.0000        0.0000        0.0000        0.0000        0.0000        0.0000        0.0000        0.0000        0.0000        0.0000        0.0000        0.0000        0.0000        0.0000        0.0000        0.0000        0.0000        0.0000        0.0000        0.0000        0.0000        0.0000        0.0000        0.0000        0.0000        0.0000        0.0000        0.0000        0.0000        0.0000        0.0000        0.0000        0.0000        0.0000        0.0000        0.0000        0.0000        0.0000        0.0000        0.0000        0.0000        0.0000        0.0000        0.0000        0.0000        0.0000        0.0000        0.0000        0.0000        0.0000        0.0000        0.0000        0.0000        0.0000        0.0000        0.0000        0.0000        0.0000        0.0000        0.0000        0.0000        0.0000        0.0000        0.0000        0.0000        0.0000        0.0000        0.0000        0.0000        0.0000        0.0000        0.0000        0.0000        0.0000        0.0000        0.0000        0.0000        3.4483        3.3509        3.2181        2.5117        2.0220        1.7299        1.7388        2.6235        2.7672        3.0323        3.5042        5.4811        5.8511        6.3857        6.2216        7.2201        7.6998        7.8536        8.0121        7.9523        7.9130        7.3632        7.9127        8.3102        7.8280        7.5807        7.7200        7.5216        7.0089        6.6315        6.6835        7.7834        8.4134        8.8219        9.1148        9.1452        9.6834        9.8991       10.2570       10.6781       11.0498       11.4387       11.6156       12.0454       11.5620       11.3102       11.1043       10.8332       10.7989       11.2900       11.7391       13.3853       13.0659       12.0729        0.0000        0.0000        0.0000        0.0000        0.0000        0.0000        0.0000        0.0000        0.0000        0.0000        0.0000        0.0000        0.0000        0.0000        0.0000        0.0000        0.0000        0.0000        0.0000        0.0000        0.0000        0.0000        0.0000
        0.0000        0.0000        0.0000        0.0000        0.0000        0.0000        0.0000        0.0000        0.0000        0.0000        0.0000        0.0000        0.0000        0.0000        0.0000        0.0000        0.0000        0.0000        0.0000        0.0000        0.0000        0.0000        0.0000        0.0000        0.0000        0.0000        0.0000        0.0000        0.0000        0.0000        0.0000        0.0000        0.0000        0.0000        0.0000        0.0000        0.0000        0.0000        0.0000        0.0000        0.0000        0.0000        0.0000        0.0000        0.0000        0.0000        0.0000        0.0000        0.0000        0.0000        0.0000        0.0000        0.0000        0.0000        0.0000       23.5726        0.0000       15.0497       12.5452        0.0000        0.0000        0.0000        0.0000        0.0000        0.0000        0.0000        0.0000        0.0000        0.0000        0.0000        0.0000        0.0000        0.0000        0.0000        0.0000        0.0000        0.0000        0.0000        0.0000        0.0000        0.0000        0.0000        0.0000        0.0000        0.0000        0.0000        0.0000        0.0000        0.0000        0.0000        0.0000        0.0000        0.0000        0.0000        0.0000        0.0000        0.0000        0.0000        0.0000        0.0000        0.0000        0.0000        0.0000        0.0000        0.0000        0.0000        0.0000        0.0000        0.0000        0.0000        0.0000        0.0000        0.0000        0.0000        0.0000        0.0000        0.0000        0.0000        0.0000        0.0000        0.0000        0.0000        0.0000        0.0000        0.0000        0.0000        0.0000        0.0000        0.0000        0.0000        0.0000        0.0000        0.0000        0.0000        0.0000        0.0000        0.0000        0.0000        0.0000        0.0000        0.0000        0.0000        0.0000        0.0000        0.0000        0.0000        0.0000        0.0000        0.0000        0.0000        0.0000        0.0000        0.0000        0.0000        0.0000        0.0000        0.0000        0.0000        0.0000        0.0000        0.0000        0.0000        0.0000        0.0000        0.0000        0.0000        0.0000        0.0000        0.0000        0.0000        0.0000        3.4726        3.4513        3.4072        3.3649        2.7691        2.3517        1.9641        2.1661        3.3391        3.2289        3.5453        4.1046        6.0022        6.3893        6.3230        6.3673        7.3946        7.8960        8.3002        7.9528        7.7008        7.0995        7.0540        7.1361        7.4845        7.9749        7.4795        7.4441        6.9105        6.0938        5.8233        5.9431        7.6847        8.2925        8.5241        9.2053       10.7334       10.6930       10.0980       10.2831       11.2046       11.3220       11.2065       10.8603       11.1610       11.0112       10.9301       11.0248       11.1604       10.9419       10.8266       10.9969       11.7758       11.8583       11.7977       12.3269        0.0000        0.0000        0.0000        0.0000        0.0000        0.0000        0.0000        0.0000        0.0000        0.0000        0.0000        0.0000        0.0000        0.0000        0.0000        0.0000        0.0000        0.0000        0.0000        0.0000        0.0000        0.0000
        0.0000        0.0000        0.0000        0.0000        0.0000        0.0000        0.0000        0.0000        0.0000        0.0000        0.0000        0.0000        0.0000        0.0000        0.0000        0.0000        0.0000        0.0000        0.0000        0.0000        0.0000        0.0000        0.0000        0.0000        0.0000        0.0000        0.0000        0.0000        0.0000        0.0000        0.0000        0.0000        0.0000        0.0000        0.0000        0.0000        0.0000        0.0000        0.0000        0.0000        0.0000        0.0000        0.0000        0.0000        0.0000        0.0000        0.0000        0.0000        0.0000        0.0000        0.0000        0.0000        0.0000       22.9827       20.9504       17.1349       16.2526       15.4895       11.8515        7.6973        0.0000        0.0000        0.0000        0.0000        0.0000        0.0000        0.0000        0.0000        0.0000        0.0000        0.0000        0.0000        0.0000        0.0000        0.0000        0.0000        0.0000        0.0000        0.0000        0.0000        0.0000        0.0000        0.0000        0.0000        0.0000        0.0000        0.0000        0.0000        0.0000        0.0000        0.0000        0.0000        0.0000        0.0000        0.0000        0.0000        0.0000        0.0000        0.0000        0.0000        0.0000        0.0000        0.0000        0.0000        0.0000        0.0000        0.0000        0.0000        0.0000        0.0000        0.0000        0.0000        0.0000        0.0000        0.0000        0.0000        0.0000        0.0000        0.0000        0.0000        0.0000        0.0000        0.0000        0.0000        0.0000        0.0000        0.0000        0.0000        0.0000        0.0000        0.0000        0.0000        0.0000        0.0000        0.0000        0.0000        0.0000        0.0000        0.0000        0.0000        0.0000        0.0000        0.0000        0.0000        0.0000        0.0000        0.0000        0.0000        0.0000        0.0000        0.0000        0.0000        0.0000        0.0000        0.0000        0.0000        0.0000        0.0000        0.0000        0.0000        0.0000        0.0000        0.0000        0.0000        0.0000        0.0000        0.0000        0.0000        0.0000        0.0000        3.3707        3.3430        3.5704        3.5109        3.5716        2.5135        2.2566        2.0571        2.1826        3.9711        3.9855        4.6037        4.6642        6.7449        6.7776        6.5097        6.7956        7.7772        8.1510        8.1044        7.9131        8.0497        7.1698        6.6337        6.4091        6.7815        6.8739        7.0862        6.7636        5.7249        5.7010        5.9018        7.2016        8.2248        8.9331        9.8697       10.0267       10.9368       11.2128       11.1648       10.9305       10.8250       10.5384       10.7944       10.8590       11.0474       10.8769       10.9262       11.3436       11.1917       10.9407       10.9204       10.8267       11.2114       11.2587       11.6660       12.0531       12.5755       11.6422        0.0000        0.0000        0.0000        0.0000        0.0000        0.0000        0.0000        0.0000        0.0000        0.0000        0.0000        0.0000        0.0000        0.0000        0.0000        0.0000        0.0000        0.0000        0.0000        0.0000
        0.0000        0.0000        0.0000        0.0000        0.0000        0.0000        0.0000        0.0000        0.0000        0.0000        0.0000        0.0000        0.0000        0.0000        0.0000        0.0000        0.0000        0.0000        0.0000        0.0000        0.0000        0.0000        0.0000        0.0000        0.0000        0.0000        0.0000        0.0000        0.0000        0.0000        0.0000        0.0000        0.0000        0.0000        0.0000        0.0000        0.0000        0.0000        0.0000        0.0000        0.0000        0.0000        0.0000        0.0000        0.0000        0.0000        0.0000        0.0000        0.0000        0.0000        0.0000        0.0000        0.0000       16.3838       15.3818       16.2336       15.1137       13.5051       11.4709        7.6151        0.0000        0.0000        0.0000        0.0000        0.0000        0.0000        0.0000        0.0000        0.0000        0.0000        0.0000        0.0000        0.0000        0.0000        0.0000        0.0000        0.0000        0.0000        0.0000        0.0000        0.0000        0.0000        0.0000        0.0000        0.0000        0.0000        0.0000        0.0000        0.0000        0.0000        0.0000        0.0000        0.0000        0.0000        0.0000        0.0000        0.0000        0.0000        0.0000        0.0000        0.0000        0.0000        0.0000        0.0000        0.0000        0.0000        0.0000        0.0000        0.0000        0.0000        0.0000        0.0000        0.0000        0.0000        0.0000        0.0000        0.0000        0.0000        0.0000        0.0000        0.0000        0.0000        0.0000        0.0000        0.0000        0.0000        0.0000        0.0000        0.0000        0.0000        0.0000        0.0000        0.0000        0.0000        0.0000        0.0000        0.0000        0.0000        0.0000        0.0000        0.0000        0.0000        0.0000        0.0000        0.0000        0.0000        0.0000        0.0000        0.0000        0.0000        0.0000        0.0000        0.0000        0.0000        0.0000        0.0000        0.0000        0.0000        0.0000        0.0000        0.0000        0.0000        0.0000        0.0000        0.0000        0.0000        0.0000        0.0000        0.0000        0.0000        3.4919        3.4480        3.4779        3.5086        3.3525        4.2198        4.0396        4.3275        5.2039        6.4331        6.7318        7.3674        7.6407        7.7170        7.8404        7.7673        7.6750        8.0807        8.2069        8.0358        7.9176        6.8115        5.6886        5.6647        5.9011        5.9640        5.7142        5.5857        5.9817        5.9389        5.7254        5.9325        6.8747        8.8988        9.6486        9.8222        9.6430       11.2067       11.7519       11.2300       10.4769       10.3895       10.2396       10.3939       10.4243       10.9215       10.7947       10.3101       11.2069       12.7433       12.6527       12.2141       11.8864       11.1678       10.5273        9.5565        9.2157        8.4984        8.8861        8.3438        7.9342        0.0000        0.0000        0.0000        0.0000        0.0000        0.0000        0.0000        0.0000        0.0000        0.0000        0.0000        0.0000        0.0000        0.0000        0.0000        0.0000        0.0000        0.0000
        0.0000        0.0000        0.0000        0.0000        0.0000        0.0000        0.0000        0.0000        0.0000        0.0000        0.0000        0.0000        0.0000        0.0000        0.0000        0.0000        0.0000        0.0000        0.0000        0.0000        0.0000        0.0000        0.0000        0.0000        0.0000        0.0000        0.0000        0.0000        0.0000        0.0000        0.0000        0.0000        0.0000        0.0000        0.0000        0.0000        0.0000        0.0000        0.0000        0.0000        0.0000        0.0000        0.0000        0.0000        0.0000        0.0000        0.0000        0.0000        0.0000        0.0000       18.9374       16.3766       15.1628       14.2753       13.6459       14.6844       13.9727       12.7120       10.8255        6.9820        5.3713        4.1927        0.0000        0.0000        0.0000        0.0000        0.0000        0.0000        0.0000        0.0000        0.0000        0.0000        0.0000        0.0000        0.0000        0.0000        0.0000        0.0000        0.0000        0.0000        0.0000        0.0000        0.0000        0.0000        0.0000        0.0000        0.0000        0.0000        0.0000        0.0000        0.0000        0.0000        0.0000        0.0000        0.0000        0.0000        0.0000        0.0000        0.0000        0.0000        0.0000        0.0000        0.0000        0.0000        0.0000        0.0000        0.0000        0.0000        0.0000        0.0000        0.0000        0.0000        0.0000        0.0000        0.0000        0.0000        0.0000        0.0000        0.0000        0.0000        0.0000        0.0000        0.0000        0.0000        0.0000        0.0000        0.0000        0.0000        0.0000        0.0000        0.0000        0.0000        0.0000        0.0000        0.0000        0.0000        0.0000        0.0000        0.0000        0.0000        0.0000        0.0000        0.0000        0.0000        0.0000        0.0000        0.0000        0.0000        0.0000        0.0000        0.0000        0.0000        0.0000        0.0000        0.0000        0.0000        0.0000        0.0000        0.0000        0.0000        0.0000        0.0000        0.0000        0.0000        0.0000        0.0000        0.0000        0.0000        0.0000        3.7914        3.8643        3.8462        3.5815        3.5168        3.1303        4.3184        4.9377        5.5162        5.9027        7.3509        8.1829        8.6984        8.6967        8.3729        8.1968        8.1094        7.7310        8.0374        8.0275        7.8878        7.1002        6.1039        5.0401        4.9293        5.4808        5.7655        5.2544        5.5867        5.7974        5.7071        6.2247        7.3982        8.4888        9.7435        9.5473        9.5881        9.2237       10.1705       10.0331       10.0397        9.5233        9.4702        9.4936        9.5334        9.9583       10.2499       10.6761       10.9189       11.7977       13.0350       13.4246       12.4975       12.5570       10.7284       10.0429        9.4622        9.0736        8.0812        7.7084        7.2171        7.1436        0.0000        0.0000        0.0000        0.0000        0.0000        0.0000        0.0000        0.0000        0.0000        0.0000        0.0000        0.0000        0.0000        0.0000        9.5317        9.9031       10.5393        0.0000
        0.0000        0.0000        0.0000        0.0000        0.0000        0.0000        0.0000        0.0000        0.0000        0.0000        0.0000        0.0000        0.0000        0.0000        0.0000        0.0000        0.0000        0.0000        0.0000        0.0000        0.0000        0.0000        0.0000        0.0000        0.0000        0.0000        0.0000        0.0000        0.0000        0.0000        0.0000        0.0000        0.0000        0.0000        0.0000        0.0000        0.0000        0.0000        0.0000        0.0000        0.0000        0.0000        0.0000        0.0000        0.0000        0.0000        0.0000        0.0000       19.3697       17.9624       16.7138       14.6130       13.2939       12.5440       11.9951       13.0085       12.4735       12.0618       10.1198        6.5478        5.2121        4.2194        4.1916        0.0000        0.0000        0.0000        0.0000        0.0000        0.0000        0.0000        0.0000        0.0000        0.0000        0.0000        0.0000        0.0000        0.0000        0.0000        0.0000        0.0000        0.0000        0.0000        0.0000        0.0000        0.0000        0.0000        0.0000        0.0000        0.0000        0.0000        0.0000        0.0000        0.0000        0.0000        0.0000        0.0000        0.0000        0.0000        0.0000        0.0000        0.0000        0.0000        0.0000        0.0000        0.0000        0.0000        0.0000        0.0000        0.0000        0.0000        0.0000        0.0000        0.0000        0.0000        0.0000        0.0000        0.0000        0.0000        0.0000        0.0000        0.0000        0.0000        0.0000        0.0000        0.0000        0.0000        0.0000        0.0000        0.0000        0.0000        0.0000        0.0000        0.0000        0.0000        0.0000        0.0000        0.0000        0.0000        0.0000        0.0000        0.0000        0.0000        0.0000        0.0000        0.0000        0.0000        0.0000        0.0000        0.0000        0.0000        0.0000        0.0000        0.0000        0.0000        0.0000        0.0000        0.0000        0.0000        0.0000        0.0000        0.0000        0.0000        0.0000        0.0000        0.0000        0.0000        0.0000        0.0000        3.6477        3.9677        4.0564        4.3337        3.9553        3.7609        4.0706        4.8915        5.3130        5.9042        6.5375        8.3142        9.2342        9.0830        8.8979        8.8950        8.9282        8.7723        8.1103        7.5635        7.9826        7.8778        7.3034        6.5771        5.6631        5.4322        5.7332        5.7375        5.9905        5.9815        6.1325        6.5006        7.1286        7.8863        9.0987        9.3925        9.0656        8.5813        8.8027        9.5586        9.5976        9.5409        9.2163        9.4800        9.6494        9.7061        9.6591        9.9653       10.4616       11.5140       12.4399       13.7119       13.7149       12.7823       12.1726       11.0127       10.3184        9.3715        8.8072        8.2970        8.0577        7.3692        7.1060        7.7300        0.0000        0.0000        0.0000        0.0000        0.0000        0.0000        0.0000        0.0000        0.0000        6.0846        7.0014        7.2381        8.5317        9.3543        9.8573       10.9015       12.0978
        0.0000        0.0000        0.0000        0.0000        0.0000        0.0000        0.0000        0.0000        0.0000        0.0000        0.0000        0.0000        0.0000        0.0000        0.0000        0.0000        0.0000        0.0000        0.0000        0.0000        0.0000        0.0000        0.0000        0.0000        0.0000        0.0000        0.0000        0.0000        0.0000        0.0000        0.0000        0.0000        0.0000        0.0000        0.0000        0.0000        0.0000        0.0000        0.0000        0.0000        0.0000        0.0000        0.0000        0.0000        0.0000        0.0000        0.0000        0.0000       17.4113       16.2027       15.1811       14.0457       13.2701       11.6752       10.5505       11.1186       11.2084       10.3395        9.5818        6.0694        5.2689        4.5833        4.0651        4.1669        6.0385        6.0780        4.6873        0.0000        0.0000        0.0000        0.0000        0.0000        0.0000        0.0000        0.0000        0.0000        0.0000        0.0000        0.0000        0.0000        0.0000        0.0000        0.0000        0.0000        0.0000        0.0000        0.0000        0.0000        0.0000        0.0000        0.0000        0.0000        0.0000        0.0000        0.0000        0.0000        0.0000        0.0000        0.0000        0.0000        0.0000        0.0000        0.0000        0.0000        0.0000        0.0000        0.0000        0.0000        0.0000        0.0000        0.0000        0.0000        0.0000        0.0000        0.0000        0.0000        0.0000        0.0000        0.0000        0.0000        0.0000        0.0000        0.0000        0.0000        0.0000        0.0000        0.0000        0.0000        0.0000        0.0000        0.0000        0.0000        0.0000        0.0000        0.0000        0.0000        0.0000        0.0000        0.0000        0.0000        0.0000        0.0000        0.0000        0.0000        0.0000        0.0000        0.0000        0.0000        0.0000        0.0000        0.0000        0.0000        0.0000        0.0000        0.0000        0.0000        0.0000        0.0000        0.0000        0.0000        0.0000        0.0000        0.0000        0.0000        0.0000        0.0000        0.0000        0.0000        3.8326        4.2026        4.3187        4.1150        4.0947        4.3254        4.3427        5.4638        5.7886        6.1187        6.5730        8.5119        9.2952        9.3146        9.7504        9.8365        9.6148        9.3945        8.9345        8.3652        8.6267        8.5222        8.2192        6.9606        6.5604        6.0986        6.1636        6.1554        6.4605        6.6801        7.6262        7.9177        8.3417        9.1620        8.7638        8.4927        8.1953        8.1480        8.1734        9.0261        8.7284        8.8214        9.1422        9.3525        9.7532        9.9039       10.2677       10.8138       11.2654       12.1298       12.2257       13.0181       12.7409       12.5781       12.1871       10.9415       10.3526       10.0294       10.1261        9.5723        8.7671        8.2002        7.7893        0.0000        0.0000        0.0000        0.0000        0.0000        0.0000        2.8170        2.9061        4.8340        5.0347        5.6625        6.7323        7.4837        8.3668        9.2472        9.9369        0.0000        0.0000
        0.0000        0.0000        0.0000        0.0000        0.0000        0.0000        0.0000        0.0000        0.0000        0.0000        0.0000        0.0000        0.0000        0.0000        0.0000        0.0000        0.0000        0.0000        0.0000        0.0000        0.0000        0.0000        0.0000        0.0000        0.0000        0.0000        0.0000        0.0000        0.0000        0.0000        0.0000        0.0000        0.0000        0.0000        0.0000        0.0000        0.0000        0.0000        0.0000        0.0000        0.0000        0.0000        0.0000        0.0000        0.0000        0.0000        0.0000        0.0000       15.9547       14.7650       14.7954       12.6336       11.6463       10.3658        9.3850        6.6826        6.8539        6.2666        5.9137        7.0487        6.8273        7.1566        6.5342        6.1019        9.0282        8.9620        6.1690        2.8245        2.6043        0.0000        0.0000        0.0000        0.0000        0.0000        0.0000        0.0000        0.0000        0.0000        0.0000        0.0000        0.0000        0.0000        0.0000        0.0000        0.0000        0.0000        0.0000        0.0000        0.0000        0.0000        0.0000        0.0000        0.0000        0.0000        0.0000        0.0000        0.0000        0.0000        0.0000        0.0000        0.0000        0.0000        0.0000        0.0000        0.0000        0.0000        0.0000        0.0000        0.0000        0.0000        0.0000        0.0000        0.0000        0.0000        0.0000        0.0000        0.0000        0.0000        0.0000        0.0000        0.0000        0.0000        0.0000        0.0000        0.0000        0.0000        0.0000        0.0000        0.0000        0.0000        0.0000        0.0000        0.0000        0.0000        0.0000        0.0000        0.0000        0.0000        0.0000        0.0000        0.0000        0.0000        0.0000        0.0000        0.0000        0.0000        0.0000        0.0000        0.0000        0.0000        0.0000        0.0000        0.0000        0.0000        0.0000        0.0000        0.0000        0.0000        0.0000        0.0000        0.0000        0.0000        0.0000        0.0000        0.0000        0.0000        0.0000        0.0000        5.1488        5.5355        6.0685        6.1053        5.9146        6.4425        7.6417        7.5145        7.5353        7.6991        8.0003        9.0232       10.8030       10.4102        9.7033       10.1308       10.1581        9.6370        9.2894        9.2964        9.3264        9.4581        9.1636        6.9146        6.0835        5.7747        4.9923        6.1515        6.6626        7.1648        7.5003        8.7953        9.4747        9.2132        7.6091        7.5766        7.7663        7.5482        7.8439        8.2340        8.3324        8.8498        9.6594        9.9078       10.2176       10.2147       11.2259       12.5049       12.9762       12.3907       11.8697       10.8646       10.7853       10.8740       10.9976       12.2742       11.5400       11.1594       11.3256       10.6916        9.6008        9.1720        8.8870       10.2733       10.5952       10.7248        9.6912        8.8251        7.1461        6.7394        7.1747        6.5126        5.8940        6.0830        7.7119        8.6404        9.8734       11.5315       13.0765        0.0000        0.0000
        0.0000        0.0000        0.0000        0.0000        0.0000        0.0000        0.0000        0.0000        0.0000        0.0000        0.0000        0.0000        0.0000        0.0000        0.0000        0.0000        0.0000        0.0000        0.0000        0.0000        0.0000        0.0000        0.0000        0.0000        0.0000        0.0000        0.0000        0.0000        0.0000        0.0000        0.0000        0.0000        0.0000        0.0000        0.0000        0.0000        0.0000        0.0000        0.0000        0.0000        0.0000        0.0000        0.0000        0.0000        0.0000        0.0000        0.0000        0.0000       16.4424       14.5714       13.2717       13.1796       11.9823        8.8038        9.8632        8.2273        8.1785        8.8107        7.4175        9.2324        9.7531        9.7758        8.0356        7.0877        9.5882        9.6420        5.2674        3.0328        2.6079        2.4889        0.0000        0.0000        0.0000        0.0000        0.0000        0.0000        0.0000        0.0000        0.0000        0.0000        0.0000        0.0000        0.0000        0.0000        0.0000        0.0000        0.0000        0.0000        0.0000        0.0000        0.0000        0.0000        0.0000        0.0000        0.0000        0.0000        0.0000        0.0000        0.0000        0.0000        0.0000        0.0000        0.0000        0.0000        0.0000        0.0000        0.0000        0.0000        0.0000        0.0000        0.0000        0.0000        0.0000        0.0000        0.0000        0.0000        0.0000        0.0000        0.0000        0.0000        0.0000        0.0000        0.0000        0.0000        0.0000        0.0000        0.0000        0.0000        0.0000        0.0000        0.0000        0.0000        0.0000        0.0000        0.0000        0.0000        0.0000        0.0000        0.0000        0.0000        0.0000        0.0000        0.0000        0.0000        0.0000        0.0000        0.0000        0.0000        0.0000        0.0000        0.0000        0.0000        0.0000        0.0000        0.0000        0.0000        0.0000        0.0000        0.0000        0.0000        0.0000        0.0000        0.0000        0.0000        0.0000        0.0000        0.0000        0.0000        0.0000        5.9895        6.3524        7.1951        7.3049        7.5423        0.0000        8.3514        8.2870        8.5532        0.0000        0.0000        0.0000       10.3137        9.8707       10.4202       10.1576        9.8045        9.6966        9.8942       10.0837       10.2460       10.0331        8.0944        6.3119        5.9499        6.6641        7.1609        7.5161        8.1595        7.9877        9.9348        9.1139        7.6179        7.0019        7.1270        6.8422        7.3190        7.3362        7.8059        8.4033        8.6932        9.0158       10.0830       10.5673       11.1802       11.4756       11.8907       11.9209       11.9222       11.2625       10.1238       10.8113       11.2227       10.9848       11.9255       11.6049       11.0089       10.9679       10.9440       10.3298       10.1245       10.3656       11.0433       11.2552       11.1986       10.6091        9.5095        8.4830        7.6984        7.2236        6.5461        6.7770        7.4631        8.9785       10.8591       12.0948       13.0193       13.6288        0.0000        0.0000
        0.0000        0.0000        0.0000        0.0000        0.0000        0.0000        0.0000        0.0000        0.0000        0.0000        0.0000        0.0000        0.0000        0.0000        0.0000        0.0000        0.0000        0.0000        0.0000        0.0000        0.0000        0.0000        0.0000        0.0000        0.0000        0.0000        0.0000        0.0000        0.0000        0.0000        0.0000        0.0000        0.0000        0.0000        0.0000        0.0000        0.0000        0.0000       25.1457       27.1834       25.0594        0.0000        0.0000        0.0000        0.0000        0.0000        0.0000        0.0000       13.0061       11.2366       11.2464       13.0799        8.6934        7.2286        7.5173       12.2927       11.8849       12.6845       12.1534       10.5904       11.4307        8.3330        7.6746        6.9225        8.8049        6.9414        4.6345        3.4631        2.9654        2.6425        0.0000        0.0000        0.0000        0.0000        0.0000        0.0000        0.0000        0.0000        0.0000        0.0000        0.0000        0.0000        0.0000        0.0000        0.0000        0.0000        0.0000        0.0000        0.0000        0.0000        0.0000        0.0000        0.0000        0.0000        0.0000        0.0000        0.0000        0.0000        0.0000        0.0000        0.0000        0.0000        0.0000        0.0000        0.0000        0.0000        0.0000        0.0000        0.0000        0.0000        0.0000        0.0000        0.0000        0.0000        0.0000        0.0000        0.0000        0.0000        0.0000        0.0000        0.0000        0.0000        0.0000        0.0000        0.0000        0.0000        0.0000        0.0000        0.0000        0.0000        0.0000        0.0000        0.0000        0.0000        0.0000        0.0000        0.0000        0.0000        0.0000        0.0000        0.0000        0.0000        0.0000        0.0000        0.0000        0.0000        0.0000        0.0000        0.0000        0.0000        0.0000        0.0000        0.0000        0.0000        0.0000        0.0000        0.0000        0.0000        0.0000        0.0000        0.0000        0.0000        0.0000        0.0000        0.0000        0.0000        0.0000        0.0000        0.0000        0.0000        0.0000        0.0000        0.0000        0.0000        0.0000        0.0000        0.0000        0.0000        0.0000        0.0000        0.0000        0.0000        0.0000       10.5485       10.6735       10.2037       10.0135       10.3123       10.5933       10.9561       11.2956        8.3029        7.1746        6.9695        7.1559        7.6437        8.0449        8.4813        8.4040        8.9895        8.3861        7.4295        6.5847        6.9142        6.8947        6.8399        7.2128        8.3112        8.5908        8.2705        8.6009        9.6550       10.5843       10.6719       10.6218       10.4920       10.7128       10.2505       10.2370       10.3595       11.2383       11.7361       12.1106       12.6730       12.5158       12.5060       11.5726       11.1236       10.8075       11.1314       11.4724       11.3553       10.9760       10.6793       10.2407        9.2492        7.9038        7.3406        8.0173        8.1002        7.8540        8.5748        9.5193       11.5627       13.1956       13.7027        0.0000        0.0000        0.0000
        0.0000        0.0000        0.0000        0.0000        0.0000        0.0000        0.0000        0.0000        0.0000        0.0000        0.0000        0.0000        0.0000        0.0000        0.0000        0.0000        0.0000        0.0000        0.0000        0.0000        0.0000        0.0000        0.0000        0.0000        0.0000        0.0000        0.0000        0.0000        0.0000        0.0000        0.0000        0.0000        0.0000        0.0000        0.0000        0.0000        0.0000        0.0000       23.4806       25.2764       22.6612       20.5719       20.2693       21.4188       20.7440       19.6392       16.7982       11.6127        9.8656       10.4111        9.0602        8.2603        7.6922        6.5777        7.2743        7.5272        8.0233        8.2470        7.9266        8.4006       10.0408        9.0712        7.4950        6.0800        6.0830        5.5521        5.0601        3.9235        3.5197        3.0632        2.4913        1.1322        0.0000        0.0000        0.0000        0.0000        0.0000        0.0000        0.0000        0.0000        0.0000        0.0000        0.0000        0.0000        0.0000        0.0000        0.0000        0.0000        0.0000        0.0000        0.0000        0.0000        0.0000        0.0000        0.0000        0.0000        0.0000        0.0000        0.0000        0.0000        0.0000        0.0000        0.0000        0.0000        0.0000        0.0000        0.0000        0.0000        0.0000        0.0000        0.0000        0.0000        0.0000        0.0000        0.0000        0.0000        0.0000        0.0000        0.0000        0.0000        0.0000        0.0000        0.0000        0.0000        0.0000        0.0000        0.0000        0.0000        0.0000        0.0000        0.0000        0.0000        0.0000        0.0000        0.0000        0.0000        0.0000        0.0000        0.0000        0.0000        0.0000        0.0000        0.0000        0.0000        0.0000        0.0000        0.0000        0.0000        0.0000        0.0000        0.0000        0.0000        0.0000        0.0000        0.0000        0.0000        0.0000        0.0000        0.0000        0.0000        0.0000        0.0000        0.0000        0.0000        0.0000        0.0000        0.0000        0.0000        0.0000        0.0000        0.0000        0.0000        0.0000        0.0000        0.0000        0.0000        0.0000        0.0000        0.0000        0.0000        0.0000        0.0000        0.0000        0.0000       10.8892       10.1701       10.0814       10.0097        9.8907       10.2272       11.2121        8.3312        7.5364        7.6938        8.8391        8.4062        8.9276        8.5246        7.9708        8.1072        8.1093        7.7142        7.2462        7.0350        6.6342        6.4668        6.6272        7.2190        7.3518        7.7971        8.2441        9.7269        9.6588        9.2283        9.0671        9.3174       10.0940       10.0547       10.4479       10.3648       11.8413       11.8712       11.3100       12.0513       12.0531       12.4441       11.5562       10.8767       10.9262       10.9581        9.8769       10.6073       10.1722        9.7992        9.5259        9.1588        8.2028        8.4883        9.4867        9.6326        9.4796        9.5931       10.1217       12.0557       13.0479        0.0000        0.0000        0.0000        0.0000
        0.0000        0.0000        0.0000        0.0000        0.0000        0.0000        0.0000        0.0000        0.0000        0.0000        0.0000        0.0000        0.0000        0.0000        0.0000        0.0000        0.0000        0.0000        0.0000        0.0000        0.0000        0.0000        0.0000        0.0000        0.0000        0.0000        0.0000        0.0000        0.0000        0.0000        0.0000        0.0000        0.0000        0.0000        0.0000        0.0000        0.0000       20.7648       19.4795       16.6983       15.1315       14.2050       13.7119       14.8074       12.9908       10.5926        9.2902        7.0310        5.2219        6.8261        9.7701       13.1882       10.9957       12.3936       12.1031        9.6060       14.5906       12.2032       12.9239       10.0185        9.9756       10.0849        8.1880        6.6028        6.4724        6.1430        6.3033        6.2062        6.0632        5.0060        3.8090        1.9895        0.0000        0.0000        0.0000        0.0000        0.0000        0.0000        0.0000        0.0000        0.0000        0.0000        0.0000        0.0000        0.0000        0.0000        0.0000        0.0000        0.0000        0.0000        0.0000        0.0000        0.0000        0.0000        0.0000        0.0000        0.0000        0.0000        0.0000        0.0000        0.0000        0.0000        0.0000        0.0000        0.0000        0.0000        0.0000        0.0000        0.0000        0.0000        0.0000        0.0000        0.0000        0.0000        0.0000        0.0000        0.0000        0.0000        0.0000        0.0000        0.0000        0.0000        0.0000        0.0000        0.0000        0.0000        0.0000        0.0000        0.0000        0.0000        0.0000        0.0000        0.0000        0.0000        0.0000        0.0000        0.0000        0.0000        0.0000        0.0000        0.0000        0.0000        0.0000        0.0000        0.0000        0.0000        0.0000        0.0000        0.0000        0.0000        0.0000        0.0000        0.0000        0.0000        0.0000        0.0000        0.0000        0.0000        0.0000        0.0000        0.0000        0.0000        0.0000        0.0000        0.0000        0.0000        0.0000        0.0000        0.0000        0.0000        0.0000        0.0000        0.0000        0.0000        0.0000        0.0000        0.0000        0.0000        0.0000        9.6813        9.8811       10.0269       10.0182       11.0556        0.0000       11.3630       10.9039        6.8634        6.4812        7.2855        8.9330        8.7942        8.8655        9.4081        9.4952        9.5590        9.5369        9.3968        8.6762        9.6170        9.5742        9.2293        8.6848        7.7440        6.4903        6.1955        6.0450        5.6983        5.9956        6.6579        7.0041        8.2216        8.2451        8.6608        9.0531       10.0277       10.4146       11.0595       11.8465       11.7142       12.1005       11.7976       11.4941       11.3557       10.8422       10.9151       10.7136        9.9077        9.3645        8.9879        8.6111        8.3189        8.2042        8.1022        8.2548        8.3074        8.2773        8.3826        9.2019       11.0290       11.3638       11.6314       12.4073       11.9901       12.8691        0.0000        0.0000        0.0000        0.0000
        0.0000        0.0000        0.0000        0.0000        0.0000        0.0000        0.0000        0.0000        0.0000        0.0000        0.0000        0.0000        0.0000        0.0000        0.0000        0.0000        0.0000        0.0000        0.0000        0.0000        0.0000        0.0000        0.0000        0.0000        0.0000        0.0000        0.0000        0.0000        0.0000        0.0000        0.0000        0.0000        0.0000        0.0000        0.0000        0.0000        0.0000       18.6606       17.7251       14.2974       12.7745       11.5719       10.9557        9.7530        8.8797        7.9406        8.8973        6.1048       10.8665       10.8329       12.8102       18.2081       15.2390       16.0366       12.7529       10.3237        7.1464        7.2796        9.9581        8.2931        7.6998        9.0622        7.5501        8.7209        8.3457        6.8597        6.5746        6.7563        6.6448        5.8110        4.5630        2.4157        1.8026        0.0000        0.0000        0.0000        0.0000        0.0000        0.0000        0.0000        0.0000        0.0000        0.0000        0.0000        0.0000        0.0000        0.0000        0.0000        0.0000        0.0000        0.0000        0.0000        0.0000        0.0000        0.0000        0.0000        0.0000        0.0000        0.0000        0.0000        0.0000        0.0000        0.0000        0.0000        0.0000        0.0000        0.0000        0.0000        0.0000        0.0000        0.0000        0.0000        0.0000        0.0000        0.0000        0.0000        0.0000        0.0000        0.0000        0.0000        0.0000        0.0000        0.0000        0.0000        0.0000        0.0000        0.0000        0.0000        0.0000        0.0000        0.0000        0.0000        0.0000        0.0000        0.0000        0.0000        0.0000        0.0000        0.0000        0.0000        0.0000        0.0000        0.0000        0.0000        0.0000        0.0000        0.0000        0.0000        0.0000        0.0000        0.0000        0.0000        0.0000        0.0000        0.0000        0.0000        0.0000        0.0000        0.0000        0.0000        0.0000        0.0000        0.0000        0.0000        0.0000        0.0000        0.0000        0.0000        0.0000        0.0000        0.0000        0.0000        0.0000        0.0000        0.0000        6.1844        6.2510        6.0827        6.6104        8.6602        9.3740        9.6517        9.3485       10.6435       11.4327       11.2780       10.3596        6.8922        7.0749        7.8725        7.8912        8.0414        7.4080        8.2185        8.0430        9.2767        9.7488        9.4480        9.0758        9.4708        9.2324        9.1019        8.4625        7.0973        6.1161        5.8064        5.5275        5.4031        5.2244        5.7381        6.0950        7.6477        8.0856        7.9776        8.2627        9.3906        9.7347       10.3397       10.9520       10.9254       10.4932       10.6608       10.4277       10.4265       10.0544       10.2820        9.6175        8.6852        8.2419        8.0421        8.2206        7.9036        8.0433        8.2036        8.7328        8.6004        8.3909        8.8025       10.1438       12.3150       12.5483       13.0549       14.0483       14.2346        0.0000        0.0000        0.0000        0.0000        0.0000
        0.0000        0.0000        0.0000        0.0000        0.0000        0.0000        0.0000        0.0000        0.0000        0.0000        0.0000        0.0000        0.0000        0.0000        0.0000        0.0000        0.0000        0.0000        0.0000        0.0000        0.0000        0.0000        0.0000        0.0000        0.0000        0.0000        0.0000        0.0000        0.0000        0.0000        0.0000        0.0000        0.0000        0.0000        0.0000        0.0000       18.4346       16.1931       14.6282       12.0475       10.6598        9.4882        8.9817        7.7401        7.0044       10.2514       12.6842       14.0232       21.1024       20.2079       12.3858       10.9801        8.1069        7.6510        8.5623        6.1920        3.8892        2.9250        2.3923        3.0330        5.8074        7.5425        7.5252        6.8231        7.4814        7.1080        6.9254        6.7439        6.3950        5.4818        4.5301        2.4649        0.0000        0.0000        0.0000        0.0000        0.0000        0.0000        0.0000        0.0000        0.0000        0.0000        0.0000        0.0000        0.0000        0.0000        0.0000        0.0000        0.0000        0.0000        0.0000        0.0000        0.0000        0.0000        0.0000        0.0000        0.0000        0.0000        0.0000        0.0000        0.0000        0.0000        0.0000        0.0000        0.0000        0.0000        0.0000        0.0000        0.0000        0.0000        0.0000        0.0000        0.0000        0.0000        0.0000        0.0000        0.0000        0.0000        0.0000        0.0000        0.0000        0.0000        0.0000        0.0000        0.0000        0.0000        0.0000        0.0000        0.0000        0.0000        0.0000        0.0000        0.0000        0.0000        0.0000        0.0000        0.0000        0.0000        0.0000        0.0000        0.0000        0.0000        0.0000        0.0000        0.0000        0.0000        0.0000        0.0000        0.0000        0.0000        0.0000        0.0000        0.0000        0.0000        0.0000        0.0000        0.0000        0.0000        0.0000        0.0000        0.0000        0.0000        0.0000        0.0000        0.0000        0.0000        0.0000        0.0000        0.0000        0.0000        0.0000        0.0000        6.1838        6.3843        6.0850        5.4384        5.2101        5.5178        5.7999        7.9458        8.3434        8.7554        8.3662        9.6024       10.3362       10.3410        9.6700        7.4038        7.3335        7.6050        7.1707        6.6260        7.6615        7.4058        7.4060        9.3395        9.8467        9.7074        9.3587        9.7495        9.3225        8.9265        8.2454        6.9848        6.0133        5.5697        5.2965        4.5566        4.3531        4.6485        5.0280        6.4974        7.5626        7.6567        7.5028        8.5190        9.0723        9.5511        9.5131        9.3472        9.7012        9.5323        9.5266        9.5376        9.6206        9.1552        8.8307        7.7352        7.2703        8.0027        7.9143        8.1237        8.4673        8.6199        8.1857        8.3078        8.6202        9.4765       10.8247       13.4577       14.1148       14.9355       15.8721       15.4259        0.0000        0.0000        0.0000        0.0000        0.0000
        0.0000        0.0000        0.0000        0.0000        0.0000        0.0000        0.0000        0.0000        0.0000        0.0000        0.0000        0.0000        0.0000        0.0000        0.0000        0.0000        0.0000        0.0000        0.0000        0.0000        0.0000        0.0000        0.0000        0.0000        0.0000        0.0000        0.0000        0.0000        0.0000        0.0000        0.0000        0.0000        0.0000        0.0000        0.0000       17.9765       14.5678       12.3492       11.4595       10.1347        9.4146        9.3310        8.0379        6.4329        8.6057       12.9587       11.5874        7.8913        7.1988        7.9697        7.1286        6.3500        6.4025        7.7755        5.8473        3.9302        1.7272        1.7872        2.6836        3.8222        4.2779        6.3980        8.0426        7.5020        9.0063        8.9972        9.6116        6.8335        6.1099        5.6988        5.3931        3.1188        0.0000        0.0000        0.0000        0.0000        0.0000        0.0000        0.0000        0.0000        0.0000        0.0000        0.0000        0.0000        0.0000        0.0000        0.0000        0.0000        0.0000        0.0000        0.0000        0.0000        0.0000        0.0000        0.0000        0.0000        0.0000        0.0000        0.0000        0.0000        0.0000        0.0000        0.0000        0.0000        0.0000        0.0000        0.0000        0.0000        0.0000        0.0000        0.0000        0.0000        0.0000        0.0000        0.0000        0.0000        0.0000        0.0000        0.0000        0.0000        0.0000        0.0000        0.0000        0.0000        0.0000        0.0000        0.0000        0.0000        0.0000        0.0000        0.0000        0.0000        0.0000        0.0000        0.0000        0.0000        0.0000        0.0000        0.0000        0.0000        0.0000        0.0000        0.0000        0.0000        0.0000        0.0000        0.0000        0.0000        0.0000        0.0000        0.0000        0.0000        0.0000        0.0000        0.0000        0.0000        0.0000        0.0000        0.0000        0.0000        0.0000        0.0000        0.0000        0.0000        0.0000        0.0000        0.0000        0.0000        0.0000        0.0000        0.0000        5.7656        5.4205        5.6092        5.5695        4.7459        4.5279        4.7193        5.0115        6.6179        6.9573        7.5523        7.4073        8.1293        8.6390        8.6994        8.1546        5.6874        5.2545        5.7112        5.8045        4.5961        6.3549        7.2513        7.9735        8.5153        8.3831        8.7252        8.7847        9.6939        9.1332        9.0319        8.3353        6.6624        6.0725        5.6130        4.9659        4.1520        4.0733        4.4492        4.6073        5.9200        6.4382        6.8613        7.3862        7.7270        8.0221        8.4970        8.7168        8.9736        9.2592        9.6642        9.6846        9.1268        8.6816        7.9860        7.4977        7.2502        7.7287        7.8217        8.3973        7.9976        7.8231        7.7480        7.6891        7.7495        8.3447        9.5134       11.4720       14.4893       16.0521       16.3106       16.9314       16.3079        0.0000        0.0000        0.0000        0.0000        0.0000
        0.0000        0.0000        0.0000        0.0000        0.0000        0.0000        0.0000        0.0000        0.0000        0.0000        0.0000        0.0000        0.0000        0.0000        0.0000        0.0000        0.0000        0.0000        0.0000        0.0000        0.0000        0.0000        0.0000        0.0000        0.0000        0.0000        0.0000        0.0000        0.0000        0.0000        0.0000        0.0000        0.0000        0.0000        0.0000        8.3889        6.1657        4.0777        3.9807        6.9187        7.9767       10.4339        5.8612       10.4163       11.4530        7.6202        6.2847        5.8019        5.3031        3.2954        3.6277        5.9218        5.8393        5.7186        4.4024        2.8020        2.1092        3.2674        7.3086        5.6398        4.1906        5.3020        9.2543        8.2278        8.4993        6.7863        8.3853        6.7790        5.9348        6.0585        4.9577        4.0695        0.0000        0.0000        0.0000        0.0000        0.0000        0.0000        0.0000        0.0000        0.0000        0.0000        0.0000        0.0000        0.0000        0.0000        0.0000        0.0000        0.0000        0.0000        0.0000        0.0000        0.0000        0.0000        0.0000        0.0000        0.0000        0.0000        0.0000        0.0000        0.0000        0.0000        0.0000        0.0000        0.0000        0.0000        0.0000        0.0000        0.0000        0.0000        0.0000        0.0000        0.0000        0.0000        0.0000        0.0000        0.0000        0.0000        0.0000        0.0000        0.0000        0.0000        0.0000        0.0000        0.0000        0.0000        0.0000        0.0000        0.0000        0.0000        0.0000        0.0000        0.0000        0.0000        0.0000        0.0000        0.0000        0.0000        0.0000        0.0000        0.0000        0.0000        0.0000        0.0000        0.0000        0.0000        0.0000        0.0000        0.0000        0.0000        0.0000        0.0000        0.0000        0.0000        0.0000        0.0000        0.0000        0.0000        0.0000        0.0000        0.0000        0.0000        0.0000        0.0000        0.0000        0.0000        0.0000        0.0000        0.0000        0.0000        6.4446        5.5474        5.3240        5.1951        5.1749        4.8757        4.6166        4.5500        5.0690        6.0266        5.9821        5.8596        5.5152        4.5199        4.9967        5.3685        5.4749        3.5632        3.6146        3.5717        3.4953        3.8265        4.4747        5.5731        5.9847        7.6073        7.5141        8.2455        8.6890        9.3199        9.2755        8.3567        7.6643        6.6314        6.2232        5.4939        4.9524        5.1884        5.3820        5.2302        5.7819        5.1408        6.0472        6.4512        6.6155        6.4640        6.6635        7.0041        7.6013        8.0605        8.7843        8.8958        8.4831        8.1149        7.5317        7.2445        6.4193        5.0942        4.6778        5.2296        5.4287        5.1740        5.0232        5.0327        5.3924        7.0968        8.0826        9.3001       11.0912       15.1747       16.2938       16.9972       17.7656        0.0000        0.0000        0.0000        0.0000        0.0000        0.0000
        0.0000        0.0000        0.0000        0.0000        0.0000        0.0000        0.0000        0.0000        0.0000        0.0000        0.0000        0.0000        0.0000        0.0000        0.0000        0.0000        0.0000        0.0000        0.0000        0.0000        0.0000        0.0000        0.0000        0.0000        0.0000        0.0000        0.0000        0.0000        0.0000        0.0000        0.0000        0.0000        0.0000        0.0000        0.0000        6.1002        3.6560        4.5303        6.8398        6.8156        3.9383        8.4696        9.8695        8.8468        5.9220        6.7581        4.9310        4.9635        7.0829        3.4591        3.3266        3.3926        4.0232        3.5858        3.3451        2.2997        4.2732        5.4105        9.3805        8.3856        8.5243        5.3246        8.3953        9.0521        8.6298        6.8788        5.7859        5.4268        5.1968        5.2036        4.9892        0.0000        0.0000        0.0000        0.0000        0.0000        0.0000        0.0000        0.0000        0.0000        0.0000        0.0000        0.0000        0.0000        0.0000        0.0000        0.0000        0.0000        0.0000        0.0000        0.0000        0.0000        0.0000        0.0000        0.0000        0.0000        0.0000        0.0000        0.0000        0.0000        0.0000        0.0000        0.0000        0.0000        0.0000        0.0000        0.0000        0.0000        0.0000        0.0000        0.0000        0.0000        0.0000        0.0000        0.0000        0.0000        0.0000        0.0000        0.0000        0.0000        0.0000        0.0000        0.0000        0.0000        0.0000        0.0000        0.0000        0.0000        0.0000        0.0000        0.0000        0.0000        0.0000        0.0000        0.0000        0.0000        0.0000        0.0000        0.0000        0.0000        0.0000        0.0000        0.0000        0.0000        0.0000        0.0000        0.0000        0.0000        0.0000        0.0000        0.0000        0.0000        0.0000        0.0000        0.0000        0.0000        0.0000        0.0000        0.0000        0.0000        0.0000        0.0000        0.0000        0.0000        0.0000        4.8159        4.7977        0.0000        5.9786        6.1851        6.0956        5.1096        4.7816        4.6124        4.4611        4.7283        4.2252        4.1805        4.2478        4.7731        5.2864        4.7118        4.0975        3.5301        3.5993        3.9921        4.0205        3.1341        2.9687        2.5159        2.3919        2.4005        3.0344        4.1836        5.1402        7.4921        7.4671        7.3326        7.1582        7.7648        7.3846        7.2436        6.6551        6.1423        5.8122        5.3397        4.7819        4.8455        5.0566        5.0367        5.6210        5.8549        5.9783        5.9499        5.4649        5.3440        6.0085        6.3205        7.5488        7.5528        7.5610        7.7569        7.9161        7.3817        7.2173        7.0172        6.3863        4.5663        4.5111        4.6263        4.3570        3.9376        4.3453        4.7245        5.2540        6.8615        8.0511        9.6874       11.5353       14.4594       16.1634       17.5621        0.0000        0.0000        0.0000        0.0000        0.0000        0.0000        0.0000
        0.0000        0.0000        0.0000        0.0000        0.0000        0.0000        0.0000        0.0000        0.0000        0.0000        0.0000        0.0000        0.0000        0.0000        0.0000        0.0000        0.0000        0.0000        0.0000        0.0000        0.0000        0.0000        0.0000        0.0000        0.0000        0.0000        0.0000        0.0000        0.0000       54.6314       43.6564       25.0438       19.1263       17.2745       15.3960       10.8771        8.3312        5.2471        3.6294        5.7578        3.4775        3.8314        4.5313        6.3182        9.2205       10.8075        7.9880        5.6820        4.4010        3.8367        3.8134        4.7232        5.3509        5.9543        5.1714        6.5073        2.5309        2.8819       10.0307        8.3042        6.4080        4.7174        5.5676        7.4944        6.8312        5.9785        5.6942        5.3234        4.9947        5.0354        4.4884        4.0795        3.6106        0.0000        0.0000        0.0000        0.0000        0.0000        0.0000        0.0000        0.0000        0.0000        0.0000        0.0000        0.0000        0.0000        0.0000        0.0000        0.0000        0.0000        0.0000        0.0000        0.0000        0.0000        0.0000        0.0000        0.0000        0.0000        0.0000        0.0000        0.0000        0.0000        0.0000        0.0000        0.0000        0.0000        0.0000        0.0000        0.0000        0.0000        0.0000        0.0000        0.0000        0.0000        0.0000        0.0000        0.0000        0.0000        0.0000        0.0000        0.0000        0.0000        0.0000        0.0000        0.0000        0.0000        0.0000        0.0000        0.0000        0.0000        0.0000        0.0000        0.0000        0.0000        0.0000        0.0000        0.0000        0.0000        0.0000        0.0000        0.0000        0.0000        0.0000        0.0000        0.0000        0.0000        0.0000        0.0000        0.0000        0.0000        0.0000        0.0000        0.0000        0.0000        0.0000        0.0000        0.0000        0.0000        0.0000        0.0000        0.0000        0.0000        0.0000        0.0000        3.9561        4.2681        4.4954        5.1477        5.5180        5.7268        5.5711        4.5586        4.2494        4.0917        3.8529        3.9073        3.6791        3.5416        3.6858        4.2030        4.6253        4.2125        3.4533        2.7298        3.1303        3.4443        3.4321        2.5733        3.0734        2.6579        2.8174        3.2434        3.8306        4.7566        5.8568        6.0939        6.9563        6.5827        6.1721        6.2779        6.3717        6.4552        5.9501        5.2443        4.3574        4.3306        4.2907        4.8730        4.6916        4.6194        5.6313        5.8411        5.6360        5.5798        5.0312        4.8882        5.7102        6.4814        6.9430        6.8581        6.6400        6.8034        7.6244        6.9227        7.3354        7.7566        7.2074        4.9631        4.3675        4.1332        3.9511        3.9494        3.9558        4.6579        5.9360        7.7631        8.4469        9.8162       11.0252       14.6744       16.5970        0.0000        0.0000        0.0000        0.0000        0.0000        0.0000        0.0000        0.0000
        0.0000        0.0000        0.0000        0.0000        0.0000        0.0000        0.0000        0.0000        0.0000        0.0000        0.0000        0.0000        0.0000        0.0000        0.0000        0.0000        0.0000        0.0000        0.0000        0.0000        0.0000        0.0000        0.0000        0.0000        0.0000        0.0000       46.3478       47.5931       46.0779       43.5189       35.7280       26.6030       21.4236       17.6865       15.8449       11.5958        6.1177        2.6177        1.8757        3.7001        4.3076        4.2419        4.5235        4.9149        7.0988        8.2320        6.3470        5.2389        4.8227        4.5911        4.1253        5.2895        7.2204        8.0391        8.2075        6.6912        2.0221        2.5500        1.9031        7.9631        6.6127        4.5846        4.4672        6.4477        6.5468        6.1737        5.1188        5.4418        5.0836        4.8966        4.3760        3.8661        4.0521        5.2206        3.4113        1.4136        1.1756        1.0048        0.7694        0.0405        0.0176        0.0110        0.0000        0.0000        0.0000        0.0000        0.0000        0.0000        0.0000        0.0000        0.0000        0.0000        0.0000        0.0000        0.0000        0.0000        0.0000        0.0000        0.0000        0.0000        0.0000        0.0000        0.0000        0.0000        0.0000        0.0000        0.0000        0.0000        0.0000        0.0000        0.0000        0.0000        0.0000        0.0000        0.0000        0.0000        0.0000        0.0000        0.0000        0.0000        0.0000        0.0000        0.0000        0.0000        0.0000        0.0000        0.0000        0.0000        0.0000        0.0000        0.0000        0.0000        0.0000        0.0000        0.0000        0.0000        0.0000        0.0000        0.0000        0.0000        0.0000        0.0000        0.0000        0.0000        0.0000        0.0000        0.0000        0.0000        0.0000        0.0000        0.0000        0.0000        0.0000        3.4397        3.4812        3.7986        3.4993        3.5072        0.0000        0.0000        0.0000        0.0000        2.7673        3.2409        3.2541        3.2974        3.5714        3.9468        4.3249        4.6213        4.5779        3.7444        3.8839        4.0144        3.8481        4.1420        3.9191        3.2678        3.4470        3.3369        3.2011        2.7256        2.7862        2.1427        2.6146        3.5827        4.0533        2.5068        3.3791        2.9197        3.3696        4.0079        5.2808        4.2342        4.3461        5.0479        5.4502        5.3372        4.7270        4.8379        4.7094        4.3529        4.1768        3.8219        3.4795        3.7637        4.5078        4.6782        4.6497        4.9696        5.5207        5.2803        5.7110        5.9735        6.1548        5.7722        5.9780        5.9810        6.3020        6.9993        6.9234        6.3000        6.6380        7.2412        7.4045        7.7991        7.7221        4.6429        4.1124        3.6593        4.0322        3.9375        3.9200        5.0367        6.5280        7.8470        9.0900       10.5168       11.7410       15.0916       16.5595        0.0000        0.0000        0.0000        0.0000        0.0000        0.0000        0.0000        0.0000
        0.0000        0.0000        0.0000        0.0000        0.0000        0.0000        0.0000        0.0000        0.0000        0.0000        0.0000        0.0000        0.0000        0.0000        0.0000        0.0000        0.0000        0.0000        0.0000        0.0000        0.0000        0.0000        0.0000        0.0000        0.0000       37.1970       35.0823       21.6335       20.2172       17.2280       14.4748        9.4063        8.2300        5.0534        3.9914        7.2665        7.3172        4.8495        4.5606        6.5441        6.8396        7.0449        7.1041       11.1312       12.7159       12.6584       12.5512       13.6153        9.4124        7.3323        6.6571        5.3993        5.3874        4.9576        8.6118        6.9513        4.4574        4.5417        6.3072        8.3611        7.3005        5.0030        5.3027        6.8058        5.3963        5.5717        4.9067        5.3628        4.9483        4.9860        4.4329        3.4330        3.7440        4.6082        4.6048        3.5722        2.5385        2.0973        2.1443        1.5046        0.5719        0.4464        0.4360        0.4292        0.0000        0.0000        0.0000        0.0000        0.0000        0.0000        0.0000        0.0000        0.0000        0.0000        0.0000        0.0000        0.0000        0.0000        0.0000        0.0000        0.0000        0.0000        0.0000        0.0000        0.0000        0.0000        0.0000        0.0000        0.0000        0.0000        0.0000        0.0000        0.0000        0.0000        0.0000        0.0000        0.0000        0.0000        0.0000        0.0000        0.0000        0.0000        0.0000        0.0000        0.0000        0.0000        0.0000        0.0000        0.0000        0.0000        0.0000        0.0000        0.0000        0.0000        0.0000        0.0000        0.0000        0.0000        0.0000        0.0000        0.0000        0.0000        0.0000        0.0000        0.0000        0.0000        0.0000        0.0000        0.0000        0.0000        0.0000        0.0000        2.6770        2.7786        2.4852        2.9580        2.8965        3.0324        3.0219        2.5522        2.3759        2.4976        2.2996        1.7962        1.8093        1.7965        1.8648        1.9014        2.1668        2.4212        2.7716        4.0950        4.3578        4.5390        4.6691        5.0418        5.1412        4.8180        4.3469        3.1887        2.9937        2.7524        2.5023        1.0537        1.4686        2.1157        1.9778        2.0629        1.6824        2.0756        2.7707        2.9078        3.0848        2.6073        1.9460        3.1670        2.9515        2.4139        2.0793        2.6485        2.6344        2.5049        2.5289        3.0605        2.9010        3.5133        3.7593        4.0436        4.8933        5.1279        5.5642        5.7320        5.4767        5.9803        6.7411        7.0094        6.8630        7.0069        6.6657        6.4637        6.4737        6.2484        6.0912        6.3691        7.2007        7.0655        6.7908        5.4892        5.0029        4.3370        4.1686        3.2639        3.6728        4.6545        0.0000        0.0000       12.7942       14.1371       14.9222       12.8848        0.0000        0.0000        0.0000        0.0000        0.0000        0.0000        0.0000        0.0000        0.0000
        0.0000        0.0000        0.0000        0.0000        0.0000        0.0000        0.0000        0.0000        0.0000        0.0000        0.0000        0.0000        0.0000        0.0000        0.0000        0.0000        0.0000        0.0000        0.0000        0.0000        0.0000        0.0000        0.0000        0.0000        0.0000        0.0000       27.8141       16.7261       16.6466       14.3367       12.0064        9.1975        5.9428        6.8302        5.6412       11.4080        9.3109        7.8855        6.3285        8.6262        9.1220        9.1157       10.1546       11.7892       15.1706       15.9676       15.3538       14.4243       12.2237       10.0435        8.1828        7.3689        5.2354        5.1635        5.7167        7.5137        7.2448        5.5980        7.7256        8.5953        6.4854        4.9383        4.5310        5.3955        6.8323        5.7694        5.4397        4.9110        4.7761        4.7662        4.1255        3.3698        3.0342        3.4678        3.1017        2.9074        2.1828        2.1469        2.2243        1.6007        0.7943        0.6350        0.6017        0.7653        0.3435        0.9878        0.0000        0.0000        0.0000        0.0000        0.0000        0.0000        0.0000        0.0000        0.0000        0.0000        0.0000        0.0000        0.0000        0.0000        0.0000        0.0000        0.0000        0.0000        0.0000        0.0000        0.0000        0.0000        0.0000        0.0000        0.0000        0.0000        0.0000        0.0000        0.0000        0.0000        0.0000        0.0000        0.0000        0.0000        0.0000        0.0000        0.0000        0.0000        0.0000        0.0000        0.0000        0.0000        0.0000        0.0000        0.0000        0.0000        0.0000        0.0000        0.0000        0.0000        0.0000        0.0000        0.0000        0.0000        0.0000        0.0000        0.0000        0.0000        0.0000        0.0000        0.0000        0.0000        0.0000        0.0000        0.0000        0.0000        2.2953        1.8234        1.6529        2.0194        2.2633        2.4611        2.2175        1.9546        1.8376        1.9500        1.9284        1.7540        1.6475        1.4620        1.5181        1.4684        1.6221        1.5558        1.7858        3.0585        3.6473        3.8835        3.9174        4.4736        4.6758        4.6173        4.0982        2.9321        2.5650        2.2444        2.0723        0.9529        1.2269        1.6564        1.8019        1.9478        2.2169        2.6328        3.2361        3.2568        3.1471        2.1663        1.5082        2.1875        2.0635        1.8334        1.3813        1.6966        1.6766        1.8899        2.0986        2.5246        2.6112        2.7609        3.3782        3.9449        4.7028        5.0136        5.3704        5.2976        5.0973        5.1917        5.7946        6.5314        6.9703        6.3113        6.0207        5.5980        5.6562        6.0168        6.0126        6.0960        7.3413        6.8530        6.2044        5.1920        4.7459        4.2052        3.9734        3.1867        3.3287        0.0000        0.0000        0.0000        0.0000        0.0000        0.0000        0.0000        0.0000        0.0000        0.0000        0.0000        0.0000        0.0000        0.0000        0.0000        0.0000
        0.0000        0.0000        0.0000        0.0000        0.0000        0.0000        0.0000        0.0000        0.0000        0.0000        0.0000        0.0000        0.0000        0.0000        0.0000        0.0000        0.0000        0.0000        0.0000        0.0000        0.0000        0.0000        0.0000        0.0000        0.0000        0.0000        0.0000       14.8048       14.8072       12.4188       10.5908        9.5009        6.6598        5.3674        7.2678       11.4194        9.3993        8.1674        8.1420       10.3693        9.8797       10.3343        9.5368       13.1695       13.4207       13.3498       13.6712       14.4741       11.5371       11.4853        8.1676        7.2995        5.7704        5.2850        4.5480        5.1835        5.8443        5.8544        4.6919        6.3953        4.7024        4.5451        4.1830        4.3851        5.4971        4.5853        4.6742        4.6203        4.5460        4.2263        3.8043        3.1266        3.0077        2.8225        3.2507        2.7136        2.4050        2.2312        2.0835        1.0509        0.9092        1.2685        0.9580        0.3082        0.3504        1.8717        0.6877        0.0153        0.0000        0.0153        0.0000        0.0000        0.0000        0.0000        0.0000        0.0000        0.0000        0.0000        0.0000        0.0000        0.0000        0.0000        0.0000        0.0000        0.0000        0.0000        0.0000        0.0000        0.0000        0.0000        0.0000        0.0000        0.0000        0.0000        0.0000        0.0000        0.0000        0.0000        0.0000        0.0000        0.0000        0.0000        0.0000        0.0000        0.0000        0.0000        0.0000        0.0000        0.0000        0.0000        0.0000        0.0000        0.0000        0.0000        0.0000        0.0000        0.0000        0.0000        0.0000        0.0000        0.0000        0.0000        0.0000        0.0000        0.0000        0.0000        0.0000        0.0000        0.0000        0.0000        0.0000        1.1812        0.9074        0.9834        1.2592        2.2062        2.1238        1.8946        1.5486        1.5447        1.6884        1.7434        1.6190        1.5254        1.3383        1.0112        0.8492        0.8512        0.9890        1.0690        1.3956        2.5680        2.9376        3.4382        3.6278        4.4345        4.2470        3.9719        3.5698        2.5767        2.1234        2.0108        1.7026        0.8290        1.1593        1.6066        1.5211        2.0695        2.6565        3.4699        4.1115        2.7466        1.5713        2.2705        1.6476        1.5979        1.5784        1.3709        0.8462        1.0756        1.4393        1.5680        1.8161        2.3471        2.8632        3.0263        3.3511        4.1765        4.7184        4.3801        5.0773        5.2873        5.1964        5.2946        5.5380        6.4688        6.5721        6.5301        6.2990        5.3669        4.6230        5.1288        6.0188        5.9240        6.9335        7.0106        6.0258        4.4616        4.2289        4.2297        4.1871        3.3706        3.4699        0.0000        0.0000        0.0000        0.0000        0.0000        0.0000        0.0000        0.0000        0.0000        0.0000        0.0000        0.0000        0.0000        0.0000        0.0000        0.0000
        0.0000        0.0000        0.0000        0.0000        0.0000        0.0000        0.0000        0.0000        0.0000        0.0000        0.0000        0.0000        0.0000        0.0000        0.0000        0.0000        0.0000        0.0000        0.0000        0.0000        0.0000        0.0000        0.0000        0.0000        0.0000        0.0000        0.0000       15.2588       12.7184       11.4072       11.4183        9.2087        8.5887        8.0258        6.3429        9.0063        8.6714        9.1648        9.4890       13.3149        9.3212        7.5799        7.6647        8.4388        9.2260        9.6999       10.4899       11.8590       11.0707        7.5357        7.8857        5.6202        5.5749        5.5108        5.9003        3.2040        3.0963        5.0216        2.8098        5.2809        3.7187        3.3167        3.4835        3.7821        4.7821        4.0326        3.8448        4.0314        3.8780        3.6183        3.2274        2.7658        3.1201        3.0731        3.2689        3.2242        2.9266        2.7366        2.4074        1.8501        1.5849        1.3252        1.6798        1.3606        0.9203        1.3508        0.1638        0.0308        0.0103        0.0000        0.0000        0.0000        0.0000        0.0000        0.0000        0.0000        0.0000        0.0000        0.0000        0.0000        0.0000        0.0000        0.0000        0.0000        0.0000        0.0000        0.0000        0.0000        0.0000        0.0000        0.0000        0.0000        0.0000        0.0000        0.0000        0.0000        0.0000        0.0000        0.0000        0.0000        0.0000        0.0000        0.0000        0.0000        0.0000        0.0000        0.0000        0.0000        0.0000        0.0000        0.0000        0.0000        0.0000        0.0000        0.0000        0.0000        0.0000        0.0000        0.0000        0.0000        0.0000        0.0000        0.0000        0.0000        0.0000        0.0000        0.0000        0.0000        0.0000        0.0000        0.0000        0.0000        0.4869        0.5531        0.7807        1.1844        1.2890        1.2297        1.3268        1.3860        1.6753        1.6351        1.5233        1.4371        1.4306        1.1382        0.7314        0.7400        0.7544        0.9949        1.3747        2.1606        2.5991        2.9609        2.8437        3.2814        3.3229        3.0689        2.9765        2.3067        1.8772        1.7155        1.4454        1.0544        1.2504        1.1504        2.0507        2.7553        2.8401        3.0640        2.9552        2.2851        1.6811        1.9415        2.5783        1.8754        1.8520        1.1400        0.6750        0.9540        1.2583        1.4508        1.9347        2.3671        2.9249        2.8157        3.2752        4.1908        4.4574        4.5818        5.0020        4.5784        4.3723        5.3968        5.4837        6.1992        6.7720        6.6432        6.1985        4.7408        4.4424        4.8401        5.6994        6.3550        6.8513        6.3018        5.4005        4.3920        3.8875        3.9262        4.2904        3.6332        3.7730        0.0000        0.0000        0.0000        0.0000        0.0000        0.0000        0.0000        0.0000        0.0000        0.0000        0.0000        0.0000        0.0000        0.0000        0.0000        0.0000
        0.0000        0.0000        0.0000        0.0000        0.0000        0.0000        0.0000        0.0000        0.0000        0.0000        0.0000        0.0000        0.0000        0.0000        0.0000        0.0000        0.0000        0.0000        0.0000        0.0000        0.0000        0.0000        0.0000        0.0000        0.0000        0.0000        0.0000        0.0000       15.9666       12.3503       11.1895        9.0965        9.5266        9.9265        9.3066       14.6847       12.2163       10.6850        8.2065        5.0785        4.5383        4.7200        4.4763        8.0097       10.4108       11.5524        8.8440        8.1071        7.7421        6.4049        5.9023        5.1740        4.6428        4.8879        5.4746        6.0269        5.5151        5.1532        4.7061        2.4291        2.4811        2.2391        2.3960        3.4298        4.1584        5.1808        4.2966        3.6324        3.5249        3.1177        2.9660        1.3854        2.8392        2.9997        2.5991        3.2172        3.0407        3.0283        3.2778        3.5883        3.2054        2.5698        2.5413        1.1325        0.7223        0.8205        0.4318        0.1079        0.0823        0.0411        0.0719        0.0000        0.0000        0.0000        0.0000        0.0000        0.0000        0.0000        0.0000        0.0000        0.0000        0.0000        0.0000        0.0000        0.0000        0.0000        0.0000        0.0000        0.0000        0.0000        0.0000        0.0000        0.0000        0.0000        0.0000        0.0000        0.0000        0.0000        0.0000        0.0000        0.0000        0.0000        0.0000        0.0000        0.0000        0.0000        0.0000        0.0000        0.0000        0.0000        0.0000        0.0000        0.0000        0.0000        0.0000        0.0000        0.0000        0.0000        0.0000        0.0000        0.0000        0.0000        0.0000        0.0000        0.0000        0.0000        0.0000        0.0000        0.0000        0.0000        0.0000        0.0000        0.0000        0.5816        0.7371        0.7172        0.7495        0.8161        0.9027        1.6267        1.9071        1.9952        1.9268        2.0011        2.0213        1.4847        1.1528        1.1272        0.9575        1.1741        1.6818        2.4291        2.9805        3.4068        2.8006        1.5941        1.4375        1.3742        1.4007        1.3016        1.4183        1.3689        1.2645        0.9801        1.1801        1.7099        1.7337        1.8955        1.5803        1.5293        2.2492        2.1659        1.7213        1.7310        2.1519        2.4564        2.1443        1.5826        1.1831        1.1831        1.2795        1.2535        1.6966        2.5411        2.5164        2.9048        3.2879        4.3049        4.8223        5.1981        5.2864        4.7731        5.0054        5.5184        5.3291        6.0304        6.7700        7.3958        6.2063        4.2439        3.7799        4.2597        4.6014        7.1531        7.7835        7.6536        7.1882        3.9252        3.2561        3.2358        3.5041        4.0856        4.3710        0.0000        0.0000        0.0000        0.0000        0.0000        0.0000        0.0000        0.0000        0.0000        0.0000        0.0000        0.0000        0.0000        0.0000        0.0000        0.0000
        0.0000        0.0000        0.0000        0.0000        0.0000        0.0000        0.0000        0.0000        0.0000        0.0000        0.0000        0.0000        0.0000        0.0000        0.0000        0.0000        0.0000        0.0000        0.0000        0.0000        0.0000        0.0000        0.0000        0.0000        0.0000        0.0000        0.0000        0.0000       11.6433       10.6057        9.2777       10.6739        7.2280        7.6696        7.4006       11.7642        8.5387        6.9877        6.2758        4.7616        4.8617        4.7092        3.2188        2.7425        9.5559       10.9999        9.4790        6.7705        5.6390        4.1959        4.0401        5.0071        4.3046        4.2284        5.3419        6.1617        6.1003        5.2133        5.5474        2.4018        2.5128        2.5241        1.8640        4.0329        4.9718        4.6842        3.5939        4.1451        3.9431        3.4594        2.3754        1.5176        3.1928        3.1350        1.6953        2.7400        2.9280        3.5616        3.1373        2.5618        2.5565        2.7261        1.9950        1.0222        0.9560        0.6761        0.4765        0.3373        0.1233        0.0772        0.2413        0.0000        0.0000        0.0000        0.0000        0.0000        0.0000        0.0000        0.0000        0.0000        0.0000        0.0000        0.0000        0.0000        0.0000        0.0000        0.0000        0.0000        0.0000        0.0000        0.0000        0.0000        0.0000        0.0000        0.0000        0.0000        0.0000        0.0000        0.0000        0.0000        0.0000        0.0000        0.0000        0.0000        0.0000        0.0000        0.0000        0.0000        0.0000        0.0000        0.0000        0.0000        0.0000        0.0000        0.0000        0.0000        0.0000        0.0000        0.0000        0.0000        0.0000        0.0000        0.0000        0.0000        0.0000        0.0000        0.0000        0.0000        0.0000        0.0000        0.0000        0.3721        0.2807        0.2120        0.3096        0.4479        0.4136        0.4656        0.6537        1.2824        1.7091        1.6951        1.6337        1.7929        1.5967        1.0311        0.8733        0.7996        0.9219        0.9362        1.3491        1.8811        2.4085        2.4370        2.3496        1.2636        1.1874        0.8780        0.9494        1.1495        1.2989        1.6719        1.4683        1.0755        1.6221        2.1565        1.8553        2.3319        1.7960        1.7802        1.8908        1.1024        1.1536        1.5599        2.2630        1.7124        1.7169        1.6794        0.9822        0.9509        1.0665        1.2573        1.3273        2.1428        2.3393        2.9470        3.7993        4.2494        5.1936        5.6959        4.9888        4.7551        5.2480        5.2565        5.2602        6.0115        6.4111        6.4558        5.3733        4.8408        3.9021        4.1295        4.5041        6.9540        8.0262        8.3005        7.9048        3.9772        3.1851        2.9739        3.4351        4.4026        4.9694        0.0000        0.0000        0.0000        0.0000        0.0000        0.0000        0.0000        0.0000        0.0000        0.0000        0.0000        0.0000        0.0000        0.0000        0.0000        0.0000
        0.0000        0.0000        0.0000        0.0000        0.0000        0.0000        0.0000        0.0000        0.0000        0.0000        0.0000        0.0000        0.0000        0.0000        0.0000        0.0000        0.0000        0.0000        0.0000        0.0000        0.0000        0.0000        0.0000        0.0000        0.0000        0.0000        0.0000        0.0000        9.7545        8.4806        7.8911        7.2943        5.6213        3.9119        3.5856        7.3031        6.4386        5.4013        3.4970        2.2204        2.4566        2.2275        2.0999        1.6672        5.1871        9.1737        7.0080        5.8989        5.5363        4.1530        4.9814        4.3867        3.8607        3.6020        3.9309        4.6908        5.5714        5.7845        6.1568        3.0128        2.4474        2.2598        2.6564        3.9542        4.5907        3.7603        2.5442        3.8334        4.0684        3.2653        2.6413        1.8299        2.3136        2.5833        2.9847        2.6440        2.3269        2.3622        2.1148        1.9171        2.1010        2.4536        1.5028        1.0094        1.7714        1.1675        0.3423        0.2240        0.0713        0.1335        0.7106        1.6046        0.0000        0.0000        0.0000        0.0000        0.0000        0.0000        0.0000        0.0000        0.0000        0.0000        0.0000        0.0000        0.0000        0.0000        0.0000        0.0000        0.0000        0.0000        0.0000        0.0000        0.0000        0.0000        0.0000        0.0000        0.0000        0.0000        0.0000        0.0000        0.0000        0.0000        0.0000        0.0000        0.0000        0.0000        0.0000        0.0000        0.0000        0.0000        0.0000        0.0000        0.0000        0.0000        0.0000        0.0000        0.0000        0.0000        0.0000        0.0000        0.0000        0.0000        0.0000        0.0000        0.0000        0.0000        0.0000        0.0000        0.0000        0.0000        0.3435        0.1929        0.1683        0.1703        0.1520        0.2784        0.2016        0.3083        0.6002        1.0624        1.3712        1.6054        1.3777        1.5011        1.1077        0.8538        0.7037        0.6680        0.9815        1.2396        1.3794        1.6344        1.9600        2.0155        1.9942        1.0025        0.8928        0.6002        0.6937        0.7504        1.3816        1.8317        2.0116        1.3475        1.8050        1.8204        1.7679        1.7965        1.8730        1.7047        1.2717        1.0579        1.1158        0.9671        0.9180        1.3898        1.2158        1.3225        1.2597        1.0986        1.0768        1.1064        1.9037        2.4683        3.0074        3.2638        3.9687        4.6833        5.3579        5.4799        4.8558        4.2870        4.4743        4.5758        4.9747        5.7303        5.6176        5.0309        5.2280        4.5785        4.1960        3.8051        4.1099        6.9222        7.7262        8.2443        7.8510        3.8780        3.2655        3.1338        3.6694        4.7630        5.6354        6.9971        0.0000        0.0000        0.0000        0.0000        0.0000        0.0000        0.0000        0.0000        0.0000        0.0000        0.0000        0.0000        0.0000        0.0000        0.0000
        0.0000        0.0000        0.0000        0.0000        0.0000        0.0000        0.0000        0.0000        0.0000        0.0000        0.0000        0.0000        0.0000        0.0000        0.0000        0.0000        0.0000        0.0000        0.0000        0.0000        0.0000        0.0000        0.0000        0.0000        0.0000        0.0000        0.0000       12.7733       11.1356       10.3576        8.8785        5.3944        2.9236        2.3855        2.9997        6.7391        5.4311        3.8473        2.4996        2.7277        1.6053        1.4072        2.1478        4.0903        4.2639        4.1642        3.1257        3.7678        5.2260        4.7581        4.5125        3.1732        3.4177        2.7942        2.8482        5.1509        5.1026        5.3680        4.7455        2.0340        1.9138        2.3393        3.1271        2.3666        2.6774        1.8668        1.8171        2.9568        3.5303        3.0514        2.2139        2.2763        2.7798        1.4009        2.0500        1.9886        2.1772        1.8635        1.6715        1.6239        2.0898        1.9017        1.6304        1.5780        0.8164        0.2449        0.1808        1.1191        1.1631        1.6060        1.7211        2.4437        3.7059        0.0000        0.0000        0.0000        0.0000        0.0000        0.0000        0.0000        0.0000        0.0000        0.0000        0.0000        0.0000        0.0000        0.0000        0.0000        0.0000        0.0000        0.0000        0.0000        0.0000        0.0000        0.0000        0.0000        0.0000        0.0000        0.0000        0.0000        0.0000        0.0000        0.0000        0.0000        0.0000        0.0000        0.0000        0.0000        0.0000        0.0000        0.0000        0.0000        0.0000        0.0000        0.0000        0.0000        0.0000        0.0000        0.0000        0.0000        0.0000        0.0000        0.0000        0.0000        0.0000        0.0000        0.0000        0.0000        0.0000        0.6324        0.3067        0.2948        0.2335        0.2101        0.1968        0.2568        0.1014        0.2985        0.5284        1.1384        1.6756        1.3846        1.0393        0.9304        0.6805        0.7439        0.7746        0.7641        1.1428        1.4664        1.4308        1.6792        1.9056        1.7573        1.5370        0.9891        0.8555        0.7677        0.6224        0.7065        1.6078        1.5002        2.2601        1.5710        1.9844        2.2995        2.2379        3.1504        2.4169        1.2830        1.2190        1.0946        1.5055        2.2382        1.4751        1.6059        1.5530        1.5101        1.6265        1.4668        1.4641        1.5853        1.7413        2.7938        3.2144        3.4513        3.7950        4.4714        4.6552        4.8503        5.2795        4.3823        4.5226        5.2504        5.7370        6.2868        5.6639        5.3709        5.3842        4.0441        3.5028        3.4564        4.0609        6.4712        6.8130        7.1141        7.2224        3.8233        3.4886        3.7771        4.9268        5.7579        6.4657        0.0000        0.0000        0.0000        0.0000        0.0000        0.0000        0.0000        0.0000        0.0000        0.0000        0.0000        0.0000        0.0000        0.0000        0.0000        0.0000
        0.0000        0.0000        0.0000        0.0000        0.0000        0.0000        0.0000        0.0000        0.0000        0.0000        0.0000        0.0000        0.0000        0.0000        0.0000        0.0000        0.0000        0.0000        0.0000        0.0000        0.0000        0.0000        0.0000        0.0000        0.0000        0.0000        0.0000       15.4360       14.7383       11.8929        9.0910        2.4440        2.1287        2.5032        2.6544        4.3045        3.9887        2.6659        2.0035        2.3367        1.4929        3.3613        5.1660        6.5132        5.4016        4.4015        4.4395        2.5512        4.1958        2.8479        1.3055        2.4831        1.6916        1.8346        2.2852        3.0545        2.9583        2.9461        1.3851        1.2566        0.8310        0.9523        1.3285        1.0656        0.9368        0.8699        0.4739        0.8675        2.3212        1.7096        1.2732        2.1718        0.9435        1.2058        0.7684        0.9316        0.9594        1.0959        0.9916        1.4639        1.7954        1.8658        1.6201        1.6801        0.8628        0.3646        0.1939        0.3048        0.7864        1.6839        2.6717        1.4960        1.7685        1.0465        1.5060        2.5405        1.0192        0.0609        0.1195        0.1694        0.3808        0.0000        0.0000        0.0000        0.0000        0.0000        0.0000        0.5927        0.5179        0.3418        0.4987        0.0000        0.0000        0.0000        0.0000        0.0000        0.0000        0.0000        0.0000        0.0000        0.0000        0.0000        0.0000        0.0000        0.0000        0.0000        0.0000        0.0000        0.0000        0.0000        0.0000        0.0000        0.0000        0.0000        0.0000        0.0000        0.0000        0.0000        0.0000        0.0000        0.0000        0.0000        0.0000        0.0000        0.0000        0.0000        0.0000        0.6253        0.8530        0.9198        0.6968        0.5637        0.4205        0.3416        0.3261        0.0576        0.0073        0.2131        0.4944        0.9437        0.7266        0.6721        0.5952        0.8178        0.7969        0.8512        0.6076        1.1143        1.6926        1.7225        1.6353        1.7478        2.0492        1.9973        1.7966        0.8547        0.7539        0.6650        0.6262        0.9848        1.3634        2.0764        2.5645        2.3156        2.4910        2.0262        2.1876        2.0342        1.8260        1.9425        1.4593        2.1864        2.1959        2.0909        2.1474        1.7605        1.8257        2.0054        2.4575        3.5696        3.7116        3.9174        4.0638        4.0563        3.9294        3.8980        4.1655        4.3308        4.5887        4.8204        5.0536        5.5284        6.2612        6.8847        6.7297        6.7063        6.4533        6.1075        5.6700        3.4208        2.8278        2.9189        3.2023        3.4583        3.5953        3.7864        3.8009        4.6215        4.7283        5.7960        7.1399        8.3169        8.6949        0.0000        0.0000        0.0000        0.0000        0.0000        0.0000        0.0000        0.0000        0.0000        0.0000        0.0000        0.0000        0.0000        0.0000        0.0000        0.0000
        0.0000        0.0000        0.0000        0.0000        0.0000        0.0000        0.0000        0.0000        0.0000        0.0000        0.0000        0.0000        0.0000        0.0000        0.0000        0.0000        0.0000        0.0000        0.0000        0.0000        0.0000        0.0000        0.0000        0.0000        0.0000        0.0000        9.5440       11.9005       10.4410        7.3297        5.8960        2.9015        3.9157        3.3171        2.4113        3.9727        3.7845        1.7885        1.2405        1.5337        2.4363        2.3443        1.1868        1.2973        2.6925        2.3019        4.5752        2.2107        1.8417        0.5220        0.2824        1.1026        0.8104        1.1976        0.6905        1.0221        1.6371        1.2251        0.2945        0.8102        1.2630        0.4175        1.2672        2.8841        2.2490        1.4356        0.8428        0.2720        0.2369        0.4668        0.6049        0.7934        0.2421        0.2454        0.6611        0.5627        0.6329        0.6553        0.6689        1.3953        0.8747        1.3898        0.9539        1.1711        0.3245        0.6391        0.6885        1.0095        0.8727        0.9482        0.9488        1.2668        0.6712        0.5104        0.5262        0.4252        0.6025        0.0000        0.0732        0.1542        0.3199        1.3395        1.8105        2.8809        2.3802        1.6997        1.5954        0.6662        0.4715        0.4214        0.7376        0.7204        0.4370        0.4340        0.3832        0.0000        0.0000        0.0000        0.0000        0.0000        0.0000        0.0000        0.0000        0.0000        0.0000        0.0000        0.0000        0.0000        0.0000        0.0000        0.0000        0.0000        0.0000        0.0000        0.0000        0.0000        0.2278        0.0827        0.0412        0.1352        0.5673        1.1977        0.6582        0.4025        0.2774        0.3537        0.6956        0.7759        0.7919        0.7617        0.7577        0.5534        0.4798        0.3767        0.2569        0.0000        0.0244        0.3051        0.6215        0.5031        0.6615        0.8865        0.9696        0.9590        0.8718        0.9007        0.6631        1.5075        1.7996        1.7634        1.7991        2.2020        2.2729        2.4547        2.0271        0.7831        0.5581        0.6146        0.8572        1.3341        1.7962        1.9390        2.0609        1.6994        1.7483        1.7530        1.7659        1.6478        2.1391        2.1178        2.3111        2.0115        1.5051        1.6594        2.1022        2.0292        2.1378        2.4401        2.9312        4.2941        4.7957        5.0307        5.1302        4.6586        4.6054        4.4708        4.6775        4.6820        4.6410        5.0177        5.3502        6.1283        6.8086        7.0610        7.0477        7.3267        7.0568        6.6637        5.6611        3.4005        2.8609        2.7365        3.0590        2.9819        3.1615        3.3444        3.4570        4.6931        5.6884        7.1832        7.6232        0.0000        0.0000        0.0000        0.0000        0.0000        0.0000        0.0000        0.0000        0.0000        0.0000        0.0000        0.0000        0.0000        0.0000        0.0000        0.0000        0.0000        0.0000
        0.0000        0.0000        0.0000        0.0000        0.0000        0.0000        0.0000        0.0000        0.0000        0.0000        0.0000        0.0000        0.0000        0.0000        0.0000        0.0000        0.0000        0.0000        0.0000        0.0000        0.0000        0.0000        0.0000        0.0000        0.0000        0.0000        6.5232        6.7353        6.5412        6.6146        5.7005        2.5571        1.4927        1.0367        0.7004        0.8278        2.0270        1.7357        0.6965        1.2902        2.8207        1.4410        0.5744        0.5814        0.2333        1.1377        1.9659        1.5633        1.0665        1.1939        0.5878        0.5638        0.8294        0.6630        0.3259        0.2179        0.2906        1.0709        1.1853        2.8113        1.0308        0.9525        2.4922        3.2553        2.9003        1.3791        2.6963        1.6005        0.2622        0.6160        0.4878        0.1186        0.0936        0.1119        0.1385        0.3740        0.4470        0.4744        0.7777        0.7910        0.5608        0.6523        0.6595        0.5884        0.7127        0.6084        0.5259        1.9903        0.7127        1.5762        1.6725        0.5251        0.2408        0.6109        0.2053        0.6083        0.3993        0.1685        0.1633        0.1336        0.1881        0.6002        0.7576        1.6331        1.8196        1.7735        1.5433        0.3087        0.3606        0.7296        0.8121        0.7827        0.5510        0.5097        0.5221        0.5341        0.3507        0.2394        0.0000        0.0000        0.0000        0.0000        0.0000        0.0000        0.0000        0.0000        0.0000        0.0000        0.0000        0.0000        0.3558        0.3107        0.5569        0.1200        0.2812        0.1937        0.2884        0.1700        0.0137        0.0357        0.0608        0.0921        0.4904        0.4520        0.4163        0.4378        0.7400        0.8225        0.6554        0.7007        0.6516        0.7630        0.7651        0.5641        0.4165        0.1703        0.0713        0.3942        0.5380        0.5496        0.5328        0.6141        0.5041        0.6370        0.5980        0.6395        0.9200        1.6239        1.7304        1.7836        2.1067        2.7703        2.7826        2.5704        2.1006        0.8608        0.8089        0.9396        1.2075        1.7175        1.6937        1.6124        1.7049        1.7653        1.9051        2.5027        2.3709        2.5406        3.0313        2.6178        2.5094        2.0679        2.0021        2.6059        2.3433        2.7236        3.2656        3.4500        3.8230        5.4251        5.9556        6.2645        6.1664        5.5174        5.1935        5.0071        4.8682        4.6841        4.6302        5.0758        5.5938        6.4378        7.3838        7.5184        7.5995        7.7103        7.5277        7.1499        6.1521        3.5825        3.2048        3.0677        3.4343        3.4571        3.5766        3.5917        4.0547        0.0000        6.6348        7.9030        8.5882        0.0000        0.0000        0.0000        0.0000        0.0000        0.0000        0.0000        0.0000        0.0000        0.0000        0.0000        0.0000        0.0000        0.0000        0.0000        0.0000        0.0000        0.0000
        0.0000        0.0000        0.0000        0.0000        0.0000        0.0000        0.0000        0.0000        0.0000        0.0000        0.0000        0.0000        0.0000        0.0000        0.0000        0.0000        0.0000        0.0000        0.0000        0.0000        0.0000        0.0000        0.0000        0.0000        0.0000        6.4878        5.4564        5.4159        6.3018        5.5527        4.2346        1.6627        1.4993        1.0896        0.8311        1.1379        0.3674        0.9481        1.0031        2.8772        1.5751        1.3806        0.6793        1.0450        0.5819        3.5035        4.7197        1.7372        0.7560        1.5400        0.6988        0.6901        0.8665        0.9063        1.1800        0.4864        0.4203        1.8075        1.6475        1.6291        0.3918        0.5030        0.7902        1.7601        1.3582        1.0340        2.7241        1.0397        0.4475        0.8757        0.4622        0.0974        0.0730        0.1007        0.1413        0.3677        0.4051        0.4391        0.4103        0.9830        0.4060        0.1735        0.1920        0.6981        0.9270        0.6785        0.4050        0.4307        0.3387        0.3912        0.9406        0.0209        0.0299        0.6781        0.5109        0.3938        0.5568        0.6745        0.5226        0.4260        0.4647        0.3314        0.1647        1.2502        1.5122        1.0461        0.9936        0.1858        0.7603        0.8038        0.8033        0.7500        0.4988        0.1902        0.1886        0.2657        0.2280        0.6818        1.0752        1.5032        0.9878        0.0000        0.0000        0.0000        0.0000        0.0000        0.0000        0.0000        0.0000        0.5760        0.8746        0.9687        1.2142        0.6522        0.6677        0.8947        0.5714        0.3643        0.2102        0.3843        0.2137        0.3268        0.2670        0.1438        0.2442        0.3053        0.5309        0.8296        0.8684        0.7265        0.8186        0.8851        1.1499        1.0272        0.8485        0.1947        0.2234        0.4947        0.5779        0.7523        0.7315        0.6191        0.5602        0.7529        0.7223        0.8532        0.8626        1.6738        2.0144        2.3536        2.6697        2.9039        2.7274        2.4232        2.3703        1.0554        1.2119        1.3669        1.3469        1.4441        1.3777        1.4767        1.9667        2.1810        2.0409        2.3561        2.7956        3.0511        2.7889        2.5527        2.8184        3.2239        3.3541        3.0549        3.2618        3.7887        4.0272        3.9961        4.4176        6.5055        7.1255        7.3095        7.1831        6.1765        5.6424        5.5644        5.2904        5.0033        4.6410        4.8777        5.6191        6.9240        7.6815        7.9430        7.9061        8.1252        7.9827        7.7124        6.8326        4.2142        3.9768        3.8239        4.2951        4.2664        4.7077        0.0000        0.0000        0.0000        0.0000        0.0000        0.0000        0.0000        0.0000        0.0000        0.0000        0.0000        0.0000        0.0000        0.0000        0.0000        0.0000        0.0000        0.0000        0.0000        0.0000        0.0000        0.0000        0.0000        0.0000
        0.0000        0.0000        0.0000        0.0000        0.0000        0.0000        0.0000        0.0000        0.0000        0.0000        0.0000        0.0000        0.0000        0.0000        0.0000        0.0000        0.0000        0.0000        0.0000        0.0000        0.0000        0.0000        5.0176        4.6503        3.6840        4.7059        7.8378       14.9897       10.7017        6.0614        1.5370        2.1723        2.8088        4.6882        2.4329        3.3776        2.0397        3.6289        3.3966        6.9082        9.7430        4.6939        1.1846        0.3908        0.3084        1.0868        3.3338        1.4853        1.9958        2.0625        1.5925        0.8140        0.5554        0.5898        0.5863        0.6558        1.1116        0.8811        0.7352        0.4028        0.3901        0.4379        0.8868        2.8874        3.2334        2.4566        2.1787        1.7270        0.6796        0.7047        0.6757        2.2672        0.1549        0.3301        0.1230        0.6844        0.5827        0.6838        0.3383        0.5289        0.3828        0.4167        0.4531        0.5268        0.4956        0.4886        0.4819        0.4071        0.3716        0.3969        0.3793        0.2685        0.4811        0.8126        0.9041        0.4940        0.2872        0.1191        0.0511        0.0254        0.0446        0.0509        0.2728        0.5717        0.5918        1.1385        1.3404        1.0150        1.9167        1.7883        1.6196        1.2515        1.1460        0.5105        0.4906        0.5058        0.3680        0.5450        1.3814        1.5000        1.0575        0.4049        0.8046        1.0432        0.5042        0.3464        0.1957        0.5299        0.2649        0.7303        1.2034        0.6625        0.3389        0.8099        1.5985        1.1903        0.6255        0.1867        0.4806        0.4581        0.3083        0.6270        0.6466        0.4532        0.3003        0.3777        0.5239        0.4502        0.5537        0.8427        0.6219        1.2096        1.3383        1.4909        1.5961        1.7465        1.7853        1.8951        2.0626        1.5265        1.2196        1.2836        1.3637        1.2788        1.1881        1.2397        1.3975        2.2135        2.7223        3.0261        3.2483        2.3650        2.1723        2.0957        2.1257        1.2818        1.1874        0.8935        0.9022        1.3554        0.8019        0.7989        1.0792        2.2218        2.3052        3.1471        3.4360        3.0361        2.8717        2.8170        3.0210        4.1712        4.9127        4.6650        4.9715        5.4036        5.6072        6.0837        6.5700        8.5964        9.2706        9.5108        9.1873        7.8454        7.5615        7.0298        6.4575        4.4173        4.0899        4.1882        4.9402        7.8169        8.7979        9.2547        8.9586        8.8845        8.9559        8.5776        8.1183        6.5891        6.3585        6.2278        6.6187        6.6852        0.0000        0.0000        0.0000        0.0000        0.0000        0.0000        0.0000        0.0000        0.0000        0.0000        0.0000        0.0000        0.0000        0.0000        0.0000        0.0000        0.0000        0.0000        0.0000        0.0000        0.0000        0.0000        0.0000        0.0000        0.0000
        0.0000        0.0000        0.0000        0.0000        0.0000        0.0000        0.0000        0.0000        0.0000        0.0000        0.0000        0.0000        0.0000        0.0000        0.0000        0.0000        0.0000        0.0000        4.4312        4.5283        3.9213        3.7322        3.6609        4.5766        4.6370        4.1463        3.4359        2.3248        1.5050        2.6500        0.3794        3.8944        5.5187        1.8471        1.3480        2.8172        3.4135        3.0883        2.8747        2.3660        1.3634        0.1205        0.0235        0.0000        0.0000        0.1872        2.7167        2.2869        1.3605        0.1230        0.1870        0.4603        1.7161        2.3474        1.5878        0.9426        0.8264        0.5631        0.4328        0.3224        0.2331        0.3140        0.3015        1.2860        3.3613        2.6392        1.6124        0.8811        0.4737        0.2587        0.5996        2.5213        0.2900        0.1246        0.2049        0.4099        0.3276        0.3131        0.2806        0.3384        0.3279        0.3424        0.3697        0.4742        0.4926        0.5500        0.5211        0.4697        0.4634        0.8303        0.9205        0.8382        0.6553        0.4996        0.2905        0.1303        0.1404        0.0550        0.0256        0.0338        0.0148        0.0361        0.1585        0.2380        0.4314        0.9691        2.0723        1.0011        0.9022        1.5488        1.4334        1.2743        1.8401        1.8411        2.2180        0.5710        0.5740        0.7557        0.9498        1.0369        1.1621        1.2742        1.2220        1.2457        0.8994        0.5858        0.6519        0.6647        0.7851        1.1445        0.8110        0.9015        1.0491        1.1738        0.9611        0.3200        0.0910        0.2958        1.1329        1.2621        0.8786        1.0831        0.7891        0.7313        0.4898        0.4573        0.6113        0.4178        0.3615        0.1944        0.3302        1.2073        1.8288        2.2939        2.5143        2.3196        2.2704        2.4006        2.6597        1.7856        1.5796        1.5811        1.6677        1.6456        1.5775        1.6366        1.7895        2.7035        3.2313        3.6292        3.4495        2.6399        2.2771        2.4572        2.0808        1.1212        0.8747        0.7280        0.8643        0.8067        0.9542        0.8338        1.2731        2.2475        2.9607        3.3022        3.4848        3.3379        3.5791        3.1700        3.5749        4.7277        5.1532        5.4911        5.7923        6.2076        6.2420        6.6927        7.3324        9.6481       10.4870       10.7637       10.2938        8.7745        8.3143        7.5509        6.8170        4.7072        4.2087        4.3301        5.2869        8.4508        9.5004        9.7318        9.6628        9.5463        9.5050        9.1528        8.9178        7.5627        7.1978        0.0000        0.0000        0.0000        0.0000        0.0000        0.0000        0.0000        0.0000        0.0000        0.0000        0.0000        0.0000        0.0000        0.0000        0.0000        0.0000        0.0000        0.0000        0.0000        0.0000        0.0000        0.0000        0.0000        0.0000        0.0000        0.0000        0.0000        0.0000
        0.0000        0.0000        0.0000        0.0000        0.0000        0.0000        0.0000        0.0000        0.0000        0.0000        0.0000        0.0000        0.0000        0.0000        0.0000        9.2326        7.3075        4.2436        3.2649        2.9578        3.1395        2.9491        3.6643        3.1420        2.4177        1.5787        1.0394        1.2574        0.4434        1.5072        1.6569        2.0135        0.9254        1.1632        1.2873        2.5023        2.2133        1.6362        0.7732        0.8055        0.5421        0.0430        0.0083        0.0000        0.0668        0.1079        0.0000        0.0649        0.0761        0.1141        0.1701        0.3878        1.5113        1.5941        1.2948        1.0293        0.5862        0.5347        0.6722        0.4618        0.7371        0.4960        0.2479        0.3657        2.3005        2.3584        1.0462        0.7876        0.7371        0.6482        0.8879        3.5241        1.7354        0.5995        0.5041        0.5546        0.3896        0.4518        0.7244        0.3311        0.2648        0.2863        0.3861        0.4274        0.4163        0.4513        0.5492        0.8762        0.9037        1.5265        0.9566        0.5076        0.2823        0.1924        0.2310        0.1178        0.1323        0.3026        0.2065        0.0254        0.0297        0.1160        0.1230        0.4511        1.0572        1.9316        1.6723        0.4554        0.2780        0.1380        0.9559        0.7712        0.3924        0.2770        0.5685        0.9901        1.4758        1.1920        1.3820        1.8550        0.9024        0.6433        0.3212        0.7687        0.9285        0.8550        1.7954        1.2824        1.8461        1.5801        0.9968        1.0516        1.5176        1.4046        1.4109        0.6494        0.3370        0.2813        0.6916        0.7296        0.5401        0.6398        0.7544        0.4771        0.3767        0.3316        0.4118        0.3550        0.1944        0.1595        0.0577        1.2561        2.2511        2.9602        2.7104        2.4492        2.5125        2.6146        2.6281        1.8838        1.6829        1.6936        1.9961        1.7619        1.6822        1.9169        2.0795        2.9277        3.6156        3.5506        3.1883        2.4782        2.4827        2.0986        1.7799        1.0478        0.9669        0.9901        1.0444        0.7169        0.7225        0.8568        1.2068        2.1841        2.9590        3.4336        3.5518        3.3544        4.4482        5.5717        5.6571        6.8350        6.3963        6.6819        6.7159        6.9729        7.2405        7.2217        7.2070        9.8812       10.7123       10.9474       10.3776        8.9552        8.2279        7.6920        7.1113        4.9481        4.5089        4.6919        5.5283        8.6042        9.5049        9.9419        0.0000        9.3414        9.0905        9.1779        9.0794        7.8637        7.9769        0.0000        0.0000        0.0000        0.0000        0.0000        0.0000        0.0000        0.0000        0.0000        0.0000        0.0000        0.0000        0.0000        0.0000        0.0000        0.0000        0.0000        0.0000        0.0000        0.0000        0.0000        0.0000        0.0000        0.0000        0.0000        0.0000        0.0000        0.0000
        0.0000        0.0000        0.0000        0.0000        0.0000        0.0000        0.0000        0.0000        0.0000        0.0000        0.0000        0.0000        0.0000       11.0041        9.9978        7.5380        5.4448        2.8510        2.6309        2.4902        2.9369        3.0591        2.1566        1.6863        1.2039        0.8996        0.7104        1.2063        0.8812        0.1560        0.5560        0.7058        0.3017        0.3035        0.3020        0.3442        0.3457        0.3089        0.2340        0.0911        0.0197        0.0915        0.0058        0.0000        0.0000        0.0000        0.0000        0.0508        0.0711        0.1011        0.1425        0.3769        0.5453        0.6244        0.4701        0.4123        0.4049        0.4471        0.3301        0.3939        0.4054        0.2272        0.1821        0.1042        0.3136        0.1739        0.1379        0.1399        0.2976        0.4793        1.3560        3.9486        3.2467        1.3173        0.7462        0.6146        0.3991        0.6926        1.5251        1.5249        0.7174        0.3939        0.3392        0.6642        0.7708        0.9147        0.8275        0.9843        0.8390        0.6684        0.7063        0.4583        0.3595        0.4583        0.6763        0.4867        0.2385        0.3213        0.4173        0.3366        0.3131        0.2044        0.0911        0.3655        1.3173        1.0809        0.9028        0.1067        0.0732        0.0642        0.1090        0.1646        0.5153        0.3749        0.4335        1.0551        1.3893        1.9475        1.7707        0.9350        0.7203        0.2828        1.0316        1.4379        0.8709        1.3378        2.6497        1.7716        1.1853        2.0299        1.4329        2.7019        1.2672        1.4052        0.7724        0.4756        1.0063        1.3819        1.1174        1.2403        1.1633        0.6202        0.6326        0.5538        0.0979        0.0965        0.1464        0.1386        0.4941        0.2098        0.1196        1.8855        2.9204        2.5236        2.5944        2.4542        2.5727        2.7826        3.0805        2.1415        1.7389        1.7064        1.9168        1.6509        1.5240        1.7353        1.9029        2.7502        3.1590        3.3314        3.1846        2.5108        2.1495        1.4766        1.4555        0.7576        0.7628        0.8059        0.9297        0.8612        0.8765        1.0388        1.5738        3.2833        3.8235        4.3065        4.0434        4.3181        6.1247        5.7234        6.1439        6.8887        7.2486        7.5546        7.0193        6.9631        7.3301        7.3116        7.4102        9.6341        9.8595        9.8133        9.3855        8.3389        7.8199        7.6052        7.2070        5.2933        4.8477        4.9731        5.6131        8.3238        8.9073        0.0000        0.0000        0.0000        0.0000        0.0000        0.0000        0.0000        0.0000        0.0000        0.0000        0.0000        0.0000        0.0000        0.0000        0.0000        0.0000        0.0000        0.0000        0.0000        0.0000        0.0000        0.0000        0.0000        0.0000        0.0000        0.0000        0.0000        0.0000        0.0000        0.0000        0.0000        0.0000        0.0000        0.0000        0.0000        0.0000
        0.0000        0.0000        0.0000        0.0000        0.0000        0.0000        0.0000        0.0000        0.0000       11.0468        0.0000        0.0000        8.8074        9.6611        6.1144        4.0293        2.8078        2.7884        2.1790        2.3268        1.5442        1.0605        0.5796        0.6599        0.4766        1.4461        0.5970        2.0455        2.1183        2.8789        1.7534        0.7831        0.5432        0.4009        0.0000        0.1122        0.0751        0.0675        0.0643        2.2009        1.0737        0.8348        1.3406        0.4711        0.2957        0.1480        0.0000        0.1731        0.2579        0.2313        0.7872        0.6277        0.5261        0.9131        0.1946        0.2123        0.2220        0.4802        0.5328        0.3214        0.2498        0.1288        0.1395        0.1734        1.4167        1.0647        0.7951        2.3395        1.7451        2.5271        2.6923        4.1572        4.1197        1.0336        0.5007        0.6945        0.3970        0.2746        0.5491        0.3816        0.5525        0.2476        0.4571        0.9372        0.9651        0.7670        0.5813        0.4362        0.4716        0.7483        0.8083        0.7158        0.6952        0.6392        0.5687        0.2586        0.2671        0.4934        0.4171        0.4534        0.4498        0.1898        0.1936        0.3629        0.3629        0.5496        0.6275        0.2632        0.0298        0.0898        0.3192        0.8009        1.3537        0.4706        1.1676        1.4318        0.8919        1.5120        1.4935        1.3670        1.0454        1.5122        1.9286        2.0158        1.2439        1.5976        0.9310        1.4869        1.2631        1.4169        1.0762        1.0935        0.9040        0.7440        0.5969        0.9621        1.0751        0.9747        0.7398        0.8159        1.0677        0.8531        1.2892        1.1216        1.4172        1.2915        1.4038        1.1177        1.0022        0.9546        1.1905        1.8582        1.9503        1.7287        2.1934        1.8985        1.7927        1.8347        2.0871        1.6797        1.5942        1.5171        1.5776        1.5115        1.4801        1.5049        1.6728        2.0892        2.4693        2.4743        2.4092        1.3548        1.1724        1.0567        1.0354        1.3329        1.4056        1.4365        1.5560        1.4313        1.6600        2.0575        2.4728        3.5088        3.3096        3.2397        3.9687        5.5520        6.5088        7.0742        6.9806        7.9202        9.0865        7.5725        7.3488        8.6883        8.5484        8.3571        8.1824        7.0828        7.0654        6.7291        6.5727        6.7342        6.7824        6.5193        6.2948        6.7904        6.5876        6.7485        7.1798        7.1553        0.0000        0.0000        0.0000        0.0000        0.0000        0.0000        0.0000        0.0000        0.0000        0.0000        0.0000        0.0000        0.0000        0.0000        0.0000        0.0000        0.0000        0.0000        0.0000        0.0000        0.0000        0.0000        0.0000        0.0000        0.0000        0.0000        0.0000        0.0000        0.0000        0.0000        0.0000        0.0000        0.0000        0.0000        0.0000        0.0000        0.0000
        0.0000        0.0000        0.0000        0.0000        0.0000       15.3878       14.6072       13.7333       16.9374       10.8587        8.0897        9.4182       10.4661        7.4623        5.1081        4.9992        3.8704        2.9678        2.2354        2.5789        1.1413        0.3916        0.3629        0.4201        1.4415        1.6524        1.9235        3.1376        3.3691        1.9584        3.6845        0.8400        0.3127        0.2169        0.1873        0.8961        0.3200        0.2961        0.0218        0.6110        0.7778        0.3996        0.2047        0.4589        0.3544        0.9766        0.3231        0.2651        0.4050        0.5301        0.4599        0.4665        0.3034        0.3096        0.3567        0.1419        0.1408        0.1357        0.1283        0.1258        0.8125        0.9243        0.2390        0.4210        1.1092        0.5241        0.7990        5.0263        3.3310        1.7902        3.6191        3.4135        3.8272        1.5548        0.5851        0.3075        0.8284        1.2064        0.6102        0.2579        0.1666        0.8278        0.8503        0.7134        1.0752        1.4459        1.6360        1.9337        1.2928        1.3400        0.9516        0.8773        0.7816        0.5870        0.5481        0.4059        0.3880        0.8158        0.6920        0.5142        0.5279        0.5480        0.4562        0.4391        0.6472        0.9389        0.8048        0.5226        0.6756        0.3756        1.0827        0.7587        0.5401        0.4225        0.9401        0.5472        0.6277        1.2179        2.3314        1.8955        2.4759        2.4881        2.7437        1.4525        1.0668        0.9025        1.0401        0.8315        0.8927        1.7145        1.1452        1.3325        1.2579        0.5591        0.7065        0.8600        0.7636        0.5502        0.4150        0.3904        0.5500        1.1658        1.0912        1.9531        1.5722        2.0570        1.8726        1.8248        1.8554        1.6318        1.5501        1.7921        1.5291        2.2041        1.3376        1.4457        1.5589        1.7623        1.9863        1.6541        1.5958        1.6771        1.7780        1.7802        1.8099        1.4703        1.6727        2.0812        2.2706        1.9816        1.7572        1.2155        1.0455        0.9771        1.1586        1.7103        1.8129        1.8647        2.2494        2.0952        1.8991        2.2182        2.5494        3.3274        3.1888        3.5797        4.8017        6.6163        7.5820        7.8022        8.2899        8.5053        0.0000        0.0000        7.9396        8.7228        8.8090        8.7700        9.0131        6.5277        6.1414        6.4527        6.1818        6.2650        6.1492        5.9386        6.1973        6.8676        7.1541        7.0889        7.1379        0.0000        0.0000        0.0000        0.0000        0.0000        0.0000        0.0000        0.0000        0.0000        0.0000        0.0000        0.0000        0.0000        0.0000        0.0000        0.0000        0.0000        0.0000        0.0000        0.0000        0.0000        0.0000        0.0000        0.0000        0.0000        0.0000        0.0000        0.0000        0.0000        0.0000        0.0000        0.0000        0.0000        0.0000        0.0000        0.0000        0.0000        0.0000
        0.0000        0.0000        0.0000        0.0000       24.4812       27.2328       27.3251       21.6230       13.1149        8.9300        5.6196        9.3007        8.1989        9.3800        7.7866        5.3882        4.3721        2.8601        2.3869        3.2562        2.5750        2.0666        1.3984        0.4077        0.2533        0.3313        0.5217        0.9174        0.2196        0.0798        0.0563        0.0000        0.0434        0.0196        0.0000        0.7324        0.5526        0.1447        0.0302        0.1025        1.0175        0.5100        0.1649        0.0000        0.0478        1.0232        1.1703        0.4978        0.2095        0.5219        0.4176        0.0848        0.0804        0.0824        0.0827        0.0928        0.0930        0.0936        0.1506        0.0995        0.3614        0.1823        0.1394        1.0033        1.9436        2.2584        2.4812        4.5984        4.6115        1.9934        3.3999        4.0188        2.4543        1.1058        1.7216        2.8809        1.8771        1.0218        0.9065        0.7479        0.7843        0.7113        0.5524        0.3590        1.4773        2.3625        1.9962        0.7463        0.7968        0.7019        0.6542        0.7031        0.8377        0.7248        0.4802        0.3845        0.3100        0.2313        0.8749        0.9848        0.6425        0.8197        0.8662        1.1305        1.0258        1.0524        1.8104        1.7782        1.1650        1.0395        0.5300        0.5396        0.8156        1.0315        1.0882        1.5837        1.2814        0.6082        2.6307        2.5564        2.4847        2.2598        1.6798        2.1029        1.9090        2.0605        1.4621        1.3126        1.4458        0.9834        1.2279        1.2046        0.7533        0.5562        0.4841        0.7851        0.8760        0.6927        0.6407        0.7150        1.3185        1.3626        1.3655        2.2100        1.8494        1.7422        1.7232        1.8992        1.6356        1.8884        1.6494        1.4964        1.3525        1.2273        1.2627        1.2708        1.4333        1.5920        1.7198        1.6594        1.7557        1.6896        1.8451        1.9502        1.7201        1.5181        1.5358        1.6503        1.7460        1.7040        1.5197        1.0623        0.8724        1.0808        1.3342        1.8479        2.1199        2.4641        2.8639        2.5387        2.5820        2.7944        2.6091        3.6188        3.5095        4.8021        5.2937        7.1277        6.5400        6.9657        6.2634        0.0000        0.0000        0.0000        7.6320        8.7279        9.5482        9.6176        8.9521        6.9209        5.7203        5.2823        4.9694        5.5511        5.5039        5.5993        5.8120        7.0285        0.0000        0.0000        0.0000        0.0000        0.0000        0.0000        0.0000        0.0000        0.0000        0.0000        0.0000        0.0000        0.0000        0.0000        0.0000        0.0000        0.0000        0.0000        0.0000        0.0000        0.0000        0.0000        0.0000        0.0000        0.0000        0.0000        0.0000        0.0000        0.0000        0.0000        0.0000        0.0000        0.0000        0.0000        0.0000        0.0000        0.0000        0.0000        0.0000        0.0000        0.0000
        0.0000        0.0000       38.6136       34.3027       35.9522       33.2831       22.8568       20.3397       18.3485       11.4429        6.9973        8.7600        5.9937        4.7377        3.6576        2.9748        2.4058        1.4586        0.8613        0.8851        1.0580        0.8040        0.5729        0.1014        0.1343        0.4112        0.4639        0.9206        0.7226        0.0561        0.0398        0.0000        0.0187        0.0000        0.0000        0.0045        0.0311        0.0313        0.0044        0.0000        0.0000        0.6449        0.8224        1.1715        1.0271        0.4509        0.4511        0.4854        0.3886        0.5029        0.5042        0.1098        0.0567        0.0589        0.0608        0.0703        0.0722        0.0734        0.0946        0.0997        0.1338        0.1194        0.6645        1.2772        2.7239        2.8729        1.8760        1.3033        1.9562        1.6783        1.9093        3.6528        1.5388        1.6960        1.7448        1.2792        1.5999        0.9060        1.8466        2.6979        2.8350        1.5935        1.0451        1.2952        1.8183        1.0383        1.4356        1.7058        0.7838        0.8630        0.8511        0.6174        0.7414        0.3310        0.1385        0.1378        0.1044        0.3252        0.3885        0.5943        0.6653        0.8042        0.7440        1.6334        1.5720        1.1815        0.8431        1.4012        1.4845        1.2455        1.2277        1.0626        1.1103        1.1555        1.0403        0.7990        0.3428        0.8303        1.3081        2.3257        1.9094        2.9277        4.6491        2.6566        1.5298        2.3396        2.2138        1.7241        1.1416        0.9620        1.0393        0.7778        0.9789        1.0560        1.0426        1.0726        0.6120        0.4086        0.6468        1.3198        1.6349        1.6546        1.8477        2.0396        2.4177        2.1745        2.1501        1.7536        2.0517        1.8574        1.9183        1.1494        1.0053        0.8617        0.9018        1.2214        1.2970        1.5634        1.6214        1.5747        1.7894        1.7085        1.5255        1.6378        1.3528        1.4265        1.3541        1.4172        1.4410        1.4106        1.2802        1.1111        0.9720        0.9882        1.3343        1.4179        1.8235        2.6882        2.0882        2.1141        2.3302        2.3244        2.7238        4.1546        4.1597        4.7834        4.3727        5.4057        5.3672        5.6745        0.0000        0.0000        0.0000        7.0899        7.3136        8.7100        8.9265        9.1401        8.1260        6.1651        5.1270        4.5172        4.4803        5.1332        5.2024        5.3518        6.4240        0.0000        0.0000        0.0000        0.0000        0.0000        0.0000        0.0000        0.0000        0.0000        0.0000        0.0000        0.0000        0.0000        0.0000        0.0000        0.0000        0.0000        0.0000        0.0000        0.0000        0.0000        0.0000        0.0000        0.0000        0.0000        0.0000        0.0000        0.0000        0.0000        0.0000        0.0000        0.0000        0.0000        0.0000        0.0000        0.0000        0.0000        0.0000        0.0000        0.0000        0.0000        0.0000
        0.0000       40.0854       36.7687       20.8843       25.4449       22.9116       20.6407       27.0137       25.6088        9.7547        5.9212        7.2623        7.6477        7.6817        4.4805        3.7449        1.2605        0.8089        2.4192        2.9859        2.4426        2.1270        2.5470        1.5575        0.4655        0.4146        0.0000        0.3188        0.0000        0.0000        0.0291        0.0000        0.0000        0.0000        0.0000        0.0000        0.3199        0.1206        0.0343        0.5643        0.7943        0.9175        0.9489        1.3935        1.2619        1.2453        1.0761        0.4950        0.0000        0.0000        0.0000        0.0000        0.0000        0.0000        0.0000        0.0417        0.0892        0.0695        0.0492        0.0510        0.0526        0.0550        0.5921        1.2433        2.6718        1.2274        0.5162        1.1318        1.3299        1.3161        1.6568        0.9371        1.3550        1.3622        0.7568        0.3660        0.5272        0.9901        0.6834        0.2698        0.1543        0.3930        0.5750        0.5190        0.5482        0.4874        0.5440        0.8366        0.7322        0.5512        0.4270        0.3948        0.3571        0.2920        0.3266        0.4185        0.5958        0.7636        0.6002        0.6882        0.5658        0.4939        0.3687        0.3657        1.2026        0.5306        0.7533        2.1241        2.2179        0.9196        0.8817        0.8539        0.7341        0.7339        0.4935        0.8793        0.7017        1.1538        1.2500        1.4130        1.2899        1.7807        2.1156        1.0777        1.2660        1.0554        1.1308        1.2735        1.1797        1.0059        1.6527        0.9868        0.5629        0.2145        0.3271        0.5302        0.4617        0.7697        1.0158        1.0023        0.9848        1.1946        1.2424        1.3049        1.6886        1.8857        2.4394        2.0230        1.7384        1.8107        1.4710        0.8899        0.7352        0.6813        0.5847        0.0093        0.0260        0.1199        0.2619        1.6114        1.8765        1.8432        1.6534        1.1531        0.9770        0.9453        0.9050        0.7174        0.7021        0.7572        0.9227        0.8404        0.6729        0.7996        1.0088        0.6456        0.7549        0.8727        1.3277        1.3787        2.2103        2.6865        2.5779        3.5171        3.8977        3.3180        2.9911        1.0013        0.0000        0.0000        0.0000        0.0000        5.2154        5.0654        7.3155        8.2466        8.1124        8.5144        6.3407        4.2311        3.6275        3.4665        3.6549        4.4599        4.6514        4.9433        0.0000        0.0000        0.0000        0.0000        0.0000        0.0000        0.0000        0.0000        0.0000        0.0000        0.0000        0.0000        0.0000        0.0000        0.0000        0.0000        0.0000        0.0000        0.0000        0.0000        0.0000        0.0000        0.0000        0.0000        0.0000        0.0000        0.0000        0.0000        0.0000        0.0000        0.0000        0.0000        0.0000        0.0000        0.0000        0.0000        0.0000        0.0000        0.0000        0.0000        0.0000        0.0000        0.0000
        0.0000       34.1107       27.7621       14.7268       12.8710        5.5006       11.0247       12.5543        1.9597        2.2573        9.7542        6.2114        2.4896        3.1289        5.8361        3.3493        2.1640        0.9783        1.4391        0.7856        0.6435        1.2986        1.3630        0.5939        0.0989        0.0881        0.0000        0.0316        0.0000        0.0000        0.0000        0.0000        0.0000        0.0000        0.0000        0.0663        0.3191        0.2385        0.2208        0.2623        0.0299        0.0149        0.0000        0.0187        0.6732        1.3960        0.8742        0.2392        0.0000        0.0000        0.0000        0.0000        0.0000        0.0000        0.0185        0.0239        0.0507        0.1832        0.0362        0.0389        0.0415        0.0461        0.1262        0.3583        0.1673        0.1240        0.2175        0.9882        2.2529        3.2048        2.0263        2.2776        1.8830        2.0144        1.3268        0.5806        0.3332        0.0871        0.0586        0.2458        0.7506        0.7958        1.5873        1.6002        1.0604        0.7876        0.7365        0.8313        0.7283        0.3666        0.5382        0.5421        0.5172        0.4892        0.8570        0.6972        0.7697        0.7650        0.6069        0.4117        0.8116        0.8010        0.4252        0.5893        0.5324        0.7341        1.0612        0.7878        0.9174        0.8121        0.5578        0.5173        0.8013        0.8308        1.6499        2.0606        1.9176        2.0685        2.2333        1.8298        2.3628        3.1259        3.0638        2.0720        1.5099        1.0171        0.7993        0.9715        1.4872        1.1568        1.6949        1.0018        0.9418        0.3747        0.3220        0.1994        0.5261        1.1195        1.2921        1.4058        1.1873        1.3543        1.2567        1.4426        1.8144        1.6751        1.4131        1.7186        1.8326        1.6576        1.4925        0.9576        0.8363        0.5450        0.4437        0.0150        0.0197        0.0754        0.1931        1.5266        1.9078        1.9001        1.8281        1.2538        0.9699        0.8889        0.8527        0.6976        0.8074        0.9539        0.9231        1.4891        0.9206        0.9573        1.1658        0.8270        1.2434        1.4115        1.5809        2.5034        2.7201        2.0157        2.9634        3.1512        2.6569        2.2266        0.0000        0.0000        0.0000        0.0000        0.0000        5.2675        6.0125        4.6357        6.6995        8.3377        8.0445        7.0525        5.0511        4.0674        3.5627        3.1470        3.6502        4.1854        0.0000        0.0000        0.0000        0.0000        0.0000        0.0000        0.0000        0.0000        0.0000        0.0000        0.0000        0.0000        0.0000        0.0000        0.0000        0.0000        0.0000        0.0000        0.0000        0.0000        0.0000        0.0000        0.0000        0.0000        0.0000        0.0000        0.0000        0.0000        0.0000        0.0000        0.0000        0.0000        0.0000        0.0000        0.0000        0.0000        0.0000        0.0000        0.0000        0.0000        0.0000        0.0000        0.0000        0.0000        0.0000
       35.5783       30.3530       21.9541        7.6603        5.0849        3.9192        8.5703        4.3364        1.8499        3.5091        5.5800        2.8765        0.8412        0.4939        1.6012        2.6619        1.2376        0.3136        0.7414        0.0529        0.0000        0.1423        0.5288        0.1409        0.0000        0.0000        0.0676        0.0000        0.0000        0.0000        0.0000        0.0000        0.0000        0.0000        0.0000        0.4021        0.3941        0.3095        0.2026        0.0149        0.0000        0.0000        0.1047        0.1159        0.0000        0.0635        0.3547        0.3947        0.1445        0.0444        0.0000        0.0000        0.0000        0.0000        0.0290        0.0343        0.0291        0.0432        0.1014        0.1962        0.1314        0.0966        0.4283        1.0295        0.2697        0.2492        0.2620        0.3995        0.5268        0.5572        0.4429        1.9998        2.6437        2.2411        3.2960        2.3526        1.9915        1.1858        1.2635        1.0620        0.9216        0.7158        0.7560        0.4372        0.5283        0.6570        1.1553        1.1447        0.7773        0.6565        0.5827        1.0136        1.1169        1.0250        0.9791        0.8903        1.0467        0.8766        0.7205        0.5738        0.6015        0.6241        0.3989        0.5779        0.6694        0.6266        0.8799        0.9981        1.0460        0.6712        0.6993        0.9383        1.2665        1.2403        1.4397        2.2984        3.5924        3.4241        3.1475        2.3162        1.8408        1.3061        1.4039        0.9812        0.9841        0.6779        0.6563        1.2221        1.3956        0.8117        1.4469        1.5766        0.7611        0.9024        0.7701        0.7595        0.4853        1.2680        1.7981        1.2170        1.0199        0.8392        0.6716        0.9188        1.5379        1.8413        1.7483        1.8005        2.1551        2.3123        1.5041        1.1218        0.7490        0.5039        0.4320        0.2572        0.1278        0.1846        0.4134        1.3739        1.9985        2.3651        2.1655        1.2668        1.2550        1.3646        1.1150        0.8789        1.0266        1.0824        0.5890        0.6360        1.1874        2.2391        1.6572        1.0085        1.2690        1.6885        2.3143        4.1136        4.7188        2.2554        1.9924        2.4824        2.5628        0.0000        0.0000        0.0000        0.0000        0.0000        0.0000        4.5828        4.3359        4.6195        5.0384       10.0196        7.4513        6.6952        5.3144        3.9106        3.1791        0.0000        0.0000        0.0000        0.0000        0.0000        0.0000        0.0000        0.0000        0.0000        0.0000        0.0000        0.0000        0.0000        0.0000        0.0000        0.0000        0.0000        0.0000        0.0000        0.0000        0.0000        0.0000        0.0000        0.0000        0.0000        0.0000        0.0000        0.0000        0.0000        0.0000        0.0000        0.0000        0.0000        0.0000        0.0000        0.0000        0.0000        0.0000        0.0000        0.0000        0.0000        0.0000        0.0000        0.0000        0.0000        0.0000        0.0000        0.0000
       28.4130       18.0047       15.9610        6.5096        4.2147        2.9971        2.7049        3.2354        1.9316        3.5565        1.1262        0.9887        0.7423        1.5328        0.7625        0.2819        0.4512        0.0059        0.0042        0.0000        0.0000        0.0000        0.0000        0.0000        0.0000        0.0000        0.0601        0.7461        0.9102        0.9110        0.3729        0.0989        0.4121        0.2008        0.0473        0.0000        0.1631        0.4146        0.1485        0.1049        0.0636        0.0299        0.1047        0.0000        0.0973        0.3154        1.2419        2.2882        0.7065        0.0887        0.4821        0.6596        0.3101        1.3056        0.1721        0.2917        0.2398        0.0740        0.1051        0.1612        0.1313        0.1446        0.1829        0.2257        0.7803        0.7543        0.7788        0.5827        0.8205        1.0784        1.7031        4.0852        4.2066        5.0157        5.8331        2.5346        0.8802        1.6247        2.8057        1.3857        1.2460        1.4923        0.8553        0.2391        0.4049        1.0180        0.9487        1.6169        2.2208        1.3856        1.0977        1.1535        1.2194        0.9158        0.8944        0.7762        0.9916        0.6883        0.4577        0.5086        0.5307        0.4880        0.2844        0.4633        0.5276        0.4236        0.3874        0.4329        0.6023        0.9276        0.5118        0.4336        0.6499        1.1185        1.0094        2.1786        2.1972        2.1485        2.5691        2.3925        1.5865        1.5827        0.7688        0.4930        1.0115        1.2921        1.2779        1.0700        0.8828        1.5159        1.1955        0.3541        0.7712        1.0515        0.5470        0.3518        0.9280        0.6109        0.7273        0.8349        0.8128        1.1036        1.5024        1.9955        1.2167        1.4021        2.1883        1.9188        2.5131        1.5066        1.3488        0.8153        0.7076        0.6542        0.5304        0.0872        0.1997        0.3661        0.3744        1.6050        2.1644        2.0573        1.7596        1.1513        1.2065        1.4132        1.4460        0.9831        1.0103        0.7918        0.8327        0.8156        1.1753        1.9563        1.4856        1.1646        1.2866        1.7522        2.7966        3.2575        4.2410        2.1960        2.0802        2.2827        0.0000        0.0000        0.0000        0.0000        0.0000        0.0000        0.4200        7.0449        8.1295        6.5972        5.0739        6.5877        5.7651        5.6147        5.6524        3.9103        3.4691        0.0000        0.0000        0.0000        0.0000        0.0000        0.0000        0.0000        0.0000        0.0000        0.0000        0.0000        0.0000        0.0000        0.0000        0.0000        0.0000        0.0000        0.0000        0.0000        0.0000        0.0000        0.0000        0.0000        0.0000        0.0000        0.0000        0.0000        0.0000        0.0000        0.0000        0.0000        0.0000        0.0000        0.0000        0.0000        0.0000        0.0000        0.0000        0.0000        0.0000        0.0000        0.0000        0.0000        0.0000        0.0000        0.0000        0.0000        0.0000
       10.7676        9.0474        6.3691        5.4668        2.7686        1.8742        8.1255       10.8138       11.0083        4.1813        2.7237        2.0057        1.6701        0.4984        0.2963        0.0651        0.0000        0.0000        0.0000        0.0000        0.0000        0.0000        0.0000        0.0000        0.0000        0.0000        0.0000        0.8746        0.3240        0.0964        1.3119        3.1436        3.5654        0.8381        0.6582        0.1419        0.9175        1.1603        0.2459        0.0382        0.0000        0.0000        0.0000        0.0646        0.1217        0.0835        0.2650        0.4822        0.7049        0.2959        0.2007        0.3165        0.5994        1.4539        0.7003        0.4726        0.4420        0.2004        0.0000        0.0120        0.0913        0.1655        0.3460        0.6036        0.4856        0.1151        0.0945        0.1353        0.0970        0.1545        0.2429        0.7705        1.0794        2.0191        2.7527        2.7569        1.7346        2.1600        1.5390        1.2779        1.5119        1.4485        0.8881        0.7398        1.0041        1.3425        1.4785        2.5384        2.5466        2.1755        1.5653        1.1634        0.8188        0.6135        0.6403        0.3969        0.4054        0.2957        0.1619        0.0759        0.0253        0.0195        0.0117        0.1540        0.2207        0.3464        0.3874        0.3088        0.8280        0.7397        0.6652        0.8520        0.8977        0.9822        0.7373        1.2426        1.6840        1.2859        1.7490        1.0974        1.4453        1.1807        0.4833        0.6804        0.7391        0.7292        0.6803        0.8145        0.7186        0.9315        0.7032        0.1721        0.5461        0.4564        0.5418        0.5222        0.5307        0.2953        1.1213        1.4151        1.2160        1.1608        0.8364        1.1890        1.7346        1.3092        1.3433        1.5690        1.5731        1.0868        1.3441        0.4418        0.2725        0.2034        0.1387        0.0117        0.1162        0.0497        0.2697        1.1997        1.7443        2.0141        1.7087        1.1823        1.1509        1.0145        1.0295        1.0395        1.0587        1.2308        1.2166        1.9015        2.1458        1.6976        2.2435        2.1391        2.9368        2.9072        2.9614        5.0752        6.6053        3.7659        0.0000        0.0000        0.0000        0.0000        0.0000        0.0000        0.0000        0.0000        0.0000        6.5345        6.0976        6.9489        7.0307        4.0800        0.0000        5.1900        6.4200        9.8400        6.7500        0.0000        0.0000        0.0000        0.0000        0.0000        0.0000        0.0000        0.0000        0.0000        0.0000        0.0000        0.0000        0.0000        0.0000        0.0000        0.0000        0.0000        0.0000        0.0000        0.0000        0.0000        0.0000        0.0000        0.0000        0.0000        0.0000        0.0000        0.0000        0.0000        0.0000        0.0000        0.0000        0.0000        0.0000        0.0000        0.0000        0.0000        0.0000        0.0000        0.0000        0.0000        0.0000        0.0000        0.0000        0.0000        0.0000        0.0000        0.0000
       12.2837        9.4809        6.5010        6.5036        2.5041        1.8502        1.6089        9.6345       11.7151        2.7285        2.0053        2.0126        2.4453        2.9585        3.4482        2.3691        0.0625        0.0000        0.0000        0.0000        0.0000        0.0000        0.0000        0.0000        0.0000        0.0000        0.0000        0.0000        0.1937        0.1004        0.1003        0.9540        2.5651        1.3255        0.4080        0.8390        1.8218        1.2224        0.0000        0.1269        0.5216        0.1922        0.0383        0.1252        0.1055        0.0640        0.0000        0.7050        0.5976        0.4797        0.9309        0.4903        1.0076        3.2075        1.8181        0.5922        0.7357        0.1675        0.2690        0.5906        0.5733        0.4211        0.7408        0.5044        0.1324        0.2618        0.3693        0.4020        0.3768        0.9561        1.2871        1.7092        2.1240        1.7283        1.5582        1.4248        0.5860        0.9911        1.1451        0.5907        2.5037        2.7550        2.3145        1.2200        1.0842        1.1300        1.4927        2.1090        2.9416        3.4408        2.9834        1.8481        1.3949        0.8022        0.6635        0.5968        0.3120        0.2070        0.1520        0.0622        0.0253        0.0292        0.0450        0.3075        0.3936        0.4798        0.6482        0.8658        1.2982        1.0932        0.8597        1.2597        1.4169        1.3534        1.1770        1.4732        2.0268        1.4955        1.0183        0.6390        1.0116        0.7058        1.1041        1.0340        1.0597        1.0851        1.1150        1.1573        1.0951        1.0494        0.5824        0.0893        0.2350        0.6379        0.2304        0.0349        0.2529        0.6258        0.9557        0.8695        0.7939        0.5820        0.7195        1.3835        1.2669        0.9167        0.8604        0.7948        0.8810        1.2277        0.9077        0.2655        0.1995        0.3160        0.2437        0.1595        0.2729        0.1968        0.1333        1.2896        1.9993        1.8620        1.5737        1.1915        1.3673        1.0287        1.3145        1.5613        1.4038        1.2573        1.6250        3.2031        3.9714        3.1273        2.8886        2.4776        2.4972        2.7137        3.5243        0.0000        0.0000        0.0000        0.0000        0.0000        0.0000        0.0000        0.0000        0.0000        0.0000        0.0000        1.8600        6.7621        7.0789        7.0775        0.0000        0.0000        0.0000        0.0000        0.0000        0.0000        0.0000        0.0000        0.0000        0.0000        0.0000        0.0000        0.0000        0.0000        0.0000        0.0000        0.0000        0.0000        0.0000        0.0000        0.0000        0.0000        0.0000        0.0000        0.0000        0.0000        0.0000        0.0000        0.0000        0.0000        0.0000        0.0000        0.0000        0.0000        0.0000        0.0000        0.0000        0.0000        0.0000        0.0000        0.0000        0.0000        0.0000        0.0000        0.0000        0.0000        0.0000        0.0000        0.0000        0.0000        0.0000        0.0000        0.0000        0.0000        0.0000
        0.0000        0.0000        5.9303        3.1894        0.0000        1.4641        3.5516       12.6520       17.2777       12.0326        8.5219        2.8174        0.8661        2.2961        2.4876        1.3584        0.6460        0.2087        0.0564        0.0000        0.0000        0.0000        0.0000        0.0000        0.0000        0.0000        0.0000        0.0000        0.0745        0.0521        0.0000        0.0000        0.8277        0.9536        1.1111        1.0566        1.2893        0.2229        0.0000        0.3284        0.1922        0.0229        0.4500        0.4641        0.2618        0.1872        0.0984        0.0000        0.6303        0.9175        1.0867        1.7496        1.4433        0.2990        0.7182        1.0857        0.5907        0.6758        0.5476        0.7061        0.9323        0.6674        0.3437        0.6125        0.8959        0.6923        0.4792        1.2046        3.0140        2.4968        2.1724        2.3794        1.1007        1.1457        1.1988        1.2417        0.3390        0.4031        1.2157        1.6355        2.4006        3.6242        3.7272        1.7475        1.8223        1.9712        1.5789        1.9400        2.2410        2.3433        1.8408        1.2851        1.1007        0.7273        0.4885        0.0581        0.0502        0.0424        0.0659        0.0779        0.1962        0.1775        0.3435        0.4634        0.5920        0.9853        1.0319        1.6355        1.1428        1.1376        1.6509        1.4137        1.6426        1.6612        1.5758        1.2328        1.1540        0.9380        1.1876        0.8678        1.1856        0.9961        0.3362        0.7794        0.4523        0.8875        0.9391        0.9199        0.9326        0.6621        0.4928        0.0700        0.0887        0.4372        0.2466        0.2285        0.1046        0.4250        0.4698        0.2192        0.2852        0.2331        0.5515        0.8698        1.7056        1.9006        1.0232        1.1528        0.8414        0.6898        0.5642        0.2148        0.4697        0.4920        0.6437        0.4624        0.0861        0.2832        0.7150        1.2463        1.5810        1.7915        1.7749        1.4082        1.2885        1.2517        1.8425        1.7489        1.7304        1.9852        2.3666        3.6797        4.1689        4.1437        3.3100        2.7957        2.8371        3.0426        3.7997        4.7321        0.0000        0.0000        7.5540        0.0000        0.0000        0.0000        0.0000        0.0000        0.0000        5.6700        3.4500        8.5460        0.0000        0.0000        0.0000        0.0000        0.0000        0.0000        0.0000        0.0000        0.0000        0.0000        0.0000        0.0000        0.0000        0.0000        0.0000        0.0000        0.0000        0.0000        0.0000        0.0000        0.0000        0.0000        0.0000        0.0000        0.0000        0.0000        0.0000        0.0000        0.0000        0.0000        0.0000        0.0000        0.0000        0.0000        0.0000        0.0000        0.0000        0.0000        0.0000        0.0000        0.0000        0.0000        0.0000        0.0000        0.0000        0.0000        0.0000        0.0000        0.0000        0.0000        0.0000        0.0000        0.0000        0.0000        0.0000        0.0000        0.0000
        0.0000        0.0000        0.0000        0.0000        0.0000        3.5022        8.3105       18.1701       13.4057       10.1479        3.5648        2.1213        2.1141        4.4187        2.9256        2.6505        1.7034        0.6566        0.0592        0.0000        0.0000        0.0000        0.0000        0.0000        0.0000        0.0000        0.0000        0.1006        0.4767        0.1941        0.0000        0.0761        0.0000        0.0761        0.5170        0.8400        0.7553        1.0699        0.8379        1.4178        1.4026        1.3523        0.5214        0.7472        0.5559        0.7113        0.3528        0.5176        1.6313        1.1673        2.5769        2.8700        1.6620        1.5411        2.6930        1.9884        2.2061        1.6178        0.8782        0.8590        0.7440        0.3204        0.1703        0.2303        0.6752        1.1117        1.7120        3.1926        1.6036        1.9196        2.8239        2.8174        2.5427        1.5682        1.2206        0.7611        0.2087        0.7353        1.9938        3.3565        3.4319        2.9603        1.6487        0.7921        1.5190        1.4686        1.2850        1.9536        1.9899        2.2197        1.5396        0.9704        0.8238        1.0175        0.6729        0.1327        0.2035        0.2176        0.5534        0.4469        0.3672        0.4484        0.9116        0.7455        1.1891        1.6414        1.7097        1.7399        1.6603        1.9118        1.5413        1.5845        1.2303        1.1734        1.0364        0.9094        0.9127        1.1737        1.2581        0.7604        0.6251        0.5927        0.6049        0.7369        0.8537        0.8475        0.7621        0.9467        0.6861        0.4173        0.4633        0.0244        0.2027        0.3004        0.0416        0.2124        0.1603        0.3071        0.2058        0.0828        0.1487        0.1457        0.4561        0.5090        1.2137        1.5315        0.2340        0.4932        0.6753        0.7595        0.9571        0.4916        0.7831        0.5873        0.6658        0.5216        0.6264        0.5980        0.6192        1.2100        1.5614        1.8427        1.6659        1.3868        1.6744        1.5313        2.9136        2.2955        2.7719        3.8017        3.5999        3.8004        3.6406        4.1861        3.5124        3.3957        3.0273        3.5560        4.7015        5.8303        6.7746        7.5067        8.3741        0.8489        0.0000        0.0000        0.0000        0.0000        0.9900        0.8100        0.4500        9.2803        0.0000        0.0000        0.0000        0.0000        0.0000        0.0000        0.0000        0.0000        0.0000        0.0000        0.0000        0.0000        0.0000        0.0000        0.0000        0.0000        0.0000        0.0000        0.0000        0.0000        0.0000        0.0000        0.0000        0.0000        0.0000        0.0000        0.0000        0.0000        0.0000        0.0000        0.0000        0.0000        0.0000        0.0000        0.0000        0.0000        0.0000        0.0000        0.0000        0.0000        0.0000        0.0000        0.0000        0.0000        0.0000        0.0000        0.0000        0.0000        0.0000        0.0000        0.0000        0.0000        0.0000        0.0000        0.0000        0.0000        0.0000
        0.0000        0.0000        0.0000        0.0000        0.0000        9.0896       12.9749       16.5207        6.6529        5.7823        1.8414        1.8487        3.3599        1.6556        2.4988        1.5865        1.7652        0.0000        0.0000        0.2293        0.1393        0.0026        0.0443        0.0704        0.0668        0.3919        0.1438        0.6141        0.2541        0.2534        0.0718        0.3625        0.0000        0.0000        0.0000        0.0582        0.3791        0.4222        0.9446        0.4829        0.1801        0.4961        1.0607        1.9176        1.7947        2.1060        0.8919        2.2677        2.7735        3.5118        3.2510        4.5688        3.5674        2.8318        1.7906        2.8892        4.3727        3.0997        2.2452        1.6431        1.3222        0.7886        0.6772        1.1040        1.5720        1.8667        1.3837        1.8729        1.0105        1.8214        1.8335        1.5738        0.6476        0.1834        0.5891        0.8722        0.1535        0.6331        1.4168        0.6372        0.9834        2.3857        0.9203        0.7326        1.6074        1.2275        1.0180        1.1475        1.3787        1.2159        1.0526        0.6442        0.5090        0.4617        0.3038        0.0516        0.1117        0.2437        0.2279        0.1203        0.2815        0.6713        0.6604        0.7166        0.8671        1.1960        1.3278        1.4066        1.1720        0.9083        0.8673        1.2635        1.4396        1.3489        1.1053        1.0408        0.8796        0.7659        0.5661        0.4700        0.7896        1.0879        0.9368        0.8796        0.7301        0.6855        0.6782        0.7153        0.8646        0.8454        0.5296        0.0356        0.2083        0.0131        0.0087        0.0397        0.0537        0.1192        0.0719        0.2336        0.0542        0.2111        0.0750        0.1520        0.5247        0.7629        0.6225        0.5783        0.4405        0.6945        0.3681        0.0000        0.1019        0.3570        0.4740        0.7792        0.4689        0.7391        0.5506        0.5441        0.4083        0.1105        0.1820        0.7573        0.7742        1.9212        2.1848        1.7291        2.7676        3.3410        3.5072        3.0888        3.1095        3.1975        2.0262        3.4873        3.0418        3.9647        5.3265        6.7599        7.8365        8.9034       10.1577       12.3559        0.0000        0.0000        0.0000       11.2905       10.4765        9.3202        9.4772       12.0307       12.2205        0.0000        0.0000        0.0000        0.0000        0.0000        0.0000        0.0000        0.0000        0.0000        0.0000        0.0000        0.0000        0.0000        0.0000        0.0000        0.0000        0.0000        0.0000        0.0000        0.0000        0.0000        0.0000        0.0000        0.0000        0.0000        0.0000        0.0000        0.0000        0.0000        0.0000        0.0000        0.0000        0.0000        0.0000        0.0000        0.0000        0.0000        0.0000        0.0000        0.0000        0.0000        0.0000        0.0000        0.0000        0.0000        0.0000        0.0000        0.0000        0.0000        0.0000        0.0000        0.0000        0.0000        0.0000        0.0000        0.0000
        0.0000        0.0000        0.0000        0.0000        0.0000       10.7612        2.8163        3.2305        8.6296        4.7071        8.0057        1.2473        1.2782        3.1655        2.6634        0.9373        0.0000        0.0000        0.3724        1.0876        0.8869        1.3941        2.1298        2.1276        1.9705        1.6493        0.7902        0.9362        0.9086        0.9061        0.6119        0.0000        0.0000        0.0000        0.1337        0.3365        0.1063        0.2111        0.1046        1.6211        1.1940        0.4637        0.2620        1.9678        3.5494        2.8458        2.8657        5.2376        4.0428        1.6287        0.7648        3.8352        6.4705        5.1905        2.0834        3.1252        2.7673        4.1374        4.3183        2.1172        2.0902        1.9092        0.9923        0.5334        1.2208        0.7232        1.4648        1.5530        0.5961        0.5311        0.6451        0.4859        0.4614        0.2554        0.4424        0.4766        0.2255        0.9691        0.7582        1.3659        1.2521        1.6736        1.0402        1.1523        1.7660        2.0964        1.0115        1.0741        1.2046        1.1741        0.9814        0.5922        0.4620        0.3975        0.5766        0.2704        0.2848        0.2297        0.3793        0.5093        0.5775        0.5491        0.5275        0.7752        1.1502        1.2354        1.1364        1.0107        1.1306        0.9089        1.0391        1.5094        1.5574        1.5378        1.1828        0.9098        1.0096        0.9915        0.8016        0.9477        0.5952        0.7955        0.7574        0.6589        0.7430        0.6469        0.2702        0.4047        0.4047        0.6036        1.0633        0.4689        0.0184        0.0116        0.0462        0.4889        1.1072        0.3940        0.5021        0.6229        0.3362        0.1923        0.2378        0.2051        0.2711        0.4584        0.0317        0.2354        0.3126        0.3970        0.1739        0.0184        0.0190        0.3807        0.4404        0.6319        0.0250        0.1062        0.2644        0.3022        0.5752        0.5458        1.2455        0.5081        0.7772        1.3335        1.4528        2.4910        4.6425        4.0192        4.0905        4.3348        3.2025        2.5236        2.8315        4.2721        3.8404        4.6755        6.8649        8.1004        8.8084       10.0288       13.1081       13.6084        0.0000        0.0000       13.2152       11.0191        9.7858       10.0376       10.6350       12.7666       13.1849       13.2348       12.8862        9.8668        8.9391        8.5970        0.0000        0.0000        0.0000        0.0000        0.0000        0.0000        0.0000        0.0000        0.0000        0.0000        0.0000        0.0000        0.0000        0.0000        0.0000        0.0000        0.0000        0.0000        0.0000        0.0000        0.0000        0.0000        0.0000        0.0000        0.0000        0.0000        0.0000        0.0000        0.0000        0.0000        0.0000        0.0000        0.0000        0.0000        0.0000        0.0000        0.0000        0.0000        0.0000        0.0000        0.0000        0.0000        0.0000        0.0000        0.0000        0.0000        0.0000        0.0000        0.0000        0.0000        0.0000
        0.0000        0.0000        0.0000        0.0000        4.0138        4.1089        4.9946        7.8684        8.4610        8.0348        8.8425        3.0896        7.0695        1.9812        1.5127        0.1248        0.2384        2.1690        0.5306        0.5835        1.5995        1.5959        1.5708        1.6773        1.4993        0.9721        0.4038        1.3357        1.4252        0.8104        0.2018        0.6555        0.5323        0.2218        0.3929        0.1564        0.9333        1.6958        0.2763        0.7046        1.9942        3.0547        2.9289        1.9930        2.5345        3.6041        3.4787        8.3601        5.2980        2.6416        1.8843        6.1676        3.9041        2.2180        3.3327        0.5668        1.6983        2.7145        1.1961        2.4451        4.1305        2.3058        2.8339        3.4662        2.1614        2.7324        2.1062        1.7588        1.6850        1.3335        0.9539        0.3111        0.2225        0.3813        0.8297        1.0434        1.0080        1.7566        2.3242        3.2058        3.1974        3.9149        4.5443        2.6442        2.4930        1.6085        0.9712        0.9027        1.2781        1.4998        0.9620        0.4878        0.3907        0.6111        0.6308        0.3225        0.3931        0.4364        0.4916        0.3542        0.4414        0.5464        0.4892        1.2276        1.0303        1.1684        1.2579        0.9940        0.8900        1.0719        1.0358        1.3288        1.5548        1.5483        1.2930        1.0912        0.9944        0.9424        1.1041        0.7824        0.6786        0.7914        0.5269        0.5356        0.6064        0.4012        0.4887        0.7714        0.6357        1.1078        1.2101        0.2029        0.0322        0.0857        0.2048        0.8148        1.4350        0.6717        0.5563        0.1642        0.0710        0.0789        0.0634        0.4538        1.0900        0.3939        0.2674        0.5015        0.9277        0.3509        0.2655        0.1803        0.0120        0.0122        0.0000        0.0809        0.1864        0.3226        0.3492        0.0000        2.1029        1.4690        0.9889        0.6991        0.6474        1.1314        2.0426        3.4252        4.3648        4.3830        4.4593        4.4445        3.9148        4.0558        3.1428        5.2136        4.8808        6.3404        6.5748        9.0278       10.3941       11.1001       13.5698       14.7988        0.0000       14.7770       13.1747       11.3818       11.7765       13.4189       11.0422       13.8435       14.5362       14.4233       14.1353       12.4983       11.6779        8.8739        8.6838        0.0000        0.0000        0.0000        0.0000        0.0000        0.0000        0.0000        0.0000        0.0000        0.0000        0.0000        0.0000        0.0000        0.0000        0.0000        0.0000        0.0000        0.0000        0.0000        0.0000        0.0000        0.0000        0.0000        0.0000        0.0000        0.0000        0.0000        0.0000        0.0000        0.0000        0.0000        0.0000        0.0000        0.0000        0.0000        0.0000        0.0000        0.0000        0.0000        0.0000        0.0000        0.0000        0.0000        0.0000        0.0000        0.0000        0.0000        0.0000        0.0000        0.0000
        0.0000        0.0000        0.0000        0.0000        4.5814        5.8893       10.7384       19.8710       28.3534       18.1942       18.9544        3.9763        2.7341        1.0202        0.5621        2.9041        6.0967        2.9524        4.2861        3.4377        3.4785        2.6407        3.3003        4.7671        2.4181        1.5840        0.8585        1.0601        0.8056        1.1290        0.5644        4.2182        2.9650        1.6510        1.8717        2.6880        2.9971        4.0826        2.9724        2.7748        2.4647        2.1152        3.7899        4.6363        2.1595        0.6609        0.3875        2.2689        2.7488        1.2479        1.1577        0.5498        0.9371        2.7531        2.0246        0.7742        0.0560        1.1454        1.2239        2.7893        2.9881        2.7693        2.1616        1.5431        1.3076        1.0531        1.3240        1.7969        1.8923        1.9077        1.8251        1.5410        1.4121        1.9077        0.7445        0.2288        0.2905        1.4641        2.9713        4.0270        2.4784        2.8131        3.1678        1.7976        0.7352        2.4155        2.0580        2.1308        2.7003        2.0893        1.1715        0.7200        0.5095        0.7583        0.8610        0.5628        0.4366        0.8262        0.6894        0.5581        0.8836        0.9276        0.8628        1.3137        1.5745        1.4769        1.3726        0.9823        1.1574        1.1999        1.2757        1.8921        2.2233        2.1000        1.8266        1.6888        1.5511        1.4616        1.0663        0.9937        0.4219        0.1776        0.1897        0.0751        0.5010        0.7230        0.5811        0.9993        1.3307        1.7522        1.2807        0.4030        0.0947        0.1825        0.7205        0.9570        0.8426        1.0449        0.7679        1.2277        0.1983        0.1386        0.5679        1.5464        0.6293        0.1116        0.2392        0.3071        1.1610        0.6284        0.4568        0.1465        0.0676        0.0257        0.7134        0.2198        0.2150        0.4413        0.8942        0.9079        0.9735        1.6284        1.0524        0.8710        1.8275        2.6688        2.8937        4.9732        5.7089        6.4336        6.2151        5.8121        4.9282        4.8240        4.5224        7.0511        6.1792        7.6658        8.9670       10.3327       12.3121       18.6086       19.3984       18.2969       17.0546       16.4998       14.0700       13.2595       14.5027       14.2512       13.7445       16.3222       14.6177       14.7636       14.0101       12.1057       11.2048        8.9140        8.7317        0.0000        0.0000        0.0000        0.0000        0.0000        0.0000        0.0000        0.0000        0.0000        0.0000        0.0000        0.0000        0.0000        0.0000        0.0000        0.0000        0.0000        0.0000        0.0000        0.0000        0.0000        0.0000        0.0000        0.0000        0.0000        0.0000        0.0000        0.0000        0.0000        0.0000        0.0000        0.0000        0.0000        0.0000        0.0000        0.0000        0.0000        0.0000        0.0000        0.0000        0.0000        0.0000        0.0000        0.0000        0.0000        0.0000        0.0000        0.0000        0.0000        0.0000
        0.0000        0.0000        0.0000        0.0000        6.4082       10.4766       21.8386       18.8532       11.7252       12.2261       13.7768        4.8445        6.6167        6.3648        5.7593        5.7045        3.2607        3.6899        6.7461        4.9843        7.1613        5.1687        5.8735        5.7493        3.2524        2.0992        1.5743        1.9847        1.1745        2.3748        1.1122        3.5071        1.0694        0.4597        0.5380        1.7278        1.6153        2.4266        1.7333        1.6986        0.5086        0.9876        0.7923        1.8785        2.3425        1.0209        0.8798        1.2052        0.4757        2.3098        1.2509        0.3726        0.0802        0.1375        0.4126        0.5446        1.4059        1.5610        1.5610        2.1141        2.2993        2.0872        1.3161        2.9928        1.7330        1.2892        1.0152        1.7859        1.7577        0.2142        0.3673        2.5389        2.0691        1.5397        1.8512        1.0173        0.9570        1.8250        3.6386        1.6087        3.1634        4.1056        3.3456        1.6858        1.6035        1.8474        1.2739        0.8991        0.8582        0.9218        1.4895        2.2054        2.0447        1.4057        1.2489        1.8155        1.4599        2.5452        2.6685        2.3741        1.5037        1.9799        2.4827        1.7883        1.6057        2.0191        1.7678        1.5548        1.8077        2.0620        2.4462        2.9248        2.9344        3.0321        2.7609        2.1471        1.5374        1.3207        1.3523        1.5402        0.2359        0.0981        0.0842        0.0000        0.2742        0.4702        0.1869        0.4298        0.6558        0.7025        1.1300        1.1587        1.3406        1.3339        1.3756        0.9964        1.0974        1.1147        1.5703        0.4064        0.3041        0.2630        0.3250        2.1572        1.2420        1.9897        0.1683        0.4117        1.9851        0.7899        0.4424        0.4082        0.6483        1.1460        1.6022        1.2890        1.0561        0.8615        1.7272        4.2938        3.3579        2.9373        3.8019        3.6193        6.0893        8.1719        8.2494       10.2097       11.8791       11.5255       11.4306       12.9262       13.1229       12.7683       13.1178       13.0482       10.8264       12.5077       13.1881       14.1721       16.9049       21.6587       24.8971       21.3864       21.7927       20.0255       17.2828       16.8290       14.1655       14.6235       15.3131       16.6651       15.0810       13.6552       12.9538       13.0411       13.0609       10.0140        9.0875        0.0000        0.0000        0.0000        0.0000        0.0000        0.0000        0.0000        0.0000        0.0000        0.0000        0.0000        0.0000        0.0000        0.0000        0.0000        0.0000        0.0000        0.0000        0.0000        0.0000        0.0000        0.0000        0.0000        0.0000        0.0000        0.0000        0.0000        0.0000        0.0000        0.0000        0.0000        0.0000        0.0000        0.0000        0.0000        0.0000        0.0000        0.0000        0.0000        0.0000        0.0000        0.0000        0.0000        0.0000        0.0000        0.0000        0.0000        0.0000        0.0000        0.0000
        0.0000        0.0000        0.0000        0.0000        0.0000        0.0000        0.0000        0.0000       18.0047       23.5590       13.3926        7.9285       11.5537        8.5288       16.7141       11.6065        6.8212       17.6484       14.3139        7.7023        8.3208        6.8293        7.5009        5.4608        2.0614        2.0331        1.0062        3.0335        1.0261        1.8409        1.5500        4.1238        0.7745        1.3222        2.1569        1.3322        1.3550        1.0651        0.5203        0.5438        0.3605        0.2954        0.5379        1.0208        0.3225        0.4809        0.7625        1.3149        1.3429        1.2106        0.2636        0.0401        0.0802        0.6537        0.9121        1.0210        1.3601        1.4059        2.5464        3.3083        4.9789        4.2644        2.7734        5.0688        3.8226        3.6425        2.0824        1.5609        1.7122        0.4781        0.2342        1.4547        2.5850        3.5390        4.3266        1.2074        1.9352        0.8801        0.7837        0.1721        1.5317        2.1485        3.3452        1.7239        1.2800        0.8980        1.0563        2.7219        2.9413        2.4964        0.8834        2.3107        3.0081        3.6608        1.7775        2.0874        2.6729        3.1166        3.0505        2.8503        2.9755        3.2981        2.9773        2.4971        1.8851        1.2827        1.2782        1.8221        2.0609        2.5201        3.0167        3.2458        3.1389        3.2942        3.1833        2.4620        2.0391        1.4692        1.7093        0.7581        0.2118        0.1342        0.3036        0.0092        0.0736        0.3738        0.1268        0.8982        0.7541        0.8853        0.9276        1.4706        1.7029        1.7567        1.7763        1.1209        1.0807        1.0854        0.9950        0.7077        0.4571        0.3624        0.3981        1.2347        1.7907        1.0796        0.3504        0.7201        1.0482        0.8359        0.9512        2.5845        1.5840        0.9279        1.1525        1.2679        1.3881        2.0015        2.2082        4.3457        4.5524        5.1122        6.2848        4.8146        7.1731       10.0115        8.7509       14.7020       15.7258       16.4412       14.5835       15.4640       16.0642       16.8954       17.5551       18.5279       17.8460       17.3000       21.3340       16.8845       22.2814       24.3265       26.8783       23.6479       25.8713       24.6418       21.7434       19.1795       17.8643       16.7146       13.9826       15.1519       14.0783       13.2910       13.0828       13.6872       11.4353        0.0000        0.0000        0.0000        0.0000        0.0000        0.0000        0.0000        0.0000        0.0000        0.0000        0.0000        0.0000        0.0000        0.0000        0.0000        0.0000        0.0000        0.0000        0.0000        0.0000        0.0000        0.0000        0.0000        0.0000        0.0000        0.0000        0.0000        0.0000        0.0000        0.0000        0.0000        0.0000        0.0000        0.0000        0.0000        0.0000        0.0000        0.0000        0.0000        0.0000        0.0000        0.0000        0.0000        0.0000        0.0000        0.0000        0.0000        0.0000        0.0000        0.0000        0.0000        0.0000
        0.0000        0.0000        0.0000        0.0000        0.0000        0.0000        0.0000        0.0000        0.0000        0.0000       12.5959       13.0314       13.7361       15.3250       26.9831       21.5865       25.8733       24.1053       18.7802        8.5062       13.1035       10.2243        7.0511        6.9722        3.4368        1.8613        1.2166        0.9968        0.9677        0.2525        2.6179        4.0328        0.7036        2.0566        1.6707        1.1683        0.5028        0.1444        1.1043        1.9819        2.5031        2.6984        2.1655        2.0546        0.7097        0.7978        1.2262        1.3030        1.0098        1.3662        0.6538        2.4313        2.3852        3.8839        3.1291        2.6502        1.9589        5.2849        1.6251        5.2267        4.2744        2.9123        2.0544        4.6048        6.3199        5.8587        5.0121        4.0149        2.3008        1.5289        1.3484        1.4263        1.8330        2.4053        4.0879        3.3598        2.9260        1.6722        0.9222        0.4033        0.5165        0.8510        1.0527        0.8477        0.5375        2.1126        2.6992        2.2746        1.5773        1.3516        1.1795        1.0447        1.4650        1.8196        1.8791        4.5163        5.2600        4.3126        4.0115        3.4751        3.6165        3.3740        3.0088        1.5438        1.4171        1.3752        1.7400        2.1902        2.8934        2.6784        2.4560        2.9741        2.7998        2.7280        2.7244        2.2767        1.9744        1.5220        1.2560        0.4962        0.7071        0.6429        0.2922        0.1489        0.3546        0.3785        0.0254        0.6581        1.0851        1.3463        1.2273        1.8913        2.2772        2.3273        2.8922        2.8431        2.9750        1.8671        1.2991        1.1029        0.5744        0.5276        1.4532        2.6399        1.3507        3.2430        2.2611        1.7494        1.0693        1.0525        0.9921        1.3650        1.7109        2.5231        1.7466        2.0151        3.5939        3.7146        6.9732        8.4049        9.4215        8.0315        7.0550        9.7031       10.6258       11.1561       12.3233       15.3666       17.1256       17.8993       17.7579       17.4775       17.3201       17.2421       16.3823       17.7705       16.0064       16.6028       21.7785       28.6080       25.7239       27.2092       27.3054       26.0520       25.9546       22.9666       20.1783       18.8229       17.5902       16.3658       16.1342       15.9681       14.7630       13.8712        0.0000        0.0000        0.0000        0.0000        0.0000        0.0000        0.0000        0.0000        0.0000        0.0000        0.0000        0.0000        0.0000        0.0000        0.0000        0.0000        0.0000        0.0000        0.0000        0.0000        0.0000        0.0000        0.0000        0.0000        0.0000        0.0000        0.0000        0.0000        0.0000        0.0000        0.0000        0.0000        0.0000        0.0000        0.0000        0.0000        0.0000        0.0000        0.0000        0.0000        0.0000        0.0000        0.0000        0.0000        0.0000        0.0000        0.0000        0.0000        0.0000        0.0000        0.0000        0.0000        0.0000        0.0000        0.0000
        0.0000        0.0000        0.0000        0.0000        0.0000        0.0000        0.0000        0.0000        0.0000        0.0000       14.1792       22.9296       12.2185       26.7291       43.9890       32.6743       20.1549       15.0987        7.3845        7.1545        6.3219        4.5137        3.9745        5.7314        6.9155        3.8597        1.5875        1.0774        2.8669        0.1015        0.1802        1.2994        0.7683        0.8183        0.5563        2.3709        6.5592        3.2340        4.3708        4.1644        3.8323        2.9056        2.1335        1.0873        1.1284        2.5703        1.1813        1.8328        1.4228        1.1404        0.7427        0.3969        1.3300        4.5389        5.1076        4.5337        0.9671        0.6386        1.0884        2.3428        4.7055        4.0480        2.6592        3.7489        4.7492        6.4207        3.6297        3.6727        3.6035        3.6574        3.4472        3.6939        1.6911        0.9294        3.0414        2.1081        1.4761        0.5980        1.3953        1.3547        1.2287        1.1889        1.6123        1.7430        2.3047        1.6457        1.1302        1.8523        1.7478        1.8746        2.1921        2.4279        2.6026        3.1379        3.3525        4.6516        5.1077        4.4525        3.9455        3.3649        2.7389        2.3580        2.0909        1.9306        1.7941        1.6757        1.6185        2.6824        2.8915        2.9225        2.8058        2.9866        2.8262        2.8852        2.3198        2.3025        1.8504        1.7737        1.7730        1.3937        1.3484        0.6425        0.3353        0.1502        0.0821        0.2582        0.4468        1.3396        1.3385        1.4169        1.6315        2.5766        3.3932        3.9377        3.7262        2.4791        2.0728        1.7945        1.5218        1.0532        1.0810        0.9184        1.1713        1.4507        3.8817        1.5689        0.5461        1.3681        1.3651        1.8567        2.6281        2.0112        2.0195        2.1749        2.8568        4.1257        5.2969        6.5666        8.4807       11.2125       12.6068        9.8011        8.1958       11.1232       13.8358       12.1551       12.7291       16.6863       17.5231       17.6215       20.8123       17.8015       18.8901       17.8646       14.5611       16.2809       17.9413       21.6803       23.1892       24.2163       22.7310       27.1739       29.8983       25.1276       26.7089       26.4546       21.8737       20.2555       19.9408       17.3689       17.2252       18.1192       16.8363        0.0000        0.0000        0.0000        0.0000        0.0000        0.0000        0.0000        0.0000        0.0000        0.0000        0.0000        0.0000        0.0000        0.0000        0.0000        0.0000        0.0000        0.0000        0.0000        0.0000        0.0000        0.0000        0.0000        0.0000        0.0000        0.0000        0.0000        0.0000        0.0000        0.0000        0.0000        0.0000        0.0000        0.0000        0.0000        0.0000        0.0000        0.0000        0.0000        0.0000        0.0000        0.0000        0.0000        0.0000        0.0000        0.0000        0.0000        0.0000        0.0000        0.0000        0.0000        0.0000        0.0000        0.0000        0.0000        0.0000
        0.0000        0.0000        0.0000        0.0000        0.0000        0.0000        0.0000        0.0000        0.0000        0.0000       16.0289       16.2378       12.7891       50.7573       50.4287       22.4813       31.2003       16.5969        8.0338        0.5665        4.3821       13.2942        8.0803        4.8991       10.9995       12.4768        9.3633        7.7267        1.1609        1.9672        1.6494        1.3882        0.8389        1.3603        1.3594        1.4601        4.0696        4.8868        4.7945        5.6413        1.2902        3.1908        2.9573        4.3764        5.0784        1.6471        1.7940        2.6836        0.9175        0.9233        2.0533        0.6173        0.1411        0.7938        1.2820        2.4539        3.4966        3.7388        3.3320        2.5781        2.7339        1.0282        0.4828        1.5005        3.4249        4.3549        5.0425        5.1863        3.2248        2.8918        2.2118        1.1155        0.6844        0.6479        1.1862        1.4349        1.4118        0.7912        0.6607        0.6856        0.5659        0.7925        1.3696        2.7732        3.2313        2.2461        2.4779        3.0469        2.5220        2.2050        2.0030        3.4116        3.8893        4.9713        5.1521        4.3728        4.2748        3.4718        2.8771        2.6325        2.2891        2.4263        2.3009        2.1448        2.1006        2.1722        2.4500        2.8721        2.9185        2.6976        2.5838        2.7000        2.4405        2.2644        1.9518        1.6612        1.5108        1.3512        1.3198        0.9990        0.7412        1.0381        1.4398        0.4315        0.3862        0.4701        0.6561        1.1433        1.4203        1.6576        1.9306        2.7035        3.0667        3.1669        2.9436        2.3713        2.2287        2.1487        2.1262        2.2249        2.1655        2.1261        2.6618        4.7830        3.5067        3.7020        2.9943        2.4945        3.7877        2.0592        2.3571        3.1105        3.9716        4.4911        5.3428        7.6778        7.2556        9.5454       13.6549       19.5123       18.0734       11.3602       11.0926       16.2521       17.4965       18.1864       16.6274       17.5671       21.6498       18.7868       16.5257       15.6289       15.5311       16.5825       20.3610       28.8976       28.3717       24.9138       25.8017       24.9612       20.6163       24.2201       29.9587       28.0395       28.5544       28.0507       25.8739       22.0862       21.2068       21.2853        0.0000        0.0000        0.0000        0.0000        0.0000        0.0000        0.0000        0.0000        0.0000        0.0000        0.0000        0.0000        0.0000        0.0000        0.0000        0.0000        0.0000        0.0000        0.0000        0.0000        0.0000        0.0000        0.0000        0.0000        0.0000        0.0000        0.0000        0.0000        0.0000        0.0000        0.0000        0.0000        0.0000        0.0000        0.0000        0.0000        0.0000        0.0000        0.0000        0.0000        0.0000        0.0000        0.0000        0.0000        0.0000        0.0000        0.0000        0.0000        0.0000        0.0000        0.0000        0.0000        0.0000        0.0000        0.0000        0.0000        0.0000        0.0000        0.0000
        0.0000        0.0000        0.0000        0.0000        0.0000        0.0000        0.0000        0.0000        0.0000        0.0000        0.0000       11.9236       19.8054       35.2165       36.0298       29.3188       18.7677        4.2036        0.3832        1.4440       13.7306        6.5663        6.9939        9.0508        7.0339        1.7622        1.6083        0.6075        3.0044        2.2144        1.9470        1.1249        0.6677        0.5627        0.5592        2.9352        2.8085        2.8538        1.2553        1.0175        1.6700        3.2635        3.5786        3.2039        1.5536        2.4373        1.4947        2.7680        1.2241        2.8977        1.4240        0.7412        1.1296        1.6304        2.6264        1.4355        2.0541        3.0269        0.8179        1.9451        2.5259        1.1558        0.1691        1.5563        3.0428        3.0628        1.4384        2.3754        1.0465        0.8930        0.9103        1.1076        0.8970        0.7980        1.9695        1.1523        1.1231        1.6064        1.2954        0.8158        0.6783        0.7111        1.0546        0.8143        0.7733        0.7203        0.6993        0.8781        1.4301        1.9762        2.3070        3.0460        2.7214        4.2080        4.5328        3.5845        3.4224        3.7088        3.4070        3.5226        2.5737        2.8745        2.3515        2.5802        2.6080        2.5356        2.5821        2.9004        3.3114        3.0081        2.8909        2.8630        2.6629        2.5362        2.0877        1.6992        1.6765        1.6967        1.2692        0.9680        0.8746        0.7847        0.7006        0.6157        0.9749        0.9695        0.9163        1.4408        1.9211        1.9942        2.2080        3.1311        3.3629        3.4156        3.2787        2.7328        2.6494        2.6650        2.5149        2.6519        2.6702        2.7308        2.7302        3.8793        4.4305        2.3507        2.1702        2.4826        2.7094        2.5528        2.6114        3.5749        4.2740        7.9674        8.0653        7.5654        8.6187       10.1974       14.8929       13.5515       11.0977       10.7828       14.2644       16.8116       16.3449       16.0739       15.3798       19.7961       18.1707       19.5054       14.7062       17.8249       18.7989       20.3533       20.0374       20.6512       22.3195       21.5853       21.5232       20.9664       21.1982       23.4020       25.9810       26.4597       29.0308       31.9361       28.4850       23.6021       24.2095        0.0000        0.0000        0.0000        0.0000        0.0000        0.0000        0.0000        0.0000        0.0000        0.0000        0.0000        0.0000        0.0000        0.0000        0.0000        0.0000        0.0000        0.0000        0.0000        0.0000        0.0000        0.0000        0.0000        0.0000        0.0000        0.0000        0.0000        0.0000        0.0000        0.0000        0.0000        0.0000        0.0000        0.0000        0.0000        0.0000        0.0000        0.0000        0.0000        0.0000        0.0000        0.0000        0.0000        0.0000        0.0000        0.0000        0.0000        0.0000        0.0000        0.0000        0.0000        0.0000        0.0000        0.0000        0.0000        0.0000        0.0000        0.0000        0.0000        0.0000
        0.0000        0.0000        0.0000        0.0000        0.0000        0.0000        0.0000        0.0000        0.0000        0.0000        0.0000        0.0000        0.0000        0.0000       23.2349       15.9921        3.8802       17.5097        1.8650        6.9596        7.2814        7.5804        6.9104       12.3754        0.9030        0.9381        1.2020        4.4683        3.9157        3.3958        3.3481        2.6784        3.0835        2.7111        1.0472        1.6971        2.0921        0.5417        1.6166        3.4929        4.1144        3.1296        2.3293        0.1294        1.1593        0.9473        0.4235        2.0961        0.8238        1.0300        1.4422        4.3320        4.0722        4.2614        5.3839        4.8815        6.6247        3.6306        1.7961        2.2495        2.0410        3.6244        2.3581        4.5978        6.4284        3.0258        0.2396        0.6562        1.0549        0.5890        0.8672        1.1119        1.2649        1.7634        1.9959        2.1425        2.3719        1.5674        1.0578        1.1735        1.4371        1.9922        2.0620        1.4457        1.2229        1.0088        1.0107        1.8088        1.8631        1.4683        1.6878        2.4084        3.6990        4.4896        3.8498        3.4102        2.9563        3.3607        3.1442        3.5957        3.1892        2.7991        2.8115        3.2633        3.4885        3.0817        2.8601        3.1215        3.3267        3.1281        2.9871        2.6335        2.4757        2.3418        2.3881        1.7808        1.7406        1.6563        1.4701        1.2948        1.2189        1.0679        0.9306        0.7806        0.7267        0.9657        1.3409        2.0204        3.3016        2.6500        3.9379        3.5673        3.6255        3.6701        3.4951        2.9837        2.9210        2.8191        2.8708        2.9379        3.0987        3.1981        3.1925        4.3298        5.5376        5.0982        3.9323        3.3778        3.0575        4.6886        3.2863        7.4275        5.1088        3.8970        4.7760        6.8951        8.6992       11.3511       11.5063       11.0519       11.1365       11.3411       10.9341       11.0466       12.8849       11.8928       11.2119       14.1618       16.0638       13.6665       13.4960       14.6519       18.3611       19.6682       23.1066       26.1881       26.4927       23.1515       18.8415       21.8012       22.6243       24.6788       31.1744       27.6474       28.4537       28.9913        0.0000        0.0000        0.0000        0.0000        0.0000        0.0000        0.0000        0.0000        0.0000        0.0000        0.0000        0.0000        0.0000        0.0000        0.0000        0.0000        0.0000        0.0000        0.0000        0.0000        0.0000        0.0000        0.0000        0.0000        0.0000        0.0000        0.0000        0.0000        0.0000        0.0000        0.0000        0.0000        0.0000        0.0000        0.0000        0.0000        0.0000        0.0000        0.0000        0.0000        0.0000        0.0000        0.0000        0.0000        0.0000        0.0000        0.0000        0.0000        0.0000        0.0000        0.0000        0.0000        0.0000        0.0000        0.0000        0.0000        0.0000        0.0000        0.0000        0.0000        0.0000        0.0000        0.0000
        0.0000        0.0000        0.0000        0.0000        0.0000        0.0000        0.0000        0.0000        0.0000        0.0000        0.0000        0.0000        0.0000        0.0000        0.0000        0.0000        0.0000        0.0000        5.9700        8.1696        4.9495        5.6667        6.5783        3.2560        4.6334        5.0859        3.4914        5.8429        0.1230        0.0000        0.1189        0.4753        0.3948        0.3821        0.1217        0.3995        0.2795        0.0399        1.9103        0.5993        0.9368        1.1609        0.5252        1.9549        2.0609        1.3717        0.8357        1.4188        2.3148        1.5839        1.2125        3.0399        3.0809        5.0412        7.3169        6.9971        7.5889        5.8808        2.9284        0.8989        0.6086        2.0724        3.6079        3.4522        0.9988        0.8855        0.5454        0.4381        1.5496        1.5896        2.1876        2.6688        1.8746        3.1374        3.2439        2.5303        1.6773        1.3546        1.8003        2.3465        2.4856        3.2072        3.2761        1.9502        1.3989        2.3934        2.5870        2.4820        2.3066        2.5352        2.2351        3.0897        3.5099        2.8412        3.6364        3.2809        3.9558        3.9119        3.5482        3.2171        3.0359        3.3003        3.2714        3.5502        3.2690        3.2079        3.1195        3.3500        3.5896        3.6987        3.0852        2.7066        2.3874        2.2309        2.2298        1.9037        1.8791        1.9049        1.7104        1.7271        1.8243        1.3406        1.4036        1.3492        1.2764        1.0933        1.3477        2.1286        2.6649        2.6884        2.8280        3.6276        3.7204        3.6906        3.4638        3.1602        2.7875        3.3823        3.3928        3.7268        3.5586        3.6708        3.5793        5.2877        7.6514        3.6693        8.6121        2.7678        2.7537        3.1856        2.8987        5.7409        6.9574        7.3424        6.9317        9.4085       10.0773       10.4055       11.0933       12.1339        9.8738       12.1753       10.9612       11.4580       12.3492       10.7882       11.6597       11.6657       11.7865       11.9108       11.9724       21.4142       20.1166       19.8587       21.3698       29.5776       28.7504       28.6076       30.0710       25.5232       25.5812       27.8319       27.1348       23.7288       24.1091       24.0441        0.0000        0.0000        0.0000        0.0000        0.0000        0.0000        0.0000        0.0000        0.0000        0.0000        0.0000        0.0000        0.0000        0.0000        0.0000        0.0000        0.0000        0.0000        0.0000        0.0000        0.0000        0.0000        0.0000        0.0000        0.0000        0.0000        0.0000        0.0000        0.0000        0.0000        0.0000        0.0000        0.0000        0.0000        0.0000        0.0000        0.0000        0.0000        0.0000        0.0000        0.0000        0.0000        0.0000        0.0000        0.0000        0.0000        0.0000        0.0000        0.0000        0.0000        0.0000        0.0000        0.0000        0.0000        0.0000        0.0000        0.0000        0.0000        0.0000        0.0000        0.0000        0.0000        0.0000
        0.0000        0.0000        0.0000        0.0000        0.0000        0.0000        0.0000        0.0000        0.0000        0.0000        0.0000        0.0000        0.0000        0.0000        0.0000        0.0000        0.0000        0.0000        0.0000       12.4740       18.0440       23.8497        2.1986        3.0667        8.8945       12.5709        4.6541        8.6914        1.7097        0.1682        1.9574        2.8086        2.6783        3.3837        0.7895        1.1065        0.4364        0.0000        1.3222        0.9969        0.9376        3.1235        1.3778        1.9860        5.6820        4.7880        0.9180        1.9860        1.4880        2.9580        3.3060        3.8580        4.0320        4.6800        5.7540        6.7274        6.0259        4.5990        1.9598        1.5254        0.9178        1.8814        3.6227        1.7343        1.3459        0.9164        0.3723        0.2958        0.5530        0.4268        0.4914        1.2534        1.7585        2.2554        2.5198        2.1271        2.0873        2.0044        1.6623        1.8296        1.9518        1.9703        2.7520        4.0095        2.7274        3.7689        2.7780        2.9899        4.6367        4.7033        3.8977        4.4215        4.5196        4.2245        4.7557        4.7975        4.6470        4.1178        3.1073        3.2930        3.3490        3.9087        4.1779        3.7692        3.6417        3.5282        3.5345        3.3629        3.4298        3.3670        3.1386        2.5953        2.2691        2.1499        2.2300        2.4266        2.5038        2.3558        2.0385        1.9520        2.1559        2.1654        2.3403        2.0804        2.0187        1.7503        1.7379        2.6358        3.0352        3.2737        3.5481        3.8504        3.7827        3.3715        3.2997        2.6784        2.3468        3.2269        3.3347        3.5407        3.5841        3.6317        3.6604        2.8892        2.9573        3.0290        3.1180        3.8373        3.9686        4.0123        4.2049        8.4182        9.8650       11.0121       10.4004       15.8336       11.3238       10.5391       11.2020       12.3575       15.0077       12.1007       13.1673       11.3521       13.1258       13.1714       13.3761       13.1050       13.8132       13.2435       12.3318       15.3310       16.6837       19.4689       20.6887       27.0529       35.1461       42.0189       25.0526       25.8325       25.4886       24.3258       23.2290       18.7706       25.8484       38.2352        0.0000        0.0000        0.0000        0.0000        0.0000        0.0000        0.0000        0.0000        0.0000        0.0000        0.0000        0.0000        0.0000        0.0000        0.0000        0.0000        0.0000        0.0000        0.0000        0.0000        0.0000        0.0000        0.0000        0.0000        0.0000        0.0000        0.0000        0.0000        0.0000        0.0000        0.0000        0.0000        0.0000        0.0000        0.0000        0.0000        0.0000        0.0000        0.0000        0.0000        0.0000        0.0000        0.0000        0.0000        0.0000        0.0000        0.0000        0.0000        0.0000        0.0000        0.0000        0.0000        0.0000        0.0000        0.0000        0.0000        0.0000        0.0000        0.0000        0.0000        0.0000        0.0000        0.0000
        0.0000        0.0000        0.0000        0.0000        0.0000        0.0000        0.0000        0.0000        0.0000        0.0000        0.0000        0.0000        0.0000        0.0000        0.0000        0.0000        0.0000        0.0000        0.0000        1.7600        9.5303       16.4652        1.6011        1.2835        1.2745        1.7802        4.0791        7.0921        4.5563        3.1445        4.0820        7.8038        3.0109        1.2989        1.0650        0.5331        0.2910        0.4365        0.6346        0.7476        2.2863        0.6947        0.7477        2.3100        4.5540        1.8240        0.1740        0.7200        2.6640        2.2560        2.5620        3.9480        5.5200        6.5460        6.0600        4.3143        2.2802        3.0680        2.9134        3.2168        3.3115        1.6509        1.1986        1.5078        0.8575        0.6880        0.4484        0.6358        0.5298        2.0296        1.5875        1.8930        3.3563        3.2060        2.5227        2.4096        3.0642        2.4051        2.5639        2.9418        2.2496        1.3369        3.6535        5.6041        3.3299        3.1798        3.6750        3.7451        3.9748        4.5284        5.1198        4.7920        3.6901        3.5661        3.5077        3.3354        4.1713        3.2379        3.3724        3.6114        3.4549        3.3606        3.5212        3.9847        3.9770        4.0086        3.6920        3.4447        3.3807        3.2043        3.2230        2.4938        2.4547        2.4088        2.5176        2.1986        2.2747        2.3025        2.1960        2.2574        2.4032        2.7764        2.7363        2.6879        2.9804        2.4388        3.4966        3.0294        3.4184        4.8908        5.6377        5.2423        5.8511        3.5836        3.3461        2.4463        2.3675        2.4302        2.7733        3.4002        3.6661        3.9072        4.0276        3.2778        3.3102        3.4039        3.5836        4.5105        4.7864        6.7668       10.6671        9.6154       14.8481       16.0651       13.3915       14.3513       12.0519       12.7096       11.8323       14.6147       14.9872       13.0668       12.3247       12.0836       13.8289       15.9653       15.8629       14.3957       14.7025       15.8144       16.0292       20.1506       19.3995       16.6774       19.8498       34.7006       38.1470       35.7288       21.5882       21.2654       19.7926       21.2794       23.5208       27.6298       33.4325       18.1218       18.5881       19.3844        0.0000        0.0000        0.0000        0.0000        0.0000        0.0000        0.0000        0.0000        0.0000        0.0000        0.0000        0.0000        0.0000        0.0000        0.0000        0.0000        0.0000        0.0000        0.0000        0.0000        0.0000        0.0000        0.0000        0.0000        0.0000        0.0000        0.0000        0.0000        0.0000        0.0000        0.0000        0.0000        0.0000        0.0000        0.0000        0.0000        0.0000        0.0000        0.0000        0.0000        0.0000        0.0000        0.0000        0.0000        0.0000        0.0000        0.0000        0.0000        0.0000        0.0000        0.0000        0.0000        0.0000        0.0000        0.0000        0.0000        0.0000        0.0000        0.0000        0.0000        0.0000
        0.0000        0.0000        0.0000        0.0000        0.0000        0.0000        0.0000        0.0000        0.0000        0.0000        0.0000        0.0000        0.0000        0.0000        0.0000        0.0000        0.0000        0.0000        0.0000        0.0000        0.3678        4.7820        1.7793        1.5242        1.1108        1.9857        3.0547        2.8918        2.9974        5.0401        2.6532        2.4642        1.8977        0.9105        0.6921        1.7737        0.3318        1.2060        3.9242        3.0953        2.3460        2.6813        2.7284        1.5540        0.8100        0.2160        2.7600        2.2560        2.9160        3.3660        3.9240        4.3620        5.0520        5.4060        5.6340        2.6003        1.2334        2.3505        3.7367        3.0432        0.9472        0.2964        0.5111        0.3200        1.4487        1.0066        0.8056        0.8737        1.4051        2.0042        2.8999        3.7434        4.1549        3.8068        3.6251        2.6358        2.9337        2.5962        2.4399        2.8312        3.2009        3.8932        3.4648        3.2915        2.7690        3.0201        4.0058        4.3905        3.5394        3.3975        4.2930        3.8789        3.9870        4.0366        3.5908        3.3933        3.5149        3.6059        3.7368        3.6760        3.8234        4.1498        4.2508        4.4514        4.6420        3.9616        3.8645        3.8819        4.2652        4.2348        4.0566        2.9947        2.4943        2.5174        2.5840        2.4971        2.8657        2.8486        2.9037        3.1959        3.3970        3.3939        4.2797        4.8447        9.1575        8.5703        3.1851        3.4910        3.7803        4.2065        3.9486        3.5990        3.5582        4.0567        4.0768        3.4764        3.2050        3.2150        3.2594        4.0071        4.2267        4.6669        5.0291        4.5274        4.3142        7.4230        5.7109        6.8397        8.3647       11.6903       15.1183       12.3775       14.7702       17.1528       16.0741       18.3646       17.0108       15.8723       14.7422       14.0144       13.9998       14.0633       13.3651       13.1945       13.5919       14.9228       16.4308       14.1010       13.6106       13.8791       17.5923       18.0146       17.4731       17.8791       24.3635       38.7708       40.3337       33.7914       18.6641       18.8587       20.4704       20.5795       22.3322       17.3841       21.6366       17.0067       14.1154       16.3584       16.9262        0.0000        0.0000        0.0000        0.0000        0.0000        0.0000        0.0000        0.0000        0.0000        0.0000        0.0000        0.0000        0.0000        0.0000        0.0000        0.0000        0.0000        0.0000        0.0000        0.0000        0.0000        0.0000        0.0000        0.0000        0.0000        0.0000        0.0000        0.0000        0.0000        0.0000        0.0000        0.0000        0.0000        0.0000        0.0000        0.0000        0.0000        0.0000        0.0000        0.0000        0.0000        0.0000        0.0000        0.0000        0.0000        0.0000        0.0000        0.0000        0.0000        0.0000        0.0000        0.0000        0.0000        0.0000        0.0000        0.0000        0.0000        0.0000        0.0000        0.0000
        0.0000        0.0000        0.0000        0.0000        0.0000        0.0000        0.0000        0.0000        0.0000        0.0000        0.0000        0.0000        0.0000        0.0000        0.0000        0.0000        0.0000        0.0000        0.0000        0.0000        0.0000        1.4771        2.1911        2.1365        1.0273        0.8904        1.3849        0.9731        2.7169        1.9343        0.0389        1.7780        4.8328        0.8602        0.4444        0.6911        0.7468        0.2504        0.0466        1.2349        2.0374        4.3527        2.3274        5.1180        0.4740        0.0960        0.0960        0.3840        0.9720        2.0460        2.7240        3.8700        3.9060        2.7960        3.1560        2.7359        1.4042        3.1532        2.0836        0.8762        0.7745        0.8311        1.4585        1.4836        1.1981        1.1099        1.8266        2.2829        1.8948        3.9382        4.9524        3.6679        3.3299        3.1310        3.5245        4.3070        3.7070        2.7564        2.1664        2.4598        1.8255        1.6092        1.3420        2.2899        3.8966        3.8727        4.2279        3.8502        3.9683        3.0169        3.1304        3.4982        2.8967        2.9167        2.9374        2.8936        2.8398        2.9354        3.1084        3.4072        3.9103        4.5324        4.8051        4.8867        4.9734        4.7162        4.1739        4.5406        4.4311        5.0743        4.9969        3.8110        3.4977        3.0198        2.7077        2.8209        3.0972        3.1965        2.9557        3.5467        4.3655        5.6244        4.8399        3.9346        5.1016        7.1979        3.0902        3.1341        3.4600        3.6054        3.7323        4.0703        4.0279        3.8224        3.8431        3.1194        3.2955        3.5471        3.4716        4.3617        4.6381        4.9624        5.5591        8.7978        6.3679        5.7065       10.2231       13.4721       17.6715       19.2838       13.6041       11.4866       16.8831       17.6754       21.1012       30.9713       25.2983       21.9807       21.8553       15.6496       13.7945       15.2798       14.8827       15.9706       14.7846       17.6730       15.8582       15.7151       15.5460       20.4274       21.9573       17.4259       17.0281       19.7663       21.1224       26.0576       31.9487       19.0339       16.4665       17.6974       21.5112       19.8595       21.0789       16.2004       12.4228       13.1475       12.0735       14.1885       16.3532       14.6610        0.0000        0.0000        0.0000        0.0000        0.0000        0.0000        0.0000        0.0000        0.0000        0.0000        0.0000        0.0000        0.0000        0.0000        0.0000        0.0000        0.0000        0.0000        0.0000        0.0000        0.0000        0.0000        0.0000        0.0000        0.0000        0.0000        0.0000        0.0000        0.0000        0.0000        0.0000        0.0000        0.0000        0.0000        0.0000        0.0000        0.0000        0.0000        0.0000        0.0000        0.0000        0.0000        0.0000        0.0000        0.0000        0.0000        0.0000        0.0000        0.0000        0.0000        0.0000        0.0000        0.0000        0.0000        0.0000        0.0000        0.0000        0.0000        0.0000
        0.0000        0.0000        0.0000        0.0000        0.0000        0.0000        0.0000        0.0000        0.0000        0.0000        0.0000        0.0000        0.0000        0.0000        0.0000        0.0000        0.0000        0.0000        0.0000        0.0000        0.0000        0.9378        7.4911        6.1949        3.9373        2.0313        1.1679        1.2115        2.3616        0.4394        0.0794        1.1733        3.4349        0.5406        0.6091        2.4515        1.9031        2.6141        1.2171        1.0806        0.8905        0.1413        0.0942        0.1200        0.0540        1.4160        2.6100        2.6044        3.1999        3.2649        3.5254        2.9673        2.9386        0.1138        0.3333        0.5148        1.2591        1.8207        0.9476        0.1157        0.0594        0.5219        2.9012        1.3924        1.5139        1.9774        3.3761        3.2478        4.7805        5.3396        5.7744        3.3192        3.7647        4.4413        5.0697        5.7736        3.7294        2.8217        2.0671        2.9488        1.4537        2.2209        1.8279        2.6843        3.3467        3.3868        4.1057        3.8063        3.5201        4.0669        3.3841        3.2138        2.5568        2.5251        2.7618        2.2033        2.5762        2.2154        2.7000        3.5831        4.4471        5.3837        5.3104        5.0962        4.5833        4.5792        4.3794        4.8008        5.0947        5.5572        5.4190        4.9336        4.5850        3.3531        3.4171        3.9151        4.3159        4.4551        5.5917        6.1054        5.0920        5.3105        4.3671        2.8345        2.7338        2.0780        2.2588        2.5460        2.6130        2.6281        2.6513        2.7333        3.6586        4.6913        4.8550        3.5414        4.2840        4.4477        3.9210        5.4997        6.1938        7.0749        6.6815       16.7169       24.1067       20.7493       24.2359       33.3784       25.0036       22.6779       17.3103       19.3839       23.4943       33.0537       35.8450       38.7632       39.7189       34.7115       28.0944       20.1312       17.1766       17.1664       17.1756       21.8263       25.5969       22.6887       21.6081       22.8748       22.3369       21.4140       24.8316       20.5762       20.1835       23.1811       22.5094       16.9638       18.2598       17.8310       18.9799       20.0782       20.3380       19.9760       22.5882       17.5186       12.5797       10.8011       13.3928       17.5700       17.9189       17.1306        0.0000        0.0000        0.0000        0.0000        0.0000        0.0000        0.0000        0.0000        0.0000        0.0000        0.0000        0.0000        0.0000        0.0000        0.0000        0.0000        0.0000        0.0000        0.0000        0.0000        0.0000        0.0000        0.0000        0.0000        0.0000        0.0000        0.0000        0.0000        0.0000        0.0000        0.0000        0.0000        0.0000        0.0000        0.0000        0.0000        0.0000        0.0000        0.0000        0.0000        0.0000        0.0000        0.0000        0.0000        0.0000        0.0000        0.0000        0.0000        0.0000        0.0000        0.0000        0.0000        0.0000        0.0000        0.0000        0.0000        0.0000        0.0000        0.0000
        0.0000        0.0000        0.0000        0.0000        0.0000        0.0000        0.0000        0.0000        0.0000        0.0000        0.0000        0.0000        0.0000        0.0000        0.0000        0.0000        0.0000        0.0000        0.0000        0.0000        0.0000        0.5276        3.5025        4.0101        1.8246        1.2230        6.1311        1.9099        0.2655        0.0954        0.7541        0.1614        1.4471        3.2589        0.5328        0.4185        0.2330        0.8843        0.5994        0.5755        0.0000        0.1000        0.0000        0.0000        0.0000        0.0000        0.0000        0.0000        0.0059        1.0361        1.2011        1.2865        0.8987        0.3362        0.6679        0.3520        0.8071        1.0728        0.4897        0.1604        0.5189        1.9366        3.0498        2.2699        3.2752        3.8665        5.3315        5.2939        4.7397        4.2887        4.4229        3.6648        5.3969        5.0249        3.7269        6.4260        4.8052        3.1098        2.6813        2.3791        1.7244        2.7602        2.9095        1.9502        2.6161        2.8131        3.2228        3.4844        3.2191        3.4088        2.2048        2.0465        2.0064        2.1595        2.1630        1.8801        2.0560        2.1842        2.2471        3.4433        4.3343        5.1789        4.6211        4.2830        4.7891        4.9568        4.4720        4.1410        5.8502        7.7893        8.6219        7.8310        5.0927        5.0768        4.5356        4.2263        4.9338        5.6772        7.6040       11.6654        7.6831        7.7842        4.2384        3.7850        2.9542        3.0996        3.7879        3.2839        3.3407        2.5981        2.5382        2.6149        2.7518        3.0750        4.0816        3.1611        3.1521        3.5338        4.0129        6.3433        6.6763        7.3889        8.1475       15.5060       15.3219       17.0117       10.4277       16.0593       14.6938       16.5462       21.1959       19.7505       22.0490       29.7553       36.8440       31.3179       31.9925       33.0452       29.4684       22.1110       21.4546       22.7411       24.2640       29.8238       31.0886       28.7501       24.6794       27.9589       29.3199       24.0454       20.6332       19.4839       17.1924       14.2164       17.2030       13.3542       13.6727       17.4772       20.0011       19.7511       19.8442       23.0051       20.0179        9.9256       12.0727       10.4042       10.9118       13.9588       15.7292       17.2367        0.0000        0.0000        0.0000        0.0000        0.0000        0.0000        0.0000        0.0000        0.0000        0.0000        0.0000        0.0000        0.0000        0.0000        0.0000        0.0000        0.0000        0.0000        0.0000        0.0000        0.0000        0.0000        0.0000        0.0000        0.0000        0.0000        0.0000        0.0000        0.0000        0.0000        0.0000        0.0000        0.0000        0.0000        0.0000        0.0000        0.0000        0.0000        0.0000        0.0000        0.0000        0.0000        0.0000        0.0000        0.0000        0.0000        0.0000        0.0000        0.0000        0.0000        0.0000        0.0000        0.0000        0.0000        0.0000        0.0000        0.0000        0.0000        0.0000
        0.0000        0.0000        0.0000        0.0000        0.0000        0.0000        0.0000        0.0000        0.0000        0.0000        0.0000        0.0000        0.0000        0.0000        0.0000        0.0000        0.0000        0.0000        0.0000        0.0000        0.0000        8.0530        5.4062        3.5069        1.6951        0.3834        0.2849        0.2036        1.5441        0.0662        0.7231        0.9467        0.8471        0.0390        0.0281        0.9419        0.8256        0.2957        0.4094        2.7743        1.6255        0.6122        0.6712        1.0680        1.4100        0.9480        0.3240        0.0000        0.2648        0.2413        0.8949        1.2274        0.9689        0.2878        0.2901        0.7659        1.0598        1.0073        0.2970        1.6199        1.8457        1.8231        2.8904        3.4613        3.7051        5.3722        4.4839        3.0304        3.3462        4.2092        7.2349        4.9585        3.3343        1.6679        1.3596        2.1289        4.3036        3.5532        3.3959        2.0646        2.4818        3.2320        4.8486        4.0847        3.2014        3.2919        3.4596        3.6394        3.2867        2.5288        1.8382        2.1283        2.0321        2.0269        2.1313        2.0674        1.6906        2.0466        2.4033        3.5814        4.1214        5.9664        5.3478        4.2374        4.5090        4.4712        4.2946        3.9643        4.0675        6.1695        7.5889        6.3439        5.0330        5.8991        7.8171        7.7798        8.3814        8.8904        8.7338       13.3227       11.6018        7.9894        4.8983        3.9212        2.2681        2.3185        2.7005        2.5431        2.5322        2.5564        2.6425        2.8726        2.9833        3.1488        3.3672        3.6271        3.7705        4.1305        4.7466        7.7948        7.6718        7.7823        7.9709       14.8869       10.3872       10.0548       10.0652       20.5755       21.1365       21.5082       22.2624       16.2645       20.9701       26.7100       33.0902       28.2634       23.4202       25.5360       25.6216       25.5443       25.3912       24.0647       25.7842       24.9298       27.9227       26.2105       25.3670       23.7000       23.2726       22.6921       21.8332       21.2830       21.2916       18.6826       16.0775       16.7847       17.1566       14.6832       36.7049       27.3822       25.6220       17.1694       11.2443       15.1139       17.7424       13.1110       11.6463       16.9572       17.4752       19.3641       19.1314        0.0000        0.0000        0.0000        0.0000        0.0000        0.0000        0.0000        0.0000        0.0000        0.0000        0.0000        0.0000        0.0000        0.0000        0.0000        0.0000        0.0000        0.0000        0.0000        0.0000        0.0000        0.0000        0.0000        0.0000        0.0000        0.0000        0.0000        0.0000        0.0000        0.0000        0.0000        0.0000        0.0000        0.0000        0.0000        0.0000        0.0000        0.0000        0.0000        0.0000        0.0000        0.0000        0.0000        0.0000        0.0000        0.0000        0.0000        0.0000        0.0000        0.0000        0.0000        0.0000        0.0000        0.0000        0.0000        0.0000        0.0000        0.0000
        0.0000        0.0000        0.0000        0.0000        0.0000        0.0000        0.0000        0.0000        0.0000        0.0000        0.0000        0.0000        0.0000        0.0000        0.0000        0.0000        0.0000        0.0000        0.0000        0.0000        0.0000        0.0000        5.8115        3.2141        1.2845        0.5260        2.4411        0.4882        0.3473        0.8232        0.9425        1.7542        2.6970        1.2082        1.7047        1.5234        0.8360        0.1825        0.9572        2.4392        1.4487        0.9244        0.8537        0.3780        1.0680        1.6620        0.6780        0.7122        0.4884        0.8652        2.4444        0.9672        0.4028        0.2159        1.4429        0.7629        0.5306        0.3165        0.9636        2.5029        2.3230        4.5743        2.7709        3.3980        3.9246        5.6047        5.0700        4.0726        4.4148        6.2516        4.9580        1.9500        1.1848        0.8925        1.1795        1.9318        5.0324        4.8178        3.6208        1.8365        1.5589        1.7179        3.5258        2.2398        4.3792        4.1313        3.5932        3.1228        3.0223        1.9988        1.8009        1.8830        2.0211        2.8146        3.0046        1.8951        3.2503        3.0834        2.2412        3.5106        4.3310        5.2814        6.2157        4.2920        4.7046        4.8053        3.7808        3.3860        3.2549        4.5208        5.9515        5.2695        4.6085        6.9985        9.1119        9.2401       10.8548        9.3455       12.2014       12.4671       14.0150        7.3643        6.0310        3.4798        2.4897        2.6196        2.3625        2.8318        2.8459        2.8393        2.9744        3.2597        3.5587        3.7900        4.1549        4.5273        5.3965        5.7995        5.9078        7.4985        7.9454        8.8331        8.7083       10.0302       10.8303       11.3073       12.6041       22.9053       18.7533       25.5730       26.5620       23.3152       19.9137       24.6862       25.5311       22.7083       23.6570       29.3817       33.3846       31.9589       28.7315       25.4932       25.8836       26.5507       26.3050       27.5672       25.3278       24.1737       23.8134       18.3952       20.7881       20.5754       25.1017       23.4096       17.7790       27.9553        8.5741       10.0027       32.2468       19.7785       19.3394       18.5321       19.0494       16.4033       15.9240       14.7235       13.1465       18.2194       20.3568       20.4178       20.4609        0.0000        0.0000        0.0000        0.0000        0.0000        0.0000        0.0000        0.0000        0.0000        0.0000        0.0000        0.0000        0.0000        0.0000        0.0000        0.0000        0.0000        0.0000        0.0000        0.0000        0.0000        0.0000        0.0000        0.0000        0.0000        0.0000        0.0000        0.0000        0.0000        0.0000        0.0000        0.0000        0.0000        0.0000        0.0000        0.0000        0.0000        0.0000        0.0000        0.0000        0.0000        0.0000        0.0000        0.0000        0.0000        0.0000        0.0000        0.0000        0.0000        0.0000        0.0000        0.0000        0.0000        0.0000        0.0000        0.0000        0.0000        0.0000
        0.0000        0.0000        0.0000        0.0000        0.0000        0.0000        0.0000        0.0000        0.0000        0.0000        0.0000        0.0000        0.0000        0.0000        0.0000        0.0000        0.0000        0.0000        0.0000        0.0000        0.0000       26.1639       29.3809       15.4737        6.9363        3.3244        0.8897        2.2172        0.9740        6.6426        5.1065        3.6954        3.2171        3.3092        4.5798        0.4036        4.7539        0.4052        3.0247        3.5538        1.6714        1.1099        1.6481        1.0969        1.2204        2.1529        3.4011        0.5603        0.2960        1.3713        2.5070        2.6480        4.3516        2.7400        1.8911        2.0423        1.9230        2.4534        2.7370        1.8917        5.3739        3.4606        3.0695        2.6804        2.9096        3.5470        3.7611        5.0412        6.2315        6.2270        4.7952        2.1828        0.8582        0.9296        1.0804        2.0789        3.2857        2.5718        2.9679        2.3848        2.5312        3.5258        4.6338        3.6157        3.6570        3.3135        3.2417        2.2907        1.8863        2.4230        2.4722        1.7200        1.6642        1.6552        1.5504        1.6278        2.3764        4.1655        6.4081        4.3407        3.9209        3.8514        3.9971        3.8696        3.9067        3.8328        4.1379        3.6489        5.1375        4.9010        3.2696        3.5546        4.3520        6.2370        6.0427        5.8352        8.1492       11.3320       17.9682       12.4816       11.6056        6.5509        5.7360        4.0346        3.6776        3.3135        3.2755        2.9138        2.9790        3.6612        6.6506        4.3039       14.9348        7.4193        8.2882        6.1780        6.6322        7.1284        7.0715        8.0004        8.6712        9.2760        9.2581       11.1611       10.4207       11.3966       12.0744       18.5016       23.7012       22.1869       25.3477       22.7547       24.1792       27.9457       31.7348       25.9565       30.6386       39.0914       47.7323       30.2572       34.6117       37.4730       28.6903       24.3169       24.2615       25.5223       31.1620       26.2166       24.5083       23.2990       22.3840       27.8650       19.5481       13.2768       21.3689       19.2869       15.5676       17.2124       16.8677       20.2746       16.5462       26.1422       19.9202       21.0322       23.1111       19.3051       20.3361       23.4182       23.6132       21.9020       21.3450       20.6528        0.0000        0.0000        0.0000        0.0000        0.0000        0.0000        0.0000        0.0000        0.0000        0.0000        0.0000        0.0000        0.0000        0.0000        0.0000        0.0000        0.0000        0.0000        0.0000        0.0000        0.0000        0.0000        0.0000        0.0000        0.0000        0.0000        0.0000        0.0000        0.0000        0.0000        0.0000        0.0000        0.0000        0.0000        0.0000        0.0000        0.0000        0.0000        0.0000        0.0000        0.0000        0.0000        0.0000        0.0000        0.0000        0.0000        0.0000        0.0000        0.0000        0.0000        0.0000        0.0000        0.0000        0.0000        0.0000        0.0000        0.0000
        0.0000        0.0000        0.0000        0.0000        0.0000        0.0000        0.0000        0.0000        0.0000        0.0000        0.0000        0.0000        0.0000        0.0000        0.0000        0.0000        0.0000        0.0000        0.0000        0.0000       31.2087       28.9258       30.1999       10.3388        4.7818        7.1796        3.4859        8.7708        5.4160       12.3378        5.5629        5.0565        7.9062        5.1049        2.8999        5.0430        2.4416        2.4654        7.3957        3.9366        1.4816        1.2253        1.0067        2.9696        2.0613        3.2757        2.9914        0.7079        1.2366        2.0908        3.4103        4.7411        3.2647        3.0804        5.2211        4.2775        3.8586        2.6032        3.5065        3.7394        3.3734        2.8417        3.4957        3.0061        3.2099        3.5401        4.8139        5.1156        4.3753        2.9320        1.2953        0.9434        1.6604        1.2750        1.9561        2.1325        1.8286        1.7366        2.5782        2.8822        3.7347        4.9623        5.2476        4.1238        3.4460        2.4879        2.0947        1.9140        2.0761        2.1190        1.8991        1.1282        0.9299        1.1181        1.4345        2.3660        1.7542        2.3187        2.4041        4.5255        4.2911        4.2579        3.7771        3.4725        3.2453        3.8736        3.8739        4.9062        3.2389        3.3912        2.6103        3.9165        4.3761        6.3933        6.4043        9.4313       13.1457       22.0000       17.8509        9.5990        7.6740        6.6069        5.7779        4.3026        4.1024        3.7771        3.6670        4.1075        3.2590        3.4313        7.0122        4.0467        4.6984        6.3888       10.1898       12.6950       12.3176        8.4882       10.8632        9.4075        9.4440        9.5197       10.1270       11.4467       17.1145       13.2288       20.1513       24.7465       24.7068       26.4691       20.9971       22.9159       29.1036       25.6554       28.1220       30.3394       46.1201       57.1100       72.4559       47.1463       45.8522       40.8684       29.3919       23.6620       24.7289       27.0938       23.6308       20.4215       19.4474       17.9747       18.1298       18.3023       15.2761       13.5403       17.7896       27.6091       16.5051       16.7471       20.5879       19.9326       21.2494       25.7391       22.5618       23.1493       21.8804       21.8080       21.7059       24.2163       24.9898       24.5581       22.8458       23.5961       32.2077        0.0000        0.0000        0.0000        0.0000        0.0000        0.0000        0.0000        0.0000        0.0000        0.0000        0.0000        0.0000        0.0000        0.0000        0.0000        0.0000        0.0000        0.0000        0.0000        0.0000        0.0000        0.0000        0.0000        0.0000        0.0000        0.0000        0.0000        0.0000        0.0000        0.0000        0.0000        0.0000        0.0000        0.0000        0.0000        0.0000        0.0000        0.0000        0.0000        0.0000        0.0000        0.0000        0.0000        0.0000        0.0000        0.0000        0.0000        0.0000        0.0000        0.0000        0.0000        0.0000        0.0000        0.0000        0.0000        0.0000
        0.0000        0.0000        0.0000        0.0000        0.0000        0.0000        0.0000        0.0000        0.0000        0.0000        0.0000        0.0000        0.0000        0.0000        0.0000        0.0000        0.0000        0.0000        0.0000        0.0000       27.5151       16.3781       13.8293       14.9280        9.5983       10.8918        6.1777       10.2875        8.1839        4.9006        5.6687        4.1456        8.0333        4.7810        2.5058        3.0396        9.8628        8.5765        5.5784        2.6381        1.5629        2.3966        3.4490        4.0699        3.2113        3.4725        3.4486        3.3144        2.1047        5.1903        6.2277        4.6471        3.3438        4.6318        6.0925        2.7589        1.8804        3.0720        2.6389        3.2318        1.7793        2.6143        3.1067        2.2159        2.9217        4.8663        4.7418        4.6431        2.4501        1.2786        1.5063        1.4723        1.7977        1.5449        1.8383        1.3627        1.6979        2.4053        2.9180        4.4298        4.5485        4.8093        3.5175        3.1257        2.9275        3.0400        2.7803        2.6460        2.8428        2.5793        2.3854        1.5458        1.1824        1.0355        1.1440        1.9545        1.9451        1.4924        2.5360        3.3448        4.0069        3.7337        3.3538        3.6107        3.0853        2.7928        2.8285        2.2894        2.6736        3.7042        3.5267        5.8751       10.7983       10.5373       12.6894       17.7765       16.5948       15.3916       11.7555        7.0362        7.2072        7.1695        6.2746        4.8079        4.2997        4.1080        4.2115        3.7757        3.9002        4.1289       14.4431        5.1821        6.0735        6.3296        6.9848        9.5438       10.2929        9.7738       10.3048       11.0468       10.4673       11.1381       11.7766       15.7170       19.4982       18.7133       23.5893       31.6354       30.2177       33.3239       26.9664       38.3406       31.3849       27.2613       28.2069       35.5570       45.3660       47.8981       49.8225       39.7443       36.2085       33.4535       26.4919       23.9938       25.8891       24.0784       27.0911       23.2327       23.8858       21.1718       18.2145       21.2442       14.9724       15.7507       14.7707       21.1079       16.9801       16.9946       17.1575       18.0923       17.5859       22.6519       19.7973       25.1337       22.6453       23.6703       24.2097       24.5830       25.1048       25.4124       24.7756       26.8974       27.2657       20.2672        0.0000        0.0000        0.0000        0.0000        0.0000        0.0000        0.0000        0.0000        0.0000        0.0000        0.0000        0.0000        0.0000        0.0000        0.0000        0.0000        0.0000        0.0000        0.0000        0.0000        0.0000        0.0000        0.0000        0.0000        0.0000        0.0000        0.0000        0.0000        0.0000        0.0000        0.0000        0.0000        0.0000        0.0000        0.0000        0.0000        0.0000        0.0000        0.0000        0.0000        0.0000        0.0000        0.0000        0.0000        0.0000        0.0000        0.0000        0.0000        0.0000        0.0000        0.0000        0.0000        0.0000        0.0000        0.0000
        0.0000        0.0000        0.0000        0.0000        0.0000        0.0000        0.0000        0.0000        0.0000        0.0000        0.0000        0.0000        0.0000        0.0000        0.0000        0.0000        0.0000        0.0000        0.0000        0.0000       16.0709       13.2815       11.8411       12.7094       12.7083        8.0231        7.7042       16.1540        6.4879        6.5867        7.4702        9.2049        8.0853        6.7840        4.5653        7.3139        7.1690        4.3678        4.8124        5.3074        1.5355        2.0571        2.2285        3.1270        2.8060        2.4841        3.7460        4.7796        2.7478        3.3384        4.1132        3.9315        2.5242        4.8434        8.3335        3.8728        3.2141        4.0440        2.6064        1.3916        2.9602        3.0185        2.0075        2.7941        2.5533        3.0183        1.5390        2.7420        1.7685        1.1512        1.3311        1.3371        0.8174        1.2294        1.4362        1.6110        1.8022        2.2658        2.8766        4.8505        4.5124        4.2089        3.2256        2.9020        2.9895        2.7250        2.8158        3.5721        3.6459        4.0936        4.3349        2.9400        2.6759        2.6277        1.9416        2.4678        4.6188        4.2239        6.7744        5.9206        4.2170        4.9521        6.5221        4.6575        4.3598        2.9307        3.6553        2.5917        4.8286        2.4888        4.7535        7.4069       11.2760       12.3310       10.6816        8.7943       10.9950        7.7762        6.4974        5.9753        8.1600        7.0204        6.5505        5.2264        4.8156        4.6174        4.9502        4.5905        4.8816        5.2374        5.7950        6.3403        7.0226        7.4169        7.9361        9.2634        9.7991       10.0057       10.5131       12.4931       14.0657       14.9489       15.4809       35.6568       33.1105       26.0569       38.4519       29.3374       30.7959       32.4386       30.4422       34.8396       34.3842       33.1349       33.6826       36.5345       52.4506       47.9173       35.8441       34.2061       28.7199       30.8257       25.5934       23.3451       22.5598       23.0945       24.7330       27.0052       22.3654       20.9969       20.2783       21.2718       20.1209       20.7274       18.7488       18.8741       23.5482       25.3435       20.0847       20.1787       19.4597       20.5100       21.7758       23.4375       23.8150       26.2694       23.9013       26.5865       25.6476       25.7007       24.4439       27.6197       25.0589       18.0177       17.5050        0.0000        0.0000        0.0000        0.0000        0.0000        0.0000        0.0000        0.0000        0.0000        0.0000        0.0000        0.0000        0.0000        0.0000        0.0000        0.0000        0.0000        0.0000        0.0000        0.0000        0.0000        0.0000        0.0000        0.0000        0.0000        0.0000        0.0000        0.0000        0.0000        0.0000        0.0000        0.0000        0.0000        0.0000        0.0000        0.0000        0.0000        0.0000        0.0000        0.0000        0.0000        0.0000        0.0000        0.0000        0.0000        0.0000        0.0000        0.0000        0.0000        0.0000        0.0000        0.0000        0.0000        0.0000
        0.0000        0.0000        0.0000        0.0000        0.0000        0.0000        0.0000        0.0000        0.0000        0.0000        0.0000        0.0000        0.0000        0.0000        0.0000        0.0000        0.0000        0.0000        0.0000        0.0000        0.0000       24.6029       29.6517       32.0768       27.4949       23.0050       24.7242       23.8329       19.7131       21.5463       15.2776        4.6821        2.4966        1.6283        3.8202       10.1702        7.3714        4.0819        9.1783        6.1501        4.2500        1.2742        0.9686        3.1179        2.7844        6.8433        3.7281        2.3332        2.6338        1.5526        3.0527        3.2128        5.6239        4.6267        3.0543        3.7916        2.1057        3.2522        5.3731        3.6864        3.3089        2.9695        3.0884        2.0735        2.5481        3.6985        2.1628        2.2026        2.8179        3.8894        3.9269        4.4918        2.7045        2.5538        3.7609        4.4858        2.9725        3.2119        3.0147        4.7262        3.6831        3.1548        3.0002        4.2979        4.8794        5.2336        5.6782        7.7128        6.8102        6.7530        8.4134        7.6040        4.8770        5.4699        5.3064        6.2455        8.3048        4.6363        5.3906        6.3501        4.9477        7.1854        5.0646        3.0608        5.1213        2.7611        6.1499        4.6322        3.3833        3.1671        8.0278        6.0227        7.4197       10.2387        6.1718        4.2039        6.0679        8.2930       12.2512        7.9927        8.8153        8.5030        7.4471        7.7697        9.3059        7.1441        8.0018        6.8240       18.2749        8.0016        8.8247        9.2001       10.0005       10.4884       17.7997       12.5392       11.8757       12.3798       13.1103       16.9893       23.1522       24.5434       39.6457       90.3345       58.9025       44.2013       43.2127       33.3610       34.8022       28.2260       28.2061       33.6161       33.0765       33.0264       40.1031       41.9329       42.8026       39.5491       34.4098       29.4495       28.0631       29.7131       24.3382       24.4680       27.2439       30.1592       31.1132       29.1799       25.7209       24.8658       25.7751       28.5127       28.5694       26.6455       25.2519       25.6172       29.5753       22.2886       22.4610       25.1549       21.1310       21.1525       22.6647       26.5149       27.3317       27.4215       30.1041       26.0994       28.0708       28.8255       29.5674       29.1172       26.4578       19.9684       19.8978       11.1000        0.0000        0.0000        0.0000        0.0000        0.0000        0.0000        0.0000        0.0000        0.0000        0.0000        0.0000        0.0000        0.0000        0.0000        0.0000        0.0000        0.0000        0.0000        0.0000        0.0000        0.0000        0.0000        0.0000        0.0000        0.0000        0.0000        0.0000        0.0000        0.0000        0.0000        0.0000        0.0000        0.0000        0.0000        0.0000        0.0000        0.0000        0.0000        0.0000        0.0000        0.0000        0.0000        0.0000        0.0000        0.0000        0.0000        0.0000        0.0000        0.0000        0.0000        0.0000        0.0000        0.0000
        0.0000        0.0000        0.0000        0.0000        0.0000        0.0000        0.0000        0.0000        0.0000        0.0000        0.0000        0.0000        0.0000        0.0000        0.0000        0.0000        0.0000        0.0000        0.0000        0.0000        0.0000       27.9825       32.2963       37.3035       31.6441       28.9804       29.6233       29.5598       22.0098       17.5080       13.3334        1.0290        1.4761        2.9118        1.8163        3.6733        8.1666        8.3781        4.3041        1.9409        2.1644        1.8992        4.8899        4.6609        3.6141        3.1910        2.7683        2.3709        2.8200        2.4480        3.6833        6.2126        4.7740        4.2697        3.1698        4.7417        3.9484        2.8293        2.0766        3.0472        3.4499        5.3261        3.9354        2.8888        2.5878        2.4358        2.3538        2.2862        3.5997        4.9053        4.6423        3.4763        3.6322        3.8490        3.6158        1.5828        1.7522        2.7187        3.3266        4.3676        3.8347        4.0639        4.6694        5.1006        5.3007        6.4680        7.3402        8.6693        7.5053        7.6305        6.8763        6.2433        4.3248        3.9853        6.0782        6.7216        6.6758        5.1722        3.7047        5.2509        5.4061        4.0029        4.5728        3.5289        5.0628        4.2007        3.5281        4.0433        3.3991        1.6202        3.2946        4.7722        5.2690        5.0576        2.7406        5.0726       10.0888        8.3659        7.6865        9.0107        9.0881        9.1524        9.3738        7.2502        7.4276        6.7836        7.1750       18.5649       21.6583       22.4860       10.1844       10.5144       11.3982       11.9103       19.1777       12.8726       13.3261       13.9820       30.1307       26.3780       26.7288       47.0985       83.2724       57.2026       51.0700       58.5930       59.2773       61.5508       59.9167       32.5671       30.1723       35.8810       42.7957       52.1012       45.4119       50.0178       32.1483       31.4364       30.6800       24.7855       26.4418       26.8404       25.3035       25.7989       25.4516       32.8208       34.0558       30.8223       29.1355       28.7205       29.5971       32.1236       25.9240       21.0095       22.7706       25.4265       25.8583       26.0178       33.4275       35.8101       26.7195       22.9587       31.1027       28.7637       29.8441       34.1702       30.7380       26.8607       27.1310       29.6533       29.2342       30.7917       28.6250       27.1159       21.2128       11.3100        0.0000        0.0000        0.0000        0.0000        0.0000        0.0000        0.0000        0.0000        0.0000        0.0000        0.0000        0.0000        0.0000        0.0000        0.0000        0.0000        0.0000        0.0000        0.0000        0.0000        0.0000        0.0000        0.0000        0.0000        0.0000        0.0000        0.0000        0.0000        0.0000        0.0000        0.0000        0.0000        0.0000        0.0000        0.0000        0.0000        0.0000        0.0000        0.0000        0.0000        0.0000        0.0000        0.0000        0.0000        0.0000        0.0000        0.0000        0.0000        0.0000        0.0000        0.0000        0.0000        0.0000
        0.0000        0.0000        0.0000        0.0000        0.0000        0.0000        0.0000        0.0000        0.0000        0.0000        0.0000        0.0000        0.0000        0.0000        0.0000        0.0000        0.0000        0.0000        0.0000        0.0000        0.0000       27.9436       25.1394       33.4866       33.4883       31.8020       33.0705       25.6394       19.7970       17.4915       14.3104        1.4975        2.5182        2.2492        4.0534        3.4532        4.4810        3.1719        4.1799        2.9549        1.1818        3.1011        4.0565        1.2988        3.7632        2.4897        4.1102        8.7328        9.2352        5.0204        3.4258        7.2988        7.0300        3.8538        3.7701        6.0041        4.3016        3.5311        5.3788        4.8038        4.1998        3.3777        2.9396        4.1634        4.2510        3.2324        3.0617        3.1694        4.2920        3.4589        3.1185        4.4097        5.0362        3.5806        2.6535        2.4205        1.9412        3.4050        3.6154        4.1402        4.4556        5.2485        5.0281        4.1729        4.0688        4.9279        5.0274        5.4611        6.5005        5.1851        4.3163        3.8506        3.3493        2.9849        3.5134        3.6117        8.9754        3.7194        3.1187        4.0728        7.9289        2.8268        4.7129        4.4618        6.5244        4.2664        4.1945        2.2092        3.0866        3.4721        2.0020        5.6005        9.9788       11.6350        7.1765        9.4512       10.1752       12.0922       10.2509        9.4130       11.2238       10.2371        9.7453        7.2447        6.8997        5.9639        9.5949       18.5264       20.5262       23.4407       11.2545       11.4213       12.7965       13.3667       25.4475       15.3416       16.0894       17.5277       16.3904       19.3182       21.0763       27.6068       31.5308       37.8694       43.3021       51.3845       68.6118       78.8832       49.8462       33.6847       34.4316       35.2621       41.8037       51.1557       44.7682       40.4736       36.8039       36.9191       35.6689       31.3767       23.2398       22.9785       26.4300       24.1931       25.4428       29.5268       23.0666       28.0462       29.3369       26.3156       27.9168       29.9498       30.1312       33.3575       27.7425       24.1145       27.0196       28.6933       27.7836       28.0804       25.0062       39.9018       29.4293       33.1004       32.4733       34.0624       31.2029       29.9489       28.3164       29.4166       30.0155       26.9692       24.2888       25.0657       20.9352        8.1000        0.0000        0.0000        0.0000        0.0000        0.0000        0.0000        0.0000        0.0000        0.0000        0.0000        0.0000        0.0000        0.0000        0.0000        0.0000        0.0000        0.0000        0.0000        0.0000        0.0000        0.0000        0.0000        0.0000        0.0000        0.0000        0.0000        0.0000        0.0000        0.0000        0.0000        0.0000        0.0000        0.0000        0.0000        0.0000        0.0000        0.0000        0.0000        0.0000        0.0000        0.0000        0.0000        0.0000        0.0000        0.0000        0.0000        0.0000        0.0000        0.0000        0.0000        0.0000        0.0000        0.0000
        0.0000        0.0000        0.0000        0.0000        0.0000        0.0000        0.0000        0.0000        0.0000        0.0000        0.0000        0.0000        0.0000        0.0000        0.0000        0.0000        0.0000        0.0000        0.0000        0.0000        0.0000       24.6078       29.5165       31.3878       32.6474       31.2558       26.0785       21.9214       17.9763       15.4242       13.0485        4.4464        2.5109        1.6834        3.5126        3.2612        3.7836        3.1110        3.8876        3.9692        1.9713        2.6445        3.2426        1.7268        5.3670        7.7442        5.3096        3.7502        5.0491        3.4698        5.6920        5.2148        3.9314        2.0896        6.0309        5.8851        3.7878        5.2803        5.0717        6.2639        4.7014        3.0400        4.1369        6.4194        6.5195        4.9047        3.2969        3.3109        4.3812        3.1577        2.9586        4.3820        3.2944        2.3668        2.6371        1.6750        3.2830        3.2474        3.8013        3.7430        4.0598        3.6989        3.4298        4.3220        4.2554        3.7883        3.7871        4.0976        4.3483        4.2891        3.7172        3.3301        2.7171        2.5705        3.5782        3.2715        3.2815        3.9350        5.7372        4.4023        5.6205        2.3912        2.9855        4.0758        7.3172        4.6327        3.4708        3.2060        4.0747        5.1923        3.9927        6.9614        8.4848        7.6091        7.4384       21.7669       16.9065       27.1056        9.9878        8.9244        9.3245        9.4079        8.5555        6.7688        5.9667        9.4055       10.5205        9.3227       10.4555       11.3726       12.1744       13.1651       15.6843       13.6737       14.4912       15.6026       16.4116       18.8471       18.9367       23.2450       21.8166       29.8374       32.4596       37.8182       40.4951       42.7650       36.8511       31.1772       30.0485       30.4212       26.0608       31.4426       44.9730       41.1214       29.5495       24.6395       29.1792       36.5116       42.0231       28.8907       24.7396       19.8602       22.4720       25.2666       28.5617       27.1575       25.2231       27.4293       27.7145       25.1796       27.3964       29.4063       31.5533       22.2037       26.0493       20.3594       22.8317       20.4723       24.2235       20.9871       21.2449       22.1431       29.4114       32.4311       38.6022       34.5935       33.5952       25.5374       24.4031       25.3441       23.7908       23.1266       22.0535       23.9410       20.2899        0.0000        0.0000        0.0000        0.0000        0.0000        0.0000        0.0000        0.0000        0.0000        0.0000        0.0000        0.0000        0.0000        0.0000        0.0000        0.0000        0.0000        0.0000        0.0000        0.0000        0.0000        0.0000        0.0000        0.0000        0.0000        0.0000        0.0000        0.0000        0.0000        0.0000        0.0000        0.0000        0.0000        0.0000        0.0000        0.0000        0.0000        0.0000        0.0000        0.0000        0.0000        0.0000        0.0000        0.0000        0.0000        0.0000        0.0000        0.0000        0.0000        0.0000        0.0000        0.0000        0.0000        0.0000
        0.0000        0.0000        0.0000        0.0000        0.0000        0.0000        0.0000        0.0000        0.0000        0.0000        0.0000        0.0000        0.0000        0.0000        0.0000        0.0000        0.0000        0.0000        0.0000        0.0000        0.0000        0.0000       56.1347       37.7878       38.0221       35.8775       26.7263        8.5456        5.7381        4.2998        3.4688        0.7644        0.3892        1.6148        2.4320        4.5576        5.6331        6.4414        6.6532        6.0269        5.8178        6.6646        6.4859        7.0949        6.3734        7.3055        7.5865       10.1204       10.5552       10.9662       11.2243        8.8636        5.1880        5.1591        4.9812        3.0976        3.2590        2.6339        4.2795        5.1303        4.6918        3.8811        4.4458        5.4042        4.6313        6.1262        4.6389        3.8535        2.9755        3.5995        2.9187        3.2268        2.6191        2.1583        1.9595        3.0141        4.2493        4.5012        4.2596        5.1623        5.4131        5.5927        6.4634        6.0914        4.8841        4.2721        4.3726        5.0549        5.0332        4.6491        4.3156        3.4901        3.5024        4.1771        2.4970        1.7150        1.2844        3.2485        7.7296        4.3388        1.4661        2.4250        2.5419        2.7900        3.4101        2.6394        3.1762        2.9468        8.2529        4.5631        5.9941        7.7802       17.0439       15.9477        9.3788       37.4299       42.0511       29.1060       21.2391       11.7156       11.3539        9.8261        8.3661        5.8686        5.4220        8.3386        6.7590        9.8577       11.1288       12.1460       13.0180       16.6391       14.4505       15.9828       16.9254       21.2655       25.0193       24.8620       22.9106       25.7583       25.9261       31.9162       31.7639       35.1987       39.2873       39.7650       30.8095       34.3322       30.2807       28.4863       27.5598       33.2923       37.7575       30.4475       26.2192       27.5904       31.9313       25.3440       32.5924       21.8967       25.3266       26.8462       30.6951       28.1368       31.3990       28.8307       25.5222       24.2287       25.0229       20.7541       23.3837       25.9457       22.7525       20.4862       23.9612       21.9640       19.2433       19.5532       19.8893       24.0788       23.2124       22.5939       28.7451       32.9550       31.2958       30.8120       30.4974       25.9141       24.7903       24.1084       21.2507       24.0909       24.6534       24.3169       25.0041       21.4028       23.7496       24.1508       25.3774        0.0000        0.0000        0.0000        0.0000        0.0000        0.0000        0.0000        0.0000        0.0000        0.0000        0.0000        0.0000        0.0000        0.0000        0.0000        0.0000        0.0000        0.0000        0.0000        0.0000        0.0000        0.0000        0.0000        0.0000        0.0000        0.0000        0.0000        0.0000        0.0000        0.0000        0.0000        0.0000        0.0000        0.0000        0.0000        0.0000        0.0000        0.0000        0.0000        0.0000        0.0000        0.0000        0.0000        0.0000        0.0000        0.0000        0.0000        0.0000        0.0000        0.0000
        0.0000        0.0000        0.0000        0.0000        0.0000        0.0000        0.0000        0.0000        0.0000        0.0000        0.0000        0.0000        0.0000        0.0000        0.0000        0.0000        0.0000        0.0000        0.0000        0.0000        0.0000        0.0000        0.0000        0.0000        0.0000        0.0000       25.1429        7.4716        4.4830        1.9378        1.9067        0.5150        0.0275        1.0324        2.4243        6.9045        7.6917        8.7241        8.7498        7.6409        8.6002        8.8488        8.8001        7.9826        9.0189        9.2829        9.7231       14.1178       18.0026       20.2626       14.7780        7.6588        5.1527        5.6991        9.7427        5.3336        4.5570        4.9897        5.4914        5.9707        5.8733        4.2661        4.6687        5.4585        4.1961        3.0379        2.6184        4.4460        3.1818        2.9684        2.8118        2.5636        3.8796        3.1621        1.9993        3.5557        4.1680        4.6909        4.5959        4.9734        5.4567        6.4439        5.9252        5.4805        5.0691        5.2503        4.4805        4.4853        4.4918        4.5297        4.4024        3.9744        3.8041        4.0545        4.7866        3.3075        3.1423        3.2949        5.9747        3.2648        1.4302        2.9291        2.1838        2.2903        2.2647        2.0368        2.3119        2.5641        4.3594        5.3186        6.1820       19.9754       15.3581       25.5758       20.4384       29.0792       19.3337       10.5311       10.7558       10.6497        9.9394        9.4287        8.7406        6.1048        8.8739       11.2519        9.9956       20.6543       11.9278       13.0421       14.6255       15.8718       15.3264       16.2390       17.3036       17.4083       18.4191       19.8347       21.7465       22.3400       23.4930       28.7679       27.0513       31.4893       34.2808       32.9004       28.4389       40.4230       34.7696       34.8149       34.6877       34.9028       35.4107       34.0186       34.0480       38.5977       28.5910       25.7383       25.7819       23.0312       23.1257       28.4415       31.6647       32.8784       28.4727       25.0430       22.9320       21.8342       24.5728       20.0063       23.3568       22.0083       19.7416       22.2114       32.8203       23.0952       18.9426       20.0206       20.9832       23.6663       21.5162       22.6166       24.7835       27.0691       28.7772       30.0454       28.7045       25.7909       30.3336       26.7396       26.7244       27.5186       25.1404       27.3969       27.9498       23.7285       26.6094       25.8140       28.8394        0.0000        0.0000        0.0000        0.0000        0.0000        0.0000        0.0000        0.0000        0.0000        0.0000        0.0000        0.0000        0.0000        0.0000        0.0000        0.0000        0.0000        0.0000        0.0000        0.0000        0.0000        0.0000        0.0000        0.0000        0.0000        0.0000        0.0000        0.0000        0.0000        0.0000        0.0000        0.0000        0.0000        0.0000        0.0000        0.0000        0.0000        0.0000        0.0000        0.0000        0.0000        0.0000        0.0000        0.0000        0.0000        0.0000        0.0000        0.0000        0.0000        0.0000
        0.0000        0.0000        0.0000        0.0000        0.0000        0.0000        0.0000        0.0000        0.0000        0.0000        0.0000        0.0000        0.0000        0.0000        0.0000        0.0000        0.0000        0.0000        0.0000        0.0000        0.0000        0.0000        0.0000        0.0000        0.0000        0.0000        0.0000        7.5523        4.6510        1.7206        2.4306        0.4082        0.2923        0.4909        0.5607        6.2598        8.1597        9.5732        9.9134        8.9012       10.0677        9.6677       10.4961       11.0197       11.5568       10.8334       11.4456       16.1609       18.3703       20.2226       17.2170       10.7764        3.5666        8.8210       13.2631        5.8298        4.3103        4.1346        3.9862        3.7435        2.7685        4.7340        2.2510        2.4995        1.8244        2.4369        1.9275        3.0887        5.2339        3.7215        2.9273        3.4612        1.7343        2.1024        2.0952        3.2151        4.1193        3.1076        3.2823        3.9732        4.8273        4.7667        4.2209        3.9046        4.2906        4.3935        4.3659        4.2514        4.1851        4.1300        4.2274        3.7791        3.7117        3.2720        4.0160        2.8342        4.1755        3.1898        2.5230        1.5460        1.3419        1.8254        2.1505        2.2882        2.1420        2.3423        2.7084        3.4439        3.9509        4.3089        5.0192       14.4956       23.0959       20.4991       13.8321       13.4440       18.2883       12.7014       11.2576       10.0989       10.0100        9.6585        9.2375        8.9604        8.7773        6.7756        7.9949       11.4629       12.8797       13.9513       14.7334       15.3129       16.0839       17.0182       18.1013       18.1918       19.2729       20.2488       21.2756       23.7904       24.0317       26.9541       33.2997       28.8788       31.2156       31.5867       30.6069       39.9574       35.4023       37.1324       37.7875       35.6970       31.5922       32.2412       31.2619       31.4862       26.7490       26.6690       26.7692       26.2442       27.5227       25.0237       28.6098       29.1813       30.3272       21.6159       22.6780       20.8187       20.7951       18.9990       19.2989       20.4685       19.7301       28.4867       31.1316       20.0909       17.3387       17.0686       22.4335       23.1552       21.1655       24.6959       23.8017       28.1851       30.0065       30.6141       26.4868       24.5299       22.5907       22.7394       24.0259       26.8060       28.8340       29.5339       32.0327       21.9174       20.6930       19.6239       21.2292       19.9500        0.0000        0.0000        0.0000        0.0000        0.0000        0.0000        0.0000        0.0000        0.0000        0.0000        0.0000        0.0000        0.0000        0.0000        0.0000        0.0000        0.0000        0.0000        0.0000        0.0000        0.0000        0.0000        0.0000        0.0000        0.0000        0.0000        0.0000        0.0000        0.0000        0.0000        0.0000        0.0000        0.0000        0.0000        0.0000        0.0000        0.0000        0.0000        0.0000        0.0000        0.0000        0.0000        0.0000        0.0000        0.0000        0.0000        0.0000        0.0000        0.0000
        0.0000        0.0000        0.0000        0.0000        0.0000        0.0000        0.0000        0.0000        0.0000        0.0000        0.0000        0.0000        0.0000        0.0000        0.0000        0.0000        0.0000        0.0000        0.0000        0.0000        0.0000        0.0000        0.0000        0.0000        0.0000        0.0000        0.0000        0.0000        0.0000        0.0000        2.2685        1.0326        0.3319        0.6519        0.5623        6.6316        8.0395        8.7898        9.4775        8.9855        9.5524        9.9572       12.0727       12.6941       11.5058       12.1857       14.3788       17.4104       21.9952       17.4574       15.3911        9.7377       14.5556       11.2443        9.2479        6.5993        5.2082        3.7066        1.6761        2.6389        3.0776        3.9597        1.2094        1.2524        1.4876        2.1919        2.2731        2.1191        3.3106        3.2820        1.3237        1.1031        0.8407        1.3863        1.8830        2.1882        2.0139        2.9684        2.6105        3.2241        3.9156        3.9477        3.6657        3.0973        2.7347        2.8371        3.3837        3.8208        5.2944        4.9619        4.5809        3.9760        3.6590        3.4347        2.6386        2.0778        3.3170        6.0644        2.6522        2.3931        2.9163        2.1201        1.7562        2.2125        2.4742        2.7493        3.1287        3.9272        5.6574        4.8891        6.8403        7.5277       19.6649       12.6679       14.0925       12.3555       10.3582       10.6317       10.7002        9.5859        9.7289        9.8609        9.9692       10.2154        7.6945        8.1762        9.1646       12.8102       14.0206       14.9394       15.6028       16.3155       16.7158       17.5789       18.6455       19.1146       19.7881       20.6709       21.6970       22.4857       27.0841       24.9198       34.3847       29.6088       32.7260       46.8721       41.4119       49.5361       38.9185       38.9501       34.2425       30.4642       32.8481       34.9843       35.4383       33.5333       31.0113       28.5188       28.9292       32.8322       33.2807       24.4466       26.7715       27.7844       25.2194       22.2438       21.6859       21.6533       24.4303       17.2125       22.2432       27.8570       25.3757       28.6918       21.9917       18.8348       18.3733       21.6734       23.0128       19.7872       22.5145       24.0543       25.9380       28.3989       31.1342       30.9677       24.4020       25.5519       25.3530       22.5384       23.8102       23.7470       25.7159       27.2467       24.1309       16.8649       18.4569       17.3813       17.9780       13.3500        0.0000        0.0000        0.0000        0.0000        0.0000        0.0000        0.0000        0.0000        0.0000        0.0000        0.0000        0.0000        0.0000        0.0000        0.0000        0.0000        0.0000        0.0000        0.0000        0.0000        0.0000        0.0000        0.0000        0.0000        0.0000        0.0000        0.0000        0.0000        0.0000        0.0000        0.0000        0.0000        0.0000        0.0000        0.0000        0.0000        0.0000        0.0000        0.0000        0.0000        0.0000        0.0000        0.0000        0.0000        0.0000        0.0000        0.0000        0.0000        0.0000
        0.0000        0.0000        0.0000        0.0000        0.0000        0.0000        0.0000        0.0000        0.0000        0.0000        0.0000        0.0000        0.0000        0.0000        0.0000        0.0000        0.0000        0.0000        0.0000        0.0000        0.0000        0.0000        0.0000        0.0000        0.0000        0.0000        0.0000        0.0000        0.0000        0.0000        0.0000        4.7835        4.0814        0.0000        0.0000        4.2048        4.7231        5.2541        5.8488        6.0452        6.3055        7.0880        8.3720       11.4447       13.2033       14.8880       18.2500       29.6708       31.0946       29.0983       23.4522       10.6767        8.3230        5.8470        4.6824        4.3813        2.1937        1.4969        1.7898        2.1322        3.5716        1.9334        1.3100        1.2653        1.2504        2.0386        1.0182        3.0996        2.8420        1.8148        1.1818        0.7836        0.5708        0.5068        0.8900        1.8591        1.1014        1.0904        1.3281        3.7850        3.6945        3.0690        2.8325        1.9537        1.9111        2.1188        3.7097        4.8837        5.7991        6.1705        5.5137        6.1020        6.3187        5.3176        5.1859        4.6843        4.7258        4.1275        3.4675        2.7517        2.7361        3.3582        3.4164        3.3030        2.7861        2.6233        3.6156        4.4583        5.0376        7.9351        6.1527       11.8763       15.3244       10.6618       11.8863        7.7960        8.1533        8.3613        8.5797        8.4207        8.5271        8.6271        9.2168       10.0676       10.5920       11.2684       12.2350       12.4899       13.3731       14.0738       15.0874       21.4555       22.0540       21.2998       22.7784       25.2670       25.6292       26.7641       31.4670       27.2752       27.7001       28.5714       32.9058       32.9313       33.7437       41.6004       36.1913       44.5250       42.7118       36.8694       34.8273       35.7246       39.3261       43.3060       42.3655       37.7587       35.4006       38.2965       39.9000       38.0114       30.5480       27.5779       27.0294       39.8032       24.8158       22.0532       24.6813       20.7463       18.8986       18.4522       21.5219       34.1437       28.1511       14.8940       14.5529       16.2959       16.1713       20.2888       19.9847       20.6768       19.1063       19.8412       23.0070       26.1818       30.8740       26.2529       26.9948       26.9595       26.7140       24.0569       26.3618       25.4357       29.1170       25.8338       23.2498       18.0535       18.0276       18.5836        0.0000        0.0000        0.0000        0.0000        0.0000        0.0000        0.0000        0.0000        0.0000        0.0000        0.0000        0.0000        0.0000        0.0000        0.0000        0.0000        0.0000        0.0000        0.0000        0.0000        0.0000        0.0000        0.0000        0.0000        0.0000        0.0000        0.0000        0.0000        0.0000        0.0000        0.0000        0.0000        0.0000        0.0000        0.0000        0.0000        0.0000        0.0000        0.0000        0.0000        0.0000        0.0000        0.0000        0.0000        0.0000        0.0000        0.0000        0.0000        0.0000        0.0000        0.0000
        0.0000        0.0000        0.0000        0.0000        0.0000        0.0000        0.0000        0.0000        0.0000        0.0000        0.0000        0.0000        0.0000        0.0000        0.0000        0.0000        0.0000        0.0000        0.0000        0.0000        0.0000        0.0000        0.0000        0.0000        0.0000        0.0000        0.0000        0.0000        0.0000        0.0000        0.0000        0.0000        0.0000        0.0000        0.0000        0.0000        0.0000        4.9356        5.6453        5.6174        6.0603        7.1337        8.9587       12.5427       14.5216       17.5014       21.0621       32.1653       35.5954       34.8087       28.6181       12.9418        9.5858        6.7593        5.1229        4.8798        2.0801        1.8355        2.7908        3.1094        4.3373        1.9085        0.5373        0.2735        0.3035        0.4599        0.9801        1.5682        2.1104        0.6367        0.2344        0.1495        0.4535        0.2815        1.2711        0.5943        1.0824        0.8676        1.9825        2.6579        1.6188        1.5671        1.7980        1.0773        0.7858        1.0807        2.0172        3.3600        4.6844        5.2572        6.5447        9.8574       10.0279        8.2221        7.2501        6.0235        4.3374        3.8965        5.4561        4.9751        3.9512        4.9627        4.0958        2.8240        2.4445        3.1141        3.0135        4.6672        4.9828        5.3706        8.6252       15.2160       13.4200       13.6856        9.2265        7.6092        7.7879        7.8026        8.3350        7.7310        8.1493        8.9291        9.7831       11.1549       12.0605       12.8701       13.6436       13.6776       14.3863       14.9398       15.2953       20.8365       21.2927       40.2743       36.0185       40.8968       23.3307       25.4930       45.3336       46.4269       41.5810       27.2147       29.3451       36.9560       40.6931       39.8644       36.2787       38.7821       43.8190       46.3776       44.8641       40.2166       43.1002       47.5991       44.7501       39.9494       37.8598       34.9087       43.3705       33.2931       21.2161       30.0942       33.7755       33.0980       22.8808       19.4372       22.8844       19.7273       18.0183       14.9986       20.8438       23.6221       16.8890       14.3824       14.0007       15.7870       18.1039       19.6462       21.0495       20.9859       22.9445       61.5959       83.2008       48.7606       35.6578       28.4676       23.1303       23.8791       22.9719       23.3882       25.8649       23.6125       26.0436       23.6963       22.6381       17.0033       18.1522        0.0000        0.0000        0.0000        0.0000        0.0000        0.0000        0.0000        0.0000        0.0000        0.0000        0.0000        0.0000        0.0000        0.0000        0.0000        0.0000        0.0000        0.0000        0.0000        0.0000        0.0000        0.0000        0.0000        0.0000        0.0000        0.0000        0.0000        0.0000        0.0000        0.0000        0.0000        0.0000        0.0000        0.0000        0.0000        0.0000        0.0000        0.0000        0.0000        0.0000        0.0000        0.0000        0.0000        0.0000        0.0000        0.0000        0.0000        0.0000        0.0000        0.0000        0.0000        0.0000
        0.0000        0.0000        0.0000        0.0000        0.0000        0.0000        0.0000        0.0000        0.0000        0.0000        0.0000        0.0000        0.0000        0.0000        0.0000        0.0000        0.0000        0.0000        0.0000        0.0000        0.0000        0.0000        0.0000        0.0000        0.0000        0.0000        0.0000        0.0000        0.0000        0.0000        0.0000        0.0000        0.0000        0.0000        0.0000        0.0000        0.0000        0.0000        0.0000        6.1647        6.8366        8.2193       10.5240       14.9915       17.3481       20.0241       23.2360       34.8378       38.7589       36.8900       31.1011       15.9089        9.8600        7.7366        5.9294        4.4197        3.2221        2.7398        2.5029        2.9675        2.4392        0.9592        0.5279        0.4695        0.6166        0.4375        0.4218        0.4301        0.5604        0.4995        0.3905        0.0663        2.8922        0.4562        0.0066        0.5524        2.4744        1.3476        1.2143        1.3462        1.5212        1.6179        1.7884        0.9745        1.2705        2.7937        2.7299        3.0056        3.6172        6.0522       10.9520       13.0262       11.9058        7.4354        6.4871        5.2576        5.3852        6.0297        5.7393        4.9425        4.5803        4.3833        3.4309        2.6045        2.8356        2.1840        2.4836        3.8372        3.4060        5.2560        6.6472       13.6912       14.5959       13.0538        9.6516        7.1812        7.2063        7.5822        8.3832        7.6273        8.2305        9.0734       10.2940       12.1803       13.4756       14.5328       15.4168       15.4434       16.1576       16.7337       17.0688       15.3078       15.4234       34.1453       34.8323       19.7128       22.7479       26.0646       43.6309       36.7898       31.7433       33.6474       30.4406       35.2819       51.3522       50.6529       48.8591       42.6716       44.5572       45.5171       42.3036       44.9388       44.6305       42.0784       43.4923       37.9213       33.7827       27.3487       25.0915       23.1745       25.3568       35.6291       35.1137       28.0193       19.7978       19.3186       17.1155       16.8020       16.8115       19.6901       17.5175       15.7087       14.2189       14.0342       16.3625       19.3834       22.3997       27.4650       27.9702       24.3102       21.1750       62.5708       56.5117       53.5573       27.1570       21.6280       21.6539       21.8911       21.9289       23.8815       24.2737       20.7465       24.3814       22.7512       22.2008       17.2138       16.9016        0.0000        0.0000        0.0000        0.0000        0.0000        0.0000        0.0000        0.0000        0.0000        0.0000        0.0000        0.0000        0.0000        0.0000        0.0000        0.0000        0.0000        0.0000        0.0000        0.0000        0.0000        0.0000        0.0000        0.0000        0.0000        0.0000        0.0000        0.0000        0.0000        0.0000        0.0000        0.0000        0.0000        0.0000        0.0000        0.0000        0.0000        0.0000        0.0000        0.0000        0.0000        0.0000        0.0000        0.0000        0.0000        0.0000        0.0000        0.0000        0.0000        0.0000        0.0000        0.0000
        0.0000        0.0000        0.0000        0.0000        0.0000        0.0000        0.0000        0.0000        0.0000        0.0000        0.0000        0.0000        0.0000        0.0000        0.0000        0.0000        0.0000        0.0000        0.0000        0.0000        0.0000        0.0000        0.0000        0.0000        0.0000        0.0000        0.0000        0.0000        0.0000        0.0000        0.0000        0.0000        0.0000        0.0000        0.0000        0.0000        0.0000        0.0000        0.0000        0.0000        8.7312       10.4579       13.0438       18.3702       20.9660       23.3176       25.2177       34.9072       37.9458       35.7579       30.4212       14.2989       11.7123        9.4996        8.2880        6.1392        4.6955        4.7720        4.6766        2.5001        1.8283        1.4202        0.6728        0.9071        0.8453        0.9137        1.0986        2.4254        2.0079        1.8033        0.5156        0.2003        0.1740        0.0173        0.0356        0.9071        0.7679        0.8859        1.2652        1.7245        2.0844        2.6124        3.0885        4.3996        3.2439        2.4101        2.9405        4.7736        6.9668        7.3342        7.6622       14.4221       13.7981       10.3176        8.2255        7.0192        7.8122        5.8284        5.1971        4.5700        5.0436        3.7984        3.6764        3.4738        2.8823        2.5226        2.5052        3.2364        3.4727        3.6325        4.2067        8.7764       10.1618       17.9903       10.6094        7.9593        6.4274        6.5536        7.3614        7.4608        8.2253        9.3701       10.9856       13.2681       15.0622       16.3714       17.5043       17.9214       19.0500       19.6920       19.8084       17.5152       59.0183       18.4067       19.4299       22.8522       30.3439       24.8441       43.1882       39.0945       38.7504       32.3627       31.6933       37.2951       44.3207       47.4329       53.6927       54.5877       47.6613       45.6037       48.5181       49.1097       40.9059       38.7992       35.5496       36.8454       30.7765       31.1748       23.6342       31.3229       28.7669       33.7684       36.0349       31.1206       27.8195       24.1736       20.1340       20.7214       18.8133       18.0451       15.0364       14.0397       16.8918       14.7654       13.4372       20.6173       22.2970       24.1081       20.9266       20.9227       23.2189       23.9708       20.5301       19.7293       18.8130       21.5966       22.0464       21.2066       19.8466       21.9746       20.4292       17.9659       21.0752       19.0470       16.7118       15.3400        0.0000        0.0000        0.0000        0.0000        0.0000        0.0000        0.0000        0.0000        0.0000        0.0000        0.0000        0.0000        0.0000        0.0000        0.0000        0.0000        0.0000        0.0000        0.0000        0.0000        0.0000        0.0000        0.0000        0.0000        0.0000        0.0000        0.0000        0.0000        0.0000        0.0000        0.0000        0.0000        0.0000        0.0000        0.0000        0.0000        0.0000        0.0000        0.0000        0.0000        0.0000        0.0000        0.0000        0.0000        0.0000        0.0000        0.0000        0.0000        0.0000        0.0000        0.0000        0.0000        0.0000
        0.0000        0.0000        0.0000        0.0000        0.0000        0.0000        0.0000        0.0000        0.0000        0.0000        0.0000        0.0000        0.0000        0.0000        0.0000        0.0000        0.0000        0.0000        0.0000        0.0000        0.0000        0.0000        0.0000        0.0000        0.0000        0.0000        0.0000        0.0000        0.0000        0.0000        0.0000        0.0000        0.0000        0.0000        0.0000        0.0000        0.0000        0.0000        0.0000        0.0000        0.0000        0.0000        0.0000       30.4248       35.1223       37.8607       38.6775       32.2790       32.9669       31.5470       28.4691       26.2582       22.8211       19.5220       16.9609       12.0294       10.3403        8.3779        7.2258        6.0516        4.6828        3.9146        3.8077        3.4981        3.1467        3.3817        5.2403        8.3626        7.7029        7.3455        6.6425        5.5567        5.0196        4.5979        4.6474        2.9017        1.4545        1.4427        1.9325        6.4525        5.7568        7.2559        8.9115       10.8743       12.0060       12.2465       12.0624       11.0228       13.7345       11.8445       11.5963       10.8787       10.6847       10.1806        9.3011       11.1956       10.5493        9.3808        6.8487        8.4145        9.3037        8.1838        7.6100        4.9284        3.5912        3.5389        3.1446        2.9107        2.7880        2.9320        3.3684        7.4180        8.5407        9.2714       13.2285        7.9357        7.7683        4.9070        5.9257        8.1161        8.9541       10.4946       12.5700       16.4851       18.8531       21.2305       23.1497       23.4024       24.6721       25.6490       26.7249       27.3226       28.6132       23.2945       24.6095       30.5197       40.1646       46.5159       50.5468       55.8055       59.5907       55.6778       47.6664       59.9946       61.0670       60.4116       66.7631       84.1797       81.9954       76.7833       63.0002       58.8184       53.0142       51.0161       51.9144       45.5389       44.2461       31.7913       33.0881       27.8355       29.0675       30.8603       29.0267       27.7598       24.8431       25.5976       23.4523       24.2029       23.7466       17.1471       16.1006       15.0324       22.6784       17.6340       18.3528       23.3169       23.7994       24.7898       20.9959       23.1680       27.3346       22.0814       22.4776       20.1298       18.2440       18.8484       19.2232       19.1650       21.5534       21.2695       16.1315       16.5192       14.6380       14.1589       12.1992        3.6000        0.0000        0.0000        0.0000        0.0000        0.0000        0.0000        0.0000        0.0000        0.0000        0.0000        0.0000        0.0000        0.0000        0.0000        0.0000        0.0000        0.0000        0.0000        0.0000        0.0000        0.0000        0.0000        0.0000        0.0000        0.0000        0.0000        0.0000        0.0000        0.0000        0.0000        0.0000        0.0000        0.0000        0.0000        0.0000        0.0000        0.0000        0.0000        0.0000        0.0000        0.0000        0.0000        0.0000        0.0000        0.0000        0.0000        0.0000        0.0000        0.0000        0.0000        0.0000        0.0000        0.0000
        0.0000        0.0000        0.0000        0.0000        0.0000        0.0000        0.0000        0.0000        0.0000        0.0000        0.0000        0.0000        0.0000        0.0000        0.0000        0.0000        0.0000        0.0000        0.0000        0.0000        0.0000        0.0000        0.0000        0.0000        0.0000        0.0000        0.0000        0.0000        0.0000        0.0000        0.0000        0.0000        0.0000        0.0000        0.0000        0.0000        0.0000        0.0000        0.0000        0.0000        0.0000        0.0000        0.0000        0.0000       40.5990       42.6522       41.6235       33.1359       32.3021       31.0517       29.2798       28.7629       26.6566       24.0211       21.2362       15.2570       12.9026       11.1700       10.3774        8.7689        7.2089        5.4904        5.1450        5.8461        6.1208        5.5020        7.7209        9.8220        9.8056       10.7453        9.8882        8.7774        8.5147        8.0481        5.5109        4.4330        4.3173        2.9011        4.6418        6.2696        6.7692        9.6404        8.9502       12.0267       14.6288       16.0693       16.0912       16.3236       19.1186       13.3051       12.4212        8.7190       10.6486       10.0941        8.3046        8.7371        9.2054       10.6707        7.5966        9.7380       10.3949       10.0882        9.0992        5.7270        4.3594        3.5763        3.5644        3.0959        2.8343        2.8385        3.1369        6.1919        8.8130        9.7906        6.1805        4.1988        4.6659        4.3063       10.1642       15.3133       14.2697       12.1138       13.3405       17.7856       20.6432       22.9983       25.0078       25.7263       27.7726       28.7414       29.2363       34.8056       29.0699       26.0404       32.1095       44.3045       54.4361       59.3015       75.1379       66.1992       63.3401       66.8146       62.1473       62.9105       62.2765       69.0275       74.7319      110.9836       84.1290       76.0050       69.3845       66.4132       52.3199       53.6622       49.3161       33.5428       32.8948       26.3363       33.4977       28.8521       24.6046       25.3978       25.5251       30.6015       22.4870       23.8474       26.9064       27.0212       19.6883       18.4468       15.7441       24.6230       17.4035       16.2742       17.3027       20.7862       23.9575       23.6985       20.1080       20.9900       19.7625       25.3995       21.6086       18.5577       16.1958       16.7595       17.6601       16.4228       17.9674       17.8849       15.3178       12.4465       11.4733       13.4967       11.5767        5.5200        0.0000        0.0000        0.0000        0.0000        0.0000        0.0000        0.0000        0.0000        0.0000        0.0000        0.0000        0.0000        0.0000        0.0000        0.0000        0.0000        0.0000        0.0000        0.0000        0.0000        0.0000        0.0000        0.0000        0.0000        0.0000        0.0000        0.0000        0.0000        0.0000        0.0000        0.0000        0.0000        0.0000        0.0000        0.0000        0.0000        0.0000        0.0000        0.0000        0.0000        0.0000        0.0000        0.0000        0.0000        0.0000        0.0000        0.0000        0.0000        0.0000        0.0000        0.0000        0.0000        0.0000
        0.0000        0.0000        0.0000        0.0000        0.0000        0.0000        0.0000        0.0000        0.0000        0.0000        0.0000        0.0000        0.0000        0.0000        0.0000        0.0000        0.0000        0.0000        0.0000        0.0000        0.0000        0.0000        0.0000        0.0000        0.0000        0.0000        0.0000        0.0000        0.0000        0.0000        0.0000        0.0000        0.0000        0.0000        0.0000        0.0000        0.0000        0.0000        0.0000        0.0000        0.0000        0.0000        0.0000        0.0000        0.0000        0.0000       39.2703       30.9949       30.0670       29.0790       28.1828       28.6540       27.5538       26.1640       23.7294       17.3882       15.6369       13.8890       13.2576       11.0501        8.9238        7.8962        8.1542        9.7160        9.8853        6.9172        7.1988       10.0557       11.2024       11.7863       11.8692       10.9560        9.3353        8.8968        7.3418        3.9496        4.8968        3.6469        5.0649       10.0874       12.0126        6.5301        8.6924       15.2047       16.2420       17.4273       16.3686       17.6276       18.2860       13.6850       12.3034        8.3435        8.5495        7.9058       11.7015        7.8686        7.3297        7.1314       10.2935       12.1078       12.4673       12.4763       11.2720        6.2259        5.6432        4.6228        5.0008        3.6314        3.1624        2.9277        3.1369        5.0720        4.6089        5.2217        5.5206        3.5848        3.5330        4.6317        6.2906       15.6773        9.7228       11.0334       13.5512       18.0663       22.3879       24.2061       26.9979       26.9108       28.9039       30.0425       30.5285       26.2646       30.4567       32.0005       35.6218       55.7429       56.1017       72.7419       67.5275       70.3553       73.6014       66.9935       61.4083       69.8527       72.1781       69.0631       70.5078      102.6692       86.8516       76.2113       63.4774       52.1741       39.5995       43.8837       45.5319       31.7150       24.4188       25.9507       23.5626       26.8976       29.4179       34.4583       31.1468       31.9510       28.2394       32.8757       30.7339       22.5970       15.9112       16.0002       16.8215       20.8767       21.2559       17.7034       14.6767       17.5950       21.4533       17.2073       17.6182       17.9347       19.8099       21.1257       18.4103       16.2031       14.3117       14.0525       13.5531       12.8765       14.3189       13.8500       12.4192       10.3096       10.0002       10.9358        8.4214        1.4400        0.0000        0.0000        0.0000        0.0000        0.0000        0.0000        0.0000        0.0000        0.0000        0.0000        0.0000        0.0000        0.0000        0.0000        0.0000        0.0000        0.0000        0.0000        0.0000        0.0000        0.0000        0.0000        0.0000        0.0000        0.0000        0.0000        0.0000        0.0000        0.0000        0.0000        0.0000        0.0000        0.0000        0.0000        0.0000        0.0000        0.0000        0.0000        0.0000        0.0000        0.0000        0.0000        0.0000        0.0000        0.0000        0.0000        0.0000        0.0000        0.0000        0.0000        0.0000        0.0000        0.0000
        0.0000        0.0000        0.0000        0.0000        0.0000        0.0000        0.0000        0.0000        0.0000        0.0000        0.0000        0.0000        0.0000        0.0000        0.0000        0.0000        0.0000        0.0000        0.0000        0.0000        0.0000        0.0000        0.0000        0.0000        0.0000        0.0000        0.0000        0.0000        0.0000        0.0000        0.0000        0.0000        0.0000        0.0000        0.0000        0.0000        0.0000        0.0000        0.0000        0.0000        0.0000        0.0000        0.0000        0.0000        0.0000        0.0000        0.0000       26.0217       26.2828       26.3408       26.1945       27.2963       27.1211       26.4203       25.3737       19.6399       18.8892       17.5053       15.6027       11.4109       10.2511        8.6315        8.0045        7.7107        6.6995        6.5220        7.2453       11.2910       12.3415       12.4167       12.0463       11.0130       10.3875        9.3375        8.1860        5.0657        4.3965        4.2850        3.9919        5.8269        5.7937        6.8972        8.2614       14.0955       16.2541       14.9343       15.3621       13.3150       11.4109       12.5642       10.2052        6.3984        7.5105        7.5075       11.6959        7.9524        7.0297        6.9796       10.3926       14.5677       14.1971       15.0801       12.1308        7.2617        5.9234        5.2694        6.3633        4.1037        3.5872        3.2297        3.1462        4.4257        3.4656        3.6221        3.7190        3.3900        3.9922        4.7730        5.4703       13.8983       10.0542       11.2990       13.2373       17.8042       21.1902       22.5137       24.5924       27.1141       28.2305       29.0670       33.4068       32.5581       35.3875       35.7188       29.0316       43.6302       67.6073       90.5007       95.8300       88.9604       86.2146      106.5909       89.0325       86.1723       66.5216       52.9220       50.1128       59.6038       66.0136       62.2444       51.5722       44.1481       38.3166       35.8661       38.4163       25.9974       23.2800       29.4014       30.8151       23.9811       27.4469       33.6506       34.7532       35.6295       29.4752       27.3742       23.1910       22.3115       16.9547       15.3516       15.6995       15.7061       20.6057       18.4473       16.3623       18.3930       16.8766       14.9501       15.5627       15.6134       14.3492       16.1145       16.6535       14.7292       12.4378       11.7996       11.8042       11.2603       11.6258       13.6079       11.1105        9.3354       11.9277        8.9474        8.7183        0.0000        0.0000        0.0000        0.0000        0.0000        0.0000        0.0000        0.0000        0.0000        0.0000        0.0000        0.0000        0.0000        0.0000        0.0000        0.0000        0.0000        0.0000        0.0000        0.0000        0.0000        0.0000        0.0000        0.0000        0.0000        0.0000        0.0000        0.0000        0.0000        0.0000        0.0000        0.0000        0.0000        0.0000        0.0000        0.0000        0.0000        0.0000        0.0000        0.0000        0.0000        0.0000        0.0000        0.0000        0.0000        0.0000        0.0000        0.0000        0.0000        0.0000        0.0000        0.0000        0.0000        0.0000
        0.0000        0.0000        0.0000        0.0000        0.0000        0.0000        0.0000        0.0000        0.0000        0.0000        0.0000        0.0000        0.0000        0.0000        0.0000        0.0000        0.0000        0.0000        0.0000        0.0000        0.0000        0.0000        0.0000        0.0000        0.0000        0.0000        0.0000        0.0000        0.0000        0.0000        0.0000        0.0000        0.0000        0.0000        0.0000        0.0000        0.0000        0.0000        0.0000        0.0000        0.0000        0.0000        0.0000        0.0000        0.0000        0.0000        0.0000        0.0000        0.0000        0.0000       24.4643       24.7353       25.2666       25.7613       26.2404       30.5685       31.0435       30.1097       26.8816       21.7639       19.1598       16.9196       15.1359       10.9556        9.7708        9.2453        0.0000        0.0000       13.0188       12.7949       12.6093       12.3060       12.0573       10.8820        9.9787        7.0428        5.9477        5.6852        6.3354        8.0067       11.6818       13.7858       14.4230       11.3849       10.6016       10.4597       11.2321        8.0927        8.2112        0.0000        0.0000        0.0000        0.0000       14.2040       17.4557       18.8338       18.4101       16.8971        0.0000       33.0074       27.5183       26.4703       23.4645       20.9486       17.7868       17.7828       13.5912        4.9315        3.6663        3.1260        2.7616        2.4099        2.3723        2.5934        2.8495        3.7172        3.9829        5.1094        6.3744        8.8345        9.8445       11.7669       14.1149       14.9616       17.0050       18.8991       20.8896       23.8314       25.9385       27.9054       32.4068       32.0642       46.4783       38.2811       43.9875       55.7461       75.2491       99.1024       98.0919       92.7342       78.4173       93.6567       93.7458       68.6691       58.5472       52.0215       45.4725       58.4301       67.0194       55.6780       49.9926       43.3035       37.6620       38.1401       41.7934       31.9852       32.3734       28.6773       26.7824       24.9116       30.7112       39.1686       46.1745       55.4357       37.3932       63.3493       28.8117       22.8512       14.7381       14.3487       16.7467       17.3263       20.3124       16.6730       15.6564       18.9049       14.0236       15.6265       11.6401       13.2266       17.0870       15.5755       15.1440        9.6141        9.6536       10.1553        9.2494        8.1765        8.2002        8.2227        8.0723        8.4461        7.0401        0.0000        0.0000        0.0000        0.0000        0.0000        0.0000        0.0000        0.0000        0.0000        0.0000        0.0000        0.0000        0.0000        0.0000        0.0000        0.0000        0.0000        0.0000        0.0000        0.0000        0.0000        0.0000        0.0000        0.0000        0.0000        0.0000        0.0000        0.0000        0.0000        0.0000        0.0000        0.0000        0.0000        0.0000        0.0000        0.0000        0.0000        0.0000        0.0000        0.0000        0.0000        0.0000        0.0000        0.0000        0.0000        0.0000        0.0000        0.0000        0.0000        0.0000        0.0000        0.0000        0.0000        0.0000        0.0000        0.0000
        0.0000        0.0000        0.0000        0.0000        0.0000        0.0000        0.0000        0.0000        0.0000        0.0000        0.0000        0.0000        0.0000        0.0000        0.0000        0.0000        0.0000        0.0000        0.0000        0.0000        0.0000        0.0000        0.0000        0.0000        0.0000        0.0000        0.0000        0.0000        0.0000        0.0000        0.0000        0.0000        0.0000        0.0000        0.0000        0.0000        0.0000        0.0000        0.0000        0.0000        0.0000        0.0000        0.0000        0.0000        0.0000        0.0000        0.0000        0.0000        0.0000        0.0000        0.0000        0.0000        0.0000        0.0000        0.0000       34.1328       36.2987       35.7886        0.0000        0.0000        0.0000       21.1852       18.7822       13.4508       11.4954        0.0000        0.0000        0.0000        0.0000        0.0000        0.0000        0.0000       13.1084       12.1212       10.5460        8.1720        7.6835        6.0802        6.9487       11.0429       13.9236       20.8966       31.3225       11.2089       10.0480       10.8599        7.9700        5.4696        0.0000        0.0000        0.0000        0.0000        0.0000        0.0000       15.3115       15.6706        0.0000        0.0000        0.0000       26.7412       22.6649       20.8295       21.4351       17.1583       13.6837       14.2313       16.3467        4.5876        3.7372        3.3374        2.8010        2.4686        2.2927        2.1187        2.3387        3.6064        4.3316        8.3387        7.0560        8.8921       12.0803       12.4150       13.2779       15.2588       16.9133       19.3989       19.9220       22.9556       25.1408       28.9857       28.7711       35.2886       51.5864       62.1769       53.8764       88.0816       95.2792      105.9338      112.1813       97.8734       81.8685       81.4563       76.8689       53.4756       45.8829       42.8457       43.6381       51.6262       54.3147       63.4988       50.8989       44.8796       39.9638       47.0088       47.3469       35.2479       34.4622       33.1134       34.2942       28.6571       31.8318       36.4524       42.9312       43.9483       37.6461       42.4595       34.1661       24.9909       19.1649       18.3529       19.1410       20.2197       19.0457       22.1877       25.5367       15.1477       13.2309       10.9354       11.5441       17.1903       13.5051       10.8521       10.3254        8.0719        7.3110        8.1112        7.3771        6.9558        6.9983        6.9071        7.2328        8.0485        7.1858        0.0000        0.0000        0.0000        0.0000        0.0000        0.0000        0.0000        0.0000        0.0000        0.0000        0.0000        0.0000        0.0000        0.0000        0.0000        0.0000        0.0000        0.0000        0.0000        0.0000        0.0000        0.0000        0.0000        0.0000        0.0000        0.0000        0.0000        0.0000        0.0000        0.0000        0.0000        0.0000        0.0000        0.0000        0.0000        0.0000        0.0000        0.0000        0.0000        0.0000        0.0000        0.0000        0.0000        0.0000        0.0000        0.0000        0.0000        0.0000        0.0000        0.0000        0.0000        0.0000        0.0000        0.0000        0.0000        0.0000
        0.0000        0.0000        0.0000        0.0000        0.0000        0.0000        0.0000        0.0000        0.0000        0.0000        0.0000        0.0000        0.0000        0.0000        0.0000        0.0000        0.0000        0.0000        0.0000        0.0000        0.0000        0.0000        0.0000        0.0000        0.0000        0.0000        0.0000        0.0000        0.0000        0.0000        0.0000        0.0000        0.0000        0.0000        0.0000        0.0000        0.0000        0.0000        0.0000        0.0000        0.0000        0.0000        0.0000        0.0000        0.0000        0.0000        0.0000        0.0000        0.0000        0.0000        0.0000        0.0000        0.0000        0.0000        0.0000        0.0000        0.0000        0.0000        0.0000        0.0000        0.0000       22.7036       21.1774       15.5682       13.7804        0.0000        0.0000        0.0000        0.0000        0.0000        0.0000        0.0000        0.0000       12.4202       10.7783        7.1802        5.6483        5.4709        6.7304       33.9130       20.4075       10.9341       13.4683       10.2927       10.1248        0.0000        0.0000        0.0000        0.0000        0.0000        0.0000        0.0000        0.0000        0.0000        0.0000        0.0000        0.0000        0.0000        0.0000        0.0000       22.9481       20.9008       17.6194       15.9857       15.8095       18.2624       16.6084        5.9413        4.3506        3.9570        3.3479        2.8391        2.5526        2.3001        6.2745        4.1184       12.3053        6.5034        7.2583       12.5683       11.2324       12.8883       14.8020       15.6487       16.9459       18.5740       20.6068       26.7620       26.7485       27.2448       32.7589       44.6955       42.2437       57.9140      100.1831      105.8739      112.6987      101.2427      103.3672       94.2216       72.2585       69.2112       61.4327       46.9274       46.4861       44.2474       41.2534       59.1060       63.0990       61.7164       50.1430       37.4625       42.2029       45.1279       45.7156       28.1393       33.6695       35.6954       35.0523       29.0140       35.9242       35.4441       35.4729       32.2684       28.9351       28.5247       32.3604       24.4906       17.0664       16.4668       17.9467       15.4203       15.5424       17.4364       20.4672       11.5716        9.7773        9.9042       19.7995       12.4282       11.4433       12.2205        9.5613        7.9799        7.2728        7.3247        7.2070        6.6492        6.5084        6.4797        6.6583        7.8527        0.0000        0.0000        0.0000        0.0000        0.0000        0.0000        0.0000        0.0000        0.0000        0.0000        0.0000        0.0000        0.0000        0.0000        0.0000        0.0000        0.0000        0.0000        0.0000        0.0000        0.0000        0.0000        0.0000        0.0000        0.0000        0.0000        0.0000        0.0000        0.0000        0.0000        0.0000        0.0000        0.0000        0.0000        0.0000        0.0000        0.0000        0.0000        0.0000        0.0000        0.0000        0.0000        0.0000        0.0000        0.0000        0.0000        0.0000        0.0000        0.0000        0.0000        0.0000        0.0000        0.0000        0.0000        0.0000        0.0000        0.0000
        0.0000        0.0000        0.0000        0.0000        0.0000        0.0000        0.0000        0.0000        0.0000        0.0000        0.0000        0.0000        0.0000        0.0000        0.0000        0.0000        0.0000        0.0000        0.0000        0.0000        0.0000        0.0000        0.0000        0.0000        0.0000        0.0000        0.0000        0.0000        0.0000        0.0000        0.0000        0.0000        0.0000        0.0000        0.0000        0.0000        0.0000        0.0000        0.0000        0.0000        0.0000        0.0000        0.0000        0.0000        0.0000        0.0000        0.0000        0.0000        0.0000        0.0000        0.0000        0.0000        0.0000        0.0000        0.0000        0.0000        0.0000        0.0000        0.0000        0.0000        0.0000        0.0000       21.1823       16.3325        0.0000        0.0000        0.0000        0.0000        0.0000        0.0000        0.0000        0.0000        0.0000        0.0000       12.3226        9.1395        5.6169        4.4895        5.3386       10.8484        9.6046        9.2813       10.4770        9.0436        0.0000        0.0000        0.0000        0.0000        0.0000        0.0000        0.0000        0.0000        0.0000        0.0000        0.0000        0.0000        0.0000        0.0000        0.0000        0.0000        0.0000       40.4094       43.8817       20.1399       18.9004       16.6586       16.6029        9.9031        5.3225        4.7456        4.4568        3.9284        3.1632        2.9703        3.6217        5.6794       11.4257       16.3467       12.4013       16.1183       12.0344       15.0046       17.4381       19.4322       19.0892       20.8960       22.3775       30.0710       30.1833       30.0541       37.0704       36.5267       44.1327       73.7145      107.8490       88.7094       77.5011       63.9565       71.3793       57.4837       57.2749       48.5759       37.0041       37.2276       41.3391       40.6166       41.7026       52.3366       53.1477       59.7678       46.5322       49.3250       46.1793       47.4596       44.5154       33.1451       32.4466       29.8109       25.0120       28.1479       30.0454       29.4483       22.8039       26.1005       23.4152       27.1598       18.8421       15.2209       12.1905       21.7798       17.2124       12.9750       10.4308       14.2683       12.9135        9.4051        7.9176       14.4691       13.2968        7.0651        6.0008        8.1232        7.4495        7.5667        8.1690        8.3172        8.3992        6.9650        6.6499        9.1547        6.0954        0.0000        0.0000        0.0000        0.0000        0.0000        0.0000        0.0000        0.0000        0.0000        0.0000        0.0000        0.0000        0.0000        0.0000        0.0000        0.0000        0.0000        0.0000        0.0000        0.0000        0.0000        0.0000        0.0000        0.0000        0.0000        0.0000        0.0000        0.0000        0.0000        0.0000        0.0000        0.0000        0.0000        0.0000        0.0000        0.0000        0.0000        0.0000        0.0000        0.0000        0.0000        0.0000        0.0000        0.0000        0.0000        0.0000        0.0000        0.0000        0.0000        0.0000        0.0000        0.0000        0.0000        0.0000        0.0000        0.0000        0.0000        0.0000
        0.0000        0.0000        0.0000        0.0000        0.0000        0.0000        0.0000        0.0000        0.0000        0.0000        0.0000        0.0000        0.0000        0.0000        0.0000        0.0000        0.0000        0.0000        0.0000        0.0000        0.0000        0.0000        0.0000        0.0000        0.0000        0.0000        0.0000        0.0000        0.0000        0.0000        0.0000        0.0000        0.0000        0.0000        0.0000        0.0000        0.0000        0.0000        0.0000        0.0000        0.0000        0.0000        0.0000        0.0000        0.0000        0.0000        0.0000        0.0000        0.0000        0.0000        0.0000        0.0000        0.0000        0.0000        0.0000        0.0000        0.0000        0.0000        0.0000        0.0000        0.0000        0.0000        0.0000        0.0000        0.0000        0.0000        0.0000        0.0000        0.0000        0.0000        0.0000        0.0000        0.0000        0.0000        9.7305        2.7891        2.2290        1.5713        1.8315        3.5754        6.2613        8.1441        7.3889        0.0000        0.0000        0.0000        0.0000        0.0000        0.0000        0.0000        0.0000        0.0000        0.0000        0.0000        0.0000        0.0000        0.0000        0.0000        0.0000        0.0000        0.0000       44.5439       54.7128       23.9254       25.0974       22.8623       17.0383       10.7575        9.4387        8.6217        8.4641        6.6207        5.7562        6.0059        8.1588        7.0550       13.8986       21.4034       11.8209       13.5570       15.3637       17.6393       19.4411       22.7202       22.5986       20.9188       22.0348       28.9972       42.7676       44.6048       46.8636       51.4902       60.1943       59.3963       56.5107       68.0307       59.2754       57.7726       54.2586       36.0706       39.3764       39.4379       36.8976       42.2198       44.1190       45.1768       52.7690       55.2310       52.2649       47.3182       54.8735       65.4051       54.7655       51.3655       40.6453       36.0178       25.9622       18.2790       20.6653       24.6353       20.8551       16.8142       21.0133       31.3947       26.1844       19.0352        9.6101       11.1187       11.5673       12.6598       16.4726       12.9888        9.5120        8.4463       10.7533        7.4449        7.4113       11.5959       10.5356        8.0639        5.7983        7.8048        7.5930       11.6212       13.1498       13.4213       12.6894        6.4125        7.3869        7.2169        5.2312        0.0000        0.0000        0.0000        0.0000        0.0000        0.0000        0.0000        0.0000        0.0000        0.0000        0.0000        0.0000        0.0000        0.0000        0.0000        0.0000        0.0000        0.0000        0.0000        0.0000        0.0000        0.0000        0.0000        0.0000        0.0000        0.0000        0.0000        0.0000        0.0000        0.0000        0.0000        0.0000        0.0000        0.0000        0.0000        0.0000        0.0000        0.0000        0.0000        0.0000        0.0000        0.0000        0.0000        0.0000        0.0000        0.0000        0.0000        0.0000        0.0000        0.0000        0.0000        0.0000        0.0000        0.0000        0.0000        0.0000        0.0000        0.0000
        0.0000        0.0000        0.0000        0.0000        0.0000        0.0000        0.0000        0.0000        0.0000        0.0000        0.0000        0.0000        0.0000        0.0000        0.0000        0.0000        0.0000        0.0000        0.0000        0.0000        0.0000        0.0000        0.0000        0.0000        0.0000        0.0000        0.0000        0.0000        0.0000        0.0000        0.0000        0.0000        0.0000        0.0000        0.0000        0.0000        0.0000        0.0000        0.0000        0.0000        0.0000        0.0000        0.0000        0.0000        0.0000        0.0000        0.0000        0.0000        0.0000        0.0000        0.0000        0.0000        0.0000        0.0000        0.0000        0.0000        0.0000        0.0000        0.0000        0.0000        0.0000        0.0000        0.0000        0.0000        0.0000        0.0000        0.0000        0.0000        0.0000        0.0000        0.0000        0.0000        0.0000        0.0000        0.0000        0.0000        0.0000        0.0000        0.0000        0.0000        0.0000        0.0000        0.0000        0.0000        0.0000        0.0000        0.0000        0.0000        0.0000        0.0000        0.0000        0.0000        0.0000        0.0000        0.0000        0.0000        0.0000        0.0000        0.0000        0.0000        0.0000       42.7879       44.9769       28.2845       23.5033       17.9166       14.3379       12.0953       11.0413       10.3219        9.0088        7.7430        6.7522        7.3985        8.1268        7.9367       14.1336       12.1937       14.8857       14.9346       15.8635       17.1986       18.3725       20.2966       24.9256       23.8621       22.9714       28.7104       34.9676       48.3058       50.2126       46.0290       39.8997       46.5037       41.4497       49.5243       44.7881       42.0520       33.5842       28.4358       35.9467       31.0076       32.5732       38.3711       37.7449       38.7745       50.7196       52.2548       49.8400       42.0242       45.7454       51.9688       36.1462       36.6282       32.3146       30.7907       32.2657       20.2054       19.4720       19.5792       20.7424       22.8380       26.4747       29.0454       17.1950       12.6368        9.5507       11.4909       11.0347       12.9278       18.5431       11.6245       10.1602        6.5090        5.9665        6.1129        7.4153        7.2463        5.0530        6.0263        5.2073        6.9826        7.7114       12.3460       14.3563       15.1507       13.9281        6.7690        6.4824        5.5802        0.0000        0.0000        0.0000        0.0000        0.0000        0.0000        0.0000        0.0000        0.0000        0.0000        0.0000        0.0000        0.0000        0.0000        0.0000        0.0000        0.0000        0.0000        0.0000        0.0000        0.0000        0.0000        0.0000        0.0000        0.0000        0.0000        0.0000        0.0000        0.0000        0.0000        0.0000        0.0000        0.0000        0.0000        0.0000        0.0000        0.0000        0.0000        0.0000        0.0000        0.0000        0.0000        0.0000        0.0000        0.0000        0.0000        0.0000        0.0000        0.0000        0.0000        0.0000        0.0000        0.0000        0.0000        0.0000        0.0000        0.0000        0.0000        0.0000
        0.0000        0.0000        0.0000        0.0000        0.0000        0.0000        0.0000        0.0000        0.0000        0.0000        0.0000        0.0000        0.0000        0.0000        0.0000        0.0000        0.0000        0.0000        0.0000        0.0000        0.0000        0.0000        0.0000        0.0000        0.0000        0.0000        0.0000        0.0000        0.0000        0.0000        0.0000        0.0000        0.0000        0.0000        0.0000        0.0000        0.0000        0.0000        0.0000        0.0000        0.0000        0.0000        0.0000        0.0000        0.0000        0.0000        0.0000        0.0000        0.0000        0.0000        0.0000        0.0000        0.0000        0.0000        0.0000        0.0000        0.0000        0.0000        0.0000        0.0000        0.0000        0.0000        0.0000        0.0000        0.0000        0.0000        0.0000        0.0000        0.0000        0.0000        0.0000        0.0000        0.0000        0.0000        0.0000        0.0000        0.0000        0.0000        0.0000        0.0000        0.0000        0.0000        0.0000        0.0000        0.0000        0.0000        0.0000        0.0000        0.0000        0.0000        0.0000        0.0000        0.0000        0.0000        0.0000        0.0000        0.0000        0.0000        0.0000        0.0000        0.0000       48.4235       36.8949       20.8300       19.0672       16.4298       15.6056       14.5999       13.0589       11.9549       11.8775        9.3687        8.0534       10.4547        8.5627       12.4000        9.8486       13.7024       24.8332       19.7444       19.0180       19.6568       20.9277       22.4619       23.8642       25.8825       27.1127       29.0896       30.3219       35.3884       34.1351       35.7356       34.5371       42.1538       43.6815       36.9493       35.7613       47.3849       38.3007       33.3185       28.2004       25.1260       24.0223       30.1889       31.4688       40.1927       38.8042       46.0897       43.1891       41.0165       38.6633       35.4300       31.8578       33.4460       36.5772       24.8751       19.1001       15.0340       17.1374       16.4878       18.6153       22.9776       19.8409       20.2360       11.0409        6.9781        9.2830       10.7899        7.8554        8.7457       11.1384        7.1733        7.4811        6.1572        5.4424        7.9490        7.0087        5.0258        5.4280        4.2160        4.3325        5.2530        6.8662       11.2281       13.2514       13.9094       13.6160        6.5330        5.9914       10.0660        0.0000        0.0000        0.0000        0.0000        0.0000        0.0000        0.0000        0.0000        0.0000        0.0000        0.0000        0.0000        0.0000        0.0000        0.0000        0.0000        0.0000        0.0000        0.0000        0.0000        0.0000        0.0000        0.0000        0.0000        0.0000        0.0000        0.0000        0.0000        0.0000        0.0000        0.0000        0.0000        0.0000        0.0000        0.0000        0.0000        0.0000        0.0000        0.0000        0.0000        0.0000        0.0000        0.0000        0.0000        0.0000        0.0000        0.0000        0.0000        0.0000        0.0000        0.0000        0.0000        0.0000        0.0000        0.0000        0.0000        0.0000        0.0000        0.0000
        0.0000        0.0000        0.0000        0.0000        0.0000        0.0000        0.0000        0.0000        0.0000        0.0000        0.0000        0.0000        0.0000        0.0000        0.0000        0.0000        0.0000        0.0000        0.0000        0.0000        0.0000        0.0000        0.0000        0.0000        0.0000        0.0000        0.0000        0.0000        0.0000        0.0000        0.0000        0.0000        0.0000        0.0000        0.0000        0.0000        0.0000        0.0000        0.0000        0.0000        0.0000        0.0000        0.0000        0.0000        0.0000        0.0000        0.0000        0.0000        0.0000        0.0000        0.0000        0.0000        0.0000        0.0000        0.0000        0.0000        0.0000        0.0000        0.0000        0.0000        0.0000        0.0000        0.0000        0.0000        0.0000        0.0000        0.0000        0.0000        0.0000        0.0000        0.0000        0.0000        0.0000        0.0000        0.0000        0.0000        0.0000        0.0000        0.0000        0.0000        0.0000        0.0000        0.0000        0.0000        0.0000        0.0000        0.0000        0.0000        0.0000        0.0000        0.0000        0.0000        0.0000        0.0000        0.0000        0.0000        0.0000        0.0000        0.0000        0.0000       40.1368       39.3179       25.5846       19.8272       17.7351       17.7695       17.1835       18.1539       17.8873       14.7797       13.2656       11.4416        9.6103        9.2836        9.7750       10.7687       13.9056       23.1176       52.1715       35.0592       29.3972       24.0785       26.1397       25.2646       25.8890       26.8708       26.1036       25.5686       34.8767       31.4700       27.3663       30.2872       45.4289       46.9881       37.7670       46.4264       31.0082       50.9868       61.0489       41.2954       29.0623       31.0690       43.0320       38.0749       39.2846       40.2112       35.7997       40.3725       38.8347       39.6898       42.8832       30.8769       28.8406       31.7375       34.2586       24.3547       15.7743       17.7629        9.8044       13.1499       16.9372       24.2040       14.4876        7.5677        9.0392        6.1015        5.9008        6.8532        6.6574        7.5390        5.5266        4.6939        4.1316        7.5348        5.9407        4.1352        3.2252        2.8199        2.8640        2.9247        3.1488        3.8378        5.0386        8.2413        9.7259       10.5641       11.3861        5.4764        0.0000        0.0000        0.0000        0.0000        0.0000        0.0000        0.0000        0.0000        0.0000        0.0000        0.0000        0.0000        0.0000       18.2700        0.0000        0.0000        0.0000       31.0200        0.0000        0.0000        0.0000        0.0000        0.0000        0.0000        0.0000        0.0000        0.0000        0.0000        0.0000        0.0000        0.0000        0.0000        0.0000        0.0000        0.0000        0.0000        0.0000        0.0000        0.0000        0.0000        0.0000        0.0000        0.0000        0.0000        0.0000        0.0000        0.0000        0.0000        0.0000        0.0000        0.0000        0.0000        0.0000        0.0000        0.0000        0.0000        0.0000        0.0000        0.0000        0.0000        0.0000
        0.0000        0.0000        0.0000        0.0000        0.0000        0.0000        0.0000        0.0000        0.0000        0.0000        0.0000        0.0000        0.0000        0.0000        0.0000        0.0000        0.0000        0.0000        0.0000        0.0000        0.0000        0.0000        0.0000        0.0000        0.0000        0.0000        0.0000        0.0000        0.0000        0.0000        0.0000        0.0000        0.0000        0.0000        0.0000        0.0000        0.0000        0.0000        0.0000        0.0000        0.0000        0.0000        0.0000        0.0000        0.0000        0.0000        0.0000        0.0000        0.0000        0.0000        0.0000        0.0000        0.0000        0.0000        0.0000        0.0000        0.0000        0.0000        0.0000        0.0000        0.0000        0.0000        0.0000        0.0000        0.0000        0.0000        0.0000        0.0000        0.0000        0.0000        0.0000        0.0000        0.0000        0.0000        0.0000        0.0000        0.0000        0.0000        0.0000        0.0000        0.0000        0.0000        0.0000        0.0000        0.0000        0.0000        0.0000        0.0000        0.0000        0.0000        0.0000        0.0000        0.0000        0.0000        0.0000        0.0000        0.0000        0.0000        0.0000        0.0000       30.9547       31.6134       32.2360       20.5410       19.0189       19.7057       33.1423       98.9987       22.8094       23.5728       22.7487       18.7319       13.4835       11.8730       12.9378       24.0116       25.9201       30.7728       29.1654       32.9359       36.0086       40.3998       40.6925       34.5183       37.4828       37.8363       34.7173       37.8605       31.2276       24.7379       25.3393       37.4387       38.1091       45.5507       43.5541       31.7764       35.7181       49.1314       47.5241       38.6006       37.7214       40.9754       39.1214       33.1847       34.9734       42.4468       35.3888       32.2873       31.3795       30.0673       30.8472       27.4012       32.3239       27.4955       22.4410       25.9005       14.8945       16.7243       11.5183       18.8730       15.8832       14.5524       12.8301        6.8891        5.5548        4.9896        4.9193        5.5275        5.0563        4.8017        3.8726        0.5576        0.5090        0.1795        0.5112        0.0000        0.0000        0.0000        0.0000        0.2665        0.5134        0.4468        0.4184        0.9092        0.9878        1.3733        1.3999        1.9440        0.0000        0.0000        0.0000        0.0000        0.0000        0.0000        0.0000        0.0000        0.0000        0.0000        0.0000        0.0000       34.7100       37.7100       56.5500        0.0000       66.4200       64.5300        0.0000        0.0000        0.0000        0.0000        0.0000        0.0000        0.0000        0.0000        0.0000        0.0000        0.0000        0.0000        0.0000        0.0000        0.0000        0.0000        0.0000        0.0000        0.0000        0.0000        0.0000        0.0000        0.0000        0.0000        0.0000        0.0000        0.0000        0.0000        0.0000        0.0000        0.0000        0.0000        0.0000        0.0000        0.0000        0.0000        0.0000        0.0000        0.0000        0.0000        0.0000        0.0000        0.0000
        0.0000        0.0000        0.0000        0.0000        0.0000        0.0000        0.0000        0.0000        0.0000        0.0000        0.0000        0.0000        0.0000        0.0000        0.0000        0.0000        0.0000        0.0000        0.0000        0.0000        0.0000        0.0000        0.0000        0.0000        0.0000        0.0000        0.0000        0.0000        0.0000        0.0000        0.0000        0.0000        0.0000        0.0000        0.0000        0.0000        0.0000        0.0000        0.0000        0.0000        0.0000        0.0000        0.0000        0.0000        0.0000        0.0000        0.0000        0.0000        0.0000        0.0000        0.0000        0.0000        0.0000        0.0000        0.0000        0.0000        0.0000        0.0000        0.0000        0.0000        0.0000        0.0000        0.0000        0.0000        0.0000        0.0000        0.0000        0.0000        0.0000        0.0000        0.0000        0.0000        0.0000        0.0000        0.0000        0.0000        0.0000        0.0000        0.0000        0.0000        0.0000        0.0000        0.0000        0.0000        0.0000        0.0000        0.0000        0.0000        0.0000        0.0000        0.0000        0.0000        0.0000        0.0000        0.0000        0.0000        0.0000        0.0000        0.0000       28.4501       29.5909       26.5131       27.7430       21.8826       22.1750       21.3712       25.3558       95.0627       29.9373       24.7697       21.9893       19.2069       16.8420       15.4447       18.8556       24.5782       29.6047       27.9979       26.6087       35.6315       41.6698       47.9936       46.4646       40.5116       38.5418       42.8701       40.9171       34.0425       31.6065       32.3901       33.0767       40.3400       38.7704       41.2642       33.4215       37.1087       35.2857       39.5149       38.2697       34.2670       44.8230       53.9597       39.0014       36.4030       35.7047       32.7993       27.0628       33.3187       30.4201       28.0346       23.7469       26.6278       29.2061       18.6567       21.3974       14.1684       12.9727       12.1017       15.7909       16.2572       15.7157       14.6723        9.4128        6.0775        5.1642        4.2068        3.8427        4.2200        5.1656        3.3648        2.6593        0.2890        1.6232        1.4162        0.5423        0.0000        0.0000        0.0000        0.0000        0.4154        1.0552        0.5321        0.4546        0.7833        0.9700        1.2491        1.1675        7.7836        0.0000        0.0000        0.0000        0.0000        0.0000        0.0000       57.2121       17.8500        0.0000        0.0000        0.0000        0.0000       34.7100       48.4500        0.0000        0.0000        0.0000        0.0000        0.0000        0.0000        0.0000        0.0000        0.0000        0.0000        0.0000        0.0000        0.0000        0.0000        0.0000        0.0000        0.0000        0.0000        0.0000        0.0000        0.0000        0.0000        0.0000        0.0000        0.0000        0.0000        0.0000        0.0000        0.0000        0.0000        0.0000        0.0000        0.0000        0.0000        0.0000        0.0000        0.0000        0.0000        0.0000        0.0000        0.0000        0.0000        0.0000        0.0000        0.0000        0.0000        0.0000
        0.0000        0.0000        0.0000        0.0000        0.0000        0.0000        0.0000        0.0000        0.0000        0.0000        0.0000        0.0000        0.0000        0.0000        0.0000        0.0000        0.0000        0.0000        0.0000        0.0000        0.0000        0.0000        0.0000        0.0000        0.0000        0.0000        0.0000        0.0000        0.0000        0.0000        0.0000        0.0000        0.0000        0.0000        0.0000        0.0000        0.0000        0.0000        0.0000        0.0000        0.0000        0.0000        0.0000        0.0000        0.0000        0.0000        0.0000        0.0000        0.0000        0.0000        0.0000        0.0000        0.0000        0.0000        0.0000        0.0000        0.0000        0.0000        0.0000        0.0000        0.0000        0.0000        0.0000        0.0000        0.0000        0.0000        0.0000        0.0000        0.0000        0.0000        0.0000        0.0000        0.0000        0.0000        0.0000        0.0000        0.0000        0.0000        0.0000        0.0000        0.0000        0.0000        0.0000        0.0000        0.0000        0.0000        0.0000        0.0000        0.0000        0.0000        0.0000        0.0000        0.0000        0.0000        0.0000        0.0000        0.0000       10.2904       17.6228       22.0718       23.8305       31.8671       32.4839       25.1200       23.6017       22.3575       22.0858       27.9894       27.4991       25.7744       23.2238       18.2304       19.3338       19.7534       27.0670       25.3919       24.7458       24.4016       26.9126       35.7177       43.1683       49.0288       47.1251       40.5200       42.6873       46.0920       33.2612       29.1521       31.8202       20.3207       23.3032       25.4161       30.0102       46.0237       51.3331       44.8477       30.3600       24.9808       35.2544       33.9851       37.9591       43.8685       41.9238       37.4656       31.6927       35.9834       36.3392       27.6100       26.5820       23.3464       20.1344       24.3528       21.6284       18.2865       15.5702       17.4094       16.5582       11.7174       11.2169       12.1286       11.5547       10.6055       12.0860        8.1440        4.4129        3.5892        7.2359        3.5729        4.4794        3.5523        2.1435        0.2149        1.3886        0.0290        0.0000        0.0000        0.7827        1.0212        0.0000        0.3788        0.5096        0.6214        0.5536        0.7409        1.7618        2.5822        1.5218        0.0000        0.0000        0.0000        0.0000        0.0000       39.9831       45.7131       37.7244        8.9400        0.0000        0.0000        0.0000        0.0000        0.0000        0.0000        0.0000        0.0000        0.0000        0.0000        0.0000        0.0000        0.0000        0.0000        0.0000        0.0000        0.0000        0.0000        0.0000        0.0000        0.0000        0.0000        0.0000        0.0000        0.0000        0.0000        0.0000        0.0000        0.0000        0.0000        0.0000        0.0000        0.0000        0.0000        0.0000        0.0000        0.0000        0.0000        0.0000        0.0000        0.0000        0.0000        0.0000        0.0000        0.0000        0.0000        0.0000        0.0000        0.0000        0.0000        0.0000        0.0000        0.0000
        0.0000        0.0000        0.0000        0.0000        0.0000        0.0000        0.0000        0.0000        0.0000        0.0000        0.0000        0.0000        0.0000        0.0000        0.0000        0.0000        0.0000        0.0000        0.0000        0.0000        0.0000        0.0000        0.0000        0.0000        0.0000        0.0000        0.0000        0.0000        0.0000        0.0000        0.0000        0.0000        0.0000        0.0000        0.0000        0.0000        0.0000        0.0000        0.0000        0.0000        0.0000        0.0000        0.0000        0.0000        0.0000        0.0000        0.0000        0.0000        0.0000        0.0000        0.0000        0.0000        0.0000        0.0000        0.0000        0.0000        0.0000        0.0000        0.0000        0.0000        0.0000        0.0000        0.0000        0.0000        0.0000        0.0000        0.0000        0.0000        0.0000        0.0000        0.0000        0.0000        0.0000        0.0000        0.0000        0.0000        0.0000        0.0000        0.0000        0.0000        0.0000        0.0000        0.0000        0.0000        0.0000        0.0000        0.0000        0.0000        0.0000        0.0000        0.0000        0.0000        0.0000        0.0000        0.0000        0.0000        0.0000       14.6246       17.1277       19.4169       24.7342       33.8537       25.8432       24.1554       23.2078       21.0306       21.0910       28.2576       27.8536       24.7618       24.3901       21.3550       18.0491       17.3727       22.4146       24.1281       24.5339       23.2745       25.7556       33.5411       40.9851       45.1302       38.5090       35.8675       33.8896       32.3238       30.8416       28.0888       27.2661       16.9380       17.9677       20.5108       30.4427       47.2096       33.2524       28.2055       30.4950       24.7189       37.3675       34.0239       27.9134       28.3690       36.1540       38.5431       28.5760       34.2799       31.2490       19.1197       18.9361       17.2899       16.5524       17.2148       15.3223       14.7539       16.1106       16.7296       15.6764       10.8365       10.3682       11.2260       10.6911       11.1940       11.4381        5.3214        4.2579        6.3455        7.1025        5.6123        4.4044        2.4810        1.6932        0.1046        0.0000        0.0000        0.0000        0.0000        0.0000        0.8591        0.0000        0.3624        0.3775        0.4739        0.5250        0.5906        0.4339        0.4851        0.5202        0.0000        0.0000        0.0000        3.0300       26.3643       31.4503       33.9857       33.5856        6.2100        0.0000        0.0000        0.0000        0.0000        0.0000        0.0000        0.0000        0.0000        0.0000        0.0000        0.0000        0.0000        0.0000        0.0000        0.0000        0.0000        0.0000        0.0000        0.0000        0.0000        0.0000        0.0000        0.0000        0.0000        0.0000        0.0000        0.0000        0.0000        0.0000        0.0000        0.0000        0.0000        0.0000        0.0000        0.0000        0.0000        0.0000        0.0000        0.0000        0.0000        0.0000        0.0000        0.0000        0.0000        0.0000        0.0000        0.0000        0.0000        0.0000        0.0000        0.0000        0.0000        0.0000
        0.0000        0.0000        0.0000        0.0000        0.0000        0.0000        0.0000        0.0000        0.0000        0.0000        0.0000        0.0000        0.0000        0.0000        0.0000        0.0000        0.0000        0.0000        0.0000        0.0000        0.0000        0.0000        0.0000        0.0000        0.0000        0.0000        0.0000        0.0000        0.0000        0.0000        0.0000        0.0000        0.0000        0.0000        0.0000        0.0000        0.0000        0.0000        0.0000        0.0000        0.0000        0.0000        0.0000        0.0000        0.0000        0.0000        0.0000        0.0000        0.0000        0.0000        0.0000        0.0000        0.0000        0.0000        0.0000        0.0000        0.0000        0.0000        0.0000        0.0000        0.0000        0.0000        0.0000        0.0000        0.0000        0.0000        0.0000        0.0000        0.0000        0.0000        0.0000        0.0000        0.0000        0.0000        0.0000        0.0000        0.0000        0.0000        0.0000        0.0000        0.0000        0.0000        0.0000        0.0000        0.0000        0.0000        0.0000        0.0000        0.0000        0.0000        0.0000        0.0000        0.0000        0.0000        0.0000        0.0000       16.6593       26.1860       23.2180       22.2932       34.3046       31.4191       29.0244       21.8777       21.1946       21.5894       25.5430       30.1266       27.6754       25.7639       24.0532       23.2760       20.3500       20.4314       25.6582       25.7877       38.2484       77.4912       29.6455       27.9842       36.4921       37.7848       27.8068       24.0062       22.6532       25.0830       25.1023       22.8702       20.6887       14.6813       21.4343       25.4344       23.0446       23.4597       30.2916       27.4151       29.6266       26.0217       28.3707       33.2685       29.0473       35.2101       16.8778       18.7953       18.1736       15.3170       17.9551       16.0044       14.7374       14.4264       13.3248       18.1812       16.8957       16.9111       14.5490       14.2245       12.6263       14.4978       16.4206       12.0928       11.9219       10.9491        9.0696        7.4498        6.9906        8.0899        6.6576        3.0052        2.4265        3.4683        1.6055        0.0000        0.0000        0.0000        0.0000        0.0168        0.0175        0.1307        0.1496        0.4926        0.6161        0.5344        0.3909        1.2904        1.3145        1.5167        0.0000        0.0000        0.0000        0.0000        0.0112       15.5021       19.3899       22.0826       26.6756        5.7300        0.0000        0.0000        0.0000        0.0000        0.0000        0.0000        0.0000        0.0000        0.0000        0.0000        0.0000        0.0000        0.0000        0.0000        0.0000        0.0000        0.0000        0.0000        0.0000        0.0000        0.0000        0.0000        0.0000        0.0000        0.0000        0.0000        0.0000        0.0000        0.0000        0.0000        0.0000        0.0000        0.0000        0.0000        0.0000        0.0000        0.0000        0.0000        0.0000        0.0000        0.0000        0.0000        0.0000        0.0000        0.0000        0.0000        0.0000        0.0000        0.0000        0.0000        0.0000        0.0000        0.0000
        0.0000        0.0000        0.0000        0.0000        0.0000        0.0000        0.0000        0.0000        0.0000        0.0000        0.0000        0.0000        0.0000        0.0000        0.0000        0.0000        0.0000        0.0000        0.0000        0.0000        0.0000        0.0000        0.0000        0.0000        0.0000        0.0000        0.0000        0.0000        0.0000        0.0000        0.0000        0.0000        0.0000        0.0000        0.0000        0.0000        0.0000        0.0000        0.0000        0.0000        0.0000        0.0000        0.0000        0.0000        0.0000        0.0000        0.0000        0.0000        0.0000        0.0000        0.0000        0.0000        0.0000        0.0000        0.0000        0.0000        0.0000        0.0000        0.0000        0.0000        0.0000        0.0000        0.0000        0.0000        0.0000        0.0000        0.0000        0.0000        0.0000        0.0000        0.0000        0.0000        0.0000        0.0000        0.0000        0.0000        0.0000        0.0000        0.0000        0.0000        0.0000        0.0000        0.0000        0.0000        0.0000        0.0000        0.0000        0.0000        0.0000        0.0000        0.0000        0.0000        0.0000        0.0000        0.0000        0.0000       16.6827       20.1275       20.1664       30.3738       25.9604       32.0859       24.0891       21.1282       20.4602       22.0435       24.4904       26.8095       27.0670       27.1683       22.9364       24.6582       24.6284       24.3264       28.6714       25.1897       32.3243       71.1882       78.4475       26.4724       39.4743       28.2651       22.7287       26.9701       25.8130       23.4032       21.4823       18.3141       13.1621       21.9222       21.5722       24.4461       26.7351       28.1122       29.8417       20.4342       26.7776       27.0227       28.0280       22.3583       16.1323       28.4833       18.0654       13.7170       16.0808       13.6586       12.8369       16.9070       13.8253       14.7166       18.3563       19.3035       16.4859       14.8809       13.7906       14.8507       11.1316       12.9809       11.0191       11.3944       10.3759       10.5874        9.4363        7.8985        6.7378        7.7718        5.9420        3.4105        2.0667        1.5144        1.1408        0.0000        0.0000        0.8293        0.0000        0.0399        0.0000        0.0000        0.0000        0.0000        0.0807        0.3128        0.1961        0.0000        0.0000        0.0000        0.0000        0.0000        0.0000        3.2439        0.0000       11.3938       14.8725       17.9393       22.3010        0.0000        0.0000        0.0000        0.0000        0.0000        0.0000        0.0000        0.0000        0.0000        0.0000        0.0000        0.0000        0.0000        0.0000        0.0000        0.0000        0.0000        0.0000        0.0000        0.0000        0.0000        0.0000        0.0000        0.0000        0.0000        0.0000        0.0000        0.0000        0.0000        0.0000        0.0000        0.0000        0.0000        0.0000        0.0000        0.0000        0.0000        0.0000        0.0000        0.0000        0.0000        0.0000        0.0000        0.0000        0.0000        0.0000        0.0000        0.0000        0.0000        0.0000        0.0000        0.0000        0.0000        0.0000
        0.0000        0.0000        0.0000        0.0000        0.0000        0.0000        0.0000        0.0000        0.0000        0.0000        0.0000        0.0000        0.0000        0.0000        0.0000        0.0000        0.0000        0.0000        0.0000        0.0000        0.0000        0.0000        0.0000        0.0000        0.0000        0.0000        0.0000        0.0000        0.0000        0.0000        0.0000        0.0000        0.0000        0.0000        0.0000        0.0000        0.0000        0.0000        0.0000        0.0000        0.0000        0.0000        0.0000        0.0000        0.0000        0.0000        0.0000        0.0000        0.0000        0.0000        0.0000        0.0000        0.0000        0.0000        0.0000        0.0000        0.0000        0.0000        0.0000        0.0000        0.0000        0.0000        0.0000        0.0000        0.0000        0.0000        0.0000        0.0000        0.0000        0.0000        0.0000        0.0000        0.0000        0.0000        0.0000        0.0000        0.0000        0.0000        0.0000        0.0000        0.0000        0.0000        0.0000        0.0000        0.0000        0.0000        0.0000        0.0000        0.0000        0.0000        0.0000        0.0000        0.0000        0.0000        0.0000        0.0000       15.1227       14.0934       19.5796       19.4372       22.5512       28.5546       26.0262       21.5385       21.8849       23.8342       21.4720       24.0236       23.6868       24.2950       23.1384       25.9655       19.4672       18.2256       25.2582       22.1642       23.0125       44.4248       42.0666       27.7905       33.7053       35.2451       28.8916       28.8480       21.5504       22.3478       16.0339       12.8082       15.8911       16.8313       21.4760       26.4908       30.1825       26.0223       26.2192       33.3870       39.1154       18.7299       17.8475       14.6051       13.7497       19.2495       19.2125       19.4537        9.4375       11.4714       14.5634       13.4808       13.5640       15.4999       11.5471       14.9605       14.5983       12.2543       12.2916       11.2227        9.6255        9.0602        8.6187       10.0315       10.4231        8.5275        7.6267        6.0662        5.2020        5.9360        6.3206        4.5552        1.7416        1.2459        1.6710        0.0000        1.2345        1.2970        0.0000        0.0000        0.1027        0.0900        0.0518        0.0000        0.0242        0.1009        0.0000        0.0000        0.0000        0.0000        0.0000        0.0000        3.1685        0.0000        0.0000       10.9027       14.2324       16.6661       18.7061        0.0000        0.0000        0.0000        0.0000        0.0000        0.0000        0.0000        0.0000        0.0000        0.0000        0.0000        0.0000        0.0000        0.0000        0.0000        0.0000        0.0000        0.0000        0.0000        0.0000        0.0000        0.0000        0.0000        0.0000        0.0000        0.0000        0.0000        0.0000        0.0000        0.0000        0.0000        0.0000        0.0000        0.0000        0.0000        0.0000        0.0000        0.0000        0.0000        0.0000        0.0000        0.0000        0.0000        0.0000        0.0000        0.0000        0.0000        0.0000        0.0000        0.0000        0.0000        0.0000        0.0000        0.0000
        0.0000        0.0000        0.0000        0.0000        0.0000        0.0000        0.0000        0.0000        0.0000        0.0000        0.0000        0.0000        0.0000        0.0000        0.0000        0.0000        0.0000        0.0000        0.0000        0.0000        0.0000        0.0000        0.0000        0.0000        0.0000        0.0000        0.0000        0.0000        0.0000        0.0000        0.0000        0.0000        0.0000        0.0000        0.0000        0.0000        0.0000        0.0000        0.0000        0.0000        0.0000        0.0000        0.0000        0.0000        0.0000        0.0000        0.0000        0.0000        0.0000        0.0000        0.0000        0.0000        0.0000        0.0000        0.0000        0.0000        0.0000        0.0000        0.0000        0.0000        0.0000        0.0000        0.0000        0.0000        0.0000        0.0000        0.0000        0.0000        0.0000        0.0000        0.0000        0.0000        0.0000        0.0000        0.0000        0.0000        0.0000        0.0000        0.0000        0.0000        0.0000        0.0000        0.0000        0.0000        0.0000        0.0000        0.0000        0.0000        0.0000        0.0000        0.0000        0.0000        0.0000        0.0000        0.0000        0.0000        0.0000       11.6653       17.3729       22.9010       20.3885       24.4167       23.3169       23.7816       22.3296       25.8800       21.8627       25.9369       20.5726       21.8299       20.8347       23.0435       22.7219       23.0444       18.2048       17.5377       20.7651       21.9904       29.5623       27.7268       25.1470       23.4382       22.4781       18.6634       15.4654       16.6269       15.6481       16.2271       15.5292       16.4096       13.5901       22.4532       24.3719       21.0474       20.5149       30.1465       30.5925       21.6068       22.5297       13.4014       16.8042       14.9990       18.7094        9.3727        8.3965        8.0682       11.9885       10.7186        9.5007        9.6430       11.0929       10.5199       11.1451        9.8719        9.1007        8.5746       11.0623        9.1150        6.6718        7.0113        7.6088        6.3753        5.4225        4.4738        8.5368        5.4302        4.8327        2.3727        1.2664        0.9050        1.7956        0.0000        0.0000        0.8249        0.0000        0.0476        0.0556        0.5844        0.0000        0.0000        0.0270        0.0000        0.0000        0.0000        0.0000        0.0000        0.0000        0.0000        0.0000        0.0336        0.0112       11.0281       15.7022       16.8005       19.8589        0.0000        0.0000        0.0000        0.0000        0.0000        0.0000        0.0000        0.0000        0.0000        0.0000        0.0000        0.0000        0.0000        0.0000        0.0000        0.0000        0.0000        0.0000        0.0000        0.0000        0.0000        0.0000        0.0000        0.0000        0.0000        0.0000        0.0000        0.0000        0.0000        0.0000        0.0000        0.0000        0.0000        0.0000        0.0000        0.0000        0.0000        0.0000        0.0000        0.0000        0.0000        0.0000        0.0000        0.0000        0.0000        0.0000        0.0000        0.0000        0.0000        0.0000        0.0000        0.0000        0.0000        0.0000
        0.0000        0.0000        0.0000        0.0000        0.0000        0.0000        0.0000        0.0000        0.0000        0.0000        0.0000        0.0000        0.0000        0.0000        0.0000        0.0000        0.0000        0.0000        0.0000        0.0000        0.0000        0.0000        0.0000        0.0000        0.0000        0.0000        0.0000        0.0000        0.0000        0.0000        0.0000        0.0000        0.0000        0.0000        0.0000        0.0000        0.0000        0.0000        0.0000        0.0000        0.0000        0.0000        0.0000        0.0000        0.0000        0.0000        0.0000        0.0000        0.0000        0.0000        0.0000        0.0000        0.0000        0.0000        0.0000        0.0000        0.0000        0.0000        0.0000        0.0000        0.0000        0.0000        0.0000        0.0000        0.0000        0.0000        0.0000        0.0000        0.0000        0.0000        0.0000        0.0000        0.0000        0.0000        0.0000        0.0000        0.0000        0.0000        0.0000        0.0000        0.0000        0.0000        0.0000        0.0000        0.0000        0.0000        0.0000        0.0000        0.0000        0.0000        0.0000        0.0000        0.0000        0.0000        0.0000        0.0000       18.4621       12.1888       21.3529       16.0930        0.0000       18.9224       20.9462       23.9254       23.6293       28.4950       24.6738       21.9648       22.4214       23.0699       15.2301       11.2713       13.6772       14.4573       22.4517       21.0471       12.9867       12.2106       15.4568       28.7246       20.3614       14.1208       12.7638       15.9696       16.5949       17.6141       19.9403       16.7164       14.0268       12.1374       13.5513       23.8987       23.8895       23.7793       23.8503       21.8219       18.8769       16.5658       19.5434       11.1362       13.0832       12.5417        8.6240        8.1751        7.2659        7.0155        7.3828        9.4139       10.7466       10.8878        9.6041        9.1409       10.1262        8.9959        7.5048        4.9783        4.4057        5.0164        4.6106        1.2429        0.8977        0.8070        0.9090        1.0700       32.7052        1.4452        0.6461        0.7773        0.5805        0.4213        0.3012        0.0000        0.0000        0.3147        0.0120        0.0000        0.0142        0.8983        0.0000        0.0000        0.0000        0.0000        0.0000        0.0000        6.0600        0.4200        0.0000        5.1219        5.3770        7.6952       11.8263       19.0264       24.1497       28.2223        0.0000        0.0000        0.0000        0.0000        0.0000        0.0000        0.0000        0.0000        0.0000        0.0000        0.0000        0.0000        0.0000        0.0000        0.0000        0.0000        0.0000        0.0000        0.0000        0.0000        0.0000        0.0000        0.0000        0.0000        0.0000        0.0000        0.0000        0.0000        0.0000        0.0000        0.0000        0.0000        0.0000        0.0000        0.0000        0.0000        0.0000        0.0000        0.0000        0.0000        0.0000        0.0000        0.0000        0.0000        0.0000        0.0000        0.0000        0.0000        0.0000        0.0000        0.0000        0.0000        0.0000        0.0000        0.0000
        0.0000        0.0000        0.0000        0.0000        0.0000        0.0000        0.0000        0.0000        0.0000        0.0000        0.0000        0.0000        0.0000        0.0000        0.0000        0.0000        0.0000        0.0000        0.0000        0.0000        0.0000        0.0000        0.0000        0.0000        0.0000        0.0000        0.0000        0.0000        0.0000        0.0000        0.0000        0.0000        0.0000        0.0000        0.0000        0.0000        0.0000        0.0000        0.0000        0.0000        0.0000        0.0000        0.0000        0.0000        0.0000        0.0000        0.0000        0.0000        0.0000        0.0000        0.0000        0.0000        0.0000        0.0000        0.0000        0.0000        0.0000        0.0000        0.0000        0.0000        0.0000        0.0000        0.0000        0.0000        0.0000        0.0000        0.0000        0.0000        0.0000        0.0000        0.0000        0.0000        0.0000        0.0000        0.0000        0.0000        0.0000        0.0000        0.0000        0.0000        0.0000        0.0000        0.0000        0.0000        0.0000        0.0000        0.0000        0.0000        0.0000        0.0000        0.0000        0.0000        0.0000        0.0000        0.0000        0.0000        0.0000       13.4330        0.0000        0.0000        0.0000       17.8878       23.2675       22.0996       23.7470       31.0770       24.5874       19.4836       18.8946       15.2387       15.0550        8.2440        9.8401       19.2483       12.8390        8.8748       11.7741       13.0427        7.5539        8.3152        8.1909       15.1004       16.4054       22.5845       25.9959       21.1759       19.6348       17.4692       11.7369       11.4557       12.6224       18.2591       19.6196       17.3988       17.1283       17.9781       15.7258       14.9864       13.8585       15.6963        9.2233        8.4121        7.6373        9.1266        9.6598        6.1370        8.1630        9.5216       11.6937       11.4152        8.5170        8.0348        7.5188        7.8416        7.1340        3.8172        2.8736        2.3164        1.9928        0.5190        0.3952        0.3187        0.3020        0.4424        8.0403        0.3612        0.2945        0.3694        0.2945        0.2246        0.2023        0.0803        0.4181        0.0000        0.0503        0.0738        0.1442        0.0000        0.0000        0.0000        0.0000        0.0000        0.0000        0.0000        5.6400        2.1600        0.0000        6.4336        7.2105        9.6547       13.6342       21.4045       26.5761       29.7360        0.0000        0.0000        0.0000        0.0000        0.0000        0.0000        0.0000        0.0000        0.0000        0.0000        0.0000        0.0000        0.0000        0.0000        0.0000        0.0000        0.0000        0.0000        0.0000        0.0000        0.0000        0.0000        0.0000        0.0000        0.0000        0.0000        0.0000        0.0000        0.0000        0.0000        0.0000        0.0000        0.0000        0.0000        0.0000        0.0000        0.0000        0.0000        0.0000        0.0000        0.0000        0.0000        0.0000        0.0000        0.0000        0.0000        0.0000        0.0000        0.0000        0.0000        0.0000        0.0000        0.0000        0.0000        0.0000
        0.0000        0.0000        0.0000        0.0000        0.0000        0.0000        0.0000        0.0000        0.0000        0.0000        0.0000        0.0000        0.0000        0.0000        0.0000        0.0000        0.0000        0.0000        0.0000        0.0000        0.0000        0.0000        0.0000        0.0000        0.0000        0.0000        0.0000        0.0000        0.0000        0.0000        0.0000        0.0000        0.0000        0.0000        0.0000        0.0000        0.0000        0.0000        0.0000        0.0000        0.0000        0.0000        0.0000        0.0000        0.0000        0.0000        0.0000        0.0000        0.0000        0.0000        0.0000        0.0000        0.0000        0.0000        0.0000        0.0000        0.0000        0.0000        0.0000        0.0000        0.0000        0.0000        0.0000        0.0000        0.0000        0.0000        0.0000        0.0000        0.0000        0.0000        0.0000        0.0000        0.0000        0.0000        0.0000        0.0000        0.0000        0.0000        0.0000        0.0000        0.0000        0.0000        0.0000        0.0000        0.0000        0.0000        0.0000        0.0000        0.0000        0.0000        0.0000        0.0000        0.0000        0.0000        0.0000        0.0000        0.0000        0.0000        0.0000        0.0000        0.0000       18.7745       20.0514       20.1036       20.0884       21.1703       19.4277       16.6804       12.3885       11.0852       10.5506        7.1984        9.1586       10.2243        6.0404        4.6530        4.7195       11.1310        9.7874       12.4537       13.8252       13.9729       22.9175       25.1116       28.7046       23.5621       16.6660       13.3363       11.8857       11.3800       11.8466       14.8396       15.7717       19.1191       15.7905       14.5213       20.3404       17.4909       12.4170        9.1406        8.2191        7.5094        9.4211        6.4253        5.6796        5.4901        5.8500        8.7916        9.3039        8.9849       10.0898        6.8580        5.9931        5.2478        4.3529        2.5889        1.8969        1.5076        1.0586        0.2358        0.1252        0.0697        0.0693        0.1167        0.1159        0.1174        0.1036        0.1443        0.1322        0.1104        0.7665        0.0000        0.0000        0.4966        0.0000        0.3513        0.0000        0.0000        0.0000        0.0000        0.0000        0.0000        0.0000        3.8100        7.1100        0.0300        0.0000        6.4391        7.2167        9.4933       14.7116       20.1250       24.9861       27.9827        0.0000        0.0000        0.0000        0.0000        0.0000        0.0000        0.0000        0.0000        0.0000        0.0000        0.0000        0.0000        0.0000        0.0000        0.0000        0.0000        0.0000        0.0000        0.0000        0.0000        0.0000        0.0000        0.0000        0.0000        0.0000        0.0000        0.0000        0.0000        0.0000        0.0000        0.0000        0.0000        0.0000        0.0000        0.0000        0.0000        0.0000        0.0000        0.0000        0.0000        0.0000        0.0000        0.0000        0.0000        0.0000        0.0000        0.0000        0.0000        0.0000        0.0000        0.0000        0.0000        0.0000        0.0000        0.0000
        0.0000        0.0000        0.0000        0.0000        0.0000        0.0000        0.0000        0.0000        0.0000        0.0000        0.0000        0.0000        0.0000        0.0000        0.0000        0.0000        0.0000        0.0000        0.0000        0.0000        0.0000        0.0000        0.0000        0.0000        0.0000        0.0000        0.0000        0.0000        0.0000        0.0000        0.0000        0.0000        0.0000        0.0000        0.0000        0.0000        0.0000        0.0000        0.0000        0.0000        0.0000        0.0000        0.0000        0.0000        0.0000        0.0000        0.0000        0.0000        0.0000        0.0000        0.0000        0.0000        0.0000        0.0000        0.0000        0.0000        0.0000        0.0000        0.0000        0.0000        0.0000        0.0000        0.0000        0.0000        0.0000        0.0000        0.0000        0.0000        0.0000        0.0000        0.0000        0.0000        0.0000        0.0000        0.0000        0.0000        0.0000        0.0000        0.0000        0.0000        0.0000        0.0000        0.0000        0.0000        0.0000        0.0000        0.0000        0.0000        0.0000        0.0000        0.0000        0.0000        0.0000        0.0000        0.0000        0.0000        0.0000        0.0000        0.0000        0.0000        0.0000        0.0000       13.8730       15.5855       16.2154       15.4781       13.4866       12.3369       10.3968        9.4992        9.3899        8.6551       11.0804        6.0228        5.9427        4.6485        6.5543       15.1743        8.6895       10.9313       16.7340       12.5467       25.8591       30.2850       32.6803       23.9569       21.2620       23.2081       16.2762       15.0307       11.4453       13.9643       16.0312       13.7320       13.0338       11.9670       11.2744       14.2072       10.5859        8.1986        7.6210        6.9952        6.4051        6.0229        5.4310        8.9832        5.3307        8.1679       10.9732       12.4372        8.2430        5.2432        5.3915        5.7432        3.2379        1.9686        1.3758        0.9913        0.7508        0.1685        0.0895        0.0498        0.0495        0.0835        0.0829        0.0798        0.0740        0.1257        0.2645        0.0789        0.1904        0.0138        0.0000        0.0000        0.0000        0.2101        0.3561        0.0000        0.0000        0.0000        0.0000        0.0000        0.0000        0.0000        1.5900        0.0300        0.8100        5.1347        5.3951        7.2226       10.4563       16.4436       20.4309       22.9593        0.0000        0.0000        0.0000        0.0000        0.0000        0.0000        0.0000        0.0000        0.0000        0.0000        0.0000        0.0000        0.0000        0.0000        0.0000        0.0000        0.0000        0.0000        0.0000        0.0000        0.0000        0.0000        0.0000        0.0000        0.0000        0.0000        0.0000        0.0000        0.0000        0.0000        0.0000        0.0000        0.0000        0.0000        0.0000        0.0000        0.0000        0.0000        0.0000        0.0000        0.0000        0.0000        0.0000        0.0000        0.0000        0.0000        0.0000        0.0000        0.0000        0.0000        0.0000        0.0000        0.0000        0.0000        0.0000
        0.0000        0.0000        0.0000        0.0000        0.0000        0.0000        0.0000        0.0000        0.0000        0.0000        0.0000        0.0000        0.0000        0.0000        0.0000        0.0000        0.0000        0.0000        0.0000        0.0000        0.0000        0.0000        0.0000        0.0000        0.0000        0.0000        0.0000        0.0000        0.0000        0.0000        0.0000        0.0000        0.0000        0.0000        0.0000        0.0000        0.0000        0.0000        0.0000        0.0000        0.0000        0.0000        0.0000        0.0000        0.0000        0.0000        0.0000        0.0000        0.0000        0.0000        0.0000        0.0000        0.0000        0.0000        0.0000        0.0000        0.0000        0.0000        0.0000        0.0000        0.0000        0.0000        0.0000        0.0000        0.0000        0.0000        0.0000        0.0000        0.0000        0.0000        0.0000        0.0000        0.0000        0.0000        0.0000        0.0000        0.0000        0.0000        0.0000        0.0000        0.0000        0.0000        0.0000        0.0000        0.0000        0.0000        0.0000        0.0000        0.0000        0.0000        0.0000        0.0000        0.0000        0.0000        0.0000        0.0000        0.0000        0.0000        0.0000        0.0000        0.0000        0.0000        0.0000        9.9871        9.0289        8.6994        7.8467        3.4067        2.7917        2.6772        2.4403        7.1055        6.6675        7.7386        9.5065       11.0790       10.2404       11.8892       11.8848       20.8694       29.5520       34.8461       42.2032       55.6498       46.5664       42.4435       38.4785        0.0000        0.0000       21.6517       15.4530       12.8457       12.2740       11.8257       10.8496        6.5576        7.7175        6.6306        6.0807        7.3893        7.1711        6.8067        6.3914        7.0984        6.7869        6.5600        7.1097        5.7369        5.2228        5.2032        4.8964        1.7201        1.3808        1.1760        1.1109        0.0068        0.0204        0.0232        0.0197        0.0530        0.2741        0.1960        0.9242        0.0000        0.0000        0.0000        0.0000        0.0000        0.0000        0.0105        0.0000        0.0000        0.0000        0.0000        0.0000        0.0000        0.0000        0.0000        0.0000        0.0000        0.0000        0.0000        0.0000        0.0000        0.0000        0.0000        0.0000        0.7347        0.0385        0.0479        0.2736        9.1563       12.4666        0.0000        0.0000        0.0000        0.0000        0.0000        0.0000        0.0000        0.0000        0.0000        0.0000        0.0000        0.0000        0.0000        0.0000        0.0000        0.0000        0.0000        0.0000        0.0000        0.0000        0.0000        0.0000        0.0000        0.0000        0.0000        0.0000        0.0000        0.0000        0.0000        0.0000        0.0000        0.0000        0.0000        0.0000        0.0000        0.0000        0.0000        0.0000        0.0000        0.0000        0.0000        0.0000        0.0000        0.0000        0.0000        0.0000        0.0000        0.0000        0.0000        0.0000        0.0000        0.0000        0.0000        0.0000        0.0000        0.0000
        0.0000        0.0000        0.0000        0.0000        0.0000        0.0000        0.0000        0.0000        0.0000        0.0000        0.0000        0.0000        0.0000        0.0000        0.0000        0.0000        0.0000        0.0000        0.0000        0.0000        0.0000        0.0000        0.0000        0.0000        0.0000        0.0000        0.0000        0.0000        0.0000        0.0000        0.0000        0.0000        0.0000        0.0000        0.0000        0.0000        0.0000        0.0000        0.0000        0.0000        0.0000        0.0000        0.0000        0.0000        0.0000        0.0000        0.0000        0.0000        0.0000        0.0000        0.0000        0.0000        0.0000        0.0000        0.0000        0.0000        0.0000        0.0000        0.0000        0.0000        0.0000        0.0000        0.0000        0.0000        0.0000        0.0000        0.0000        0.0000        0.0000        0.0000        0.0000        0.0000        0.0000        0.0000        0.0000        0.0000        0.0000        0.0000        0.0000        0.0000        0.0000        0.0000        0.0000        0.0000        0.0000        0.0000        0.0000        0.0000        0.0000        0.0000        0.0000        0.0000        0.0000        0.0000        0.0000        0.0000        0.0000        0.0000        0.0000        0.0000        0.0000        0.0000        0.0000        5.6148        5.4917        5.5287        4.6172        2.1058        1.8138        1.2789        1.3374        6.2042        5.9326        7.7410        8.1378        8.0379       14.4246       69.6759       20.6724       27.1719       65.9265       36.4378       39.4169       71.9279       58.3863       45.8481        0.0000        0.0000        0.0000        0.0000        0.0000        0.0000       11.7225        9.1967        8.1372        4.7525        4.0457        4.0532        4.5681        5.8682        6.9896        7.2093        7.7096        6.9048        6.6222        5.8264        5.9734        4.4866        4.1053        4.1039        2.8110        1.0890        0.7338        0.6271        0.4708        0.0496        0.1284        0.1840        0.0799        0.2929        0.3728        0.0247        0.0832        0.0026        0.0000        0.0000        0.0363        0.0000        0.0574        0.0000        0.0000        0.0000        0.0000        0.0000        0.0000        0.0000        0.0000        0.0000        0.0000        0.0000        0.0000        0.0000        0.0000        0.0000        0.0000        0.0000        0.0000        0.0000        0.0000        0.0384        0.2136        7.0788        8.4755       12.0638        0.0000        0.0000        0.0000        0.0000        0.0000        0.0000        0.0000        0.0000        0.0000        0.0000        0.0000        0.0000        0.0000        0.0000        0.0000        0.0000        0.0000        0.0000        0.0000        0.0000        0.0000        0.0000        0.0000        0.0000        0.0000        0.0000        0.0000        0.0000        0.0000        0.0000        0.0000        0.0000        0.0000        0.0000        0.0000        0.0000        0.0000        0.0000        0.0000        0.0000        0.0000        0.0000        0.0000        0.0000        0.0000        0.0000        0.0000        0.0000        0.0000        0.0000        0.0000        0.0000        0.0000        0.0000        0.0000
        0.0000        0.0000        0.0000        0.0000        0.0000        0.0000        0.0000        0.0000        0.0000        0.0000        0.0000        0.0000        0.0000        0.0000        0.0000        0.0000        0.0000        0.0000        0.0000        0.0000        0.0000        0.0000        0.0000        0.0000        0.0000        0.0000        0.0000        0.0000        0.0000        0.0000        0.0000        0.0000        0.0000        0.0000        0.0000        0.0000        0.0000        0.0000        0.0000        0.0000        0.0000        0.0000        0.0000        0.0000        0.0000        0.0000        0.0000        0.0000        0.0000        0.0000        0.0000        0.0000        0.0000        0.0000        0.0000        0.0000        0.0000        0.0000        0.0000        0.0000        0.0000        0.0000        0.0000        0.0000        0.0000        0.0000        0.0000        0.0000        0.0000        0.0000        0.0000        0.0000        0.0000        0.0000        0.0000        0.0000        0.0000        0.0000        0.0000        0.0000        0.0000        0.0000        0.0000        0.0000        0.0000        0.0000        0.0000        0.0000        0.0000        0.0000        0.0000        0.0000        0.0000        0.0000        0.0000        0.0000        0.0000        0.0000        0.0000        0.0000        0.0000        0.0000        0.0000        3.0014        3.2530        3.6871        3.1148        1.2067        0.7283        0.7267        0.9438        3.6358        6.6298        6.5278        5.6341        7.7190       14.5773        0.0000       16.2945       26.8658        0.0000        0.0000       37.7965       43.8729        0.0000        0.0000        0.0000        0.0000        0.0000        0.0000        0.0000        0.0000        8.4862        7.2774        6.3065        3.6362        3.0090        3.0666        3.6979        5.9698        6.5438        6.1638        7.1455        9.3493        6.7586        6.3116        5.4728        4.8536        3.3622        4.1111        2.0616        0.8395        0.6982        0.3705        0.2939        0.1868        0.2056        0.2002        0.1340        1.1695        0.1080        0.0577        0.0705        0.0480        0.0607        0.0097        0.0000        0.0000        0.0000        0.0000        0.0000        0.0000        0.0000        0.0000        0.0000        0.0000        0.0000        0.0000        0.0000        0.0000        0.0000        0.0000        0.0000        0.0000        0.0000        0.0000        0.0000        0.0383        0.0865        0.0000        1.2333        4.5612        0.0000        0.0000        0.0000        0.0000        0.0000        0.0000        0.0000        0.0000        0.0000        0.0000        0.0000        0.0000        0.0000        0.0000        0.0000        0.0000        0.0000        0.0000        0.0000        0.0000        0.0000        0.0000        0.0000        0.0000        0.0000        0.0000        0.0000        0.0000        0.0000        0.0000        0.0000        0.0000        0.0000        0.0000        0.0000        0.0000        0.0000        0.0000        0.0000        0.0000        0.0000        0.0000        0.0000        0.0000        0.0000        0.0000        0.0000        0.0000        0.0000        0.0000        0.0000        0.0000        0.0000        0.0000        0.0000        0.0000        0.0000
        0.0000        0.0000        0.0000        0.0000        0.0000        0.0000        0.0000        0.0000        0.0000        0.0000        0.0000        0.0000        0.0000        0.0000        0.0000        0.0000        0.0000        0.0000        0.0000        0.0000        0.0000        0.0000        0.0000        0.0000        0.0000        0.0000        0.0000        0.0000        0.0000        0.0000        0.0000        0.0000        0.0000        0.0000        0.0000        0.0000        0.0000        0.0000        0.0000        0.0000        0.0000        0.0000        0.0000        0.0000        0.0000        0.0000        0.0000        0.0000        0.0000        0.0000        0.0000        0.0000        0.0000        0.0000        0.0000        0.0000        0.0000        0.0000        0.0000        0.0000        0.0000        0.0000        0.0000        0.0000        0.0000        0.0000        0.0000        0.0000        0.0000        0.0000        0.0000        0.0000        0.0000        0.0000        0.0000        0.0000        0.0000        0.0000        0.0000        0.0000        0.0000        0.0000        0.0000        0.0000        0.0000        0.0000        0.0000        0.0000        0.0000        0.0000        0.0000        0.0000        0.0000        0.0000        0.0000        0.0000        0.0000        0.0000        0.0000        0.0000        0.0000        0.0000        0.0000        2.4721        2.4763        2.9800        2.9687        0.8269        0.6083        1.1321        0.7780        3.2168        4.3227        4.3774        0.0000        0.0000        0.0000        0.0000        0.0000        0.0000        0.0000        0.0000        0.0000        0.0000        0.0000        0.0000        0.0000        0.0000        0.0000        0.0000        0.0000        0.0000        0.0000        5.6038        5.0193        3.1044        2.7338        3.0597        5.0106        7.1711        7.7362        6.5847        5.6936        6.9483        6.4779        5.1752        4.2501        3.0084        2.7530        2.1274        2.2114        0.8792        0.4983        0.3646        0.3651        0.2364        0.2249        0.1714        0.1665        0.1141        0.1105        0.0933        0.2310        0.0368        0.0663        0.0242        0.0000        0.0000        0.0000        0.0000        0.0000        0.0000        0.0000        0.0000        0.0000        0.0000        0.0000        0.0000        0.0000        0.0000        0.0000        0.0000        0.0000        0.0000        0.0000        0.0000        0.0000        0.0000        0.0577        0.0096        0.1947        0.0000        6.0809       15.3421        0.0000        0.0000        0.0000        0.0000        0.0000        0.0000        0.0000        0.0000        0.0000        0.0000        0.0000        0.0000        0.0000        0.0000        0.0000        0.0000        0.0000        0.0000        0.0000        0.0000        0.0000        0.0000        0.0000        0.0000        0.0000        0.0000        0.0000        0.0000        0.0000        0.0000        0.0000        0.0000        0.0000        0.0000        0.0000        0.0000        0.0000        0.0000        0.0000        0.0000        0.0000        0.0000        0.0000        0.0000        0.0000        0.0000        0.0000        0.0000        0.0000        0.0000        0.0000        0.0000        0.0000        0.0000        0.0000
        0.0000        0.0000        0.0000        0.0000        0.0000        0.0000        0.0000        0.0000        0.0000        0.0000        0.0000        0.0000        0.0000        0.0000        0.0000        0.0000        0.0000        0.0000        0.0000        0.0000        0.0000        0.0000        0.0000        0.0000        0.0000        0.0000        0.0000        0.0000        0.0000        0.0000        0.0000        0.0000        0.0000        0.0000        0.0000        0.0000        0.0000        0.0000        0.0000        0.0000        0.0000        0.0000        0.0000        0.0000        0.0000        0.0000        0.0000        0.0000        0.0000        0.0000        0.0000        0.0000        0.0000        0.0000        0.0000        0.0000        0.0000        0.0000        0.0000        0.0000        0.0000        0.0000        0.0000        0.0000        0.0000        0.0000        0.0000        0.0000        0.0000        0.0000        0.0000        0.0000        0.0000        0.0000        0.0000        0.0000        0.0000        0.0000        0.0000        0.0000        0.0000        0.0000        0.0000        0.0000        0.0000        0.0000        0.0000        0.0000        0.0000        0.0000        0.0000        0.0000        0.0000        0.0000        0.0000        0.0000        0.0000        0.0000        0.0000        0.0000        0.0000        0.0000        0.0000        0.0000        0.0000        0.0600        0.3206        0.9333        0.4916        0.5154        0.7953        2.7747        4.2588        3.9870        4.4150        0.0000        0.0000        0.0000        0.0000        0.0000        0.0000        0.0000        0.0000        0.0000        0.0000        0.0000        0.0000        0.0000        0.0000        0.0000        0.0000        0.0000        0.0000        1.2417        1.2395        3.1410        3.0288        3.5348        4.5341        7.9901        9.0369       12.1026        8.0175        4.9910        4.2063        3.3985        2.7857        0.4542        5.9410        0.9361        0.3994        0.3939        0.3284        0.3170        0.3696        0.5417        0.5140        5.3278        7.2881        0.3292        0.2152        0.1416        0.0314        0.3300        0.6300        0.0000        0.0000        0.0000        0.0000        0.0000        0.0000        0.0000        0.0000        0.0000        0.0000        0.0000        0.0000        0.0000        0.0000        0.0000        0.0000        0.0000        0.0000        0.0000        0.0000        0.0000        0.0000        0.0000        0.0000        2.6426        4.7845        0.0000       12.8700       38.1600        0.0000        0.0000        0.0000        0.0000        0.0000        0.0000        0.0000        0.0000        0.0000        0.0000        0.0000        0.0000        0.0000        0.0000        0.0000        0.0000        0.0000        0.0000        0.0000        0.0000        0.0000        0.0000        0.0000        0.0000        0.0000        0.0000        0.0000        0.0000        0.0000        0.0000        0.0000        0.0000        0.0000        0.0000        0.0000        0.0000        0.0000        0.0000        0.0000        0.0000        0.0000        0.0000        0.0000        0.0000        0.0000        0.0000        0.0000        0.0000        0.0000        0.0000        0.0000        0.0000        0.0000        0.0000        0.0000
        0.0000        0.0000        0.0000        0.0000        0.0000        0.0000        0.0000        0.0000        0.0000        0.0000        0.0000        0.0000        0.0000        0.0000        0.0000        0.0000        0.0000        0.0000        0.0000        0.0000        0.0000        0.0000        0.0000        0.0000        0.0000        0.0000        0.0000        0.0000        0.0000        0.0000        0.0000        0.0000        0.0000        0.0000        0.0000        0.0000        0.0000        0.0000        0.0000        0.0000        0.0000        0.0000        0.0000        0.0000        0.0000        0.0000        0.0000        0.0000        0.0000        0.0000        0.0000        0.0000        0.0000        0.0000        0.0000        0.0000        0.0000        0.0000        0.0000        0.0000        0.0000        0.0000        0.0000        0.0000        0.0000        0.0000        0.0000        0.0000        0.0000        0.0000        0.0000        0.0000        0.0000        0.0000        0.0000        0.0000        0.0000        0.0000        0.0000        0.0000        0.0000        0.0000        0.0000        0.0000        0.0000        0.0000        0.0000        0.0000        0.0000        0.0000        0.0000        0.0000        0.0000        0.0000        0.0000        0.0000        0.0000        0.0000        0.0000        0.0000        0.0000        0.0000        0.0000        0.0000        0.0000        0.0000        0.0114        0.5850        0.2285        0.3688        0.6623        2.3579        3.0693        3.2857        3.0083        0.0000        0.0000        0.0000        0.0000        0.0000        0.0000        0.0000        0.0000        0.0000        0.0000        0.0000        0.0000        0.0000        0.0000        0.0000        0.0000        0.0000        0.0000        0.0000        0.0000        2.4739        2.6820        3.4603        4.5575        7.9101        9.3430        8.8641        7.6317        4.7479        4.0654        5.4831        2.2870        0.6492        0.6372        0.6656        0.4150        0.4041        0.3451        2.2258        4.2255        2.2273        9.1471       13.7584        9.3762        0.0312        0.0000        0.0000        0.0756        0.0000        0.0000        0.0000        0.0000        0.0000        0.0000        0.0000        0.0000        0.0000        0.0000        0.0000        0.0000        0.0000        0.0000        0.0000        0.0000        0.0000        0.0000        0.0000        0.0000        0.0000        0.0000        0.0000        0.0000        0.0000        0.0000        3.4900        9.8669        0.0000        0.0000        0.0000        0.0000        0.0000        0.0000        0.0000        0.0000        0.0000        0.0000        0.0000        0.0000        0.0000        0.0000        0.0000        0.0000        0.0000        0.0000        0.0000        0.0000        0.0000        0.0000        0.0000        0.0000        0.0000        0.0000        0.0000        0.0000        0.0000        0.0000        0.0000        0.0000        0.0000        0.0000        0.0000        0.0000        0.0000        0.0000        0.0000        0.0000        0.0000        0.0000        0.0000        0.0000        0.0000        0.0000        0.0000        0.0000        0.0000        0.0000        0.0000        0.0000        0.0000        0.0000        0.0000        0.0000        0.0000        0.0000
[truncated: 212,709 more chars]
