# Supplementary material for: Multidimensional evaluation of the TRMM 3B43V7 satellite-based precipitation product in mainland China from 1998–2016
Source: PeerJ. 2020 Feb 20;8:e8615. doi: 10.7717/peerj.8615 (PMC7036276; doi:10.7717/peerj.8615)
Supplement: Supplemental Information 2 [file peerj-08-8615-s002.zip › TRMM_3B43 data/TRMM 3B43 data-Year-Month/2004-01.txt]

ncols         249
nrows         175
xllcorner     73.250
yllcorner     6.500
cellsize      0.25000
        0.0000        0.0000        0.0000        0.0000        0.0000        0.0000        0.0000        0.0000        0.0000        0.0000        0.0000        0.0000        0.0000        0.0000        0.0000        0.0000        0.0000        0.0000        0.0000        0.0000        0.0000        0.0000        0.0000        0.0000        0.0000        0.0000        0.0000        0.0000        0.0000        0.0000        0.0000        0.0000        0.0000        0.0000        0.0000        0.0000        0.0000        0.0000        0.0000        0.0000        0.0000        0.0000        0.0000        0.0000        0.0000        0.0000        0.0000        0.0000        0.0000        0.0000        0.0000        0.0000        0.0000        0.0000        0.0000        0.0000        0.0000        0.0000        0.0000        0.0000        0.0000        0.0000        0.0000        0.0000        0.0000        0.0000        0.0000        0.0000        0.0000        0.0000        0.0000        0.0000        0.0000        0.0000        0.0000        0.0000        0.0000        0.0000        0.0000        0.0000        0.0000        0.0000        0.0000        0.0000        0.0000        0.0000        0.0000        0.0000        0.0000        0.0000        0.0000        0.0000        0.0000        0.0000        0.0000        0.0000        0.0000        0.0000        0.0000        0.0000        0.0000        0.0000        0.0000        0.0000        0.0000        0.0000        0.0000        0.0000        0.0000        0.0000        0.0000        0.0000        0.0000        0.0000        0.0000        0.0000        0.0000        0.0000        0.0000        0.0000        0.0000        0.0000        0.0000        0.0000        0.0000        0.0000        0.0000        0.0000        0.0000        0.0000        0.0000        0.0000        0.0000        0.0000        0.0000        0.0000        0.0000        0.0000        0.0000        0.0000        0.0000        0.0000        0.0000        0.0000        0.0000        0.0000        0.0000        0.0000        0.0000        0.0000        0.0000        0.0000        0.0000        0.0000        0.0000        0.0000        0.0000        0.0000        0.0000        0.0000        0.0000        0.0000        0.0000        0.0000        0.0000        0.0000        0.0000        0.0000        0.0000        0.0000        0.0000        0.0000        0.0000        3.0454        2.7069        3.2120        0.0000        0.0000        0.0000        2.2368        2.0840        1.9991        1.8625        1.8836        2.1246        2.1396        2.0045        2.1191        2.3568        2.3777        2.6267        2.3088        2.1565        1.9495        1.8403        2.0138        2.1075        2.3667        2.8333        3.1508        3.0233        3.2278        3.9266        4.2528        4.4418        4.7364        5.6643        5.8100        6.7207        8.5253        9.2728       10.2964       11.9786       14.1017       15.7240       15.1485       15.5823       16.1046       16.1873        0.0000        0.0000        0.0000        0.0000        0.0000        0.0000        0.0000        0.0000        0.0000        0.0000        0.0000        0.0000        0.0000        0.0000        0.0000        0.0000        0.0000        0.0000        0.0000        0.0000        0.0000        0.0000        0.0000        0.0000        0.0000        0.0000        0.0000        0.0000        0.0000        0.0000
        0.0000        0.0000        0.0000        0.0000        0.0000        0.0000        0.0000        0.0000        0.0000        0.0000        0.0000        0.0000        0.0000        0.0000        0.0000        0.0000        0.0000        0.0000        0.0000        0.0000        0.0000        0.0000        0.0000        0.0000        0.0000        0.0000        0.0000        0.0000        0.0000        0.0000        0.0000        0.0000        0.0000        0.0000        0.0000        0.0000        0.0000        0.0000        0.0000        0.0000        0.0000        0.0000        0.0000        0.0000        0.0000        0.0000        0.0000        0.0000        0.0000        0.0000        0.0000        0.0000        0.0000        0.0000        0.0000        0.0000        0.0000        0.0000        0.0000        0.0000        0.0000        0.0000        0.0000        0.0000        0.0000        0.0000        0.0000        0.0000        0.0000        0.0000        0.0000        0.0000        0.0000        0.0000        0.0000        0.0000        0.0000        0.0000        0.0000        0.0000        0.0000        0.0000        0.0000        0.0000        0.0000        0.0000        0.0000        0.0000        0.0000        0.0000        0.0000        0.0000        0.0000        0.0000        0.0000        0.0000        0.0000        0.0000        0.0000        0.0000        0.0000        0.0000        0.0000        0.0000        0.0000        0.0000        0.0000        0.0000        0.0000        0.0000        0.0000        0.0000        0.0000        0.0000        0.0000        0.0000        0.0000        0.0000        0.0000        0.0000        0.0000        0.0000        0.0000        0.0000        0.0000        0.0000        0.0000        0.0000        0.0000        0.0000        0.0000        0.0000        0.0000        0.0000        0.0000        0.0000        0.0000        0.0000        0.0000        0.0000        0.0000        0.0000        0.0000        0.0000        0.0000        0.0000        0.0000        0.0000        0.0000        0.0000        0.0000        0.0000        0.0000        0.0000        0.0000        0.0000        0.0000        0.0000        0.0000        0.0000        0.0000        0.0000        0.0000        0.0000        0.0000        0.0000        0.0000        0.0000        0.0000        0.0000        0.0000        0.0000        1.7296        1.6537        1.5501        1.8599        1.2151        0.9953        0.9778        1.6067        1.9941        2.0359        2.1467        2.1306        2.0680        2.1404        2.1574        2.0906        2.2329        2.4370        2.5244        2.6247        2.5376        1.9449        1.7478        1.8233        1.8627        2.1900        3.0639        3.7059        3.2774        3.5180        3.4584        4.0823        4.4101        5.0840        6.0395        5.9071        7.7070        9.8307       13.2665       11.7916       13.1499       14.1842       15.3346       14.3120       15.2997       16.0689       16.9499       18.0161       18.8102       19.4356       19.3012       15.6432       15.5945       15.5316        0.0000        0.0000        0.0000        0.0000        0.0000        0.0000        0.0000        0.0000        0.0000        0.0000        0.0000        0.0000        0.0000        0.0000        0.0000        0.0000        0.0000        0.0000        0.0000        0.0000        0.0000        0.0000        0.0000
        0.0000        0.0000        0.0000        0.0000        0.0000        0.0000        0.0000        0.0000        0.0000        0.0000        0.0000        0.0000        0.0000        0.0000        0.0000        0.0000        0.0000        0.0000        0.0000        0.0000        0.0000        0.0000        0.0000        0.0000        0.0000        0.0000        0.0000        0.0000        0.0000        0.0000        0.0000        0.0000        0.0000        0.0000        0.0000        0.0000        0.0000        0.0000        0.0000        0.0000        0.0000        0.0000        0.0000        0.0000        0.0000        0.0000        0.0000        0.0000        0.0000        0.0000        0.0000        0.0000        0.0000        0.0000        0.0000        8.5173        0.0000        6.4387        4.8465        0.0000        0.0000        0.0000        0.0000        0.0000        0.0000        0.0000        0.0000        0.0000        0.0000        0.0000        0.0000        0.0000        0.0000        0.0000        0.0000        0.0000        0.0000        0.0000        0.0000        0.0000        0.0000        0.0000        0.0000        0.0000        0.0000        0.0000        0.0000        0.0000        0.0000        0.0000        0.0000        0.0000        0.0000        0.0000        0.0000        0.0000        0.0000        0.0000        0.0000        0.0000        0.0000        0.0000        0.0000        0.0000        0.0000        0.0000        0.0000        0.0000        0.0000        0.0000        0.0000        0.0000        0.0000        0.0000        0.0000        0.0000        0.0000        0.0000        0.0000        0.0000        0.0000        0.0000        0.0000        0.0000        0.0000        0.0000        0.0000        0.0000        0.0000        0.0000        0.0000        0.0000        0.0000        0.0000        0.0000        0.0000        0.0000        0.0000        0.0000        0.0000        0.0000        0.0000        0.0000        0.0000        0.0000        0.0000        0.0000        0.0000        0.0000        0.0000        0.0000        0.0000        0.0000        0.0000        0.0000        0.0000        0.0000        0.0000        0.0000        0.0000        0.0000        0.0000        0.0000        0.0000        0.0000        0.0000        0.0000        0.0000        0.0000        0.0000        0.0000        1.6642        1.5525        1.5036        1.3259        1.3736        1.0198        0.8129        1.0703        1.8147        1.9901        2.2533        2.3152        2.2484        2.2441        2.3045        2.2550        2.0595        2.0306        2.0346        2.1371        2.1073        2.2397        2.3044        1.8203        1.7293        2.2686        2.6573        2.9299        3.6746        3.6293        3.7433        4.3131        4.6966        5.1281        5.7950        6.9851        7.8048        9.5554       11.7092       12.9052       10.7291       11.0292       12.2895       13.9646       13.8503       14.5880       15.4361       16.1662       17.5111       18.3424       19.0141       18.6005       15.2916       15.0955       15.3166       15.5668        0.0000        0.0000        0.0000        0.0000        0.0000        0.0000        0.0000        0.0000        0.0000        0.0000        0.0000        0.0000        0.0000        0.0000        0.0000        0.0000        0.0000        0.0000        0.0000        0.0000        0.0000        0.0000
        0.0000        0.0000        0.0000        0.0000        0.0000        0.0000        0.0000        0.0000        0.0000        0.0000        0.0000        0.0000        0.0000        0.0000        0.0000        0.0000        0.0000        0.0000        0.0000        0.0000        0.0000        0.0000        0.0000        0.0000        0.0000        0.0000        0.0000        0.0000        0.0000        0.0000        0.0000        0.0000        0.0000        0.0000        0.0000        0.0000        0.0000        0.0000        0.0000        0.0000        0.0000        0.0000        0.0000        0.0000        0.0000        0.0000        0.0000        0.0000        0.0000        0.0000        0.0000        0.0000        0.0000       13.6594       12.5491       10.2066        9.3161        8.4854        6.6021        1.4418        0.0000        0.0000        0.0000        0.0000        0.0000        0.0000        0.0000        0.0000        0.0000        0.0000        0.0000        0.0000        0.0000        0.0000        0.0000        0.0000        0.0000        0.0000        0.0000        0.0000        0.0000        0.0000        0.0000        0.0000        0.0000        0.0000        0.0000        0.0000        0.0000        0.0000        0.0000        0.0000        0.0000        0.0000        0.0000        0.0000        0.0000        0.0000        0.0000        0.0000        0.0000        0.0000        0.0000        0.0000        0.0000        0.0000        0.0000        0.0000        0.0000        0.0000        0.0000        0.0000        0.0000        0.0000        0.0000        0.0000        0.0000        0.0000        0.0000        0.0000        0.0000        0.0000        0.0000        0.0000        0.0000        0.0000        0.0000        0.0000        0.0000        0.0000        0.0000        0.0000        0.0000        0.0000        0.0000        0.0000        0.0000        0.0000        0.0000        0.0000        0.0000        0.0000        0.0000        0.0000        0.0000        0.0000        0.0000        0.0000        0.0000        0.0000        0.0000        0.0000        0.0000        0.0000        0.0000        0.0000        0.0000        0.0000        0.0000        0.0000        0.0000        0.0000        0.0000        0.0000        0.0000        0.0000        0.0000        0.0000        0.0000        0.0000        1.3807        1.3944        1.1740        1.1384        1.1718        1.1086        1.0648        1.0681        1.0827        2.0336        2.2661        2.4160        2.5298        2.5393        2.1873        2.1198        2.5415        2.3586        2.0888        1.8913        1.6679        2.4373        1.6537        1.3608        1.4604        1.6054        2.2820        2.7241        2.7102        3.6114        3.5506        3.1189        3.0519        3.8467        4.5729        5.2218        5.9204        5.4397        6.1197        7.9679       11.0604        9.4629        9.9331       10.8684       12.6193       12.3744       12.7888       13.8954       14.7479       15.9429       17.0491       17.6539       17.1264       14.1802       13.9145       14.1155       14.2294       13.4668       13.6397        0.0000        0.0000        0.0000        0.0000        0.0000        0.0000        0.0000        0.0000        0.0000        0.0000        0.0000        0.0000        0.0000        0.0000        0.0000        0.0000        0.0000        0.0000        0.0000        0.0000
        0.0000        0.0000        0.0000        0.0000        0.0000        0.0000        0.0000        0.0000        0.0000        0.0000        0.0000        0.0000        0.0000        0.0000        0.0000        0.0000        0.0000        0.0000        0.0000        0.0000        0.0000        0.0000        0.0000        0.0000        0.0000        0.0000        0.0000        0.0000        0.0000        0.0000        0.0000        0.0000        0.0000        0.0000        0.0000        0.0000        0.0000        0.0000        0.0000        0.0000        0.0000        0.0000        0.0000        0.0000        0.0000        0.0000        0.0000        0.0000        0.0000        0.0000        0.0000        0.0000        0.0000       13.3995       13.1330       13.2948       12.3611       11.0891        9.0223        5.3987        0.0000        0.0000        0.0000        0.0000        0.0000        0.0000        0.0000        0.0000        0.0000        0.0000        0.0000        0.0000        0.0000        0.0000        0.0000        0.0000        0.0000        0.0000        0.0000        0.0000        0.0000        0.0000        0.0000        0.0000        0.0000        0.0000        0.0000        0.0000        0.0000        0.0000        0.0000        0.0000        0.0000        0.0000        0.0000        0.0000        0.0000        0.0000        0.0000        0.0000        0.0000        0.0000        0.0000        0.0000        0.0000        0.0000        0.0000        0.0000        0.0000        0.0000        0.0000        0.0000        0.0000        0.0000        0.0000        0.0000        0.0000        0.0000        0.0000        0.0000        0.0000        0.0000        0.0000        0.0000        0.0000        0.0000        0.0000        0.0000        0.0000        0.0000        0.0000        0.0000        0.0000        0.0000        0.0000        0.0000        0.0000        0.0000        0.0000        0.0000        0.0000        0.0000        0.0000        0.0000        0.0000        0.0000        0.0000        0.0000        0.0000        0.0000        0.0000        0.0000        0.0000        0.0000        0.0000        0.0000        0.0000        0.0000        0.0000        0.0000        0.0000        0.0000        0.0000        0.0000        0.0000        0.0000        0.0000        0.0000        0.0000        0.0000        1.2119        0.9726        1.1273        0.9067        1.0430        1.7964        1.6861        1.6233        1.7593        2.0563        2.2923        2.3666        2.3257        2.1263        1.9737        1.8983        1.8760        2.1641        1.9962        1.7875        1.5509        1.3734        1.7695        1.3788        1.8663        2.0020        2.4149        2.2384        2.1679        2.7287        3.1498        3.2731        2.9844        3.6457        4.1747        4.6782        5.1331        4.9218        5.5391        6.3712        8.0285        7.1606        7.6350        9.0736       10.2639       10.0026       10.7442       11.9243       13.1527       13.2941       14.2161       14.7002       14.3395       12.1061       11.7108       11.5017       11.7472       10.6755       10.6624       11.1027       12.0336        0.0000        0.0000        0.0000        0.0000        0.0000        0.0000        0.0000        0.0000        0.0000        0.0000        0.0000        0.0000        0.0000        0.0000        0.0000        0.0000        0.0000        0.0000
        0.0000        0.0000        0.0000        0.0000        0.0000        0.0000        0.0000        0.0000        0.0000        0.0000        0.0000        0.0000        0.0000        0.0000        0.0000        0.0000        0.0000        0.0000        0.0000        0.0000        0.0000        0.0000        0.0000        0.0000        0.0000        0.0000        0.0000        0.0000        0.0000        0.0000        0.0000        0.0000        0.0000        0.0000        0.0000        0.0000        0.0000        0.0000        0.0000        0.0000        0.0000        0.0000        0.0000        0.0000        0.0000        0.0000        0.0000        0.0000        0.0000        0.0000       21.9940       17.4066       16.0154       15.0850       14.9871       15.5737       14.5000       12.7618       10.7946        6.7107        5.3297        5.0622        0.0000        0.0000        0.0000        0.0000        0.0000        0.0000        0.0000        0.0000        0.0000        0.0000        0.0000        0.0000        0.0000        0.0000        0.0000        0.0000        0.0000        0.0000        0.0000        0.0000        0.0000        0.0000        0.0000        0.0000        0.0000        0.0000        0.0000        0.0000        0.0000        0.0000        0.0000        0.0000        0.0000        0.0000        0.0000        0.0000        0.0000        0.0000        0.0000        0.0000        0.0000        0.0000        0.0000        0.0000        0.0000        0.0000        0.0000        0.0000        0.0000        0.0000        0.0000        0.0000        0.0000        0.0000        0.0000        0.0000        0.0000        0.0000        0.0000        0.0000        0.0000        0.0000        0.0000        0.0000        0.0000        0.0000        0.0000        0.0000        0.0000        0.0000        0.0000        0.0000        0.0000        0.0000        0.0000        0.0000        0.0000        0.0000        0.0000        0.0000        0.0000        0.0000        0.0000        0.0000        0.0000        0.0000        0.0000        0.0000        0.0000        0.0000        0.0000        0.0000        0.0000        0.0000        0.0000        0.0000        0.0000        0.0000        0.0000        0.0000        0.0000        0.0000        0.0000        0.0000        0.0000        0.0000        0.0000        1.4604        1.2578        0.9875        0.7235        0.9894        1.0854        1.6576        1.8007        1.9252        2.0181        2.3892        2.5258        2.6128        2.5819        2.3019        2.2034        2.1228        1.9641        1.7756        1.8647        1.8150        1.4191        0.7975        0.8787        1.2583        2.0430        1.2751        1.4654        1.7042        1.7452        2.2521        2.3034        2.5141        2.9601        3.5726        4.1216        4.7342        4.9399        4.4494        4.5737        5.2977        5.9955        5.8816        6.4861        6.9516        7.6914        8.5444        9.2852       10.0618       11.1813       11.9668       13.3556       13.3786       12.9773       10.8748       10.7357       10.6661       11.1983       10.1262        9.8641       10.0121       11.3659        0.0000        0.0000        0.0000        0.0000        0.0000        0.0000        0.0000        0.0000        0.0000        0.0000        0.0000        0.0000        0.0000        0.0000       15.4072       18.3314       19.2010        0.0000
        0.0000        0.0000        0.0000        0.0000        0.0000        0.0000        0.0000        0.0000        0.0000        0.0000        0.0000        0.0000        0.0000        0.0000        0.0000        0.0000        0.0000        0.0000        0.0000        0.0000        0.0000        0.0000        0.0000        0.0000        0.0000        0.0000        0.0000        0.0000        0.0000        0.0000        0.0000        0.0000        0.0000        0.0000        0.0000        0.0000        0.0000        0.0000        0.0000        0.0000        0.0000        0.0000        0.0000        0.0000        0.0000        0.0000        0.0000        0.0000       23.1625       23.5943       22.0292       17.8737       16.5402       15.6262       15.3671       15.6806       14.7469       13.9765       12.1029        9.9368        7.9673        6.5998        5.3881        0.0000        0.0000        0.0000        0.0000        0.0000        0.0000        0.0000        0.0000        0.0000        0.0000        0.0000        0.0000        0.0000        0.0000        0.0000        0.0000        0.0000        0.0000        0.0000        0.0000        0.0000        0.0000        0.0000        0.0000        0.0000        0.0000        0.0000        0.0000        0.0000        0.0000        0.0000        0.0000        0.0000        0.0000        0.0000        0.0000        0.0000        0.0000        0.0000        0.0000        0.0000        0.0000        0.0000        0.0000        0.0000        0.0000        0.0000        0.0000        0.0000        0.0000        0.0000        0.0000        0.0000        0.0000        0.0000        0.0000        0.0000        0.0000        0.0000        0.0000        0.0000        0.0000        0.0000        0.0000        0.0000        0.0000        0.0000        0.0000        0.0000        0.0000        0.0000        0.0000        0.0000        0.0000        0.0000        0.0000        0.0000        0.0000        0.0000        0.0000        0.0000        0.0000        0.0000        0.0000        0.0000        0.0000        0.0000        0.0000        0.0000        0.0000        0.0000        0.0000        0.0000        0.0000        0.0000        0.0000        0.0000        0.0000        0.0000        0.0000        0.0000        0.0000        0.0000        0.0000        0.0000        1.6397        1.4927        1.3232        1.1097        0.9352        1.0221        1.1035        2.0836        2.4407        2.4374        2.4556        2.5299        2.7490        2.7450        2.7477        2.7202        2.6866        2.5029        2.1480        1.9856        2.2887        2.1786        1.6534        0.7540        0.7321        0.7231        1.0074        1.4284        1.6004        1.7532        1.6321        1.8038        2.0084        2.3950        3.0044        3.4703        3.8947        4.3977        4.5907        4.0510        4.4270        4.9516        5.4056        5.0114        5.0798        5.8513        6.6025        7.5027        8.0751        9.0522        9.9813       10.6073       11.9040       12.3089       12.5006       10.4274       10.1097       10.0648       10.4626        9.1954        9.5275       10.1206       11.2522       11.5383        0.0000        0.0000        0.0000        0.0000        0.0000        0.0000        0.0000        0.0000        0.0000       17.7903       18.4287       16.8264       17.4201       17.4836       19.0757       20.5972       20.0316
        0.0000        0.0000        0.0000        0.0000        0.0000        0.0000        0.0000        0.0000        0.0000        0.0000        0.0000        0.0000        0.0000        0.0000        0.0000        0.0000        0.0000        0.0000        0.0000        0.0000        0.0000        0.0000        0.0000        0.0000        0.0000        0.0000        0.0000        0.0000        0.0000        0.0000        0.0000        0.0000        0.0000        0.0000        0.0000        0.0000        0.0000        0.0000        0.0000        0.0000        0.0000        0.0000        0.0000        0.0000        0.0000        0.0000        0.0000        0.0000       21.7210       21.6928       20.5206       17.0876       15.5395       14.8193       14.9465       15.0266       14.0705       13.1170       11.6393        9.6014        8.9269        7.5989        6.3579        3.7903        2.8701        2.4316        2.3240        0.0000        0.0000        0.0000        0.0000        0.0000        0.0000        0.0000        0.0000        0.0000        0.0000        0.0000        0.0000        0.0000        0.0000        0.0000        0.0000        0.0000        0.0000        0.0000        0.0000        0.0000        0.0000        0.0000        0.0000        0.0000        0.0000        0.0000        0.0000        0.0000        0.0000        0.0000        0.0000        0.0000        0.0000        0.0000        0.0000        0.0000        0.0000        0.0000        0.0000        0.0000        0.0000        0.0000        0.0000        0.0000        0.0000        0.0000        0.0000        0.0000        0.0000        0.0000        0.0000        0.0000        0.0000        0.0000        0.0000        0.0000        0.0000        0.0000        0.0000        0.0000        0.0000        0.0000        0.0000        0.0000        0.0000        0.0000        0.0000        0.0000        0.0000        0.0000        0.0000        0.0000        0.0000        0.0000        0.0000        0.0000        0.0000        0.0000        0.0000        0.0000        0.0000        0.0000        0.0000        0.0000        0.0000        0.0000        0.0000        0.0000        0.0000        0.0000        0.0000        0.0000        0.0000        0.0000        0.0000        0.0000        0.0000        0.0000        0.0000        0.0000        1.8291        1.5338        1.4784        1.1298        1.2972        1.4099        1.3764        2.2128        2.1841        2.2310        2.4602        2.6854        2.7834        2.9201        2.9126        2.8393        2.9426        3.2140        2.7760        2.4009        2.3534        2.1953        1.5401        0.7837        0.6210        0.4993        1.2602        1.3282        1.7511        1.7235        1.6377        1.8871        1.9440        2.0893        2.1658        2.8314        3.3479        3.5977        3.8089        3.5135        3.8572        4.5251        4.9607        4.6570        4.7711        5.3388        6.2650        6.6990        7.3782        8.3531        9.0341        9.7230       10.8154       11.1379       11.5898       10.0670       10.1267       10.1123       10.5757        9.4629        9.8141       10.3428       10.5726        0.0000        0.0000        0.0000        0.0000        0.0000        0.0000       15.7653       15.9214       17.3510       17.9921       19.0729       20.2485       18.5196       18.2942       19.9760       21.9597        0.0000        0.0000
        0.0000        0.0000        0.0000        0.0000        0.0000        0.0000        0.0000        0.0000        0.0000        0.0000        0.0000        0.0000        0.0000        0.0000        0.0000        0.0000        0.0000        0.0000        0.0000        0.0000        0.0000        0.0000        0.0000        0.0000        0.0000        0.0000        0.0000        0.0000        0.0000        0.0000        0.0000        0.0000        0.0000        0.0000        0.0000        0.0000        0.0000        0.0000        0.0000        0.0000        0.0000        0.0000        0.0000        0.0000        0.0000        0.0000        0.0000        0.0000       17.5724       17.6455       17.5206       15.0068       14.1121       13.3600       12.8210       10.4163        9.4559        8.2672        7.7961       10.5598        9.7878        9.0676        8.4441        7.7832        6.7543        6.0201        5.4511        4.5881        4.1758        0.0000        0.0000        0.0000        0.0000        0.0000        0.0000        0.0000        0.0000        0.0000        0.0000        0.0000        0.0000        0.0000        0.0000        0.0000        0.0000        0.0000        0.0000        0.0000        0.0000        0.0000        0.0000        0.0000        0.0000        0.0000        0.0000        0.0000        0.0000        0.0000        0.0000        0.0000        0.0000        0.0000        0.0000        0.0000        0.0000        0.0000        0.0000        0.0000        0.0000        0.0000        0.0000        0.0000        0.0000        0.0000        0.0000        0.0000        0.0000        0.0000        0.0000        0.0000        0.0000        0.0000        0.0000        0.0000        0.0000        0.0000        0.0000        0.0000        0.0000        0.0000        0.0000        0.0000        0.0000        0.0000        0.0000        0.0000        0.0000        0.0000        0.0000        0.0000        0.0000        0.0000        0.0000        0.0000        0.0000        0.0000        0.0000        0.0000        0.0000        0.0000        0.0000        0.0000        0.0000        0.0000        0.0000        0.0000        0.0000        0.0000        0.0000        0.0000        0.0000        0.0000        0.0000        0.0000        0.0000        0.0000        0.0000        0.0000        2.1801        1.8988        1.8878        1.8262        1.9436        2.0016        2.0677        2.5640        2.6166        2.6252        2.6422        2.3911        2.6793        2.7846        2.7722        2.8662        3.0258        3.5737        3.4439        3.6309        3.3349        2.8678        2.1348        0.6500        0.4163        0.9038        1.2052        1.5004        1.9376        1.9454        1.8113        1.8212        1.7226        1.6264        1.7043        2.1313        2.3489        2.6914        2.9839        3.4231        3.5379        4.0624        5.0728        4.3838        4.9269        5.5755        6.3284        5.3935        5.8753        7.4868        8.1002        7.5132        8.2847        8.5515       10.5658        9.8595       10.3853       10.8583       12.4445        8.8622        9.7520        9.9485       11.0845       11.6656       13.4748       12.1323       13.0632       15.2553       14.0970       14.5909       14.5346       16.4063       16.2463       18.4082       20.1641       20.8515       22.0845       22.6525       24.1932        0.0000        0.0000
        0.0000        0.0000        0.0000        0.0000        0.0000        0.0000        0.0000        0.0000        0.0000        0.0000        0.0000        0.0000        0.0000        0.0000        0.0000        0.0000        0.0000        0.0000        0.0000        0.0000        0.0000        0.0000        0.0000        0.0000        0.0000        0.0000        0.0000        0.0000        0.0000        0.0000        0.0000        0.0000        0.0000        0.0000        0.0000        0.0000        0.0000        0.0000        0.0000        0.0000        0.0000        0.0000        0.0000        0.0000        0.0000        0.0000        0.0000        0.0000       17.0000       16.9763       16.8619       14.4688       13.5911       13.6489       12.7028        8.7610        7.7741        6.8346        6.9403       10.6687       10.5617       10.5173        9.6265        9.0626        8.7039        7.6929        6.6664        5.2849        4.3140        3.7523        0.0000        0.0000        0.0000        0.0000        0.0000        0.0000        0.0000        0.0000        0.0000        0.0000        0.0000        0.0000        0.0000        0.0000        0.0000        0.0000        0.0000        0.0000        0.0000        0.0000        0.0000        0.0000        0.0000        0.0000        0.0000        0.0000        0.0000        0.0000        0.0000        0.0000        0.0000        0.0000        0.0000        0.0000        0.0000        0.0000        0.0000        0.0000        0.0000        0.0000        0.0000        0.0000        0.0000        0.0000        0.0000        0.0000        0.0000        0.0000        0.0000        0.0000        0.0000        0.0000        0.0000        0.0000        0.0000        0.0000        0.0000        0.0000        0.0000        0.0000        0.0000        0.0000        0.0000        0.0000        0.0000        0.0000        0.0000        0.0000        0.0000        0.0000        0.0000        0.0000        0.0000        0.0000        0.0000        0.0000        0.0000        0.0000        0.0000        0.0000        0.0000        0.0000        0.0000        0.0000        0.0000        0.0000        0.0000        0.0000        0.0000        0.0000        0.0000        0.0000        0.0000        0.0000        0.0000        0.0000        0.0000        0.0000        0.0000        2.1581        2.1932        2.5147        2.1775        2.0699        0.0000        2.4122        2.6098        2.9856        0.0000        0.0000        0.0000        3.0565        3.1993        3.2301        3.4575        3.6297        3.6302        4.0425        3.7551        3.2707        2.6371        0.9494        1.0435        1.1873        1.6107        1.6938        1.7230        1.8405        1.6881        1.3376        1.3709        1.3962        1.4892        1.7922        2.0098        2.3313        2.7735        3.2501        3.7275        3.8400        4.4529        3.9465        4.6616        4.7567        5.8310        5.2745        5.1394        5.7269        6.7596        6.7472        7.5155        7.5979        9.2800        9.0188        9.2897        9.9456       10.6907        8.1542       10.2807       10.8377       12.2215       11.4236       12.4256       11.2127       11.5344       14.2215       12.9972       12.6355       14.5276       16.3622       17.4474       19.2061       20.9221       23.0327       24.4119       26.7557       28.3685        0.0000        0.0000
        0.0000        0.0000        0.0000        0.0000        0.0000        0.0000        0.0000        0.0000        0.0000        0.0000        0.0000        0.0000        0.0000        0.0000        0.0000        0.0000        0.0000        0.0000        0.0000        0.0000        0.0000        0.0000        0.0000        0.0000        0.0000        0.0000        0.0000        0.0000        0.0000        0.0000        0.0000        0.0000        0.0000        0.0000        0.0000        0.0000        0.0000        0.0000       19.2218       15.8893       14.3377        0.0000        0.0000        0.0000        0.0000        0.0000        0.0000        0.0000       16.6548       17.0980       16.9148       14.4995       13.6034       12.5552       11.3944        8.3993        7.2710       10.2418       10.5900       10.9621       11.3267       11.2958       10.4197        9.7081        9.5997        8.3717        7.1642        5.6431        4.5523        3.9142        0.0000        0.0000        0.0000        0.0000        0.0000        0.0000        0.0000        0.0000        0.0000        0.0000        0.0000        0.0000        0.0000        0.0000        0.0000        0.0000        0.0000        0.0000        0.0000        0.0000        0.0000        0.0000        0.0000        0.0000        0.0000        0.0000        0.0000        0.0000        0.0000        0.0000        0.0000        0.0000        0.0000        0.0000        0.0000        0.0000        0.0000        0.0000        0.0000        0.0000        0.0000        0.0000        0.0000        0.0000        0.0000        0.0000        0.0000        0.0000        0.0000        0.0000        0.0000        0.0000        0.0000        0.0000        0.0000        0.0000        0.0000        0.0000        0.0000        0.0000        0.0000        0.0000        0.0000        0.0000        0.0000        0.0000        0.0000        0.0000        0.0000        0.0000        0.0000        0.0000        0.0000        0.0000        0.0000        0.0000        0.0000        0.0000        0.0000        0.0000        0.0000        0.0000        0.0000        0.0000        0.0000        0.0000        0.0000        0.0000        0.0000        0.0000        0.0000        0.0000        0.0000        0.0000        0.0000        0.0000        0.0000        0.0000        0.0000        0.0000        0.0000        0.0000        0.0000        0.0000        0.0000        0.0000        0.0000        0.0000        0.0000        0.0000        0.0000        0.0000        0.0000        3.8489        4.2168        4.2638        4.2140        4.2537        3.7796        3.4109        3.0673        1.5246        1.6018        1.7923        1.6014        1.7239        1.7531        1.7228        1.6428        1.4657        1.4327        1.5725        1.6218        1.8099        1.8885        2.0796        2.3687        2.9006        3.3857        4.0206        4.7813        4.4162        4.3178        4.7503        6.3830        5.3546        5.0239        5.3216        6.2612        6.7574        7.0259        7.2264        7.9477        8.1745        8.9491        8.7748        9.5121        7.5305       10.0588       11.1828       11.5385       11.5525       11.2230       12.0300       12.7453       13.9768       13.0573       12.8473       14.1886       15.8710       17.3493       18.8069       19.9792       23.1603       28.0072       28.8953        0.0000        0.0000        0.0000
        0.0000        0.0000        0.0000        0.0000        0.0000        0.0000        0.0000        0.0000        0.0000        0.0000        0.0000        0.0000        0.0000        0.0000        0.0000        0.0000        0.0000        0.0000        0.0000        0.0000        0.0000        0.0000        0.0000        0.0000        0.0000        0.0000        0.0000        0.0000        0.0000        0.0000        0.0000        0.0000        0.0000        0.0000        0.0000        0.0000        0.0000        0.0000       14.1058       13.6806       13.2457       15.4027       19.5898       21.2429       19.0184       19.2540       18.9465       16.0437       15.8067       15.1238       14.3594       12.1335       11.6359       11.5795       10.4886        8.1565        7.2937       10.6174       10.2892       10.0066       10.2228       10.7931        9.5860        9.9285        8.9185        8.3214        7.1797        5.9765        4.9113        4.0464        3.2928        2.2579        0.0000        0.0000        0.0000        0.0000        0.0000        0.0000        0.0000        0.0000        0.0000        0.0000        0.0000        0.0000        0.0000        0.0000        0.0000        0.0000        0.0000        0.0000        0.0000        0.0000        0.0000        0.0000        0.0000        0.0000        0.0000        0.0000        0.0000        0.0000        0.0000        0.0000        0.0000        0.0000        0.0000        0.0000        0.0000        0.0000        0.0000        0.0000        0.0000        0.0000        0.0000        0.0000        0.0000        0.0000        0.0000        0.0000        0.0000        0.0000        0.0000        0.0000        0.0000        0.0000        0.0000        0.0000        0.0000        0.0000        0.0000        0.0000        0.0000        0.0000        0.0000        0.0000        0.0000        0.0000        0.0000        0.0000        0.0000        0.0000        0.0000        0.0000        0.0000        0.0000        0.0000        0.0000        0.0000        0.0000        0.0000        0.0000        0.0000        0.0000        0.0000        0.0000        0.0000        0.0000        0.0000        0.0000        0.0000        0.0000        0.0000        0.0000        0.0000        0.0000        0.0000        0.0000        0.0000        0.0000        0.0000        0.0000        0.0000        0.0000        0.0000        0.0000        0.0000        0.0000        0.0000        0.0000        0.0000        0.0000        0.0000        0.0000        0.0000        0.0000        4.0131        4.3689        3.8524        3.7483        3.3939        2.7361        2.6636        1.8511        1.4430        1.3331        1.1775        1.5895        1.6637        1.8281        1.8788        1.7562        1.8654        1.8520        1.9088        1.9373        1.9967        2.1100        2.1897        2.7107        3.3184        4.0709        4.8489        4.0910        4.0266        4.4896        6.1478        4.9773        5.7133        6.0616        6.5531        6.2132        6.7274        6.6522        7.2933        7.2260        7.8825        8.1774        9.5987        7.1679        8.7464       10.2383       10.7795       11.0728       11.7423       11.9387       12.5523       12.3977       12.0673       13.1903       14.4160       16.0770       17.5755       18.5866       20.2098       24.1459       27.3718        0.0000        0.0000        0.0000        0.0000
        0.0000        0.0000        0.0000        0.0000        0.0000        0.0000        0.0000        0.0000        0.0000        0.0000        0.0000        0.0000        0.0000        0.0000        0.0000        0.0000        0.0000        0.0000        0.0000        0.0000        0.0000        0.0000        0.0000        0.0000        0.0000        0.0000        0.0000        0.0000        0.0000        0.0000        0.0000        0.0000        0.0000        0.0000        0.0000        0.0000        0.0000       16.4422       15.0313       12.8218       11.4806       11.6723       12.4639       13.2262       16.5463       18.4045       19.5034       15.7212       13.4794       12.6504       11.2167       11.8296       11.3675       11.9923       11.2795        8.8866        7.8553       13.8997       12.0538       11.0302       10.7822       11.3798        9.8268       10.7237        9.6344        8.9784        8.1021        8.0827        6.5725        4.9956        3.7942        1.1475        0.0000        0.0000        0.0000        0.0000        0.0000        0.0000        0.0000        0.0000        0.0000        0.0000        0.0000        0.0000        0.0000        0.0000        0.0000        0.0000        0.0000        0.0000        0.0000        0.0000        0.0000        0.0000        0.0000        0.0000        0.0000        0.0000        0.0000        0.0000        0.0000        0.0000        0.0000        0.0000        0.0000        0.0000        0.0000        0.0000        0.0000        0.0000        0.0000        0.0000        0.0000        0.0000        0.0000        0.0000        0.0000        0.0000        0.0000        0.0000        0.0000        0.0000        0.0000        0.0000        0.0000        0.0000        0.0000        0.0000        0.0000        0.0000        0.0000        0.0000        0.0000        0.0000        0.0000        0.0000        0.0000        0.0000        0.0000        0.0000        0.0000        0.0000        0.0000        0.0000        0.0000        0.0000        0.0000        0.0000        0.0000        0.0000        0.0000        0.0000        0.0000        0.0000        0.0000        0.0000        0.0000        0.0000        0.0000        0.0000        0.0000        0.0000        0.0000        0.0000        0.0000        0.0000        0.0000        0.0000        0.0000        0.0000        0.0000        0.0000        0.0000        0.0000        0.0000        0.0000        0.0000        0.0000        0.0000        2.5973        2.5699        2.4364        2.8327        3.7032        0.0000        4.1082        3.5202        0.9674        0.9052        1.0328        1.3413        1.4470        1.3341        1.2455        0.9927        1.8011        2.0697        2.2462        2.2323        2.4268        2.5154        2.4686        2.4419        2.2431        2.1201        2.2771        2.3879        2.4701        2.8515        3.3301        3.7061        4.4702        4.7523        5.4633        5.7887        5.5513        6.0607        7.0905        7.4044        6.0760        6.5875        6.7503        6.8737        5.8617        6.2230        6.5216        7.5828        7.3634        8.3254        9.0552        9.6829       10.7228       10.8303       12.3628       13.2478       12.2539       11.9510       12.8738       14.0024       17.8883       19.6985       21.2790       22.9801       25.0757       28.4182        0.0000        0.0000        0.0000        0.0000
        0.0000        0.0000        0.0000        0.0000        0.0000        0.0000        0.0000        0.0000        0.0000        0.0000        0.0000        0.0000        0.0000        0.0000        0.0000        0.0000        0.0000        0.0000        0.0000        0.0000        0.0000        0.0000        0.0000        0.0000        0.0000        0.0000        0.0000        0.0000        0.0000        0.0000        0.0000        0.0000        0.0000        0.0000        0.0000        0.0000        0.0000       17.3029       16.0037       13.2985       11.5347       11.2277       12.0402       11.4318       11.3148       11.3212       10.9857        9.7185        8.8752        9.5126        9.0939        9.2943       10.1119       10.2241        9.6838        6.7634        5.7440       11.7631       10.3940       10.0924       10.0348        9.2035        8.2956        9.8762        9.7123        9.1916        8.1399        7.4913        5.9563        4.7535        3.7358        1.0856        0.5333        0.0000        0.0000        0.0000        0.0000        0.0000        0.0000        0.0000        0.0000        0.0000        0.0000        0.0000        0.0000        0.0000        0.0000        0.0000        0.0000        0.0000        0.0000        0.0000        0.0000        0.0000        0.0000        0.0000        0.0000        0.0000        0.0000        0.0000        0.0000        0.0000        0.0000        0.0000        0.0000        0.0000        0.0000        0.0000        0.0000        0.0000        0.0000        0.0000        0.0000        0.0000        0.0000        0.0000        0.0000        0.0000        0.0000        0.0000        0.0000        0.0000        0.0000        0.0000        0.0000        0.0000        0.0000        0.0000        0.0000        0.0000        0.0000        0.0000        0.0000        0.0000        0.0000        0.0000        0.0000        0.0000        0.0000        0.0000        0.0000        0.0000        0.0000        0.0000        0.0000        0.0000        0.0000        0.0000        0.0000        0.0000        0.0000        0.0000        0.0000        0.0000        0.0000        0.0000        0.0000        0.0000        0.0000        0.0000        0.0000        0.0000        0.0000        0.0000        0.0000        0.0000        0.0000        0.0000        0.0000        0.0000        0.0000        0.0000        0.0000        0.0000        0.0000        2.9777        2.6440        2.4170        2.5281        2.4432        2.3994        2.3767        2.6781        3.4594        3.6569        3.8080        3.5450        0.8901        0.8334        1.0147        0.9096        1.2792        1.3541        1.2092        1.0805        2.0238        2.4564        2.6669        2.6461        2.6257        2.6828        2.5978        2.4138        2.0546        1.9782        2.0544        2.3406        2.3337        2.7366        3.1463        3.4649        4.2490        4.6024        5.3818        5.1051        4.8872        6.0160        6.3174        6.6453        5.3712        5.8988        6.4833        6.7726        5.2704        5.0679        5.5243        6.2534        5.8186        6.9350        7.7439        8.6817       10.3500       11.5685       12.6586       12.1821       12.8517       12.6245       13.4407       15.1333       18.8101       20.9249       22.4927       25.5512       26.8833        0.0000        0.0000        0.0000        0.0000        0.0000
        0.0000        0.0000        0.0000        0.0000        0.0000        0.0000        0.0000        0.0000        0.0000        0.0000        0.0000        0.0000        0.0000        0.0000        0.0000        0.0000        0.0000        0.0000        0.0000        0.0000        0.0000        0.0000        0.0000        0.0000        0.0000        0.0000        0.0000        0.0000        0.0000        0.0000        0.0000        0.0000        0.0000        0.0000        0.0000        0.0000       18.3274       15.5533       14.8074       12.7136       11.1943       10.9624       11.2142       10.2996       10.5079       10.5431       10.0567        8.0326        7.9128        8.3867        8.7434        8.6367        8.9167        7.5798        8.0216        6.5989       10.8939       10.4533        9.6091        8.8563        8.4731        7.8385        7.4233        8.9811        8.8042        8.4250        7.4334        6.7022        5.6032        4.3744        3.2639        0.8410        0.0000        0.0000        0.0000        0.0000        0.0000        0.0000        0.0000        0.0000        0.0000        0.0000        0.0000        0.0000        0.0000        0.0000        0.0000        0.0000        0.0000        0.0000        0.0000        0.0000        0.0000        0.0000        0.0000        0.0000        0.0000        0.0000        0.0000        0.0000        0.0000        0.0000        0.0000        0.0000        0.0000        0.0000        0.0000        0.0000        0.0000        0.0000        0.0000        0.0000        0.0000        0.0000        0.0000        0.0000        0.0000        0.0000        0.0000        0.0000        0.0000        0.0000        0.0000        0.0000        0.0000        0.0000        0.0000        0.0000        0.0000        0.0000        0.0000        0.0000        0.0000        0.0000        0.0000        0.0000        0.0000        0.0000        0.0000        0.0000        0.0000        0.0000        0.0000        0.0000        0.0000        0.0000        0.0000        0.0000        0.0000        0.0000        0.0000        0.0000        0.0000        0.0000        0.0000        0.0000        0.0000        0.0000        0.0000        0.0000        0.0000        0.0000        0.0000        0.0000        0.0000        0.0000        0.0000        0.0000        0.0000        0.0000        0.0000        0.0000        2.5495        2.4323        2.2893        2.3235        2.3381        2.4833        2.3469        2.6458        2.1262        2.2002        2.4733        3.1097        3.2622        3.1487        2.7704        0.8056        0.7022        0.6663        0.8120        0.8757        1.1568        1.3304        1.5507        2.2829        2.8127        2.9421        2.7555        2.7553        2.7579        2.7171        2.3973        2.0069        2.1413        2.0901        2.3795        2.2929        2.2578        2.3824        3.3417        4.2693        4.8140        5.0847        4.7827        4.8115        5.4733        5.5130        5.9083        4.9628        5.5951        6.1698        6.3329        4.7465        4.7419        4.6464        5.4149        5.5193        6.4180        8.6460        8.5184        9.5917       10.0619       12.4705       12.3107       12.9537       12.9927       14.9964       16.7337       21.3000       23.9022       26.3143       28.6227       28.3169        0.0000        0.0000        0.0000        0.0000        0.0000
        0.0000        0.0000        0.0000        0.0000        0.0000        0.0000        0.0000        0.0000        0.0000        0.0000        0.0000        0.0000        0.0000        0.0000        0.0000        0.0000        0.0000        0.0000        0.0000        0.0000        0.0000        0.0000        0.0000        0.0000        0.0000        0.0000        0.0000        0.0000        0.0000        0.0000        0.0000        0.0000        0.0000        0.0000        0.0000       18.6422       14.7429       13.0411       13.2025       10.8289       10.1734       10.0006       10.6183       10.8808       11.4025       11.1900       10.8252        9.0147        8.6347        8.6726        8.8050        7.7314        7.4583        7.2287        7.7918       12.3093       11.5896        9.9660        9.0938        8.1073        7.6656        7.3255        6.6594        7.7731        7.4526        7.0729        6.3830        5.5303        4.7675        3.9665        3.0643        0.7444        0.0000        0.0000        0.0000        0.0000        0.0000        0.0000        0.0000        0.0000        0.0000        0.0000        0.0000        0.0000        0.0000        0.0000        0.0000        0.0000        0.0000        0.0000        0.0000        0.0000        0.0000        0.0000        0.0000        0.0000        0.0000        0.0000        0.0000        0.0000        0.0000        0.0000        0.0000        0.0000        0.0000        0.0000        0.0000        0.0000        0.0000        0.0000        0.0000        0.0000        0.0000        0.0000        0.0000        0.0000        0.0000        0.0000        0.0000        0.0000        0.0000        0.0000        0.0000        0.0000        0.0000        0.0000        0.0000        0.0000        0.0000        0.0000        0.0000        0.0000        0.0000        0.0000        0.0000        0.0000        0.0000        0.0000        0.0000        0.0000        0.0000        0.0000        0.0000        0.0000        0.0000        0.0000        0.0000        0.0000        0.0000        0.0000        0.0000        0.0000        0.0000        0.0000        0.0000        0.0000        0.0000        0.0000        0.0000        0.0000        0.0000        0.0000        0.0000        0.0000        0.0000        0.0000        0.0000        0.0000        0.0000        0.0000        0.0000        2.8871        2.5089        1.8918        1.7014        2.0100        1.8054        1.7392        1.9790        2.3397        1.9737        1.7622        1.9094        2.4060        2.5226        2.5297        2.2371        0.8360        0.6645        0.6439        0.6680        0.8581        1.2554        1.6352        1.4527        2.4644        2.5726        2.4554        2.4244        2.5993        2.6857        2.7512        2.5720        1.9952        1.8263        2.1963        2.3396        2.1143        2.1951        2.6722        3.4456        3.9741        4.5058        4.3471        4.2457        4.4799        4.9173        5.1579        5.5649        4.6661        4.9427        5.5195        5.5683        4.2129        4.4718        4.2356        4.6591        4.7182        6.9244        8.1888        8.1645        8.9299        9.0561       10.6508       11.8091       12.4984       13.6767       15.7702       18.7496       23.9212       26.1550       28.5562       30.6538       30.8400        0.0000        0.0000        0.0000        0.0000        0.0000
        0.0000        0.0000        0.0000        0.0000        0.0000        0.0000        0.0000        0.0000        0.0000        0.0000        0.0000        0.0000        0.0000        0.0000        0.0000        0.0000        0.0000        0.0000        0.0000        0.0000        0.0000        0.0000        0.0000        0.0000        0.0000        0.0000        0.0000        0.0000        0.0000        0.0000        0.0000        0.0000        0.0000        0.0000        0.0000        8.0606        6.7917        7.6156        8.3674       10.3351       10.0740        9.3844       10.2228       13.0396       14.4429       14.4620       14.2866       12.2665       11.3949       11.2204       11.9934       12.0935       11.3360       10.7990       10.6446       19.1528       17.6679       17.7328       14.9487       10.3401        8.4775        7.5890        6.7484        6.1682        5.1338        4.7750        4.2580        4.4322        4.1411        3.4419        2.5096        1.5594        0.0000        0.0000        0.0000        0.0000        0.0000        0.0000        0.0000        0.0000        0.0000        0.0000        0.0000        0.0000        0.0000        0.0000        0.0000        0.0000        0.0000        0.0000        0.0000        0.0000        0.0000        0.0000        0.0000        0.0000        0.0000        0.0000        0.0000        0.0000        0.0000        0.0000        0.0000        0.0000        0.0000        0.0000        0.0000        0.0000        0.0000        0.0000        0.0000        0.0000        0.0000        0.0000        0.0000        0.0000        0.0000        0.0000        0.0000        0.0000        0.0000        0.0000        0.0000        0.0000        0.0000        0.0000        0.0000        0.0000        0.0000        0.0000        0.0000        0.0000        0.0000        0.0000        0.0000        0.0000        0.0000        0.0000        0.0000        0.0000        0.0000        0.0000        0.0000        0.0000        0.0000        0.0000        0.0000        0.0000        0.0000        0.0000        0.0000        0.0000        0.0000        0.0000        0.0000        0.0000        0.0000        0.0000        0.0000        0.0000        0.0000        0.0000        0.0000        0.0000        0.0000        0.0000        0.0000        0.0000        0.0000        0.0000        1.6833        2.1385        1.9867        1.3274        0.9668        1.0492        0.9731        0.9548        0.9213        1.0898        1.0375        1.0594        1.0352        1.0834        1.1851        1.2569        1.0837        0.4296        0.3182        0.2853        0.3705        0.8159        1.0730        1.3520        1.5220        1.9540        2.0937        1.8745        1.7124        1.7313        1.8741        1.9807        1.8973        1.7455        1.7122        1.8126        1.9623        1.9314        2.3239        2.7473        2.9738        3.3377        4.1208        3.9204        4.0667        3.8968        4.4197        4.3977        4.5260        4.2513        4.3522        5.0188        5.5591        3.6454        4.1490        4.8739        5.5816        3.8158        5.6863        6.9362        6.8503        6.8035        7.1708        7.8435       10.3830       13.6895       15.4202       17.1414       19.5600       27.5769       31.5015       35.5793       38.1435        0.0000        0.0000        0.0000        0.0000        0.0000        0.0000
        0.0000        0.0000        0.0000        0.0000        0.0000        0.0000        0.0000        0.0000        0.0000        0.0000        0.0000        0.0000        0.0000        0.0000        0.0000        0.0000        0.0000        0.0000        0.0000        0.0000        0.0000        0.0000        0.0000        0.0000        0.0000        0.0000        0.0000        0.0000        0.0000        0.0000        0.0000        0.0000        0.0000        0.0000        0.0000        7.1812        6.3742        6.4694        7.9321        8.5446        8.5544        9.5268        9.9673       12.7541       14.5073       14.4272       13.9434       13.3888       12.2798       11.6760       11.3628       10.0649       10.0683        8.8025        7.9283       12.8598       13.9083       12.7906       11.8687        8.7177        7.2286        6.5822        6.2591        4.7560        4.9501        4.0834        3.6411        4.3579        3.4939        3.0457        1.9090        0.0000        0.0000        0.0000        0.0000        0.0000        0.0000        0.0000        0.0000        0.0000        0.0000        0.0000        0.0000        0.0000        0.0000        0.0000        0.0000        0.0000        0.0000        0.0000        0.0000        0.0000        0.0000        0.0000        0.0000        0.0000        0.0000        0.0000        0.0000        0.0000        0.0000        0.0000        0.0000        0.0000        0.0000        0.0000        0.0000        0.0000        0.0000        0.0000        0.0000        0.0000        0.0000        0.0000        0.0000        0.0000        0.0000        0.0000        0.0000        0.0000        0.0000        0.0000        0.0000        0.0000        0.0000        0.0000        0.0000        0.0000        0.0000        0.0000        0.0000        0.0000        0.0000        0.0000        0.0000        0.0000        0.0000        0.0000        0.0000        0.0000        0.0000        0.0000        0.0000        0.0000        0.0000        0.0000        0.0000        0.0000        0.0000        0.0000        0.0000        0.0000        0.0000        0.0000        0.0000        0.0000        0.0000        0.0000        0.0000        0.0000        0.0000        0.0000        0.0000        0.0000        0.0000        1.8881        1.7730        0.0000        1.7369        1.8164        1.7312        2.1807        1.8935        0.9624        0.7688        0.7712        0.7571        0.7444        0.7852        0.9827        1.0016        0.9196        1.0479        1.1543        1.1759        1.0036        0.8785        0.5757        0.5725        0.5985        0.8077        1.3458        1.5536        1.7681        1.7924        2.1190        1.8622        1.7091        1.4768        1.4083        1.5192        1.6715        1.8090        1.6617        1.5523        1.6805        1.8791        2.0897        2.2710        2.9546        2.7861        3.1407        3.6759        3.4494        3.2875        3.3643        3.6028        3.5137        3.9680        3.7658        4.0022        4.3399        5.0683        3.4019        3.3877        4.3382        4.8420        4.1155        5.3992        5.5148        5.9293        5.7465        6.3150        7.7315       10.1093       14.3025       16.0093       17.9462       21.3863       29.0589       33.7296       38.3553        0.0000        0.0000        0.0000        0.0000        0.0000        0.0000        0.0000
        0.0000        0.0000        0.0000        0.0000        0.0000        0.0000        0.0000        0.0000        0.0000        0.0000        0.0000        0.0000        0.0000        0.0000        0.0000        0.0000        0.0000        0.0000        0.0000        0.0000        0.0000        0.0000        0.0000        0.0000        0.0000        0.0000        0.0000        0.0000        0.0000       54.5772       46.0299       28.7166       22.2916       17.1093       13.7757        7.0692        7.4910        6.4061        6.6090        8.5816        9.4840        9.8775       10.7926       13.2230       13.7638       13.5648       13.5766       13.2050       11.8838       10.8131       12.0729       10.1772       10.3669        9.5652        8.3023       11.9286       12.1224       12.7552        9.9144        7.9996        6.8916        6.2820        5.7372        4.4377        4.0270        3.4384        3.3839        3.9287        3.5895        2.7298        1.8658        1.1636        1.0104        0.0000        0.0000        0.0000        0.0000        0.0000        0.0000        0.0000        0.0000        0.0000        0.0000        0.0000        0.0000        0.0000        0.0000        0.0000        0.0000        0.0000        0.0000        0.0000        0.0000        0.0000        0.0000        0.0000        0.0000        0.0000        0.0000        0.0000        0.0000        0.0000        0.0000        0.0000        0.0000        0.0000        0.0000        0.0000        0.0000        0.0000        0.0000        0.0000        0.0000        0.0000        0.0000        0.0000        0.0000        0.0000        0.0000        0.0000        0.0000        0.0000        0.0000        0.0000        0.0000        0.0000        0.0000        0.0000        0.0000        0.0000        0.0000        0.0000        0.0000        0.0000        0.0000        0.0000        0.0000        0.0000        0.0000        0.0000        0.0000        0.0000        0.0000        0.0000        0.0000        0.0000        0.0000        0.0000        0.0000        0.0000        0.0000        0.0000        0.0000        0.0000        0.0000        0.0000        0.0000        0.0000        0.0000        0.0000        0.0000        0.0000        0.0000        0.0000        2.0508        1.9636        2.0464        1.9974        2.1330        2.3554        2.0850        2.3954        2.3950        1.7519        0.8085        0.8291        0.8799        0.8580        0.9202        1.0383        1.1019        0.9511        0.9457        0.8725        0.8148        0.7833        1.0100        1.2523        1.5084        1.5947        1.5602        1.6294        1.5788        1.9045        1.9499        2.6907        2.2367        1.8338        1.5086        1.3757        1.2220        1.3223        1.4407        1.4103        1.4202        1.3912        1.6915        1.9005        2.3559        2.8390        3.0704        3.3728        3.2012        3.2718        3.2230        3.0146        3.1777        3.3236        3.5072        3.3469        3.7166        3.9173        4.4380        3.0975        2.9052        3.8296        5.5685        4.0528        5.1054        5.2620        5.5668        5.7830        6.9135        8.6738       10.1603       13.4406       16.1094       19.2274       22.2204       30.6574       34.8452        0.0000        0.0000        0.0000        0.0000        0.0000        0.0000        0.0000        0.0000
        0.0000        0.0000        0.0000        0.0000        0.0000        0.0000        0.0000        0.0000        0.0000        0.0000        0.0000        0.0000        0.0000        0.0000        0.0000        0.0000        0.0000        0.0000        0.0000        0.0000        0.0000        0.0000        0.0000        0.0000        0.0000        0.0000       47.2908       48.2401       47.0008       43.3961       36.9608       23.9601       20.0879       16.2429       13.5443        7.1517        7.0060        5.8925        6.6596        9.5111       10.6412        9.3294       10.2383       12.5082       12.5867       13.2687       14.7463       13.2118       12.9386       12.1451       11.3413       10.8339        9.9471        9.0619        8.1405        9.5871        9.6230        8.9024        7.2761        7.4108        7.0683        6.7988        5.8397        4.5979        4.3334        3.7595        3.8364        4.0478        3.4367        2.8214        2.0475        1.9602        1.8850        2.1139        2.3053        0.9005        0.6791        0.9399        0.9998        0.6179        0.6268        0.6463        0.0000        0.0000        0.0000        0.0000        0.0000        0.0000        0.0000        0.0000        0.0000        0.0000        0.0000        0.0000        0.0000        0.0000        0.0000        0.0000        0.0000        0.0000        0.0000        0.0000        0.0000        0.0000        0.0000        0.0000        0.0000        0.0000        0.0000        0.0000        0.0000        0.0000        0.0000        0.0000        0.0000        0.0000        0.0000        0.0000        0.0000        0.0000        0.0000        0.0000        0.0000        0.0000        0.0000        0.0000        0.0000        0.0000        0.0000        0.0000        0.0000        0.0000        0.0000        0.0000        0.0000        0.0000        0.0000        0.0000        0.0000        0.0000        0.0000        0.0000        0.0000        0.0000        0.0000        0.0000        0.0000        0.0000        0.0000        0.0000        0.0000        0.0000        0.0000        0.3242        0.3139        0.5121        0.5677        0.6065        0.0000        0.0000        0.0000        0.0000        1.2698        1.5430        1.5607        1.5673        1.5393        1.8175        2.5260        2.6262        2.5760        2.4149        2.5365        1.9374        0.9976        0.9428        0.8078        0.8115        0.7805        1.1383        1.1880        1.0523        0.8639        0.6445        0.5762        0.6924        1.9329        2.1478        2.3616        2.5551        1.8682        1.4415        1.2030        0.9249        1.1090        1.4613        1.6387        1.7178        1.3840        1.5477        1.4881        1.2806        1.5372        1.6046        1.4875        1.4920        1.9496        2.4070        2.8050        3.1511        2.9261        3.3398        3.2157        3.0744        3.3017        3.1232        3.0304        2.9671        3.0376        2.8227        3.1802        3.4641        3.9493        3.0215        2.8578        3.5345        5.1101        3.9837        5.4936        5.9263        5.6203        6.4937        8.0260        9.5679       10.7725       14.1979       16.5020       19.9698       23.2849       31.6077       34.4766        0.0000        0.0000        0.0000        0.0000        0.0000        0.0000        0.0000        0.0000
        0.0000        0.0000        0.0000        0.0000        0.0000        0.0000        0.0000        0.0000        0.0000        0.0000        0.0000        0.0000        0.0000        0.0000        0.0000        0.0000        0.0000        0.0000        0.0000        0.0000        0.0000        0.0000        0.0000        0.0000        0.0000       32.8840       30.8678       20.6961       19.1380       17.4764       15.2420       18.6086       16.1947       13.4397       11.2343        9.9524        9.9384        8.6929       10.9944       10.9671       11.9803       11.4193       12.0102       15.4482       13.9912       15.4678       15.8349       16.7583       16.7381       14.6673       13.3671       10.7768        9.2045       14.9797       13.8009       11.8444       11.2611        8.9021        7.4663        7.9069        8.1909        7.8091        7.0207        6.6895        6.8571        6.5209        5.4914        5.5482        4.6105        3.8953        3.5580        2.7543        2.0789        1.6439        1.3830        1.7500        2.3860        2.7232        2.1305        1.3441        1.4407        1.2315        0.9068        0.9205        0.0000        0.0000        0.0000        0.0000        0.0000        0.0000        0.0000        0.0000        0.0000        0.0000        0.0000        0.0000        0.0000        0.0000        0.0000        0.0000        0.0000        0.0000        0.0000        0.0000        0.0000        0.0000        0.0000        0.0000        0.0000        0.0000        0.0000        0.0000        0.0000        0.0000        0.0000        0.0000        0.0000        0.0000        0.0000        0.0000        0.0000        0.0000        0.0000        0.0000        0.0000        0.0000        0.0000        0.0000        0.0000        0.0000        0.0000        0.0000        0.0000        0.0000        0.0000        0.0000        0.0000        0.0000        0.0000        0.0000        0.0000        0.0000        0.0000        0.0000        0.0000        0.0000        0.0000        0.0000        0.0000        0.0000        0.0000        0.0000        0.2405        0.3930        0.0967        0.7653        0.8227        1.0612        1.0186        1.3376        1.6214        1.6720        1.5479        1.2080        1.1913        1.2192        1.1462        1.5703        2.0942        2.2872        2.7706        3.1283        2.6864        1.8575        1.1464        1.1280        1.0334        0.9944        0.9896        0.8009        0.7667        0.6688        0.6234        0.0826        0.1541        0.2205        0.4977        1.1536        1.2127        1.1287        0.8410        0.7383        0.4680        0.2733        0.2636        0.4474        0.4523        0.8587        0.9872        0.7747        0.5287        0.6457        0.7109        1.1476        1.2732        1.7376        1.8412        2.6254        3.1559        3.1813        3.3727        3.5924        3.5401        3.2628        3.4611        3.5444        3.6835        3.5303        3.2532        2.6237        2.6969        2.9188        3.5321        2.8263        3.4108        4.1670        4.6681        5.7512        7.4297        8.0146        8.9038        9.9593       12.0101       13.5899        0.0000        0.0000       23.9033       27.8670       31.7809       33.1925        0.0000        0.0000        0.0000        0.0000        0.0000        0.0000        0.0000        0.0000        0.0000
        0.0000        0.0000        0.0000        0.0000        0.0000        0.0000        0.0000        0.0000        0.0000        0.0000        0.0000        0.0000        0.0000        0.0000        0.0000        0.0000        0.0000        0.0000        0.0000        0.0000        0.0000        0.0000        0.0000        0.0000        0.0000        0.0000       25.3584       17.9077       13.1184       11.8059       10.7064       15.5065       13.0595       11.0481       10.9499       12.3356       11.9420       10.6106       12.1591       10.5356       11.7115       11.8212       12.9825       15.1317       15.1359       15.6543       17.8173       19.5030       14.6407       12.7640       12.1929        9.7443        9.3590       13.3783       13.4163       11.2959        8.7720        7.0961        6.5432        8.3759        8.7447        8.7406        8.3207        7.9065        7.3229        6.9503        5.9707        6.1545        5.8563        5.0504        4.4975        3.3360        2.0453        1.5978        2.1476        2.9473        3.1710        2.8909        3.8943        2.5821        2.1991        2.0221        1.6789        0.7838        0.8183        1.2035        0.0000        0.0000        0.0000        0.0000        0.0000        0.0000        0.0000        0.0000        0.0000        0.0000        0.0000        0.0000        0.0000        0.0000        0.0000        0.0000        0.0000        0.0000        0.0000        0.0000        0.0000        0.0000        0.0000        0.0000        0.0000        0.0000        0.0000        0.0000        0.0000        0.0000        0.0000        0.0000        0.0000        0.0000        0.0000        0.0000        0.0000        0.0000        0.0000        0.0000        0.0000        0.0000        0.0000        0.0000        0.0000        0.0000        0.0000        0.0000        0.0000        0.0000        0.0000        0.0000        0.0000        0.0000        0.0000        0.0000        0.0000        0.0000        0.0000        0.0000        0.0000        0.0000        0.0000        0.0000        0.0000        0.0000        0.6763        0.4563        0.2288        0.7585        1.0004        1.0064        0.9509        1.4978        1.7323        1.8742        1.6026        1.1040        1.1241        1.2048        1.2016        1.7402        1.6612        1.8413        2.8340        3.4926        3.0441        1.6344        1.2301        1.1810        1.0544        0.9982        0.9097        0.7191        0.6643        0.7183        0.6552        0.3011        0.2803        0.4478        0.7121        1.1894        1.3636        1.1608        0.8264        0.8522        0.6385        0.3594        0.2680        0.3429        0.1893        0.2831        0.8479        0.8834        0.5920        0.5452        0.6463        1.0499        0.9590        1.1204        1.9152        2.9604        3.3557        3.3078        3.3610        3.5939        3.5185        3.4018        3.2339        3.4630        3.6429        3.5374        3.1379        2.4135        2.4110        2.6286        3.7628        3.0078        3.9036        4.8168        4.9465        6.3873        7.6046        8.6973        9.9102       11.2245       12.9612        0.0000        0.0000        0.0000        0.0000        0.0000        0.0000        0.0000        0.0000        0.0000        0.0000        0.0000        0.0000        0.0000        0.0000        0.0000        0.0000
        0.0000        0.0000        0.0000        0.0000        0.0000        0.0000        0.0000        0.0000        0.0000        0.0000        0.0000        0.0000        0.0000        0.0000        0.0000        0.0000        0.0000        0.0000        0.0000        0.0000        0.0000        0.0000        0.0000        0.0000        0.0000        0.0000        0.0000       13.9490       10.9189       10.3234        9.1049       12.2033       11.4277       11.0306       10.6695       12.4105       13.9900       16.9168       15.1449       11.5973       10.8901       11.9562       11.2984       14.4507       13.2342       15.0589       13.8948       12.7566       12.9316       12.5263       12.6524       10.5323        9.9574       11.8036       11.5200        9.6932        7.2344        6.3148        6.7667        8.4518        8.5307        8.6884        7.8467        7.1422        6.5403        6.6095        6.3813        7.1983        6.3951        5.4964        4.5320        2.9173        2.5354        2.7127        3.2588        3.7265        3.3544        3.6609        5.1657        2.5062        1.7677        2.3308        1.7828        0.9568        1.7367        2.9436        2.6507        2.4377        2.4889        1.7432        0.0000        0.0000        0.0000        0.0000        0.0000        0.0000        0.0000        0.0000        0.0000        0.0000        0.0000        0.0000        0.0000        0.0000        0.0000        0.0000        0.0000        0.0000        0.0000        0.0000        0.0000        0.0000        0.0000        0.0000        0.0000        0.0000        0.0000        0.0000        0.0000        0.0000        0.0000        0.0000        0.0000        0.0000        0.0000        0.0000        0.0000        0.0000        0.0000        0.0000        0.0000        0.0000        0.0000        0.0000        0.0000        0.0000        0.0000        0.0000        0.0000        0.0000        0.0000        0.0000        0.0000        0.0000        0.0000        0.0000        0.0000        0.0000        0.0000        0.0000        0.0000        0.4481        0.6781        0.5437        0.1531        0.8869        0.8928        0.7439        1.1009        2.0028        2.1597        2.0122        1.6697        1.2594        1.0742        0.9732        1.0563        1.3002        1.3173        1.5795        2.2197        2.4557        2.5117        1.6304        1.3237        1.1211        1.0074        0.9217        0.8401        0.7275        0.7658        0.7147        0.8164        0.3560        0.3971        0.7169        0.7826        1.2004        1.2167        1.2156        0.9366        1.0193        0.5858        0.4413        0.2863        0.1861        0.1811        0.1939        0.3366        0.7286        1.0146        0.7845        0.7323        0.9286        0.9000        1.1024        1.5230        2.7707        3.0814        3.4054        3.7560        3.8175        3.7111        3.7015        3.6318        3.5225        3.5594        3.3173        3.0593        2.3348        2.4235        3.0647        4.5385        3.5514        3.9326        4.9974        5.1472        6.4144        7.7567        8.8879       10.5932       11.7204       13.5512        0.0000        0.0000        0.0000        0.0000        0.0000        0.0000        0.0000        0.0000        0.0000        0.0000        0.0000        0.0000        0.0000        0.0000        0.0000        0.0000
        0.0000        0.0000        0.0000        0.0000        0.0000        0.0000        0.0000        0.0000        0.0000        0.0000        0.0000        0.0000        0.0000        0.0000        0.0000        0.0000        0.0000        0.0000        0.0000        0.0000        0.0000        0.0000        0.0000        0.0000        0.0000        0.0000        0.0000       12.6217       11.0545       10.9836        9.5671       13.3612       13.5873       12.8031       12.1701       10.5401       10.0881       13.5682       15.1724       15.4939        9.6504        5.9537        7.8467       11.5554        9.9059       10.0622        9.4917       11.7889       10.9983       11.5857       11.0814        8.8007        7.8755       10.5082       10.6636        9.3692        7.6649        6.3072        6.4371        8.0967        7.8646        7.5898        6.5935        6.5634        6.7121        6.9775        6.6357        7.0872        6.5096        5.3330        4.2564        3.8374        3.0462        3.0576        3.7040        4.2334        3.9728        3.7253        3.5962        2.0625        1.7157        2.4187        2.4820        2.5804        2.1198        2.0467        2.4512        2.6042        2.2032        1.6855        0.0000        0.0000        0.0000        0.0000        0.0000        0.0000        0.0000        0.0000        0.0000        0.0000        0.0000        0.0000        0.0000        0.0000        0.0000        0.0000        0.0000        0.0000        0.0000        0.0000        0.0000        0.0000        0.0000        0.0000        0.0000        0.0000        0.0000        0.0000        0.0000        0.0000        0.0000        0.0000        0.0000        0.0000        0.0000        0.0000        0.0000        0.0000        0.0000        0.0000        0.0000        0.0000        0.0000        0.0000        0.0000        0.0000        0.0000        0.0000        0.0000        0.0000        0.0000        0.0000        0.0000        0.0000        0.0000        0.0000        0.0000        0.0000        0.0000        0.0000        0.0000        0.0000        0.8872        0.4873        0.1642        0.8870        0.8752        0.7430        0.7341        1.3850        1.8291        1.8066        1.8764        1.4306        1.0673        0.9348        0.9677        1.1320        1.1971        1.6080        1.8744        1.8481        1.7087        1.5142        1.3076        1.0599        0.9537        0.7997        0.7383        0.6821        0.8190        0.9682        1.1409        0.4025        0.3950        0.3622        0.6996        0.9966        1.0474        1.0526        1.1578        1.0237        0.5096        0.2539        0.1657        0.1267        0.1650        0.1262        0.1070        0.1796        0.3742        0.3744        0.3331        0.6305        0.8483        0.9310        1.3594        2.4001        3.1392        3.3479        3.3999        3.5578        3.5335        3.6347        3.5427        3.2087        3.2935        3.1617        3.0037        2.5867        3.9103        3.6437        4.1030        3.1321        3.8531        5.4481        5.7046        6.3824        7.5707        8.9614       10.3110       11.2800       12.5812        0.0000        0.0000        0.0000        0.0000        0.0000        0.0000        0.0000        0.0000        0.0000        0.0000        0.0000        0.0000        0.0000        0.0000        0.0000        0.0000
        0.0000        0.0000        0.0000        0.0000        0.0000        0.0000        0.0000        0.0000        0.0000        0.0000        0.0000        0.0000        0.0000        0.0000        0.0000        0.0000        0.0000        0.0000        0.0000        0.0000        0.0000        0.0000        0.0000        0.0000        0.0000        0.0000        0.0000        0.0000       16.2038       15.2998       15.1753       18.4122       17.5889       17.0442       15.2924       12.8946       11.2042       10.8168       10.7335        8.5861        8.8374        6.1882        5.6209        5.2420        6.3300        6.9704        6.5941        8.2008        8.3087        8.7705        8.1995        7.9178        9.5862        9.2325        9.8116       10.3855        9.7937        8.9604        8.0180        6.4685        5.8039        5.6381        5.7996        7.2077        6.8678        6.3690        5.8932        5.6862        5.7162        5.2314        4.1226        3.4107        3.0942        2.9614        3.3186        3.7623        3.8983        4.3378        4.6236        4.6778        5.2162        4.5300        5.1339        5.3059        4.7704        4.7817        4.5780        3.5878        4.9021        4.9480        3.9009        0.0000        0.0000        0.0000        0.0000        0.0000        0.0000        0.0000        0.0000        0.0000        0.0000        0.0000        0.0000        0.0000        0.0000        0.0000        0.0000        0.0000        0.0000        0.0000        0.0000        0.0000        0.0000        0.0000        0.0000        0.0000        0.0000        0.0000        0.0000        0.0000        0.0000        0.0000        0.0000        0.0000        0.0000        0.0000        0.0000        0.0000        0.0000        0.0000        0.0000        0.0000        0.0000        0.0000        0.0000        0.0000        0.0000        0.0000        0.0000        0.0000        0.0000        0.0000        0.0000        0.0000        0.0000        0.0000        0.0000        0.0000        0.0000        0.0000        0.0000        0.0000        0.0000        0.4644        0.7716        0.9083        0.3343        0.4692        0.5284        1.3294        1.7023        1.7906        1.8946        1.8565        1.3045        0.9593        0.8003        0.9371        1.1420        1.1412        1.2465        2.1764        1.9617        1.7783        1.5538        0.8317        0.7059        0.6187        0.6751        0.6990        0.7668        1.0159        1.1340        0.5338        0.3349        0.3812        0.4519        0.5743        0.5826        0.7041        0.7982        0.7048        0.4305        0.1530        0.1439        0.2676        0.3107        0.2944        0.2812        0.0917        0.1175        0.1475        0.1348        0.4321        0.6499        0.9285        1.3275        2.3593        2.8093        3.1937        3.0620        2.6566        2.6657        3.2467        3.6117        3.1954        2.9345        3.1096        3.4856        4.3879        6.5348        5.1052        4.0335        3.5126        4.1421        6.7700        8.4130        6.8601        8.1694       10.0664       11.7589       13.6670       13.8340        0.0000        0.0000        0.0000        0.0000        0.0000        0.0000        0.0000        0.0000        0.0000        0.0000        0.0000        0.0000        0.0000        0.0000        0.0000        0.0000
        0.0000        0.0000        0.0000        0.0000        0.0000        0.0000        0.0000        0.0000        0.0000        0.0000        0.0000        0.0000        0.0000        0.0000        0.0000        0.0000        0.0000        0.0000        0.0000        0.0000        0.0000        0.0000        0.0000        0.0000        0.0000        0.0000        0.0000        0.0000       17.8847       16.6598       17.3787       21.6926       20.7058       20.5925       17.5371       13.6851       14.0102       12.6755       10.4784        7.6690        8.4063        6.3819        5.5874        4.8958        5.2682        6.4255        5.8980        6.8854        6.9420        7.2804        6.9380        9.1194        8.7437        8.7148        8.4907        9.5221        9.7660        8.6059        6.9753        6.1474        5.7567        5.3531        5.6000        8.1468        7.3589        5.9820        5.3009        5.1302        4.9725        4.7422        4.3286        4.2995        3.7047        2.5536        3.4142        4.4068        4.5345        4.7931        5.3877        4.6898        4.4318        4.8480        5.9476        4.7642        5.1124        4.9890        4.5749        3.4158        4.4378        4.2746        4.1705        0.0000        0.0000        0.0000        0.0000        0.0000        0.0000        0.0000        0.0000        0.0000        0.0000        0.0000        0.0000        0.0000        0.0000        0.0000        0.0000        0.0000        0.0000        0.0000        0.0000        0.0000        0.0000        0.0000        0.0000        0.0000        0.0000        0.0000        0.0000        0.0000        0.0000        0.0000        0.0000        0.0000        0.0000        0.0000        0.0000        0.0000        0.0000        0.0000        0.0000        0.0000        0.0000        0.0000        0.0000        0.0000        0.0000        0.0000        0.0000        0.0000        0.0000        0.0000        0.0000        0.0000        0.0000        0.0000        0.0000        0.0000        0.0000        0.0000        0.0000        0.0519        0.5764        0.3833        0.3715        0.2327        0.3425        0.6913        0.4578        1.3162        1.6729        1.9270        1.5964        1.5390        1.3829        1.2179        0.8674        0.9925        1.2376        1.1792        1.1189        1.6889        2.0314        1.6201        1.3439        0.7963        0.6493        0.5655        0.7540        0.7015        0.6981        0.9864        1.1642        0.6047        0.4784        0.3051        0.3598        0.4015        0.3309        0.2794        0.3168        0.3679        0.3550        0.1993        0.2120        0.3850        0.4013        0.3731        0.3340        0.2317        0.3860        0.4561        0.2226        0.4847        0.6393        1.0039        1.4427        2.3779        2.8859        3.1517        2.8861        2.3476        2.2642        2.5446        2.8324        2.9173        3.0678        3.3610        4.2334        4.3284        5.7181        4.3376        3.8821        3.0715        3.5598        5.5913        7.6598        6.9027        8.5586        9.5840       11.0798       12.6580       13.4241        0.0000        0.0000        0.0000        0.0000        0.0000        0.0000        0.0000        0.0000        0.0000        0.0000        0.0000        0.0000        0.0000        0.0000        0.0000        0.0000
        0.0000        0.0000        0.0000        0.0000        0.0000        0.0000        0.0000        0.0000        0.0000        0.0000        0.0000        0.0000        0.0000        0.0000        0.0000        0.0000        0.0000        0.0000        0.0000        0.0000        0.0000        0.0000        0.0000        0.0000        0.0000        0.0000        0.0000        0.0000       18.0540       18.2461       18.9936       23.3448       21.0772       20.1572       19.5094       13.9121       15.5403       12.3684        9.5769        6.9822        8.6310        6.0182        4.9722        4.6339        5.3477        5.9717        5.7296        6.5689        6.6415        6.3926        6.4868        7.8626        7.0838        7.5715        8.9263        9.9612        9.3332        6.9792        6.1943        6.5543        6.7442        6.1273        6.9073       10.0116        8.2442        6.5248        5.4694        5.1943        5.0500        4.1086        3.6573        2.3364        2.6384        3.2883        4.3785        4.6427        4.1427        4.7291        4.7600        4.6809        4.8020        5.2975        5.3604        5.4073        5.1743        4.9408        4.5194        3.3584        6.2054        6.3151        6.4869        7.3927        0.0000        0.0000        0.0000        0.0000        0.0000        0.0000        0.0000        0.0000        0.0000        0.0000        0.0000        0.0000        0.0000        0.0000        0.0000        0.0000        0.0000        0.0000        0.0000        0.0000        0.0000        0.0000        0.0000        0.0000        0.0000        0.0000        0.0000        0.0000        0.0000        0.0000        0.0000        0.0000        0.0000        0.0000        0.0000        0.0000        0.0000        0.0000        0.0000        0.0000        0.0000        0.0000        0.0000        0.0000        0.0000        0.0000        0.0000        0.0000        0.0000        0.0000        0.0000        0.0000        0.0000        0.0000        0.0000        0.0000        0.0000        0.0000        0.1125        0.0777        0.1921        0.2822        0.3817        0.9393        0.7237        0.5440        0.5183        1.1526        1.5568        1.7724        1.6039        1.5117        1.6463        1.2869        1.2622        1.1209        0.9757        0.9745        1.0303        1.3624        1.6422        1.4598        1.1449        0.6596        0.5331        0.4511        0.4369        0.5339        0.6154        0.4821        0.4466        0.5880        0.5252        0.4493        0.3755        0.3920        0.3342        0.2762        0.2887        0.3214        0.3450        0.2541        0.2850        0.4842        0.5750        0.5868        0.7656        0.5709        0.6678        0.6788        0.2173        0.6140        0.7526        1.0124        1.4175        2.7290        3.0329        3.0031        2.9373        2.5101        2.3783        2.1570        2.4823        3.2307        3.5616        3.7947        3.4367        2.2654        2.9276        2.7394        2.7567        3.1434        3.6066        4.7769        5.9942        6.9081        7.6952        8.1918        8.8609       10.4799       12.2074       12.7758        0.0000        0.0000        0.0000        0.0000        0.0000        0.0000        0.0000        0.0000        0.0000        0.0000        0.0000        0.0000        0.0000        0.0000        0.0000
        0.0000        0.0000        0.0000        0.0000        0.0000        0.0000        0.0000        0.0000        0.0000        0.0000        0.0000        0.0000        0.0000        0.0000        0.0000        0.0000        0.0000        0.0000        0.0000        0.0000        0.0000        0.0000        0.0000        0.0000        0.0000        0.0000        0.0000       19.7318       18.5344       17.2925       16.8157       20.5774       19.2952       19.2375       17.1610       13.7778       11.5638        9.9849        7.9338        6.0319        5.5491        4.9731        4.7770        4.8442        6.1306        6.7164        6.5440        6.8348        6.4025        5.5877        6.0484        7.3283        7.2045        7.4492        8.6195        9.1019        6.7583        7.0886        7.7209        5.6242        5.2873        4.9256        4.6175        6.3360        4.6873        3.9061        3.7995        4.1749        3.7743        3.7308        3.5472        1.8806        1.3009        2.9498        3.5738        3.9766        4.2471        4.2375        4.4907        5.4118        6.2777        6.9429        6.5999        6.2998        5.3074        4.9489        5.5722        4.4420        4.8269        5.9678        7.6058        7.9966        4.0463        0.0000        0.0000        0.0000        0.0000        0.0000        0.0000        0.0000        0.0000        0.0000        0.0000        0.0000        0.0000        0.0000        0.0000        0.0000        0.0000        0.0000        0.0000        0.0000        0.0000        0.0000        0.0000        0.0000        0.0000        0.0000        0.0000        0.0000        0.0000        0.0000        0.0000        0.0000        0.0000        0.0000        0.0000        0.0000        0.0000        0.0000        0.0000        0.0000        0.0000        0.0000        0.0000        0.0000        0.0000        0.0000        0.0000        0.0000        0.0000        0.0000        0.0000        0.0000        0.0000        0.0000        0.0000        0.0000        0.0000        0.2596        0.1917        0.2196        0.2403        0.4244        0.4424        0.8053        0.8466        0.8135        1.2070        1.3009        1.1177        1.1661        1.1507        1.0049        1.3536        1.6591        1.1533        1.0393        0.9584        0.9042        0.8696        1.0570        1.1744        1.0928        0.8173        0.5170        0.4169        0.3638        0.3813        0.5765        0.6915        0.5938        0.5387        0.5201        0.4499        0.3930        0.4768        0.3519        0.3579        0.2690        0.2164        0.3267        0.3734        0.2888        0.3633        0.6404        0.8383        0.8755        0.8237        0.7654        0.2382        0.3507        0.3257        0.9065        0.9339        1.3047        1.5644        2.6361        3.2373        3.4887        3.8701        3.7874        3.3862        3.0149        2.8209        3.2231        3.8869        3.7650        3.4809        2.5322        2.5653        2.8447        3.8486        3.6848        4.1732        4.3090        5.1759        5.1354        5.7591        6.1760        7.0976        8.5905        9.8986        0.0000        0.0000        0.0000        0.0000        0.0000        0.0000        0.0000        0.0000        0.0000        0.0000        0.0000        0.0000        0.0000        0.0000        0.0000        0.0000
        0.0000        0.0000        0.0000        0.0000        0.0000        0.0000        0.0000        0.0000        0.0000        0.0000        0.0000        0.0000        0.0000        0.0000        0.0000        0.0000        0.0000        0.0000        0.0000        0.0000        0.0000        0.0000        0.0000        0.0000        0.0000        0.0000        0.0000       19.5724       16.9461       15.3178       15.8785       15.9348       15.5961       15.7192       13.9117       11.6881        9.7290        8.7133        6.7122        6.8983        6.0104        5.9732        6.5869        7.5239        6.6879        7.1108        7.6724        5.7160        5.5963        5.9467        5.3298        4.8133        5.9684        5.9833        5.9661        4.9034        4.9507        5.5890        6.1672        5.0567        4.0950        3.8883        3.5674        2.8333        1.6503        1.8984        1.8348        2.0880        1.7388        1.8074        2.0481        1.3934        1.4751        1.8544        3.5791        4.4468        4.4787        5.1718        5.2307        5.7732        5.9303        7.3847        6.1545        5.6987        5.6350        5.3101        5.1921        5.1465        7.2471        7.4485        2.6923        1.2170        0.8406        0.7563        0.7951        0.7875        0.4989        0.7447        0.9409        1.0175        0.6176        0.0000        0.0000        0.0000        0.0000        0.0000        0.0000        1.3881        1.9346        2.5184        5.3083        0.0000        0.0000        0.0000        0.0000        0.0000        0.0000        0.0000        0.0000        0.0000        0.0000        0.0000        0.0000        0.0000        0.0000        0.0000        0.0000        0.0000        0.0000        0.0000        0.0000        0.0000        0.0000        0.0000        0.0000        0.0000        0.0000        0.0000        0.0000        0.0000        0.0000        0.0000        0.0000        0.0000        0.0000        0.0000        0.0000        0.4521        0.3695        0.5004        0.4494        0.5387        0.5682        0.5911        0.5207        0.4664        0.4914        1.0309        1.3947        0.7679        0.5644        0.3986        0.3711        1.0324        0.9853        0.9728        0.9357        0.8447        0.7294        0.6335        0.6034        0.5728        0.5776        0.4959        0.4113        0.2168        0.1629        0.1594        0.2029        0.5602        0.8652        0.8341        0.7657        0.5643        0.4856        0.5180        0.4058        0.3625        0.4882        0.5747        0.3251        0.3220        0.3322        0.4526        0.6244        1.2456        1.9812        1.2988        1.3335        1.4780        1.2351        1.3499        1.3819        1.2534        1.3989        1.5899        1.5699        1.9788        2.6878        3.1010        3.7864        4.7537        4.0292        3.4199        2.9466        2.7513        3.2344        3.2602        3.3682        3.5548        3.9055        4.0251        4.3539        2.4518        2.5629        2.4677        2.4714        2.7114        3.2531        3.4063        3.8971        5.3712        6.2606        0.0000        0.0000        0.0000        0.0000        0.0000        0.0000        0.0000        0.0000        0.0000        0.0000        0.0000        0.0000        0.0000        0.0000        0.0000        0.0000
        0.0000        0.0000        0.0000        0.0000        0.0000        0.0000        0.0000        0.0000        0.0000        0.0000        0.0000        0.0000        0.0000        0.0000        0.0000        0.0000        0.0000        0.0000        0.0000        0.0000        0.0000        0.0000        0.0000        0.0000        0.0000        0.0000       23.1682       23.7765       21.4735       15.6211       13.9118       12.6233       14.0228       15.6773       15.4120       14.8744       10.6545        7.6565        7.6464        9.5821        9.8218       11.5399       12.7648       13.6238       13.1340       11.9135       10.4789        7.1123        5.9619        6.1548        6.2823        5.4446        5.0432        4.9191        4.9102        4.9828        4.3338        3.8149        3.3924        3.7041        3.5098        4.0849        3.9663        1.9387        1.6112        1.4561        1.3248        1.5495        1.4928        1.4242        2.2495        3.2484        3.2263        3.1190        3.9565        5.9069        5.7511        5.4228        5.0293        4.9680        4.5263        5.2012        4.9240        5.0949        4.6924        5.2580        5.0848        4.2774        4.8532        5.5454        1.6108        1.1596        0.9110        1.2613        0.5900        0.5352        0.6028        0.3157        0.3277        0.5711        0.7731        0.4660        0.4773        0.3590        0.3525        0.2593        1.8323        0.9726        0.9727        1.0169        1.8792        2.7255        1.9094        1.1576        1.3198        0.0000        0.0000        0.0000        0.0000        0.0000        0.0000        0.0000        0.0000        0.0000        0.0000        0.0000        0.0000        0.0000        0.0000        0.0000        0.0000        0.0000        0.0000        0.0000        0.0000        0.0000        1.0013        1.0782        1.1521        1.3117        1.3215        1.2542        1.2404        0.6414        0.7167        0.5584        0.5130        0.8673        0.9636        0.5998        0.5326        0.7754        0.7884        0.8115        0.6501        0.9253        0.7851        0.9887        0.8542        0.3710        0.2731        0.3463        0.3437        0.9203        0.9539        1.1633        0.9847        0.8736        0.7277        0.6254        0.6019        0.7705        0.4887        0.3612        0.3065        0.1485        0.1032        0.1022        0.1911        0.5506        0.8709        0.9219        0.8686        0.6165        0.5539        0.5482        0.4210        0.3546        0.3865        0.2981        0.2791        0.3384        0.3886        0.5286        0.7857        1.3402        2.0299        1.6137        2.6352        1.7541        1.7011        1.7462        1.6806        1.6948        1.4783        1.5524        1.5561        2.1770        3.1541        3.7582        3.6366        4.2711        3.3722        3.2007        3.0258        2.9305        3.2605        3.4996        4.0113        4.1286        4.5475        4.6778        4.7880        2.5882        2.3336        2.2254        2.0931        1.9983        2.8913        2.5296        2.8850        0.0000        0.0000        0.0000        0.0000        0.0000        0.0000        0.0000        0.0000        0.0000        0.0000        0.0000        0.0000        0.0000        0.0000        0.0000        0.0000        0.0000        0.0000
        0.0000        0.0000        0.0000        0.0000        0.0000        0.0000        0.0000        0.0000        0.0000        0.0000        0.0000        0.0000        0.0000        0.0000        0.0000        0.0000        0.0000        0.0000        0.0000        0.0000        0.0000        0.0000        0.0000        0.0000        0.0000        0.0000       21.2532       20.8387       19.2495       16.2879       13.0869       12.0704       13.5674       14.5450       14.6119       14.1607        9.7388       11.3323       12.9987       11.3040       12.8991       12.9436       12.4927       12.2214       13.4049       12.6174       11.1410        7.4247        7.3531        6.8199        5.9477        4.5154        3.7415        4.3388        4.7123        5.0725        4.5252        3.5142        3.0295        3.7403        3.5240        3.8464        3.1064        2.3277        2.2597        1.6597        1.4128        2.3881        2.9613        2.9042        3.2467        5.3173        4.6738        3.2549        3.7210        4.5624        4.6834        4.4425        4.0955        3.5118        3.7567        3.9222        3.8506        3.4797        3.3388        3.2427        2.9934        1.4633        4.0750        4.2786        2.4540        1.6113        1.0737        0.5936        0.5240        0.9453        0.4098        0.3487        0.4130        0.4884        0.6295        0.7939        0.5244        0.6167        0.7652        1.1563        1.4821        0.8349        0.8096        0.8045        0.9909        1.0862        0.8317        0.8923        0.9659        0.8701        1.0354        1.5342        0.0000        0.0000        0.0000        0.0000        0.0000        0.0000        0.0000        0.0000        0.0000        0.0000        0.0000        0.0000        1.6362        2.1247        1.3016        1.1535        1.2834        1.3412        1.3777        1.4585        1.5770        1.7916        1.8923        1.7491        1.5790        0.9236        0.8298        0.8016        0.8592        1.4718        1.6401        1.0610        1.1246        1.5609        1.5375        1.2448        1.0467        0.6038        0.6803        0.5105        0.2184        0.3846        0.3270        0.2891        0.4741        1.0749        1.0687        1.1154        1.3375        1.0610        0.8772        0.7908        0.6718        0.5709        0.5107        0.3376        0.2273        0.1068        0.0731        0.0629        0.0999        0.2898        0.4295        0.6189        0.7382        0.4659        0.4225        0.4510        0.2767        0.1920        0.1658        0.1713        0.2665        0.3905        0.3524        0.5345        0.8659        1.4684        1.8937        1.8020        2.6829        2.1621        2.1578        2.2605        2.0005        1.6436        1.4661        1.4693        1.5549        2.1003        3.0506        3.5377        2.8173        2.7239        2.5075        2.5680        2.6081        3.1832        3.6473        4.1639        4.9169        5.2842        5.8731        6.0010        6.4970        3.6003        3.0561        2.5904        2.4433        0.0000        3.0545        2.9329        2.8186        0.0000        0.0000        0.0000        0.0000        0.0000        0.0000        0.0000        0.0000        0.0000        0.0000        0.0000        0.0000        0.0000        0.0000        0.0000        0.0000        0.0000        0.0000
        0.0000        0.0000        0.0000        0.0000        0.0000        0.0000        0.0000        0.0000        0.0000        0.0000        0.0000        0.0000        0.0000        0.0000        0.0000        0.0000        0.0000        0.0000        0.0000        0.0000        0.0000        0.0000        0.0000        0.0000        0.0000       18.2787       16.3465       17.7519       16.3769       15.5505       14.1590       11.7797       13.7027       12.7423       10.2914       11.6979       10.7483       12.6328       14.4500       16.7290       16.9505       14.1193        8.8655        7.2626        8.9396        9.6361       10.2262        7.5254        6.9609        6.3478        5.2645        4.2367        3.5450        3.5989        4.7976        6.2671        6.1401        5.8530        4.3121        5.2088        5.1184        3.5420        3.4088        4.1338        3.1341        3.1459        4.9608        5.0038        4.7871        3.3031        2.7871        2.7492        3.3651        3.3446        3.6503        2.9891        3.2946        3.8606        3.4092        2.8322        2.9608        3.2710        3.3909        3.0539        2.7271        2.6020        2.3134        0.4428        0.8181        2.1622        2.5724        2.8204        1.9624        1.0387        0.7338        0.5656        0.4583        0.4848        0.5120        0.6145        1.0435        0.6448        0.6600        0.8499        4.1117        3.3456        3.4111        1.0157        1.2075        1.8307        1.6386        1.4762        0.6236        0.6675        0.7976        1.1058        1.4130        1.0551        0.8240        0.7609        0.7602        0.0000        0.0000        0.0000        0.0000        0.0000        0.0000        0.0000        0.0000        1.8932        2.2902        1.5009        1.8610        1.9210        2.8491        2.8111        2.7993        2.5946        2.6113        2.5503        2.4243        2.8084        2.4592        1.6882        1.3067        1.1737        1.5467        1.5923        2.0495        1.8863        1.8224        2.6034        2.6310        2.1318        2.4405        1.4078        0.3389        0.5657        0.4876        0.9472        0.6959        0.5453        0.6076        1.7382        1.4630        1.4035        1.6722        1.3326        1.4557        1.0853        0.8802        0.8122        0.5853        0.3776        0.3120        0.1292        0.0769        0.0710        0.1023        0.2047        0.2932        0.6923        0.8940        0.4568        0.3887        0.3028        0.2619        0.2648        0.2146        0.2220        0.1811        0.4680        0.5061        0.6416        0.8924        1.3801        1.6737        1.9461        2.3114        2.3453        2.4782        2.5364        2.3771        1.8665        1.7731        1.7796        1.7618        2.0254        2.5222        2.2771        2.3089        2.4503        2.9869        3.2432        3.2471        3.8169        4.3946        5.0681        6.1220        6.5288        7.7533        8.4704        7.8688        4.0545        3.9144        0.0000        0.0000        0.0000        0.0000        0.0000        0.0000        0.0000        0.0000        0.0000        0.0000        0.0000        0.0000        0.0000        0.0000        0.0000        0.0000        0.0000        0.0000        0.0000        0.0000        0.0000        0.0000        0.0000        0.0000
        0.0000        0.0000        0.0000        0.0000        0.0000        0.0000        0.0000        0.0000        0.0000        0.0000        0.0000        0.0000        0.0000        0.0000        0.0000        0.0000        0.0000        0.0000        0.0000        0.0000        0.0000        0.0000       12.1175       11.6936        8.5677        8.0041        8.4139       14.0756       13.0166       13.4762       10.4520        8.6133       11.6072        9.0384        8.8242        8.2344        7.7164        9.8646        9.9613       10.3191       10.0075        7.6083        5.2941        3.6043        4.4446        6.6233        8.1644        5.8314        5.4517        4.4637        4.6341        4.1046        4.2097        4.4391        5.3855        6.8858        5.9928        4.8654        3.8306        3.9228        3.6664        3.8519        3.0880        3.2920        2.2879        3.7149        4.0146        3.7536        3.8380        3.7586        3.0574        2.5387        2.7913        5.3316        3.0114        2.6166        2.3402        2.5326        2.5023        3.3677        3.6244        3.5613        3.4501        3.2182        2.8521        2.6301        2.2756        1.9571        1.9331        1.6921        2.3398        2.9725        3.7373        1.8545        1.8658        1.1094        0.6597        0.8282        0.7894        1.4257        0.9385        1.3269        0.8474        1.5451        2.5760        2.3486        3.9693        2.5321        2.5315        2.8112        1.0354        0.8984        0.4264        0.3405        0.3572        0.5965        0.8176        0.4793        0.2957        0.3211        0.3892        0.4566        0.4899        0.5128        0.4863        0.5383        0.6187        2.1672        1.8125        1.8532        2.0006        1.9671        2.3786        2.9520        3.0495        3.2342        3.0254        2.8323        2.7122        3.1056        2.9866        2.6581        2.4423        2.6825        2.5845        2.8456        2.7146        2.5317        2.8049        2.6381        2.9357        3.9055        4.4651        4.1712        3.4221        2.6328        2.6134        2.5248        2.9400        1.9966        1.5745        1.3700        1.4355        1.7199        1.8194        1.7875        2.1004        2.8441        2.7157        2.4337        1.9664        0.9964        0.6361        0.3923        0.3866        0.0696        0.0567        0.0243        0.0072        0.0457        0.0725        0.4396        0.5105        0.3548        0.1602        0.1626        0.2337        0.4327        0.7395        0.5136        0.5372        0.4357        0.2829        0.2673        0.2969        0.9800        1.2714        1.5034        1.6843        2.2665        2.5413        2.6302        2.4910        2.1162        1.9875        1.9961        1.9329        1.5924        1.5453        1.6576        1.7969        2.3713        2.5677        3.0173        3.5789        4.1853        4.8054        5.5458        6.4452        8.1496       10.1975       10.6456       10.8335        9.1428        0.0000        0.0000        0.0000        0.0000        0.0000        0.0000        0.0000        0.0000        0.0000        0.0000        0.0000        0.0000        0.0000        0.0000        0.0000        0.0000        0.0000        0.0000        0.0000        0.0000        0.0000        0.0000        0.0000        0.0000        0.0000
        0.0000        0.0000        0.0000        0.0000        0.0000        0.0000        0.0000        0.0000        0.0000        0.0000        0.0000        0.0000        0.0000        0.0000        0.0000        0.0000        0.0000        0.0000       13.0224       13.8516       11.2086        8.5077        6.2928        7.4396        7.0171        6.3440        5.7021        6.4390        7.3635        7.3932        9.2444        9.2785        9.9897       10.4192        9.9668        8.9569        8.8206        8.5054        9.0688        7.5167        4.9082        4.3277        3.8311        3.8823        6.4266        6.9840        9.1861        6.6667        4.4269        3.7943        4.2679        4.6913        4.9377        5.3178        4.2948        3.9918        4.9241        4.6979        3.1086        3.5513        3.8691        2.9901        2.9046        2.5625        2.9548        4.1968        3.6183        2.9233        2.4057        1.6644        1.5863        1.9345        2.0356        1.9395        1.3794        1.8787        2.1037        2.2766        2.3485        3.1180        3.4073        3.2929        3.4172        3.6056        2.6518        2.3522        2.3921        2.0852        1.5085        1.1324        1.6788        2.0268        2.2824        1.1948        1.3993        1.7004        1.4868        0.9268        0.7037        1.2902        0.8881        2.1859        2.4560        0.4829        0.1577        0.1434        0.3000        1.5568        1.7899        0.2994        0.1843        0.1831        0.1730        0.1425        1.0630        0.4216        0.1731        0.2732        0.4529        0.2510        0.3481        0.3071        0.3501        0.3777        0.3432        0.3692        0.4922        1.4818        2.8328        3.6129        3.3493        2.3110        2.6853        3.2172        2.9130        3.4202        3.2347        3.5505        4.0811        4.2550        3.8619        3.0769        3.1518        3.1828        3.3363        3.1342        3.1928        3.1935        3.2613        3.1119        3.5649        4.6958        5.2461        5.1123        4.4876        3.5152        3.4926        3.1729        3.4217        2.8306        2.1379        1.8548        1.8262        2.0369        2.1777        2.2064        2.6346        3.8294        3.6281        3.3133        2.5925        1.0252        0.6401        0.5271        0.4341        0.0459        0.0207        0.0124        0.0188        0.0206        0.0589        0.1804        0.6078        0.1892        0.1907        0.2099        0.6351        0.5664        0.7957        0.6970        0.4114        0.2299        0.3006        0.7197        0.4233        1.0764        1.3965        1.6660        1.8982        2.5905        2.9243        2.9676        2.8135        2.4935        2.4033        2.5197        2.3724        1.9843        1.8884        1.8889        2.1799        3.0091        3.2737        3.6121        4.1652        4.7054        5.3441        6.2265        7.2345        9.0994       10.5448        0.0000        0.0000        0.0000        0.0000        0.0000        0.0000        0.0000        0.0000        0.0000        0.0000        0.0000        0.0000        0.0000        0.0000        0.0000        0.0000        0.0000        0.0000        0.0000        0.0000        0.0000        0.0000        0.0000        0.0000        0.0000        0.0000        0.0000        0.0000
        0.0000        0.0000        0.0000        0.0000        0.0000        0.0000        0.0000        0.0000        0.0000        0.0000        0.0000        0.0000        0.0000        0.0000        0.0000       11.9754       12.7751        9.1818        7.9437        8.0873        7.5496        8.2408        4.4263        7.1218        6.9101        5.6409        4.5992        5.6312        5.3888        7.4096        9.9737        8.7004        7.8249        8.0380        8.3419       10.9897       11.0615        9.7988        7.7310        5.7831        4.7120        4.5442        6.6039        8.1322        8.9097        8.3661        7.0026        5.5565        4.9466        4.3428        5.0363        5.5031        5.0758        4.7820        3.6869        3.3450        3.5696        4.0913        2.7883        3.3890        2.8304        2.0810        2.0109        2.8314        2.7864        3.2016        1.9941        2.0666        1.1113        1.2692        1.3082        0.7984        0.8771        1.2246        1.2342        1.9483        1.9850        2.0621        2.6158        3.0994        3.2996        3.6018        3.3077        2.6828        2.5482        2.2548        1.7874        1.6352        1.7826        0.8900        1.7165        0.7021        0.5547        0.5924        1.0617        1.2420        1.6243        1.4146        0.9928        1.0705        1.3364        2.4768        3.8180        3.5847        2.1529        0.2604        0.1695        0.7124        1.0984        2.6606        4.8612        1.9673        0.8744        2.0983        1.0440        1.0852        2.0724        3.1474        1.0679        0.6476        0.5763        0.3999        0.7285        0.5220        1.8412        0.4372        0.6696        1.7593        2.9842        3.5768        2.9461        3.6677        3.0923        2.7104        4.2731        4.0549        3.8438        5.6819        4.3898        6.2816        6.6065        6.9369        5.1996        4.6009        3.6773        3.3593        3.5251        3.5605        3.3906        3.5716        4.1593        5.1864        5.9752        5.6075        5.0854        4.1451        3.9178        3.4908        3.2387        2.9035        2.5273        2.3953        2.4072        2.5498        2.4141        2.9653        3.4597        4.8472        4.9343        4.9966        3.9610        2.0307        1.0548        0.9394        0.6445        0.0726        0.0676        0.0906        0.0877        0.1626        0.1599        0.2406        0.4401        0.3998        0.5805        0.4755        0.5338        0.5131        0.4487        0.4971        0.2548        0.2412        0.3036        0.3644        0.5520        1.9301        1.7859        2.0151        2.3561        3.1194        3.4253        3.5473        3.5217        3.4165        3.4728        3.3070        3.0540        2.4438        2.4634        2.5496        2.6583        3.5219        3.8616        4.4306        0.0000        5.7086        6.4948        7.5550        8.6708       10.9231       12.3534        0.0000        0.0000        0.0000        0.0000        0.0000        0.0000        0.0000        0.0000        0.0000        0.0000        0.0000        0.0000        0.0000        0.0000        0.0000        0.0000        0.0000        0.0000        0.0000        0.0000        0.0000        0.0000        0.0000        0.0000        0.0000        0.0000        0.0000        0.0000
        0.0000        0.0000        0.0000        0.0000        0.0000        0.0000        0.0000        0.0000        0.0000        0.0000        0.0000        0.0000        0.0000       17.7426       12.8036       11.2787       10.7638        7.7312        6.2444        5.6457        4.1159        5.0558        4.3447        5.3495        4.5108        3.9631        4.4353        5.6853        4.8023        5.5893        6.9302        8.0597        7.6293        6.5433        6.8892       10.1809        9.8521        8.8558        7.9720        5.8923        6.0049        4.9278        3.6003        2.8727        7.5823        7.3456        4.6483        6.1437        5.1154        4.1055        4.4715        5.5447        5.6655        4.6779        4.0681        3.5889        3.2699        2.9685        2.9618        2.9961        2.1578        2.0601        2.1250        3.6312        3.6255        2.2835        1.6211        1.2511        1.2465        1.7341        1.4266        0.9788        1.6196        2.1205        1.9762        1.7300        1.8138        1.8270        1.7343        2.4289        2.7273        2.3451        2.4381        2.2134        2.7495        2.5541        1.5598        2.3523        1.4958        1.0683        0.6876        0.8828        0.7464        0.9834        1.3324        0.9648        2.4951        2.5769        3.1993        4.2734        3.0348        3.2370        3.8302        2.4524        2.7988        1.1226        0.4707        2.7789        3.1854        1.6398        0.6847        1.5756        1.5907        2.7553        2.2314        1.5079        2.3620        2.1639        0.7759        1.1355        0.6280        0.5301        1.9549        3.2536        4.3555        1.0718        0.7799        1.2607        2.6970        2.0858        2.6787        2.1129        2.1821        3.8246        4.6942        3.7124        4.2381        5.5958        5.2357        6.0792        4.8282        4.3965        3.3810        3.6317        3.4897        3.4544        3.5080        3.4211        3.5394        3.7046        4.1054        5.4120        5.9351        5.9268        5.3580        4.3007        3.8939        3.5010        3.2941        3.3732        3.9734        3.4267        2.5463        2.5551        2.7663        2.6752        3.1529        4.4830        4.4132        3.6293        3.4255        2.1378        1.1715        0.9658        0.6374        0.1145        0.1949        0.1118        0.2033        0.2160        0.2485        0.3926        0.7197        0.9272        1.0797        0.4376        0.3227        0.2760        0.4436        0.2163        0.2805        0.4045        0.4603        0.5630        0.7282        2.3677        2.3552        2.7291        3.2056        4.1199        4.5600        4.6912        4.7704        4.8726        4.5600        4.3816        4.2953        3.6330        3.6059        3.5087        3.5692        4.4244        4.9250        0.0000        0.0000        0.0000        0.0000        0.0000        0.0000        0.0000        0.0000        0.0000        0.0000        0.0000        0.0000        0.0000        0.0000        0.0000        0.0000        0.0000        0.0000        0.0000        0.0000        0.0000        0.0000        0.0000        0.0000        0.0000        0.0000        0.0000        0.0000        0.0000        0.0000        0.0000        0.0000        0.0000        0.0000        0.0000        0.0000
        0.0000        0.0000        0.0000        0.0000        0.0000        0.0000        0.0000        0.0000        0.0000       13.1814        0.0000        0.0000       14.4442       14.4995       12.6928       10.0078        9.9588        8.6262        6.0648        5.2667        4.2907        4.0105        2.6893        4.5525        4.0619        2.8607        4.9819        3.5327        4.9484        5.4083        5.9990        6.5735        6.0331        3.8704        4.1988        4.3050        4.5816        6.1891        7.1139        3.6639        3.9710        4.8868        5.4425        2.9283        2.2695        4.4018        6.0970        5.1742        4.3750        5.6141        4.7585        4.9938        5.4996        4.9472        4.2426        3.7042        3.0539        2.6196        2.3652        2.6715        2.0417        1.8346        1.9503        3.5017        2.2730        2.0722        1.6301        1.8050        2.4735        1.4019        1.5880        2.3195        1.1981        1.6597        4.1948        1.6491        0.6041        1.1491        2.8084        2.1501        2.5212        2.5867        2.3947        0.9486        0.3631        0.6945        0.6769        1.1180        0.3844        0.4618        0.4228        0.5964        0.5931        0.7659        0.7738        1.0652        1.3112        2.0762        2.3789        2.9187        2.7105        2.6748        2.9794        3.1357        3.6035        2.9656        2.4329        1.4508        1.2186        1.0456        0.8374        1.0339        1.5622        4.2147        1.4080        1.8683        1.1817        0.3924        0.1829        0.2233        0.2358        0.2860        0.5459        0.5158        0.5861        0.6231        0.9071        1.4960        1.8704        0.8939        1.1920        2.8823        2.8505        2.6488        2.9890        3.9350        3.9956        3.8519        3.8614        3.5925        3.6018        3.5782        3.5698        3.2638        3.3969        3.4834        3.5956        3.5436        3.7951        3.9267        4.4548        7.0243        6.3075        5.8978        5.6826        5.6682        5.1602        4.2589        3.6957        3.4891        4.0108        2.8132        2.6998        2.6442        3.0774        2.7371        2.6709        2.9908        3.0686        2.8434        2.3613        1.4173        0.9231        0.6437        0.7703        0.6686        0.5299        0.4211        0.4324        0.4048        0.4168        0.4536        0.5586        0.9432        0.8702        0.7961        0.7403        0.4810        0.4804        0.5747        0.7633        1.0049        1.0230        1.3508        1.8410        2.3867        2.7777        3.4997        4.0841        4.7388        5.0442        5.3332        5.1596        5.6200        5.7051        5.7835        5.8460        6.1894        6.1555        6.2056        6.1019        4.9861        0.0000        0.0000        0.0000        0.0000        0.0000        0.0000        0.0000        0.0000        0.0000        0.0000        0.0000        0.0000        0.0000        0.0000        0.0000        0.0000        0.0000        0.0000        0.0000        0.0000        0.0000        0.0000        0.0000        0.0000        0.0000        0.0000        0.0000        0.0000        0.0000        0.0000        0.0000        0.0000        0.0000        0.0000        0.0000        0.0000        0.0000
        0.0000        0.0000        0.0000        0.0000        0.0000       44.6667       30.0717       18.6095       14.2383       15.4619       14.0479       15.6953       14.8335       13.8024       13.9626        9.9488        7.4960       10.0850        8.6614        7.2909        6.6090        5.7909        4.9620        3.9936        3.6831        2.9674        3.4654        2.7090        4.4446        3.8584        6.3252        5.6430        6.2543        2.9800        2.9361        3.6767        4.0775        3.7415        3.6407        3.3018        4.8282        8.0672        4.9560        2.8083        2.9107        3.7133        4.6973        2.7358        3.4303        3.7879        3.9184        4.6608        5.9124        4.5520        3.8977        3.0963        2.5853        2.2498        1.9712        1.6672        1.7733        2.0934        1.6943        2.5168        2.8953        2.5505        2.2001        5.4483        3.8311        2.0118        2.2801        2.8418        3.2282        5.0395        3.2429        0.5068        0.7491        1.1701        0.7151        0.3876        4.4479        3.9551        3.1455        1.3215        0.8550        1.0374        1.4224        2.2885        1.5921        0.9756        1.0757        0.5121        0.9757        1.4632        2.4142        1.9720        2.6010        2.9939        3.5301        3.9530        3.7331        3.2234        3.3741        3.1287        4.3225        5.5373        3.6703        2.7157        2.2628        2.4331        1.6749        1.6819        1.3750        1.8175        1.2429        2.3146        1.5972        0.2825        0.0940        0.3562        0.3848        0.4015        0.8320        0.7595        0.4339        0.4681        0.9408        0.9255        2.4260        2.1897        1.7948        2.9275        2.2022        2.5347        3.4216        4.3685        3.7472        3.7188        3.7028        3.5092        3.5361        3.5832        3.6815        3.3022        3.4340        3.6649        3.9162        3.9056        4.6725        5.2565        4.9872        8.6102        7.3013        6.5732        5.8222        6.1599        5.6251        4.8926        4.8218        3.6526        3.2081        3.0337        2.8573        2.8990        2.8209        3.9774        3.0631        3.0558        3.0342        2.7873        2.2615        1.4024        1.0051        0.7545        0.7028        1.3173        1.1295        0.7754        0.5926        0.5834        0.6473        0.6178        0.8383        1.1223        1.0112        0.9395        0.8246        0.6257        0.7037        1.0709        1.4391        1.3331        0.0000        0.0000        2.5440        3.1125        3.5311        4.4290        5.3550        5.8247        6.0914        6.4800        6.2401        6.9181        7.0437        7.0458        7.1013        7.6605        7.7712        7.7592        7.4569        0.0000        0.0000        0.0000        0.0000        0.0000        0.0000        0.0000        0.0000        0.0000        0.0000        0.0000        0.0000        0.0000        0.0000        0.0000        0.0000        0.0000        0.0000        0.0000        0.0000        0.0000        0.0000        0.0000        0.0000        0.0000        0.0000        0.0000        0.0000        0.0000        0.0000        0.0000        0.0000        0.0000        0.0000        0.0000        0.0000        0.0000        0.0000
        0.0000        0.0000        0.0000        0.0000       40.3453       51.7419       28.8468       22.7983       20.6591       21.9258       17.3918       21.9180       17.0867       15.9094       12.3890        9.4771        6.3377        5.7736        5.0946        6.0903        5.5896        5.0234        3.7746        4.2397        3.4886        3.1381        3.8605        6.4337        2.4396        3.8084        5.5280        4.9043        5.5358        2.8766        2.3208        2.5660        2.5684        3.3784        4.9740        4.3631        4.7752        6.8822        5.2312        5.7682        4.7700        1.9026        2.2860        2.6137        3.3286        2.6738        2.2516        3.0721        3.1787        3.2773        3.1220        2.4560        2.8163        2.5065        2.3582        2.4787        2.0763        2.0268        1.7202        2.5043        3.5365        3.9936        3.8256        4.9749        3.9154        3.6336        2.3351        3.2189        5.2301        5.0943        1.8023        3.5582        3.1722        2.2165        1.8110        1.6578        4.6963        5.9884        4.9178        3.4707        2.7688        2.7892        2.1916        2.0725        1.2511        0.2958        0.3640        0.8167        2.5748        3.4443        4.4313        3.2379        2.3936        2.1869        3.0681        4.7806        3.8400        3.7930        3.8819        3.2343        5.2977        5.4437        3.9782        3.0402        1.9825        1.7503        1.6107        1.2860        1.0840        1.1188        2.3831        0.8262        0.1551        0.0916        0.2783        0.6482        1.9815        3.8698        2.9296        1.5763        1.8047        1.3054        1.3047        1.1397        0.7436        1.6096        1.1124        2.8829        2.5471        2.1813        2.9906        4.5074        3.2635        3.3450        3.3809        4.2046        3.6719        4.0748        3.5764        3.4673        3.6270        4.3169        3.8940        4.3631        5.3227        5.6435        6.0993        6.2434        5.9026        6.0857        5.8003        6.3774        5.3231        4.3536        4.1240        3.7892        3.6899        3.3735        3.1200        3.1957        3.1170        3.0658        2.8549        3.0452        2.9734        2.6768        2.1998        1.3982        1.0576        1.0262        1.3093        1.3616        0.9954        0.8507        0.8895        0.7924        0.9882        0.8760        1.1814        1.2183        1.1531        1.1096        1.1162        1.0901        1.2525        1.6127        2.1381        0.0000        0.0000        0.0000        4.3773        4.2541        4.9201        5.4505        5.9189        6.8985        7.2673        7.1186        7.2773        8.4893        8.3498        8.1213        8.3395        9.0085        0.0000        0.0000        0.0000        0.0000        0.0000        0.0000        0.0000        0.0000        0.0000        0.0000        0.0000        0.0000        0.0000        0.0000        0.0000        0.0000        0.0000        0.0000        0.0000        0.0000        0.0000        0.0000        0.0000        0.0000        0.0000        0.0000        0.0000        0.0000        0.0000        0.0000        0.0000        0.0000        0.0000        0.0000        0.0000        0.0000        0.0000        0.0000        0.0000        0.0000        0.0000
        0.0000        0.0000       46.1944       34.4380       30.8356       32.6423       29.5314       25.7059       25.0869       20.9415       22.5956       23.6685       19.5402       15.5477       11.4699        7.0892        5.2075        4.0208        2.9294        2.8965        3.2532        3.2497        3.7869        4.2204        3.7667        5.2250        4.6388        7.0334        3.1773        2.8460        1.5098        2.3996        4.5987        4.9308        2.4039        1.6061        1.6085        1.8771        2.7592        3.4386        2.7454        3.1481        4.6449        5.7560        4.3482        3.9485        4.0357        3.7796        2.9926        1.6686        1.3112        1.8173        2.3265        2.6651        2.5593        1.9778        1.9003        1.2895        1.1780        2.7951        2.0476        2.2080        1.6168        1.2837        2.1231        3.3418        3.7916        4.6851        3.5936        5.6429        4.7169        4.7284        4.4721        5.1966        4.1174        4.2482        3.2501        2.8909        3.2937        3.8351        6.0958        7.0289        5.3314        3.1855        2.5576        0.7373        0.3945        0.2421        0.4004        0.6235        1.5955        2.0122        2.6819        3.7867        2.6275        1.7840        1.9793        2.3294        2.8651        3.5786        4.2321        4.5186        5.3693        4.1758        5.6443        3.7098        3.7955        3.8402        2.7858        2.4514        2.1334        1.6698        1.4319        1.5748        2.6242        0.7084        0.3712        0.3041        0.6790        1.2382        2.0166        2.3467        2.5097        2.6518        1.2661        0.4575        0.5362        0.4120        0.3224        0.4638        0.7750        1.2451        2.3934        2.9895        2.6072        2.3086        2.3747        2.6683        3.2105        3.7031        3.6908        3.1164        3.8148        3.3633        3.1710        3.4861        3.6716        4.0949        4.5596        6.1397        8.1739        8.3574        8.2063        6.4304        6.1049        6.0416        5.9243        5.0778        5.9788        6.0809        6.0130        5.2892        4.0721        3.8766        3.5446        3.6048        2.9393        3.1773        3.0233        2.5075        2.0948        1.6371        1.3280        1.0743        0.9933        1.2787        1.4239        1.0812        1.1455        1.2642        1.8811        1.7440        1.3826        1.3875        1.4544        1.5649        1.6170        1.4849        1.9364        2.4076        0.0000        0.0000        0.0000        4.1981        4.3612        5.0322        6.5996        6.6813        7.5178        9.4215        9.2622        8.9056        8.6250        9.3807        9.1386        9.4048        9.6995        0.0000        0.0000        0.0000        0.0000        0.0000        0.0000        0.0000        0.0000        0.0000        0.0000        0.0000        0.0000        0.0000        0.0000        0.0000        0.0000        0.0000        0.0000        0.0000        0.0000        0.0000        0.0000        0.0000        0.0000        0.0000        0.0000        0.0000        0.0000        0.0000        0.0000        0.0000        0.0000        0.0000        0.0000        0.0000        0.0000        0.0000        0.0000        0.0000        0.0000        0.0000        0.0000
        0.0000       41.3771       36.5093       29.7690       24.1355       18.2514       15.3135       16.8054       18.5510       24.2609       24.1692       21.2752       21.5192       18.6678       10.6536        7.9209        8.4031        5.7578        5.8931        3.7439        1.2405        1.0843        0.9476        0.9633        2.0178        3.2339        3.4963        3.2716        0.9876        1.3935        1.0500        1.4293        2.7038        2.3118        1.0106        0.9857        0.9288        0.8796        1.3669        1.5001        1.7295        2.6487        3.3795        4.1651        2.7775        3.0515        3.3319        4.3092        3.9094        2.7998        0.4315        0.5538        0.6199        0.8393        0.6462        0.8320        0.7163        0.6358        1.0063        0.8458        1.1174        2.3878        1.2515        0.9157        0.8193        1.4309        1.8503        1.7838        1.4522        1.4967        3.6500        3.2718        1.4593        1.6725        3.2971        3.7014        2.5167        2.4804        3.3545        3.0936        2.0905        2.0483        2.5538        0.7862        0.3611        0.1707        0.0453        0.1404        0.1786        0.2954        0.4850        0.4382        0.5541        0.8422        0.9643        1.8527        2.2021        2.6052        2.9615        3.6392        4.0839        4.3582        4.4218        4.5717        4.6725        4.6133        4.3635        4.7833        4.0647        3.7691        3.1814        2.5786        2.1067        2.3590        3.1976        1.3247        1.0891        2.1782        0.7685        0.2848        0.4939        0.3932        2.1323        1.7094        1.0113        0.8432        1.2168        0.7028        0.3328        0.2616        0.9119        1.0954        0.6889        0.5399        0.4662        1.2835        0.9245        0.4361        1.4601        0.9865        1.3013        1.1996        2.5059        4.0747        2.4371        2.6664        2.7797        5.0452        5.7636        6.9390        9.9110       10.6220       11.0000        8.0098        8.2125        5.8971        5.0875        4.7732        4.8215        5.3035        5.1871        5.0243        4.7867        4.4918        3.8190        3.3221        3.0266        2.5575        2.4047        2.0641        1.7724        0.9711        0.6079        0.4721        0.5982        1.0196        1.5071        0.9971        1.0381        2.3939        2.5806        1.7341        1.5676        2.2498        1.8852        1.8551        1.8556        3.2905        0.0000        0.0000        0.0000        0.0000        1.9752        2.4968        3.5482        5.8522        7.2251        8.5361        9.3752       11.5468       12.4566       12.2419       11.5613        9.4028        8.9160        8.6718        0.0000        0.0000        0.0000        0.0000        0.0000        0.0000        0.0000        0.0000        0.0000        0.0000        0.0000        0.0000        0.0000        0.0000        0.0000        0.0000        0.0000        0.0000        0.0000        0.0000        0.0000        0.0000        0.0000        0.0000        0.0000        0.0000        0.0000        0.0000        0.0000        0.0000        0.0000        0.0000        0.0000        0.0000        0.0000        0.0000        0.0000        0.0000        0.0000        0.0000        0.0000        0.0000        0.0000
        0.0000       34.4475       28.5516       22.7037       13.1841       12.0587       13.3560       18.0900       21.6993       23.8294       24.9882       21.5829       14.0587       11.1932        9.4504        8.9307        6.0769        2.9675        2.5863        1.4825        2.5646        2.0727        2.6928        3.7558        2.3131        2.5972        3.5877        0.9766        0.9663        1.1895        3.7074        4.6180        2.9872        1.9336        1.2493        0.7761        0.6072        0.6318        1.2205        2.0113        1.6267        2.5039        1.0792        1.8404        1.8254        1.0930        2.4261        4.6996        4.6990        2.7770        0.9046        0.5717        0.5298        0.5469        0.5403        0.6986        0.6177        0.6681        1.4983        4.1948        3.6362        3.6314        2.2182        1.9590        2.0850        1.7499        1.9853        1.4316        1.5305        1.0313        1.8646        3.6664        3.8451        3.4595        3.2094        2.3290        1.3693        1.2743        2.0774        1.1682        0.6424        0.3601        0.4008        0.2251        0.1497        0.2097        0.6144        0.6097        0.4658        0.2671        0.4079        0.4901        0.6831        1.0853        1.3798        2.1656        2.6848        3.1742        3.3887        4.0649        4.5228        4.8156        4.8845        5.0226        5.2353        5.3647        5.9162        4.3546        5.2422        5.8758        5.0875        5.1453        4.5117        5.0838        3.2520        2.1417        4.1985        1.6256        1.0960        0.9245        0.9428        1.2821        1.8981        0.9457        0.5700        1.1146        0.2751        0.5198        0.3344        0.2491        0.2471        0.0806        0.3419        0.9391        0.0938        0.9291        0.1214        0.8997        0.3928        0.7973        1.1742        0.8853        1.4901        3.4928        1.8027        2.1372        2.6458        5.0976        6.3674        8.9890       11.4554       11.8771       10.7028       11.0661        8.2283        6.2230        5.3615        5.1381        5.0208        5.6303        5.5911        5.3581        5.1101        4.3644        3.8963        3.5641        3.2190        2.6119        2.2447        1.9655        1.6056        0.7244        0.5408        0.6760        1.4491        1.0709        2.1500        0.7941        0.7977        1.5491        1.6680        2.0317        2.7590        2.7366        2.4592        2.4238        0.0000        0.0000        0.0000        0.0000        0.0000        2.1516        2.7945        3.5146        3.0896        8.1636       10.4741       10.2697       11.5226       13.4821       13.6987       13.7430       12.9500       10.4164        0.0000        0.0000        0.0000        0.0000        0.0000        0.0000        0.0000        0.0000        0.0000        0.0000        0.0000        0.0000        0.0000        0.0000        0.0000        0.0000        0.0000        0.0000        0.0000        0.0000        0.0000        0.0000        0.0000        0.0000        0.0000        0.0000        0.0000        0.0000        0.0000        0.0000        0.0000        0.0000        0.0000        0.0000        0.0000        0.0000        0.0000        0.0000        0.0000        0.0000        0.0000        0.0000        0.0000        0.0000        0.0000
       29.4008       28.2903       21.9818       13.0925       11.9325       13.5542       11.6471       11.4949       13.2847       18.0044       32.1481       19.5961       13.0119        9.0098        9.9129       10.0307        5.4708        5.0288        1.6645        1.8390        3.6048        2.4019        2.1096        1.7303        1.5907        1.6627        2.6128        0.8453        0.6329        0.6461        2.4880        1.9353        0.7612        2.7280        2.3120        0.7939        0.4483        0.5000        1.3542        1.6015        0.8257        0.9876        0.9636        1.2508        0.1457        0.0192        0.4056        3.8695        3.1182        1.9854        0.3986        0.3186        0.3349        0.5464        0.4257        0.5594        2.5676        2.5754        2.6794        3.2171        3.1717        3.1844        2.3162        2.2243        2.0533        2.5128        1.9672        1.0314        0.9739        0.8614        0.7407        1.9154        3.4368        4.9038        4.1016        3.5880        1.1622        0.4579        0.4480        1.1316        0.9154        0.7319        0.3250        0.0842        0.4467        0.3720        0.7169        0.7475        0.7334        0.3759        0.4544        0.8474        1.7983        3.1036        3.1942        3.5925        4.4830        4.7053        4.5326        4.8706        5.3227        5.1906        5.0494        5.1485        5.3404        6.1869        7.3286       10.6379        6.4914        7.0046        6.6812        5.8932        7.0404        4.0831        3.2383        1.7796        1.8230        3.8405        2.3008        1.3830        2.8050        1.8692        0.4705        0.9834        0.4017        0.2847        0.3574        0.7360        0.5015        0.1042        0.2082        0.8817        1.9552        1.3539        0.7896        0.2223        0.0633        0.2386        0.2604        0.3065        0.5614        0.5935        0.7533        1.4533        1.7366        2.1862        2.8526        6.4745        8.1105        9.3255       11.9267       11.6557       11.7351        8.6359        7.6622        6.1720        5.5442        5.2482        5.0289        5.6967        5.8511        5.6363        5.2988        4.6291        4.1241        3.9070        3.6373        2.7188        2.2159        1.8556        1.5154        1.0412        0.8815        2.0477        0.5975        0.6149        0.5745        0.7251        0.9289        1.6189        2.3272        2.6910        2.6857        2.6024        2.7329        0.0000        0.0000        0.0000        0.0000        0.0000        0.0000        1.7173        1.6640        3.6757        4.7895        6.9258        8.3736       10.3350       11.2780       13.6831       14.0748        0.0000        0.0000        0.0000        0.0000        0.0000        0.0000        0.0000        0.0000        0.0000        0.0000        0.0000        0.0000        0.0000        0.0000        0.0000        0.0000        0.0000        0.0000        0.0000        0.0000        0.0000        0.0000        0.0000        0.0000        0.0000        0.0000        0.0000        0.0000        0.0000        0.0000        0.0000        0.0000        0.0000        0.0000        0.0000        0.0000        0.0000        0.0000        0.0000        0.0000        0.0000        0.0000        0.0000        0.0000        0.0000        0.0000        0.0000        0.0000
       29.4055       19.0028       15.7852       11.5022       13.7614       11.7467        7.1353        8.1616        9.7628       12.5655       16.9728       15.0575       13.3518        9.7399        7.6534        5.9798        5.0128        3.5720        3.7540        1.5607        1.9260        2.2603        2.7616        1.3434        1.1108        0.3677        0.1849        0.7418        0.5899        0.6243        1.2674        1.5998        2.8739        3.3126        2.6290        0.6680        1.0033        1.3567        1.6040        2.3147        2.3194        1.8437        2.0055        0.5679        0.1394        0.1358        0.8639        2.3834        0.8218        0.1359        0.0520        0.2740        0.4840        0.9027        0.9840        1.9844        2.5828        2.2552        2.4559        2.4981        2.8838        2.4971        2.3152        1.9168        1.2390        2.0270        2.5623        2.9779        2.0000        1.7592        2.9403        4.9482        4.7354        4.7212        4.2925        1.0180        0.7616        0.5827        1.5801        0.9071        1.0343        0.9384        0.3596        0.1204        0.3192        0.6490        0.5898        1.0782        1.0431        0.8514        1.1707        2.2519        5.0890        6.4647        5.1524        4.6323        4.9473        5.2769        5.0812        5.5945        5.8410        5.8399        5.5633        6.0282        7.1113        7.7244        8.6349        9.8845       10.0720        9.3289        7.5282        5.9970        4.7705        4.2090        3.6970        1.3534        1.1258        1.0733        0.8579        0.4583        1.1056        0.0507        0.0564        0.1241        0.2364        0.2628        1.0273        0.5218        1.1506        0.2579        1.1697        0.1166        0.2828        0.1058        0.0000        0.0000        0.0364        0.0699        0.0000        0.1545        0.2167        0.5097        1.9359        1.5817        3.6008        2.2625        2.8602        6.0091        6.7553        7.6230        7.7094        7.4055        7.6973        7.6660        7.0179        5.8564        5.0409        4.7294        4.8374        5.6188        5.8859        5.8607        5.7630        5.0633        3.9915        3.4175        3.0554        2.5246        2.2504        2.0364        2.0039        1.1875        0.9105        0.8485        0.7513        0.9736        0.7625        0.9854        1.2473        2.1578        2.9954        3.3966        3.4678        3.2632        0.0000        0.0000        0.0000        0.0000        0.0000        0.0000        2.0400        1.7824        1.9383        4.5552        5.3815        7.0448        7.6613       10.6008       11.0778       13.0082       13.5810        0.0000        0.0000        0.0000        0.0000        0.0000        0.0000        0.0000        0.0000        0.0000        0.0000        0.0000        0.0000        0.0000        0.0000        0.0000        0.0000        0.0000        0.0000        0.0000        0.0000        0.0000        0.0000        0.0000        0.0000        0.0000        0.0000        0.0000        0.0000        0.0000        0.0000        0.0000        0.0000        0.0000        0.0000        0.0000        0.0000        0.0000        0.0000        0.0000        0.0000        0.0000        0.0000        0.0000        0.0000        0.0000        0.0000        0.0000        0.0000
       29.6594       22.4539       18.9893       17.4408       16.9848       15.4753       12.0723       20.8591       20.7889       22.8242       18.4527       14.4042        8.3531        6.1665        6.5562        5.7102        6.7504        4.5709        3.7034        2.8922        2.2975        2.1047        2.0913        1.3638        0.8689        0.7446        0.9456        0.8761        0.5739        0.5843        0.6067        0.3764        1.1602        0.1229        0.1022        0.2869        0.2521        2.1589        1.9803        1.6932        0.5638        0.6142        0.1597        0.4142        0.4556        0.7795        1.4162        1.4559        1.2504        0.3673        0.3281        0.6604        1.1694        1.0218        1.4469        2.8444        1.4657        1.1103        1.6625        2.4667        1.5893        1.1705        1.0157        0.7641        0.8264        0.8738        0.9796        2.0037        1.6407        2.7007        1.4954        2.3957        3.1067        1.4308        0.5697        0.6425        0.8023        0.3850        1.2693        0.6565        0.2894        0.4773        0.2933        0.5858        0.6950        0.9293        1.4243        1.3974        1.9368        2.6958        2.5705        2.6969        3.3777        4.0874        5.3568        5.6301        6.0128        5.6058        5.7269        6.1703        6.5492        6.2280        6.2490        6.6218        6.5799        6.5713        6.9535        6.9611        7.7507        8.2524        7.1155        6.2976        5.0079        5.3712        3.7225        1.0937        0.9923        0.5576        0.3706        0.4475        1.2769        0.0710        0.0187        0.0845        0.3140        0.1032        0.2425        0.7659        2.0550        0.5155        0.3594        0.3656        0.0000        0.0133        0.0000        0.0705        0.0597        0.0643        0.2122        0.3461        1.2578        2.0256        3.0868        1.9143        1.8771        2.3221        2.7715        4.7925        5.2026        5.6532        6.0249        6.6788        7.0172        6.8763        6.2238        4.9865        4.5314        4.2761        4.4891        6.3117        6.4846        5.8820        5.3604        4.0566        3.5663        3.1820        2.9335        2.9191        2.6052        2.3435        2.2339        2.0466        2.0456        1.9327        1.6742        1.2192        1.1478        1.8346        2.3943        3.4553        3.9746        4.3163        0.0000        0.0000        0.0000        0.0000        0.0000        0.0000        0.0000        0.0000        1.8600        2.0588        3.0717        5.8780        5.1672        6.8700        0.0000        5.6100        3.6300        6.4200        1.6800        0.0000        0.0000        0.0000        0.0000        0.0000        0.0000        0.0000        0.0000        0.0000        0.0000        0.0000        0.0000        0.0000        0.0000        0.0000        0.0000        0.0000        0.0000        0.0000        0.0000        0.0000        0.0000        0.0000        0.0000        0.0000        0.0000        0.0000        0.0000        0.0000        0.0000        0.0000        0.0000        0.0000        0.0000        0.0000        0.0000        0.0000        0.0000        0.0000        0.0000        0.0000        0.0000        0.0000        0.0000        0.0000        0.0000        0.0000        0.0000
       22.7229       14.9077       14.0047       14.3468        9.2242       10.7835       18.5730       40.3446       33.9548       26.1217       13.3851        5.9664        4.4782        6.3314        7.7346        5.6639        5.9512        4.8480        3.5476        3.6285        3.3731        2.6617        1.9321        1.3056        1.0703        0.9468        0.9398        0.5831        0.7610        1.6029        1.7667        0.9135        1.2584        0.4751        0.0860        0.1319        0.6586        3.1902        2.3911        1.6513        0.6474        0.4878        0.8214        1.2019        1.5351        1.6593        2.1198        3.7502        1.7187        1.2185        1.4041        1.4289        2.9038        2.6937        2.0911        2.8725        3.1803        1.7968        2.3613        2.9157        0.9649        1.1434        1.0077        0.9734        1.2827        0.9560        1.6024        4.4572        2.6147        2.0805        3.2759        2.5298        1.7911        1.0868        0.9611        0.6483        0.9814        0.5833        0.4172        0.9935        1.6369        1.1044        0.4004        0.8652        1.2330        1.5211        2.1232        2.0552        2.4077        2.9523        4.2081        3.3415        4.1269        5.5783        6.7434        6.0912        6.6632        8.5034        8.1843        7.6229        7.2270        6.6561        6.8907        6.9252        6.8589        6.8082        5.5862        7.0457        6.7207        7.2493        6.3509        6.3996        6.6762        6.0726        4.1260        2.0170        0.7701        0.5893        0.4344        0.2288        0.3545        0.0937        0.0230        0.0873        0.1262        0.1140        0.1658        0.4564        0.7074        0.4576        0.8724        0.6554        0.0342        0.0000        0.0291        0.0443        1.3611        2.6747        3.7287        3.2011        3.0815        1.0517        1.1545        1.7529        1.7737        2.6254        3.6996        4.1288        4.8480        5.2219        5.6181        6.5769        6.4821        6.2893        5.8554        4.7347        4.1315        3.9769        4.2039        6.1706        6.9209        6.6613        5.7950        4.2938        3.7177        3.2777        3.0735        3.1079        2.7290        2.5120        2.4586        2.4410        3.0477        2.1007        1.8559        1.4443        1.9749        2.0226        2.2866        0.0000        0.0000        0.0000        0.0000        0.0000        0.0000        0.0000        0.0000        0.0000        0.0000        0.0000       10.6500        4.2432        2.8665        2.3514        0.0000        0.0000        0.0000        0.0000        0.0000        0.0000        0.0000        0.0000        0.0000        0.0000        0.0000        0.0000        0.0000        0.0000        0.0000        0.0000        0.0000        0.0000        0.0000        0.0000        0.0000        0.0000        0.0000        0.0000        0.0000        0.0000        0.0000        0.0000        0.0000        0.0000        0.0000        0.0000        0.0000        0.0000        0.0000        0.0000        0.0000        0.0000        0.0000        0.0000        0.0000        0.0000        0.0000        0.0000        0.0000        0.0000        0.0000        0.0000        0.0000        0.0000        0.0000        0.0000        0.0000        0.0000        0.0000
        0.0000        0.0000        8.6252        9.7936        0.0000       15.0194       16.6559       30.3881       48.3084       23.5426       12.7828        5.4425        4.5827        7.5731        4.2705        4.6306        5.2868        5.4215        4.7126        3.7790        3.6201        2.7933        2.3328        1.5688        1.3258        1.2437        1.1860        0.7088        0.6175        1.4347        1.2772        0.3636        1.3817        1.1853        1.1126        1.4191        0.3993        1.0356        1.9767        4.6161        2.5718        1.8066        1.8201        2.2080        1.6801        2.0568        1.9248        3.1294        2.8094        3.6942        1.4667        1.7525        2.2523        4.2902        5.2512        3.5181        3.4166        3.0990        1.6140        2.1170        1.2218        2.1231        2.0020        1.5176        1.0600        1.6378        1.4579        3.5604        2.2426        1.4276        1.9676        2.0583        1.7709        1.8771        1.2044        0.7599        0.4372        0.7084        1.5347        1.8828        3.1235        2.2164        1.7209        2.1912        2.8790        3.7042        4.1490        4.0519        4.3313        5.4039        5.4552        4.6163        5.7099        6.4584        6.7706        8.0366        9.1398        9.2005        8.8197        6.8519        6.6051        6.5394        7.5992        6.7540        6.6303        6.0380        5.0708        6.6179        5.2219        6.8833        6.7502        4.5215        4.5771        4.9815        3.4722        1.3368        0.7664        0.8890        0.7120        0.1793        2.4690        1.9447        1.5965        0.3739        0.1651        0.2160        0.2587        0.4227        0.5041        0.4709        0.4036        0.0636        0.1137        0.8772        0.3739        3.6452        2.1631        0.9630        2.3403        0.8441        1.1784        1.1572        1.8963        4.1210        2.2688        2.1176        2.3290        3.8173        4.4865        4.9279        5.1801        5.8403        6.0199        6.2586        5.9046        5.2942        4.7280        4.0481        4.3561        5.5380        6.1124        5.6841        5.1057        3.9285        3.2157        2.8422        2.8377        3.0529        2.6713        2.7437        2.7962        3.4637        3.6456        2.2150        2.1787        1.8018        2.0477        2.3258        2.5532        3.7861        0.0000        0.0000        4.4162        0.0000        0.0000        0.0000        0.0000        0.0000        0.0000        1.8600        5.2800        2.9216        0.0000        0.0000        0.0000        0.0000        0.0000        0.0000        0.0000        0.0000        0.0000        0.0000        0.0000        0.0000        0.0000        0.0000        0.0000        0.0000        0.0000        0.0000        0.0000        0.0000        0.0000        0.0000        0.0000        0.0000        0.0000        0.0000        0.0000        0.0000        0.0000        0.0000        0.0000        0.0000        0.0000        0.0000        0.0000        0.0000        0.0000        0.0000        0.0000        0.0000        0.0000        0.0000        0.0000        0.0000        0.0000        0.0000        0.0000        0.0000        0.0000        0.0000        0.0000        0.0000        0.0000        0.0000        0.0000        0.0000        0.0000
        0.0000        0.0000        0.0000        0.0000        0.0000       14.9107       25.4826       47.6068       40.2788       23.8106       10.8706        7.0849        6.5294        8.8255        6.2325        5.8211        4.9095        7.4311        5.0418        5.5132        5.9312        4.8453        3.7560        2.6610        2.2662        1.5929        1.4605        1.1467        1.5736        1.9837        1.7574        0.2468        1.7608        3.9179        3.9956        2.6671        2.5642        2.6298        3.9339        1.7101        1.3423        1.9393        0.9215        1.7889        1.5939        0.8914        1.7386        3.0592        1.8629        2.0153        4.0293        5.3648        5.0479        3.4255        6.1784        4.1240        4.4044        3.2202        3.7529        2.7530        1.9966        3.8849        2.6831        1.3778        2.3089        1.9009        1.9049        2.8839        2.2065        1.1405        1.0808        1.3862        2.1053        1.3043        1.9018        1.0378        1.0732        2.2257        2.9142        2.7558        2.7377        1.9291        2.2759        1.9955        2.3494        3.2551        4.5141        4.6260        5.5306        6.3165        7.4561        6.0631        5.7403        5.7739        7.1935        7.9844       10.7097        9.4531        6.5366        6.1641        6.1461        6.7501        7.8344        6.3804        5.0054        4.6810        4.7590        4.2802        3.8181        4.2553        6.4785        5.5908        4.2900        4.7088        3.4489        1.3441        1.1063        1.1815        0.8445        0.3578        0.3041        0.2692        0.4230        0.4382        0.3072        0.2206        0.2493        0.3957        0.4828        1.0784        1.2157        0.0733        0.2628        0.3097        0.1166        1.1957        1.2404        0.7054        0.9236        1.4866        0.8626        0.8968        0.9978        1.6985        1.4529        1.7453        2.1733        3.7348        4.3723        4.8251        5.1903        6.7297        7.7922        8.7851        8.7407        7.8312        5.9739        3.3710        3.5579        5.5073        4.7843        4.6671        4.2235        3.3843        3.0878        2.4338        2.2753        2.5455        2.6285        3.2348        4.0802        3.9769        4.2834        4.1711        2.8553        2.3165        2.5586        2.0390        2.4902        3.7944        4.3213        4.2555        4.6145        2.6330        0.0000        0.0000        0.0000        0.0000        0.8400        1.1400        1.4400        2.3548        0.0000        0.0000        0.0000        0.0000        0.0000        0.0000        0.0000        0.0000        0.0000        0.0000        0.0000        0.0000        0.0000        0.0000        0.0000        0.0000        0.0000        0.0000        0.0000        0.0000        0.0000        0.0000        0.0000        0.0000        0.0000        0.0000        0.0000        0.0000        0.0000        0.0000        0.0000        0.0000        0.0000        0.0000        0.0000        0.0000        0.0000        0.0000        0.0000        0.0000        0.0000        0.0000        0.0000        0.0000        0.0000        0.0000        0.0000        0.0000        0.0000        0.0000        0.0000        0.0000        0.0000        0.0000        0.0000        0.0000        0.0000
        0.0000        0.0000        0.0000        0.0000        0.0000       15.5806       19.4227       45.9353       32.2075       23.0325       15.8204        7.1987        4.1371        7.2470       15.5222        6.9225        3.4227        5.2925        5.6309        4.8360        4.1629        3.1701        3.4898        4.9098        3.8066        1.6590        1.0774        0.8208        1.4965        0.7189        1.0644        0.6678        0.9065        1.7964        2.9441        2.9511        2.6836        2.8421        1.7994        1.8293        1.5516        1.6882        1.3385        0.6229        0.5216        0.5456        0.2376        0.2661        0.8578        1.3617        2.8825        5.3616        3.5660        1.5633        1.6878        4.5641        3.1102        1.4175        1.2307        0.7734        0.4409        1.1129        1.2396        0.9907        1.0738        0.8831        0.8810        1.2743        1.0051        1.0827        1.0361        1.3004        0.8998        0.7660        1.5421        2.4157        2.0461        2.1727        3.2255        1.6424        1.6901        2.0229        1.1533        1.9917        2.7162        3.6246        4.2143        4.1118        3.9440        4.9301        5.9842        5.7500        5.5866        6.4820        7.2319        7.4091        7.5480        6.6245        6.2082        6.4820        6.9328        5.5961        6.1613        4.3671        3.4721        3.5907        4.7302        4.1724        3.1870        4.7039        4.9421        4.7710        4.6872        3.9522        3.4276        3.2108        4.0789        3.2576        2.6706        2.4722        2.4557        3.4686        2.7312        1.8429        0.5259        0.3611        0.4616        0.9560        0.3269        0.1784        0.7689        0.5371        0.4322        0.2648        0.7772        1.9131        1.2354        0.5730        1.7174        1.1985        0.6563        0.9577        1.0802        1.2297        1.3947        1.7533        2.2996        3.8737        5.3739        6.4339        7.5344        6.3425        6.3350        5.3305        4.7206        3.4426        2.8789        2.5459        2.7076        3.2929        3.8116        3.2023        2.9373        3.2983        1.9414        1.3331        1.6320        2.2737        2.5924        3.9329        5.3998        5.2863        4.2330        3.5149        2.5339        2.6440        2.6137        2.7446        3.0670        3.3199        3.6366        3.8055        4.2357        5.1825        0.0000        0.0000        0.0000        4.6898        4.8850        4.1309        4.0835        3.9639        3.2101        0.0000        0.0000        0.0000        0.0000        0.0000        0.0000        0.0000        0.0000        0.0000        0.0000        0.0000        0.0000        0.0000        0.0000        0.0000        0.0000        0.0000        0.0000        0.0000        0.0000        0.0000        0.0000        0.0000        0.0000        0.0000        0.0000        0.0000        0.0000        0.0000        0.0000        0.0000        0.0000        0.0000        0.0000        0.0000        0.0000        0.0000        0.0000        0.0000        0.0000        0.0000        0.0000        0.0000        0.0000        0.0000        0.0000        0.0000        0.0000        0.0000        0.0000        0.0000        0.0000        0.0000        0.0000        0.0000        0.0000
        0.0000        0.0000        0.0000        0.0000        0.0000       21.1931       26.8956       22.4201       20.5290       28.9985       15.4967        4.2448        9.5437       13.5842       14.7831        4.6776        5.0260        7.7178        6.9981        4.6359        5.8677        5.1900        7.7026        7.6007        5.5744        2.8251        2.3695        1.4677        0.7093        0.5206        0.5705        0.9005        1.4046        0.1702        0.6301        1.6408        1.2304        2.4290        2.7611        5.1082        3.0510        2.9289        2.1264        2.0987        1.9701        0.9881        1.0580        1.9372        2.7002        3.8493        4.7156        5.6542        4.1806        3.7531        3.4052        4.3770        3.7451        3.3096        1.6816        1.0042        0.4304        1.9255        1.1732        1.1977        2.1671        1.7835        1.6567        1.4621        2.3452        1.6691        1.1060        1.1175        1.5948        3.2714        4.5836        4.1313        3.2719        3.2785        3.3952        2.4552        2.6936        1.6562        1.1724        2.7540        3.7066        3.1142        4.7567        4.5505        4.5807        5.2360        5.2364        5.3724        4.6724        5.7734        5.9654        7.1285        7.4621        7.0424        6.1757        5.7036        7.7545        5.8929        6.5191        3.7260        3.7956        3.2425        4.6009        3.9246        3.6255        3.3944        3.8211        3.5428        4.0160        3.2073        3.1708        3.6322        5.0462        3.8166        3.6812        3.2821        3.8283        3.1984        2.1957        1.3606        2.6095        1.4599        2.0490        3.0046        1.6782        0.4288        0.1282        0.5011        0.2310        0.2101        0.2138        0.2132        0.6270        0.4643        0.4197        0.6526        0.8774        1.1944        1.2373        1.3160        1.5510        1.7199        2.2428        3.4963        4.1272        4.4731        4.3823        4.4812        4.5587        4.9653        4.0592        3.0265        2.3694        2.2009        2.2350        2.6734        2.7129        2.5584        2.2345        1.9638        2.9169        1.1249        1.1320        1.7090        1.9117        2.0114        2.5417        3.3700        2.7780        2.6997        2.5278        2.8019        2.9865        3.1697        3.6149        3.9993        3.8028        3.8695        4.3605        5.7203        0.0000        0.0000        4.0609        6.5376        5.3595        4.7600        5.0246        4.0287        3.7965        4.2658        4.0271        3.6068        3.8757        4.1543        0.0000        0.0000        0.0000        0.0000        0.0000        0.0000        0.0000        0.0000        0.0000        0.0000        0.0000        0.0000        0.0000        0.0000        0.0000        0.0000        0.0000        0.0000        0.0000        0.0000        0.0000        0.0000        0.0000        0.0000        0.0000        0.0000        0.0000        0.0000        0.0000        0.0000        0.0000        0.0000        0.0000        0.0000        0.0000        0.0000        0.0000        0.0000        0.0000        0.0000        0.0000        0.0000        0.0000        0.0000        0.0000        0.0000        0.0000        0.0000        0.0000        0.0000        0.0000
        0.0000        0.0000        0.0000        0.0000       17.9003       14.1710       20.6664       12.5730       11.2143       13.4230        5.9771        4.0683        4.7211        6.7788        9.4372       13.7749        9.0423       14.6637        8.9892        5.4552        8.8834        9.7049        9.1365        4.2671        3.3468        4.2028        4.2214        3.1935        2.3210        2.8077        3.2937        4.5642        1.7286        2.5433        1.7100        4.3698        5.2740        7.3453        6.0442        6.8181        7.5512        3.4812        3.6804        2.7276        3.8335        3.3895        5.3998       13.3270        7.4842       10.1753       11.7152        9.3751        8.6893        6.1574        6.0563        6.7216        6.0333        6.0859        5.7968        1.3027        3.3864        5.3880        2.4651        2.7486        3.5533        2.7553        0.9027        4.5238        4.9215        2.6562        1.7828        1.8760        2.5261        4.0712        4.6203        4.4943        5.6155        5.6392        4.6101        2.8441        1.9051        3.0196        3.5294        2.6289        2.8261        3.3401        3.3973        4.0737        3.8686        4.7200        4.4068        4.1643        5.5317        5.9719        6.7442        6.8964        7.4506        6.9111        6.7047        6.3982        6.6420        6.1404        4.7300        3.8997        2.7176        3.2735        5.6932        2.9678        2.3274        2.6324        2.6351        2.7850        2.9519        3.3177        3.1938        3.8729        4.2586        3.9577        3.9121        3.6677        3.8009        3.0462        3.1496        1.5626        0.8630        1.1511        1.0006        0.5042        0.6030        0.3850        1.0214        0.3389        0.2830        0.2560        0.2609        0.8620        0.8198        0.5109        1.2548        0.8268        1.2474        1.1978        1.2544        1.4320        1.3955        3.0660        1.9101        3.2393        4.0609        4.5925        6.6794        4.9974        4.9502        5.8419        4.7509        2.6771        2.3474        2.2557        2.2090        2.6001        2.8793        2.1676        1.9212        2.4773        0.9206        0.7213        1.0134        1.4601        1.6182        1.7941        2.0529        2.1786        2.2913        2.4862        2.7894        2.8442        3.0733        3.4469        3.6979        4.1387        3.9272        3.8554        6.7920        5.6532        0.0000        4.3369        3.7896        4.2396        5.5056        5.4192        4.6723        3.6561        4.0694        4.3891        4.5541        4.6088        4.4792        4.1494        4.1369        0.0000        0.0000        0.0000        0.0000        0.0000        0.0000        0.0000        0.0000        0.0000        0.0000        0.0000        0.0000        0.0000        0.0000        0.0000        0.0000        0.0000        0.0000        0.0000        0.0000        0.0000        0.0000        0.0000        0.0000        0.0000        0.0000        0.0000        0.0000        0.0000        0.0000        0.0000        0.0000        0.0000        0.0000        0.0000        0.0000        0.0000        0.0000        0.0000        0.0000        0.0000        0.0000        0.0000        0.0000        0.0000        0.0000        0.0000        0.0000        0.0000        0.0000
        0.0000        0.0000        0.0000        0.0000       19.9122       20.5289       17.5940       39.5300       26.1861       29.0391       19.3038       11.6170       19.3025       15.9973       14.3704        9.0883       16.0072        9.7488        8.2490        5.6857        6.3767        9.2869        8.8268        7.3405        5.0890        2.9647        3.0048        3.9884        4.6947        6.4937        6.4800        9.0172        5.5028        5.2704        5.5853        5.7428        4.0917        3.5871        2.5028        2.7684        3.0764        2.4391        2.6243        2.7480        3.7360        2.8779        5.3840       13.1608       13.1532       11.0847       12.0582        8.0654        7.6227        6.3143        4.9474        6.5597        5.7027        5.5952        4.8851        1.9622        5.5593        6.0051        3.7694        3.5812        5.4079        2.7004        3.3598        4.8406        4.7157        5.4628        5.1048        3.6545        3.6092        3.5833        4.8516        4.4966        5.4438        6.3018        4.4402        2.9232        1.9761        2.5212        2.3294        2.3375        2.2517        2.5257        2.3995        3.1602        2.6444        3.1294        3.5148        4.2743        5.4838        6.1572        5.9247        6.5688        6.8278        6.7847        7.6929        5.7114        5.2426        4.7715        4.0950        4.2096        2.7512        3.4224        3.6346        1.9921        2.6721        2.2583        2.2157        2.3627        2.5792        3.2311        3.2815        3.8655        3.6815        3.6866        3.6292        3.6771        3.4118        3.7046        2.3218        1.1587        1.7013        1.6476        0.6216        0.8194        2.7291        2.0682        1.8419        0.3955        0.4533        0.3880        0.4030        0.6030        0.5915        0.8758        0.8741        0.9722        1.0596        1.2121        2.3419        1.9630        5.4467        1.8326        2.1713        3.1172        3.9734        5.2160        7.1973        5.9663        4.5424        4.3002        4.1064        3.4584        2.9724        2.6536        2.3949        2.5109        2.6770        2.4341        1.7187        0.8751        0.7093        0.5889        0.9200        1.2700        1.4527        1.6779        1.9007        2.0031        2.2835        2.4692        2.7510        2.8770        3.2167        3.3912        3.5657        3.7230        3.7442        4.1013        4.1781        4.4815        3.7482        3.5854        4.0295        5.3439        5.8624        3.6983        3.2481        2.9747        3.3487        3.4775        3.7816        4.2405        4.5379        5.2037        4.1187        0.0000        0.0000        0.0000        0.0000        0.0000        0.0000        0.0000        0.0000        0.0000        0.0000        0.0000        0.0000        0.0000        0.0000        0.0000        0.0000        0.0000        0.0000        0.0000        0.0000        0.0000        0.0000        0.0000        0.0000        0.0000        0.0000        0.0000        0.0000        0.0000        0.0000        0.0000        0.0000        0.0000        0.0000        0.0000        0.0000        0.0000        0.0000        0.0000        0.0000        0.0000        0.0000        0.0000        0.0000        0.0000        0.0000        0.0000        0.0000        0.0000        0.0000
        0.0000        0.0000        0.0000        0.0000       12.4450       19.7282       32.0883       22.4066       23.6942       21.6026       14.0857       18.6549       12.0395       14.1917        4.8094        9.4732        6.1239       12.1500       19.5057        8.9962       10.7574       15.1647       15.8041        7.5422        8.5242        6.1704        5.9669        6.3633        5.8658        5.5564        7.5261        9.9499        7.5228        6.1970        7.8944       10.0991        6.1470        7.8783        8.3194        6.8517       10.7517        6.0269        3.8927        3.1658        2.2428        4.1602        9.7248       14.5880       16.1669       10.0223        7.1203        3.0532        3.4471        5.0749        1.5584        2.8294        3.2683        1.9704        6.2899        9.2827        7.5429       11.6500        8.4456        7.8875        6.1669        3.0729        6.7561        7.4147        4.7579        1.6421        4.0739        5.3580        3.8712        4.0319        4.3465        3.6743        3.1610        2.9370        3.1328        2.4733        2.4666        2.9830        2.4422        1.4078        2.2574        2.9895        2.4026        2.2967        1.2483        2.9775        4.1472        6.2922        8.1739        6.8870        6.0929        9.3330       10.1800        8.9058        9.4765        6.9740        5.5455        4.8791        4.2600        4.4612        5.0214        4.6844        3.0663        3.8682        2.4405        1.9960        1.5297        2.1023        2.5593        2.3458        2.4412        2.7947        2.7682        3.2129        5.5283        4.0579        2.8712        2.3415        1.6111        0.7687        0.5727        2.6170        2.0092        0.6797        1.4235        3.6738        1.0452        0.7440        0.7864        1.1551        1.2258        0.8740        0.8309        0.8693        1.0763        3.2386        1.2891        1.7625        2.5177        0.9771        1.0988        1.2829        1.4431        2.8165        3.2108        3.7424        3.8124        4.2739        4.6863        7.7438        5.2919        4.9153        4.0413        4.0524        3.8420        3.6023        2.7564        2.1006        1.5694        0.0000        0.2911        0.3914        0.4512        0.5771        0.8678        1.0222        0.9831        2.0308        2.4564        2.7007        2.9390        3.3113        3.5813        3.7952        4.0005        4.0456        4.1440        4.1394        4.0663        3.8349        3.5672        3.5167        4.5585        3.6081        2.2033        2.2823        1.8946        1.3135        1.2965        1.4854        1.8887        3.2457        3.8301        3.6925        3.6726        0.0000        0.0000        0.0000        0.0000        0.0000        0.0000        0.0000        0.0000        0.0000        0.0000        0.0000        0.0000        0.0000        0.0000        0.0000        0.0000        0.0000        0.0000        0.0000        0.0000        0.0000        0.0000        0.0000        0.0000        0.0000        0.0000        0.0000        0.0000        0.0000        0.0000        0.0000        0.0000        0.0000        0.0000        0.0000        0.0000        0.0000        0.0000        0.0000        0.0000        0.0000        0.0000        0.0000        0.0000        0.0000        0.0000        0.0000        0.0000        0.0000        0.0000
        0.0000        0.0000        0.0000        0.0000        0.0000        0.0000        0.0000        0.0000       34.9006       25.8725       21.8928       15.9318        6.3885        6.2622       10.3612       18.7006       12.3221       27.0621       33.3979       12.5761       12.5109       15.1071       10.5089        4.4754        3.7016        4.1469        7.0806        8.1934        5.6245        3.4386        5.5694        9.0017        4.9964        3.8702        3.8559        8.1094        4.3068        2.1355        3.7078        5.3088        5.9310        5.6185        2.3168        2.1661        2.5656        2.6421        9.3604        9.3718       12.2281        9.1174        7.5157        5.3405        7.8362       11.0685        4.0951        3.3435        8.0261        8.3550        6.2382        5.0351        6.7167       13.3390       11.6173        9.8816       11.0120        6.7554        5.5789        6.4431        2.8305        1.0561        5.6202        7.9003        3.2214        2.0964        1.2221        2.0277        1.7925        1.9102        1.5997        2.0591        2.7224        3.0789        2.0310        1.8616        1.2426        0.9767        1.4048        1.8677        2.4532        5.6372        2.1652        3.1852        4.3453        4.5054        6.3439        7.7697        8.7611        9.4910        6.7848        6.1985        5.4925        5.6391        4.6605        4.4025        3.8537        4.5657        5.9913        3.4270        1.5486        1.4626        2.0088        1.5682        1.8353        2.0342        2.0887        2.3620        2.6297        2.8140        3.0860        2.9886        2.0818        1.7718        1.3867        0.6420        1.5895        2.4894        1.1138        2.4958        1.1638        1.2161        0.9909        1.4459        1.0270        1.1196        1.1207        1.0045        1.0581        1.1781        1.3249        4.7184        1.4631        1.3678        1.4828        0.9315        1.0713        1.1771        1.9466        3.0268        4.0289        3.5054        4.5533        4.2647        4.2784        4.6145        4.3046        4.8517        6.3520        4.3141        3.9193        3.2478        2.6076        1.9766        1.4079        3.0757        0.9677        2.4601        3.4994        2.1397        0.4417        0.6953        0.8745        1.9838        2.4018        2.7897        3.0397        3.4770        3.8118        4.0597        6.0840        4.4215        4.3606        4.1828        3.9720        3.6684        3.8591        4.1248        3.4211        2.5372        1.5003        1.4890        1.5039        0.9658        0.9613        1.1607        1.6573        3.0606        3.7394        0.0000        0.0000        0.0000        0.0000        0.0000        0.0000        0.0000        0.0000        0.0000        0.0000        0.0000        0.0000        0.0000        0.0000        0.0000        0.0000        0.0000        0.0000        0.0000        0.0000        0.0000        0.0000        0.0000        0.0000        0.0000        0.0000        0.0000        0.0000        0.0000        0.0000        0.0000        0.0000        0.0000        0.0000        0.0000        0.0000        0.0000        0.0000        0.0000        0.0000        0.0000        0.0000        0.0000        0.0000        0.0000        0.0000        0.0000        0.0000        0.0000        0.0000        0.0000        0.0000
        0.0000        0.0000        0.0000        0.0000        0.0000        0.0000        0.0000        0.0000        0.0000        0.0000       26.0403       16.9147       15.7793       19.1709       36.2516       38.3879       41.3021       31.9917       21.9870       11.4851       12.6383       13.1969        8.3570        6.2165        6.0223        7.2439        6.3236        6.2347        5.9053        6.5680        3.9188        8.1365        5.9609        5.4611        5.2362        5.8191        5.3467        2.9085        4.2141        7.2798        6.5299        4.1480        3.2405        3.7539        8.0739        4.7681        5.9875       10.9477        9.3944        9.1596        8.7419        6.9749       10.2163        4.7098        7.4262        7.6668       12.1240        9.9467        7.5520        7.9713        7.1099        8.2233       10.4567       11.0971        9.6944        5.8166        3.7231        2.9730        3.4877        1.9090        5.9671        5.8888        5.4667        1.9645        0.7873        1.8352        2.4487        2.3581        1.8488        1.9292        1.8231        2.3651        2.0089        0.9877        2.1639        1.7994        2.2142        2.6442        3.3565        3.1272        3.9491        3.1800        3.2348        3.7108        6.4909        6.9037        6.0281        7.3889        6.8549        5.6780        5.4613        5.3064        5.2241        3.9726        3.0982        2.7099        2.6557        1.6212        3.7632        2.9731        2.1390        4.1320        4.6629        3.5670        2.9173        2.4804        3.3888        3.3709        3.0705        3.7867        3.1128        1.8532        1.7450        2.2905        1.2143        2.0905        2.3687        2.2987        1.8624        2.0484        1.7051        1.1575        1.1840        1.3151        1.3109        1.1936        1.2324        2.1501        1.4540        1.6112        1.5558        2.1255        3.6765        1.2761        0.9362        1.0074        1.1390        2.3961        2.8224        2.8594        3.1186        3.6411        3.7687        3.9067        3.9491        4.2018        4.2044        4.2926        3.7535        3.7303        2.5385        1.8039        1.2396        0.3720        2.4004        3.3593        3.3459        1.6309        0.5624        1.1314        1.0528        2.0852        3.5565        2.9352        3.1857        3.5011        4.3548        4.5356        5.9088        3.9452        3.8834        4.3734        3.7797        6.0129        4.7992        3.4480        6.3561        1.7689        1.2706        1.1993        1.2389        0.7439        0.7272        1.1003        0.0000        0.0000        0.0000        0.0000        0.0000        0.0000        0.0000        0.0000        0.0000        0.0000        0.0000        0.0000        0.0000        0.0000        0.0000        0.0000        0.0000        0.0000        0.0000        0.0000        0.0000        0.0000        0.0000        0.0000        0.0000        0.0000        0.0000        0.0000        0.0000        0.0000        0.0000        0.0000        0.0000        0.0000        0.0000        0.0000        0.0000        0.0000        0.0000        0.0000        0.0000        0.0000        0.0000        0.0000        0.0000        0.0000        0.0000        0.0000        0.0000        0.0000        0.0000        0.0000        0.0000        0.0000        0.0000
        0.0000        0.0000        0.0000        0.0000        0.0000        0.0000        0.0000        0.0000        0.0000        0.0000       28.5488       32.5402       25.4637       32.9679       68.8522       60.9596       40.4136       26.0180       21.7650       13.0439       14.7576       11.3616        9.7503        6.7019        5.6700        5.4653        6.9074        7.4231       10.9534       10.5343        6.6620        8.2164        6.7594        5.4693        6.2335        6.4793        6.6468        7.6483        6.3840        6.5156       11.3921        5.6192        6.2805        6.4056        8.1247        5.5433        7.1961        7.1007        5.2853        5.7444        4.7253        4.1408        5.6617        4.3082        6.9716       10.5930        8.0645        4.0395        2.7645        3.2009        2.6683        5.4641        3.9550        7.5285       10.3789        4.4988        6.6568        2.6334        2.7058        3.6079        6.8150        7.0437        5.5414        1.5305        1.3435        3.5632        4.0679        3.3167        2.9604        2.3958        2.6930        2.0052        1.9612        1.5160        2.4171        1.6879        2.1548        5.4986        4.2755        4.5044        4.3348        3.4696        3.7037        5.8105        6.2693        5.1887        5.9281        5.8837        6.0120        6.2907        7.0718        5.9547        5.4250        3.4560        2.8064        2.3040        1.9917        1.4991        1.3723        3.4899        2.9951        3.2492        1.9257        2.3043        2.2245        7.3632        8.6816        6.7401        6.3407        3.8943        3.2101        1.8139        2.6434        3.1876        3.1548        2.4306        1.9959        1.0658        1.1258        1.3850        2.5452        2.9842        3.1783        1.4980        1.5306        1.3890        1.4389        1.5321        1.6365        1.7557        1.8235        2.5038        1.7245        1.0191        0.9624        0.9772        1.0442        2.0274        2.1914        2.2967        2.4308        2.9318        3.0960        3.2781        3.4638        3.9596        4.0518        3.8166        3.4104        2.8401        6.1716        5.0640        1.1677        0.8774        0.3530        4.1407        0.5528        0.7780        2.7542        2.8213        4.2156        3.3282        2.6835        2.9075        3.1651        3.4468        3.6500        4.9361        4.0383        4.8200        3.4126        3.5418        3.4378        4.0338        3.2297        3.4673        2.6494        1.4026        1.1690        1.2142        1.1416        0.6803        0.6848        0.0000        0.0000        0.0000        0.0000        0.0000        0.0000        0.0000        0.0000        0.0000        0.0000        0.0000        0.0000        0.0000        0.0000        0.0000        0.0000        0.0000        0.0000        0.0000        0.0000        0.0000        0.0000        0.0000        0.0000        0.0000        0.0000        0.0000        0.0000        0.0000        0.0000        0.0000        0.0000        0.0000        0.0000        0.0000        0.0000        0.0000        0.0000        0.0000        0.0000        0.0000        0.0000        0.0000        0.0000        0.0000        0.0000        0.0000        0.0000        0.0000        0.0000        0.0000        0.0000        0.0000        0.0000        0.0000        0.0000
        0.0000        0.0000        0.0000        0.0000        0.0000        0.0000        0.0000        0.0000        0.0000        0.0000       29.0219       17.2860       22.8929       63.4233      100.2282       73.1923       43.1651       39.3182       36.4111       14.9847       12.1269        6.1977       11.1058       15.2580       12.8417       16.5504        9.8870        8.0885       10.6420       13.0206       10.9501       12.3742       12.5192        8.0795        8.9863        9.8975        9.3165       10.4433        8.8249       11.4491       13.8541       13.7722       10.9105        8.8087       14.2505       12.7510       14.8057       11.2450        7.4414       10.7222       10.5575        8.1057        5.5782        8.1425        6.0127       14.4357       14.4116        7.5986        1.8654        1.0999        1.9380        4.6990        6.6183        8.1536        4.5195        7.2464        6.4176        4.3298        2.2158        3.8559        7.6441        5.7979        5.7864        3.8064        4.3768        5.1958        3.8865        3.4085        3.4214        2.3276        2.5553        2.7201        2.4245        2.1091        3.0497        2.8135        4.1747        5.0839        3.6175        3.4597        3.1077        4.9002        8.0669        6.4892        4.0699        4.4583        5.4277        6.1222        7.9896        7.3954        5.8677        4.8361        4.1249        3.4122        2.7047        2.2477        1.9570        3.5919        2.5896        1.4044        1.5680        2.6129        5.0831        2.0438        2.0989        5.7369        5.2741        5.8870        5.0279        2.4461        2.3107        2.0003        2.8259        1.5918        2.5090        1.0945        0.7461        1.3843        1.3233        1.3761        1.5452        2.0207        2.3542        2.4369        1.6639        2.1781        2.4456        2.6844        2.6928        2.8061        2.9089        2.7598        2.5503        2.4969        1.6651        1.6678        2.0718        4.6881        1.6311        5.1733        3.3821        2.6749        1.7576        1.8953        2.2446        6.5581        6.7895        8.4959        7.1446        3.1619        1.2404        0.6590        2.2993        6.0608        2.1032        8.2841        2.7718        1.6795        2.3886        1.7407        2.5434        3.2870        2.5231        2.3583        3.3507        2.7413        4.0515        2.6719        3.6038        3.5180        2.2182        1.6983        2.3123        4.0510        3.3632        2.9847        1.8080        0.4382        0.3634        0.3672        0.0000        0.0000        0.0000        0.0000        0.0000        0.0000        0.0000        0.0000        0.0000        0.0000        0.0000        0.0000        0.0000        0.0000        0.0000        0.0000        0.0000        0.0000        0.0000        0.0000        0.0000        0.0000        0.0000        0.0000        0.0000        0.0000        0.0000        0.0000        0.0000        0.0000        0.0000        0.0000        0.0000        0.0000        0.0000        0.0000        0.0000        0.0000        0.0000        0.0000        0.0000        0.0000        0.0000        0.0000        0.0000        0.0000        0.0000        0.0000        0.0000        0.0000        0.0000        0.0000        0.0000        0.0000        0.0000        0.0000        0.0000        0.0000        0.0000
        0.0000        0.0000        0.0000        0.0000        0.0000        0.0000        0.0000        0.0000        0.0000        0.0000        0.0000        9.2777       14.1832       29.8033       67.2344       92.1836       85.3288       59.4426       22.1168       17.9251       16.4453       13.6103       13.6735       14.1118       21.6709       21.0091       17.4029       15.1983       14.9640       14.3086       20.3130       17.6566       11.7516        7.3872        6.6004        6.7194        4.6125        3.3046        6.5927        7.1381        6.8569        9.4600        9.6916        5.4739        8.4856        8.1646        7.4248        6.6409       10.9318        9.6660        6.1740        6.2468        8.9069        5.4807        4.8094        6.1617        6.0926        5.3568        2.7327        1.5658        1.6801        3.1085        4.1720        2.2434        1.2876        1.6612        0.8091        1.0140        4.0009        4.6973        4.5498        2.9410        4.3983        2.5368        2.6969        2.0046        2.1507        2.8689        2.5131        4.5947        5.5871        4.6632        3.5670        2.5166        1.8000        1.6977        2.0554        1.5904        2.4707        2.7866        3.0128        4.6093        3.5456        2.9378        3.2698        4.3493        5.6197        5.3396        4.8124        5.0676        5.9299        4.7818        4.8873        3.9149        2.7870        2.3134        1.9449        1.7013        3.5686        3.9665        2.6800        2.5144        5.3136        2.3494        2.7731        3.1594        3.4946        3.9514        2.9127        2.2839        3.7080        2.9667        3.7125        1.1378        0.8951        0.7993        2.8202        1.2595        1.4546        2.2762        1.6581        1.3770        1.4811        1.2751        1.5281        2.2808        2.7591        3.1327        3.1247        3.6505        3.8736        3.2774        2.8880        2.2694        1.9785        2.7110        2.4906        1.6814        3.1417        1.2383        1.5401        1.4159        1.3495        1.5522        4.6731        3.9787        9.4666        8.8619        8.8322        1.7258        0.7235        4.6836        3.8275        3.4338        4.7590        2.5127        3.3506        6.3890        3.8246        5.7839        6.4200        2.4103        2.1527        2.3390        4.6797        2.5675        2.7081        2.5599        2.8201        1.7624        1.8509        1.4522        2.4884        3.3352        2.2623        1.1874        1.2286        0.3749        0.4314        0.0000        0.0000        0.0000        0.0000        0.0000        0.0000        0.0000        0.0000        0.0000        0.0000        0.0000        0.0000        0.0000        0.0000        0.0000        0.0000        0.0000        0.0000        0.0000        0.0000        0.0000        0.0000        0.0000        0.0000        0.0000        0.0000        0.0000        0.0000        0.0000        0.0000        0.0000        0.0000        0.0000        0.0000        0.0000        0.0000        0.0000        0.0000        0.0000        0.0000        0.0000        0.0000        0.0000        0.0000        0.0000        0.0000        0.0000        0.0000        0.0000        0.0000        0.0000        0.0000        0.0000        0.0000        0.0000        0.0000        0.0000        0.0000        0.0000        0.0000
        0.0000        0.0000        0.0000        0.0000        0.0000        0.0000        0.0000        0.0000        0.0000        0.0000        0.0000        0.0000        0.0000        0.0000       26.0359       34.1494       52.5803       28.7004       35.3105       31.9645       29.6136       33.9272       41.1483       31.4374       17.4699        7.3004       14.2816       18.7607       20.0562       15.4252       16.3600        8.6125       10.3893        6.3803        4.6279        3.2385        2.1848        2.6750        1.9206        1.3905        0.7023        1.6610        5.8179        3.8035        3.3185        2.8802        3.8228        4.6582        7.5415        6.4359        4.9170        3.3137        3.9044        4.1152        2.0293        1.4936        3.2514        7.4111        9.7077        6.9583        4.1377        2.9952        2.8017        2.0186        1.3390        1.5034        0.3971        1.4759        5.7180        7.0200        4.4625        1.6037        2.1087        2.0039        1.9416        2.3085        2.6114        4.5925        5.2442        5.0544        3.9410        3.7287        3.4984        3.8829        3.1316        2.3766        3.2105        4.4094        3.9313        3.8972        3.1012        4.3181        2.7592        3.2065        4.5779        5.4743        4.6206        4.6132        4.9481        7.0678        5.3662        4.4938        3.9193        3.2525        2.8068        2.3797        2.1906        1.9659        1.6124        2.4387        2.1599        4.1940        3.2081        3.3077        4.6115        3.5853        2.9423        3.1158        2.7985        2.6297        2.3494        2.2221        2.1877        1.2213        0.9731        0.9325        0.9092        1.3360        1.4045        1.5328        1.4202        1.2574        1.1141        1.1877        1.4678        2.4073        2.6042        2.8143        3.0346        3.2294        3.2543        3.4566        2.9731        2.0658        2.1449        2.2517        2.2628        3.3717        3.7494        1.4263        3.7810        1.3646        1.2975        1.4476        2.0180        3.6319        8.7784        6.4861        3.4923        0.8607        0.8235        0.6693        0.3996        2.9117       14.9840        6.6776        3.7974        5.6780        3.7309        2.6222        3.8929        4.9391        2.9553        2.9203        7.0910        4.5334        5.5699        5.0096        2.8491        1.8566        2.4782        1.9602        3.7450        3.3633        1.7741        1.8885        0.0000        0.0000        0.0000        0.0000        0.0000        0.0000        0.0000        0.0000        0.0000        0.0000        0.0000        0.0000        0.0000        0.0000        0.0000        0.0000        0.0000        0.0000        0.0000        0.0000        0.0000        0.0000        0.0000        0.0000        0.0000        0.0000        0.0000        0.0000        0.0000        0.0000        0.0000        0.0000        0.0000        0.0000        0.0000        0.0000        0.0000        0.0000        0.0000        0.0000        0.0000        0.0000        0.0000        0.0000        0.0000        0.0000        0.0000        0.0000        0.0000        0.0000        0.0000        0.0000        0.0000        0.0000        0.0000        0.0000        0.0000        0.0000        0.0000        0.0000        0.0000        0.0000        0.0000
        0.0000        0.0000        0.0000        0.0000        0.0000        0.0000        0.0000        0.0000        0.0000        0.0000        0.0000        0.0000        0.0000        0.0000        0.0000        0.0000        0.0000        0.0000       40.6598       37.4130       59.2772       56.1057       41.5676       22.1657       15.0059        5.5433        4.6430        4.1041        6.9338       12.4036       12.8908       11.1116        6.7448        6.9509        7.1090        6.1474        7.7857        3.4171        2.2405        1.8497        1.4251        2.4252        0.9766        1.0027        1.0492        0.9528        1.4818        1.7495        3.0638        6.2404        4.0969        2.7836        5.6882        3.2764        2.6075        2.5078        1.3381        3.3028        3.6761        5.7262        4.0281        3.6454        2.3065        4.7307        2.2132        2.3177        3.9426        4.4341        3.4060        5.3333        5.0983        2.4670        1.4993        1.7951        3.7347        3.7035        3.6024        4.3000        5.5998        5.8891        3.3675        3.2659        3.6138        3.7889        3.1783        3.5871        3.4580        2.8568        2.4662        4.5612        4.6481        3.1428        2.9703        4.1425        7.1742        5.4968        5.4181        4.8754        4.9680        5.1150        4.9082        4.5156        3.8961        3.3016        2.8490        2.5215        2.4925        3.8835        5.9355        5.4474        9.2199        4.8051        3.1004        4.2414        4.0330        3.2695        3.4774        3.2683        2.9989        3.2009        4.6966        4.8279        4.8063        2.0008        1.1403        0.9347        0.9220        1.3606        1.4137        1.4599        1.3350        1.1635        1.1419        1.2083        1.2952        1.9802        2.2764        2.4397        2.4886        2.5886        3.9410        2.6016        2.6149        2.1810        2.3546        1.8390        2.1352        2.0506        1.5491        1.5296        2.9942        1.5417        1.4946        1.5600        1.9385        3.2609        3.4590        3.4179        2.7179        3.6486        2.0981        0.6994        0.6672        2.9996        5.7159        1.1882        1.2442        3.3957        8.0753        9.2614        7.7602        4.2723        4.2987        4.0770        4.1120        4.3166        4.9575        4.0213        3.7475        3.0145        2.7449        3.4746        5.7226        7.4589        4.6147        6.7174        0.0000        0.0000        0.0000        0.0000        0.0000        0.0000        0.0000        0.0000        0.0000        0.0000        0.0000        0.0000        0.0000        0.0000        0.0000        0.0000        0.0000        0.0000        0.0000        0.0000        0.0000        0.0000        0.0000        0.0000        0.0000        0.0000        0.0000        0.0000        0.0000        0.0000        0.0000        0.0000        0.0000        0.0000        0.0000        0.0000        0.0000        0.0000        0.0000        0.0000        0.0000        0.0000        0.0000        0.0000        0.0000        0.0000        0.0000        0.0000        0.0000        0.0000        0.0000        0.0000        0.0000        0.0000        0.0000        0.0000        0.0000        0.0000        0.0000        0.0000        0.0000        0.0000        0.0000
        0.0000        0.0000        0.0000        0.0000        0.0000        0.0000        0.0000        0.0000        0.0000        0.0000        0.0000        0.0000        0.0000        0.0000        0.0000        0.0000        0.0000        0.0000        0.0000       58.9133       49.9068       58.8883       44.4621       41.1515       20.9373       16.0341        8.5239        9.7932        7.8779       12.9920       29.7291       17.3995       10.4368        9.6714       10.4674       15.3287       10.8784        7.1100        5.7211        3.7608        3.1661        5.2656        4.6044        3.2340        3.7020        2.9700        4.0020        4.8840        6.0480       10.2420        8.6040        8.6760        7.6680        6.9000        5.8080        5.6316        5.9153        5.2460        4.0726        6.5476        9.5233       12.3099       10.4730        8.2270        5.5273        6.2346        7.2599        5.5551        5.6691        6.3566        1.1372        1.1693        1.3343        2.0695        3.5203        2.7619        3.9795        3.2198        4.8108        2.3625        2.0816        2.3801        4.9339        3.9001        3.8507        4.4102        3.3254        3.2474        3.1507        3.1474        3.7302        5.0287        5.6457        5.2686        4.9724        4.8217        4.9454        4.8974        4.7426        5.0158        5.0014        4.5290        4.3645        3.5824        3.1332        2.9310        2.8280        3.0733        3.1740        4.8887        3.0563        3.2161        2.7251        2.3679        2.8830        3.4540        3.9600        3.9661        4.2410        3.4677        3.2534        2.8422        2.4671        1.3652        1.0645        0.8638        0.9101        1.4008        1.4588        1.4405        1.3114        1.1285        1.6264        1.1065        1.1807        1.6298        1.8893        1.9674        1.8778        1.2068        1.2741        1.2116        1.3081        3.3392        2.3018        3.3921       13.4718        2.2657        2.5062        2.6123        2.7165        1.8795        1.7717        1.5479        1.6946        3.5368        6.5885        5.4324        6.2159       10.2737        2.6792        1.6142        2.8170        6.5973        8.3664        2.1949        3.9222        2.6436        4.2735        3.4867        7.4576        7.9386       10.7466        8.6686        6.5604        5.1182        5.3707        5.0425        4.3183        9.0283       10.3009        8.8905        9.2312        7.3944        4.9677        8.2954        0.0000        0.0000        0.0000        0.0000        0.0000        0.0000        0.0000        0.0000        0.0000        0.0000        0.0000        0.0000        0.0000        0.0000        0.0000        0.0000        0.0000        0.0000        0.0000        0.0000        0.0000        0.0000        0.0000        0.0000        0.0000        0.0000        0.0000        0.0000        0.0000        0.0000        0.0000        0.0000        0.0000        0.0000        0.0000        0.0000        0.0000        0.0000        0.0000        0.0000        0.0000        0.0000        0.0000        0.0000        0.0000        0.0000        0.0000        0.0000        0.0000        0.0000        0.0000        0.0000        0.0000        0.0000        0.0000        0.0000        0.0000        0.0000        0.0000        0.0000        0.0000        0.0000        0.0000
        0.0000        0.0000        0.0000        0.0000        0.0000        0.0000        0.0000        0.0000        0.0000        0.0000        0.0000        0.0000        0.0000        0.0000        0.0000        0.0000        0.0000        0.0000        0.0000       62.9497       49.5357       36.7136       40.8687       30.7685       23.9343       18.8852       20.0457       11.2541       10.9308       10.8911       11.4112       13.0240        9.5303        3.6254        5.1639        7.3767        7.3928        5.8636        6.5037        4.6766        1.6497        1.2540        3.3351        2.1960        4.8720        5.2560        7.0920        6.5280        7.9860        7.0260        7.0380        6.0360        3.9780        2.4300        2.8560        3.3213        4.3557        4.8970        3.5522        4.5550        5.7501        6.4994        7.3107        5.3828        3.6174        3.3832        1.8635        2.8970        3.1257        0.6829        1.2034        1.2949        1.5766        2.9266        3.1625        2.7512        2.3187        3.2410        4.3569        1.9467        1.7507        2.4198        5.9981        4.6958        4.4954        4.4154        4.5119        4.0933        3.8977        4.1676        4.6355        5.5772        5.6982        6.2536        6.2492        5.2607        5.1408        5.5498        4.8608        5.0271        4.9530        4.6685        4.4463        3.9000        3.4048        2.9691        2.7850        2.8587        4.4949        5.1553        9.5070        5.9058       11.4470        8.5497        3.6655        3.5457        4.0572        3.8715        3.8107        3.5133        3.6367        2.9765        2.5253        1.5913        1.0566        0.8999        0.9488        1.5987        1.4740        1.4259        1.3237        1.0665        1.2655        1.1385        1.1877        1.5425        1.6911        1.7372        1.6395        1.1966        1.0863        1.1510        2.6690        4.6315        5.6864       13.7191       13.9814        5.2692        6.4589        3.8587        2.9609        2.1770        1.6868        1.9948        3.2473        2.6170        2.5828        2.8961        6.8941       11.5127        4.2811        6.5737        5.4830        2.8702        3.6794        5.6682        2.8777        2.9016        3.5689        4.1450        4.5516        5.9838        6.5635        6.9112        6.9091        6.1389        8.4316       14.0958       17.9734        6.3461       12.8449       10.6724       11.1556       11.4411        6.2507        9.1116        9.0842       13.7789        0.0000        0.0000        0.0000        0.0000        0.0000        0.0000        0.0000        0.0000        0.0000        0.0000        0.0000        0.0000        0.0000        0.0000        0.0000        0.0000        0.0000        0.0000        0.0000        0.0000        0.0000        0.0000        0.0000        0.0000        0.0000        0.0000        0.0000        0.0000        0.0000        0.0000        0.0000        0.0000        0.0000        0.0000        0.0000        0.0000        0.0000        0.0000        0.0000        0.0000        0.0000        0.0000        0.0000        0.0000        0.0000        0.0000        0.0000        0.0000        0.0000        0.0000        0.0000        0.0000        0.0000        0.0000        0.0000        0.0000        0.0000        0.0000        0.0000        0.0000        0.0000
        0.0000        0.0000        0.0000        0.0000        0.0000        0.0000        0.0000        0.0000        0.0000        0.0000        0.0000        0.0000        0.0000        0.0000        0.0000        0.0000        0.0000        0.0000        0.0000        0.0000       32.1186       42.8775       45.8156       36.8138       25.4137       14.6744       19.3529        8.0938        5.9478        8.7914        7.4821        1.2632        3.6865        1.0083        3.3270        5.6485        6.2929        4.1511        6.0224        3.1816        2.3280        3.4386        2.1951        1.8060        6.0900        4.3920        4.2240        7.5480        9.5640        9.2820        6.1620        3.3300        1.3440        1.3560        2.2200        2.1356        2.6134        2.9385        2.9572        4.6453        5.5210        4.3203        3.9329        2.9936        1.5942        1.5482        2.8200        1.1008        1.4340        1.2139        2.7987        3.0765        3.0165        3.7739        6.0541        1.8707        1.9840        5.0336        4.2529        4.3028        4.3078        4.8338        6.0550        7.8546        5.8849        4.8571        4.5098        5.1041        5.1820        4.5533        5.8969        6.9939        6.7726        6.2745        5.3680        5.8771        6.1561        5.5906        4.9439        5.7341        5.4255        5.3821        4.0960        3.7748        3.5969        3.4846        4.6183        5.3954        3.2442        7.8845       13.3284        7.6634        4.2319        4.4045        4.0056        3.7961        3.9584        3.9867        4.8416        4.9209        3.8529        3.2321        2.9005        1.6845        1.9402        1.1401        0.9850        1.5146        1.6160        1.6040        1.4520        1.1898        1.0497        1.0675        1.1752        1.4418        1.5927        1.5575        1.4698        1.0668        1.0822        1.1270        1.2682        1.5987       15.9649        9.4740       13.8569        3.4396        3.9537        4.2779        5.6678        2.7399        2.4387        2.4162        2.2880        2.8511        2.9554        4.8887        5.7458       13.1092       10.0046        3.0741        2.6580        2.3378        4.2325        2.1273        5.7172        4.5782        5.2017        5.9123        5.7611        7.5420        8.2722        8.7814        9.0463        9.7514       13.0007       10.8794        8.6127        7.1886       15.3193       15.9981       10.6946       18.1055       13.3657       14.5880       14.5748       19.6568       18.8444        0.0000        0.0000        0.0000        0.0000        0.0000        0.0000        0.0000        0.0000        0.0000        0.0000        0.0000        0.0000        0.0000        0.0000        0.0000        0.0000        0.0000        0.0000        0.0000        0.0000        0.0000        0.0000        0.0000        0.0000        0.0000        0.0000        0.0000        0.0000        0.0000        0.0000        0.0000        0.0000        0.0000        0.0000        0.0000        0.0000        0.0000        0.0000        0.0000        0.0000        0.0000        0.0000        0.0000        0.0000        0.0000        0.0000        0.0000        0.0000        0.0000        0.0000        0.0000        0.0000        0.0000        0.0000        0.0000        0.0000        0.0000        0.0000        0.0000        0.0000
        0.0000        0.0000        0.0000        0.0000        0.0000        0.0000        0.0000        0.0000        0.0000        0.0000        0.0000        0.0000        0.0000        0.0000        0.0000        0.0000        0.0000        0.0000        0.0000        0.0000        0.0000       36.3847       24.9265       20.5967       17.9077       20.1148       25.7487       16.9369        9.9992        6.4234        7.7661        5.5439        8.3640        4.1811        3.9238        4.5548        1.2379        2.7844        4.2423        8.6763        1.3542        1.8562        0.7699        0.7036        0.7284        2.6280        3.6720        2.9100        3.3960        3.9960        3.8520        1.1700        0.9720        0.8700        1.3620        1.3995        3.0991        2.3809        1.7749        1.3905        0.7325        3.1751        3.8822        1.3746        0.9379        1.8562        1.6041        3.8891        2.7079        3.8718        2.0960        3.2161        3.1145        3.1489        2.1836        1.7776        3.4974        2.4624        4.6962        5.1111        3.9721        6.5386        8.2276        4.8404        4.9937        5.4776        4.7690        4.2753        4.3500        4.1587        6.1361        7.7699        6.6118        6.2508        6.2197        5.1627        4.9956        4.3813        4.3914        5.7461        6.7871        6.9614        5.0005        3.8881        4.5147        5.9968        4.9484        8.3570        5.5877       11.4559       13.4385        8.7657        6.5832        5.0795        4.5600        3.9520        4.3219        4.3229        4.2968        3.7910        3.8306        3.7203        3.2279        1.5785        1.3571        1.1360        1.1082        1.6580        1.7798        1.7517        1.6257        1.2932        1.1057        1.1003        1.2589        1.4751        1.6397        1.6003        1.5702        1.2518        1.2847        1.3685        1.6098        1.9638        5.6078        9.6874        2.9775        4.1714        4.5314        4.6798        4.5118        3.3393        3.7480        5.6478        3.1807        4.2406        3.7988        4.3951        4.1572        4.5033        3.5493        3.5207        3.9429        3.3115        3.3514        3.0873        3.5653        9.5046        6.9687        7.6112        8.1519        9.5964       13.0833       12.0736       11.4396       12.5496       20.9783       17.2094       10.7393       10.5386       15.0103        8.5876        8.5258       14.4881       17.2492       24.6751       27.8990       27.5380       26.2842       20.5066        0.0000        0.0000        0.0000        0.0000        0.0000        0.0000        0.0000        0.0000        0.0000        0.0000        0.0000        0.0000        0.0000        0.0000        0.0000        0.0000        0.0000        0.0000        0.0000        0.0000        0.0000        0.0000        0.0000        0.0000        0.0000        0.0000        0.0000        0.0000        0.0000        0.0000        0.0000        0.0000        0.0000        0.0000        0.0000        0.0000        0.0000        0.0000        0.0000        0.0000        0.0000        0.0000        0.0000        0.0000        0.0000        0.0000        0.0000        0.0000        0.0000        0.0000        0.0000        0.0000        0.0000        0.0000        0.0000        0.0000        0.0000        0.0000        0.0000
        0.0000        0.0000        0.0000        0.0000        0.0000        0.0000        0.0000        0.0000        0.0000        0.0000        0.0000        0.0000        0.0000        0.0000        0.0000        0.0000        0.0000        0.0000        0.0000        0.0000        0.0000       30.1342       30.2971       27.9290       46.4042       46.1330       45.0982       28.1655       26.2499       18.4503       16.0515       15.2300       13.6765       10.2065       11.8789       12.7934       21.6982       26.9766       20.0363        9.4275        5.8643       13.0925        5.6925        2.3329        1.1530        1.6996        4.9273        5.9619        6.6554        4.9150        6.6891        2.0724        3.5551        1.9280        1.8479        4.9063        6.2786        1.6541        2.9583        5.4957        1.7669        6.0618        2.3563        3.0970        4.7515        2.0029        5.6218        5.7097        5.3475        6.3979        2.7249        1.9197        1.8023        1.8613        3.0710        3.3387        2.7264        6.2516        7.2297        2.6098        3.3112        7.4773        2.9047        4.1323        4.9159        5.8272        5.1432        4.8830        5.1391        5.5028        6.2927        6.2576        5.1160        4.8552        4.8894        3.6879        3.6294        3.2912        3.9483        4.5675        4.7449        5.7517        6.0451        4.1481        4.1672        3.6520        3.5491        5.1676        5.9984        4.9791        7.2988        8.2825        5.9829        5.5047        5.9148        3.9444        3.8250        4.4672        4.5842        4.4877        3.7563        4.6513        3.1235        2.3292        1.6722        1.3025        1.5371        1.6915        1.7167        1.8382        1.7907        1.2845        1.2047        1.2971        1.3216        1.3873        3.2642        2.4319        1.6253        1.8603        2.0188        2.1101        2.3903        2.4016        2.9396        3.0803        3.7416        4.5967        5.2554        5.9088        6.0556        5.1621        5.6664        7.5733        7.9425        4.7126        4.5255        4.3372        4.4864        6.2370        5.6966        5.5958        5.6946        5.8702        6.0433        6.1733        6.8671        8.3593       11.0358       10.3280       10.8603       11.5947       19.6005       19.7679       20.4163       37.6044       35.4464       23.5581       30.2439       32.3191       48.1065       26.3802       25.0024       23.3483       25.9110       30.3805       34.7864       24.6431       24.5353       31.2239        0.0000        0.0000        0.0000        0.0000        0.0000        0.0000        0.0000        0.0000        0.0000        0.0000        0.0000        0.0000        0.0000        0.0000        0.0000        0.0000        0.0000        0.0000        0.0000        0.0000        0.0000        0.0000        0.0000        0.0000        0.0000        0.0000        0.0000        0.0000        0.0000        0.0000        0.0000        0.0000        0.0000        0.0000        0.0000        0.0000        0.0000        0.0000        0.0000        0.0000        0.0000        0.0000        0.0000        0.0000        0.0000        0.0000        0.0000        0.0000        0.0000        0.0000        0.0000        0.0000        0.0000        0.0000        0.0000        0.0000        0.0000        0.0000        0.0000
        0.0000        0.0000        0.0000        0.0000        0.0000        0.0000        0.0000        0.0000        0.0000        0.0000        0.0000        0.0000        0.0000        0.0000        0.0000        0.0000        0.0000        0.0000        0.0000        0.0000        0.0000       12.1849       15.2179       13.3474       18.1003       24.1420       23.1473       11.6694        9.6319        6.4441       11.6701        6.1167        5.4651        6.4529        4.4756        7.0765       14.9448       13.2357       11.1265        5.2574        6.0665        2.2528        6.0061        5.2254        1.2683        0.4539        1.7747        1.6428        3.9729        2.5031        2.2978        1.7135        5.7937       10.0493        7.5801        7.2458        4.8325        4.9269        3.8075        1.2002        1.1319        1.7912        0.8064        1.5427        3.9968        4.3625        1.3949        3.3726        2.9260        4.3664        3.5269        2.2892        3.3776        4.3484        3.0297        3.2413        4.0490        3.4256        2.0879        1.5007        1.6362        2.1460        2.4702        4.3333        6.5837        6.8821        6.3365        5.7918        6.6174        5.3788        5.4199        5.0364        4.7644        4.0100        3.7384        3.3501        4.0304        3.2463        3.9340        4.5712        5.6428        4.9107        5.1360        3.9792        3.5982        3.7378        3.8939        5.1060        5.2911        5.6563        5.7154        6.6502        6.5719        5.9215        6.2620        4.2049        3.8998        4.1239        4.2115        5.1303        4.5362        5.3413        3.4680        2.9287        1.6200        2.3050        8.6231        1.9330        2.1608        2.0289        1.9055        1.7021        1.4880        1.4725        1.5241        1.4453        1.5499        1.6233        1.7412        2.0662        2.2789        2.5249        2.7463        2.8994        3.0745        3.5030        4.1684        9.8523       13.9988       16.7358       16.1807        6.3850        6.3756        8.6563        6.1739        5.5000        5.4714        5.2016        5.6419        6.8513        8.3080        8.0607        7.4488        6.9031        7.2716        8.0471        9.2412       17.8852       21.6045       19.8419       24.8936       36.1411       25.0627       29.4650       29.7670       42.2629       58.0103       51.7684       42.6988       26.0151       29.3626       23.6001       22.9355       47.6013       55.0297       31.6989       33.5005       29.0094       26.8108       35.2791        0.0000        0.0000        0.0000        0.0000        0.0000        0.0000        0.0000        0.0000        0.0000        0.0000        0.0000        0.0000        0.0000        0.0000        0.0000        0.0000        0.0000        0.0000        0.0000        0.0000        0.0000        0.0000        0.0000        0.0000        0.0000        0.0000        0.0000        0.0000        0.0000        0.0000        0.0000        0.0000        0.0000        0.0000        0.0000        0.0000        0.0000        0.0000        0.0000        0.0000        0.0000        0.0000        0.0000        0.0000        0.0000        0.0000        0.0000        0.0000        0.0000        0.0000        0.0000        0.0000        0.0000        0.0000        0.0000        0.0000        0.0000        0.0000        0.0000
        0.0000        0.0000        0.0000        0.0000        0.0000        0.0000        0.0000        0.0000        0.0000        0.0000        0.0000        0.0000        0.0000        0.0000        0.0000        0.0000        0.0000        0.0000        0.0000        0.0000        0.0000        7.7904        6.7435       14.7909       26.8537       13.6034        3.5388        0.3238        0.7644        3.1952        4.1856        3.8016        7.4262        5.2997       10.0280       21.1555       14.4887        4.0440        6.3222        6.4470        7.4841        3.3275        0.4505        1.1980        1.0145        3.8697        1.3604        0.4023        1.1577        0.8780        6.5994        3.5879        6.2887        5.7367        6.2542        7.2494        6.4484        2.1186        0.7284        2.8643        2.1083        1.5834        0.5786        1.5037        3.8794        1.8999        2.3957        2.8373        1.6569        3.7721        3.7414        2.1889        2.9632        4.4786        4.7334        1.6368        3.5519        2.1343        1.3925        2.2732        2.6360        2.5749        3.4578        5.2062        6.3310        8.5561        9.2287        7.8192        7.4629        5.8309        6.1186        4.9580        4.4783        3.4349        3.4815        2.8363        3.0188        3.5622        5.4933        5.3319        5.0339        5.6027        4.8699        3.4477        3.5949        5.0102        6.1077        5.7845        6.6047        6.5621        6.3731        6.9110        7.2943        7.4990        6.5205        4.7986        4.8023        4.0212        4.8319       10.8249        7.2145        6.3216        3.9541        2.2462        1.9538        1.9479        2.7209        2.4472        2.4340        2.4835        2.3694        1.7046        4.8163        1.7978        1.8738        1.7681        1.7906        1.8826        2.0038        2.3111        2.5635        2.8094        3.0865        3.2102        3.5330        6.9612       10.1171       14.3350       13.0535       13.2511       17.9897        7.9869        7.4618        7.3922        7.2284        6.9580        6.7899        6.2355        6.6890        9.0640       14.3951       12.3244        9.9200        9.6856        9.9331       11.5033       12.6691       15.8019       21.8273       28.0586       29.4995       44.3597       35.3413       30.2164       26.2987       37.6396       34.0173       32.4902       34.2959       31.0468       33.7468       28.2960       24.4438       33.5995       38.5018       30.2009       31.1166       27.7581       31.0058       32.8120       41.4671        0.0000        0.0000        0.0000        0.0000        0.0000        0.0000        0.0000        0.0000        0.0000        0.0000        0.0000        0.0000        0.0000        0.0000        0.0000        0.0000        0.0000        0.0000        0.0000        0.0000        0.0000        0.0000        0.0000        0.0000        0.0000        0.0000        0.0000        0.0000        0.0000        0.0000        0.0000        0.0000        0.0000        0.0000        0.0000        0.0000        0.0000        0.0000        0.0000        0.0000        0.0000        0.0000        0.0000        0.0000        0.0000        0.0000        0.0000        0.0000        0.0000        0.0000        0.0000        0.0000        0.0000        0.0000        0.0000        0.0000        0.0000        0.0000
        0.0000        0.0000        0.0000        0.0000        0.0000        0.0000        0.0000        0.0000        0.0000        0.0000        0.0000        0.0000        0.0000        0.0000        0.0000        0.0000        0.0000        0.0000        0.0000        0.0000        0.0000        0.0000       10.6840       24.1103       11.3442        2.2931        0.9927        0.0000        0.0405        4.7450        1.8937        7.0793        6.9885       12.7351       20.5559       11.0904        4.8886        3.7282        1.0848        0.8668        2.1115        1.0389        1.4578        0.8792        1.8575        0.2683        1.9315        1.8101        1.7707        5.9591        5.0494        4.9743        3.3936        4.9776        5.9148        4.8360        3.4792        1.2224        0.8280        0.8520        1.1163        0.4850        0.3961        2.3193        2.2418        1.1606        2.4775        3.4423        1.5778        0.7303        0.6011        1.8914        1.8786        3.4479        1.8050        1.8000        1.5589        2.6173        1.8041        2.7198        4.0279        3.9336        3.9787        5.6669        6.4955        7.6145        7.2348        6.2230        6.0753        6.7214        6.2088        5.4912        4.3567        3.6745        3.6920        3.2040        3.9449        4.3441        2.7073        3.5082        3.3453        4.0611        4.4686        3.6796        4.7353        6.2568        6.1565        7.1335        9.0561        8.8266       10.5390       10.4560        8.7556        9.3481        9.4285        6.4849        6.7720        4.9774        6.7756        8.1769        8.5310        5.4119        4.7911        3.3316        3.0976        2.6601        2.7936        5.7984        3.1895        3.1607        3.1271       14.9932       12.9179       10.8671        5.3397        2.2713        2.2355        2.2140        2.4424        2.6124        2.7726        3.0659        5.6004        6.6576        8.3636        7.6788        5.5338        9.9327       14.8147       14.2048       13.8397        9.0738        9.2027        9.0019        8.8530        7.8732        7.7838        7.8116        8.5078       10.3660       14.4195       12.3322       13.0426       13.1940       13.3826       14.6311       17.5395       21.5256       23.1727       23.4512       24.1768       25.4381       33.0777       41.8902       42.0609       52.6344       48.7178       37.1002       33.3199       31.1467       33.0301       38.9634       38.7919       35.9936       29.5337       32.0261       34.3267       32.2236       32.1971       33.6282       36.0458        0.0000        0.0000        0.0000        0.0000        0.0000        0.0000        0.0000        0.0000        0.0000        0.0000        0.0000        0.0000        0.0000        0.0000        0.0000        0.0000        0.0000        0.0000        0.0000        0.0000        0.0000        0.0000        0.0000        0.0000        0.0000        0.0000        0.0000        0.0000        0.0000        0.0000        0.0000        0.0000        0.0000        0.0000        0.0000        0.0000        0.0000        0.0000        0.0000        0.0000        0.0000        0.0000        0.0000        0.0000        0.0000        0.0000        0.0000        0.0000        0.0000        0.0000        0.0000        0.0000        0.0000        0.0000        0.0000        0.0000        0.0000        0.0000
        0.0000        0.0000        0.0000        0.0000        0.0000        0.0000        0.0000        0.0000        0.0000        0.0000        0.0000        0.0000        0.0000        0.0000        0.0000        0.0000        0.0000        0.0000        0.0000        0.0000        0.0000       40.5015       28.3386       39.3704       30.4920       12.2733        5.0654        7.7823        5.4612       11.8880        8.9423        8.6723       12.2757       31.7723       19.4407        7.8884        6.7941        2.1765        4.4170        7.9885       10.7089        6.7779        6.9026        7.4498       12.0226        7.1889        7.5014        2.4233        5.9211       12.8783       11.7058       10.8824       10.3592        9.0399        8.7044        5.1748        4.4878        1.4162        3.0068        4.1255        2.5056        1.0629        1.0862        5.5161        6.5381        4.2094        5.8121        3.4373        3.1684        3.2390        3.8477        4.3134        4.4006        4.2876        4.7768        3.8046        3.9767        3.7044        4.3975        4.8137        5.6851        4.7663        5.0358        5.9159        6.2978        6.7467        6.3900        5.9039        5.8596        5.5673        4.7842        3.5754        3.6872        3.7226        3.5241        1.7516        1.6113        1.4472        1.6838        2.7613        3.3724        4.1769        3.7954        5.2989        6.4941        7.8980        9.3521       11.1651       16.1148       16.4292       15.1027       11.1235       10.6030       15.0366       13.5907       11.6070       12.4701       11.0055       11.6343        9.2311        7.2634        5.1705        6.3068        4.3723        4.8971       11.9009        5.6290        4.0971        4.1549        4.1464        4.9244        3.4970        3.3590        3.2253        3.1356        2.7525        2.8158        2.7183        2.6531        2.2294        2.3363        2.5623        2.8444        3.9592        4.4734        4.9185        5.8856        8.8618        9.9141       10.2486       10.8877       12.7541       11.7714       11.7488       11.6960       13.5963       14.0691       10.2910        9.8796       14.0285       15.5630       30.0707       26.0315       51.0887       44.2431       41.4357       48.1587       49.0617       45.2887       45.6397       39.1324       55.0526       42.5242       46.9345       51.3847       66.1125       52.8830       50.4925       58.7852       57.9409       55.8323       60.7367       53.2610       50.3927       49.0594       48.9446       54.2661       40.0751       38.3816       39.8711       40.0602       46.2597        0.0000        0.0000        0.0000        0.0000        0.0000        0.0000        0.0000        0.0000        0.0000        0.0000        0.0000        0.0000        0.0000        0.0000        0.0000        0.0000        0.0000        0.0000        0.0000        0.0000        0.0000        0.0000        0.0000        0.0000        0.0000        0.0000        0.0000        0.0000        0.0000        0.0000        0.0000        0.0000        0.0000        0.0000        0.0000        0.0000        0.0000        0.0000        0.0000        0.0000        0.0000        0.0000        0.0000        0.0000        0.0000        0.0000        0.0000        0.0000        0.0000        0.0000        0.0000        0.0000        0.0000        0.0000        0.0000        0.0000        0.0000
        0.0000        0.0000        0.0000        0.0000        0.0000        0.0000        0.0000        0.0000        0.0000        0.0000        0.0000        0.0000        0.0000        0.0000        0.0000        0.0000        0.0000        0.0000        0.0000        0.0000       57.5300       40.2057       32.7130       35.7996       29.4792        4.5849        3.1176       13.6195        3.9733        3.3994       10.3427       10.6003        8.6144        9.0999        8.6712        5.6316        8.3048        5.6418       13.0309       11.4679        8.9290       12.4858       12.6108       12.5080       11.4245       12.8876       10.6991        5.2887        9.4067       25.1475       17.8332        9.5017        6.9119        5.3097        2.7195        1.7660        3.6452        3.9894        3.6043        3.7916        3.0975        3.6321        3.8622        5.5064        5.3767        4.7454        4.6622        3.5874        4.5609        4.3517        6.4588        4.8235        4.8216        5.3485        6.0858        5.9663        5.0305        4.7559        4.6342        4.9938        5.7796        5.8138        5.9015        6.2480        6.3646        6.9770        7.2941        6.5089        6.7505        5.9336        5.0572        4.3016        4.1158        2.4662        1.6807        1.9138        1.7356        2.3134        2.6885        2.5093        2.8333        2.9118        4.6971        6.5049        7.7644        8.5597       11.3912       15.5561       18.7854       18.7102       20.4190       16.9509       18.2231       19.2392       18.4678       18.3630       26.0901       27.4541       18.1223        9.0783        6.8297        6.5544        7.1549        7.4764       12.5247        8.7712        7.6091        4.8127        4.9143        5.2190        5.6346        4.3072        4.1287        4.1112        3.9593        3.2969        3.3392        3.2609        3.0754        2.5256        2.5933        2.7747        3.1272        4.4393        5.0868        5.9805        6.7234        9.7081       10.9636       11.9309       12.0279       12.5178       13.0725       13.1212       12.5128       14.3722       17.9431       10.5693       11.5345       16.4516       20.8755       21.9185       21.5093       23.3239       24.5951       34.5518       35.5194       38.2275       39.7248       50.5793       47.5022       48.7451       55.6034       45.0415       51.9462       51.6858       40.0929       41.6318       42.5258       59.7574       53.8398       57.1490       55.5934       59.6970       54.7519       53.3191       60.8497       50.1387       51.5369       43.9926       47.5930       47.2106       47.2445        0.0000        0.0000        0.0000        0.0000        0.0000        0.0000        0.0000        0.0000        0.0000        0.0000        0.0000        0.0000        0.0000        0.0000        0.0000        0.0000        0.0000        0.0000        0.0000        0.0000        0.0000        0.0000        0.0000        0.0000        0.0000        0.0000        0.0000        0.0000        0.0000        0.0000        0.0000        0.0000        0.0000        0.0000        0.0000        0.0000        0.0000        0.0000        0.0000        0.0000        0.0000        0.0000        0.0000        0.0000        0.0000        0.0000        0.0000        0.0000        0.0000        0.0000        0.0000        0.0000        0.0000        0.0000        0.0000        0.0000
        0.0000        0.0000        0.0000        0.0000        0.0000        0.0000        0.0000        0.0000        0.0000        0.0000        0.0000        0.0000        0.0000        0.0000        0.0000        0.0000        0.0000        0.0000        0.0000        0.0000       47.5363       43.9248       38.6091       34.8015       16.8861        5.3072        4.6750        6.2762        2.4948        5.7390        4.9655        7.2616        8.9389        6.2235        3.6435       11.4241       12.0647       16.7037       17.3916       14.4808       14.1468       22.1792       19.8502       12.5655       10.7324       11.5212        6.5382        7.8190       13.6943       13.0884        7.2119        5.0211        4.4884        3.8028        6.0884        4.5212        4.6517        4.7855        4.7255        3.1834        1.5862        2.5400        3.0762        6.0935        4.9995        4.3676        5.5628        6.9315        4.5151        5.9948        4.1337        5.1437        5.2229        5.1688        6.0943        6.3284        5.3430        5.7887        6.5391        6.2104        8.2437        7.5765        7.5549        6.4728        6.8174        7.6025        8.7901       10.0686       10.6027        8.1861        6.5805        4.0259        4.0193        2.4523        1.9904        1.6752        1.4145        1.9473        2.3168        2.1864        1.9879        2.5808        4.3847        6.5098        7.0736        8.7080       11.5322       17.6194       18.2851       20.1927       17.5794       17.7306       21.9808       27.2199       20.5222       27.5559       30.2879       29.9136       20.3416        8.5208        7.5138        7.3058        9.2800        9.9340        8.9844       10.1276       10.4162        8.9280       10.7821        7.4430        5.9439        5.3187        5.3477        5.1105        5.0022        4.2187        4.0837        3.9796        4.0077        3.3344        3.3543        3.5423        3.9515        5.3921        6.5197        7.0754        7.7010       10.5530       11.3074       12.1468       12.6954       14.2107       14.7712       15.4972       14.5523       13.1770       14.6990       18.2705       20.8926       24.0623       28.1496       25.6472       25.2047       26.6520       27.9419       38.5326       39.9373       33.5220       52.4098       54.3718       46.5854       45.8615       45.6898       74.7624       51.0528       57.6520       45.7126       45.2647       48.0634       50.5722       49.6226       55.1269       52.4496       51.3319       51.4810       62.5767       56.7111       51.9575       51.4080       53.0640       56.0794       51.5179       48.4709       42.8424        0.0000        0.0000        0.0000        0.0000        0.0000        0.0000        0.0000        0.0000        0.0000        0.0000        0.0000        0.0000        0.0000        0.0000        0.0000        0.0000        0.0000        0.0000        0.0000        0.0000        0.0000        0.0000        0.0000        0.0000        0.0000        0.0000        0.0000        0.0000        0.0000        0.0000        0.0000        0.0000        0.0000        0.0000        0.0000        0.0000        0.0000        0.0000        0.0000        0.0000        0.0000        0.0000        0.0000        0.0000        0.0000        0.0000        0.0000        0.0000        0.0000        0.0000        0.0000        0.0000        0.0000        0.0000        0.0000
        0.0000        0.0000        0.0000        0.0000        0.0000        0.0000        0.0000        0.0000        0.0000        0.0000        0.0000        0.0000        0.0000        0.0000        0.0000        0.0000        0.0000        0.0000        0.0000        0.0000       40.2631       38.1191       39.4493       34.5195       19.4236       11.7027        8.7250        2.0261        1.6922        7.2955        9.1509        7.8548       11.2962       10.0177        7.3607       13.5503       18.7720       29.3622       19.2588       19.4765       19.5963       22.7147       21.5083       14.7644       14.6413       14.5926       16.5662        8.0014       10.5333        2.0954        4.6154        4.4705        1.2976        5.8221        8.5529        6.4985        5.8944        5.2246        4.9000        5.2872        2.3980        2.3585        2.1733        3.3837        2.9379        4.4921        4.6517        5.0692        4.9647        4.9244        5.2941        5.3581        5.3633        5.5246        6.2528        6.1501        6.8721        8.3345        8.5925        7.8940        8.5388        8.9471        8.7053        7.5649        8.1320       10.1716       12.6001       11.8699       12.0151        8.7330        7.8336        4.2943        4.8948        5.6848        3.0372        1.6906        1.6484        1.7075        2.8621        1.3684        1.5602        2.9069        4.4862        5.6372        5.9202        7.5498        9.7210       10.8612       13.9466       14.5691       13.2381       13.3579       15.3308       17.6029       13.2545       10.7377       13.8608       14.6847       12.4264        9.0492       10.0603        9.9796        8.5538       10.0516        8.5342        8.5034        8.6455        8.6574       10.3764        7.2992        7.3598        6.6506        6.7022        6.6746        6.5634        5.6634        5.6491        5.5638        5.5502        4.7490        4.6442        4.9054        5.3958        7.9223        8.4092        9.0199        9.4748       12.3586       13.2500       14.0271       14.9218       16.2828       16.9851       17.0653       17.1807       15.2669       22.3904       18.7133       17.7576       23.3293       26.7983       28.5432       30.3890       30.1085       40.4229       41.6362       34.0046       36.1032       37.2098       46.2594       38.0185       34.0544       46.9855       68.7718       50.2227       59.1553       48.9808       48.5731       49.7878       53.6484       57.0968       54.8932       56.7216       58.0970       61.0013       65.5130       56.5882       50.0247       52.1668       59.0216       65.8656       54.6972       53.1302       46.4501       47.5776        0.0000        0.0000        0.0000        0.0000        0.0000        0.0000        0.0000        0.0000        0.0000        0.0000        0.0000        0.0000        0.0000        0.0000        0.0000        0.0000        0.0000        0.0000        0.0000        0.0000        0.0000        0.0000        0.0000        0.0000        0.0000        0.0000        0.0000        0.0000        0.0000        0.0000        0.0000        0.0000        0.0000        0.0000        0.0000        0.0000        0.0000        0.0000        0.0000        0.0000        0.0000        0.0000        0.0000        0.0000        0.0000        0.0000        0.0000        0.0000        0.0000        0.0000        0.0000        0.0000        0.0000        0.0000
        0.0000        0.0000        0.0000        0.0000        0.0000        0.0000        0.0000        0.0000        0.0000        0.0000        0.0000        0.0000        0.0000        0.0000        0.0000        0.0000        0.0000        0.0000        0.0000        0.0000        0.0000       86.0860       82.1252       89.7135       68.2815       57.3852       50.0338       38.1452       33.0963       31.2812       33.6345       24.7339       22.5677       17.5311       22.4885       26.7128       34.7528       37.3227       42.2528       34.2732       29.8949       31.7876       30.7608       16.2860       14.9130       15.8208       11.9687       10.7357        7.9110        6.9469        3.5107        5.7805        7.1316        7.9302        4.5859        5.3223        5.3362        6.1282        6.0353        3.9566        3.1910        2.9091        3.2473        3.9337        3.7772        4.8592        7.4956        8.0789        6.7228        5.4933        4.8963        5.9293        6.5931        6.5222        6.6685        6.6335        8.9970        7.8042        7.6499        7.1182        7.4856        6.2989        7.0273        7.0369        8.7775       11.8713       13.3138       11.4970        8.6371        7.0636        5.6711        4.6397        5.2855        4.1648        2.0676        4.1253        3.7986        2.2994        1.4656        1.2052        1.7448        4.7049        4.0440        4.1327        5.3121        5.9399        6.2135        5.8459        8.3611        9.1604       11.1836        7.4158        9.8123       10.3881        7.1245        8.0620        6.6048       10.3688       11.7901       13.5163        9.9421       11.6242       10.0880       11.3821        8.7887        8.7573        8.9362       31.5293       16.9983       15.7742       13.4894        9.7543        9.8729       11.9890       13.1374       10.9048       10.9578       10.7946        9.8031        8.2448        7.9967        8.6360       10.5922       23.6692       14.0507       14.2751       15.1530       15.0738       16.2826       17.3357       18.6207       23.1542       22.5184       24.0575       25.0387       31.2746       24.5872       26.2188       25.5018       24.6303       26.3449       27.4080       28.8453       30.3452       31.4864       32.5909       33.8208       36.4706       37.9030       49.0623       39.1020       42.7045       48.5245       55.2103       59.0714       62.0545       54.2170       55.3024       59.4285       63.8746       62.6173       58.7392       61.0461       70.1707       78.4351       74.7416       77.1780       70.1989       67.1083       83.1667       79.5061       75.1406       67.1910       62.0993       59.9032       12.9600        0.0000        0.0000        0.0000        0.0000        0.0000        0.0000        0.0000        0.0000        0.0000        0.0000        0.0000        0.0000        0.0000        0.0000        0.0000        0.0000        0.0000        0.0000        0.0000        0.0000        0.0000        0.0000        0.0000        0.0000        0.0000        0.0000        0.0000        0.0000        0.0000        0.0000        0.0000        0.0000        0.0000        0.0000        0.0000        0.0000        0.0000        0.0000        0.0000        0.0000        0.0000        0.0000        0.0000        0.0000        0.0000        0.0000        0.0000        0.0000        0.0000        0.0000        0.0000        0.0000        0.0000
        0.0000        0.0000        0.0000        0.0000        0.0000        0.0000        0.0000        0.0000        0.0000        0.0000        0.0000        0.0000        0.0000        0.0000        0.0000        0.0000        0.0000        0.0000        0.0000        0.0000        0.0000      100.6747       95.8369      103.8981       88.7491       77.0693       65.8466       57.4544       49.8070       45.3058       51.9177       41.5031       28.6955       29.5227       26.5838       32.2467       33.3422       36.0922       34.0255       26.3637       32.2199       32.2462       21.0683       13.0646       10.1471        8.6741        7.7620        6.9505        3.6279        3.1945        4.0320        6.4069        5.6551        4.5686        5.0071        6.8786        6.2278        5.7248        6.3555        9.4074        8.0181        7.6706        9.6722        4.9284        5.5159        6.6383        8.5107        9.2987        7.4062        7.0257        5.5747        6.3098        8.2456       11.1203       12.6972       10.2489       10.6183        8.7061        8.5790        8.1969        7.1374        6.7806        6.4601        6.4902        8.5601       12.8146       13.8666       10.0335        7.3539        4.8749        3.0590        4.6591        3.8664        2.2963        3.5562        2.1044        1.9735        2.1995        4.2966        2.2213        2.4112        1.7030        3.3009        3.1131        3.0805        2.6761        3.2974        4.5644        6.4188        6.7626        7.8158       10.3751        7.7977        6.7033        5.2674        6.6460        9.2300        7.9994        8.8113       10.9695       11.2893       12.8923       17.1784       10.2555       10.0176        9.9662       10.2742       18.7181       17.1036       17.1866       18.7662       16.8367       11.5780       14.1842       15.9145       13.0842       13.2655       13.0996       12.7466       10.0557        9.7945       13.6131       22.8058       16.7208       16.0649       17.9385       19.6930       22.2466       24.2819       22.0541       22.5714       30.1720       34.2905       32.3545       33.5761       35.8692       29.5286       31.2389       34.2638       39.6509       42.0435       36.8775       33.8532       31.4403       32.0129       33.4009       46.4105       59.4218       60.5248       62.7386       60.6005       62.8434       62.2668       49.2744       51.3780       53.3643       45.3921       53.3856       57.6625       65.7509       66.1005       61.1900       65.7950       81.0938       81.2646       81.0583       78.4518       70.7321       69.8978       80.1377       77.9975       76.7077       73.2083       71.3289       62.6712       15.6000        0.0000        0.0000        0.0000        0.0000        0.0000        0.0000        0.0000        0.0000        0.0000        0.0000        0.0000        0.0000        0.0000        0.0000        0.0000        0.0000        0.0000        0.0000        0.0000        0.0000        0.0000        0.0000        0.0000        0.0000        0.0000        0.0000        0.0000        0.0000        0.0000        0.0000        0.0000        0.0000        0.0000        0.0000        0.0000        0.0000        0.0000        0.0000        0.0000        0.0000        0.0000        0.0000        0.0000        0.0000        0.0000        0.0000        0.0000        0.0000        0.0000        0.0000        0.0000        0.0000        0.0000
        0.0000        0.0000        0.0000        0.0000        0.0000        0.0000        0.0000        0.0000        0.0000        0.0000        0.0000        0.0000        0.0000        0.0000        0.0000        0.0000        0.0000        0.0000        0.0000        0.0000        0.0000       92.1254       98.9480      112.2041       93.5078       82.2077       72.4718       65.6067       58.8663       51.9293       52.2008       45.2565       32.0512       33.0161       35.0613       37.8917       40.6711       35.4940       34.1051       27.3721       25.1404       24.4752       20.2732        9.9241        9.8789       12.7726       13.4799        9.4863        4.9156        3.7551        3.9634        5.3041        5.2143        4.5221        6.7675        3.9471        2.4750        2.4902        6.0475        6.1708        4.9712        7.1946        6.1099        4.3940        5.4210        7.7986        9.1312       10.7343        8.8547        5.9703        5.6448        8.1876        9.3314       10.2982       16.4428        9.2175        7.9347        9.2414        9.0592        8.1843        7.8815        7.4174        8.8915        7.9702       11.1497       12.6170       11.9453       10.3049        5.5535        2.8329        2.2747        2.4756        2.0663        1.7030        2.3022        2.0967        2.7855        1.5982        1.8176        2.6398        4.4055        2.9676        4.7820        1.5764        2.3988        2.1796        3.3055        3.7239        3.8432        4.2482        5.2730        6.0881        5.9044        4.6683        5.3651        7.7183        7.5248        8.5559        6.8999       11.2049       12.5292       13.9965       14.1296       10.8753       11.2116       11.5878       10.8143       10.9753       11.1227       13.1031       11.6449       16.3512       16.6629       15.9546       14.1272       13.4115       13.6833       13.6041       13.3458       11.4036       11.1578       11.9038       13.8021       16.8395       18.4750       20.9321       24.7476       35.6742       30.2775       26.8385       28.2183       37.7109       34.1085       34.9745       36.3740       40.3822       32.9386       33.7475       37.4357       42.5710       42.0914       40.9632       37.5024       38.7410       33.0753       34.5178       44.8842       68.6673       59.0909       63.6703       75.3844       68.3132       62.0623       51.4362       52.9927       44.0380       44.1118       45.9064       54.0078       62.1533       62.9169       69.2980       73.3430       83.4603       90.8637       81.4881       87.2959       82.1868       76.3842       75.8341       82.6512       79.8221       76.3905       74.2443       66.5624       19.3200        0.0000        0.0000        0.0000        0.0000        0.0000        0.0000        0.0000        0.0000        0.0000        0.0000        0.0000        0.0000        0.0000        0.0000        0.0000        0.0000        0.0000        0.0000        0.0000        0.0000        0.0000        0.0000        0.0000        0.0000        0.0000        0.0000        0.0000        0.0000        0.0000        0.0000        0.0000        0.0000        0.0000        0.0000        0.0000        0.0000        0.0000        0.0000        0.0000        0.0000        0.0000        0.0000        0.0000        0.0000        0.0000        0.0000        0.0000        0.0000        0.0000        0.0000        0.0000        0.0000        0.0000
        0.0000        0.0000        0.0000        0.0000        0.0000        0.0000        0.0000        0.0000        0.0000        0.0000        0.0000        0.0000        0.0000        0.0000        0.0000        0.0000        0.0000        0.0000        0.0000        0.0000        0.0000       84.0358       86.9998      105.4645       88.2834       80.9523       68.1724       53.7634       48.9866       56.6256       55.2541       40.3462       44.7977       37.6961       32.7288       41.1664       42.6645       37.6255       30.2318       29.9178       28.8856       26.2654       17.9285        9.8963        7.7442        7.6197        8.6569        7.6528        3.8645        3.9148        2.9533        3.8037        2.7767        2.4227        8.4571        3.2189        3.1089        6.1160        7.4313        3.8574        3.5352        3.2575        7.3895        6.8286        7.5700        8.6791        6.5461        6.1591        5.7530        7.9062       10.1684        7.5484        6.2544       13.1382       11.7941        7.1848        9.7905       13.0283       14.2105       10.2495        9.9391       12.1375       13.9129       10.9862       12.0660       10.6335        9.4848        6.5196        5.0087        3.2796        2.1395        1.9112        1.6220        1.4415        1.2688        0.6842        1.3362        2.8821        2.6671        2.5522        4.6070        1.5922        1.4808        1.5203        1.9491        1.9517        1.9579        2.3428        3.6853        3.1725        3.4367        4.9645        4.0920        5.2829        5.8793       11.8996        8.2031       13.6386        8.0265       10.9315       12.1084       12.2840       11.9082       10.7394       10.5828       10.8752       10.8705       11.3375       11.0756       11.0200       11.4519       11.9629       12.2802       12.5902       12.7999       13.4473       13.7601       13.8550       13.9703       12.3553       12.6107       13.5511       15.9131       21.7080       24.0384       27.3247       29.9007       28.8028       30.7185       32.9708       31.8206       41.1790       38.3463       38.9264       38.6653       36.9803       40.3220       41.3489       36.3560       41.4732       35.3969       32.0420       33.9455       34.6224       37.0273       39.2277       38.7799       54.0448       51.5225       59.4297       61.2235       86.3981       79.2794       66.7924       57.9355       48.8956       46.2964       58.0305       57.0840       60.5938       70.1221       70.5093       74.2254       87.6629       86.5027       85.4509       79.9981       78.8826       82.7198       81.3673       79.3918       79.6795       76.9395       73.9145       63.9067        0.0000        0.0000        0.0000        0.0000        0.0000        0.0000        0.0000        0.0000        0.0000        0.0000        0.0000        0.0000        0.0000        0.0000        0.0000        0.0000        0.0000        0.0000        0.0000        0.0000        0.0000        0.0000        0.0000        0.0000        0.0000        0.0000        0.0000        0.0000        0.0000        0.0000        0.0000        0.0000        0.0000        0.0000        0.0000        0.0000        0.0000        0.0000        0.0000        0.0000        0.0000        0.0000        0.0000        0.0000        0.0000        0.0000        0.0000        0.0000        0.0000        0.0000        0.0000        0.0000        0.0000        0.0000
        0.0000        0.0000        0.0000        0.0000        0.0000        0.0000        0.0000        0.0000        0.0000        0.0000        0.0000        0.0000        0.0000        0.0000        0.0000        0.0000        0.0000        0.0000        0.0000        0.0000        0.0000        0.0000       99.9910      115.8331      105.6878       96.4875       81.1447       61.9720       51.3124       45.3839       44.0669       42.5747       40.6296       39.2900       40.9600       50.1809       51.9465       50.2847       44.5258       33.2220       29.8376       24.9706       18.7565       11.1117        6.3907        4.7135        4.5912        3.1579        3.4788        1.2906        1.1210        3.5116        2.2061        3.8491        5.1185        5.4534        4.1982        3.9263        4.8617        3.3077        2.9186        3.1284        4.9817        4.4882        5.5248        5.2486        6.5192        9.7903        7.1786        7.2294        8.7447        6.5319       10.8296        9.7857        7.1975        9.8537       12.7196       15.3493       13.5797       12.4486       16.8264       17.4958       17.2626       12.5153       12.2286       10.1572        6.5191        7.2565        5.9101        5.3895        3.5269        3.9291        3.8914        3.4850        3.4012        1.7564        1.2250        3.2928        9.8718        3.1890        3.3796        2.9419        2.0859        2.0506        2.7386        1.5670        1.8247        1.9894        4.2565        2.4807        2.9610        5.4395        7.4964        8.2926        8.3070       30.0925       29.3676       16.9487       11.8477       10.3575       11.3482       11.3895       11.0103        9.8834        9.8510        9.9237       10.0099        9.4357        9.4522        9.5093        9.7773       10.5668       10.9166       11.2436       11.5559       11.4090       11.7496       12.0087       12.3902       13.0017       13.4438       15.4635       19.6579       27.2538       36.3699       40.1549       41.3501       50.8655       49.3795       45.6623       45.3166       52.7819       51.0940       50.9105       47.2672       48.0965       40.5971       43.0305       39.6857       40.1250       47.5487       39.0154       36.1969       38.2073       43.0638       42.5962       44.0608       58.3222       57.3139       68.0555       64.4698       95.2088       95.2128       77.1934       77.9922       72.0200       77.2896       80.2803       76.4373       72.5842       76.2092       78.8248       87.4857       92.4007       84.6642       93.5887      100.9554       93.0483       91.5429       90.4234       75.7567       74.1505       71.2934       68.7303       67.9151       54.9294       66.0648       67.0575       70.8217        0.0000        0.0000        0.0000        0.0000        0.0000        0.0000        0.0000        0.0000        0.0000        0.0000        0.0000        0.0000        0.0000        0.0000        0.0000        0.0000        0.0000        0.0000        0.0000        0.0000        0.0000        0.0000        0.0000        0.0000        0.0000        0.0000        0.0000        0.0000        0.0000        0.0000        0.0000        0.0000        0.0000        0.0000        0.0000        0.0000        0.0000        0.0000        0.0000        0.0000        0.0000        0.0000        0.0000        0.0000        0.0000        0.0000        0.0000        0.0000        0.0000        0.0000
        0.0000        0.0000        0.0000        0.0000        0.0000        0.0000        0.0000        0.0000        0.0000        0.0000        0.0000        0.0000        0.0000        0.0000        0.0000        0.0000        0.0000        0.0000        0.0000        0.0000        0.0000        0.0000        0.0000        0.0000        0.0000        0.0000       79.0486       59.7478       49.9939       45.2184       44.6143       45.8600       44.0047       43.9324       46.4847       53.5760       55.3987       52.6063       46.3558       33.8712       28.5031       22.9478       17.8589        9.6169        6.8268        4.4705        2.9222        0.1810        1.8531        3.5347        1.9681        1.9038        1.6825        5.4372        7.1180        6.7154        5.7077        5.3964        4.2514        2.9779        3.0279        2.2180        4.6881        3.6711        5.9745        3.6880        8.9340        6.5467        5.2853        4.6337        6.9084        5.9318        5.5022        5.4268        9.2108       10.3537       10.7581       11.4937       15.8261       13.6324       14.2383       16.5747       14.5426       11.0105        9.1294        6.4632        6.5543        4.9902        4.0928        3.8637        3.3785        4.1083        4.3297        4.4992        3.9787        2.1662        1.7110        5.1761        8.7554        3.0200        1.0307        1.5163        2.2799        0.9479        1.6815        1.2110        0.9839        1.3010        1.7690        2.0749        2.7887        9.6140        7.6089       17.2757       14.5725       19.6937       12.0252       10.8008       11.5998       10.7663       11.2471       11.2105       10.9163        9.8012        9.5727        9.4720        9.5030        8.9464        8.9936        9.1274        9.5352       10.3777       10.7234       11.0628       11.4921       11.4001       11.7260       12.2152       14.0135       16.3788       16.0428       19.3222       24.0151       39.4567       36.2835       41.9248       37.8274       47.4253       47.0517       66.6243       50.4102       56.7544       51.8669       48.8669       44.3562       47.5895       53.5548       45.0328       41.4131       46.4787       40.7352       39.9446       42.7892       47.9089       44.4866       44.7332       59.2959       58.7238       54.4764       78.7647       70.9045       89.8604       83.8563       80.1180       83.4760       87.3401       68.3457       71.3580       76.1986       73.7997       72.0111       75.5497       86.2795       88.3065       83.8537       87.8091       83.6739       85.0334       88.7030       85.2114       77.4226       72.1926       72.1452       74.8955       80.2339       67.4340       70.6599       65.4411       67.1576        0.0000        0.0000        0.0000        0.0000        0.0000        0.0000        0.0000        0.0000        0.0000        0.0000        0.0000        0.0000        0.0000        0.0000        0.0000        0.0000        0.0000        0.0000        0.0000        0.0000        0.0000        0.0000        0.0000        0.0000        0.0000        0.0000        0.0000        0.0000        0.0000        0.0000        0.0000        0.0000        0.0000        0.0000        0.0000        0.0000        0.0000        0.0000        0.0000        0.0000        0.0000        0.0000        0.0000        0.0000        0.0000        0.0000        0.0000        0.0000        0.0000        0.0000
        0.0000        0.0000        0.0000        0.0000        0.0000        0.0000        0.0000        0.0000        0.0000        0.0000        0.0000        0.0000        0.0000        0.0000        0.0000        0.0000        0.0000        0.0000        0.0000        0.0000        0.0000        0.0000        0.0000        0.0000        0.0000        0.0000        0.0000       56.1353       49.3407       49.1286       51.8029       50.2149       48.2855       48.6831       48.8535       55.1770       55.4238       52.4200       44.9556       32.4784       26.7559       21.3230       17.4812        9.4303        5.6713        5.5594        4.3497        0.4263        3.5477        5.3471        4.5267        4.3924        2.6584        5.7729        7.9487        3.5512        3.4754        5.0437        3.5058        3.5033        2.7509        2.9446        2.3063        3.1828        4.3749        5.0023        5.2441        3.6381        4.9297        5.9416        5.5023        4.4752        6.2829        8.4651        7.4818        8.6109        9.9626       10.4271       13.4103       11.7163       12.0924       11.7709       10.1877        5.9534        4.3552        4.1404        4.6897        7.0511        6.8545        5.1997        5.0230        3.8260        2.6941        2.6396        3.1110        2.1348        1.1627        1.0157        0.4992        0.4201        0.8228        1.5592        0.7931        0.5757        0.4510        0.5043        0.7661        1.0056        1.5460        1.6746        2.7464        7.2679        8.8493       11.6220        7.7110        8.9225        9.9475       10.7717       11.3775       10.4486       10.8146       10.8927       10.8114       10.0020        9.8460        9.6849        9.7147        9.3696        9.3400        9.5081        9.8579       10.7124       10.9920       11.3622       11.7937       11.9270       13.3811       14.0679       15.9525       18.4496       21.3460       23.0440       25.4242       33.8715       34.6180       32.3459       36.8954       47.9693       48.8213       54.5377       48.1218       52.5443       51.2874       44.8547       43.4543       55.0617       57.8885       53.8787       50.7350       45.4579       45.9332       47.1295       48.7121       60.4461       45.0425       42.0082       42.0567       44.2861       53.8277       44.2047       64.1753       76.6492       97.5003       76.7358       77.9710       78.1585       58.8797       65.1083       75.6366       80.0763       81.8343       91.9683       72.8753       96.4439       96.5787       80.4110       84.3300       84.6658       95.5256       94.6772       74.3031       69.9027       68.7311       75.0787       82.6539       57.2833       59.2263       61.2680       65.6692       77.3400        0.0000        0.0000        0.0000        0.0000        0.0000        0.0000        0.0000        0.0000        0.0000        0.0000        0.0000        0.0000        0.0000        0.0000        0.0000        0.0000        0.0000        0.0000        0.0000        0.0000        0.0000        0.0000        0.0000        0.0000        0.0000        0.0000        0.0000        0.0000        0.0000        0.0000        0.0000        0.0000        0.0000        0.0000        0.0000        0.0000        0.0000        0.0000        0.0000        0.0000        0.0000        0.0000        0.0000        0.0000        0.0000        0.0000        0.0000        0.0000        0.0000
        0.0000        0.0000        0.0000        0.0000        0.0000        0.0000        0.0000        0.0000        0.0000        0.0000        0.0000        0.0000        0.0000        0.0000        0.0000        0.0000        0.0000        0.0000        0.0000        0.0000        0.0000        0.0000        0.0000        0.0000        0.0000        0.0000        0.0000        0.0000        0.0000        0.0000       53.8564       52.6971       52.5903       51.6313       49.3610       54.6740       52.9423       48.9008       42.2069       31.7563       24.6696       19.6146       17.1357        9.2333        6.3815        5.5080        4.6105        1.5660        5.2098       10.3291       11.2261        5.2082        6.6600        3.3213        3.9132        3.1481        3.5264        2.4783        1.2804        1.8651        0.9020        1.4870        1.9519        2.7247        3.1790        3.1413        2.7243        2.1553        2.6577        2.7065        2.5632        2.7453        5.9494        6.3987        5.8460        7.5722        8.7477       10.9832       11.9977        8.8272        9.4083        8.8337        7.3100        5.4061        4.6355        3.7496        3.6465        3.9286        5.8462        5.5335        6.0263        7.2822        5.6660        3.3363        2.1228        1.4095        1.1057        1.8700        0.5863        0.5773        0.4979        0.4835        0.4943        0.6434        0.4951        0.4342        0.5520        0.8470        1.5051        1.7101        2.4211        4.4223        7.3863        6.8578        7.1354        9.0261        8.8157        9.4779       10.1803        9.4727       10.0467       10.4345       10.6588       10.0224       10.3433       10.4593       10.7748       10.0973        9.8907       10.1384       10.5830       11.5886       11.9636       12.2643       12.8983       14.1021       14.5941       15.9084       18.4013       21.7535       22.8513       26.9678       26.0244       29.6753       31.7724       40.9039       40.5444       43.1865       47.2070       53.6552       52.5766       62.3364       48.9170       45.9211       44.9247       64.1195       66.3720       61.8533       54.0403       43.7903       48.0931       45.7127       48.9903       52.3668       51.8696       57.8126       55.8693       65.2602       49.7699       44.5500       56.9561       68.8757       60.2800       68.5557       83.9735       66.9746       83.3221       82.1556       76.2342       76.4533       87.2036       95.6320      101.9113      104.0770       96.5156       88.0505       87.0310       84.0519       87.8082       88.7492       74.5988       70.4004       68.7906       73.4526       78.1335       55.6577       56.5023       56.1787       66.8511       90.5400        0.0000        0.0000        0.0000        0.0000        0.0000        0.0000        0.0000        0.0000        0.0000        0.0000        0.0000        0.0000        0.0000        0.0000        0.0000        0.0000        0.0000        0.0000        0.0000        0.0000        0.0000        0.0000        0.0000        0.0000        0.0000        0.0000        0.0000        0.0000        0.0000        0.0000        0.0000        0.0000        0.0000        0.0000        0.0000        0.0000        0.0000        0.0000        0.0000        0.0000        0.0000        0.0000        0.0000        0.0000        0.0000        0.0000        0.0000        0.0000        0.0000
        0.0000        0.0000        0.0000        0.0000        0.0000        0.0000        0.0000        0.0000        0.0000        0.0000        0.0000        0.0000        0.0000        0.0000        0.0000        0.0000        0.0000        0.0000        0.0000        0.0000        0.0000        0.0000        0.0000        0.0000        0.0000        0.0000        0.0000        0.0000        0.0000        0.0000        0.0000       62.6655       63.4202        0.0000        0.0000       48.6487       46.5893       42.0276       35.8883       23.4998       18.4140       14.4149       11.3059        4.7033        3.0872        2.5941        3.1013        8.6668       11.0087       10.5426        9.5148        6.6765        3.4600        1.6177        1.4527        1.8998        1.8332        0.4175        0.7805        1.0947        0.8146        0.6083        1.5338        0.9928        1.5520        1.5853        2.5743        1.3401        1.0510        0.7575        1.2800        0.6192        4.7227        8.0859        7.8426        7.1496        7.2417        5.7774        4.7418        5.5449        6.6946        6.2346        5.2631        5.7422        3.9889        3.3505        4.0290        6.6283        9.6577        9.8045       10.9710       17.9525       15.9896       12.4044       10.4992        5.6858        2.4061        2.5335        2.5365        1.1874        1.2109        0.9160        1.3785        1.2272        1.0021        1.4007        0.7780        1.7685        1.9445        2.4966        1.4947        3.9179        4.6866        6.5857        7.8016       11.2729        6.3800        6.7165        7.4207        7.5938        8.2528        8.8119        9.2366        9.5964        9.8279       10.3310       10.6150       10.2169       10.4562       10.7852       11.1874       11.6100       12.0344       12.2139       16.3232       17.9509       22.5326       25.0174       27.2422       32.1294       29.4305       30.6040       32.9712       40.2824       43.4004       42.5773       43.5682       45.8050       54.1419       55.9555       54.0912       61.9197       56.4685       56.0658       58.3872       63.8889       74.7477       61.2847       55.0378       70.5346       67.2163       59.3098       59.1040       62.0331       62.9165       61.8228       70.4967       64.2279       44.5128       56.7982       60.3617       87.0384       79.2459       74.8128       78.6392       71.1256       78.3477       90.0963       89.3542       66.6602       75.0020       75.3758       84.0477       78.7455       75.4298       75.8662       64.6790       72.6695       71.7250       67.7007       65.8048       69.0197       65.1794       67.3680       70.1279       56.9281       64.2354       61.6735        0.0000        0.0000        0.0000        0.0000        0.0000        0.0000        0.0000        0.0000        0.0000        0.0000        0.0000        0.0000        0.0000        0.0000        0.0000        0.0000        0.0000        0.0000        0.0000        0.0000        0.0000        0.0000        0.0000        0.0000        0.0000        0.0000        0.0000        0.0000        0.0000        0.0000        0.0000        0.0000        0.0000        0.0000        0.0000        0.0000        0.0000        0.0000        0.0000        0.0000        0.0000        0.0000        0.0000        0.0000        0.0000        0.0000        0.0000        0.0000        0.0000        0.0000        0.0000
        0.0000        0.0000        0.0000        0.0000        0.0000        0.0000        0.0000        0.0000        0.0000        0.0000        0.0000        0.0000        0.0000        0.0000        0.0000        0.0000        0.0000        0.0000        0.0000        0.0000        0.0000        0.0000        0.0000        0.0000        0.0000        0.0000        0.0000        0.0000        0.0000        0.0000        0.0000        0.0000        0.0000        0.0000        0.0000        0.0000        0.0000       38.9388       33.2183       21.5036       16.4941       12.4650        9.8292        4.1688        2.7927        2.6616        3.7148       11.8178       13.5035       12.8294       11.1381        7.4141        2.8992        2.2024        1.5498        1.1183        1.0513        0.9375        0.4877        0.9638        1.1144        1.0781        0.5244        0.2052        0.3805        0.9381        1.6843        1.6598        0.6298        0.7759        1.1988        2.8288        5.7051        4.0174        7.0000        5.5507        5.6573        5.4944        3.7905        5.1242        6.3948        5.5086        3.8459        3.1406        2.6494        4.9195        4.0491        7.6083        8.0875        9.0007        9.8734       12.9026       12.3777       13.6076       15.0089       10.7688        6.4061        3.4585        6.6088        2.3942        1.4715        1.1962        2.8129        0.8900        0.8956        0.8267        1.7275        5.5904        4.5883        1.9841        3.1766        9.7710        5.3095        5.6110        4.9947        4.7224        5.1121        5.7607        6.7965        7.0245        7.9254        8.7277        9.7251        9.9259       10.1204       10.5685       10.8801       10.9041       11.2421       11.5793       12.0284       12.1960       12.6802       13.0228       18.3567       17.1552       20.1156       25.4484       29.3222       30.9592       28.3809       31.0271       33.3417       41.1197       40.7427       44.6072       52.8188       63.5178       51.9079       56.7280       62.8324       68.9267       49.2616       54.1531       52.4960       50.3021       54.2617       50.0260       62.9688       62.1463       65.9435       69.2790       62.0796       71.7395       52.9490       62.4842       63.6845       56.5722       52.6587       45.1028       58.4331       72.2102       67.2928       67.9224       79.7079       89.9204       90.8098      120.9655      113.7947       66.9033       61.5658       90.0419       97.9135       67.2981       62.1684       67.4457       71.9731       69.6820       74.9600       72.5217       67.3226       63.6900       64.4676       68.8950       72.9053       59.4552       63.6066        0.0000        0.0000        0.0000        0.0000        0.0000        0.0000        0.0000        0.0000        0.0000        0.0000        0.0000        0.0000        0.0000        0.0000        0.0000        0.0000        0.0000        0.0000        0.0000        0.0000        0.0000        0.0000        0.0000        0.0000        0.0000        0.0000        0.0000        0.0000        0.0000        0.0000        0.0000        0.0000        0.0000        0.0000        0.0000        0.0000        0.0000        0.0000        0.0000        0.0000        0.0000        0.0000        0.0000        0.0000        0.0000        0.0000        0.0000        0.0000        0.0000        0.0000        0.0000        0.0000
        0.0000        0.0000        0.0000        0.0000        0.0000        0.0000        0.0000        0.0000        0.0000        0.0000        0.0000        0.0000        0.0000        0.0000        0.0000        0.0000        0.0000        0.0000        0.0000        0.0000        0.0000        0.0000        0.0000        0.0000        0.0000        0.0000        0.0000        0.0000        0.0000        0.0000        0.0000        0.0000        0.0000        0.0000        0.0000        0.0000        0.0000        0.0000        0.0000       21.4722       16.6919       13.2500       10.9593        5.2273        3.8863        3.7759        5.2353       15.1856       17.1529       17.3537       14.5356        6.0510        4.3281        4.7316        2.5104        0.4239        0.1963        0.1251        1.0489        1.4955        0.3731        0.4015        0.3667        0.3089        0.2075        2.3185        2.2882        1.0151        0.5924        2.0619        5.5534        1.2197        3.8340        3.4944        4.1295        2.7831        2.3241        2.3483        2.6905        2.8189        4.2908        4.3697        3.9087        5.0269        4.2350        3.8921        3.5569        7.0886        7.1949        9.3371        9.4737       12.3605       18.7396       12.9462       13.4170       10.7808        7.4908        3.5257        2.8862        3.4454        3.1585        3.0125        1.6029        1.1411        1.4359        1.1425        2.9992        7.3656        1.7301        1.0439        1.2662        3.4984        2.8777        3.4757        3.9433        3.8285        4.3126        5.0352        5.9908        6.5796        7.4001        8.3057        9.2909       11.9540       10.6823       11.3054       11.8272       13.5440       12.5495       13.0164       13.5145       13.6110       14.0723       14.4390       20.3419       20.5037       23.4458       25.0294       37.4025       33.9079       30.9810       33.0645       40.3789       46.5400       41.5992       57.3658       58.2644       48.1142       58.4588       57.8325       56.8135       60.7998       51.9927       51.1860       53.6189       56.8911       51.2753       68.3192       83.6284       71.0925       70.5218       62.1508       51.9332       52.1885       57.2505       53.1837       70.1216       70.2702       66.5113       54.1547       59.3878       67.6385       50.0813       67.7509       65.2600       76.6308      100.9187      115.2880       90.3427       66.9020       65.3167       92.0800       78.5143       70.2681       58.0368       65.0963       83.0415       63.0140       77.2294       75.6824       67.1024       67.1154       69.1455       62.8996       64.4145       52.4523       63.2713        0.0000        0.0000        0.0000        0.0000        0.0000        0.0000        0.0000        0.0000        0.0000        0.0000        0.0000        0.0000        0.0000        0.0000        0.0000        0.0000        0.0000        0.0000        0.0000        0.0000        0.0000        0.0000        0.0000        0.0000        0.0000        0.0000        0.0000        0.0000        0.0000        0.0000        0.0000        0.0000        0.0000        0.0000        0.0000        0.0000        0.0000        0.0000        0.0000        0.0000        0.0000        0.0000        0.0000        0.0000        0.0000        0.0000        0.0000        0.0000        0.0000        0.0000        0.0000        0.0000
        0.0000        0.0000        0.0000        0.0000        0.0000        0.0000        0.0000        0.0000        0.0000        0.0000        0.0000        0.0000        0.0000        0.0000        0.0000        0.0000        0.0000        0.0000        0.0000        0.0000        0.0000        0.0000        0.0000        0.0000        0.0000        0.0000        0.0000        0.0000        0.0000        0.0000        0.0000        0.0000        0.0000        0.0000        0.0000        0.0000        0.0000        0.0000        0.0000        0.0000       19.7659       16.5231       14.5061        7.7270        6.6219        6.5671        7.7840       20.6214       22.8796       22.9252       19.0532        8.9271        8.5855        8.2270        3.8362        0.2750        0.0000        0.1262        0.2635        0.6468        1.4766        0.8128        0.6056        0.5088        1.6479        3.1279        1.0707        2.4613        2.3651        1.7629        4.6668        2.9965        1.3589        0.9609        1.3724        1.5376        1.9195        1.7052        2.8287        4.0231        4.9962        5.7502        5.4441        5.5338        5.1888        4.4091        7.2637        8.5914        8.9664       11.2853       10.7335       13.9097       16.1877       13.8302        6.0588        5.6356        5.4230        4.7765        4.1741        4.1365        4.4930        4.1992        5.2028        2.8556        2.0426        1.3647        1.6014        1.7991        1.5502        0.6726        0.7236        2.2417        2.3824        4.7950        3.0509        4.1928        3.8650        4.4894        5.5237        6.8365        7.1788        8.2474        9.5378       12.6661       12.5218       12.4243       13.2062       13.5822       14.4464       16.4880       17.4828       15.6488       16.0728       16.3098       20.8113       22.2667       25.0724       26.3487       30.1560       34.3132       37.4539       42.7045       50.3657       45.7765       42.1779       59.0142       56.1984       53.6757       47.9098       47.8756       49.2905       53.3841       52.5430       61.2135       63.8727       70.7604       74.3514       62.4792       50.4763       60.3947       57.8164       64.3073       63.4797       59.2275       77.1195       69.0551       78.6087       63.9483       63.3283       45.1024       58.4011       87.7866       83.1315      100.4533       67.9805       77.6666       88.1079       84.8642       86.8964       66.9899       58.5556       57.7353       55.4875       52.9285       54.1700       72.3901       63.6380       70.4068       79.6649       87.2501       75.5081       56.5082       65.6508       60.7036       53.4468       54.1357        0.0000        0.0000        0.0000        0.0000        0.0000        0.0000        0.0000        0.0000        0.0000        0.0000        0.0000        0.0000        0.0000        0.0000        0.0000        0.0000        0.0000        0.0000        0.0000        0.0000        0.0000        0.0000        0.0000        0.0000        0.0000        0.0000        0.0000        0.0000        0.0000        0.0000        0.0000        0.0000        0.0000        0.0000        0.0000        0.0000        0.0000        0.0000        0.0000        0.0000        0.0000        0.0000        0.0000        0.0000        0.0000        0.0000        0.0000        0.0000        0.0000        0.0000        0.0000        0.0000        0.0000
        0.0000        0.0000        0.0000        0.0000        0.0000        0.0000        0.0000        0.0000        0.0000        0.0000        0.0000        0.0000        0.0000        0.0000        0.0000        0.0000        0.0000        0.0000        0.0000        0.0000        0.0000        0.0000        0.0000        0.0000        0.0000        0.0000        0.0000        0.0000        0.0000        0.0000        0.0000        0.0000        0.0000        0.0000        0.0000        0.0000        0.0000        0.0000        0.0000        0.0000        0.0000        0.0000        0.0000       19.2115       17.0067       17.2757       19.9794       29.5311       33.0522       33.0601       29.5103       24.0212       21.2196       17.2368       12.8931        4.5878        2.8156        1.9385        2.3389        2.9843        2.1658        1.9190        2.1632        2.4523        2.7369        2.3823        3.6634        4.9026        6.1413        5.7986        4.9243        4.5652        4.5631        4.4000        2.8570        1.1345        1.1972        1.7865        3.6792        9.7885        7.4411       10.2801       12.9643       23.6306       24.4691       23.4426       24.4174       25.1217       26.8314       23.7650       22.6002       16.0133       18.4239       13.0056       14.4557       10.8146       14.7481       15.4542       15.5461       15.5540       12.6181       11.7870       14.5837        9.0756        4.9849        5.7524        4.6781        3.7438        3.5857        0.7644        0.8486        0.1647        0.1580        0.1691        0.5145        2.0476        2.7189        3.5254        4.5256        7.6285        9.2986       10.2114       11.6895       16.1885       17.5359       18.5545       18.7848       21.6677       20.7548       21.5623       22.0781       19.9771       20.4713       20.6029       29.1458       25.8273       28.2805       31.3919       37.5403       38.9312       43.0760       44.4701       45.2228       42.0481       49.6714       56.7965       61.0942       49.4370       47.7607       53.8242       54.1597       62.2700       66.7450       67.2788       66.5637       67.4102       86.1369       65.3420       69.9044       65.3096       71.9710       72.9574       80.3080       70.1264       64.1422       73.4766       74.1566       54.5710       50.9961       50.7374       59.4837       61.4413       78.9366       73.3105       67.9725       90.3041       93.3075       81.4438       67.8909       51.3081       47.1583       56.4339       56.7496       49.8244       50.6157       52.1756       59.6671       54.2722       69.3808       63.0313       63.5295       50.5085       51.6878       59.8205       47.7558       18.5100        0.0000        0.0000        0.0000        0.0000        0.0000        0.0000        0.0000        0.0000        0.0000        0.0000        0.0000        0.0000        0.0000        0.0000        0.0000        0.0000        0.0000        0.0000        0.0000        0.0000        0.0000        0.0000        0.0000        0.0000        0.0000        0.0000        0.0000        0.0000        0.0000        0.0000        0.0000        0.0000        0.0000        0.0000        0.0000        0.0000        0.0000        0.0000        0.0000        0.0000        0.0000        0.0000        0.0000        0.0000        0.0000        0.0000        0.0000        0.0000        0.0000        0.0000        0.0000        0.0000        0.0000
        0.0000        0.0000        0.0000        0.0000        0.0000        0.0000        0.0000        0.0000        0.0000        0.0000        0.0000        0.0000        0.0000        0.0000        0.0000        0.0000        0.0000        0.0000        0.0000        0.0000        0.0000        0.0000        0.0000        0.0000        0.0000        0.0000        0.0000        0.0000        0.0000        0.0000        0.0000        0.0000        0.0000        0.0000        0.0000        0.0000        0.0000        0.0000        0.0000        0.0000        0.0000        0.0000        0.0000        0.0000       21.5550       22.2779       25.1315       36.6178       40.2569       40.3135       36.3359       30.4856       26.8991       22.2158       17.2226        6.5074        4.2567        3.0810        3.3287        4.2652        2.9090        3.2010        3.3956        4.7192        3.9264        5.0275        3.9757        6.6747        7.8526        7.8298        6.8791        5.4877        5.5297        4.8317        4.1359        1.5794        1.8596        1.6175        4.4276        9.8915        7.9645       11.6889       18.7160       26.4133       32.1762       28.3421       27.4333       28.3616       32.7929       28.6832       27.4924       18.3772       18.3472       29.2712       17.2000       13.3632       12.9705       15.0186       18.1283       21.2738       17.0894       17.0830       15.2615       10.1973        6.0538        5.1197        3.9012        2.5606        1.7328        1.7224        1.9965        0.1092        0.1835        0.0842        0.2770        1.7469        3.0392        3.3336       11.3696        6.2999        7.5210        9.7161       11.1803       14.6487       16.7542       19.1948       25.3283       25.0208       23.4159       24.5578       24.8255       22.5519       22.8408       30.3768       32.6822       29.8716       31.2414       41.2916       41.7840       35.2141       37.1879       39.2044       41.9776       46.6881       40.1382       40.8149       42.3060       42.6429       47.6302       49.7726       49.4304       62.4703       68.8203       70.2286       72.5390       79.8042       71.5157       72.8595       68.5144       62.3702       61.4265       66.8868       67.6609       73.4330       69.6632       52.1668       72.1933       78.1380       58.3048       54.1689       52.2704       74.6241       77.5898       54.6829       64.7741       68.7832       65.9273       66.7647       66.7846       46.7864       44.9509       60.9647       59.4321       50.5253       50.7591       55.4024       53.3399       51.8352       66.6660       59.2998       59.4980       49.0500       47.5802       61.0047       48.9524       31.3500        0.0000        0.0000        0.0000        0.0000        0.0000        0.0000        0.0000        0.0000        0.0000        0.0000        0.0000        0.0000        0.0000        0.0000        0.0000        0.0000        0.0000        0.0000        0.0000        0.0000        0.0000        0.0000        0.0000        0.0000        0.0000        0.0000        0.0000        0.0000        0.0000        0.0000        0.0000        0.0000        0.0000        0.0000        0.0000        0.0000        0.0000        0.0000        0.0000        0.0000        0.0000        0.0000        0.0000        0.0000        0.0000        0.0000        0.0000        0.0000        0.0000        0.0000        0.0000        0.0000        0.0000
        0.0000        0.0000        0.0000        0.0000        0.0000        0.0000        0.0000        0.0000        0.0000        0.0000        0.0000        0.0000        0.0000        0.0000        0.0000        0.0000        0.0000        0.0000        0.0000        0.0000        0.0000        0.0000        0.0000        0.0000        0.0000        0.0000        0.0000        0.0000        0.0000        0.0000        0.0000        0.0000        0.0000        0.0000        0.0000        0.0000        0.0000        0.0000        0.0000        0.0000        0.0000        0.0000        0.0000        0.0000        0.0000        0.0000       28.5791       40.5764       43.1010       42.9206       39.0349       32.8420       29.8320       25.4019       20.6209        8.2231        5.5965        4.6944        4.4087        5.5371        5.5353        5.8609        6.3326        7.2137        7.0028        4.5299        4.0955        7.8899        9.4381       10.2612        9.3142        7.6700        5.9017        4.9460        3.9790        1.3362        2.1272        2.1662        3.1224        7.8677       12.3532       12.7589       20.7661       31.8603       32.2334       33.4670       31.8137       30.8494       26.9998       37.2614       27.0795       22.9698       27.7767       23.1802       24.7125       14.2833       18.8715       15.1351       16.1954       26.4100       20.7886       20.7305       20.9902       13.0542        8.8785        5.1085        5.6541        2.5326        3.3216        1.2118        0.9737        0.1025        0.0427        0.0546        0.2949        1.5977        9.9925        3.1341        4.2772       13.2103        8.0440        8.7225       10.6356       14.1469       16.3707       18.6947       26.2413       29.8818       25.4875       24.7563       25.6818       29.2001       31.8372       38.8609       34.8338       32.7747       38.7233       47.4306       41.0579       33.3714       30.2558       28.7926       33.5434       43.6640       38.9765       44.7703       39.6131       41.1815       54.8193       52.9890       54.2351       61.9509       74.0992       76.6019       79.7186       69.4049       58.5392       52.4896       53.5597       56.0183       56.4586       61.0314       70.1311       69.4540       67.1573       54.0349       64.0586       61.4125       57.8968       49.7407       47.6599       56.2333       42.7141       50.5158       65.0826       74.8312       64.1307       69.1250       58.3294       51.3907       56.2800       59.8819       65.9429       56.4760       54.0222       58.5157       57.7801       55.2696       58.7666       53.2164       48.9937       44.8179       46.6166       61.0299       43.9981       19.9200        0.0000        0.0000        0.0000        0.0000        0.0000        0.0000        0.0000        0.0000        0.0000        0.0000        0.0000        0.0000        0.0000        0.0000        0.0000        0.0000        0.0000        0.0000        0.0000        0.0000        0.0000        0.0000        0.0000        0.0000        0.0000        0.0000        0.0000        0.0000        0.0000        0.0000        0.0000        0.0000        0.0000        0.0000        0.0000        0.0000        0.0000        0.0000        0.0000        0.0000        0.0000        0.0000        0.0000        0.0000        0.0000        0.0000        0.0000        0.0000        0.0000        0.0000        0.0000        0.0000        0.0000
        0.0000        0.0000        0.0000        0.0000        0.0000        0.0000        0.0000        0.0000        0.0000        0.0000        0.0000        0.0000        0.0000        0.0000        0.0000        0.0000        0.0000        0.0000        0.0000        0.0000        0.0000        0.0000        0.0000        0.0000        0.0000        0.0000        0.0000        0.0000        0.0000        0.0000        0.0000        0.0000        0.0000        0.0000        0.0000        0.0000        0.0000        0.0000        0.0000        0.0000        0.0000        0.0000        0.0000        0.0000        0.0000        0.0000        0.0000       40.0443       41.3399       40.7531       37.8439       32.5381       29.9789       26.8429       23.1993        9.7881        7.9474        6.8012        6.8311        8.4178        9.0111        9.7277        8.7037        7.1355        5.6886        5.5933        5.9428       11.5404       12.3904       12.7135       11.4574        9.1863        7.8697        6.4757        5.3238        3.3855        2.8978        2.0351        3.4645        8.5427       10.8418       14.3500       16.8569       26.4184       31.5213       28.2291       27.9917       24.9403       23.1663       26.4785       33.3718       13.4391       12.3161       16.2084       17.2871       11.2021        8.8356       11.2603       17.6453       29.8901       28.5158       26.7779       25.1048       15.5500        9.6540        7.1267        6.8609        3.4894        3.3497        2.0487        1.0468        0.1343        0.0788        0.0790        0.3823        5.7169        3.6888        3.2303        3.9862       10.6809        6.6079        7.8892        9.5783       13.1346       14.9676       16.5302       24.6175       24.3545       21.3325       22.9078       24.2707       22.3379       33.4178       47.1426       51.3332       33.2463       33.7188       33.3898       33.5321       38.0646       35.7799       32.6239       33.5297       36.2448       37.2680       45.8216       45.9313       55.2408       65.0169       58.4777       56.0213       74.6632       72.0960       77.4709       75.4705       64.4487       53.0851       53.2840       58.0502       52.5517       58.9683       67.0333       66.2400       55.6901       54.0027       49.9134       51.2030       56.7659       45.9455       48.2714       48.3965       44.1931       48.0476       43.0341       61.7356       69.9383       70.8636       67.3781       54.4431       54.8205       69.7153       60.4642       56.0389       46.4352       63.3483       55.9136       54.7643       42.5839       41.9347       38.3810       43.5879       43.1787       49.4793       44.9228       42.7621        0.0000        0.0000        0.0000        0.0000        0.0000        0.0000        0.0000        0.0000        0.0000        0.0000        0.0000        0.0000        0.0000        0.0000        0.0000        0.0000        0.0000        0.0000        0.0000        0.0000        0.0000        0.0000        0.0000        0.0000        0.0000        0.0000        0.0000        0.0000        0.0000        0.0000        0.0000        0.0000        0.0000        0.0000        0.0000        0.0000        0.0000        0.0000        0.0000        0.0000        0.0000        0.0000        0.0000        0.0000        0.0000        0.0000        0.0000        0.0000        0.0000        0.0000        0.0000        0.0000        0.0000        0.0000
        0.0000        0.0000        0.0000        0.0000        0.0000        0.0000        0.0000        0.0000        0.0000        0.0000        0.0000        0.0000        0.0000        0.0000        0.0000        0.0000        0.0000        0.0000        0.0000        0.0000        0.0000        0.0000        0.0000        0.0000        0.0000        0.0000        0.0000        0.0000        0.0000        0.0000        0.0000        0.0000        0.0000        0.0000        0.0000        0.0000        0.0000        0.0000        0.0000        0.0000        0.0000        0.0000        0.0000        0.0000        0.0000        0.0000        0.0000        0.0000        0.0000        0.0000       29.7493       28.5251       26.7940       25.0633       22.8553       21.3835       18.8717       17.9958       18.5414       22.2416       23.0443       22.6100       20.8785       15.6254       13.2914       12.6690        0.0000        0.0000       18.9249       18.5678       17.1168       13.5932       11.6500       10.0232        8.3607       10.1624        7.8395        7.9822        8.5567       20.6621       22.8453       17.4028       20.4859       16.8148       20.0717       24.4314       23.0114       19.6653       15.9627        0.0000        0.0000        0.0000        0.0000       38.9724       34.5359       12.5202       12.2261       15.2006        0.0000       25.5764       30.8983       31.8546       30.7570       14.7086       10.6214        8.2941        6.7389        4.6441        3.4790        2.3653        1.6962        1.4099        1.0670        1.2613        1.1973        2.5678        4.3281        5.5476        5.9314        5.4294        5.9523        7.6069        9.1402       13.6846       13.9891       12.4562       15.0308       16.1645       17.1142       19.4668       20.4120       26.5798       36.1362       38.0675       41.6537       34.4865       39.1210       30.4120       34.0747       30.6780       33.4624       37.8780       44.6392       38.2487       41.3653       42.7581       46.9408       60.4764       70.7434       59.9925       58.7758       69.3773       66.2091       59.7696       62.6571       53.1552       50.9582       46.6943       46.8785       51.3660       65.6641       75.7118       60.9664       44.3610       45.9878       62.0782       70.4888       69.9487       65.1283       58.8319       59.5949       51.0508       59.7974       68.8131       81.8475       69.8698       70.1421       69.1098       64.2704       56.4847       58.1002       54.3826       57.0357       54.3480       45.3036       43.2870       42.4762       38.4992       33.5378       33.8584       39.7911       62.7488       40.2235        0.0000        0.0000        0.0000        0.0000        0.0000        0.0000        0.0000        0.0000        0.0000        0.0000        0.0000        0.0000        0.0000        0.0000        0.0000        0.0000        0.0000        0.0000        0.0000        0.0000        0.0000        0.0000        0.0000        0.0000        0.0000        0.0000        0.0000        0.0000        0.0000        0.0000        0.0000        0.0000        0.0000        0.0000        0.0000        0.0000        0.0000        0.0000        0.0000        0.0000        0.0000        0.0000        0.0000        0.0000        0.0000        0.0000        0.0000        0.0000        0.0000        0.0000        0.0000        0.0000        0.0000        0.0000        0.0000        0.0000
        0.0000        0.0000        0.0000        0.0000        0.0000        0.0000        0.0000        0.0000        0.0000        0.0000        0.0000        0.0000        0.0000        0.0000        0.0000        0.0000        0.0000        0.0000        0.0000        0.0000        0.0000        0.0000        0.0000        0.0000        0.0000        0.0000        0.0000        0.0000        0.0000        0.0000        0.0000        0.0000        0.0000        0.0000        0.0000        0.0000        0.0000        0.0000        0.0000        0.0000        0.0000        0.0000        0.0000        0.0000        0.0000        0.0000        0.0000        0.0000        0.0000        0.0000        0.0000        0.0000        0.0000        0.0000        0.0000       24.3790       23.2484       23.1607        0.0000        0.0000        0.0000       29.0291       26.5257       19.2647       16.8596        0.0000        0.0000        0.0000        0.0000        0.0000        0.0000        0.0000       12.8566       10.9917        9.9188       10.4880        6.8000        6.4696        9.1254       18.0809       19.5738       25.9798       48.6457       22.3781       20.2876       23.1241       19.5178       17.5043        0.0000        0.0000        0.0000        0.0000        0.0000        0.0000       42.2338       14.9522        0.0000        0.0000        0.0000       26.6478       35.0490       36.7799       31.1695       16.3229       12.1280       10.5697        8.3502        5.8224        5.1190        4.1125        2.7216        2.3855        1.3703        1.2634        2.4501        3.9696        5.3282        5.2592        5.7487        5.4674        5.8402        6.1228        6.9486        8.2778       10.1443       11.0542       11.9479       13.6804       16.5835       20.3189       21.1523       34.0667       36.0564       43.6680       45.7335       35.2307       41.4283       36.8491       37.4955       39.3671       43.6283       48.9523       44.8874       40.6643       44.9458       39.0310       40.5534       49.7942       65.3995       63.1922       62.7425       66.0415       51.1356       53.3509       64.7362       68.0778       65.6707       51.7790       51.9050       50.9921       54.9886       58.6165       49.7737       88.1390       88.0530       69.9343       83.5064       71.7570       70.8975       63.8972       89.1882       98.2045       99.1230       90.8869       78.0333       72.0798       67.0305       60.3027       53.8737       70.1353       67.8227      101.1273       59.5936       50.4344       43.4689       38.5555       38.4717       33.0401       33.2201       31.2046       51.8988       60.5121       28.9022        0.0000        0.0000        0.0000        0.0000        0.0000        0.0000        0.0000        0.0000        0.0000        0.0000        0.0000        0.0000        0.0000        0.0000        0.0000        0.0000        0.0000        0.0000        0.0000        0.0000        0.0000        0.0000        0.0000        0.0000        0.0000        0.0000        0.0000        0.0000        0.0000        0.0000        0.0000        0.0000        0.0000        0.0000        0.0000        0.0000        0.0000        0.0000        0.0000        0.0000        0.0000        0.0000        0.0000        0.0000        0.0000        0.0000        0.0000        0.0000        0.0000        0.0000        0.0000        0.0000        0.0000        0.0000        0.0000        0.0000
        0.0000        0.0000        0.0000        0.0000        0.0000        0.0000        0.0000        0.0000        0.0000        0.0000        0.0000        0.0000        0.0000        0.0000        0.0000        0.0000        0.0000        0.0000        0.0000        0.0000        0.0000        0.0000        0.0000        0.0000        0.0000        0.0000        0.0000        0.0000        0.0000        0.0000        0.0000        0.0000        0.0000        0.0000        0.0000        0.0000        0.0000        0.0000        0.0000        0.0000        0.0000        0.0000        0.0000        0.0000        0.0000        0.0000        0.0000        0.0000        0.0000        0.0000        0.0000        0.0000        0.0000        0.0000        0.0000        0.0000        0.0000        0.0000        0.0000        0.0000        0.0000       31.3414       28.5947       20.9696       18.7716        0.0000        0.0000        0.0000        0.0000        0.0000        0.0000        0.0000        0.0000       11.4998       10.0551        7.1585        5.6659        6.9032        9.5807       54.3714       30.0799       28.6630       37.5455       39.6454       33.9244        0.0000        0.0000        0.0000        0.0000        0.0000        0.0000        0.0000        0.0000        0.0000        0.0000        0.0000        0.0000        0.0000        0.0000        0.0000       31.6689       36.1974       28.8911       16.0823       12.9168       10.3806        8.7302        7.4095        6.7103        4.6667        2.4582        1.8436        1.7225        1.5104        2.3664        4.4160        5.3647        8.4230        6.5139        5.3850        5.2724        5.6221        6.4792        7.6058        9.2875       10.0501       12.6871       13.3781       16.8891       19.4400       27.2047       45.0732       61.2918       52.9675       43.5223       43.4954       44.2676       44.1467       49.0934       32.9597       34.4368       44.1605       37.0632       38.9834       43.2954       41.8226       43.1515       61.5732       72.7867       72.1050       68.5820       56.2845       58.4557       55.7562       57.4123       50.4066       47.8259       49.4122       47.9570       50.2021       62.6786       67.0466       90.3221      102.1299       86.6045       91.0934       84.7285       80.5386       97.7586       91.7091      102.4590       92.8737       85.2728       81.5157       92.5967       72.9639       74.5294       62.3854       57.3689       51.4766       56.0797       55.1330       49.4040       39.9248       40.0918       38.6075       38.4927       34.9085       33.8065       32.2622       45.3355       43.9090        0.0000        0.0000        0.0000        0.0000        0.0000        0.0000        0.0000        0.0000        0.0000        0.0000        0.0000        0.0000        0.0000        0.0000        0.0000        0.0000        0.0000        0.0000        0.0000        0.0000        0.0000        0.0000        0.0000        0.0000        0.0000        0.0000        0.0000        0.0000        0.0000        0.0000        0.0000        0.0000        0.0000        0.0000        0.0000        0.0000        0.0000        0.0000        0.0000        0.0000        0.0000        0.0000        0.0000        0.0000        0.0000        0.0000        0.0000        0.0000        0.0000        0.0000        0.0000        0.0000        0.0000        0.0000        0.0000        0.0000        0.0000
        0.0000        0.0000        0.0000        0.0000        0.0000        0.0000        0.0000        0.0000        0.0000        0.0000        0.0000        0.0000        0.0000        0.0000        0.0000        0.0000        0.0000        0.0000        0.0000        0.0000        0.0000        0.0000        0.0000        0.0000        0.0000        0.0000        0.0000        0.0000        0.0000        0.0000        0.0000        0.0000        0.0000        0.0000        0.0000        0.0000        0.0000        0.0000        0.0000        0.0000        0.0000        0.0000        0.0000        0.0000        0.0000        0.0000        0.0000        0.0000        0.0000        0.0000        0.0000        0.0000        0.0000        0.0000        0.0000        0.0000        0.0000        0.0000        0.0000        0.0000        0.0000        0.0000       27.7842       20.6732        0.0000        0.0000        0.0000        0.0000        0.0000        0.0000        0.0000        0.0000        0.0000        0.0000       10.5459       10.0070        7.6498        7.0103        9.9267       22.1584       27.9415       41.7649       35.7100       30.9978        0.0000        0.0000        0.0000        0.0000        0.0000        0.0000        0.0000        0.0000        0.0000        0.0000        0.0000        0.0000        0.0000        0.0000        0.0000        0.0000        0.0000       43.8854       41.8304       15.7448       14.0222       10.7505        8.7504       13.5444        5.1081        5.2006        4.4331        1.8027        1.3334        1.9865        2.2607        3.2899        4.0006        4.5498        5.4460        6.6634        5.7554        6.2982        7.1739        9.8427        9.2485       13.3719       10.7490       12.2327       16.1567       15.8028       29.9351       55.3743       53.8627       36.3193       38.4941       44.1621       45.1703       42.2712       42.9459       27.8262       44.2865       52.0999       35.7015       33.4016       45.4390       57.5421       51.5060       67.3226       66.5812       53.0756       66.7962       61.7383       53.8684       46.2782       50.0159       52.9805       48.6723       49.1136       42.1562       64.7373       67.2034       79.8009       95.0733      100.2914       67.1683       90.7571      101.2131       81.5388       89.2071       83.0586       95.4382       92.9679       68.9553       93.2456      100.7883       77.7661       68.2328       60.7378       54.9881       47.7413       45.2582       39.4484       40.5836       37.3976       39.5711       41.8908       38.1424       32.4364       32.8343       40.4090       54.5624        0.0000        0.0000        0.0000        0.0000        0.0000        0.0000        0.0000        0.0000        0.0000        0.0000        0.0000        0.0000        0.0000        0.0000        0.0000        0.0000        0.0000        0.0000        0.0000        0.0000        0.0000        0.0000        0.0000        0.0000        0.0000        0.0000        0.0000        0.0000        0.0000        0.0000        0.0000        0.0000        0.0000        0.0000        0.0000        0.0000        0.0000        0.0000        0.0000        0.0000        0.0000        0.0000        0.0000        0.0000        0.0000        0.0000        0.0000        0.0000        0.0000        0.0000        0.0000        0.0000        0.0000        0.0000        0.0000        0.0000        0.0000        0.0000
        0.0000        0.0000        0.0000        0.0000        0.0000        0.0000        0.0000        0.0000        0.0000        0.0000        0.0000        0.0000        0.0000        0.0000        0.0000        0.0000        0.0000        0.0000        0.0000        0.0000        0.0000        0.0000        0.0000        0.0000        0.0000        0.0000        0.0000        0.0000        0.0000        0.0000        0.0000        0.0000        0.0000        0.0000        0.0000        0.0000        0.0000        0.0000        0.0000        0.0000        0.0000        0.0000        0.0000        0.0000        0.0000        0.0000        0.0000        0.0000        0.0000        0.0000        0.0000        0.0000        0.0000        0.0000        0.0000        0.0000        0.0000        0.0000        0.0000        0.0000        0.0000        0.0000        0.0000        0.0000        0.0000        0.0000        0.0000        0.0000        0.0000        0.0000        0.0000        0.0000        0.0000        0.0000        8.7509        8.9819        8.4084        9.2323        9.8939       19.4293       25.9820       38.5413       27.4559        0.0000        0.0000        0.0000        0.0000        0.0000        0.0000        0.0000        0.0000        0.0000        0.0000        0.0000        0.0000        0.0000        0.0000        0.0000        0.0000        0.0000        0.0000       56.9419       49.2940       26.8241       21.2401       16.3274       13.4369        9.6887        7.3441        5.9760        4.8962        2.4545        2.2849        1.8099        2.6539        3.4534        4.1388        5.1869        6.1298        6.4516        7.4623        8.7873        8.6767       12.0894       10.3351       13.3401       12.8579       13.7680       15.9719       21.4243       30.8954       32.5738       29.4170       28.7723       30.4995       33.7059       32.9548       35.5597       43.0203       42.7454       49.2982       61.5722       41.6482       35.5621       63.4197       78.7435       90.2232       80.1375       59.7128       58.9421       58.7516       50.4046       50.8103       47.0437       51.2576       57.7574       60.4062       64.1817       53.2845       57.4059       49.2759       47.2685       62.5905       82.3531       84.8939       75.7074       69.9389       68.7393       66.8787       81.9029       83.3542       83.5516       83.5478       94.1964       87.8279       70.5128       67.8454       56.2608       49.8516       39.7841       37.3806       37.4794       38.2679       37.1129       37.0180       36.6666       36.3493       27.2173       27.4694       36.2754       39.3727        0.0000        0.0000        0.0000        0.0000        0.0000        0.0000        0.0000        0.0000        0.0000        0.0000        0.0000        0.0000        0.0000        0.0000        0.0000        0.0000        0.0000        0.0000        0.0000        0.0000        0.0000        0.0000        0.0000        0.0000        0.0000        0.0000        0.0000        0.0000        0.0000        0.0000        0.0000        0.0000        0.0000        0.0000        0.0000        0.0000        0.0000        0.0000        0.0000        0.0000        0.0000        0.0000        0.0000        0.0000        0.0000        0.0000        0.0000        0.0000        0.0000        0.0000        0.0000        0.0000        0.0000        0.0000        0.0000        0.0000        0.0000        0.0000
        0.0000        0.0000        0.0000        0.0000        0.0000        0.0000        0.0000        0.0000        0.0000        0.0000        0.0000        0.0000        0.0000        0.0000        0.0000        0.0000        0.0000        0.0000        0.0000        0.0000        0.0000        0.0000        0.0000        0.0000        0.0000        0.0000        0.0000        0.0000        0.0000        0.0000        0.0000        0.0000        0.0000        0.0000        0.0000        0.0000        0.0000        0.0000        0.0000        0.0000        0.0000        0.0000        0.0000        0.0000        0.0000        0.0000        0.0000        0.0000        0.0000        0.0000        0.0000        0.0000        0.0000        0.0000        0.0000        0.0000        0.0000        0.0000        0.0000        0.0000        0.0000        0.0000        0.0000        0.0000        0.0000        0.0000        0.0000        0.0000        0.0000        0.0000        0.0000        0.0000        0.0000        0.0000        0.0000        0.0000        0.0000        0.0000        0.0000        0.0000        0.0000        0.0000        0.0000        0.0000        0.0000        0.0000        0.0000        0.0000        0.0000        0.0000        0.0000        0.0000        0.0000        0.0000        0.0000        0.0000        0.0000        0.0000        0.0000        0.0000        0.0000       44.1428       35.1542       23.1593       17.4291       14.9554       13.0203        9.0418        6.7824        5.2983        4.5738        2.6723        1.9839        1.8718        2.4128        4.1862        5.2229        7.1505        7.1078        7.2666        8.5178        9.7597        9.1615       10.0267       11.0620       10.9652       12.6942       13.7799       16.0246       19.8840       35.0000       32.0341       24.2574       27.9598       32.1182       35.3210       33.9495       33.9943       41.8033       38.5737       45.5578       60.7355       54.7194       54.7415       65.9378       60.4082       50.3602       56.0724       63.5316       62.4650       55.3618       72.1077       54.2858       53.0471       57.8729       66.9892       66.9338       64.1196       61.1021       61.6826       64.9692       51.0126       46.6472       64.2833       79.5483       67.2819       61.6938       71.6139       67.9239       74.2517       77.5709       86.9602       86.8244       79.3092       74.2728       70.9303       66.6702       58.5369       53.4889       40.7042       42.1457       43.2817       44.5814       38.3548       37.3851       38.7393       39.8071       31.0561       34.3800       44.7053        0.0000        0.0000        0.0000        0.0000        0.0000        0.0000        0.0000        0.0000        0.0000        0.0000        0.0000        0.0000        0.0000        0.0000        0.0000        0.0000        0.0000        0.0000        0.0000        0.0000        0.0000        0.0000        0.0000        0.0000        0.0000        0.0000        0.0000        0.0000        0.0000        0.0000        0.0000        0.0000        0.0000        0.0000        0.0000        0.0000        0.0000        0.0000        0.0000        0.0000        0.0000        0.0000        0.0000        0.0000        0.0000        0.0000        0.0000        0.0000        0.0000        0.0000        0.0000        0.0000        0.0000        0.0000        0.0000        0.0000        0.0000        0.0000        0.0000
        0.0000        0.0000        0.0000        0.0000        0.0000        0.0000        0.0000        0.0000        0.0000        0.0000        0.0000        0.0000        0.0000        0.0000        0.0000        0.0000        0.0000        0.0000        0.0000        0.0000        0.0000        0.0000        0.0000        0.0000        0.0000        0.0000        0.0000        0.0000        0.0000        0.0000        0.0000        0.0000        0.0000        0.0000        0.0000        0.0000        0.0000        0.0000        0.0000        0.0000        0.0000        0.0000        0.0000        0.0000        0.0000        0.0000        0.0000        0.0000        0.0000        0.0000        0.0000        0.0000        0.0000        0.0000        0.0000        0.0000        0.0000        0.0000        0.0000        0.0000        0.0000        0.0000        0.0000        0.0000        0.0000        0.0000        0.0000        0.0000        0.0000        0.0000        0.0000        0.0000        0.0000        0.0000        0.0000        0.0000        0.0000        0.0000        0.0000        0.0000        0.0000        0.0000        0.0000        0.0000        0.0000        0.0000        0.0000        0.0000        0.0000        0.0000        0.0000        0.0000        0.0000        0.0000        0.0000        0.0000        0.0000        0.0000        0.0000        0.0000        0.0000       40.9555       26.8338       19.4853       18.6505       15.3121       13.2526        9.6857        7.6056        6.0504        5.0108        3.4758        2.7424        2.6556        3.5560        6.0685       11.3660        9.2669        8.6760        8.9416       10.6882        9.9658       10.2480       11.3266       13.1642       12.1277       13.5881       13.3688       15.7023       17.5636       22.9624       22.9129       27.7148       30.8496       32.5819       29.8105       33.3009       29.8193       34.0994       35.5612       37.0112       48.1860       53.5508       60.1328       63.6096       65.5118       55.8385       55.7686       59.2918       73.2170       58.4916       63.8109       68.5196       50.6575       56.2184       62.8110       65.5023       61.0115       62.4025       65.7880       49.7608       50.1463       53.9767       58.9016       51.3821       68.9585       78.1680       75.8215       72.2904       74.6592       80.8393       80.2699       78.3140       76.8231       70.1284       67.4751       65.6736       70.4705       63.9207       50.3778       47.9868       44.5770       41.9860       36.1945       37.2612       36.1926       38.3240       30.2092       37.1545       39.3905        0.0000        0.0000        0.0000        0.0000        0.0000        0.0000        0.0000        0.0000        0.0000        0.0000        0.0000        0.0000        0.0000        0.0000        0.0000        0.0000        0.0000        0.0000        0.0000        0.0000        0.0000        0.0000        0.0000        0.0000        0.0000        0.0000        0.0000        0.0000        0.0000        0.0000        0.0000        0.0000        0.0000        0.0000        0.0000        0.0000        0.0000        0.0000        0.0000        0.0000        0.0000        0.0000        0.0000        0.0000        0.0000        0.0000        0.0000        0.0000        0.0000        0.0000        0.0000        0.0000        0.0000        0.0000        0.0000        0.0000        0.0000        0.0000        0.0000
        0.0000        0.0000        0.0000        0.0000        0.0000        0.0000        0.0000        0.0000        0.0000        0.0000        0.0000        0.0000        0.0000        0.0000        0.0000        0.0000        0.0000        0.0000        0.0000        0.0000        0.0000        0.0000        0.0000        0.0000        0.0000        0.0000        0.0000        0.0000        0.0000        0.0000        0.0000        0.0000        0.0000        0.0000        0.0000        0.0000        0.0000        0.0000        0.0000        0.0000        0.0000        0.0000        0.0000        0.0000        0.0000        0.0000        0.0000        0.0000        0.0000        0.0000        0.0000        0.0000        0.0000        0.0000        0.0000        0.0000        0.0000        0.0000        0.0000        0.0000        0.0000        0.0000        0.0000        0.0000        0.0000        0.0000        0.0000        0.0000        0.0000        0.0000        0.0000        0.0000        0.0000        0.0000        0.0000        0.0000        0.0000        0.0000        0.0000        0.0000        0.0000        0.0000        0.0000        0.0000        0.0000        0.0000        0.0000        0.0000        0.0000        0.0000        0.0000        0.0000        0.0000        0.0000        0.0000        0.0000        0.0000        0.0000        0.0000        0.0000       26.0076       37.0365       21.5428       18.9685       17.1230       15.2413       13.1456       10.0384        9.1967        8.0843        6.8951        5.0535        4.0585        3.9430        5.1217        8.3227        8.5213        9.6400       14.5267       13.0827       12.6849       12.0042       12.4838       13.6799       13.2813       13.9945       15.2388       15.0590       15.4665       16.8982       20.2639       28.0045       20.3614       22.5145       22.7773       25.1158       27.8927       31.2777       41.7973       39.0204       48.5406       44.2093       46.3512       57.1951       56.0218       58.2812       57.0339       67.4883       71.5862       71.7642       61.7625       60.6849       54.8396       48.2881       49.0982       65.7487       64.6741       54.2731       60.2693       57.0270       60.4760       60.0419       63.4137       87.3889       76.4181       72.9370       75.9062       79.8227       87.5059       73.5206       94.2999       83.9118       82.1635       75.0314       67.1546       64.2100       76.0711       73.8889       69.3154       44.4349       38.8449       38.6490       37.6001       33.1934       32.6984       33.2100       35.6105       26.5776        0.0000        0.0000        0.0000        0.0000        0.0000        0.0000        0.0000        0.0000        0.0000        0.0000        0.0000        0.0000        0.0000      150.5700        0.0000        0.0000        0.0000      169.0500        0.0000        0.0000        0.0000        0.0000        0.0000        0.0000        0.0000        0.0000        0.0000        0.0000        0.0000        0.0000        0.0000        0.0000        0.0000        0.0000        0.0000        0.0000        0.0000        0.0000        0.0000        0.0000        0.0000        0.0000        0.0000        0.0000        0.0000        0.0000        0.0000        0.0000        0.0000        0.0000        0.0000        0.0000        0.0000        0.0000        0.0000        0.0000        0.0000        0.0000        0.0000        0.0000        0.0000
        0.0000        0.0000        0.0000        0.0000        0.0000        0.0000        0.0000        0.0000        0.0000        0.0000        0.0000        0.0000        0.0000        0.0000        0.0000        0.0000        0.0000        0.0000        0.0000        0.0000        0.0000        0.0000        0.0000        0.0000        0.0000        0.0000        0.0000        0.0000        0.0000        0.0000        0.0000        0.0000        0.0000        0.0000        0.0000        0.0000        0.0000        0.0000        0.0000        0.0000        0.0000        0.0000        0.0000        0.0000        0.0000        0.0000        0.0000        0.0000        0.0000        0.0000        0.0000        0.0000        0.0000        0.0000        0.0000        0.0000        0.0000        0.0000        0.0000        0.0000        0.0000        0.0000        0.0000        0.0000        0.0000        0.0000        0.0000        0.0000        0.0000        0.0000        0.0000        0.0000        0.0000        0.0000        0.0000        0.0000        0.0000        0.0000        0.0000        0.0000        0.0000        0.0000        0.0000        0.0000        0.0000        0.0000        0.0000        0.0000        0.0000        0.0000        0.0000        0.0000        0.0000        0.0000        0.0000        0.0000        0.0000        0.0000        0.0000        0.0000       32.9044       33.7025       28.9212       18.0975       15.8339       13.9108       15.3555       37.3123       13.9898       14.4433       14.0363       10.5359        8.9780        6.8930        9.1040       10.1926       10.8938       12.6690       13.2142       14.9147       16.0004       16.4965       17.0403       17.9661       16.4238       18.2035       17.2456       30.1569       18.8579       18.9992       23.7393       22.5678       14.5326       16.0371       18.4603       27.1406       35.5451       35.5276       38.7846       55.2821       45.1821       46.7057       40.6912       58.4378       67.7000       62.0898       73.1722      101.2379      100.9481       85.8119       72.4026       61.6690       65.4353       69.2068       66.5341       61.1696       64.3174       66.7338       61.9603       63.9330       57.9307       64.0001       69.2505       68.3437       58.9696       53.0968       63.5736       96.6772       95.5872       95.5686       73.9428       72.0797       70.6247       69.8065       77.8211       68.6647       63.3821       60.8614       56.9096       41.8417       36.2862       31.1936       29.4531       23.6613       23.5111       24.4395       28.0924       33.2496        0.0000        0.0000        0.0000        0.0000        0.0000        0.0000        0.0000        0.0000        0.0000        0.0000        0.0000        0.0000      165.7200      171.4800      152.3400        0.0000      155.9100      127.2600        0.0000        0.0000        0.0000        0.0000        0.0000        0.0000        0.0000        0.0000        0.0000        0.0000        0.0000        0.0000        0.0000        0.0000        0.0000        0.0000        0.0000        0.0000        0.0000        0.0000        0.0000        0.0000        0.0000        0.0000        0.0000        0.0000        0.0000        0.0000        0.0000        0.0000        0.0000        0.0000        0.0000        0.0000        0.0000        0.0000        0.0000        0.0000        0.0000        0.0000        0.0000        0.0000        0.0000
        0.0000        0.0000        0.0000        0.0000        0.0000        0.0000        0.0000        0.0000        0.0000        0.0000        0.0000        0.0000        0.0000        0.0000        0.0000        0.0000        0.0000        0.0000        0.0000        0.0000        0.0000        0.0000        0.0000        0.0000        0.0000        0.0000        0.0000        0.0000        0.0000        0.0000        0.0000        0.0000        0.0000        0.0000        0.0000        0.0000        0.0000        0.0000        0.0000        0.0000        0.0000        0.0000        0.0000        0.0000        0.0000        0.0000        0.0000        0.0000        0.0000        0.0000        0.0000        0.0000        0.0000        0.0000        0.0000        0.0000        0.0000        0.0000        0.0000        0.0000        0.0000        0.0000        0.0000        0.0000        0.0000        0.0000        0.0000        0.0000        0.0000        0.0000        0.0000        0.0000        0.0000        0.0000        0.0000        0.0000        0.0000        0.0000        0.0000        0.0000        0.0000        0.0000        0.0000        0.0000        0.0000        0.0000        0.0000        0.0000        0.0000        0.0000        0.0000        0.0000        0.0000        0.0000        0.0000        0.0000        0.0000        0.0000        0.0000       24.8297       20.4937       21.3798       18.4636       16.1974       15.5197       14.4473       17.4715       36.5835       18.2866       17.7516       17.6743       12.2018       10.5381        9.2626       10.2554       12.2064       13.2470       13.9321       14.7105       17.5926       18.4025       19.0558       19.5217       18.7777       17.9637       17.3572       18.2564       19.1747       18.9682       18.4640       21.4324       12.4721       12.4436       16.3151       18.0193       27.0453       33.0402       38.9492       36.2469       48.0670       62.7897       55.8173       40.7981       58.9348       66.6677       84.5591       81.6706      100.9796      100.3868       78.9659       79.5878       72.1027       60.3241       74.6375       76.5845       73.0791       74.7902       58.5757       70.5532       57.6398       62.9375       71.3581       76.6389       75.7826       62.4323       56.3247       67.6496       91.0597       91.9529       86.7464       72.7196       71.5928       76.5742       75.6396       73.8514       63.9721       64.4167       58.2909       57.1312       36.2024       33.0336       27.9225       26.1331       21.3993       20.6757       21.6022       24.3117       24.2966        0.0000        0.0000        0.0000        0.0000        0.0000        0.0000      140.7799      101.6100        0.0000        0.0000        0.0000        0.0000      148.9200      160.2300        0.0000        0.0000        0.0000        0.0000        0.0000        0.0000        0.0000        0.0000        0.0000        0.0000        0.0000        0.0000        0.0000        0.0000        0.0000        0.0000        0.0000        0.0000        0.0000        0.0000        0.0000        0.0000        0.0000        0.0000        0.0000        0.0000        0.0000        0.0000        0.0000        0.0000        0.0000        0.0000        0.0000        0.0000        0.0000        0.0000        0.0000        0.0000        0.0000        0.0000        0.0000        0.0000        0.0000        0.0000        0.0000        0.0000        0.0000
        0.0000        0.0000        0.0000        0.0000        0.0000        0.0000        0.0000        0.0000        0.0000        0.0000        0.0000        0.0000        0.0000        0.0000        0.0000        0.0000        0.0000        0.0000        0.0000        0.0000        0.0000        0.0000        0.0000        0.0000        0.0000        0.0000        0.0000        0.0000        0.0000        0.0000        0.0000        0.0000        0.0000        0.0000        0.0000        0.0000        0.0000        0.0000        0.0000        0.0000        0.0000        0.0000        0.0000        0.0000        0.0000        0.0000        0.0000        0.0000        0.0000        0.0000        0.0000        0.0000        0.0000        0.0000        0.0000        0.0000        0.0000        0.0000        0.0000        0.0000        0.0000        0.0000        0.0000        0.0000        0.0000        0.0000        0.0000        0.0000        0.0000        0.0000        0.0000        0.0000        0.0000        0.0000        0.0000        0.0000        0.0000        0.0000        0.0000        0.0000        0.0000        0.0000        0.0000        0.0000        0.0000        0.0000        0.0000        0.0000        0.0000        0.0000        0.0000        0.0000        0.0000        0.0000        0.0000        0.0000        0.0000       10.3919       28.2005       19.0177       19.3453       19.2892       19.1829       16.3739       15.9453       17.9079       16.3807       17.7247       16.7336       16.2177       18.1719       13.0751       11.5017       10.4463       12.0066       13.6341       16.0270       15.7699       16.1540       18.6723       19.7933       20.6891       19.8460       19.4501       18.4717       18.0135       17.7703       19.9076       18.5192       16.4451       15.2985       11.5260       14.3092       16.6496       20.6497       34.2221       35.0075       32.7834       32.8907       57.0797       56.9591       41.0898       44.8074       61.6724       81.4525      106.1488       93.0928       86.5953       89.9050      100.0914       90.6050       86.3671       71.7607       68.5263       68.0955       61.1282       60.0059       59.0237       61.2939       60.4437       72.2321       67.6889       74.5513       79.2414       79.9970       75.8482       64.6597       91.5972       94.3034      109.2038       95.2304       74.7636       74.0163       84.3284       72.7082       57.7631       53.5243       49.9776       49.8681       31.8228       30.6568       26.4980       24.6249       19.9891       20.2651       24.2776       22.6969        0.0000        0.0000        0.0000        0.0000        0.0000      105.5593      108.0056      104.9008       48.4200        0.0000        0.0000        0.0000        0.0000        0.0000        0.0000        0.0000        0.0000        0.0000        0.0000        0.0000        0.0000        0.0000        0.0000        0.0000        0.0000        0.0000        0.0000        0.0000        0.0000        0.0000        0.0000        0.0000        0.0000        0.0000        0.0000        0.0000        0.0000        0.0000        0.0000        0.0000        0.0000        0.0000        0.0000        0.0000        0.0000        0.0000        0.0000        0.0000        0.0000        0.0000        0.0000        0.0000        0.0000        0.0000        0.0000        0.0000        0.0000        0.0000        0.0000        0.0000        0.0000        0.0000
        0.0000        0.0000        0.0000        0.0000        0.0000        0.0000        0.0000        0.0000        0.0000        0.0000        0.0000        0.0000        0.0000        0.0000        0.0000        0.0000        0.0000        0.0000        0.0000        0.0000        0.0000        0.0000        0.0000        0.0000        0.0000        0.0000        0.0000        0.0000        0.0000        0.0000        0.0000        0.0000        0.0000        0.0000        0.0000        0.0000        0.0000        0.0000        0.0000        0.0000        0.0000        0.0000        0.0000        0.0000        0.0000        0.0000        0.0000        0.0000        0.0000        0.0000        0.0000        0.0000        0.0000        0.0000        0.0000        0.0000        0.0000        0.0000        0.0000        0.0000        0.0000        0.0000        0.0000        0.0000        0.0000        0.0000        0.0000        0.0000        0.0000        0.0000        0.0000        0.0000        0.0000        0.0000        0.0000        0.0000        0.0000        0.0000        0.0000        0.0000        0.0000        0.0000        0.0000        0.0000        0.0000        0.0000        0.0000        0.0000        0.0000        0.0000        0.0000        0.0000        0.0000        0.0000        0.0000        0.0000        0.0000       21.1523       22.2646       16.4976       15.5518       16.0055       15.3075       16.4588       18.2065       19.0726       16.3650       17.2325       16.3394       16.5416       20.2813       13.4161       14.0631       13.1540       14.5108       17.1885       22.0024       16.6887       17.0012       19.3398       19.9482       20.4014       19.7206       18.6470       18.0250       19.1766       16.2414       19.5170       20.8414       16.4509       14.4506       16.8033       17.5991       17.8290       18.3854       25.3700       25.0332       31.1188       38.6207       59.0584       38.8238       37.0068       44.6402       62.8890       81.0900       85.0993       80.4632       80.1877       87.2763       91.8322       76.0285       76.9177       73.6670       71.3754       74.0384       71.2036       69.0360       64.0557       73.4311       71.5894       74.3147       83.2356      105.6691       84.9643       79.7308       72.3489       72.7551       79.4843       79.1838       83.9869       89.2507       74.1528       69.4916       60.7924       48.9979       42.6560       44.8833       41.8996       46.7331       26.9843       26.4817       24.0746       24.0100       19.3143       22.0810       24.8815       28.6867        0.0000        0.0000        0.0000       13.3800       86.2846       93.0588       94.8937       91.2791       17.0100        0.0000        0.0000        0.0000        0.0000        0.0000        0.0000        0.0000        0.0000        0.0000        0.0000        0.0000        0.0000        0.0000        0.0000        0.0000        0.0000        0.0000        0.0000        0.0000        0.0000        0.0000        0.0000        0.0000        0.0000        0.0000        0.0000        0.0000        0.0000        0.0000        0.0000        0.0000        0.0000        0.0000        0.0000        0.0000        0.0000        0.0000        0.0000        0.0000        0.0000        0.0000        0.0000        0.0000        0.0000        0.0000        0.0000        0.0000        0.0000        0.0000        0.0000        0.0000        0.0000        0.0000
        0.0000        0.0000        0.0000        0.0000        0.0000        0.0000        0.0000        0.0000        0.0000        0.0000        0.0000        0.0000        0.0000        0.0000        0.0000        0.0000        0.0000        0.0000        0.0000        0.0000        0.0000        0.0000        0.0000        0.0000        0.0000        0.0000        0.0000        0.0000        0.0000        0.0000        0.0000        0.0000        0.0000        0.0000        0.0000        0.0000        0.0000        0.0000        0.0000        0.0000        0.0000        0.0000        0.0000        0.0000        0.0000        0.0000        0.0000        0.0000        0.0000        0.0000        0.0000        0.0000        0.0000        0.0000        0.0000        0.0000        0.0000        0.0000        0.0000        0.0000        0.0000        0.0000        0.0000        0.0000        0.0000        0.0000        0.0000        0.0000        0.0000        0.0000        0.0000        0.0000        0.0000        0.0000        0.0000        0.0000        0.0000        0.0000        0.0000        0.0000        0.0000        0.0000        0.0000        0.0000        0.0000        0.0000        0.0000        0.0000        0.0000        0.0000        0.0000        0.0000        0.0000        0.0000        0.0000        0.0000       15.6749       30.9782       22.6837       15.0863       16.9158       19.5751       17.8462       18.7575       21.6695       23.3131       21.7363       18.1021       19.3939       21.6674       23.2618       18.2647       18.4375       19.4800       27.1755       27.7778       22.7458       28.1919       19.9222       16.2905       16.3450       15.8584       15.2111       20.1978       21.4046       27.2519       19.4087       19.2491       25.3923       19.4212       15.4418       15.4128       23.9240       23.2649       21.7716       27.3947       44.3666       38.4452       41.6193       57.8547       43.0159       47.1002       52.0851       74.2532      106.8494      107.5166       88.8614       88.3594       65.8248       69.3820       84.3743       86.2170       83.2995       75.9369       82.3835       84.1186       74.1974       75.6037       85.2661       83.1532       87.2560       76.3944       76.7876       66.1611       61.0539       60.3168       57.7124       64.5693       56.3516       58.5073       53.9067       54.3764       49.8851       45.4131       41.6859       35.3868       32.3851       28.9669       28.4183       18.2237       15.4872       15.2648       20.7888        2.3195        5.0583       23.3363        0.0000        0.0000        0.0000        0.0000       43.6484       69.8964       79.3100       81.7724       87.9359       41.2800        0.0000        0.0000        0.0000        0.0000        0.0000        0.0000        0.0000        0.0000        0.0000        0.0000        0.0000        0.0000        0.0000        0.0000        0.0000        0.0000        0.0000        0.0000        0.0000        0.0000        0.0000        0.0000        0.0000        0.0000        0.0000        0.0000        0.0000        0.0000        0.0000        0.0000        0.0000        0.0000        0.0000        0.0000        0.0000        0.0000        0.0000        0.0000        0.0000        0.0000        0.0000        0.0000        0.0000        0.0000        0.0000        0.0000        0.0000        0.0000        0.0000        0.0000        0.0000        0.0000        0.0000
        0.0000        0.0000        0.0000        0.0000        0.0000        0.0000        0.0000        0.0000        0.0000        0.0000        0.0000        0.0000        0.0000        0.0000        0.0000        0.0000        0.0000        0.0000        0.0000        0.0000        0.0000        0.0000        0.0000        0.0000        0.0000        0.0000        0.0000        0.0000        0.0000        0.0000        0.0000        0.0000        0.0000        0.0000        0.0000        0.0000        0.0000        0.0000        0.0000        0.0000        0.0000        0.0000        0.0000        0.0000        0.0000        0.0000        0.0000        0.0000        0.0000        0.0000        0.0000        0.0000        0.0000        0.0000        0.0000        0.0000        0.0000        0.0000        0.0000        0.0000        0.0000        0.0000        0.0000        0.0000        0.0000        0.0000        0.0000        0.0000        0.0000        0.0000        0.0000        0.0000        0.0000        0.0000        0.0000        0.0000        0.0000        0.0000        0.0000        0.0000        0.0000        0.0000        0.0000        0.0000        0.0000        0.0000        0.0000        0.0000        0.0000        0.0000        0.0000        0.0000        0.0000        0.0000        0.0000        0.0000       18.8587       20.1992       15.6239       16.9301       19.9854       20.2077       20.2784       17.3566       21.5757       25.0159       20.6609       19.0378       22.5954       23.5097       23.3207       20.1173       21.2239       26.9493       29.9218       24.7205       22.0398       24.1410       29.5187       18.3567       19.3706       18.0719       17.9416       24.8557       28.3110       20.8308       24.2494       18.8263       22.0685       12.5959       14.1238       15.7060       20.8549       19.0268       18.0969       26.0259       41.3466       43.1547       46.8169       43.1037       45.6612       64.6835       59.0487       66.2192       81.6423       93.8063       79.9159       86.7875       93.0729       87.9606       95.3942       88.9464       88.2042       74.3803       84.9781       86.8184       80.0847       68.0736       80.0628       83.6468       75.9147       74.6787       71.1594       65.2976       60.7839       58.3020       55.1648       53.8830       49.7698       43.8031       47.0779       45.3789       38.1606       38.8012       37.3711       28.7250       27.6496       27.6547       21.9144       14.8528       14.8281       14.0042       18.5091        0.0000        0.0000        0.0000        0.0000        0.0000        0.0000       30.9666       36.0423       63.4073       67.9756       75.2607       83.4682        0.0000        0.0000        0.0000        0.0000        0.0000        0.0000        0.0000        0.0000        0.0000        0.0000        0.0000        0.0000        0.0000        0.0000        0.0000        0.0000        0.0000        0.0000        0.0000        0.0000        0.0000        0.0000        0.0000        0.0000        0.0000        0.0000        0.0000        0.0000        0.0000        0.0000        0.0000        0.0000        0.0000        0.0000        0.0000        0.0000        0.0000        0.0000        0.0000        0.0000        0.0000        0.0000        0.0000        0.0000        0.0000        0.0000        0.0000        0.0000        0.0000        0.0000        0.0000        0.0000        0.0000        0.0000
        0.0000        0.0000        0.0000        0.0000        0.0000        0.0000        0.0000        0.0000        0.0000        0.0000        0.0000        0.0000        0.0000        0.0000        0.0000        0.0000        0.0000        0.0000        0.0000        0.0000        0.0000        0.0000        0.0000        0.0000        0.0000        0.0000        0.0000        0.0000        0.0000        0.0000        0.0000        0.0000        0.0000        0.0000        0.0000        0.0000        0.0000        0.0000        0.0000        0.0000        0.0000        0.0000        0.0000        0.0000        0.0000        0.0000        0.0000        0.0000        0.0000        0.0000        0.0000        0.0000        0.0000        0.0000        0.0000        0.0000        0.0000        0.0000        0.0000        0.0000        0.0000        0.0000        0.0000        0.0000        0.0000        0.0000        0.0000        0.0000        0.0000        0.0000        0.0000        0.0000        0.0000        0.0000        0.0000        0.0000        0.0000        0.0000        0.0000        0.0000        0.0000        0.0000        0.0000        0.0000        0.0000        0.0000        0.0000        0.0000        0.0000        0.0000        0.0000        0.0000        0.0000        0.0000        0.0000        0.0000       25.2726       22.4993       20.7224       16.2970       16.0857       23.2894       16.3348       16.4899       18.0581       22.8775       17.7851       18.0722       21.2523       24.1031       22.7965       22.3710       30.0534       26.0016       25.5396       22.4987       22.4848       23.7664       27.5109       19.0166       23.8351       22.6318       26.0767       24.9646       26.2822       24.1237       21.4624       15.6796       15.4359       14.3742       14.2675       17.0826       17.6191       18.2444       17.7617       19.9412       47.3070       43.6036       25.8308       40.0239       44.4029       76.3768       67.5556       72.0796       79.2607       84.2534       90.4587      113.3687       96.9039       92.8982       92.3849       89.9309       84.8648       77.0940       96.6843       87.2361       83.9069       88.3608       90.9788       88.1415       81.8079       72.2780       68.2953       59.3418       54.6291       53.8038       47.1115       46.3245       45.8713       44.6515       39.5429       34.8117       33.7025       37.5223       38.4891       27.8316       26.2259       23.9658       22.1869       16.7079       16.0383       14.4713        0.0000        0.0000        0.0000        0.0000        0.0000        0.0000       27.7904       28.6759       31.2754       54.7608       62.8334       65.1139       69.2130        0.0000        0.0000        0.0000        0.0000        0.0000        0.0000        0.0000        0.0000        0.0000        0.0000        0.0000        0.0000        0.0000        0.0000        0.0000        0.0000        0.0000        0.0000        0.0000        0.0000        0.0000        0.0000        0.0000        0.0000        0.0000        0.0000        0.0000        0.0000        0.0000        0.0000        0.0000        0.0000        0.0000        0.0000        0.0000        0.0000        0.0000        0.0000        0.0000        0.0000        0.0000        0.0000        0.0000        0.0000        0.0000        0.0000        0.0000        0.0000        0.0000        0.0000        0.0000        0.0000        0.0000        0.0000
        0.0000        0.0000        0.0000        0.0000        0.0000        0.0000        0.0000        0.0000        0.0000        0.0000        0.0000        0.0000        0.0000        0.0000        0.0000        0.0000        0.0000        0.0000        0.0000        0.0000        0.0000        0.0000        0.0000        0.0000        0.0000        0.0000        0.0000        0.0000        0.0000        0.0000        0.0000        0.0000        0.0000        0.0000        0.0000        0.0000        0.0000        0.0000        0.0000        0.0000        0.0000        0.0000        0.0000        0.0000        0.0000        0.0000        0.0000        0.0000        0.0000        0.0000        0.0000        0.0000        0.0000        0.0000        0.0000        0.0000        0.0000        0.0000        0.0000        0.0000        0.0000        0.0000        0.0000        0.0000        0.0000        0.0000        0.0000        0.0000        0.0000        0.0000        0.0000        0.0000        0.0000        0.0000        0.0000        0.0000        0.0000        0.0000        0.0000        0.0000        0.0000        0.0000        0.0000        0.0000        0.0000        0.0000        0.0000        0.0000        0.0000        0.0000        0.0000        0.0000        0.0000        0.0000        0.0000        0.0000        0.0000       15.3890       12.0553       12.6156       14.5558       19.1134       19.7236       16.5044       17.2172       18.0420       17.6132       20.2007       20.5552       25.5222       27.9539       21.3521       25.9407       26.8623       26.8599       23.2841       26.4131       31.0307       25.6900       24.1416       27.2127       23.1469       18.1464       19.8141       43.0596       41.7072       17.5118       12.2170       11.3819        9.9050       11.2334       14.3269       14.4588       16.2513       18.1441       19.7780       43.9977       39.3488       30.7894       49.0322       71.0881       80.4657       69.1741       74.2489       85.7242       92.5962       86.7868       83.6824       83.4028       91.1010       88.9423       92.7769       83.9417       93.4106       99.6486      102.1696       92.1503       95.5990       92.6519       78.0919       69.3123       57.2562       51.6857       50.9364       51.0798       52.2878       50.2019       47.0014       40.9059       37.1677       30.1906       35.4176       40.1344       38.2453       33.5718       29.0237       24.2210       21.2277       19.0110       16.0035       16.6654        0.0000        0.0000        0.0000        0.0000        0.0000        0.0000        0.0000       22.6019       23.5613       27.0759       47.8344       54.3492       59.8484       65.8890        0.0000        0.0000        0.0000        0.0000        0.0000        0.0000        0.0000        0.0000        0.0000        0.0000        0.0000        0.0000        0.0000        0.0000        0.0000        0.0000        0.0000        0.0000        0.0000        0.0000        0.0000        0.0000        0.0000        0.0000        0.0000        0.0000        0.0000        0.0000        0.0000        0.0000        0.0000        0.0000        0.0000        0.0000        0.0000        0.0000        0.0000        0.0000        0.0000        0.0000        0.0000        0.0000        0.0000        0.0000        0.0000        0.0000        0.0000        0.0000        0.0000        0.0000        0.0000        0.0000        0.0000        0.0000
        0.0000        0.0000        0.0000        0.0000        0.0000        0.0000        0.0000        0.0000        0.0000        0.0000        0.0000        0.0000        0.0000        0.0000        0.0000        0.0000        0.0000        0.0000        0.0000        0.0000        0.0000        0.0000        0.0000        0.0000        0.0000        0.0000        0.0000        0.0000        0.0000        0.0000        0.0000        0.0000        0.0000        0.0000        0.0000        0.0000        0.0000        0.0000        0.0000        0.0000        0.0000        0.0000        0.0000        0.0000        0.0000        0.0000        0.0000        0.0000        0.0000        0.0000        0.0000        0.0000        0.0000        0.0000        0.0000        0.0000        0.0000        0.0000        0.0000        0.0000        0.0000        0.0000        0.0000        0.0000        0.0000        0.0000        0.0000        0.0000        0.0000        0.0000        0.0000        0.0000        0.0000        0.0000        0.0000        0.0000        0.0000        0.0000        0.0000        0.0000        0.0000        0.0000        0.0000        0.0000        0.0000        0.0000        0.0000        0.0000        0.0000        0.0000        0.0000        0.0000        0.0000        0.0000        0.0000        0.0000       11.4351       11.6635       11.6344       13.2276        0.0000       28.3125       37.3012       24.1873       20.0281       29.6616       22.8716       23.1450       28.4998       50.1802       30.5125       18.1812       30.2109       25.3182       28.8829       31.3138       34.8607       37.0243       27.4277       26.6437       24.9410       21.4310       32.2283       21.7304       48.1101       28.9783       14.5636       15.3179        9.0803        9.3553       12.5109       13.8657       14.8247       16.7104       22.8262       26.0207       45.0337       35.4848       44.4520       71.5743       84.6389       81.3483       67.6591       88.5169      100.6583       97.9110       89.7649       86.0028      101.5971       96.5929       95.6329       87.8855       86.2357       90.3606      104.5789       95.6786       97.1788       92.9086       83.0397       63.0593       60.7277       53.0437       48.8179       40.6849      104.6240       38.3208       34.1153       31.5354       29.9591       29.5589       25.9597       22.2690       22.0756       20.4639       17.6390       15.1451       13.7087       14.9824       22.1647        0.0000        0.0000        0.0000        0.0000        0.0000       16.8900       12.6600        0.0000       30.9501       26.6946       28.7901       33.8040       48.0925       51.9656       58.2277        0.0000        0.0000        0.0000        0.0000        0.0000        0.0000        0.0000        0.0000        0.0000        0.0000        0.0000        0.0000        0.0000        0.0000        0.0000        0.0000        0.0000        0.0000        0.0000        0.0000        0.0000        0.0000        0.0000        0.0000        0.0000        0.0000        0.0000        0.0000        0.0000        0.0000        0.0000        0.0000        0.0000        0.0000        0.0000        0.0000        0.0000        0.0000        0.0000        0.0000        0.0000        0.0000        0.0000        0.0000        0.0000        0.0000        0.0000        0.0000        0.0000        0.0000        0.0000        0.0000        0.0000        0.0000        0.0000
        0.0000        0.0000        0.0000        0.0000        0.0000        0.0000        0.0000        0.0000        0.0000        0.0000        0.0000        0.0000        0.0000        0.0000        0.0000        0.0000        0.0000        0.0000        0.0000        0.0000        0.0000        0.0000        0.0000        0.0000        0.0000        0.0000        0.0000        0.0000        0.0000        0.0000        0.0000        0.0000        0.0000        0.0000        0.0000        0.0000        0.0000        0.0000        0.0000        0.0000        0.0000        0.0000        0.0000        0.0000        0.0000        0.0000        0.0000        0.0000        0.0000        0.0000        0.0000        0.0000        0.0000        0.0000        0.0000        0.0000        0.0000        0.0000        0.0000        0.0000        0.0000        0.0000        0.0000        0.0000        0.0000        0.0000        0.0000        0.0000        0.0000        0.0000        0.0000        0.0000        0.0000        0.0000        0.0000        0.0000        0.0000        0.0000        0.0000        0.0000        0.0000        0.0000        0.0000        0.0000        0.0000        0.0000        0.0000        0.0000        0.0000        0.0000        0.0000        0.0000        0.0000        0.0000        0.0000        0.0000        0.0000        9.3679        0.0000        0.0000        0.0000       18.1998       31.6684       16.6472       21.0994       33.2175       26.6447       28.2141       27.9611       41.4606       22.7101       21.3966       20.4666       21.6325       28.1257       34.9270       38.3114       25.9858       24.0632       27.5969       36.7408       34.3376       23.8066       18.6387       32.9066       17.6172       16.9327       10.8789        9.6813       10.6265       10.7112       13.0707       15.5776       18.1579       20.7736       28.7475       38.7669       38.0833       37.2068       81.5533       80.5906       68.1384       88.9244       95.2778       92.7389       94.7628      101.7290       90.5202      100.7841       87.5334      103.1501       89.3543       90.1202       99.0649       90.3181       90.0613       91.9574       89.3819       76.7162       62.8276       59.9023       54.5857       53.1856       41.5800       48.9573       30.6881       31.3675       27.8777       26.9115       28.9460       27.8020       19.1526       17.9016       17.5649       18.0129       14.7507       12.4953       14.5535       13.9763        0.0000        0.0000        0.0000        0.0000        0.0000       15.4200       10.1700        5.2200       25.8310       23.1895       26.4924       30.6012       41.5373       45.2320       52.6300        0.0000        0.0000        0.0000        0.0000        0.0000        0.0000        0.0000        0.0000        0.0000        0.0000        0.0000        0.0000        0.0000        0.0000        0.0000        0.0000        0.0000        0.0000        0.0000        0.0000        0.0000        0.0000        0.0000        0.0000        0.0000        0.0000        0.0000        0.0000        0.0000        0.0000        0.0000        0.0000        0.0000        0.0000        0.0000        0.0000        0.0000        0.0000        0.0000        0.0000        0.0000        0.0000        0.0000        0.0000        0.0000        0.0000        0.0000        0.0000        0.0000        0.0000        0.0000        0.0000        0.0000        0.0000        0.0000
        0.0000        0.0000        0.0000        0.0000        0.0000        0.0000        0.0000        0.0000        0.0000        0.0000        0.0000        0.0000        0.0000        0.0000        0.0000        0.0000        0.0000        0.0000        0.0000        0.0000        0.0000        0.0000        0.0000        0.0000        0.0000        0.0000        0.0000        0.0000        0.0000        0.0000        0.0000        0.0000        0.0000        0.0000        0.0000        0.0000        0.0000        0.0000        0.0000        0.0000        0.0000        0.0000        0.0000        0.0000        0.0000        0.0000        0.0000        0.0000        0.0000        0.0000        0.0000        0.0000        0.0000        0.0000        0.0000        0.0000        0.0000        0.0000        0.0000        0.0000        0.0000        0.0000        0.0000        0.0000        0.0000        0.0000        0.0000        0.0000        0.0000        0.0000        0.0000        0.0000        0.0000        0.0000        0.0000        0.0000        0.0000        0.0000        0.0000        0.0000        0.0000        0.0000        0.0000        0.0000        0.0000        0.0000        0.0000        0.0000        0.0000        0.0000        0.0000        0.0000        0.0000        0.0000        0.0000        0.0000        0.0000        0.0000        0.0000        0.0000        0.0000       15.7420       17.3445       19.6061       37.2605       25.4262       36.7203       22.4160       25.3881       21.4023       22.0387       17.8196       19.9962       28.6484       37.9543       37.1216       30.3295       25.2690       35.1061       32.1017       30.8639       44.1997       32.5048       29.3885       30.5765       19.5996       16.5764       12.2887       12.9766       13.8485       13.3516       14.0740       17.0859       19.2234       20.8747       28.6816       33.8699       33.7334       51.6905       56.9088       52.6149       59.1964       75.0659      103.9762      100.4739       98.4169       96.4532       93.6429       93.4663       95.6783      116.3737       97.0006       83.1054       94.4011       96.7032       81.6437       84.6475       77.4317       73.6261       62.0734       58.7483       51.4661       48.7744       38.1068       31.8606       34.8346       32.4110       29.1844       24.5243       23.0687       21.4162       16.6537       15.7882       20.7207       25.2213       15.6845       13.4155        0.0000        0.0000        0.0000        0.0000        0.0000        0.0000       12.8100       10.9500        3.6900        3.2700       19.7601       20.3773       22.9704       26.2792       33.9240       42.1861       47.2824        0.0000        0.0000        0.0000        0.0000        0.0000        0.0000        0.0000        0.0000        0.0000        0.0000        0.0000        0.0000        0.0000        0.0000        0.0000        0.0000        0.0000        0.0000        0.0000        0.0000        0.0000        0.0000        0.0000        0.0000        0.0000        0.0000        0.0000        0.0000        0.0000        0.0000        0.0000        0.0000        0.0000        0.0000        0.0000        0.0000        0.0000        0.0000        0.0000        0.0000        0.0000        0.0000        0.0000        0.0000        0.0000        0.0000        0.0000        0.0000        0.0000        0.0000        0.0000        0.0000        0.0000        0.0000        0.0000
        0.0000        0.0000        0.0000        0.0000        0.0000        0.0000        0.0000        0.0000        0.0000        0.0000        0.0000        0.0000        0.0000        0.0000        0.0000        0.0000        0.0000        0.0000        0.0000        0.0000        0.0000        0.0000        0.0000        0.0000        0.0000        0.0000        0.0000        0.0000        0.0000        0.0000        0.0000        0.0000        0.0000        0.0000        0.0000        0.0000        0.0000        0.0000        0.0000        0.0000        0.0000        0.0000        0.0000        0.0000        0.0000        0.0000        0.0000        0.0000        0.0000        0.0000        0.0000        0.0000        0.0000        0.0000        0.0000        0.0000        0.0000        0.0000        0.0000        0.0000        0.0000        0.0000        0.0000        0.0000        0.0000        0.0000        0.0000        0.0000        0.0000        0.0000        0.0000        0.0000        0.0000        0.0000        0.0000        0.0000        0.0000        0.0000        0.0000        0.0000        0.0000        0.0000        0.0000        0.0000        0.0000        0.0000        0.0000        0.0000        0.0000        0.0000        0.0000        0.0000        0.0000        0.0000        0.0000        0.0000        0.0000        0.0000        0.0000        0.0000        0.0000        0.0000       14.9004       16.2252       21.9510       19.1868       19.5660       16.3457       18.8641       22.1590       21.5022       24.0400       29.6573       46.8524       39.8274       26.5217       25.8851       25.9045       35.2150       32.8836       23.3646       36.4343       36.5643       31.0128       28.7389       23.3438       20.2708       15.8641       15.9372       15.4378       15.2884       16.5974       21.9564       24.2578       23.8530       29.4207       27.7069       33.3063       36.0102       41.5795       46.2241       49.5933       63.6592       84.1095       91.0055       87.5134       92.0030       90.4406      106.7969      101.7565      104.0568       69.9330       74.1672       80.4175       88.2858       77.9111       85.8967       85.0019       72.5436       55.2702       52.6427       42.0151       40.7703       35.4333       34.3201       29.0926       26.7238       27.8873       27.8301       22.0038       20.3880       16.5794       19.8102       21.7862       19.2269       13.4547       14.6561        0.0000        0.0000        0.0000        0.0000        0.0000        0.0000        0.0000        7.2300        2.0100        0.9900       16.6627       16.7129       17.8116       21.4654       29.3289       37.0576       38.6036        0.0000        0.0000        0.0000        0.0000        0.0000        0.0000        0.0000        0.0000        0.0000        0.0000        0.0000        0.0000        0.0000        0.0000        0.0000        0.0000        0.0000        0.0000        0.0000        0.0000        0.0000        0.0000        0.0000        0.0000        0.0000        0.0000        0.0000        0.0000        0.0000        0.0000        0.0000        0.0000        0.0000        0.0000        0.0000        0.0000        0.0000        0.0000        0.0000        0.0000        0.0000        0.0000        0.0000        0.0000        0.0000        0.0000        0.0000        0.0000        0.0000        0.0000        0.0000        0.0000        0.0000        0.0000        0.0000
        0.0000        0.0000        0.0000        0.0000        0.0000        0.0000        0.0000        0.0000        0.0000        0.0000        0.0000        0.0000        0.0000        0.0000        0.0000        0.0000        0.0000        0.0000        0.0000        0.0000        0.0000        0.0000        0.0000        0.0000        0.0000        0.0000        0.0000        0.0000        0.0000        0.0000        0.0000        0.0000        0.0000        0.0000        0.0000        0.0000        0.0000        0.0000        0.0000        0.0000        0.0000        0.0000        0.0000        0.0000        0.0000        0.0000        0.0000        0.0000        0.0000        0.0000        0.0000        0.0000        0.0000        0.0000        0.0000        0.0000        0.0000        0.0000        0.0000        0.0000        0.0000        0.0000        0.0000        0.0000        0.0000        0.0000        0.0000        0.0000        0.0000        0.0000        0.0000        0.0000        0.0000        0.0000        0.0000        0.0000        0.0000        0.0000        0.0000        0.0000        0.0000        0.0000        0.0000        0.0000        0.0000        0.0000        0.0000        0.0000        0.0000        0.0000        0.0000        0.0000        0.0000        0.0000        0.0000        0.0000        0.0000        0.0000        0.0000        0.0000        0.0000        0.0000        0.0000       18.7714       23.6353       35.9861       20.9460       18.5346       17.6053       21.3753       28.0635       32.2167       43.0607       52.6992       41.5987       34.4468       35.0647       33.5692       37.3705       41.2071       29.4950       49.1741       41.4806       37.9491       36.5021       30.4376       27.0507        0.0000        0.0000       23.2250       20.6541       22.6641       25.3251       30.7227       33.2800       33.6598       38.4827       34.6542       37.4706       34.7757       41.3298       45.5507       57.4783       67.8315       72.8601       83.8223       87.7845       94.9784       98.4775       86.8716       81.5861       67.2634       63.1657       55.1150       69.4311       68.8840       71.6527       61.0865       56.2082       47.5780       46.5278       42.0053       38.5223       35.1105       32.2615       31.9319       32.4512       28.4144       27.4382       19.6166       19.0033       14.7269       16.6080       17.0812        0.0000        0.0000        0.0000        0.0000        0.0000        0.0000        0.0000        0.0000        0.0000        0.0000        0.0000        0.0000        0.0000        8.9345        7.6601        8.2411       10.1977       22.5874       28.9448        0.0000        0.0000        0.0000        0.0000        0.0000        0.0000        0.0000        0.0000        0.0000        0.0000        0.0000        0.0000        0.0000        0.0000        0.0000        0.0000        0.0000        0.0000        0.0000        0.0000        0.0000        0.0000        0.0000        0.0000        0.0000        0.0000        0.0000        0.0000        0.0000        0.0000        0.0000        0.0000        0.0000        0.0000        0.0000        0.0000        0.0000        0.0000        0.0000        0.0000        0.0000        0.0000        0.0000        0.0000        0.0000        0.0000        0.0000        0.0000        0.0000        0.0000        0.0000        0.0000        0.0000        0.0000        0.0000        0.0000
        0.0000        0.0000        0.0000        0.0000        0.0000        0.0000        0.0000        0.0000        0.0000        0.0000        0.0000        0.0000        0.0000        0.0000        0.0000        0.0000        0.0000        0.0000        0.0000        0.0000        0.0000        0.0000        0.0000        0.0000        0.0000        0.0000        0.0000        0.0000        0.0000        0.0000        0.0000        0.0000        0.0000        0.0000        0.0000        0.0000        0.0000        0.0000        0.0000        0.0000        0.0000        0.0000        0.0000        0.0000        0.0000        0.0000        0.0000        0.0000        0.0000        0.0000        0.0000        0.0000        0.0000        0.0000        0.0000        0.0000        0.0000        0.0000        0.0000        0.0000        0.0000        0.0000        0.0000        0.0000        0.0000        0.0000        0.0000        0.0000        0.0000        0.0000        0.0000        0.0000        0.0000        0.0000        0.0000        0.0000        0.0000        0.0000        0.0000        0.0000        0.0000        0.0000        0.0000        0.0000        0.0000        0.0000        0.0000        0.0000        0.0000        0.0000        0.0000        0.0000        0.0000        0.0000        0.0000        0.0000        0.0000        0.0000        0.0000        0.0000        0.0000        0.0000        0.0000       23.5433       28.7827       25.9820       21.2555       18.5353       19.6341       31.8830       35.0875       34.5848       36.6150       44.6356       31.5497       29.6126       30.3913       39.2367       37.8802       28.3156       37.7758       44.8381       46.9043       36.9034       31.3446       34.6666        0.0000        0.0000        0.0000        0.0000        0.0000        0.0000       24.6912       29.1795       38.0011       34.1135       38.2530       36.9734       43.6214       51.2259       57.6751       47.8849       40.9204       54.1310       65.0657       72.2334       73.7226       79.2185       77.4390       78.2494       77.1616       62.1910       58.0365       62.9196       65.4453       60.6396       53.2828       54.6895       49.5682       49.3129       50.3595       45.0281       40.1485       39.0135       36.5946       35.2799       29.9011       23.7970       24.5652       24.8537       26.5878       14.6772        0.0000        0.0000        0.0000        0.0000        0.0000        0.0000        0.0000        0.0000        0.0000        0.0000        0.0000        0.0000        0.0000        0.0000        0.0000        6.7282        5.4767        5.7343        8.7420       17.7576       20.9302       36.7641        0.0000        0.0000        0.0000        0.0000        0.0000        0.0000        0.0000        0.0000        0.0000        0.0000        0.0000        0.0000        0.0000        0.0000        0.0000        0.0000        0.0000        0.0000        0.0000        0.0000        0.0000        0.0000        0.0000        0.0000        0.0000        0.0000        0.0000        0.0000        0.0000        0.0000        0.0000        0.0000        0.0000        0.0000        0.0000        0.0000        0.0000        0.0000        0.0000        0.0000        0.0000        0.0000        0.0000        0.0000        0.0000        0.0000        0.0000        0.0000        0.0000        0.0000        0.0000        0.0000        0.0000        0.0000        0.0000
        0.0000        0.0000        0.0000        0.0000        0.0000        0.0000        0.0000        0.0000        0.0000        0.0000        0.0000        0.0000        0.0000        0.0000        0.0000        0.0000        0.0000        0.0000        0.0000        0.0000        0.0000        0.0000        0.0000        0.0000        0.0000        0.0000        0.0000        0.0000        0.0000        0.0000        0.0000        0.0000        0.0000        0.0000        0.0000        0.0000        0.0000        0.0000        0.0000        0.0000        0.0000        0.0000        0.0000        0.0000        0.0000        0.0000        0.0000        0.0000        0.0000        0.0000        0.0000        0.0000        0.0000        0.0000        0.0000        0.0000        0.0000        0.0000        0.0000        0.0000        0.0000        0.0000        0.0000        0.0000        0.0000        0.0000        0.0000        0.0000        0.0000        0.0000        0.0000        0.0000        0.0000        0.0000        0.0000        0.0000        0.0000        0.0000        0.0000        0.0000        0.0000        0.0000        0.0000        0.0000        0.0000        0.0000        0.0000        0.0000        0.0000        0.0000        0.0000        0.0000        0.0000        0.0000        0.0000        0.0000        0.0000        0.0000        0.0000        0.0000        0.0000        0.0000        0.0000       17.7492       28.3597       25.2481       22.5846       20.0171       16.4793       27.8769       33.1787       24.5384       26.2718       28.9043       27.6437       27.6849       37.6402        0.0000       34.5456       26.3085        0.0000        0.0000       45.4751       41.6484        0.0000        0.0000        0.0000        0.0000        0.0000        0.0000        0.0000        0.0000       27.3465       27.6932       31.8094       35.3553       41.0928       39.8527       43.5363       49.0748       46.8172       45.8376       39.7402       56.8231       59.1868       72.4845       69.9001       70.1892       68.9818       69.6054       69.5584       49.8796       58.9537       60.9616       42.3340       44.4566       45.2738       47.8575       45.3751       44.9300       42.9456       43.8993       40.0189       36.6672       35.8329       32.9485       30.3512        0.0000        0.0000        0.0000        0.0000        0.0000        0.0000        0.0000        0.0000        0.0000        0.0000        0.0000        0.0000        0.0000        0.0000        0.0000        0.0000        0.0000        0.0000        0.0000        0.0000        7.3594        5.4224        4.5711        7.3465       15.6447        0.0000        0.0000        0.0000        0.0000        0.0000        0.0000        0.0000        0.0000        0.0000        0.0000        0.0000        0.0000        0.0000        0.0000        0.0000        0.0000        0.0000        0.0000        0.0000        0.0000        0.0000        0.0000        0.0000        0.0000        0.0000        0.0000        0.0000        0.0000        0.0000        0.0000        0.0000        0.0000        0.0000        0.0000        0.0000        0.0000        0.0000        0.0000        0.0000        0.0000        0.0000        0.0000        0.0000        0.0000        0.0000        0.0000        0.0000        0.0000        0.0000        0.0000        0.0000        0.0000        0.0000        0.0000        0.0000        0.0000        0.0000
        0.0000        0.0000        0.0000        0.0000        0.0000        0.0000        0.0000        0.0000        0.0000        0.0000        0.0000        0.0000        0.0000        0.0000        0.0000        0.0000        0.0000        0.0000        0.0000        0.0000        0.0000        0.0000        0.0000        0.0000        0.0000        0.0000        0.0000        0.0000        0.0000        0.0000        0.0000        0.0000        0.0000        0.0000        0.0000        0.0000        0.0000        0.0000        0.0000        0.0000        0.0000        0.0000        0.0000        0.0000        0.0000        0.0000        0.0000        0.0000        0.0000        0.0000        0.0000        0.0000        0.0000        0.0000        0.0000        0.0000        0.0000        0.0000        0.0000        0.0000        0.0000        0.0000        0.0000        0.0000        0.0000        0.0000        0.0000        0.0000        0.0000        0.0000        0.0000        0.0000        0.0000        0.0000        0.0000        0.0000        0.0000        0.0000        0.0000        0.0000        0.0000        0.0000        0.0000        0.0000        0.0000        0.0000        0.0000        0.0000        0.0000        0.0000        0.0000        0.0000        0.0000        0.0000        0.0000        0.0000        0.0000        0.0000        0.0000        0.0000        0.0000        0.0000        0.0000       18.2117       16.0484       16.6532       18.6692       16.5503       18.6495       16.9452       17.4834       20.1022       22.1614       23.5582        0.0000        0.0000        0.0000        0.0000        0.0000        0.0000        0.0000        0.0000        0.0000        0.0000        0.0000        0.0000        0.0000        0.0000        0.0000        0.0000        0.0000        0.0000        0.0000       25.9738       29.5106       33.3997       34.8055       37.8453       45.4935       47.9006       43.9772       37.3819       35.9649       45.6388       48.7330       64.6551       71.5546       62.0096       53.5090       51.9187       63.0748       55.6563       43.4989       38.8514       38.1576       43.2291       43.4922       42.9146       44.7425       39.0696       38.8214       39.3988       39.1853       38.0585       37.4948       31.5683        0.0000        0.0000        0.0000        0.0000        0.0000        0.0000        0.0000        0.0000        0.0000        0.0000        0.0000        0.0000        0.0000        0.0000        0.0000        0.0000        0.0000        0.0000        0.0000        0.0000        0.0000        0.0000        7.4941        6.7117       10.6770        0.0000       20.9204       55.7303        0.0000        0.0000        0.0000        0.0000        0.0000        0.0000        0.0000        0.0000        0.0000        0.0000        0.0000        0.0000        0.0000        0.0000        0.0000        0.0000        0.0000        0.0000        0.0000        0.0000        0.0000        0.0000        0.0000        0.0000        0.0000        0.0000        0.0000        0.0000        0.0000        0.0000        0.0000        0.0000        0.0000        0.0000        0.0000        0.0000        0.0000        0.0000        0.0000        0.0000        0.0000        0.0000        0.0000        0.0000        0.0000        0.0000        0.0000        0.0000        0.0000        0.0000        0.0000        0.0000        0.0000        0.0000        0.0000
        0.0000        0.0000        0.0000        0.0000        0.0000        0.0000        0.0000        0.0000        0.0000        0.0000        0.0000        0.0000        0.0000        0.0000        0.0000        0.0000        0.0000        0.0000        0.0000        0.0000        0.0000        0.0000        0.0000        0.0000        0.0000        0.0000        0.0000        0.0000        0.0000        0.0000        0.0000        0.0000        0.0000        0.0000        0.0000        0.0000        0.0000        0.0000        0.0000        0.0000        0.0000        0.0000        0.0000        0.0000        0.0000        0.0000        0.0000        0.0000        0.0000        0.0000        0.0000        0.0000        0.0000        0.0000        0.0000        0.0000        0.0000        0.0000        0.0000        0.0000        0.0000        0.0000        0.0000        0.0000        0.0000        0.0000        0.0000        0.0000        0.0000        0.0000        0.0000        0.0000        0.0000        0.0000        0.0000        0.0000        0.0000        0.0000        0.0000        0.0000        0.0000        0.0000        0.0000        0.0000        0.0000        0.0000        0.0000        0.0000        0.0000        0.0000        0.0000        0.0000        0.0000        0.0000        0.0000        0.0000        0.0000        0.0000        0.0000        0.0000        0.0000        0.0000        0.0000        0.0000        0.0000       15.7538       16.9066       15.2532       13.0142       11.5381       13.1337       16.4077       21.2263       19.9467       19.7167        0.0000        0.0000        0.0000        0.0000        0.0000        0.0000        0.0000        0.0000        0.0000        0.0000        0.0000        0.0000        0.0000        0.0000        0.0000        0.0000        0.0000        0.0000       26.3046       28.4785       33.7587       36.3612       38.9110       45.1454       47.1273       38.9977       39.4790       41.2588       39.5379       42.6709       47.6234       48.7581       30.5686       35.4698       31.1614       32.5821       28.6846       29.8654       34.2377       33.5811       29.4092       29.1026       29.8307       29.3575       31.6220       33.8969       33.9378       31.9426       14.4000       22.8900        0.0000        0.0000        0.0000        0.0000        0.0000        0.0000        0.0000        0.0000        0.0000        0.0000        0.0000        0.0000        0.0000        0.0000        0.0000        0.0000        0.0000        0.0000        0.0000        0.0000        0.0000        0.0000        0.0000        0.0000       15.8903       17.6995        0.0000       26.5200       62.4600        0.0000        0.0000        0.0000        0.0000        0.0000        0.0000        0.0000        0.0000        0.0000        0.0000        0.0000        0.0000        0.0000        0.0000        0.0000        0.0000        0.0000        0.0000        0.0000        0.0000        0.0000        0.0000        0.0000        0.0000        0.0000        0.0000        0.0000        0.0000        0.0000        0.0000        0.0000        0.0000        0.0000        0.0000        0.0000        0.0000        0.0000        0.0000        0.0000        0.0000        0.0000        0.0000        0.0000        0.0000        0.0000        0.0000        0.0000        0.0000        0.0000        0.0000        0.0000        0.0000        0.0000        0.0000        0.0000
        0.0000        0.0000        0.0000        0.0000        0.0000        0.0000        0.0000        0.0000        0.0000        0.0000        0.0000        0.0000        0.0000        0.0000        0.0000        0.0000        0.0000        0.0000        0.0000        0.0000        0.0000        0.0000        0.0000        0.0000        0.0000        0.0000        0.0000        0.0000        0.0000        0.0000        0.0000        0.0000        0.0000        0.0000        0.0000        0.0000        0.0000        0.0000        0.0000        0.0000        0.0000        0.0000        0.0000        0.0000        0.0000        0.0000        0.0000        0.0000        0.0000        0.0000        0.0000        0.0000        0.0000        0.0000        0.0000        0.0000        0.0000        0.0000        0.0000        0.0000        0.0000        0.0000        0.0000        0.0000        0.0000        0.0000        0.0000        0.0000        0.0000        0.0000        0.0000        0.0000        0.0000        0.0000        0.0000        0.0000        0.0000        0.0000        0.0000        0.0000        0.0000        0.0000        0.0000        0.0000        0.0000        0.0000        0.0000        0.0000        0.0000        0.0000        0.0000        0.0000        0.0000        0.0000        0.0000        0.0000        0.0000        0.0000        0.0000        0.0000        0.0000        0.0000        0.0000        0.0000        0.0000        0.0000       14.8861       11.3936       10.2036       10.3826       11.8347       14.5919       16.6200       17.7354       19.8145        0.0000        0.0000        0.0000        0.0000        0.0000        0.0000        0.0000        0.0000        0.0000        0.0000        0.0000        0.0000        0.0000        0.0000        0.0000        0.0000        0.0000        0.0000        0.0000        0.0000       35.9700       38.0886       37.9000       39.2050       43.3481       41.9192       40.7388       46.2947       44.1089       42.5890       40.6054       35.1031       25.6458       23.0252       20.8059       20.7732       26.2959       27.0598       24.5788       26.8448       26.9142       25.9764       31.1420       25.5586       27.1713        0.0000        0.0000       36.7504        0.0000        0.0000        0.0000        0.0000        0.0000        0.0000        0.0000        0.0000        0.0000        0.0000        0.0000        0.0000        0.0000        0.0000        0.0000        0.0000        0.0000        0.0000        0.0000        0.0000        0.0000        0.0000        0.0000        0.0000        0.0000        0.0000       21.6236       21.9945        0.0000        0.0000        0.0000        0.0000        0.0000        0.0000        0.0000        0.0000        0.0000        0.0000        0.0000        0.0000        0.0000        0.0000        0.0000        0.0000        0.0000        0.0000        0.0000        0.0000        0.0000        0.0000        0.0000        0.0000        0.0000        0.0000        0.0000        0.0000        0.0000        0.0000        0.0000        0.0000        0.0000        0.0000        0.0000        0.0000        0.0000        0.0000        0.0000        0.0000        0.0000        0.0000        0.0000        0.0000        0.0000        0.0000        0.0000        0.0000        0.0000        0.0000        0.0000        0.0000        0.0000        0.0000        0.0000        0.0000        0.0000        0.0000
[truncated: 212,709 more chars]
