# Supplementary material for: Multidimensional evaluation of the TRMM 3B43V7 satellite-based precipitation product in mainland China from 1998–2016
Source: PeerJ. 2020 Feb 20;8:e8615. doi: 10.7717/peerj.8615 (PMC7036276; doi:10.7717/peerj.8615)
Supplement: Supplemental Information 2 [file peerj-08-8615-s002.zip › TRMM_3B43 data/TRMM 3B43 data-Year-Month/2004-02.txt]

ncols         249
nrows         175
xllcorner     73.250
yllcorner     6.500
cellsize      0.25000
        0.0000        0.0000        0.0000        0.0000        0.0000        0.0000        0.0000        0.0000        0.0000        0.0000        0.0000        0.0000        0.0000        0.0000        0.0000        0.0000        0.0000        0.0000        0.0000        0.0000        0.0000        0.0000        0.0000        0.0000        0.0000        0.0000        0.0000        0.0000        0.0000        0.0000        0.0000        0.0000        0.0000        0.0000        0.0000        0.0000        0.0000        0.0000        0.0000        0.0000        0.0000        0.0000        0.0000        0.0000        0.0000        0.0000        0.0000        0.0000        0.0000        0.0000        0.0000        0.0000        0.0000        0.0000        0.0000        0.0000        0.0000        0.0000        0.0000        0.0000        0.0000        0.0000        0.0000        0.0000        0.0000        0.0000        0.0000        0.0000        0.0000        0.0000        0.0000        0.0000        0.0000        0.0000        0.0000        0.0000        0.0000        0.0000        0.0000        0.0000        0.0000        0.0000        0.0000        0.0000        0.0000        0.0000        0.0000        0.0000        0.0000        0.0000        0.0000        0.0000        0.0000        0.0000        0.0000        0.0000        0.0000        0.0000        0.0000        0.0000        0.0000        0.0000        0.0000        0.0000        0.0000        0.0000        0.0000        0.0000        0.0000        0.0000        0.0000        0.0000        0.0000        0.0000        0.0000        0.0000        0.0000        0.0000        0.0000        0.0000        0.0000        0.0000        0.0000        0.0000        0.0000        0.0000        0.0000        0.0000        0.0000        0.0000        0.0000        0.0000        0.0000        0.0000        0.0000        0.0000        0.0000        0.0000        0.0000        0.0000        0.0000        0.0000        0.0000        0.0000        0.0000        0.0000        0.0000        0.0000        0.0000        0.0000        0.0000        0.0000        0.0000        0.0000        0.0000        0.0000        0.0000        0.0000        0.0000        0.0000        0.0000        0.0000        0.0000        0.0000        0.0000        0.0000        0.0000        0.0000        0.0000        0.0000        0.0000        0.0000        0.0000        5.0954        4.9056        4.9514        0.0000        0.0000        0.0000        6.8650        7.4909        8.2353        8.4339        9.8204       10.3238       10.3827       10.3751       10.6971       10.7912       10.5819       10.8338       10.0325       10.2016        9.7069       10.0383       10.1138        9.5757        9.6322        9.9555       10.9420       11.3844       11.3793       12.3182       13.3352       12.9742       13.0596       12.8602       12.6032       12.0212       12.1205       13.7222       16.3834       16.6935       17.7594       18.8839       19.9893       21.2032       21.7865       21.6209        0.0000        0.0000        0.0000        0.0000        0.0000        0.0000        0.0000        0.0000        0.0000        0.0000        0.0000        0.0000        0.0000        0.0000        0.0000        0.0000        0.0000        0.0000        0.0000        0.0000        0.0000        0.0000        0.0000        0.0000        0.0000        0.0000        0.0000        0.0000        0.0000        0.0000
        0.0000        0.0000        0.0000        0.0000        0.0000        0.0000        0.0000        0.0000        0.0000        0.0000        0.0000        0.0000        0.0000        0.0000        0.0000        0.0000        0.0000        0.0000        0.0000        0.0000        0.0000        0.0000        0.0000        0.0000        0.0000        0.0000        0.0000        0.0000        0.0000        0.0000        0.0000        0.0000        0.0000        0.0000        0.0000        0.0000        0.0000        0.0000        0.0000        0.0000        0.0000        0.0000        0.0000        0.0000        0.0000        0.0000        0.0000        0.0000        0.0000        0.0000        0.0000        0.0000        0.0000        0.0000        0.0000        0.0000        0.0000        0.0000        0.0000        0.0000        0.0000        0.0000        0.0000        0.0000        0.0000        0.0000        0.0000        0.0000        0.0000        0.0000        0.0000        0.0000        0.0000        0.0000        0.0000        0.0000        0.0000        0.0000        0.0000        0.0000        0.0000        0.0000        0.0000        0.0000        0.0000        0.0000        0.0000        0.0000        0.0000        0.0000        0.0000        0.0000        0.0000        0.0000        0.0000        0.0000        0.0000        0.0000        0.0000        0.0000        0.0000        0.0000        0.0000        0.0000        0.0000        0.0000        0.0000        0.0000        0.0000        0.0000        0.0000        0.0000        0.0000        0.0000        0.0000        0.0000        0.0000        0.0000        0.0000        0.0000        0.0000        0.0000        0.0000        0.0000        0.0000        0.0000        0.0000        0.0000        0.0000        0.0000        0.0000        0.0000        0.0000        0.0000        0.0000        0.0000        0.0000        0.0000        0.0000        0.0000        0.0000        0.0000        0.0000        0.0000        0.0000        0.0000        0.0000        0.0000        0.0000        0.0000        0.0000        0.0000        0.0000        0.0000        0.0000        0.0000        0.0000        0.0000        0.0000        0.0000        0.0000        0.0000        0.0000        0.0000        0.0000        0.0000        0.0000        0.0000        0.0000        0.0000        0.0000        0.0000        5.6425        5.3972        5.2007        4.8091        4.7718        5.2458        5.8411        7.6878        7.5871        8.1329        8.7613        9.8420       10.2282       10.1381       10.1742       10.5269       10.6078       10.3575       10.1597        9.0620        8.3583        8.3330        8.8634        9.3121        9.2338        9.5523       10.1685       10.7998       13.0205       14.0439       14.6526       13.9954       13.9342       13.5466       13.0133       12.6908       12.2979       12.9775       13.9191       17.4223       18.5040       19.2260       20.3390       21.5043       23.4401       23.4387       23.2481       23.2340       23.6651       23.5658       23.1244       23.3038       21.9707       22.0553        0.0000        0.0000        0.0000        0.0000        0.0000        0.0000        0.0000        0.0000        0.0000        0.0000        0.0000        0.0000        0.0000        0.0000        0.0000        0.0000        0.0000        0.0000        0.0000        0.0000        0.0000        0.0000        0.0000
        0.0000        0.0000        0.0000        0.0000        0.0000        0.0000        0.0000        0.0000        0.0000        0.0000        0.0000        0.0000        0.0000        0.0000        0.0000        0.0000        0.0000        0.0000        0.0000        0.0000        0.0000        0.0000        0.0000        0.0000        0.0000        0.0000        0.0000        0.0000        0.0000        0.0000        0.0000        0.0000        0.0000        0.0000        0.0000        0.0000        0.0000        0.0000        0.0000        0.0000        0.0000        0.0000        0.0000        0.0000        0.0000        0.0000        0.0000        0.0000        0.0000        0.0000        0.0000        0.0000        0.0000        0.0000        0.0000       17.6311        0.0000       12.9538       10.2545        0.0000        0.0000        0.0000        0.0000        0.0000        0.0000        0.0000        0.0000        0.0000        0.0000        0.0000        0.0000        0.0000        0.0000        0.0000        0.0000        0.0000        0.0000        0.0000        0.0000        0.0000        0.0000        0.0000        0.0000        0.0000        0.0000        0.0000        0.0000        0.0000        0.0000        0.0000        0.0000        0.0000        0.0000        0.0000        0.0000        0.0000        0.0000        0.0000        0.0000        0.0000        0.0000        0.0000        0.0000        0.0000        0.0000        0.0000        0.0000        0.0000        0.0000        0.0000        0.0000        0.0000        0.0000        0.0000        0.0000        0.0000        0.0000        0.0000        0.0000        0.0000        0.0000        0.0000        0.0000        0.0000        0.0000        0.0000        0.0000        0.0000        0.0000        0.0000        0.0000        0.0000        0.0000        0.0000        0.0000        0.0000        0.0000        0.0000        0.0000        0.0000        0.0000        0.0000        0.0000        0.0000        0.0000        0.0000        0.0000        0.0000        0.0000        0.0000        0.0000        0.0000        0.0000        0.0000        0.0000        0.0000        0.0000        0.0000        0.0000        0.0000        0.0000        0.0000        0.0000        0.0000        0.0000        0.0000        0.0000        0.0000        0.0000        0.0000        0.0000        6.0988        5.8836        5.7462        5.4453        5.2539        5.1609        5.9653        6.5244        8.0479        8.2036        8.4683        9.1593       10.2172       10.7858       10.8500       10.6636       10.5726       10.6905       10.7481       10.0756        8.8240        8.5172        8.3828        8.6243        8.9296        9.2812        9.5512       10.6960       11.3583       11.3609       12.7839       14.1272       13.4979       12.9121       12.9638       13.3020       13.5962       14.4373       14.6134       14.5581       17.6955       18.9606       20.2948       21.7931       22.6728       23.5005       23.4039       24.7115       25.3577       24.7251       24.2630       24.9055       23.8719       22.7620       21.8392       22.0163        0.0000        0.0000        0.0000        0.0000        0.0000        0.0000        0.0000        0.0000        0.0000        0.0000        0.0000        0.0000        0.0000        0.0000        0.0000        0.0000        0.0000        0.0000        0.0000        0.0000        0.0000        0.0000
        0.0000        0.0000        0.0000        0.0000        0.0000        0.0000        0.0000        0.0000        0.0000        0.0000        0.0000        0.0000        0.0000        0.0000        0.0000        0.0000        0.0000        0.0000        0.0000        0.0000        0.0000        0.0000        0.0000        0.0000        0.0000        0.0000        0.0000        0.0000        0.0000        0.0000        0.0000        0.0000        0.0000        0.0000        0.0000        0.0000        0.0000        0.0000        0.0000        0.0000        0.0000        0.0000        0.0000        0.0000        0.0000        0.0000        0.0000        0.0000        0.0000        0.0000        0.0000        0.0000        0.0000       21.8740       19.9101       16.8306       17.5944       14.1967       10.2483        4.4746        0.0000        0.0000        0.0000        0.0000        0.0000        0.0000        0.0000        0.0000        0.0000        0.0000        0.0000        0.0000        0.0000        0.0000        0.0000        0.0000        0.0000        0.0000        0.0000        0.0000        0.0000        0.0000        0.0000        0.0000        0.0000        0.0000        0.0000        0.0000        0.0000        0.0000        0.0000        0.0000        0.0000        0.0000        0.0000        0.0000        0.0000        0.0000        0.0000        0.0000        0.0000        0.0000        0.0000        0.0000        0.0000        0.0000        0.0000        0.0000        0.0000        0.0000        0.0000        0.0000        0.0000        0.0000        0.0000        0.0000        0.0000        0.0000        0.0000        0.0000        0.0000        0.0000        0.0000        0.0000        0.0000        0.0000        0.0000        0.0000        0.0000        0.0000        0.0000        0.0000        0.0000        0.0000        0.0000        0.0000        0.0000        0.0000        0.0000        0.0000        0.0000        0.0000        0.0000        0.0000        0.0000        0.0000        0.0000        0.0000        0.0000        0.0000        0.0000        0.0000        0.0000        0.0000        0.0000        0.0000        0.0000        0.0000        0.0000        0.0000        0.0000        0.0000        0.0000        0.0000        0.0000        0.0000        0.0000        0.0000        0.0000        0.0000        6.0931        6.2945        6.0742        6.0080        5.9735        6.1872        6.4152        6.5339        6.6675        7.7627        8.0429        8.3850        9.0999       10.3664       11.0424       10.7202       10.4630       10.5269       10.7801       10.4463        9.8870        9.5538        9.0662        8.7714        8.6505        9.3135        9.6454        9.6543       10.1513       11.2100       11.9450       11.3378        9.9172       10.7542       11.0013       11.1497       11.6762       12.9311       14.0662       15.2768       15.5166       17.4106       17.7733       19.2036       20.8117       22.0440       22.5118       23.2714       25.0196       26.9942       27.9922       27.5517       25.9383       23.2757       22.2929       22.1905       22.7611       24.1248       25.1412        0.0000        0.0000        0.0000        0.0000        0.0000        0.0000        0.0000        0.0000        0.0000        0.0000        0.0000        0.0000        0.0000        0.0000        0.0000        0.0000        0.0000        0.0000        0.0000        0.0000
        0.0000        0.0000        0.0000        0.0000        0.0000        0.0000        0.0000        0.0000        0.0000        0.0000        0.0000        0.0000        0.0000        0.0000        0.0000        0.0000        0.0000        0.0000        0.0000        0.0000        0.0000        0.0000        0.0000        0.0000        0.0000        0.0000        0.0000        0.0000        0.0000        0.0000        0.0000        0.0000        0.0000        0.0000        0.0000        0.0000        0.0000        0.0000        0.0000        0.0000        0.0000        0.0000        0.0000        0.0000        0.0000        0.0000        0.0000        0.0000        0.0000        0.0000        0.0000        0.0000        0.0000       20.2665       19.1844       19.6289       20.7418       16.4291       12.2632        6.7700        0.0000        0.0000        0.0000        0.0000        0.0000        0.0000        0.0000        0.0000        0.0000        0.0000        0.0000        0.0000        0.0000        0.0000        0.0000        0.0000        0.0000        0.0000        0.0000        0.0000        0.0000        0.0000        0.0000        0.0000        0.0000        0.0000        0.0000        0.0000        0.0000        0.0000        0.0000        0.0000        0.0000        0.0000        0.0000        0.0000        0.0000        0.0000        0.0000        0.0000        0.0000        0.0000        0.0000        0.0000        0.0000        0.0000        0.0000        0.0000        0.0000        0.0000        0.0000        0.0000        0.0000        0.0000        0.0000        0.0000        0.0000        0.0000        0.0000        0.0000        0.0000        0.0000        0.0000        0.0000        0.0000        0.0000        0.0000        0.0000        0.0000        0.0000        0.0000        0.0000        0.0000        0.0000        0.0000        0.0000        0.0000        0.0000        0.0000        0.0000        0.0000        0.0000        0.0000        0.0000        0.0000        0.0000        0.0000        0.0000        0.0000        0.0000        0.0000        0.0000        0.0000        0.0000        0.0000        0.0000        0.0000        0.0000        0.0000        0.0000        0.0000        0.0000        0.0000        0.0000        0.0000        0.0000        0.0000        0.0000        0.0000        0.0000        5.5065        6.0484        6.0649        6.1855        5.9057        6.4403        5.9682        6.1893        6.6963        7.6713        7.9379        8.4533        8.9481       10.2718       11.0424       11.0900       11.0108       10.3552       10.0514        9.7628        9.2878        8.6988        8.5607        8.5497        8.2873        8.4982        8.5201        8.5740        8.6253        9.1537        9.8723       10.0445        9.7686       10.8086       11.1792       11.5886       11.8781       12.0594       12.1857       13.0957       14.1712       14.0222       14.3708       16.3278       18.2302       20.3662       21.4897       22.0334       22.9036       26.5985       30.0770       29.3833       29.0907       26.8523       26.1884       26.6295       26.7135       25.9185       25.9841       26.4644       27.2629        0.0000        0.0000        0.0000        0.0000        0.0000        0.0000        0.0000        0.0000        0.0000        0.0000        0.0000        0.0000        0.0000        0.0000        0.0000        0.0000        0.0000        0.0000
        0.0000        0.0000        0.0000        0.0000        0.0000        0.0000        0.0000        0.0000        0.0000        0.0000        0.0000        0.0000        0.0000        0.0000        0.0000        0.0000        0.0000        0.0000        0.0000        0.0000        0.0000        0.0000        0.0000        0.0000        0.0000        0.0000        0.0000        0.0000        0.0000        0.0000        0.0000        0.0000        0.0000        0.0000        0.0000        0.0000        0.0000        0.0000        0.0000        0.0000        0.0000        0.0000        0.0000        0.0000        0.0000        0.0000        0.0000        0.0000        0.0000        0.0000       20.1725       21.6295       20.8810       20.3150       18.4382       21.6686       23.3598       18.1215       13.8606        9.0286        6.3622        4.1107        0.0000        0.0000        0.0000        0.0000        0.0000        0.0000        0.0000        0.0000        0.0000        0.0000        0.0000        0.0000        0.0000        0.0000        0.0000        0.0000        0.0000        0.0000        0.0000        0.0000        0.0000        0.0000        0.0000        0.0000        0.0000        0.0000        0.0000        0.0000        0.0000        0.0000        0.0000        0.0000        0.0000        0.0000        0.0000        0.0000        0.0000        0.0000        0.0000        0.0000        0.0000        0.0000        0.0000        0.0000        0.0000        0.0000        0.0000        0.0000        0.0000        0.0000        0.0000        0.0000        0.0000        0.0000        0.0000        0.0000        0.0000        0.0000        0.0000        0.0000        0.0000        0.0000        0.0000        0.0000        0.0000        0.0000        0.0000        0.0000        0.0000        0.0000        0.0000        0.0000        0.0000        0.0000        0.0000        0.0000        0.0000        0.0000        0.0000        0.0000        0.0000        0.0000        0.0000        0.0000        0.0000        0.0000        0.0000        0.0000        0.0000        0.0000        0.0000        0.0000        0.0000        0.0000        0.0000        0.0000        0.0000        0.0000        0.0000        0.0000        0.0000        0.0000        0.0000        0.0000        0.0000        0.0000        0.0000        5.6336        5.5009        6.3889        6.1593        5.6986        5.4878        6.1932        6.1121        6.5598        6.7930        7.7300        8.1860        8.8180        9.4396       10.5046       11.3377       11.6977       11.3601       10.1080        9.8854        9.6798        9.0965        8.4666        8.6440        8.0243        7.7644        8.1727        8.2874        8.5322        8.4475        9.3227        9.8155       10.4486       10.0735       11.1090       10.8506       11.1113       11.1192       11.0867       11.5431       12.1633       12.7968       12.4510       12.8714       14.2818       15.9136       19.0826       19.7421       21.3303       22.5781       24.8072       28.1784       29.3005       29.7197       30.0147       32.3365       32.1925       31.8333       30.7457       29.9481       29.9951       31.0403        0.0000        0.0000        0.0000        0.0000        0.0000        0.0000        0.0000        0.0000        0.0000        0.0000        0.0000        0.0000        0.0000        0.0000       30.4638       33.2685       32.7065        0.0000
        0.0000        0.0000        0.0000        0.0000        0.0000        0.0000        0.0000        0.0000        0.0000        0.0000        0.0000        0.0000        0.0000        0.0000        0.0000        0.0000        0.0000        0.0000        0.0000        0.0000        0.0000        0.0000        0.0000        0.0000        0.0000        0.0000        0.0000        0.0000        0.0000        0.0000        0.0000        0.0000        0.0000        0.0000        0.0000        0.0000        0.0000        0.0000        0.0000        0.0000        0.0000        0.0000        0.0000        0.0000        0.0000        0.0000        0.0000        0.0000       18.9937       18.4794       18.4800       18.1735       18.1287       18.3250       20.4644       22.8280       21.3084       19.1529       14.7427        9.2286        6.8803        4.4664        3.3070        0.0000        0.0000        0.0000        0.0000        0.0000        0.0000        0.0000        0.0000        0.0000        0.0000        0.0000        0.0000        0.0000        0.0000        0.0000        0.0000        0.0000        0.0000        0.0000        0.0000        0.0000        0.0000        0.0000        0.0000        0.0000        0.0000        0.0000        0.0000        0.0000        0.0000        0.0000        0.0000        0.0000        0.0000        0.0000        0.0000        0.0000        0.0000        0.0000        0.0000        0.0000        0.0000        0.0000        0.0000        0.0000        0.0000        0.0000        0.0000        0.0000        0.0000        0.0000        0.0000        0.0000        0.0000        0.0000        0.0000        0.0000        0.0000        0.0000        0.0000        0.0000        0.0000        0.0000        0.0000        0.0000        0.0000        0.0000        0.0000        0.0000        0.0000        0.0000        0.0000        0.0000        0.0000        0.0000        0.0000        0.0000        0.0000        0.0000        0.0000        0.0000        0.0000        0.0000        0.0000        0.0000        0.0000        0.0000        0.0000        0.0000        0.0000        0.0000        0.0000        0.0000        0.0000        0.0000        0.0000        0.0000        0.0000        0.0000        0.0000        0.0000        0.0000        0.0000        0.0000        0.0000        5.8440        5.8085        5.7915        6.6605        6.1622        5.9612        6.2257        6.8780        6.6250        7.0381        6.9666        8.0539        8.5661        9.4309        9.7884       10.8931       11.7186       11.7300       11.3411       10.0964        9.9794        9.7895        9.5508        9.0068        8.0629        7.6008        7.3731        7.7866        7.8420        7.9561        8.2433        9.9361       10.9678       10.8916       10.0600       10.7696       10.8962       10.8774       11.1569       10.8396       10.4664       11.6090       11.4355       11.9526       12.4904       12.8810       13.5570       16.1232       18.8643       21.4599       23.4420       25.5755       27.6447       29.9385       31.0150       30.6852       34.7853       37.1065       35.8063       35.1912       36.0028       35.8647       34.8948       33.5730        0.0000        0.0000        0.0000        0.0000        0.0000        0.0000        0.0000        0.0000        0.0000       32.8964       33.3138       29.5141       28.5861       28.5427       29.8116       31.1117       32.9810
        0.0000        0.0000        0.0000        0.0000        0.0000        0.0000        0.0000        0.0000        0.0000        0.0000        0.0000        0.0000        0.0000        0.0000        0.0000        0.0000        0.0000        0.0000        0.0000        0.0000        0.0000        0.0000        0.0000        0.0000        0.0000        0.0000        0.0000        0.0000        0.0000        0.0000        0.0000        0.0000        0.0000        0.0000        0.0000        0.0000        0.0000        0.0000        0.0000        0.0000        0.0000        0.0000        0.0000        0.0000        0.0000        0.0000        0.0000        0.0000       17.8494       17.4494       15.3449       16.0416       17.6476       19.9265       19.1026       20.7627       20.1726       15.5909       13.3453        9.3318        6.2162        4.4411        4.3786        1.4461        1.2122        1.4290        0.2005        0.0000        0.0000        0.0000        0.0000        0.0000        0.0000        0.0000        0.0000        0.0000        0.0000        0.0000        0.0000        0.0000        0.0000        0.0000        0.0000        0.0000        0.0000        0.0000        0.0000        0.0000        0.0000        0.0000        0.0000        0.0000        0.0000        0.0000        0.0000        0.0000        0.0000        0.0000        0.0000        0.0000        0.0000        0.0000        0.0000        0.0000        0.0000        0.0000        0.0000        0.0000        0.0000        0.0000        0.0000        0.0000        0.0000        0.0000        0.0000        0.0000        0.0000        0.0000        0.0000        0.0000        0.0000        0.0000        0.0000        0.0000        0.0000        0.0000        0.0000        0.0000        0.0000        0.0000        0.0000        0.0000        0.0000        0.0000        0.0000        0.0000        0.0000        0.0000        0.0000        0.0000        0.0000        0.0000        0.0000        0.0000        0.0000        0.0000        0.0000        0.0000        0.0000        0.0000        0.0000        0.0000        0.0000        0.0000        0.0000        0.0000        0.0000        0.0000        0.0000        0.0000        0.0000        0.0000        0.0000        0.0000        0.0000        0.0000        0.0000        0.0000        5.6302        5.8863        5.9307        6.5017        6.1395        6.0858        6.3625        7.5147        7.5451        7.3604        7.6197        8.4620        8.9274        9.5705       10.3269       11.1464       11.1673       11.3210       11.1752       10.4890       10.3803       10.0417        9.5665        7.9416        7.6472        7.4318        7.1085        7.1586        7.2230        7.1907        7.5040        9.2481       10.8049       11.4451       10.0130        9.3774        9.7824       10.1024       10.6386       11.3420       10.8368       10.3850       11.2553       11.2971       11.8511       12.7924       13.7289       16.0297       17.9134       20.6817       22.4762       25.3618       28.1049       30.3025       31.5555       31.4627       35.0400       40.7205       40.4893       39.8791       41.0502       40.1079       39.3172        0.0000        0.0000        0.0000        0.0000        0.0000        0.0000       36.8307       32.5319       34.7223       33.6112       32.1500       31.6700       27.3799       27.1410       27.5961       28.2593        0.0000        0.0000
        0.0000        0.0000        0.0000        0.0000        0.0000        0.0000        0.0000        0.0000        0.0000        0.0000        0.0000        0.0000        0.0000        0.0000        0.0000        0.0000        0.0000        0.0000        0.0000        0.0000        0.0000        0.0000        0.0000        0.0000        0.0000        0.0000        0.0000        0.0000        0.0000        0.0000        0.0000        0.0000        0.0000        0.0000        0.0000        0.0000        0.0000        0.0000        0.0000        0.0000        0.0000        0.0000        0.0000        0.0000        0.0000        0.0000        0.0000        0.0000       20.0160       16.2273       14.8343       15.0488       14.8300       14.4684       15.8267       17.4974       14.9461       12.2318        8.3717        7.8552        7.0679        7.1822        5.9556        7.0134        6.3285        5.6381        4.8975        2.5956        2.1860        0.0000        0.0000        0.0000        0.0000        0.0000        0.0000        0.0000        0.0000        0.0000        0.0000        0.0000        0.0000        0.0000        0.0000        0.0000        0.0000        0.0000        0.0000        0.0000        0.0000        0.0000        0.0000        0.0000        0.0000        0.0000        0.0000        0.0000        0.0000        0.0000        0.0000        0.0000        0.0000        0.0000        0.0000        0.0000        0.0000        0.0000        0.0000        0.0000        0.0000        0.0000        0.0000        0.0000        0.0000        0.0000        0.0000        0.0000        0.0000        0.0000        0.0000        0.0000        0.0000        0.0000        0.0000        0.0000        0.0000        0.0000        0.0000        0.0000        0.0000        0.0000        0.0000        0.0000        0.0000        0.0000        0.0000        0.0000        0.0000        0.0000        0.0000        0.0000        0.0000        0.0000        0.0000        0.0000        0.0000        0.0000        0.0000        0.0000        0.0000        0.0000        0.0000        0.0000        0.0000        0.0000        0.0000        0.0000        0.0000        0.0000        0.0000        0.0000        0.0000        0.0000        0.0000        0.0000        0.0000        0.0000        0.0000        0.0000        4.8737        5.0109        5.1351        6.7455        6.4411        6.2325        6.7681        8.4287        8.5462        9.0913        8.9244        9.3309        9.2946        9.8560       10.6404       10.9353       10.6420       10.6362       10.6088       11.6078       11.8283       10.5983        9.9330        8.8429        8.4066        7.7090        7.0807        6.3900        6.3424        6.9376        7.1043        7.9436        9.6444       10.9457       10.1111        7.7834        7.5247        8.0817        8.3525       11.3581       11.4985       11.3093       12.2399       12.5176       13.4073       14.3684       15.4960       18.1405       21.1943       21.9959       23.5758       23.1618       28.1213       32.3965       35.0421       34.7982       39.9130       42.6990       45.4643       46.6263       46.4697       45.9204       46.3364       46.2776       44.6772       44.3693       44.1455       48.8071       45.4460       43.4963       38.8571       30.1754       28.5877       27.7445       25.9788       27.6764       28.4063       28.0335       29.7551        0.0000        0.0000
        0.0000        0.0000        0.0000        0.0000        0.0000        0.0000        0.0000        0.0000        0.0000        0.0000        0.0000        0.0000        0.0000        0.0000        0.0000        0.0000        0.0000        0.0000        0.0000        0.0000        0.0000        0.0000        0.0000        0.0000        0.0000        0.0000        0.0000        0.0000        0.0000        0.0000        0.0000        0.0000        0.0000        0.0000        0.0000        0.0000        0.0000        0.0000        0.0000        0.0000        0.0000        0.0000        0.0000        0.0000        0.0000        0.0000        0.0000        0.0000       12.7350       11.7781        9.8693       10.3586       10.1406       12.6211       14.6682       13.1027        8.3981        6.5428        6.5368        7.0778        7.3817        7.6963        6.9318        7.5483        8.1991        7.3351        5.1707        4.0902        2.8321        2.2042        0.0000        0.0000        0.0000        0.0000        0.0000        0.0000        0.0000        0.0000        0.0000        0.0000        0.0000        0.0000        0.0000        0.0000        0.0000        0.0000        0.0000        0.0000        0.0000        0.0000        0.0000        0.0000        0.0000        0.0000        0.0000        0.0000        0.0000        0.0000        0.0000        0.0000        0.0000        0.0000        0.0000        0.0000        0.0000        0.0000        0.0000        0.0000        0.0000        0.0000        0.0000        0.0000        0.0000        0.0000        0.0000        0.0000        0.0000        0.0000        0.0000        0.0000        0.0000        0.0000        0.0000        0.0000        0.0000        0.0000        0.0000        0.0000        0.0000        0.0000        0.0000        0.0000        0.0000        0.0000        0.0000        0.0000        0.0000        0.0000        0.0000        0.0000        0.0000        0.0000        0.0000        0.0000        0.0000        0.0000        0.0000        0.0000        0.0000        0.0000        0.0000        0.0000        0.0000        0.0000        0.0000        0.0000        0.0000        0.0000        0.0000        0.0000        0.0000        0.0000        0.0000        0.0000        0.0000        0.0000        0.0000        0.0000        0.0000        4.9207        5.5873        8.1330        7.4242        7.1314        0.0000        8.3853        9.3091        9.7150        0.0000        0.0000        0.0000        9.9050        9.8057       10.8970       11.3071       11.6532       11.6795       11.7788       11.6420       11.6806       10.6412       11.0724       11.4274       10.6000        9.0548        6.6688        6.2133        6.0734        6.4766        6.8499        7.8063        8.3450        8.9283        7.7724        6.6823        6.8353        7.0894       10.2402       10.7948       11.0692       12.4598       13.3890       14.3557       14.6421       15.9097       17.6735       20.1282       21.6810       24.5434       24.4612       27.7923       33.4049       35.3270       34.2083       38.2484       39.5221       41.6696       45.7097       48.5159       46.2635       45.9145       48.4096       47.9067       47.0199       46.4252       47.2619       46.3753       44.2530       40.0044       31.5136       27.9551       26.3755       26.0024       26.2094       27.3240       27.5961       28.7995        0.0000        0.0000
        0.0000        0.0000        0.0000        0.0000        0.0000        0.0000        0.0000        0.0000        0.0000        0.0000        0.0000        0.0000        0.0000        0.0000        0.0000        0.0000        0.0000        0.0000        0.0000        0.0000        0.0000        0.0000        0.0000        0.0000        0.0000        0.0000        0.0000        0.0000        0.0000        0.0000        0.0000        0.0000        0.0000        0.0000        0.0000        0.0000        0.0000        0.0000       20.6944       16.2172       15.1782        0.0000        0.0000        0.0000        0.0000        0.0000        0.0000        0.0000       10.9142        8.5618        7.2186        6.8759        6.8486        8.3177        8.8612        9.6442        7.7737        5.1571        5.6992        7.4778        8.8885        7.9210        7.3337        7.3468        7.9647        8.2848        6.9504        5.5094        3.6203        2.8110        0.0000        0.0000        0.0000        0.0000        0.0000        0.0000        0.0000        0.0000        0.0000        0.0000        0.0000        0.0000        0.0000        0.0000        0.0000        0.0000        0.0000        0.0000        0.0000        0.0000        0.0000        0.0000        0.0000        0.0000        0.0000        0.0000        0.0000        0.0000        0.0000        0.0000        0.0000        0.0000        0.0000        0.0000        0.0000        0.0000        0.0000        0.0000        0.0000        0.0000        0.0000        0.0000        0.0000        0.0000        0.0000        0.0000        0.0000        0.0000        0.0000        0.0000        0.0000        0.0000        0.0000        0.0000        0.0000        0.0000        0.0000        0.0000        0.0000        0.0000        0.0000        0.0000        0.0000        0.0000        0.0000        0.0000        0.0000        0.0000        0.0000        0.0000        0.0000        0.0000        0.0000        0.0000        0.0000        0.0000        0.0000        0.0000        0.0000        0.0000        0.0000        0.0000        0.0000        0.0000        0.0000        0.0000        0.0000        0.0000        0.0000        0.0000        0.0000        0.0000        0.0000        0.0000        0.0000        0.0000        0.0000        0.0000        0.0000        0.0000        0.0000        0.0000        0.0000        0.0000        0.0000        0.0000        0.0000        0.0000        0.0000        0.0000        0.0000        0.0000        0.0000       10.4726       11.2960       11.3893       11.1112       11.9021       11.5594       10.7971       10.6806       11.7840       13.0249       12.6679        9.8448        7.2132        6.7864        5.6879        5.4349        6.9278        7.6983        7.1693        7.1653        6.5171        6.2306        6.0972        6.6924        9.0695        9.7248       10.6621       11.6375       13.0190       13.4280       15.0430       17.2394       20.4686       20.9961       21.7124       23.6776       23.9720       26.4820       26.8568       30.5446       30.8359       34.7628       36.2387       39.7733       42.0962       45.1754       47.0161       46.9741       47.1156       46.3272       47.2001       46.9567       46.2773       45.6152       42.7934       40.0579       31.8267       29.0384       27.2631       28.2083       28.6983       28.3180       28.3095        0.0000        0.0000        0.0000
        0.0000        0.0000        0.0000        0.0000        0.0000        0.0000        0.0000        0.0000        0.0000        0.0000        0.0000        0.0000        0.0000        0.0000        0.0000        0.0000        0.0000        0.0000        0.0000        0.0000        0.0000        0.0000        0.0000        0.0000        0.0000        0.0000        0.0000        0.0000        0.0000        0.0000        0.0000        0.0000        0.0000        0.0000        0.0000        0.0000        0.0000        0.0000       20.4992       17.2742       15.8300       14.3858       13.5704       16.1432       14.4750       14.5226        9.7138        7.4906       10.6257        8.0779        6.6677        6.3644        5.7764        6.8729        7.7882        8.1732        6.7298        5.1148        6.1023        7.9098        8.2160        8.2748        8.9140        8.8889        9.6987        9.8950        8.2295        6.5390        4.8361        3.6210        2.8502        0.7238        0.0000        0.0000        0.0000        0.0000        0.0000        0.0000        0.0000        0.0000        0.0000        0.0000        0.0000        0.0000        0.0000        0.0000        0.0000        0.0000        0.0000        0.0000        0.0000        0.0000        0.0000        0.0000        0.0000        0.0000        0.0000        0.0000        0.0000        0.0000        0.0000        0.0000        0.0000        0.0000        0.0000        0.0000        0.0000        0.0000        0.0000        0.0000        0.0000        0.0000        0.0000        0.0000        0.0000        0.0000        0.0000        0.0000        0.0000        0.0000        0.0000        0.0000        0.0000        0.0000        0.0000        0.0000        0.0000        0.0000        0.0000        0.0000        0.0000        0.0000        0.0000        0.0000        0.0000        0.0000        0.0000        0.0000        0.0000        0.0000        0.0000        0.0000        0.0000        0.0000        0.0000        0.0000        0.0000        0.0000        0.0000        0.0000        0.0000        0.0000        0.0000        0.0000        0.0000        0.0000        0.0000        0.0000        0.0000        0.0000        0.0000        0.0000        0.0000        0.0000        0.0000        0.0000        0.0000        0.0000        0.0000        0.0000        0.0000        0.0000        0.0000        0.0000        0.0000        0.0000        0.0000        0.0000        0.0000        0.0000        0.0000        0.0000        0.0000        0.0000       11.3028       11.5057       10.9290       11.0317       10.7331        9.9669        9.3221        9.2921        9.5052        8.9251        7.6420        6.2088        6.0576        5.0538        4.7379        5.8956        6.2486        6.0577        6.5838        5.9647        5.9032        6.4769        6.7211        9.5701        9.6839        9.7755       10.8348       12.5400       13.4579       14.7477       16.1747       18.8213       18.8333       20.6816       21.0909       20.8140       20.9133       21.3666       22.7741       26.0135       30.9921       39.9252       40.2483       40.5134       41.7173       42.1286       43.6289       44.9767       43.2488       42.7036       40.7220       42.3796       41.8777       40.1839       37.7646       31.8006       29.2584       27.8257       29.2119       29.5585       28.5849        0.0000        0.0000        0.0000        0.0000
        0.0000        0.0000        0.0000        0.0000        0.0000        0.0000        0.0000        0.0000        0.0000        0.0000        0.0000        0.0000        0.0000        0.0000        0.0000        0.0000        0.0000        0.0000        0.0000        0.0000        0.0000        0.0000        0.0000        0.0000        0.0000        0.0000        0.0000        0.0000        0.0000        0.0000        0.0000        0.0000        0.0000        0.0000        0.0000        0.0000        0.0000       27.7240       25.0052       22.7519       20.4579       17.8857       16.7302       13.1066       12.8627       11.7632       10.9403        7.7475        7.3981        7.2533        6.4102        6.0767        4.2733        6.5245       12.3564       12.6528       15.2156       11.1624        8.3543        8.4021        9.5048       10.1261        9.0116       11.5430       11.4322       10.9402       10.0594        8.2712        6.5961        5.2010        4.2549        1.9963        0.0000        0.0000        0.0000        0.0000        0.0000        0.0000        0.0000        0.0000        0.0000        0.0000        0.0000        0.0000        0.0000        0.0000        0.0000        0.0000        0.0000        0.0000        0.0000        0.0000        0.0000        0.0000        0.0000        0.0000        0.0000        0.0000        0.0000        0.0000        0.0000        0.0000        0.0000        0.0000        0.0000        0.0000        0.0000        0.0000        0.0000        0.0000        0.0000        0.0000        0.0000        0.0000        0.0000        0.0000        0.0000        0.0000        0.0000        0.0000        0.0000        0.0000        0.0000        0.0000        0.0000        0.0000        0.0000        0.0000        0.0000        0.0000        0.0000        0.0000        0.0000        0.0000        0.0000        0.0000        0.0000        0.0000        0.0000        0.0000        0.0000        0.0000        0.0000        0.0000        0.0000        0.0000        0.0000        0.0000        0.0000        0.0000        0.0000        0.0000        0.0000        0.0000        0.0000        0.0000        0.0000        0.0000        0.0000        0.0000        0.0000        0.0000        0.0000        0.0000        0.0000        0.0000        0.0000        0.0000        0.0000        0.0000        0.0000        0.0000        0.0000        0.0000        0.0000        0.0000        0.0000        0.0000        0.0000        7.1570        7.1748        8.3261        9.9653       11.3484        0.0000       11.6216       11.7879       10.6898       10.3453       10.6955       10.2370       11.8552       10.5679       11.3423        9.6352        5.7224        5.2467        4.6385        3.9925        4.9299        5.2866        5.3850        6.2835        6.1928        6.6740        7.5506        8.3881        8.3144        8.1520        8.4334        8.6138       10.7115       12.0717       13.3289       13.7449       14.8364       15.7452       17.7725       17.7483       17.2958       18.0553       19.1685       20.6471       20.1053       23.3427       30.1879       32.3937       35.4371       38.7941       40.4611       40.8460       39.2229       39.7188       37.4022       35.5228       31.0855       31.2701       31.0422       29.7305       28.3365       27.0497       27.3045       27.7462       28.0239       26.0331        0.0000        0.0000        0.0000        0.0000
        0.0000        0.0000        0.0000        0.0000        0.0000        0.0000        0.0000        0.0000        0.0000        0.0000        0.0000        0.0000        0.0000        0.0000        0.0000        0.0000        0.0000        0.0000        0.0000        0.0000        0.0000        0.0000        0.0000        0.0000        0.0000        0.0000        0.0000        0.0000        0.0000        0.0000        0.0000        0.0000        0.0000        0.0000        0.0000        0.0000        0.0000       28.7518       26.0575       24.2582       21.7600       18.6526       15.9964       11.0659        8.5609        6.7883        6.3165        3.7556        2.3165        1.8814        3.5748        4.1152        3.1151        3.3502        6.3832        3.8629        4.2130        4.2932        3.1902        5.4398        6.6937        9.0734       11.3511       12.3465       11.9074       11.1810       10.2448        8.9620        7.3851        6.1858        5.0923        2.4873        1.4822        0.0000        0.0000        0.0000        0.0000        0.0000        0.0000        0.0000        0.0000        0.0000        0.0000        0.0000        0.0000        0.0000        0.0000        0.0000        0.0000        0.0000        0.0000        0.0000        0.0000        0.0000        0.0000        0.0000        0.0000        0.0000        0.0000        0.0000        0.0000        0.0000        0.0000        0.0000        0.0000        0.0000        0.0000        0.0000        0.0000        0.0000        0.0000        0.0000        0.0000        0.0000        0.0000        0.0000        0.0000        0.0000        0.0000        0.0000        0.0000        0.0000        0.0000        0.0000        0.0000        0.0000        0.0000        0.0000        0.0000        0.0000        0.0000        0.0000        0.0000        0.0000        0.0000        0.0000        0.0000        0.0000        0.0000        0.0000        0.0000        0.0000        0.0000        0.0000        0.0000        0.0000        0.0000        0.0000        0.0000        0.0000        0.0000        0.0000        0.0000        0.0000        0.0000        0.0000        0.0000        0.0000        0.0000        0.0000        0.0000        0.0000        0.0000        0.0000        0.0000        0.0000        0.0000        0.0000        0.0000        0.0000        0.0000        0.0000        0.0000        0.0000        0.0000        3.7176        3.8538        3.5303        4.0003        5.8056        6.6397        7.6246        8.7437       10.4298       10.7860       10.6951       10.7042       10.1940        9.5747        9.5506        8.1821        9.4193        8.7728        7.2416        7.2840        4.4317        3.7884        3.8245        3.6259        4.8413        5.3686        5.2277        5.5912        6.2460        6.1231        6.7677        6.7261        6.6715        6.7552        6.6521        8.0723       10.2070       11.6203       12.4158       13.4399       13.8265       13.8052       14.3872       14.7998       14.9612       14.6925       15.5449       17.1597       16.6068       16.9139       21.9867       29.7367       34.3248       33.6242       32.2255       32.2517       31.7791       31.8819       30.3892       28.9345       28.6004       28.5995       28.2107       26.8483       28.0273       28.1778       29.2480       30.4760       30.1419        0.0000        0.0000        0.0000        0.0000        0.0000
        0.0000        0.0000        0.0000        0.0000        0.0000        0.0000        0.0000        0.0000        0.0000        0.0000        0.0000        0.0000        0.0000        0.0000        0.0000        0.0000        0.0000        0.0000        0.0000        0.0000        0.0000        0.0000        0.0000        0.0000        0.0000        0.0000        0.0000        0.0000        0.0000        0.0000        0.0000        0.0000        0.0000        0.0000        0.0000        0.0000       29.8862       27.0066       24.0996       22.7054       20.5947       18.1750       15.8308       10.2899        7.7565        6.1202        5.1022        2.5789        1.8141        1.7100        2.2420        3.5139        4.9669        3.4202        3.1671        3.8008        2.8875        2.3527        2.3017        6.3705        6.4881        8.5385       11.6569       13.4303       12.9314       11.4589       10.3537        8.9164        8.3501        7.1267        5.4890        2.9574        0.0000        0.0000        0.0000        0.0000        0.0000        0.0000        0.0000        0.0000        0.0000        0.0000        0.0000        0.0000        0.0000        0.0000        0.0000        0.0000        0.0000        0.0000        0.0000        0.0000        0.0000        0.0000        0.0000        0.0000        0.0000        0.0000        0.0000        0.0000        0.0000        0.0000        0.0000        0.0000        0.0000        0.0000        0.0000        0.0000        0.0000        0.0000        0.0000        0.0000        0.0000        0.0000        0.0000        0.0000        0.0000        0.0000        0.0000        0.0000        0.0000        0.0000        0.0000        0.0000        0.0000        0.0000        0.0000        0.0000        0.0000        0.0000        0.0000        0.0000        0.0000        0.0000        0.0000        0.0000        0.0000        0.0000        0.0000        0.0000        0.0000        0.0000        0.0000        0.0000        0.0000        0.0000        0.0000        0.0000        0.0000        0.0000        0.0000        0.0000        0.0000        0.0000        0.0000        0.0000        0.0000        0.0000        0.0000        0.0000        0.0000        0.0000        0.0000        0.0000        0.0000        0.0000        0.0000        0.0000        0.0000        0.0000        0.0000        0.0000        4.5118        4.3121        4.1563        4.1502        3.8446        3.1756        3.5727        5.6551        6.2595        6.8979        7.6666        9.5180        9.9087       10.3040       10.0986        9.4881        7.7387        7.3931        7.2224        8.2429        6.7760        6.7703        7.3003        4.1526        3.5946        3.1548        2.9896        4.3810        5.2936        4.4392        5.2576        5.2503        6.0322        6.5105        6.7178        6.1270        5.7114        5.8763        7.2812        9.7754       10.0201       10.0643       12.2966       13.6346       12.7362       12.4134       13.7511       13.7844       13.9828       14.1848       15.3272       15.2199       15.5290       17.6377       23.6587       30.7337       26.7394       26.6151       28.9223       26.6357       27.7362       27.0004       27.3673       27.3352       27.3027       28.8414       31.3796       35.4635       36.2738       38.6144       39.3641       37.8176        0.0000        0.0000        0.0000        0.0000        0.0000
        0.0000        0.0000        0.0000        0.0000        0.0000        0.0000        0.0000        0.0000        0.0000        0.0000        0.0000        0.0000        0.0000        0.0000        0.0000        0.0000        0.0000        0.0000        0.0000        0.0000        0.0000        0.0000        0.0000        0.0000        0.0000        0.0000        0.0000        0.0000        0.0000        0.0000        0.0000        0.0000        0.0000        0.0000        0.0000       26.9912       23.1336       20.5154       19.2313       18.5113       17.1764       15.5337       13.3216        8.7517        7.0160        6.0560        5.1604        2.6743        3.2909        2.6300        2.5848        3.4629        3.8053        3.5930        2.8815        3.3400        3.8789        3.1665        3.2825        7.7163        7.8846        7.5993        9.1431       13.5802       12.7699       10.7657        9.4923        8.9095        8.0656        7.0670        5.4580        3.0297        0.0000        0.0000        0.0000        0.0000        0.0000        0.0000        0.0000        0.0000        0.0000        0.0000        0.0000        0.0000        0.0000        0.0000        0.0000        0.0000        0.0000        0.0000        0.0000        0.0000        0.0000        0.0000        0.0000        0.0000        0.0000        0.0000        0.0000        0.0000        0.0000        0.0000        0.0000        0.0000        0.0000        0.0000        0.0000        0.0000        0.0000        0.0000        0.0000        0.0000        0.0000        0.0000        0.0000        0.0000        0.0000        0.0000        0.0000        0.0000        0.0000        0.0000        0.0000        0.0000        0.0000        0.0000        0.0000        0.0000        0.0000        0.0000        0.0000        0.0000        0.0000        0.0000        0.0000        0.0000        0.0000        0.0000        0.0000        0.0000        0.0000        0.0000        0.0000        0.0000        0.0000        0.0000        0.0000        0.0000        0.0000        0.0000        0.0000        0.0000        0.0000        0.0000        0.0000        0.0000        0.0000        0.0000        0.0000        0.0000        0.0000        0.0000        0.0000        0.0000        0.0000        0.0000        0.0000        0.0000        0.0000        0.0000        0.0000        4.9955        4.8416        4.3408        4.5002        3.9362        3.9405        4.1299        4.8114        6.3341        6.2058        6.4574        6.9641        8.6378        8.8989        8.7782        9.0331        7.4738        6.4204        6.4165        5.5850        5.6464        5.7282        6.1431        4.9902        3.8201        3.5680        2.9447        3.1883        3.7693        4.0763        4.7621        4.4776        4.9684        5.9484        6.4100        6.5916        6.0232        6.2444        6.0027        7.1481        9.7686       10.5294       10.0367       10.0068       12.2476       12.7520       12.1301       12.7077       15.1770       14.5441       14.0791       15.0417       14.7782       16.2777       17.7647       20.2777       25.9867       30.1992       30.1455       28.9544       25.6724       24.8869       24.8968       26.1959       26.7018       28.2885       32.8398       36.9705       43.9574       46.6560       46.4132       45.6960       42.4473        0.0000        0.0000        0.0000        0.0000        0.0000
        0.0000        0.0000        0.0000        0.0000        0.0000        0.0000        0.0000        0.0000        0.0000        0.0000        0.0000        0.0000        0.0000        0.0000        0.0000        0.0000        0.0000        0.0000        0.0000        0.0000        0.0000        0.0000        0.0000        0.0000        0.0000        0.0000        0.0000        0.0000        0.0000        0.0000        0.0000        0.0000        0.0000        0.0000        0.0000        8.9500        7.5522        7.1254        6.0565       10.8033       10.7606       10.5250        8.9838        6.2626        5.6906        4.5916        4.0735        2.6386        2.2389        2.3532        2.7547        3.2561        3.7441        4.7272        6.2656        9.4482       14.6686        5.8291        4.7899        8.6962        8.7593        8.6160        9.5774       10.4113       10.1974        7.2640        6.7892        8.1698        6.9577        6.6858        5.1798        4.4718        0.0000        0.0000        0.0000        0.0000        0.0000        0.0000        0.0000        0.0000        0.0000        0.0000        0.0000        0.0000        0.0000        0.0000        0.0000        0.0000        0.0000        0.0000        0.0000        0.0000        0.0000        0.0000        0.0000        0.0000        0.0000        0.0000        0.0000        0.0000        0.0000        0.0000        0.0000        0.0000        0.0000        0.0000        0.0000        0.0000        0.0000        0.0000        0.0000        0.0000        0.0000        0.0000        0.0000        0.0000        0.0000        0.0000        0.0000        0.0000        0.0000        0.0000        0.0000        0.0000        0.0000        0.0000        0.0000        0.0000        0.0000        0.0000        0.0000        0.0000        0.0000        0.0000        0.0000        0.0000        0.0000        0.0000        0.0000        0.0000        0.0000        0.0000        0.0000        0.0000        0.0000        0.0000        0.0000        0.0000        0.0000        0.0000        0.0000        0.0000        0.0000        0.0000        0.0000        0.0000        0.0000        0.0000        0.0000        0.0000        0.0000        0.0000        0.0000        0.0000        0.0000        0.0000        0.0000        0.0000        0.0000        0.0000        6.5390        4.9716        4.2074        3.8001        4.1144        4.9265        4.9795        4.9096        5.1724        6.0530        5.4875        6.2339        5.4642        7.0908        8.2018        7.0906        6.2654        5.9026        4.7649        4.7630        4.6249        4.5253        4.1002        4.8902        4.5058        4.3742        3.5693        3.3036        4.0711        4.2090        3.9202        4.0198        3.8855        4.3660        5.2638        6.5478        7.3022        7.9550        7.9293        7.5468        7.3495        7.7687        9.2033        8.9528        8.7783       10.0178       10.4574       11.5208       11.3897       10.9486       11.5984       12.3619       12.5173       13.1165       13.0750       13.3340       14.4685       13.6183       15.4768       17.4941       17.6984       16.7470       16.9661       17.1381       18.6806       23.8591       26.4961       29.6460       33.6649       47.3122       50.7777       50.5522       49.4817        0.0000        0.0000        0.0000        0.0000        0.0000        0.0000
        0.0000        0.0000        0.0000        0.0000        0.0000        0.0000        0.0000        0.0000        0.0000        0.0000        0.0000        0.0000        0.0000        0.0000        0.0000        0.0000        0.0000        0.0000        0.0000        0.0000        0.0000        0.0000        0.0000        0.0000        0.0000        0.0000        0.0000        0.0000        0.0000        0.0000        0.0000        0.0000        0.0000        0.0000        0.0000        7.1001        5.6983        4.4643        4.1470        8.5536        9.6497        9.3330        7.9960        5.5825        4.6039        4.0879        3.7511        2.6748        2.7369        3.2871        4.5475        7.2479        7.6142       10.1594       10.8368        9.5120        6.3073        5.9900        7.4279       10.2739       11.0628       10.9706       10.7722       11.2134        8.7665        7.3125        6.5330        7.0974        6.6217        6.0462        5.2502        0.0000        0.0000        0.0000        0.0000        0.0000        0.0000        0.0000        0.0000        0.0000        0.0000        0.0000        0.0000        0.0000        0.0000        0.0000        0.0000        0.0000        0.0000        0.0000        0.0000        0.0000        0.0000        0.0000        0.0000        0.0000        0.0000        0.0000        0.0000        0.0000        0.0000        0.0000        0.0000        0.0000        0.0000        0.0000        0.0000        0.0000        0.0000        0.0000        0.0000        0.0000        0.0000        0.0000        0.0000        0.0000        0.0000        0.0000        0.0000        0.0000        0.0000        0.0000        0.0000        0.0000        0.0000        0.0000        0.0000        0.0000        0.0000        0.0000        0.0000        0.0000        0.0000        0.0000        0.0000        0.0000        0.0000        0.0000        0.0000        0.0000        0.0000        0.0000        0.0000        0.0000        0.0000        0.0000        0.0000        0.0000        0.0000        0.0000        0.0000        0.0000        0.0000        0.0000        0.0000        0.0000        0.0000        0.0000        0.0000        0.0000        0.0000        0.0000        0.0000        0.0000        0.0000        6.1125        5.9919        0.0000        6.7150        5.9028        5.0048        3.4326        3.3126        3.0798        3.0886        3.6252        3.1326        3.0045        3.1123        4.2095        4.1739        4.0073        3.9552        4.6966        5.1634        5.1322        6.4715        5.7076        6.0562        5.9325        4.6775        4.7212        4.0092        3.7591        3.1879        3.5229        3.6968        4.2863        4.5422        4.0908        3.7759        4.0256        4.7835        4.0585        3.8751        5.8558        6.9723        8.4388        9.1379        7.9820        6.9751        8.0613        9.4638        9.9521       11.4076       11.5654       10.0178        9.5325        9.7349       10.9186       11.5195       11.7243       14.7870       13.5196       15.4736       15.7335       15.9885       12.6467       12.7707       13.7849       14.3028       14.1955       15.7128       18.1418       21.5878       25.7342       27.5883       32.2175       37.2946       50.8442       55.5880       55.7520        0.0000        0.0000        0.0000        0.0000        0.0000        0.0000        0.0000
        0.0000        0.0000        0.0000        0.0000        0.0000        0.0000        0.0000        0.0000        0.0000        0.0000        0.0000        0.0000        0.0000        0.0000        0.0000        0.0000        0.0000        0.0000        0.0000        0.0000        0.0000        0.0000        0.0000        0.0000        0.0000        0.0000        0.0000        0.0000        0.0000       62.9281       52.3869       29.7467       21.8810       16.6060       13.9842        5.9868        5.4771        4.3053        3.7736        8.3216       10.1316        8.4476        7.3683        5.1045        4.5996        4.2845        4.5897        3.1818        4.4782        4.4399        5.3475       10.2367       10.6622       13.0380       14.6097       10.6482        7.1146       13.7852       17.4609       13.7756       12.7212       13.3937       13.4346       11.1994        9.4085        7.2215        6.8483        7.1793        6.7411        6.1786        5.3075        5.5927        5.1013        0.0000        0.0000        0.0000        0.0000        0.0000        0.0000        0.0000        0.0000        0.0000        0.0000        0.0000        0.0000        0.0000        0.0000        0.0000        0.0000        0.0000        0.0000        0.0000        0.0000        0.0000        0.0000        0.0000        0.0000        0.0000        0.0000        0.0000        0.0000        0.0000        0.0000        0.0000        0.0000        0.0000        0.0000        0.0000        0.0000        0.0000        0.0000        0.0000        0.0000        0.0000        0.0000        0.0000        0.0000        0.0000        0.0000        0.0000        0.0000        0.0000        0.0000        0.0000        0.0000        0.0000        0.0000        0.0000        0.0000        0.0000        0.0000        0.0000        0.0000        0.0000        0.0000        0.0000        0.0000        0.0000        0.0000        0.0000        0.0000        0.0000        0.0000        0.0000        0.0000        0.0000        0.0000        0.0000        0.0000        0.0000        0.0000        0.0000        0.0000        0.0000        0.0000        0.0000        0.0000        0.0000        0.0000        0.0000        0.0000        0.0000        0.0000        0.0000        4.6197        4.8188        5.0028        5.5485        5.5996        5.0974        4.6245        3.0365        2.7749        2.1189        2.7152        3.5177        3.0550        3.3964        4.2864        6.6759        4.3515        4.2226        3.8369        3.7907        4.4046        4.5559        4.2802        4.8480        6.7362        7.7397        5.2386        5.5004        5.6846        4.1603        7.6996        3.4692        3.0540        3.5213        3.8763        3.2311        3.3511        3.2405        4.0495        4.0943        5.2932        5.6573        6.4257        7.1800        8.3081        9.0711        9.9316        9.9059       10.9314       10.7335       11.2724       12.9800       11.1168       11.4091       14.2004       14.6893       18.1693       22.1463       22.4289       17.5106       16.8254       15.8106       16.7738       14.0804       13.7948       13.4268       15.9406       15.9943       17.9536       21.4989       27.6807       31.7631       35.4746       38.8604       42.4632       53.5104       57.5956        0.0000        0.0000        0.0000        0.0000        0.0000        0.0000        0.0000        0.0000
        0.0000        0.0000        0.0000        0.0000        0.0000        0.0000        0.0000        0.0000        0.0000        0.0000        0.0000        0.0000        0.0000        0.0000        0.0000        0.0000        0.0000        0.0000        0.0000        0.0000        0.0000        0.0000        0.0000        0.0000        0.0000        0.0000       57.0131       58.7725       55.9897       50.5007       43.3030       25.2805       19.5417       15.9891       15.7852       12.5210        6.0514        5.0936        4.6535        8.9244       10.5259        8.3869        8.1045        5.7304        5.1466        5.3252        6.1911        4.9195        5.3799        6.0606        6.4968        8.4867       10.5422       11.0815       12.0771        7.9911        9.3048        7.9088        7.1799       14.2299       12.7870       11.6156       10.1157        8.5568        7.0447        6.1125        5.7460        6.8512        6.4299        6.3920        6.0384        5.7708        5.3638        3.9574        3.7865        2.9426        2.5278        2.2724        2.1652        2.2459        1.8616        2.0178        0.0000        0.0000        0.0000        0.0000        0.0000        0.0000        0.0000        0.0000        0.0000        0.0000        0.0000        0.0000        0.0000        0.0000        0.0000        0.0000        0.0000        0.0000        0.0000        0.0000        0.0000        0.0000        0.0000        0.0000        0.0000        0.0000        0.0000        0.0000        0.0000        0.0000        0.0000        0.0000        0.0000        0.0000        0.0000        0.0000        0.0000        0.0000        0.0000        0.0000        0.0000        0.0000        0.0000        0.0000        0.0000        0.0000        0.0000        0.0000        0.0000        0.0000        0.0000        0.0000        0.0000        0.0000        0.0000        0.0000        0.0000        0.0000        0.0000        0.0000        0.0000        0.0000        0.0000        0.0000        0.0000        0.0000        0.0000        0.0000        0.0000        0.0000        0.0000        3.2833        3.5109        3.6993        3.7701        3.5571        0.0000        0.0000        0.0000        0.0000        2.6572        3.1280        3.3409        3.6030        3.9746        4.4042        4.8930        4.6159        4.6746        3.7158        3.5985        2.6723        2.8457        3.5124        3.1027        3.4846        3.8159        6.2791        8.1817        6.2516        4.8743        4.1585        4.4806        5.2919        5.6430        5.4763        6.9278        5.1525        3.9050        3.8291        5.6972        4.6517        8.4198        4.0458        3.1806        3.8303        2.9095        2.8428        3.4599        3.6080        4.7763        4.9536        4.4536        5.7341        7.1173        9.3371       10.7983       10.5582       10.4596       10.7431       11.5695       12.2999       13.6495       15.7041       16.7449       17.3525       19.0391       19.7319       21.6519       23.4770       24.5558       16.3613       15.1544       14.1600       15.0454       14.5583       15.6549       18.0472       20.5490       19.9195       22.0691       26.2538       30.1594       36.6657       42.2808       45.1539       47.9116       61.7110       64.0300        0.0000        0.0000        0.0000        0.0000        0.0000        0.0000        0.0000        0.0000
        0.0000        0.0000        0.0000        0.0000        0.0000        0.0000        0.0000        0.0000        0.0000        0.0000        0.0000        0.0000        0.0000        0.0000        0.0000        0.0000        0.0000        0.0000        0.0000        0.0000        0.0000        0.0000        0.0000        0.0000        0.0000       44.9130       42.2377       25.8235       24.1534       21.9003       19.6752       21.6535       18.1907       15.4721       14.6568       16.7687        9.6702        8.4469        9.2833        9.9721       10.2344       10.4023        9.1798        6.9867        6.1592        7.3486        8.9411       10.3130        8.9908       10.0585       11.8393       14.4985       14.8059       16.6176       17.5680       18.0928       20.6450       26.6080       25.6404       23.6709       21.6841       19.9191       17.7898       15.0653       11.9244        9.5891        6.5614        7.8818        7.3788        6.7275        6.7913        6.7443        5.7108        4.7297        4.3435        3.8441        3.7804        3.3767        2.6979        2.6830        2.8468        4.7264        5.4008        4.2769        0.0000        0.0000        0.0000        0.0000        0.0000        0.0000        0.0000        0.0000        0.0000        0.0000        0.0000        0.0000        0.0000        0.0000        0.0000        0.0000        0.0000        0.0000        0.0000        0.0000        0.0000        0.0000        0.0000        0.0000        0.0000        0.0000        0.0000        0.0000        0.0000        0.0000        0.0000        0.0000        0.0000        0.0000        0.0000        0.0000        0.0000        0.0000        0.0000        0.0000        0.0000        0.0000        0.0000        0.0000        0.0000        0.0000        0.0000        0.0000        0.0000        0.0000        0.0000        0.0000        0.0000        0.0000        0.0000        0.0000        0.0000        0.0000        0.0000        0.0000        0.0000        0.0000        0.0000        0.0000        0.0000        0.0000        0.0000        0.0000        2.3982        2.4947        2.7250        2.9361        2.9546        2.9261        2.6232        1.4723        1.2612        1.1807        1.2140        1.3380        1.5238        1.7042        2.1843        3.5959        3.6127        3.7564        4.2114        6.3679        5.2596        4.6397        4.4813        5.8504        5.8965        6.0042        6.3680        6.0340        6.1850        5.8468        5.6584        3.9197        4.0102        5.0986        4.8259        4.5482        4.8251        3.5078        2.9528        3.8740        4.3309        4.9101        3.8588        3.9787        2.9488        3.0153        5.7198        3.4617        4.9368        6.2884        5.9534        5.2159        5.8903        6.8101        6.7799        8.7454       12.1574       12.3275       13.1602       14.7028       14.3918       12.4966       13.1963       15.0521       18.5137       19.1689       19.4279       17.4965       16.8639       16.0718       16.8329       15.0273       14.5064       14.7834       16.8694       19.4942       21.7976       26.2201       27.9743       25.8005       26.1753       29.3986        0.0000        0.0000       53.6981       58.0772       58.5743       56.5099        0.0000        0.0000        0.0000        0.0000        0.0000        0.0000        0.0000        0.0000        0.0000
        0.0000        0.0000        0.0000        0.0000        0.0000        0.0000        0.0000        0.0000        0.0000        0.0000        0.0000        0.0000        0.0000        0.0000        0.0000        0.0000        0.0000        0.0000        0.0000        0.0000        0.0000        0.0000        0.0000        0.0000        0.0000        0.0000       33.8103       20.5565       18.9257       16.7517       14.0950       17.6599       15.9313       15.1531       13.9947       15.3764       11.0710       11.4099       11.3510       13.3582       11.2069       11.5716       10.5536       13.6512       20.4605       17.0512       17.1336       14.9539       14.4556       14.8930       16.6048       18.6345       18.9518       20.3755       22.5680       22.2643       26.2915       26.5631       24.5706       25.0003       24.0233       21.8008       20.2542       16.0407       13.9818       11.2375        9.3272       10.1440        8.6007        7.3651        7.1200        6.7549        5.8619        4.4863        4.1723        3.7877        3.6955        3.3201        2.9457        2.8990        3.2899        3.5260        2.3653        1.1621        0.9063        0.9951        0.0000        0.0000        0.0000        0.0000        0.0000        0.0000        0.0000        0.0000        0.0000        0.0000        0.0000        0.0000        0.0000        0.0000        0.0000        0.0000        0.0000        0.0000        0.0000        0.0000        0.0000        0.0000        0.0000        0.0000        0.0000        0.0000        0.0000        0.0000        0.0000        0.0000        0.0000        0.0000        0.0000        0.0000        0.0000        0.0000        0.0000        0.0000        0.0000        0.0000        0.0000        0.0000        0.0000        0.0000        0.0000        0.0000        0.0000        0.0000        0.0000        0.0000        0.0000        0.0000        0.0000        0.0000        0.0000        0.0000        0.0000        0.0000        0.0000        0.0000        0.0000        0.0000        0.0000        0.0000        0.0000        0.0000        2.0046        2.2004        2.1185        2.3102        2.6158        2.3718        2.0357        1.2846        1.0116        0.6992        0.6092        0.4349        0.5262        1.0150        1.5716        2.6970        3.3620        3.8095        4.5634        6.2319        6.0088        6.0618        5.8294        7.1354        7.4155        7.2709        7.1768        6.9322        6.8486        6.2756        6.4231        5.1902        4.8073        5.0336        6.6602        6.0511        6.0545        4.7074        3.7389        3.8438        3.9086       11.1991        3.7937        3.0053        2.9169        2.3700        2.5561        4.2309        5.3882        6.8899        6.0514        5.5851        6.3609        5.5399        6.7741       10.1048       11.3976       11.9549       12.0889       11.1835       14.2593       18.8190       24.6017       24.3442       23.4096       21.1183       17.9921       18.4575       18.6186       19.0943       19.7179       18.1302       17.7203       17.9399       20.4316       22.7108       24.4218       27.1176       29.8406       28.5461       29.2594        0.0000        0.0000        0.0000        0.0000        0.0000        0.0000        0.0000        0.0000        0.0000        0.0000        0.0000        0.0000        0.0000        0.0000        0.0000        0.0000
        0.0000        0.0000        0.0000        0.0000        0.0000        0.0000        0.0000        0.0000        0.0000        0.0000        0.0000        0.0000        0.0000        0.0000        0.0000        0.0000        0.0000        0.0000        0.0000        0.0000        0.0000        0.0000        0.0000        0.0000        0.0000        0.0000        0.0000       17.2455       15.5093       16.0564       11.4290       14.3429       14.8160       14.1128       14.6888       15.3658       18.4300       18.1396       17.8031       18.5467       14.7210       13.6730       13.2750       20.7489       22.7504       21.8150       23.6629       17.6945       14.3642       12.6096       14.8555       18.3391       21.1972       24.6684       25.2185       24.6008       24.3436       22.6395       21.2605       24.3619       24.7691       24.8057       22.8350       18.0450       15.0208       12.0739       10.1730       10.1841        8.5932        7.7214        6.7029        5.8709        6.0337        5.0493        4.2592        3.9901        3.6561        3.0892        2.9494        2.3253        3.0606        3.0092        2.4748        1.0618        0.4814        0.2671        0.3431        3.9915        3.1386        4.2173        0.0000        0.0000        0.0000        0.0000        0.0000        0.0000        0.0000        0.0000        0.0000        0.0000        0.0000        0.0000        0.0000        0.0000        0.0000        0.0000        0.0000        0.0000        0.0000        0.0000        0.0000        0.0000        0.0000        0.0000        0.0000        0.0000        0.0000        0.0000        0.0000        0.0000        0.0000        0.0000        0.0000        0.0000        0.0000        0.0000        0.0000        0.0000        0.0000        0.0000        0.0000        0.0000        0.0000        0.0000        0.0000        0.0000        0.0000        0.0000        0.0000        0.0000        0.0000        0.0000        0.0000        0.0000        0.0000        0.0000        0.0000        0.0000        0.0000        0.0000        0.0000        1.4107        1.7612        1.7497        1.7244        1.9533        2.0325        1.9826        1.6947        1.1192        1.0912        0.9331        0.9633        0.7574        0.6708        1.2465        1.8278        3.1994        3.9073        4.5570        5.1455        6.7676        6.7603        6.5858        6.4898        8.1742        8.1797        7.7991        7.3758        6.7562        7.0258        6.4943        6.2370        5.5535        5.8273        5.2800        5.6297        3.6662        4.9367        4.0748        2.7061        5.2218       10.2238        4.0078        2.0019        2.0970        2.7100        2.8947        2.5924        2.2879        2.8411        3.4684        6.4959        5.6234        5.5850        6.3288       12.4650       13.1223       11.5599       12.0092       13.4432       14.4346       20.8089       29.2813       30.4900       23.9017       24.1161       21.4381       21.4303       21.4733       23.7289       30.0082       26.2682       23.7746       25.1520       26.2289       26.1781       28.4728       32.0182       35.3831       37.7381       33.9476       34.8817        0.0000        0.0000        0.0000        0.0000        0.0000        0.0000        0.0000        0.0000        0.0000        0.0000        0.0000        0.0000        0.0000        0.0000        0.0000        0.0000
        0.0000        0.0000        0.0000        0.0000        0.0000        0.0000        0.0000        0.0000        0.0000        0.0000        0.0000        0.0000        0.0000        0.0000        0.0000        0.0000        0.0000        0.0000        0.0000        0.0000        0.0000        0.0000        0.0000        0.0000        0.0000        0.0000        0.0000       14.7807       12.3634       11.5308       12.0170       16.6929       17.4858       20.4694       16.8378       18.4987       21.9412       27.5506       17.9770       17.4881       14.3617       13.2152       12.5336       15.5534       19.9686       20.6724       21.4105       19.2442       12.6055       15.0612       21.3641       28.1209       22.4543       24.4432       24.9855       24.2322       21.6422       20.9388       25.0510       25.8464       24.7880       22.2121       19.4250       16.4775       14.1024       10.8804        9.4574       10.2426        8.9046        7.5678        6.8172        5.8854        4.5985        4.4056        4.3347        3.4877        3.2461        3.0352        2.6288        2.0629        2.5026        2.1603        2.1585        1.5060        0.7810        0.2146        0.3124        0.2490        0.0185        0.0007        0.0000        0.0000        0.0000        0.0000        0.0000        0.0000        0.0000        0.0000        0.0000        0.0000        0.0000        0.0000        0.0000        0.0000        0.0000        0.0000        0.0000        0.0000        0.0000        0.0000        0.0000        0.0000        0.0000        0.0000        0.0000        0.0000        0.0000        0.0000        0.0000        0.0000        0.0000        0.0000        0.0000        0.0000        0.0000        0.0000        0.0000        0.0000        0.0000        0.0000        0.0000        0.0000        0.0000        0.0000        0.0000        0.0000        0.0000        0.0000        0.0000        0.0000        0.0000        0.0000        0.0000        0.0000        0.0000        0.0000        0.0000        0.0000        0.0000        0.0000        0.0000        0.0000        1.4303        1.5526        1.5800        1.6743        1.7119        1.7012        1.6133        1.3708        1.7029        1.7611        1.5276        1.1844        1.4965        1.8269        1.9825        3.2145        3.9311        4.2359        4.9727        6.7709        8.2768        7.8262        7.5433        8.4782        9.0864        8.5711        7.8397        6.9627        7.3684        6.3635        5.9692        5.7593        6.5536        3.5683        3.5936        5.7640        6.0306        5.2997        4.5202        6.4570        8.9947        6.0418        5.0706        3.3707        3.2040        3.8052        4.3103        3.8512        3.4808        4.3027        7.4578        7.1378        7.0754        8.8197       16.4245       15.8284       14.7582       15.8014       19.8412       22.2927       27.2464       31.7921       30.1653       32.3787       29.0039       25.5400       26.2988       28.1003       31.2895       36.6490       35.2756       33.1845       30.8647       31.3396       33.7672       34.5615       40.8238       46.5998       46.1063       40.9493       44.2126        0.0000        0.0000        0.0000        0.0000        0.0000        0.0000        0.0000        0.0000        0.0000        0.0000        0.0000        0.0000        0.0000        0.0000        0.0000        0.0000
        0.0000        0.0000        0.0000        0.0000        0.0000        0.0000        0.0000        0.0000        0.0000        0.0000        0.0000        0.0000        0.0000        0.0000        0.0000        0.0000        0.0000        0.0000        0.0000        0.0000        0.0000        0.0000        0.0000        0.0000        0.0000        0.0000        0.0000        0.0000       13.5334       11.9838       12.2416       15.7425       20.9959       17.8272       17.3636       23.3124       22.4731       19.5389       17.9127       12.5575       10.2572        7.8631       11.6148       10.1220       13.9399       15.6590       17.0797       15.1127       15.4420       12.2462       17.1736       21.2276       21.9815       19.6382       20.6870       25.8744       26.6868       26.5641       23.2522       24.1078       22.4050       21.1610       19.1054       15.4952       14.4587       11.1048        9.0447        8.6605        8.1414        5.7564        4.7074        3.4088        3.4388        2.8652        3.2854        3.8339        3.2919        2.6225        2.4753        2.0880        2.8994        2.1038        1.8090        2.6480        2.8753        0.7558        0.6106        0.5956        0.4861        0.0361        0.0774        0.0000        0.0000        0.0000        0.0000        0.0000        0.0000        0.0000        0.0000        0.0000        0.0000        0.0000        0.0000        0.0000        0.0000        0.0000        0.0000        0.0000        0.0000        0.0000        0.0000        0.0000        0.0000        0.0000        0.0000        0.0000        0.0000        0.0000        0.0000        0.0000        0.0000        0.0000        0.0000        0.0000        0.0000        0.0000        0.0000        0.0000        0.0000        0.0000        0.0000        0.0000        0.0000        0.0000        0.0000        0.0000        0.0000        0.0000        0.0000        0.0000        0.0000        0.0000        0.0000        0.0000        0.0000        0.0000        0.0000        0.0000        0.0000        0.0000        0.0000        0.0000        0.0000        1.8132        1.7753        1.8472        1.8953        1.7039        1.6537        1.9398        1.6850        1.6999        1.5109        1.5100        2.1895        2.4959        3.4343        3.4476        3.9137        5.0921        5.5007        7.0329        8.4216        8.6094        8.1968        7.4430        7.7782        7.6538        8.2123        7.2702        7.0091        5.9270        5.7900        6.8112        4.8934        4.6080        5.0303        6.0985        6.1984        5.1410        6.4074        6.9340        5.7016        3.6301        2.5427        2.5346        2.6706        4.0317        4.8848        5.6981        5.9572        7.2836        8.0164        7.9538       10.0596       11.1411       13.3849       15.8364       17.7495       18.5546       20.1939       30.7008       33.8880       36.0912       32.5192       30.6238       28.5348       28.8503       31.3250       29.0980       28.3512       31.3009       31.1150       26.8891       24.5301       25.3458       26.9785       35.7915       41.7413       44.9782       46.2892       44.7859       47.0740        0.0000        0.0000        0.0000        0.0000        0.0000        0.0000        0.0000        0.0000        0.0000        0.0000        0.0000        0.0000        0.0000        0.0000        0.0000        0.0000
        0.0000        0.0000        0.0000        0.0000        0.0000        0.0000        0.0000        0.0000        0.0000        0.0000        0.0000        0.0000        0.0000        0.0000        0.0000        0.0000        0.0000        0.0000        0.0000        0.0000        0.0000        0.0000        0.0000        0.0000        0.0000        0.0000        0.0000        0.0000       14.3147       12.4430       12.8483       16.3433       18.1399       19.2222       20.5451       18.1511       22.8234       17.3610       15.4188       14.3677        9.8105        7.4548        9.5655       14.2104       13.4675        7.3405       12.5737       12.6536        7.0820        8.5381       10.9643       18.0697       20.9987       20.0333       21.1972       26.7989       28.7165       28.2078       22.6212       22.8272       20.9154       18.7569       17.1864       15.5315       14.5065       11.0801        9.3779        7.9345        7.2995        5.9883        4.5572        3.5449        3.9268        3.5315        3.5949        3.9434        3.5366        2.4886        1.7861        2.0739        2.4327        1.8141        1.4639        1.8680        1.7310        1.1392        0.3282        1.1339        0.0824        0.2322        0.0722        0.0000        0.0000        0.0000        0.0000        0.0000        0.0000        0.0000        0.0000        0.0000        0.0000        0.0000        0.0000        0.0000        0.0000        0.0000        0.0000        0.0000        0.0000        0.0000        0.0000        0.0000        0.0000        0.0000        0.0000        0.0000        0.0000        0.0000        0.0000        0.0000        0.0000        0.0000        0.0000        0.0000        0.0000        0.0000        0.0000        0.0000        0.0000        0.0000        0.0000        0.0000        0.0000        0.0000        0.0000        0.0000        0.0000        0.0000        0.0000        0.0000        0.0000        0.0000        0.0000        0.0000        0.0000        0.0000        0.0000        0.0000        0.0000        0.0000        0.0000        1.2929        1.8363        2.1035        1.8011        1.5599        1.5623        1.6889        1.7024        1.6856        1.3826        1.1281        1.3214        1.8228        2.4965        3.6662        4.8662        4.0296        4.2929        5.2709        6.3779        7.5913        8.2994        8.3209        7.3443        8.2041        8.1726        7.7457        8.4421        8.2735        8.7466        6.6704        6.0726        4.9741        5.0812        5.3289        6.4236        7.3262        6.6863        6.2991        6.1772        8.4656        4.3813        4.8897        4.7484        3.1013        2.6862        5.0593        6.1725        7.1476        7.2890        7.9946        9.0882       10.3490       13.1667       14.0668       15.7712       18.9266       21.8373       25.4179       25.5696       35.9965       37.4584       33.1079       28.8481       28.1065       32.9036       36.6805       34.7416       33.9426       34.9184       32.0539       31.6835       29.5454       27.6245       26.9248       28.6298       39.7027       43.8798       46.4485       50.9145       54.6170       56.8903        0.0000        0.0000        0.0000        0.0000        0.0000        0.0000        0.0000        0.0000        0.0000        0.0000        0.0000        0.0000        0.0000        0.0000        0.0000        0.0000
        0.0000        0.0000        0.0000        0.0000        0.0000        0.0000        0.0000        0.0000        0.0000        0.0000        0.0000        0.0000        0.0000        0.0000        0.0000        0.0000        0.0000        0.0000        0.0000        0.0000        0.0000        0.0000        0.0000        0.0000        0.0000        0.0000        0.0000        0.0000       13.5935       12.4809       12.9448       17.8672       19.8664       21.6721       21.3372       21.8506       17.9369       13.7898       12.0677       11.2254       12.3564       13.8507        9.7745       10.2095        4.8451        3.9693        3.8604        7.3941        6.4624        8.3282        9.7430       13.4653       14.2284       15.9386       19.0066       24.6290       27.7863       26.0305       21.3908       17.0729       15.7547       14.4140       12.1668       13.8289       14.1494       11.8552       10.2199        8.6013        6.3202        5.8866        3.9283        3.9889        4.5543        4.4833        3.8264        3.8564        2.9971        2.1539        1.7732        1.9866        2.0304        2.2215        1.8431        1.8577        1.4540        0.7446        0.6629        0.8351        0.7053        0.1551        0.0000        0.0000        0.0000        0.0000        0.0000        0.0000        0.0000        0.0000        0.0000        0.0000        0.0000        0.0000        0.0000        0.0000        0.0000        0.0000        0.0000        0.0000        0.0000        0.0000        0.0000        0.0000        0.0000        0.0000        0.0000        0.0000        0.0000        0.0000        0.0000        0.0000        0.0000        0.0000        0.0000        0.0000        0.0000        0.0000        0.0000        0.0000        0.0000        0.0000        0.0000        0.0000        0.0000        0.0000        0.0000        0.0000        0.0000        0.0000        0.0000        0.0000        0.0000        0.0000        0.0000        0.0000        0.0000        0.0000        0.0000        0.0000        0.0000        0.0000        0.6802        1.2515        1.6437        1.7681        1.6356        1.2592        1.3174        1.3350        1.4882        1.5390        1.4492        1.5746        1.7469        3.5811        2.6982        5.3935        6.8817        4.7872        4.8512        6.7728        6.6246        7.2054        6.9627        7.8605        7.0133        7.9690        7.6586        7.9385        8.8777        9.7947        8.4145        7.5285        6.9966        6.2527        6.7168        5.8880        5.6406        6.3385        4.9939        6.1602        7.6932        4.0220        3.4594        3.5769        3.9726        5.0584        5.5410        5.5418        6.8572        8.7761       11.3677       13.4933       14.2740       15.3467       18.9638       17.9776       23.0567       23.9304       26.1714       29.9164       34.3285       39.7876       39.3994       34.7376       33.4927       32.3701       37.3280       39.5207       37.9672       34.0414       36.7975       39.0362       35.8624       34.0243       30.4139       33.0238       35.6832       42.0109       45.3345       47.0307       54.8493       55.1810       55.5869       61.2266        0.0000        0.0000        0.0000        0.0000        0.0000        0.0000        0.0000        0.0000        0.0000        0.0000        0.0000        0.0000        0.0000        0.0000        0.0000
        0.0000        0.0000        0.0000        0.0000        0.0000        0.0000        0.0000        0.0000        0.0000        0.0000        0.0000        0.0000        0.0000        0.0000        0.0000        0.0000        0.0000        0.0000        0.0000        0.0000        0.0000        0.0000        0.0000        0.0000        0.0000        0.0000        0.0000       19.8143       13.3969       11.8240       13.9370       18.3458       18.2436       17.8851       19.2569       14.6347       17.1934       12.0215       10.5507       11.9092       15.0953       11.6409        7.2653        5.3698        4.8513        3.9332        4.3575        4.8528        5.0128        7.4575        8.0289       10.3123       10.3272       13.2603       14.8348       20.7482       22.3572       21.1921       15.2843       12.7878       10.8480       10.5302        9.4402       10.7633       12.2325        8.2598        8.2237        6.1791        5.2164        3.9786        2.6070        4.0124        3.9882        3.3018        3.1880        2.8604        2.4161        1.9866        1.4851        1.7261        1.8699        2.4450        2.3225        1.7812        1.3446        0.7260        0.7181        4.0781        4.7482        0.2572        0.2319        1.1303        0.5791        0.0000        0.0000        0.0000        0.0000        0.0000        0.0000        0.0000        0.0000        0.0000        0.0000        0.0000        0.0000        0.0000        0.0000        0.0000        0.0000        0.0000        0.0000        0.0000        0.0000        0.0000        0.0000        0.0000        0.0000        0.0000        0.0000        0.0000        0.0000        0.0000        0.0000        0.0000        0.0000        0.0000        0.0000        0.0000        0.0000        0.0000        0.0000        0.0000        0.0000        0.0000        0.0000        0.0000        0.0000        0.0000        0.0000        0.0000        0.0000        0.0000        0.0000        0.0000        0.0000        0.0000        0.0000        0.0000        0.0000        0.7894        0.8228        1.2308        1.2057        1.1955        1.2105        1.2707        1.0056        0.9899        1.0514        1.1935        1.1255        1.2602        1.3215        3.2200        2.7639        2.6337        2.9432        4.5648        4.9965        5.4345        6.1869        6.8795        6.8915        7.5649        8.1097        8.6711        8.7725        8.0174        7.9857        8.0438        7.8431        8.1926        7.9859        6.5317        7.1971        5.8654        5.6194        5.4645        5.2114        4.1838        3.8641        5.9637        6.5736        5.9010        6.1211        8.5461        8.4393        9.1655       10.9874       13.2788       16.0095       18.4065       18.7896       21.3249       23.2443       27.0981       31.2484       31.5251       32.3138       32.1370       40.0153       47.3228       46.9170       42.5344       40.6237       35.2573       40.4849       42.4288       41.2435       41.9770       45.4386       49.8861       52.7211       46.9259       39.2615       39.1594       39.8166       45.2804       52.7197       55.9181       58.4655       57.2527       59.0220        0.0000        0.0000        0.0000        0.0000        0.0000        0.0000        0.0000        0.0000        0.0000        0.0000        0.0000        0.0000        0.0000        0.0000        0.0000        0.0000
        0.0000        0.0000        0.0000        0.0000        0.0000        0.0000        0.0000        0.0000        0.0000        0.0000        0.0000        0.0000        0.0000        0.0000        0.0000        0.0000        0.0000        0.0000        0.0000        0.0000        0.0000        0.0000        0.0000        0.0000        0.0000        0.0000        0.0000       11.9732       11.6353        9.8202        9.6567        6.4648        6.4928        5.7871        6.4134        7.9620        8.7708        7.3386        6.8374        7.6911        7.1830        5.3023        4.7163        5.0798        5.1030        5.1827        5.4038        3.2561        2.6560        3.0118        3.7488        3.0877        3.7206        4.1746        4.6132        9.7346        9.7601        8.9139        8.1636        6.1139        5.9986        4.5837        4.2460        3.8485        4.6764        4.2532        2.7653        2.1720        1.4942        0.9984        1.2235        2.2311        4.0044        4.3520        3.8638        2.8060        2.2018        1.6935        1.2220        1.9124        2.6871        2.7988        3.3570        3.0524        2.5264        1.2094        1.5525        3.1308        4.4054        1.9599        0.3639        0.4897        0.8100        0.0660        0.1885        0.0748        0.3083        0.3880        0.3091        0.2903        0.6562        0.0000        0.0000        0.0000        0.0000        0.0000        0.0000        1.2777        1.4512        1.5726        1.9370        0.0000        0.0000        0.0000        0.0000        0.0000        0.0000        0.0000        0.0000        0.0000        0.0000        0.0000        0.0000        0.0000        0.0000        0.0000        0.0000        0.0000        0.0000        0.0000        0.0000        0.0000        0.0000        0.0000        0.0000        0.0000        0.0000        0.0000        0.0000        0.0000        0.0000        0.0000        0.0000        0.0000        0.0000        0.0000        0.0000        0.2275        0.1941        0.2975        0.5327        0.8616        1.0388        0.9339        0.9922        1.1732        1.0570        0.9480        1.2416        1.0464        0.6725        0.9002        1.0758        1.6262        2.7350        3.6349        4.0925        5.9162        7.3993        7.7342        8.1528        8.7686        9.8187        9.9457        9.7230        9.7798        9.0971        8.1899        8.4099        8.3608        7.5871        7.9202        7.9318        9.1051        8.6021        8.0223        7.3303        6.2753        7.5560        7.4978        6.5198        6.8427        7.6774        5.6239        9.1623        9.3885        8.5962        8.7192        9.6660       12.7207       14.8176       17.3858       19.4670       27.5330       27.5209       34.1604       35.3375       35.6022       37.6068       37.4741       38.6900       41.8373       42.7743       43.0037       43.8775       50.2880       52.4918       53.4591       55.9805       59.2483       59.2183       59.1142       58.4801       47.0498       40.6220       39.1806       46.2007       53.5597       53.6219       55.5642       57.9429       60.7574       60.9323        0.0000        0.0000        0.0000        0.0000        0.0000        0.0000        0.0000        0.0000        0.0000        0.0000        0.0000        0.0000        0.0000        0.0000        0.0000        0.0000
        0.0000        0.0000        0.0000        0.0000        0.0000        0.0000        0.0000        0.0000        0.0000        0.0000        0.0000        0.0000        0.0000        0.0000        0.0000        0.0000        0.0000        0.0000        0.0000        0.0000        0.0000        0.0000        0.0000        0.0000        0.0000        0.0000       12.2736       10.3264       10.7109        9.3698        7.1394        5.6393        3.6992        3.6572        3.0520        5.4363        5.4323        6.3920        6.5762        7.7448        9.6467        7.0229        5.4321        5.5127        9.0196       10.3726       12.8623        6.8257        3.1844        2.9937        3.0022        3.0651        3.7999        4.4354        4.1858        7.4965        5.7130        6.5043        5.3997        4.8451        4.3562        2.6524        4.0220        3.4714        3.2639        3.6959        2.3735        1.2725        1.6806        1.4175        1.6869        2.8138        3.3869        3.1189        3.2057        2.6958        2.0483        1.8752        1.8366        1.9643        2.4738        2.9188        3.1800        3.5530        3.8298        1.4701        1.6757        5.3878        4.0031        2.4018        0.9666        1.0501        0.5469        0.0763        0.2128        0.0680        0.4938        0.2943        0.3541        0.4849        0.7070        1.0609        1.0631        1.6401        1.1876        0.7035        0.5365        0.5765        0.5657        0.4769        0.7595        0.8761        1.0677        1.2844        1.5801        0.0000        0.0000        0.0000        0.0000        0.0000        0.0000        0.0000        0.0000        0.0000        0.0000        0.0000        0.0000        0.0000        0.0000        0.0000        0.0000        0.0000        0.0000        0.0000        0.0000        0.0000        1.7475        1.9016        1.8979        1.6230        0.6927        0.4281        0.5596        0.3834        0.2419        0.2576        0.2688        0.2689        0.2297        0.2428        0.2752        0.7064        0.9574        0.9324        0.9885        1.2070        1.2218        1.1687        1.1570        1.1075        0.8322        0.7855        1.1674        2.5301        2.8687        3.2636        4.0399        7.0862        8.6349       10.4360       10.8222       10.8460       11.2548       10.7403       10.0434        8.9378        8.2587        8.0930        8.7326        9.0806        7.8545        8.4702        9.0224        9.8984       10.6112       11.1563        9.4193        8.3819        8.5243        8.4307        6.3402        7.6351        6.0473        6.5818        7.9387        6.5607        8.4771        8.6245        9.1088       11.6716       15.1682       18.1713       26.0145       33.3766       30.8127       34.1973       37.0834       36.6700       39.7513       41.8192       44.0500       44.1110       45.7847       47.1960       47.1684       52.5521       56.5708       59.5804       62.4633       68.4992       69.3223       66.0146       62.2439       49.3536       42.7325       48.0381       49.3994       55.7407       58.2163       56.6436       62.4454        0.0000        0.0000        0.0000        0.0000        0.0000        0.0000        0.0000        0.0000        0.0000        0.0000        0.0000        0.0000        0.0000        0.0000        0.0000        0.0000        0.0000        0.0000
        0.0000        0.0000        0.0000        0.0000        0.0000        0.0000        0.0000        0.0000        0.0000        0.0000        0.0000        0.0000        0.0000        0.0000        0.0000        0.0000        0.0000        0.0000        0.0000        0.0000        0.0000        0.0000        0.0000        0.0000        0.0000        0.0000        9.4828        9.3725       10.2327        7.7760        7.5873        4.0337        3.4180        2.7046        1.8592        3.1665        5.0860        6.1230        6.5133        7.1152        7.2515        7.3852        7.7774        8.0863        7.5798        8.3563       10.8301       10.0820        4.0809        2.0788        1.8667        2.3204        3.0369        3.9129        2.3612        2.7750        5.0761        6.3996        4.4015        5.5365        1.3608        1.0113        0.7386        0.2064        0.0711        0.0437        0.0476        2.6200        2.6226        1.7806        2.1816        2.3721        2.1095        2.2022        1.8964        1.9445        1.3436        1.2745        1.1886        2.3380        2.2218        2.9247        2.7077        3.7885        4.0457        2.4361        2.1932        6.2309        2.7316        1.9975        1.9964        2.2804        1.3225        0.3617        0.2206        0.3837        1.1034        2.2399        1.2558        0.2559        0.3535        1.1086        1.9878        3.3744        2.7515        2.0347        1.4452        1.1926        1.2680        1.3326        1.3079        0.9264        0.7845        0.5554        0.8095        1.3292        1.6598        2.4949        0.0000        0.0000        0.0000        0.0000        0.0000        0.0000        0.0000        0.0000        0.0000        0.0000        0.0000        0.0000        1.5132        2.4561        2.3544        1.3022        1.5934        1.5949        1.9720        1.5865        1.7808        1.6114        1.5731        1.6283        0.9396        0.4476        0.3336        0.2617        0.2114        0.2223        0.2268        0.1960        0.3698        0.7182        0.8217        1.1181        1.1823        1.3396        1.2128        1.1669        1.0832        1.0779        0.9575        1.1487        1.8262        2.9775        3.6244        4.5354        5.2815        7.3092        8.5161        9.9221       10.4801       11.3931       11.1801       11.0990       10.4997        9.0651        8.3907        7.9590        8.5826        9.9016       10.9659       11.2618       11.4562       10.5322       10.9616       10.6176        9.1470        7.7505        8.0971        8.6792        6.4381        5.7063        8.7151        9.1662       12.2641        8.9541        7.4757        7.1574        9.3095       14.1791       14.1901       20.4280       26.6715       27.8611       30.8446       34.5353       35.5447       39.0501       42.3458       44.7944       44.4269       46.9234       49.7565       49.5692       51.8962       57.5965       61.6795       63.0374       64.5623       69.2305       73.8805       72.8595       69.3721       51.6255       50.9276       48.0638       47.8880        0.0000       53.7359       59.5380       63.5939        0.0000        0.0000        0.0000        0.0000        0.0000        0.0000        0.0000        0.0000        0.0000        0.0000        0.0000        0.0000        0.0000        0.0000        0.0000        0.0000        0.0000        0.0000
        0.0000        0.0000        0.0000        0.0000        0.0000        0.0000        0.0000        0.0000        0.0000        0.0000        0.0000        0.0000        0.0000        0.0000        0.0000        0.0000        0.0000        0.0000        0.0000        0.0000        0.0000        0.0000        0.0000        0.0000        0.0000        8.7928        7.8901        9.6098        8.4218        5.9796        5.6986        3.7971        3.1199        3.0135        3.2129        5.0446        4.1334        6.8019        4.7040        7.1139        8.2824        8.2980        6.1651       11.7510       12.0890       10.7506        9.1949        5.2458        4.8412        1.6653        2.3285        3.0394        5.5382        5.1175        1.8145        3.4508        5.5051        5.4070        4.6325        5.5755        2.1632        1.9578        1.3570        0.7094        0.3679        0.2561        0.0644        0.2084        0.3293        2.0240        1.7682        2.9416        1.6922        0.1854        0.8535        1.0223        1.0090        0.9388        1.6097        3.5352        4.8991        3.7711        3.4483        3.0494        3.1859        2.3326        1.8436        3.1145        3.0219        2.6617        1.7385        2.5037        2.2621        0.6746        0.3959        0.1856        0.3323        2.2076        1.4546        0.7293        1.2553        0.7375        1.3797        1.9876        1.4911        1.9574        2.4736        3.0758        2.7258        2.4820        2.1098        1.4132        0.6799        0.7461        0.7652        0.6329        0.7149        1.1357        1.1092        1.6450        1.4764        0.0000        0.0000        0.0000        0.0000        0.0000        0.0000        0.0000        0.0000        2.0769        2.0595        3.3030        2.9681        2.3467        1.0604        0.9906        1.4463        1.1218        1.4486        3.1853        1.9049        1.9812        1.6717        1.4468        0.9179        0.6238        0.7367        0.5288        0.4339        0.7641        0.9792        1.0541        1.2905        1.2560        1.3174        1.5173        1.5457        1.4324        1.7978        2.0232        1.8573        1.9503        2.1344        4.4726        4.3951        5.0475        6.9296        7.8330        7.9880        9.2736        9.9649       10.7308       10.9988       10.7698       11.2714        8.9254        8.2751        8.1553        8.6107        9.3654       11.7984       13.4451       12.1727       10.3041        9.6781        9.9614        9.7373        7.7660        6.7145        6.3397        5.9965        7.1506        9.8384       11.8186       11.4307        7.5324        7.9997        8.6939        9.7616       13.6752       15.8219       20.3179       23.0600       27.8374       33.6351       38.3962       42.6369       45.4817       48.6586       51.3838       51.5894       50.5477       52.8558       53.8149       55.0425       59.7558       59.8499       62.4384       65.4389       74.3976       77.4069       78.5672       74.1754       60.6077       53.4287        0.0000        0.0000        0.0000        0.0000        0.0000        0.0000        0.0000        0.0000        0.0000        0.0000        0.0000        0.0000        0.0000        0.0000        0.0000        0.0000        0.0000        0.0000        0.0000        0.0000        0.0000        0.0000        0.0000        0.0000
        0.0000        0.0000        0.0000        0.0000        0.0000        0.0000        0.0000        0.0000        0.0000        0.0000        0.0000        0.0000        0.0000        0.0000        0.0000        0.0000        0.0000        0.0000        0.0000        0.0000        0.0000        0.0000        7.4855        2.9307        3.2335        3.3442        3.7314        3.6849        2.9395        3.9141        3.6967        4.5363        4.1380        4.2350        4.9658        3.5252        3.9511        3.4248        3.7869        5.2466       10.7034       11.5061       12.9177       15.1033        6.5172        5.4358        3.1367        1.1323        0.8318        3.9571        0.3893        0.6351        0.6823        1.4184        3.2493        2.2524        2.3658        1.1331        1.2941        1.7147        1.3977        1.2979        0.9455        1.6649        0.8718        0.5342        0.5704        0.7416        4.4195        2.0292        1.2950        2.9401        1.8834        0.6311        1.0960        0.7723        0.8490        1.4593        1.8025        2.3657        2.1494        2.4057        2.6836        1.9925        1.9962        1.2742        1.4793        1.9261        1.7561        0.7532        1.4758        1.5101        0.8696        0.2062        0.1532        0.3462        0.3884        1.4421        1.1864        1.1685        0.8651        0.5733        0.8073        3.0027        3.2335        4.2785        4.4767        2.5404        2.4044        2.4848        3.5919        2.2035        1.1845        0.8990        0.5491        0.7993        0.6501        0.9944        1.1541        1.5470        2.2513        1.8329        1.0936        1.5433        2.3979        2.3070        0.9404        0.7708        1.0091        1.2677        1.2757        1.3178        2.2991        2.0959        1.0200        0.9205        1.1267        1.0453        1.2586        2.1837        3.5217        1.9084        1.3342        1.5359        1.1875        1.1744        1.0913        1.0037        0.9894        1.2773        1.7679        1.3814        1.6903        1.4529        1.4464        1.0773        0.9114        1.3416        1.6697        1.7874        1.5724        2.2761        2.6077        2.6988        2.8130        3.8935        5.3148        7.1952        8.2068        9.3249        9.3620       10.4228       11.0144       11.0873       10.5520        9.9700        9.5205        9.4162        9.8344        9.5681       11.2792       12.8840       11.6270        7.6385        7.6794        6.0164        5.8415        4.2553        4.4363        2.8893        3.7257        3.9958        4.6850        5.4126        6.1513        7.7474        9.4468       11.1813       13.9155       16.6479       19.4581       22.7381       26.5541       32.3405       38.2610       45.1605       49.9547       52.7066       54.7454       57.6341       56.0691       52.1690       54.3483       58.4095       61.4865       60.0409       59.3902       61.8201       65.7778       74.5121       79.0948       77.9564       72.7772       67.1327        0.0000        0.0000        0.0000        0.0000        0.0000        0.0000        0.0000        0.0000        0.0000        0.0000        0.0000        0.0000        0.0000        0.0000        0.0000        0.0000        0.0000        0.0000        0.0000        0.0000        0.0000        0.0000        0.0000        0.0000        0.0000
        0.0000        0.0000        0.0000        0.0000        0.0000        0.0000        0.0000        0.0000        0.0000        0.0000        0.0000        0.0000        0.0000        0.0000        0.0000        0.0000        0.0000        0.0000        8.0758        6.3648        5.1491        4.8010        4.1725        1.9458        1.5932        2.6415        3.5724        4.2808        3.8516        4.8213        3.6030        4.8246        4.8691        5.5432        4.6828        5.9623        6.4515        4.4631        3.6943        4.0587        4.2138        9.8569       11.9809       14.6445       12.0465        2.3743        3.5441        1.0659        1.8222        1.0422        0.9889        0.6992        0.2702        0.4752        0.6828        0.4413        0.3183        0.5110        0.7477        1.7588        1.6525        1.0643        0.9862        1.8508        1.9290        1.6068        1.0061        2.2889        2.0093        1.0643        0.7677        2.2379        1.8864        0.6246        0.8171        1.6506        2.7255        3.5897        2.7553        2.0371        1.3619        2.0078        2.0970        2.0852        2.2433        2.0903        1.9613        2.0347        1.8319        1.7049        1.4045        1.8692        1.6627        0.8483        0.4548        1.0390        1.7864        1.7545        1.3939        1.0623        0.8391        0.7143        1.0263        1.8860        1.0947        1.2540        1.2802        1.1327        0.7353        2.2678        3.2661        1.9647        1.4393        1.0678        1.3496        1.2178        1.1156        1.2346        2.1613        1.4674        0.9442        0.8541        0.2867        0.3802        0.3816        0.7891        0.6534        0.4958        1.0586        0.9782        0.4464        0.5315        0.9631        0.7845        0.5023        0.3906        0.3925        0.3296        0.4282        1.8515        1.7226        1.1047        0.4325        0.8202        0.6342        0.8865        1.0867        0.9584        0.6615        0.6763        0.8287        0.9223        1.0614        1.2962        1.3141        0.8776        0.6734        1.2214        1.5628        1.4281        1.6041        1.8128        2.1308        2.7695        2.8793        3.4881        4.6264        7.0752        8.2272        9.2685       10.2398       11.4172       11.5668       11.6558       11.0095       10.4616       10.8754       10.7327       10.3359       10.8382       10.5784       11.1191       11.4964        8.3845        5.2470        4.1658        3.5110        2.9846        1.5257        2.1287        3.2269        4.0691        3.6871        5.6692        5.9849        9.0252       11.0924       14.2729       16.8322       19.9352       23.1662       27.3372       29.9312       36.8906       45.1178       49.1465       51.4998       56.4341       60.1166       61.4117       60.9537       58.2785       59.9542       60.4161       62.8423       60.9566       62.3516       63.6310       65.3192       76.7992       81.9422        0.0000        0.0000        0.0000        0.0000        0.0000        0.0000        0.0000        0.0000        0.0000        0.0000        0.0000        0.0000        0.0000        0.0000        0.0000        0.0000        0.0000        0.0000        0.0000        0.0000        0.0000        0.0000        0.0000        0.0000        0.0000        0.0000        0.0000        0.0000
        0.0000        0.0000        0.0000        0.0000        0.0000        0.0000        0.0000        0.0000        0.0000        0.0000        0.0000        0.0000        0.0000        0.0000        0.0000        8.2270        7.4535        6.4223        5.3530        4.0065        2.9961        2.3485        2.3229        0.9910        0.5691        2.3619        4.7509        4.7103        8.6384        6.1004        7.9488        7.1957        6.2366        6.6660        5.6262        5.7909        2.9100        1.8754        1.2341        0.7006        0.6049        0.8986        2.1474        5.5528       16.0742       16.1977        7.3171        3.9490        4.2591        1.9699        1.0328        0.8987        0.5186        0.2362        0.5535        1.4620        1.4370        1.3821        1.5350        2.2920        1.3988        1.3663        1.2451        2.5510        2.5377        1.5009        1.4251        2.1937        0.8197        0.7091        0.5794        0.5782        0.9301        0.9036        2.2089        1.9415        1.4672        1.6079        1.1952        0.7690        0.8629        1.6971        1.6638        1.4773        1.5418        1.5942        1.6523        1.8202        1.6714        1.6145        1.7994        1.7953        1.9179        1.8209        0.8730        1.4497        1.7509        1.6925        1.3119        0.1517        0.1411        0.2101        0.3692        0.6426        0.9860        1.0783        1.5961        1.3339        1.2252        1.6912        1.1934        0.5106        0.6277        0.7205        0.7764        1.2313        1.1240        1.1956        0.7362        0.4045        0.2248        0.3615        0.4444        1.1847        1.1739        0.8346        0.3824        0.1743        0.5981        0.7707        0.5829        0.2098        0.1984        0.1463        0.1014        0.1361        0.1080        0.2863        0.4387        0.9916        0.7611        0.6857        0.5661        0.7132        0.3999        0.2518        0.2841        0.7282        0.7126        0.9675        0.8191        0.5272        0.5761        1.0963        1.0684        1.0119        1.1005        1.4491        1.2818        1.2960        1.3647        1.7048        2.4517        3.3135        3.6001        3.8003        4.4425        7.3463        8.5538        9.5747        9.9363       11.3310       11.6574       11.4154       11.3215       11.6416       12.0172       11.5291       10.4997       10.2731       10.2314        9.4882       10.4003        8.9267        6.0203        4.9960        2.9261        1.4592        1.0903        1.1326        5.4854        8.1179        7.6130        5.7349        6.9197       10.1967       12.9311       16.0022       18.8813       22.2534       27.2383       31.2106       34.7667       42.7646       48.0557       51.8851       55.6633       63.7322       67.8102       71.0638       70.2628       65.5105       62.7852       62.0373        0.0000       63.4421       64.9247       63.9869       67.5971       78.4105       83.4019        0.0000        0.0000        0.0000        0.0000        0.0000        0.0000        0.0000        0.0000        0.0000        0.0000        0.0000        0.0000        0.0000        0.0000        0.0000        0.0000        0.0000        0.0000        0.0000        0.0000        0.0000        0.0000        0.0000        0.0000        0.0000        0.0000        0.0000        0.0000
        0.0000        0.0000        0.0000        0.0000        0.0000        0.0000        0.0000        0.0000        0.0000        0.0000        0.0000        0.0000        0.0000        3.6719        4.5276        5.5345        5.6873        3.6870        3.4500        3.0434        2.6405        2.2728        2.0136        0.3962        0.8500        2.3049        4.6262        5.2835        5.7660        8.4553        8.6827        7.6915        5.9245        5.8806        4.8626        1.4199        1.5772        1.0743        1.0401        0.5005        0.5237        0.7528        0.3574        0.0999        0.0918        0.0829        0.2107        0.2993        0.1931        1.1452        0.7920        0.6838        0.2413        0.4591        0.1835        0.1969        0.1136        0.1752        0.9408        2.5753        1.2350        1.1617        1.1043        3.6396        3.4240        2.0249        1.2103        2.2325        1.6321        0.6720        0.5099        0.3305        0.4917        0.5611        0.4652        0.7256        0.8085        0.6801        0.7734        0.9474        1.0566        1.0524        0.9301        1.1399        1.1450        1.1381        1.5156        1.1743        0.6839        0.7742        1.3004        0.9145        0.8527        0.9132        1.3725        1.9202        1.6094        1.8961        1.8781        0.4160        0.1954        0.1929        0.1222        0.1884        0.6279        0.5823        0.6193        0.6915        1.2683        0.5648        0.9091        0.7089        0.6232        0.5566        0.6727        0.4901        0.5568        0.4027        0.3138        0.2038        0.2683        0.3139        0.8563        0.9622        0.5943        0.7048        0.2942        0.6969        0.7401        0.9319        0.2695        0.0880        0.0702        0.0682        0.1880        0.1744        0.2228        0.3892        0.5960        1.2668        0.5581        0.4916        0.4251        0.5178        0.4471        0.4122        0.2936        0.4059        0.4369        0.9606        1.4291        0.8532        0.9308        1.1328        1.2596        1.5545        1.8246        1.3062        1.1682        1.1762        1.2610        1.6859        2.5614        4.0427        4.4506        5.8057        6.7783        9.9483       10.4676       11.0015       12.1979       10.8735       11.6754       12.1077       10.7256       11.2157       11.2375       10.8263       10.1641       10.2904        9.1461        8.5049        8.3726        8.5934        6.2399        3.3004        3.0379        1.4628        2.2325        1.6072        3.6958        3.8834        5.4296        5.9055        7.3739       11.3721       14.6867       18.0449       23.8397       27.0346       32.3511       36.8682       40.1558       49.5382       57.8480       62.2738       62.8103       72.2258       77.4199       78.4624       75.8722       69.4295       67.1154        0.0000        0.0000        0.0000        0.0000        0.0000        0.0000        0.0000        0.0000        0.0000        0.0000        0.0000        0.0000        0.0000        0.0000        0.0000        0.0000        0.0000        0.0000        0.0000        0.0000        0.0000        0.0000        0.0000        0.0000        0.0000        0.0000        0.0000        0.0000        0.0000        0.0000        0.0000        0.0000        0.0000        0.0000        0.0000        0.0000
        0.0000        0.0000        0.0000        0.0000        0.0000        0.0000        0.0000        0.0000        0.0000       10.0835        0.0000        0.0000        7.6614        4.8462        5.1881        4.1511        5.5193        4.8307        4.6573        3.6704        2.0728        1.9942        1.4529        1.2785        2.2836        4.1110        6.2686        8.5814        8.0086        7.4515        7.9785        5.3520        3.2425        2.2849        1.5265        0.7264        0.7435        0.7500        0.7006        0.5211        0.4766        0.5358        0.4037        0.1019        0.0929        0.0836        0.0743        0.2241        0.1891        0.1610        0.1407        0.4458        0.3391        0.3143        0.2697        0.1878        0.0733        0.0936        0.2746        0.3965        0.5640        0.5659        0.7981        1.5554        1.4961        1.4320        0.7683        2.3119        1.7383        1.0765        0.8771        0.8318        0.5858        0.5484        0.2880        0.8051        0.6624        0.4180        0.4426        0.7841        0.8084        0.8479        0.5909        0.6205        0.5937        0.8824        1.7799        1.1174        1.3685        2.0552        2.3554        1.8479        1.1636        0.6035        0.2628        1.0165        1.1568        1.0345        0.7743        0.6132        0.5410        0.4425        0.6431        0.8870        0.7862        0.2521        0.1881        0.4360        0.5452        0.7711        0.9233        0.5782        0.7019        0.9254        0.4640        0.3196        0.2403        0.2249        0.5099        1.2105        0.5411        1.3395        1.3330        0.7419        0.5546        0.8172        1.2734        0.6026        0.4633        0.5422        0.1055        0.0633        0.0802        0.1722        0.1710        0.3117        0.2483        0.4855        0.4461        0.5364        0.6546        1.0481        1.0742        0.8580        1.3757        0.7495        0.4518        0.3866        0.5204        0.5954        0.6991        1.3808        2.0440        1.7960        1.7433        1.5997        1.8155        1.3796        1.4941        3.1105        4.0957        2.7980        3.7856        5.5081        5.9867        7.8315       10.0664       10.8097       12.2399       13.5782       13.7322       12.7068       11.1433       11.0440       10.9836       12.4408       14.0692       11.7187       11.2595        8.9516        8.4518        7.3003        7.6918        8.1328        5.2154        3.3108        2.8729        2.3273        4.9363        5.6625        4.6450        6.9130       10.5362       11.3139       13.1372       15.9578       14.8847       19.6517       25.5884       33.6033       40.8587       47.5224       54.9413       60.4730       66.6024       73.7490       80.7911       89.9110       96.4915       95.1731       90.7591       78.4847        0.0000        0.0000        0.0000        0.0000        0.0000        0.0000        0.0000        0.0000        0.0000        0.0000        0.0000        0.0000        0.0000        0.0000        0.0000        0.0000        0.0000        0.0000        0.0000        0.0000        0.0000        0.0000        0.0000        0.0000        0.0000        0.0000        0.0000        0.0000        0.0000        0.0000        0.0000        0.0000        0.0000        0.0000        0.0000        0.0000        0.0000
        0.0000        0.0000        0.0000        0.0000        0.0000       17.2538       16.7778        9.9375        9.8086        9.3715        4.4892        3.5642        3.1928        3.3455        3.8691        2.8619        3.3581        4.4144        4.1504        2.0376        1.4102        0.9881        0.7189        0.6629        1.1103        2.9909        3.7828        9.2186        3.4343        0.2706        2.5767        0.5599        0.3014        0.1333        0.4160        0.4157        0.5054        0.5435        0.5348        0.4170        0.4085        0.3881        0.3610        0.0907        0.0826        0.0751        0.0669        0.2079        0.1788        0.1504        0.1220        0.0649        0.0452        0.0535        0.1257        0.1926        0.1503        0.0850        0.1625        0.9394        0.5856        0.4312        0.4183        1.5980        1.2840        1.1981        1.3560        2.2708        1.6134        1.5609        1.4089        2.2930        2.3181        2.7491        1.7944        2.0013        1.2930        1.2656        0.7189        0.6864        0.4531        0.4534        0.4796        0.5480        1.6246        1.7783        3.2852        2.8987        2.3253        1.2695        2.1557        1.6200        0.6143        0.7845        1.7904        1.3811        1.0207        0.5385        0.2759        0.4476        1.1100        0.7917        0.1554        0.3546        0.4805        0.4482        1.5073        1.2461        1.2119        1.8856        0.6172        0.7383        1.4637        1.1137        0.7980        0.7082        0.7169        0.6890        2.0651        1.1527        1.2186        1.0843        1.4991        1.1369        1.4334        1.4559        1.7124        1.7021        0.8031        0.5972        0.5874        0.2955        0.2115        0.0825        0.0905        0.3535        0.3978        0.5065        0.2306        0.5195        0.6148        1.5389        1.4089        1.6866        1.0715        0.9531        1.3228        1.1225        0.6089        0.5726        0.5776        1.0761        1.5863        1.6870        1.9733        1.7046        1.5952        1.7806        1.9003        2.5950        2.9000        3.7403        4.5890        6.5575        7.9398        9.9029       10.3733       10.4051       11.0045       12.6228       12.0109       11.0538       10.5105       10.8075       11.1125       12.7162       12.8590       12.0272       10.8997        9.0968        8.1917        8.0620        6.9867        4.5049        3.9078        4.0741        3.4492        2.1629        4.5606        4.5639        7.0819       10.9156        0.0000        0.0000       11.6007       14.3719       17.2709       21.9811       28.5285       36.6269       43.9738       51.4369       58.2302       66.3910       76.2259       83.9880       89.6823      101.0019      107.3232      108.3015      100.4766        0.0000        0.0000        0.0000        0.0000        0.0000        0.0000        0.0000        0.0000        0.0000        0.0000        0.0000        0.0000        0.0000        0.0000        0.0000        0.0000        0.0000        0.0000        0.0000        0.0000        0.0000        0.0000        0.0000        0.0000        0.0000        0.0000        0.0000        0.0000        0.0000        0.0000        0.0000        0.0000        0.0000        0.0000        0.0000        0.0000        0.0000        0.0000
        0.0000        0.0000        0.0000        0.0000       25.9251       26.1441       15.7482        5.3093        4.4738        1.7385        2.2484        2.7564        3.0818        3.0336        2.8567        2.4352        2.6006        2.1567        2.6824        1.4436        1.1596        0.9551        0.6884        0.5939        1.2124        1.6823        1.1856        2.9519        1.1233        1.5892        1.1202        0.2594        0.0915        0.2437        0.0274        0.2499        0.3384        0.3881        0.3972        0.3230        0.3308        0.3895        0.3714        0.0757        0.0696        0.0637        0.0572        0.1808        0.1598        0.1729        0.1097        0.0566        0.0825        0.0253        0.0222        0.0911        0.0080        0.0201        0.0424        0.4402        0.2991        0.2538        0.5401        1.3233        1.2438        1.3716        0.7769        1.9624        2.0126        3.2191        2.3192        3.4910        3.4515        3.6899        2.8498        2.8297        1.8519        1.8984        1.3958        1.1215        0.7905        0.4482        0.4933        1.0982        1.8913        1.4876        0.6422        0.4458        0.7360        0.5030        0.4328        0.2105        0.2940        0.1032        0.3374        1.0581        1.3586        0.8289        0.7263        1.4261        1.8119        0.9830        0.3278        0.7867        0.7894        0.8902        1.0048        1.8797        1.1128        0.6944        0.5748        0.7558        0.9669        0.7640        0.6079        0.4326        0.6426        1.3722        2.0540        1.2225        0.9310        0.6661        1.4494        1.7398        1.5402        1.8639        1.6729        1.5878        0.9914        0.9341        0.7181        0.3900        0.1571        0.2125        0.1530        0.5844        0.6092        0.5446        0.2331        0.8724        0.4731        0.8454        1.3823        1.4659        0.6685        0.9350        1.3482        1.9874        0.9897        0.4869        0.3411        1.2491        1.7359        1.8988        2.3433        2.2003        1.9710        2.0313        2.3206        3.0773        3.8484        4.8831        5.7556        8.6909        9.2775        9.5268       10.0340        9.8259       10.0526       10.4187       11.1226        9.7685       10.1375       10.5144       11.0603       13.5069       12.4622       11.3934       10.1462        8.1200        7.8396        7.5843        5.6505        4.4143        3.6316        3.3091        3.4290       10.2488        4.1300        4.0656        4.6738        0.0000        0.0000        0.0000       14.8747       15.3508       17.2904       23.2935       29.1088       37.8398       44.6573       53.1928       63.0766       72.4106       83.7012       89.1725       95.2778      106.8374        0.0000        0.0000        0.0000        0.0000        0.0000        0.0000        0.0000        0.0000        0.0000        0.0000        0.0000        0.0000        0.0000        0.0000        0.0000        0.0000        0.0000        0.0000        0.0000        0.0000        0.0000        0.0000        0.0000        0.0000        0.0000        0.0000        0.0000        0.0000        0.0000        0.0000        0.0000        0.0000        0.0000        0.0000        0.0000        0.0000        0.0000        0.0000        0.0000        0.0000        0.0000
        0.0000        0.0000       16.0177       27.5098       20.5872       17.7397        5.6235        2.4363        1.7443        0.9711        2.2613        2.4402        1.7984        1.8852        1.5361        1.2646        1.4357        1.4433        1.6048        1.6956        1.5544        1.4927        0.7260        0.7377        0.6047        0.8523        0.8716        1.8349        1.3847        1.7375        0.8844        0.0514        0.0478        0.1945        0.0200        0.1820        0.2622        0.2812        0.3394        0.4004        0.3750        0.3747        0.2930        0.0594        0.0568        0.0530        0.0485        0.2086        0.1906        0.1206        0.0996        0.0554        0.2564        0.1579        0.0323        0.0526        0.0157        0.0383        0.1622        0.2963        0.0837        0.0574        0.3161        0.7749        1.8625        1.4164        0.5214        1.9520        2.5895        2.8312        3.1426        3.5276        3.0781        2.6211        2.5847        3.9043        3.6924        3.7641        2.6944        1.9834        1.5886        1.2309        0.5355        0.7904        0.9625        0.7239        0.6393        0.8398        0.7939        0.5541        0.3746        0.1045        0.1095        0.1078        0.1062        0.4376        0.9002        0.5832        0.7565        0.8558        1.1944        0.6595        0.2486        0.1196        0.0494        0.2248        0.8183        0.5280        0.5601        0.5404        0.9107        0.8863        0.6581        0.6180        0.5219        0.6752        1.1188        1.3108        0.7512        0.5762        1.1078        1.7163        2.9610        1.7386        1.8498        1.8629        1.5072        1.3357        1.1420        0.1431        0.4227        0.3181        0.5684        0.4681        0.2506        0.2790        0.5073        0.4436        0.5257        0.9293        0.8419        0.4226        1.0107        0.5978        0.9871        1.1228        0.6855        0.6544        0.2900        0.4284        0.5195        0.9528        0.9313        1.5970        2.7024        2.3610        2.2234        2.4462        3.1335        4.1578        4.9436        5.5224        6.9680       10.1242        9.9252       10.0094       10.7148       10.8948        9.9578       10.4697       10.7219        9.5788        9.7180       11.5785       11.3070       12.1987       12.2056       11.4540       10.0803        8.1734        6.7800        6.9945        5.9128        4.8596        4.5132        4.2585        4.6322        6.7248        5.4823        6.7345        0.0000        0.0000        0.0000       19.5345       18.8788       18.6996       18.6480       20.2316       26.3267       35.4706       45.0913       52.5103       62.7306       71.4920       80.9080       90.1794       99.1125        0.0000        0.0000        0.0000        0.0000        0.0000        0.0000        0.0000        0.0000        0.0000        0.0000        0.0000        0.0000        0.0000        0.0000        0.0000        0.0000        0.0000        0.0000        0.0000        0.0000        0.0000        0.0000        0.0000        0.0000        0.0000        0.0000        0.0000        0.0000        0.0000        0.0000        0.0000        0.0000        0.0000        0.0000        0.0000        0.0000        0.0000        0.0000        0.0000        0.0000        0.0000        0.0000
        0.0000       10.4067        9.7062       14.8294        6.7070        5.7661        1.9675        1.8518        4.1953        2.9693        5.6472        4.4366        3.0642        3.1368        3.0252        1.2761        1.0111        1.4750        1.8227        1.4433        1.6529        0.9512        0.8372        0.5789        1.2881        1.8470        1.6100        0.8297        0.5668        0.6059        0.3614        1.0493        0.9029        0.2693        0.1504        0.0717        0.1907        0.1980        0.1496        0.2036        0.1627        0.1798        0.1835        0.2170        0.1851        0.1849        0.2355        0.5020        0.3838        0.6833        0.5090        0.3307        0.2765        0.1391        0.0751        0.1158        0.0981        0.1129        0.2103        0.5513        0.1499        0.1828        0.2866        0.7550        1.1658        0.5429        0.3358        0.4531        0.9712        1.7277        1.7304        1.7171        1.3536        1.3183        1.2639        1.8839        2.0096        1.2448        1.3115        1.4252        1.3907        0.8884        0.8113        0.8052        0.9206        0.6215        0.9445        1.0055        0.7173        0.6639        0.4589        0.3048        0.2408        0.1006        0.0856        0.1074        0.3253        0.1905        0.1785        0.8920        0.1482        0.2433        0.2386        0.2817        0.3608        0.7604        0.6130        0.9443        0.7493        0.9489        0.7429        0.6510        0.7505        0.8578        0.6638        0.3090        0.2007        0.6146        1.4826        1.0374        1.1634        1.4721        1.8555        1.0481        0.9940        0.7304        0.4381        0.5207        0.4124        0.7361        0.6517        0.2336        0.3233        1.1691        1.3999        0.2212        0.2973        0.5213        2.0775        1.2500        1.1729        0.5591        0.4798        0.3065        0.7573        0.4937        0.3107        0.1400        0.1323        0.7362        1.2241        1.1262        1.0915        1.2591        2.1593        3.0694        3.5510        4.5628        6.0112        7.3871        8.2155        9.1855       10.6411       11.5048       11.7649       12.7212       13.4184       11.3871       11.0678       11.4145       10.6451        9.3580       10.4855       11.0939       11.1100       10.2100        9.6998        9.2147        9.2851        7.8222        6.5043        5.5769        5.4387        8.5282        8.4648        8.6990        8.7314       23.0200        0.0000        0.0000        0.0000        0.0000        8.8019       14.6781       21.4652       22.7033       22.0966       19.8702       21.1526       30.1857       37.2076       46.4412       56.6507       73.6436       83.3098       90.8144        0.0000        0.0000        0.0000        0.0000        0.0000        0.0000        0.0000        0.0000        0.0000        0.0000        0.0000        0.0000        0.0000        0.0000        0.0000        0.0000        0.0000        0.0000        0.0000        0.0000        0.0000        0.0000        0.0000        0.0000        0.0000        0.0000        0.0000        0.0000        0.0000        0.0000        0.0000        0.0000        0.0000        0.0000        0.0000        0.0000        0.0000        0.0000        0.0000        0.0000        0.0000        0.0000        0.0000
        0.0000        9.8837        4.3052        1.9015        1.2824        1.5890        0.9179        2.9608        3.1689        3.7727        2.3585        2.1044        3.2950        2.8357        1.6697        1.0630        1.0538        0.7244        0.8697        0.8929        1.1174        0.8411        1.0186        1.9370        1.9975        1.4309        0.8837        0.0000        0.0953        0.0000        0.0429        0.3818        0.2943        0.0000        0.1448        0.1567        0.1619        0.0619        0.1517        0.1833        0.1757        0.1582        0.1835        0.1400        0.0996        0.1471        0.1310        0.2403        0.0730        0.5930        0.2585        0.2347        0.2494        0.1778        0.0616        0.2402        0.2224        0.1385        0.1532        0.3424        0.2679        0.2202        0.3700        0.6553        0.6473        0.5174        0.4180        0.6485        1.3407        1.2150        1.1116        1.8056        1.7082        1.3658        1.1575        1.3702        1.3006        1.5473        1.8196        2.0526        2.0988        1.3483        0.8793        0.8977        1.1008        0.9495        0.7903        0.6724        0.8662        0.8167        0.7369        0.4722        0.2744        0.2608        0.1542        0.2164        0.2291        0.7313        0.6604        0.8767        0.1439        0.2423        0.0430        0.8428        0.3077        0.5805        0.3963        0.6367        0.7662        0.9487        0.9646        0.8299        0.7830        0.7023        0.9389        0.8207        0.6166        0.9602        2.2052        1.4452        1.3955        1.2457        0.3481        0.3987        0.4631        2.3712        0.9188        0.2578        0.3674        0.8771        0.3605        0.1375        0.3078        1.0162        1.1976        0.1604        0.4211        1.1338        1.1883        0.9779        1.0383        0.6793        0.6369        0.6494        0.6793        0.4834        0.8970        0.4338        0.4825        1.2814        1.3979        1.4364        0.7009        0.8178        2.0122        3.6993        4.1986        4.9531        6.1140        8.4176        9.8379       11.2119       12.1939       12.6370       13.6522       14.3029       14.9137       12.6605       11.8771       11.3295       10.7092        9.3998        9.6525       10.9148       10.4658        9.2708        9.3203        9.4340        7.2977        6.3716        5.4730        5.5735        9.5425       10.5115       10.7026       10.5907        0.0000        0.0000        0.0000        0.0000        0.0000        8.2598        9.9097       13.9922       18.1655       22.4886       24.6600       25.3967       26.2731       32.6309       40.0252       47.7367       58.6091       76.9805        0.0000        0.0000        0.0000        0.0000        0.0000        0.0000        0.0000        0.0000        0.0000        0.0000        0.0000        0.0000        0.0000        0.0000        0.0000        0.0000        0.0000        0.0000        0.0000        0.0000        0.0000        0.0000        0.0000        0.0000        0.0000        0.0000        0.0000        0.0000        0.0000        0.0000        0.0000        0.0000        0.0000        0.0000        0.0000        0.0000        0.0000        0.0000        0.0000        0.0000        0.0000        0.0000        0.0000        0.0000        0.0000
        3.3182        3.3972        1.3452        6.6423        6.6286        5.0895        3.6123        2.8760        3.1686        2.3282        1.6732        1.2662        1.5080        1.2710        1.5451        0.6593        0.6428        0.4971        0.4662        0.5183        0.6887        1.2294        1.6588        1.3943        0.7937        0.8839        0.3803        0.0000        0.0000        0.0000        0.0000        0.0000        0.0000        0.0000        0.0000        0.0077        0.1387        0.3100        0.4197        0.1655        0.1357        0.1493        0.1425        0.3782        0.0889        0.0905        0.0868        0.0618        0.3383        0.7653        0.3367        0.4157        0.3218        0.1402        0.2056        0.2705        0.2636        0.1938        0.2218        0.9160        1.6723        1.0536        0.9829        1.6564        1.5870        1.4713        1.0607        1.4664        1.3797        1.2903        1.2635        1.4968        1.3534        1.1315        1.1251        1.5842        1.7035        2.5500        3.0442        2.2343        1.7694        1.3866        1.6135        1.9758        1.6052        1.4503        1.0161        1.1884        1.0143        0.7978        1.1029        0.9470        0.9928        0.4715        0.2645        0.2617        0.2107        0.7351        0.2605        0.1345        0.0446        0.2013        0.0752        0.2968        0.3730        0.8014        1.0472        0.7743        1.1145        0.9202        1.0082        1.1681        0.6595        0.6128        0.7901        0.4481        1.2193        1.7956        1.0581        1.2918        1.1546        1.2035        0.3958        0.2113        0.2237        0.2232        0.2360        0.6846        0.7646        0.3928        0.3782        0.4895        0.9268        1.5731        1.1119        0.3977        0.6443        0.7751        0.8377        0.9390        3.9242        0.6180        0.4846        0.3731        0.5380        0.3844        0.6173        0.1490        0.7923        0.8241        0.2081        0.8539        0.9419        1.2784        2.2635        4.3224        4.7323        5.9868        7.8142        9.5851       10.4711       11.6121       11.5203       12.7830       13.6396       14.1851       13.6182       12.7149       13.3219       11.6218       10.6196        9.0336        9.3703       11.0781        8.1474        7.4883        6.7130        7.2221        6.8559        6.0915        5.9133        7.3054        7.3837        7.5633        8.7231        0.0000        0.0000        0.0000        0.0000        0.0000        0.0000        7.5716        7.4474        9.2037       11.7121       11.8505       13.4835       18.7047       31.0918       35.2702       43.8305        0.0000        0.0000        0.0000        0.0000        0.0000        0.0000        0.0000        0.0000        0.0000        0.0000        0.0000        0.0000        0.0000        0.0000        0.0000        0.0000        0.0000        0.0000        0.0000        0.0000        0.0000        0.0000        0.0000        0.0000        0.0000        0.0000        0.0000        0.0000        0.0000        0.0000        0.0000        0.0000        0.0000        0.0000        0.0000        0.0000        0.0000        0.0000        0.0000        0.0000        0.0000        0.0000        0.0000        0.0000        0.0000        0.0000        0.0000        0.0000
        4.1373        5.1612        4.3923       10.1588        8.8768        9.2655        6.1533        1.3321        2.3271        1.5508        1.7914        1.5417        2.1426        1.3524        1.2124        0.5138        0.3578        0.2758        0.3106        0.3044        1.5908        1.6896        1.5234        1.2463        1.1026        0.7373        0.1638        0.0000        0.0000        0.0000        0.0000        0.0000        0.0000        0.0000        0.0000        0.0134        0.1979        0.4173        0.1745        0.0520        0.1422        0.1514        0.1992        0.3433        0.1001        0.1003        0.0956        0.1300        0.5397        0.5389        0.2385        0.1391        0.1954        0.2153        0.2644        0.7541        0.2707        0.2992        0.3014        0.6580        1.0317        1.1695        1.0501        1.2280        1.1731        1.1285        0.9774        1.7069        1.4994        2.0090        1.7872        2.2232        2.2387        1.2114        1.3890        3.2973        2.7680        2.5979        2.9188        2.1039        1.8957        2.0194        1.5987        2.1452        1.6113        2.1203        1.9978        2.6190        1.6797        1.4016        1.5838        1.1845        1.9116        0.7248        0.5265        0.4781        0.3047        0.2205        0.4488        0.4106        0.2693        0.8909        0.0481        0.5156        1.9483        1.8899        1.0271        2.2792        2.4746        1.8709        1.3035        0.8483        0.7694        0.6792        0.8767        1.8936        1.4565        1.1695        2.2514        1.3956        1.2050        2.9907        1.3144        0.7315        0.6174        0.4827        0.4018        1.3410        1.2518        0.5961        0.4991        0.7559        0.9584        1.0029        0.7486        0.8080        0.8443        0.4782        0.2785        0.6568        2.2202        1.9696        0.8306        0.4083        0.2267        0.4980        0.6316        0.4371        0.9771        1.0787        0.8186        1.7941        1.9192        2.1170        2.4923        4.8457        5.4374        6.6793        7.4110        9.2777       10.9003       11.4788       12.1043       13.5901       14.8614       15.2854       14.8638       13.7896       12.4453       10.3595        9.6057        8.7175        8.3851        8.0776        8.1283        7.3626        7.3481        8.2374        8.1894        7.1231        7.5179        7.3344        7.1441        8.8772        0.0000        0.0000        0.0000        0.0000        0.0000        0.0000        7.9800        6.6599        7.3990        8.9219       11.9991       11.7451       17.6159       24.8060       22.3584       29.2818       35.2238        0.0000        0.0000        0.0000        0.0000        0.0000        0.0000        0.0000        0.0000        0.0000        0.0000        0.0000        0.0000        0.0000        0.0000        0.0000        0.0000        0.0000        0.0000        0.0000        0.0000        0.0000        0.0000        0.0000        0.0000        0.0000        0.0000        0.0000        0.0000        0.0000        0.0000        0.0000        0.0000        0.0000        0.0000        0.0000        0.0000        0.0000        0.0000        0.0000        0.0000        0.0000        0.0000        0.0000        0.0000        0.0000        0.0000        0.0000        0.0000
       22.0263       23.5259       23.6492        9.1739        2.9660        4.0733        4.2116        2.6155        2.6172        2.8434        1.9882        1.4692        3.1334        2.4800        0.9897        1.1794        0.7920        0.7130        1.2743        1.4651        1.5412        1.2498        1.2423        0.3502        0.1285        0.1137        0.0812        0.0000        0.0000        0.0475        0.0000        0.1572        0.1572        0.0000        0.0000        0.0530        0.1007        0.2939        0.9157        0.2150        0.4815        0.5123        0.4797        0.8277        1.0963        0.1741        0.1415        0.0201        0.3717        1.2122        0.2643        0.2649        1.1903        0.5936        0.0175        0.2213        0.3299        0.1802        0.2134        1.3865        1.5842        1.8406        1.7817        1.2117        0.9577        0.6048        0.6039        0.8277        1.0403        1.0032        0.7821        1.5603        1.5240        1.4962        1.9901        1.9804        1.9029        2.2374        2.2596        2.5821        2.3619        1.6482        1.2761        1.4791        1.1978        1.2574        1.5268        2.9038        1.9456        1.6648        1.2339        1.6488        1.6688        1.3070        1.1842        1.5960        1.4808        1.1032        1.1268        0.9892        0.8558        0.8730        0.8076        1.2295        2.6991        2.3815        1.6113        1.3057        1.4137        1.4212        1.4475        1.4918        1.4912        1.3880        2.4829        2.8430        0.8026        0.6353        0.7040        0.9705        1.7549        1.8506        1.1594        0.8253        0.6618        0.7749        0.8459        0.6017        0.6040        0.5437        0.4457        0.1780        0.2035        0.4231        0.3048        0.0974        0.0764        0.1329        0.1952        0.3256        0.2307        0.7017        0.6710        0.3301        0.3334        0.7109        0.6853        1.6391        2.2784        2.5980        3.2084        4.7744        4.9654        5.7132        6.3070        6.7208        7.1926        8.2684        8.7560       10.9377       12.5186       13.4024       13.3409       14.8868       18.6166       15.2445       16.1558       16.0541       13.9325       11.8173       11.3778        8.4212        7.6559        9.0867        9.8914       10.1454        9.8992       10.3544        9.0789       10.0445       10.7057       12.0997        0.0000        0.0000        0.0000        0.0000        0.0000        0.0000        0.0000        0.0000        5.9700        6.4426        6.4359        7.6056       10.4603       18.9000        0.0000       20.7600       23.8200       32.4000       33.0300        0.0000        0.0000        0.0000        0.0000        0.0000        0.0000        0.0000        0.0000        0.0000        0.0000        0.0000        0.0000        0.0000        0.0000        0.0000        0.0000        0.0000        0.0000        0.0000        0.0000        0.0000        0.0000        0.0000        0.0000        0.0000        0.0000        0.0000        0.0000        0.0000        0.0000        0.0000        0.0000        0.0000        0.0000        0.0000        0.0000        0.0000        0.0000        0.0000        0.0000        0.0000        0.0000        0.0000        0.0000        0.0000        0.0000        0.0000        0.0000
       19.0406       13.4420        3.7472        0.9721        1.3263        3.5186        3.4889        4.5443        4.2328        3.7836        3.2258        1.6173        3.1932        3.4454        1.2152        0.8707        1.6424        2.1342        2.6320        1.2562        1.0085        0.8000        0.4339        0.0916        0.0850        0.0715        0.2520        0.2314        0.2316        0.2311        0.0952        0.1572        0.0000        0.0000        0.0596        0.1447        0.5353        0.9334        0.4949        0.2311        0.1991        0.2061        0.2167        0.2320        0.5561        0.5395        0.2217        0.0220        0.0655        1.2408        0.7243        0.1538        0.4417        1.2190        0.8506        0.6592        1.9759        1.9591        2.0186        1.9520        1.7997        1.7923        1.7114        1.0906        0.7953        0.5859        0.6583        1.0745        1.5178        1.6107        1.3820        2.0859        2.0554        2.0714        2.0522        3.4257        3.6245        3.9526        4.7155        3.2218        2.9172        2.4552        1.6719        1.9178        1.9605        1.8026        1.5887        2.9085        2.9048        2.1778        1.7330        2.0589        2.4425        1.9839        1.6344        1.7373        1.6844        1.6677        1.8688        1.5634        1.2089        1.2587        1.2592        1.8944        2.6823        1.8923        2.1023        2.0826        2.5373        1.7699        2.0717        1.8486        2.0079        2.6977        2.8968        2.2846        1.2123        1.7662        1.6538        1.6720        1.1810        1.1995        0.7822        0.8570        0.5451        0.5029        0.5071        0.7847        1.1968        1.0302        0.6822        0.2804        0.3369        0.5711        0.2356        0.5376        0.4547        0.1594        0.2839        0.3160        0.7289        1.6541        0.9180        0.2480        0.4940        1.3050        1.4037        2.6523        3.3584        3.8709        4.1931        6.2957        7.0137        7.5421        7.6288        8.1186        9.4582        9.5244        9.5723       11.3438       12.5151       13.5901       13.4121       19.0618       20.0304       17.2502       16.3575       14.4677       13.1475       11.5643        9.5170        8.2551        7.7209        7.6210        7.4737        9.6957       11.9522       12.5420       13.1195        0.0000        0.0000        0.0000        0.0000        0.0000        0.0000        0.0000        0.0000        0.0000        0.0000        0.0000        8.8500        6.9282        6.7889        7.1857        0.0000        0.0000        0.0000        0.0000        0.0000        0.0000        0.0000        0.0000        0.0000        0.0000        0.0000        0.0000        0.0000        0.0000        0.0000        0.0000        0.0000        0.0000        0.0000        0.0000        0.0000        0.0000        0.0000        0.0000        0.0000        0.0000        0.0000        0.0000        0.0000        0.0000        0.0000        0.0000        0.0000        0.0000        0.0000        0.0000        0.0000        0.0000        0.0000        0.0000        0.0000        0.0000        0.0000        0.0000        0.0000        0.0000        0.0000        0.0000        0.0000        0.0000        0.0000        0.0000        0.0000        0.0000        0.0000
        0.0000        0.0000       11.3441        1.7808        0.0000        2.4347        4.9519       10.7464        7.9916        5.5723        8.4617        9.0686        6.8763        5.4011        1.9807        2.5814        3.2387        2.1726        1.4000        0.3646        0.2421        0.1308        0.1134        0.0693        0.2579        0.0439        0.0313        0.0000        0.0000        0.0000        0.0000        0.0000        0.0000        0.0000        0.0000        0.1128        0.1044        0.1278        0.1450        0.1500        0.1655        0.1730        0.1726        0.2355        0.3088        0.3851        0.2292        0.9186        0.4076        0.4066        0.4171        0.1573        1.5659        3.1694        2.3664        1.3023        1.8649        1.5247        1.6950        2.0402        1.9305        1.6946        1.5601        1.5260        0.9131        0.5461        0.9565        1.3954        1.2952        1.0363        1.5783        2.9666        3.0056        3.2107        2.4830        3.3247        3.3947        3.5948        4.3517        4.1081        2.9425        3.0318        1.8499        2.1352        2.1665        1.8411        1.5146        2.6995        2.7744        2.5592        2.4164        2.8077        3.2009        2.3720        2.4825        2.9904        2.6999        1.9163        1.7435        2.0647        2.0247        1.4717        1.5287        2.1566        2.2086        2.5525        3.4987        3.0886        2.8711        2.1731        2.1788        2.2127        2.7929        3.7099        3.8162        1.5784        2.4166        2.6271        3.2179        1.4953        1.3658        1.3188        1.0854        1.0775        0.9545        1.1173        0.9284        1.8447        2.4023        1.7773        1.1953        0.9484        1.4381        0.3346        0.2725        0.2052        0.1816        0.4602        0.5982        0.4859        0.6514        0.5117        0.4962        1.2432        1.3358        1.6720        3.8912        6.2981        5.7780        5.8355        5.7094        8.0420        8.6478        9.5388        9.4177        9.4223       10.7655        9.6784       10.1239       11.9456       13.1073       14.9976       15.8856       17.4922       16.0400       15.9406       13.7958       11.8386       10.5483       10.0164        9.7266        8.1641        7.3502        7.0151        6.8494        8.8847       15.8953       11.9581       12.6446       12.2574        0.0000        0.0000       17.4374        0.0000        0.0000        0.0000        0.0000        0.0000        0.0000       12.7800       13.3500       11.0497        0.0000        0.0000        0.0000        0.0000        0.0000        0.0000        0.0000        0.0000        0.0000        0.0000        0.0000        0.0000        0.0000        0.0000        0.0000        0.0000        0.0000        0.0000        0.0000        0.0000        0.0000        0.0000        0.0000        0.0000        0.0000        0.0000        0.0000        0.0000        0.0000        0.0000        0.0000        0.0000        0.0000        0.0000        0.0000        0.0000        0.0000        0.0000        0.0000        0.0000        0.0000        0.0000        0.0000        0.0000        0.0000        0.0000        0.0000        0.0000        0.0000        0.0000        0.0000        0.0000        0.0000        0.0000        0.0000        0.0000        0.0000
        0.0000        0.0000        0.0000        0.0000        0.0000        5.7365        6.8593       14.8983       10.9609        9.4188       10.2583        8.1049        6.7044        7.3508        9.7474        3.7832        4.5101        3.8348        2.7666        0.5715        0.2410        0.2399        0.1020        0.0589        0.0438        0.0315        0.0448        0.0000        0.0000        0.0000        0.0000        0.0000        0.0000        0.0000        0.0975        0.0723        0.1010        0.1251        0.1465        0.1566        0.1760        0.1861        0.2063        0.1937        0.4117        0.6439        1.4739        1.1550        1.8411        1.3810        0.2907        1.0458        2.0997        1.7607        1.9537        0.9536        1.4874        1.5097        1.4482        1.7690        1.6572        1.5685        1.4798        1.5149        1.0021        0.9089        0.7972        1.1599        1.1803        1.4869        1.6167        2.9659        3.6040        2.6199        2.2638        3.2560        1.6588        3.2956        2.2870        2.4627        2.7242        1.8487        2.0524        2.4031        2.5752        2.4827        1.6702        2.8688        3.1611        3.1404        2.9647        3.2958        3.6277        3.3041        3.2265        3.1614        3.3208        2.2853        2.0299        1.7002        1.8939        1.8659        1.5091        3.5211        2.9474        2.6146        3.9990        3.2042        4.0509        2.3326        2.3588        2.6939        4.1831        5.4807        3.7650        2.7113        2.1191        3.0786        3.6238        2.5857        2.2850        1.8037        1.5948        2.1220        2.6225        2.2305        2.1109        2.8741        3.0756        3.3764        2.4667        1.5612        1.3225        1.4338        1.0374        0.5105        0.5788        0.5729        0.7250        1.0457        0.8922        0.6967        1.5254        2.0630        1.5077        7.7383        5.4742        6.7723        6.8294        6.6146        7.8214        9.9862       12.1684       12.5993       11.0605       10.8514       10.3520       10.8162       12.7373       13.7609       16.8153       18.0659       15.6985       15.7004       13.0469       12.4698       10.6966       10.7329        9.5115        8.9331        8.5823        7.2652        6.0394        5.8207        6.3884        9.1483       15.6078       13.6338       11.6435       13.4404       11.8658       10.0409       11.0359       21.1858        0.0000        0.0000        0.0000        0.0000       21.6000       11.3400        9.1200        9.0665        0.0000        0.0000        0.0000        0.0000        0.0000        0.0000        0.0000        0.0000        0.0000        0.0000        0.0000        0.0000        0.0000        0.0000        0.0000        0.0000        0.0000        0.0000        0.0000        0.0000        0.0000        0.0000        0.0000        0.0000        0.0000        0.0000        0.0000        0.0000        0.0000        0.0000        0.0000        0.0000        0.0000        0.0000        0.0000        0.0000        0.0000        0.0000        0.0000        0.0000        0.0000        0.0000        0.0000        0.0000        0.0000        0.0000        0.0000        0.0000        0.0000        0.0000        0.0000        0.0000        0.0000        0.0000        0.0000        0.0000        0.0000
        0.0000        0.0000        0.0000        0.0000        0.0000       13.5965       19.2569       20.5307       13.4993       15.8872        7.2892        4.7821        7.6860       11.5309       10.8537        3.9703        4.8429        3.8161        4.0607        1.0919        0.4270        0.7026        0.3255        0.0655        0.0000        0.0000        0.0738        0.0000        0.0000        0.0000        0.0000        0.0000        0.0000        0.0000        1.3256        0.2700        0.0876        0.1107        0.1346        0.2826        0.4451        0.3174        0.3885        0.7177        1.3702        1.5954        0.2937        0.3716        1.3952        1.6288        1.8063        2.2404        2.4236        2.9705        2.8348        1.9522        1.8791        2.5101        2.6682        2.7764        3.4260        3.1139        3.1848        2.2663        1.1440        1.0294        1.0624        1.1501        1.3974        2.0400        2.3350        1.9792        1.9440        3.2567        3.2693        2.8948        1.2776        2.4129        2.5245        1.6484        1.4482        0.9415        1.2579        1.5320        1.6215        1.6049        1.4818        1.7849        1.8766        1.8022        1.8967        2.6486        2.9281        2.5803        2.1792        2.9715        2.9860        2.5204        2.2922        2.0310        1.7938        1.7315        2.0124        1.4782        1.1590        1.1349        1.2721        1.2599        2.1120        1.6603        2.2418        4.6550        5.7227        5.5387        4.4139        3.7525        3.8153        5.0361        3.3301        3.8016        4.5592        3.0479        2.2804        2.0904        1.8878        1.9019        3.8126        4.1112        3.4592        3.5966        1.9727        2.2320        2.5384        2.0198        2.2274        2.9587        2.2293        1.2922        1.7722        1.8447        1.2510        2.1323        2.1933        3.0998        8.0654       11.7951        8.9461        9.9546       11.9819       11.2044       12.5672       14.6740       15.2394       19.0662       15.5452       14.1791       12.0194       12.9736       12.9107       13.7242       13.3568       12.7807       13.5078       13.0026       11.1753       12.3841       10.0300        8.1458        8.6088        6.8809        5.9457        3.8503        3.6540        3.4483        4.0958        9.1836       10.8942       12.9820       10.6952        8.7254        8.1923        7.0277        8.7882        6.8898        0.0000        0.0000        0.0000       12.4270        5.7866        7.3170        8.3009       12.2813       13.3676        0.0000        0.0000        0.0000        0.0000        0.0000        0.0000        0.0000        0.0000        0.0000        0.0000        0.0000        0.0000        0.0000        0.0000        0.0000        0.0000        0.0000        0.0000        0.0000        0.0000        0.0000        0.0000        0.0000        0.0000        0.0000        0.0000        0.0000        0.0000        0.0000        0.0000        0.0000        0.0000        0.0000        0.0000        0.0000        0.0000        0.0000        0.0000        0.0000        0.0000        0.0000        0.0000        0.0000        0.0000        0.0000        0.0000        0.0000        0.0000        0.0000        0.0000        0.0000        0.0000        0.0000        0.0000        0.0000        0.0000
        0.0000        0.0000        0.0000        0.0000        0.0000       24.0169       20.2872       19.5102       14.1598       11.4843        8.4004       10.3438        9.7613        7.5330        6.8223        1.4475        2.4263        2.4005        1.4659        0.6320        1.3162        0.8605        0.3164        0.0000        0.0000        0.0000        0.0592        0.0000        0.0000        0.0000        0.0000        0.0000        0.0000        0.0000        0.6620        0.1062        0.1770        0.2886        0.4301        0.3321        0.3135        0.3026        0.9218        1.3226        0.8175        0.6941        0.9644        1.4680        2.2291        1.3438        1.1802        1.2477        1.7520        2.4780        2.2541        1.9296        1.8617        2.4757        2.7521        2.7190        3.0523        3.0177        2.7440        2.0635        1.0944        1.8462        1.8597        1.7090        1.6932        2.0796        2.0909        1.5387        1.5609        1.9778        2.8644        2.6298        1.2823        1.2378        2.4587        1.3661        1.6575        1.2657        0.9185        1.6353        1.3489        1.4755        1.5643        1.7469        1.8234        1.7598        1.8247        2.8682        3.3935        2.5564        2.6690        4.2024        3.5948        2.9431        2.7452        2.3402        2.0940        2.6490        2.4970        1.3821        1.0898        1.0428        1.3774        1.4080        2.5707        3.2199        2.8973        6.0742        6.5013        5.8808        5.4373        4.7100        4.5209        5.1468        4.1886        3.8897        3.5430        2.8885        2.6506        3.2871        2.7194        3.1162        3.2066        3.6256        2.7363        1.9052        1.4712        1.0279        0.9012        1.2744        1.0709        2.2497        3.0200        2.9729        1.5363        1.7053        1.7529        2.0515        4.0091       11.3077        9.6905        7.5533        6.2405       14.2142       13.6144       13.9501       14.9586       16.2308       17.5499       18.9798       16.1226       15.6303       14.9809       13.7384       13.0158       15.3532       15.0942       13.7079       11.3250       12.6500       12.4085       11.3248        9.0299        7.6958        6.0968        6.1919        4.8011        3.5151        3.6517        3.5569        4.3558        9.4269       11.8646       11.5043       10.2534        8.8133        8.6490        6.9665        7.1042        5.8828        0.0000        0.0000       11.1625        5.7522        5.8853        7.5823        8.5653       12.7308       14.4776       16.1992       18.4860       18.4546       20.4394       22.7267        0.0000        0.0000        0.0000        0.0000        0.0000        0.0000        0.0000        0.0000        0.0000        0.0000        0.0000        0.0000        0.0000        0.0000        0.0000        0.0000        0.0000        0.0000        0.0000        0.0000        0.0000        0.0000        0.0000        0.0000        0.0000        0.0000        0.0000        0.0000        0.0000        0.0000        0.0000        0.0000        0.0000        0.0000        0.0000        0.0000        0.0000        0.0000        0.0000        0.0000        0.0000        0.0000        0.0000        0.0000        0.0000        0.0000        0.0000        0.0000        0.0000        0.0000        0.0000
        0.0000        0.0000        0.0000        0.0000       21.9588       19.2831       18.0377       15.9602        9.9876       22.3325       22.4485        9.0565        4.4578        4.6074        5.0593        4.0213        3.3171        0.9556        0.7443        0.6142        0.7151        0.5054        0.2587        0.0410        0.3662        0.0000        0.1889        0.8315        0.1759        0.2688        0.1879        0.0000        0.0000        0.6045        0.5586        0.7094        0.4349        0.1029        1.3100        1.8433        1.2902        1.1294        1.1172        0.9977        1.2743        1.5377        1.1392        1.8269        1.6486        2.2317        1.7249        1.1015        1.4991        2.2521        2.2709        1.4345        1.5973        1.3900        1.4240        1.5480        1.5762        2.1552        2.0097        1.9842        1.2416        1.1611        1.8266        1.4434        1.4508        0.9183        0.9295        0.8747        1.0113        1.0963        1.5962        1.3859        1.3374        1.3783        1.3330        1.2861        1.0224        0.9226        1.1605        1.1776        1.4049        1.3155        1.3610        1.6227        1.8516        2.0536        1.9869        2.2126        3.0728        2.2654        2.5719        4.0897        4.0172        3.4001        2.9811        2.6520        2.3810        2.6551        3.4688        1.8233        1.1993        1.0059        1.6533        1.4279        2.6763        1.8895        4.0618        7.7002        6.6633        6.1298        5.6289        5.1282        5.0625        4.7001        4.7971        4.6214        3.3503        2.9658        3.2338        4.3765        5.2153        5.3853        5.2624        4.2563        4.2201        1.6730        1.2345        0.8904        0.8861        1.0915        1.1506        1.6059        1.4227        2.2406        2.5670        2.7405        2.7409        5.0199        8.5149        9.4345        9.5262        7.9271        7.2079       13.0446       14.7988       15.4279       16.1288       17.7102       19.0421       19.5176       18.2842       17.0756       14.2501       12.0049       11.2365       12.8755       11.8404       11.6058       10.3921       12.5055       14.3546       10.9606        9.7598        8.2018        7.4894        5.7816        5.7097        4.2621        3.4836        3.6770        4.4568        8.0109       10.6369       10.9683       10.9550        9.4524        8.9054        7.4915        7.4825        6.3988        0.0000        6.3298        6.6604        6.7163        7.8357       11.8803       13.0913       16.6601       17.2018       21.4491       19.8433       17.0934       18.2595       19.7322       19.8545        0.0000        0.0000        0.0000        0.0000        0.0000        0.0000        0.0000        0.0000        0.0000        0.0000        0.0000        0.0000        0.0000        0.0000        0.0000        0.0000        0.0000        0.0000        0.0000        0.0000        0.0000        0.0000        0.0000        0.0000        0.0000        0.0000        0.0000        0.0000        0.0000        0.0000        0.0000        0.0000        0.0000        0.0000        0.0000        0.0000        0.0000        0.0000        0.0000        0.0000        0.0000        0.0000        0.0000        0.0000        0.0000        0.0000        0.0000        0.0000        0.0000        0.0000
        0.0000        0.0000        0.0000        0.0000       17.5614       20.0467       15.8174       11.6070       18.6529       23.8206       24.5916        9.9834        8.9244        6.7547        4.3524        0.8381        1.1692        0.6456        0.5253        2.8860        3.6798        4.5353        1.4035        0.7573        0.1350        0.0823        0.0000        0.1192        0.3770        0.7499        1.0253        1.3543        0.7435        1.2371        2.6510        1.5806        0.6396        0.4933        0.4000        0.4411        0.5795        0.6219        0.6122        0.9895        0.7916        1.2116        1.1137        0.8732        1.0609        1.4125        1.3104        0.5812        0.9608        1.3475        2.2194        1.3722        1.2099        1.1987        1.1761        3.3881        2.8129        1.6813        1.7263        1.2519        0.9916        0.8587        1.1173        0.9288        1.0686        0.9403        0.7433        0.7022        0.9326        1.0716        1.1037        1.4953        1.3374        1.3822        1.8276        1.2216        1.0644        1.6575        1.6169        1.1323        1.1933        1.6077        1.2966        1.4845        1.6992        1.8302        1.8027        2.6461        2.2388        2.5099        3.0346        3.8237        3.9880        4.0642        3.4456        3.0736        3.0464        3.0559        4.0791        2.5503        1.6814        1.0851        1.1571        1.2309        1.6061        3.2542        5.2302        5.6780        5.6949        5.7794        6.3208        6.8359        5.3092        5.0143        4.8336        4.7364        4.6758        4.7151        4.6511        5.1016        6.2478        6.8720        6.9304        6.3774        3.0631        1.7323        1.8498        1.9061        1.4698        1.7335        1.7060        3.9294        4.8230        4.7898        4.7247        4.5042        5.3609        6.5630        6.8303       10.1378       10.8853       13.1823        9.8777       12.6583       13.5996       15.1162       17.2462       19.2890       18.7828       21.7934       21.7042       14.8480       12.5674       13.9806       13.9543       14.0406       12.6169       11.6219       13.1270       13.9930       12.9251       11.3486        9.0430        7.5621        7.2621        7.0478        7.5674        5.1077        6.0537        6.5432        5.9707        9.0378       10.1748       11.7739       11.6106       11.1271        9.4031       10.3694        8.9496        8.3547        7.3544        7.5162       16.0856       18.2899       17.3320       18.6050       17.9689       19.5050       17.5409       19.3344       21.5185       17.0294       18.0181       19.5123       21.6790        0.0000        0.0000        0.0000        0.0000        0.0000        0.0000        0.0000        0.0000        0.0000        0.0000        0.0000        0.0000        0.0000        0.0000        0.0000        0.0000        0.0000        0.0000        0.0000        0.0000        0.0000        0.0000        0.0000        0.0000        0.0000        0.0000        0.0000        0.0000        0.0000        0.0000        0.0000        0.0000        0.0000        0.0000        0.0000        0.0000        0.0000        0.0000        0.0000        0.0000        0.0000        0.0000        0.0000        0.0000        0.0000        0.0000        0.0000        0.0000        0.0000        0.0000
        0.0000        0.0000        0.0000        0.0000       12.4468       11.4791       12.8021       15.8733       13.6322       10.9878        8.7513       17.2090       12.3089        6.8297        5.1928        1.5745        6.4724        3.9160        6.9960        7.0978        9.6146       11.1314        4.8338        3.7326        1.9079        3.6317        1.5567        1.2713        2.0700        0.4447        0.6529        1.7331        3.3315        3.6028        1.2514        0.8106        0.3414        0.6022        0.9675        2.2219        1.2939        2.1504        1.8889        1.7431        2.5130        2.9181        2.6527        1.4702        2.5826        2.7657        2.1441        1.0169        1.0787        3.2675        4.5078        3.9795        2.0566        2.9356        2.7168        1.8276        2.4017        2.0964        3.4380        3.8186        3.5397        2.7715        2.7876        3.0745        3.0351        2.1492        2.1183        1.5780        1.8451        2.4382        2.8977        1.9355        1.6776        2.2509        2.0890        1.0663        0.7499        0.7195        0.7281        1.0628        1.3135        1.2766        1.2402        1.3700        0.9913        1.2010        1.0424        2.6563        2.4799        2.1115        2.2131        2.8473        3.2879        3.5292        3.3007        3.1524        3.0574        3.7077        3.1653        2.1726        1.7626        1.2485        1.2220        1.4710        3.0239        2.8005        3.5901        4.0240        4.7361        5.3564        5.2112        4.4816        4.6827        4.3944        4.4335        3.6354        2.9283        2.7543        3.5591        2.6008        2.3133        1.8138        1.5753        2.9358        2.5429        2.9357        2.7678        2.9353        3.1943        3.4854        4.3229        5.6311        4.5994        4.0218        4.1890        5.6187        5.2810        5.2346        5.3414       13.8921       14.3946       14.6521        8.0642       11.8497       16.5727       17.1061       15.3265       17.4637       14.8959       13.5499       17.5449       19.2290       12.9074       15.5843       18.0176       17.5710       12.1159       13.1194       12.3567        9.8020        7.6101        7.3892        7.7567       10.2375       10.8692        9.9056        9.8035       12.1188       11.2468       11.9301       14.9507       15.6819       18.5466       17.7298       15.6547       15.1658       13.7642       14.0247       12.1379       10.5109       10.4128       14.1132       16.8671       20.0399       19.6860       24.3071       25.6108       19.1058       17.5924       18.0734       18.3822       15.3211       15.5608       17.1060       19.7110        0.0000        0.0000        0.0000        0.0000        0.0000        0.0000        0.0000        0.0000        0.0000        0.0000        0.0000        0.0000        0.0000        0.0000        0.0000        0.0000        0.0000        0.0000        0.0000        0.0000        0.0000        0.0000        0.0000        0.0000        0.0000        0.0000        0.0000        0.0000        0.0000        0.0000        0.0000        0.0000        0.0000        0.0000        0.0000        0.0000        0.0000        0.0000        0.0000        0.0000        0.0000        0.0000        0.0000        0.0000        0.0000        0.0000        0.0000        0.0000        0.0000        0.0000
        0.0000        0.0000        0.0000        0.0000        0.0000        0.0000        0.0000        0.0000       10.7038        9.6796       11.1756       13.0972        9.2739        4.1393        4.0130        4.1299        4.6914        6.3957        9.3828       14.6511       13.4261        9.5730        6.2045        7.7428        5.1815        6.9850        4.3328        8.6236        7.5670        1.7149        0.0444        0.2955        3.8966        2.5474        0.0579        0.8327        0.6014        1.1974        2.5455        1.3838        1.1556        0.7212        1.1338        0.7163        0.9872        1.2219        1.6492        0.9088        0.9413        1.2955        1.8163        1.3094        1.2682        2.4501        3.6142        1.2361        1.5400        1.8900        2.1249        1.4940        2.1829        1.9866        1.6353        1.9941        2.5000        2.8433        3.5590        2.1090        3.9852        2.0221        1.5122        1.6597        1.2110        2.6694        3.5350        1.8635        1.6782        0.7876        0.7064        0.4656        0.5882        0.7851        1.1904        0.8404        0.9347        0.7586        1.3202        1.4025        1.6922        1.5635        1.7814        3.1162        2.8149        1.4554        1.9060        2.8325        3.2775        3.5469        3.5132        3.4906        3.6284        3.4283        2.8623        2.0036        2.0659        1.6317        1.3991        1.7669        4.4292        4.1981        3.4682        3.9413        4.4956        4.8393        4.8707        4.4683        4.7659        4.4349        3.8835        3.1419        3.6508        3.2040        6.7290        5.4459        4.0719        3.0800        1.7868        3.1219        4.0575        4.5835        4.2577        4.2157        5.1584        5.4129        4.6765        5.0437        5.3525        4.9299        5.5712        7.5033        4.9811        5.2148        6.1229        9.4746        9.9572        8.3985        9.3701       14.9403       12.6916       14.0979       15.9444       13.8842       13.1232       12.0484       13.2401       13.9396       19.8350       19.3178       19.3474       17.2079       14.4227       14.6603       12.8552        9.8073        8.6056        8.2267        8.5265       10.2193       11.2974       11.8209       12.2445       13.1855       13.7566       14.7219       19.1748       21.0108       21.4782       21.8653       21.6275       17.2118       17.7001       17.6482       18.4607       14.1416       13.8069       14.8179       17.2500       20.9421       21.9056       23.8015       22.4261       21.5275       24.8301       26.4574       28.9373       27.2935       28.9268        0.0000        0.0000        0.0000        0.0000        0.0000        0.0000        0.0000        0.0000        0.0000        0.0000        0.0000        0.0000        0.0000        0.0000        0.0000        0.0000        0.0000        0.0000        0.0000        0.0000        0.0000        0.0000        0.0000        0.0000        0.0000        0.0000        0.0000        0.0000        0.0000        0.0000        0.0000        0.0000        0.0000        0.0000        0.0000        0.0000        0.0000        0.0000        0.0000        0.0000        0.0000        0.0000        0.0000        0.0000        0.0000        0.0000        0.0000        0.0000        0.0000        0.0000        0.0000        0.0000
        0.0000        0.0000        0.0000        0.0000        0.0000        0.0000        0.0000        0.0000        0.0000        0.0000       10.5460       10.0739        6.0950        4.8883        4.1933        2.7119        2.5402        5.3384       10.8588       12.2757        9.3549        5.5669        6.5569        5.9877        5.0714        9.4130        5.4650        7.2544        6.5464        2.9086        0.3252        1.9024        0.3617        0.8247        0.9165        0.7898        2.9675        6.7010        9.6778        4.2359        1.8400        0.6077        0.5907        0.4813        1.5851        1.5855        3.4109        3.4436        3.6152        3.9533        4.0037        1.4995        0.8328        2.3812        1.6980        0.7709        1.0115        0.9770        1.1711        1.3031        1.6127        1.3647        2.7262        1.7451        2.8707        2.2264        2.0277        1.2197        1.3039        1.5227        1.5034        1.2747        1.3176        3.3076        3.2575        2.0119        1.5811        0.9702        0.8205        0.5585        0.8688        0.8740        0.6562        1.8687        0.7808        0.9240        1.0139        1.2787        1.3204        1.2018        1.3855        1.9670        1.8979        1.3544        1.8661        3.0288        3.2018        3.4074        3.4396        3.6882        3.5441        3.9153        5.0725        2.3517        2.7971        1.7343        1.3126        1.8120        5.7657        4.5664        3.4852        4.4228        4.7739        4.2501        4.4243        4.2318        4.6408        4.3943        4.1875        3.8793        3.8911        3.5821        3.7866        3.7340        2.6105        1.8489        2.8319        6.4275        9.3312        9.4055        5.8830        6.1340        6.6742        6.0626        6.1259        5.2965        5.2492        5.5919        6.2713        8.7060        5.5674        5.8940        6.0706        4.4062        4.8726        6.0195        6.2212       15.3921       11.6606       10.3916       11.5032       13.7448       13.2571       13.6296       13.8123       15.7794       19.2036       22.2435       26.8023       15.6057       13.7812       12.2400       11.3526       16.2526        9.1030        7.4644       12.5411       10.3271       10.6242       14.7666       14.9109       16.5869       15.1863       17.0841       18.4048       18.4492       21.3370       25.3694       18.8694       19.1528       19.9056       20.9476       18.6298       19.4850       17.9984       14.4162       18.1086       22.9851       22.9569       26.3336       24.6950       23.1432       27.7357       27.8933        0.0000        0.0000        0.0000        0.0000        0.0000        0.0000        0.0000        0.0000        0.0000        0.0000        0.0000        0.0000        0.0000        0.0000        0.0000        0.0000        0.0000        0.0000        0.0000        0.0000        0.0000        0.0000        0.0000        0.0000        0.0000        0.0000        0.0000        0.0000        0.0000        0.0000        0.0000        0.0000        0.0000        0.0000        0.0000        0.0000        0.0000        0.0000        0.0000        0.0000        0.0000        0.0000        0.0000        0.0000        0.0000        0.0000        0.0000        0.0000        0.0000        0.0000        0.0000        0.0000        0.0000        0.0000        0.0000
        0.0000        0.0000        0.0000        0.0000        0.0000        0.0000        0.0000        0.0000        0.0000        0.0000       13.9375       17.6355        8.9112        6.4132        5.8342        3.5401        6.6618        5.3405        5.5712        5.8150        5.0182        3.4905        1.9736        5.2708       10.8936        7.0791        3.6261        6.5683       10.8418        5.3621        2.1276        4.0150        5.6804        3.3539        4.9369        2.1490        3.0180        6.7683        7.6817        2.7391        2.1655        1.4301        1.1072        0.9731        0.5524        1.0404        0.9050        0.6705        1.2621        0.6746        0.4718        0.1823        2.4357        2.7582        1.3800        0.7197        0.8743        0.8216        0.7977        1.3723        1.1412        1.1575        0.5356        0.7556        1.2619        1.8881        1.4526        1.1703        1.2183        1.4775        1.6656        1.1224        1.5587        2.4488        2.0551        2.2045        2.3145        1.0643        0.8008        0.6495        0.8075        0.9709        0.8323        2.0619        0.9309        0.8854        1.0696        1.7513        1.7838        1.7578        1.2284        1.7578        1.5865        1.1970        1.4713        2.5818        3.1618        4.0500        4.6130        4.7826        4.3084        4.8144        4.3368        2.5667        2.3866        1.7595        1.6939        4.1360        5.9441        4.2460        3.6160        3.7876        3.1812        3.5229        3.6650        3.7149        4.8663        4.6209        3.9120        3.9054        3.4147        3.1481        2.0873        1.8751        2.2100        3.6372        6.1691        8.8415        9.8209       10.6535        8.6282       10.2441        7.8278        6.8048        5.5225        5.2991        6.1870        6.2863        6.4914        5.9226        6.5305        7.1431        7.3902        5.9113        6.5865        6.0379        6.4831       14.5150       11.7363       13.6817       11.1149       12.4936       18.0795       18.0164       19.2083       20.4110       16.0082       19.2642       21.5009       22.0341       16.5692       14.6593       13.4800       12.3087       10.4326        9.1483       16.3637       11.2513       10.2313       12.5584       12.5712       14.0288       14.4909       15.8100       15.5033       17.0844       19.5200       22.6481       21.6713       18.2465       20.7792       27.1444       19.6570       20.1452       15.4511       17.5425       20.1342       25.8185       26.2652       25.4641       24.6550       20.3314       26.9218        0.0000        0.0000        0.0000        0.0000        0.0000        0.0000        0.0000        0.0000        0.0000        0.0000        0.0000        0.0000        0.0000        0.0000        0.0000        0.0000        0.0000        0.0000        0.0000        0.0000        0.0000        0.0000        0.0000        0.0000        0.0000        0.0000        0.0000        0.0000        0.0000        0.0000        0.0000        0.0000        0.0000        0.0000        0.0000        0.0000        0.0000        0.0000        0.0000        0.0000        0.0000        0.0000        0.0000        0.0000        0.0000        0.0000        0.0000        0.0000        0.0000        0.0000        0.0000        0.0000        0.0000        0.0000        0.0000        0.0000
        0.0000        0.0000        0.0000        0.0000        0.0000        0.0000        0.0000        0.0000        0.0000        0.0000       21.6764       35.7211       26.9537       32.9704       25.1526       34.5071       13.1998       10.2432       10.3735       11.5024        1.0059        2.0267        9.2855       12.6990        6.2728       13.5816       13.4973        4.5128       12.1747       12.0234        4.4870        8.2784        6.0829       13.1034        8.1697        2.2035        1.4351        5.8524        6.1539        3.3019        3.3634        3.1627        3.5573        1.8662        2.4270        1.4398        1.0402        1.0290        1.6405        0.5761        0.0995        0.3788        0.6067        0.9700        1.2925        0.5398        0.3865        0.3625        0.3266        1.1395        1.9920        2.0277        1.9630        1.0644        1.0356        2.3394        2.6632        1.7776        2.0765        2.1756        2.2204        1.3252        1.3373        1.9811        2.2735        1.7311        1.7019        1.5278        1.5766        0.5978        0.7536        0.7392        0.8310        1.3238        1.0937        1.1042        1.0824        1.6234        1.2806        1.2150        0.9869        1.2623        1.0669        0.7335        0.5568        1.6634        2.5455        3.2504        3.6775        3.5375        3.6192        3.5397        1.9939        1.4427        1.3741        1.5099        2.8988        4.3787        6.4124        3.5379        3.3950        3.2011        1.7886        1.8970        2.0380        3.1182        2.8175        3.0807        3.2857        3.4901        2.2255        2.1381        3.5518        5.2521        8.9979        9.3653        6.4975        9.8857        8.5272       10.1181        7.3400        5.5836        4.3724        4.6294        4.7784        5.4383        6.7988        6.5917        7.5997        7.5133        8.0034        9.2050       10.1456       14.8469       15.5094       11.8883       11.6849       12.0784       13.5543       12.9783       11.8773       14.5557       13.7099       15.3484       14.4394       16.4243       16.0099       18.4154       20.0006       20.3116       15.5216       13.3699       14.3241       13.3220       12.4500        7.6020       11.2346        8.1715        7.3223        7.7838        7.4767       12.2637       10.9313       11.3391       10.8837       12.0687       12.9738       13.8317       15.4220       18.4660       16.1931       20.0607       21.9947       24.2657       25.9320       28.2376       28.8948       32.4285       37.2597       35.0570        0.0000        0.0000        0.0000        0.0000        0.0000        0.0000        0.0000        0.0000        0.0000        0.0000        0.0000        0.0000        0.0000        0.0000        0.0000        0.0000        0.0000        0.0000        0.0000        0.0000        0.0000        0.0000        0.0000        0.0000        0.0000        0.0000        0.0000        0.0000        0.0000        0.0000        0.0000        0.0000        0.0000        0.0000        0.0000        0.0000        0.0000        0.0000        0.0000        0.0000        0.0000        0.0000        0.0000        0.0000        0.0000        0.0000        0.0000        0.0000        0.0000        0.0000        0.0000        0.0000        0.0000        0.0000        0.0000        0.0000        0.0000        0.0000        0.0000
        0.0000        0.0000        0.0000        0.0000        0.0000        0.0000        0.0000        0.0000        0.0000        0.0000        0.0000       22.9354       34.0288       31.6165       22.9784       32.3154       18.3522        8.5594        6.8667        0.4610        0.3808        5.0027        0.2779        0.1740        3.1325        9.3921       12.9402        3.1544        1.5596        2.1234        1.5708        0.2070        1.6598        2.4849        5.2369        0.4995        1.0407        1.6114        1.7018        2.6649        1.4746        0.2279        0.5044        0.2664        0.4274        0.3466        0.7055        0.7416        1.6945        2.0235        0.9165        0.3323        0.0374        0.3123        1.0283        2.2212        1.6440        0.5673        0.4020        0.3818        0.4524        1.2403        1.4697        1.1924        1.1751        2.1851        3.1621        1.6738        2.0787        1.9001        2.1342        0.9158        1.2448        1.5747        2.1663        1.0076        1.5727        1.5062        0.8231        0.5830        0.5692        0.7093        0.7717        0.5892        1.0596        1.0556        1.0369        1.1837        1.1069        1.0487        1.8339        1.5987        1.2534        0.6985        0.7207        1.6313        2.7681        3.2610        3.2316        3.3712        3.6810        2.3661        1.8966        1.2719        1.2843        1.9831        2.3233        7.0612        5.5382        2.6396        1.7756        1.7099        1.4623        1.5988        1.7475        2.8911        2.4457        2.6729        2.5322        2.5820        3.1524        3.2234        3.2690        8.5190        7.2663        4.8929        6.8126       12.2327       12.1454        9.5053        8.0348        7.9365        5.1860        5.1554        5.0881        6.6873        8.0800        8.3024        8.2438        8.7638        9.0043        9.8107       10.6344       17.1794       19.0689       13.8548       13.0670       13.1403       13.0375       12.0312       17.3236       17.3325       15.5531       15.1404       13.2293       16.2295       15.9229       22.1243       23.8076       18.8184       16.5426       14.6237       11.8336       13.7491       11.1202        8.0241        8.1819        8.0810        7.9947        8.2422        7.3925       13.1426       12.7656       11.1990       13.5958       14.8092       11.5901       13.3385       14.4476       14.9452       15.9661       17.9692       19.9468       21.1021       28.8452       32.5620       36.5887       37.8614       37.5744        0.0000        0.0000        0.0000        0.0000        0.0000        0.0000        0.0000        0.0000        0.0000        0.0000        0.0000        0.0000        0.0000        0.0000        0.0000        0.0000        0.0000        0.0000        0.0000        0.0000        0.0000        0.0000        0.0000        0.0000        0.0000        0.0000        0.0000        0.0000        0.0000        0.0000        0.0000        0.0000        0.0000        0.0000        0.0000        0.0000        0.0000        0.0000        0.0000        0.0000        0.0000        0.0000        0.0000        0.0000        0.0000        0.0000        0.0000        0.0000        0.0000        0.0000        0.0000        0.0000        0.0000        0.0000        0.0000        0.0000        0.0000        0.0000        0.0000        0.0000
        0.0000        0.0000        0.0000        0.0000        0.0000        0.0000        0.0000        0.0000        0.0000        0.0000        0.0000        0.0000        0.0000        0.0000        9.9809       17.5334       11.9439        4.8401        1.9225        6.3529        1.2699        1.2201        1.9591        0.2183        0.1910        1.6850        9.5683        5.0107        0.4469        4.6902        1.0626        0.4775        1.1427        1.7792        3.8728        0.4710        0.4325        1.0416        2.2140        0.1652        0.0554        0.0530        0.0545        0.0480        0.7024        0.3877        0.1827        0.8358        0.9069        0.7889        0.3527        0.0213        0.0671        0.3706        0.0759        0.0043        0.5085        1.1073        1.2774        1.1698        1.1933        1.3641        1.5231        1.9849        1.6035        2.0483        3.2577        2.6539        1.5641        2.6002        1.7528        0.6908        0.9488        1.2903        2.6064        1.2708        0.9963        0.9489        1.1928        0.8915        1.5200        0.5427        0.5193        0.6548        0.8559        1.5133        0.9350        2.0548        1.8298        1.5686        1.4989        1.7531        1.4953        1.1308        0.7497        1.9330        2.9449        3.5893        3.3589        3.3955        3.7946        2.5978        3.0255        2.1997        2.3906        2.3045        2.7225        6.2065        5.8360        3.4141        1.7255        1.1881        1.2097        1.4792        1.5088        1.9780        2.4862        2.9841        2.5510        3.8202        3.9437        5.1670        5.7758        7.6207       10.1211       11.9330        8.6083        9.6952       13.4823       13.5753       10.2712        6.6892        7.3079        5.3695        5.9346        8.1388        8.7902        9.3636        9.4928       10.7355       11.2419       11.8305       12.3060       17.3770       20.8594       22.9194       20.3838       17.6335       17.2143       17.2999       18.5746       17.7638       12.6819       13.1633       14.0484       17.8771       15.7089       18.3678       17.6433       15.7386       16.8496       21.6089       12.3313       10.9847       13.2669       12.6761       11.5082        8.4513        7.1722        9.8872        9.3322        9.8454       12.8750       12.9804       11.6311       18.5231       18.6579       15.8588       14.1294       16.1227       16.7829       17.3467       17.3287       21.9815       28.9203       30.3607        0.0000        0.0000        0.0000        0.0000        0.0000        0.0000        0.0000        0.0000        0.0000        0.0000        0.0000        0.0000        0.0000        0.0000        0.0000        0.0000        0.0000        0.0000        0.0000        0.0000        0.0000        0.0000        0.0000        0.0000        0.0000        0.0000        0.0000        0.0000        0.0000        0.0000        0.0000        0.0000        0.0000        0.0000        0.0000        0.0000        0.0000        0.0000        0.0000        0.0000        0.0000        0.0000        0.0000        0.0000        0.0000        0.0000        0.0000        0.0000        0.0000        0.0000        0.0000        0.0000        0.0000        0.0000        0.0000        0.0000        0.0000        0.0000        0.0000        0.0000        0.0000        0.0000        0.0000
        0.0000        0.0000        0.0000        0.0000        0.0000        0.0000        0.0000        0.0000        0.0000        0.0000        0.0000        0.0000        0.0000        0.0000        0.0000        0.0000        0.0000        0.0000        1.1561        2.7501        3.7121        1.3308        0.3782        5.9179        0.2473        0.2160        0.2022        0.0000        0.0636        3.2358        3.1264        1.3132        2.5907        4.4582        3.0588        3.0705        0.4984        0.0858        0.9705        0.5628        0.0553        0.0010        0.0598        0.0056        0.1368        0.0120        0.1416        0.2598        0.2603        0.1772        0.8050        0.0098        0.1263        0.3227        0.0633        0.0034        0.0025        0.1428        0.9360        1.7704        0.6936        0.8407        0.8113        2.7954        2.4932        0.9567        1.4822        1.3379        1.3101        1.3432        1.2315        0.5940        0.6852        0.6852        1.2267        0.5681        0.4986        0.6337        0.7596        0.7973        0.6599        0.6337        0.5880        0.6070        1.0208        0.8878        1.3497        2.3312        2.3054        1.8590        1.9355        2.2818        2.3502        1.7640        1.3199        2.4355        4.1228        3.9103        3.3790        2.9340        3.7759        4.8930        4.2233        3.1785        3.0641        2.8069        3.5456        5.6164        6.9150        4.4421        2.3704        1.2998        1.3243        1.4675        1.5795        3.6423        6.1243        3.3202        4.4051        5.0813        4.9112        8.0848        8.0779        9.7710        9.3604       13.6578        6.6692        9.6878       15.5205       13.2490       12.6221        7.6879        6.9119        6.9278        7.3305        8.9647       10.2307       10.1360       11.6652       12.9198       15.3936       14.7498       16.1775       19.8742       25.1525       27.1285       31.4165       23.6945       14.1207       17.5894       17.1290       12.5778       12.3170       11.8743       12.7003       15.0259       15.4452       14.9585       16.1053       16.2342       17.9030       21.3007       16.5449        9.8677       12.1430       17.5593       18.0007       14.6145        7.3463       15.4660       12.1016        9.9707        8.4257        9.5570       11.6390       13.3808       12.8229       11.0344       13.4863       14.0812       16.1861       14.6191       15.6249       20.8270       28.0039       27.6262        0.0000        0.0000        0.0000        0.0000        0.0000        0.0000        0.0000        0.0000        0.0000        0.0000        0.0000        0.0000        0.0000        0.0000        0.0000        0.0000        0.0000        0.0000        0.0000        0.0000        0.0000        0.0000        0.0000        0.0000        0.0000        0.0000        0.0000        0.0000        0.0000        0.0000        0.0000        0.0000        0.0000        0.0000        0.0000        0.0000        0.0000        0.0000        0.0000        0.0000        0.0000        0.0000        0.0000        0.0000        0.0000        0.0000        0.0000        0.0000        0.0000        0.0000        0.0000        0.0000        0.0000        0.0000        0.0000        0.0000        0.0000        0.0000        0.0000        0.0000        0.0000        0.0000        0.0000
        0.0000        0.0000        0.0000        0.0000        0.0000        0.0000        0.0000        0.0000        0.0000        0.0000        0.0000        0.0000        0.0000        0.0000        0.0000        0.0000        0.0000        0.0000        0.0000       16.4570       26.8282        5.1538        3.3155       18.4489        2.5442       16.9994       14.2277        8.7062        8.1047       14.6346       25.5143        3.0737        2.6799        0.2052        8.8126        6.1105        1.0217        0.8316        0.5020        1.3490        0.1374        0.1175        0.7699        0.7680        0.2220        0.0120        0.4500        0.2280        0.2100        1.5360        0.9000        0.7320        0.2580        0.9600        1.4820        1.5585        1.1700        0.3056        1.8765        3.1842        3.0785        3.9985        2.3248        2.5739        3.4576        1.6985        1.9592        1.6421        1.8504        2.4722        2.0863        1.0485        1.0818        1.0181        1.4838        0.9071        0.8659        1.0253        1.0464        1.0184        0.9253        0.7247        0.6262        1.2495        0.9953        1.5256        1.7093        3.3478        2.8271        2.9345        1.8424        2.4004        2.3477        2.5224        2.4201        3.4496        4.2847        4.1939        3.1892        2.8876        4.7469        6.6457        3.7328        4.2629        4.7076        4.6918        5.0505        4.6196        4.6607        4.4882        2.7346        1.6542        1.0553        0.8087        1.3534        3.3397        3.1796        3.1610        3.4861        3.7689        4.6819        6.3476        4.3902        6.4688        8.4807        9.8518        9.2041        9.4100        9.5847        8.0105        7.7445        9.5253        9.8939        9.6730       10.2047       11.4813       11.2899       17.6943       18.7476       16.6806       18.3329       18.1759       19.6447       18.8946       27.2053       24.8945       24.0062       20.8484       15.5872       17.6442       15.7683       11.6328       10.7493       10.5973       11.2894       14.6650       15.3364       16.2277       17.7616       17.7558       15.9603       20.2543       17.0981       11.4659       12.6652       13.3007       11.1257        9.0630        7.4773       15.5727       20.5226       13.1183        8.5603        9.1316       11.8541       13.5778       18.7570       22.0612       26.3387       13.8369       26.2320       19.4303       15.2073       20.0107       24.1362       31.4466        0.0000        0.0000        0.0000        0.0000        0.0000        0.0000        0.0000        0.0000        0.0000        0.0000        0.0000        0.0000        0.0000        0.0000        0.0000        0.0000        0.0000        0.0000        0.0000        0.0000        0.0000        0.0000        0.0000        0.0000        0.0000        0.0000        0.0000        0.0000        0.0000        0.0000        0.0000        0.0000        0.0000        0.0000        0.0000        0.0000        0.0000        0.0000        0.0000        0.0000        0.0000        0.0000        0.0000        0.0000        0.0000        0.0000        0.0000        0.0000        0.0000        0.0000        0.0000        0.0000        0.0000        0.0000        0.0000        0.0000        0.0000        0.0000        0.0000        0.0000        0.0000        0.0000        0.0000
        0.0000        0.0000        0.0000        0.0000        0.0000        0.0000        0.0000        0.0000        0.0000        0.0000        0.0000        0.0000        0.0000        0.0000        0.0000        0.0000        0.0000        0.0000        0.0000       10.5208        8.7733        8.4432        3.0749        2.9790        2.7460       18.6073       17.7379       14.1740       14.4730        2.0119        1.8080        4.8008        1.2601        0.0013        1.1310        1.5779        1.4436        1.9158        3.8072        0.3582        0.5874        0.0588        0.5349        0.3480        0.4020        0.1740        0.0480        0.1500        0.2880        0.1800        0.4920        0.9660        0.4020        2.1720        1.0560        0.1998        1.3588        0.8173        1.2998        3.0728        2.4131        3.3382        1.7530        2.4309        1.7496        1.3923        2.1021        2.5770        2.1983        3.1246        3.3094        0.5478        0.9320        0.9540        1.1367        0.4997        0.8787        1.1404        1.2462        0.7410        0.9436        1.3334        1.1243        1.1860        1.4516        1.8772        2.3619        3.2704        2.9037        2.9358        2.1601        2.5302        2.6108        3.1769        3.3154        4.1612        4.9504        4.7303        4.5246        3.5017        4.8560        3.8269        3.9477        5.2096        5.4189        5.4319        5.0485        5.0539        4.4214        3.9139        3.5084        1.2617        1.9616        2.5819        2.5608        2.7900        2.8937        3.5862        4.8572        5.2625        4.9164        4.7698        4.1993        5.7972       11.8890       14.1988       13.1613       12.0544       10.8451        7.4064        7.8727       10.2282       10.3639       10.7859       11.2552       13.4964       13.0262       13.6491       14.5248       16.4090       18.2980       19.9424       21.2766       23.4025       24.6257       24.8415       17.9626       18.4250       15.2119       15.5985       15.6375       11.7753       10.7313       10.2551       10.8461       13.7466       14.7791       16.3982       17.8050       18.7795       19.8566       14.8213       15.8338       13.0623       14.2844       14.2016       17.7507       13.9142       15.2514       22.8611       23.9958       14.8950        8.8067        9.5779       11.7242       16.4430       10.9561       18.1437       25.6720       18.3379       17.1243       19.4615       17.3887       22.5715       19.1327       24.4278       18.2984       14.1770        0.0000        0.0000        0.0000        0.0000        0.0000        0.0000        0.0000        0.0000        0.0000        0.0000        0.0000        0.0000        0.0000        0.0000        0.0000        0.0000        0.0000        0.0000        0.0000        0.0000        0.0000        0.0000        0.0000        0.0000        0.0000        0.0000        0.0000        0.0000        0.0000        0.0000        0.0000        0.0000        0.0000        0.0000        0.0000        0.0000        0.0000        0.0000        0.0000        0.0000        0.0000        0.0000        0.0000        0.0000        0.0000        0.0000        0.0000        0.0000        0.0000        0.0000        0.0000        0.0000        0.0000        0.0000        0.0000        0.0000        0.0000        0.0000        0.0000        0.0000        0.0000
        0.0000        0.0000        0.0000        0.0000        0.0000        0.0000        0.0000        0.0000        0.0000        0.0000        0.0000        0.0000        0.0000        0.0000        0.0000        0.0000        0.0000        0.0000        0.0000        0.0000       79.2892       44.3385       22.2056        9.4195        8.1498       11.2254        9.5911        2.5587       24.8764       13.8990       10.4605        0.3212        1.5878        0.0024        0.4101        4.4001        3.2771        1.9486        0.3190        0.7748        0.0000        0.0000        0.0000        0.0480        0.2220        0.5760        0.0000        0.9900        0.4200        1.4580        0.7200        0.3600        0.4980        0.3600        0.1980        1.3707        1.2767        1.3472        1.3709        0.4117        0.7885        2.7615        1.7415        1.2794        3.1057        1.3246        0.4862        1.1020        2.4979        2.1904        1.6364        0.4726        0.4457        1.0677        1.1993        0.4389        1.3399        1.0427        1.6767        0.4551        0.6165        0.8641        2.0280        1.5063        1.5711        1.8197        2.3989        2.3095        2.1898        2.3875        2.5329        3.1367        3.5162        4.3152        4.4713        5.3956        4.9349        3.5388        3.9935        3.6961        3.9610        3.9584        5.5629        7.6422        6.0304        6.1205        5.5151        4.9695        4.6076        3.9490        2.7154        1.4231        0.7712        2.1433        1.3155        2.7936        3.6304        5.4150        4.9072        4.7656        4.4851        4.9733        5.3032        5.7520        9.1114       10.2689       10.3584        9.1013        9.8257        7.2109        7.9026       10.0182       11.4088       12.5309       13.6058       13.9976       21.9626       19.9712       24.8043       27.9044       22.8118       26.9173       24.5993       25.8702       27.7763       24.4814       18.2150       16.8107       15.2129       16.0101       16.5162       13.5484       12.7355       13.8952       14.0591       16.2425       15.6654       17.3210       17.3914       20.9125       17.7346       15.1973       14.7195       14.5744       20.2965       19.6573       20.5720       23.1827       23.5898       20.6477       19.7900       16.6536        9.4152       10.6874       13.9213       15.6603       13.9370       12.7441       15.3116       17.2868        9.0342       11.8526       18.1719       38.7557       38.8201       22.1717       15.1808        7.8263        5.9195        0.0000        0.0000        0.0000        0.0000        0.0000        0.0000        0.0000        0.0000        0.0000        0.0000        0.0000        0.0000        0.0000        0.0000        0.0000        0.0000        0.0000        0.0000        0.0000        0.0000        0.0000        0.0000        0.0000        0.0000        0.0000        0.0000        0.0000        0.0000        0.0000        0.0000        0.0000        0.0000        0.0000        0.0000        0.0000        0.0000        0.0000        0.0000        0.0000        0.0000        0.0000        0.0000        0.0000        0.0000        0.0000        0.0000        0.0000        0.0000        0.0000        0.0000        0.0000        0.0000        0.0000        0.0000        0.0000        0.0000        0.0000        0.0000        0.0000        0.0000
        0.0000        0.0000        0.0000        0.0000        0.0000        0.0000        0.0000        0.0000        0.0000        0.0000        0.0000        0.0000        0.0000        0.0000        0.0000        0.0000        0.0000        0.0000        0.0000        0.0000        0.0000       41.4432       12.2906        7.7783        5.7946        5.9434        4.9772        1.9799       13.8679        6.3399        5.0743        0.1735        0.0074        1.1723        1.3082        1.8757        0.3006        0.2539        0.9965        1.7607        0.0000        0.0000        0.1175        0.0540        0.0000        0.4020        0.2220        2.7840        3.2940        1.9200        0.3060        0.1500        0.1080        0.6180        0.2760        1.2707        0.6646        0.6293        0.5881        0.6412        0.5412        1.5775        1.7303        0.2886        0.0452        0.3507        2.8110        1.3234        0.8186        1.6951        3.0587        1.8361        0.4817        0.6286        0.1932        0.1789        0.7532        0.9138        1.6657        0.9814        1.1798        1.1790        0.7982        1.3949        1.6166        1.6839        1.9077        2.6807        2.3764        2.4575        2.8284        3.4562        3.7217        3.6636        3.9225        5.4135        5.1346        3.5601        3.5608        4.2634        4.8371        4.5626        4.8127        7.1271        7.0543        6.4111        5.7856        6.4892        5.6881        3.3520        3.2976        1.8082        2.7476        2.4008        1.1115        3.8159        4.8993        6.8823        6.3096        7.0166        6.3497        6.5560        5.6799        5.2942        6.4451        6.0179        5.0718        5.8686        6.2111        7.0268        8.4960       11.0784       12.9775       14.7068       15.1060       24.3571       28.6883       28.8182       29.0648       31.9082       23.0573       24.1685       32.9045       28.1710       30.0595       25.0761       17.8070       16.6821       15.4253       13.9579       14.0292       14.2731       13.6002       12.7429       16.6174       20.4278       21.5103       17.9400       19.1468       25.5825       23.5096       17.8813       16.0151       21.2126       27.9926       28.0506       27.2823       25.6207       32.8440       29.8169       20.2168       18.2351       15.3291       24.4853       17.4235       22.3979       14.8356       13.5478       15.0669       11.8273        7.5421       20.5118       25.8310       51.6651       40.3846       47.6452       14.3336        6.6484        5.7316        5.5168        0.0000        0.0000        0.0000        0.0000        0.0000        0.0000        0.0000        0.0000        0.0000        0.0000        0.0000        0.0000        0.0000        0.0000        0.0000        0.0000        0.0000        0.0000        0.0000        0.0000        0.0000        0.0000        0.0000        0.0000        0.0000        0.0000        0.0000        0.0000        0.0000        0.0000        0.0000        0.0000        0.0000        0.0000        0.0000        0.0000        0.0000        0.0000        0.0000        0.0000        0.0000        0.0000        0.0000        0.0000        0.0000        0.0000        0.0000        0.0000        0.0000        0.0000        0.0000        0.0000        0.0000        0.0000        0.0000        0.0000        0.0000        0.0000        0.0000
        0.0000        0.0000        0.0000        0.0000        0.0000        0.0000        0.0000        0.0000        0.0000        0.0000        0.0000        0.0000        0.0000        0.0000        0.0000        0.0000        0.0000        0.0000        0.0000        0.0000        0.0000       38.6070       34.3438       22.1331       19.0649       19.3581       16.8772        5.8626        9.8363        5.2118        8.3152        3.2601        0.3214        4.1653        2.8903        1.6360        3.9082        3.5007        0.6976        0.5204        0.0000        0.0000        0.0118        0.1560        0.8160        0.5700        0.5100        2.2244        2.5897        0.6880        0.7703        0.3468        0.5115        4.0053        0.7292        0.2363        1.5238        2.6292        2.4199        1.0908        0.4677        0.1339        0.2100        0.4722        0.0931        0.0948        0.5108        1.2320        2.9329        1.3428        2.5057        1.7228        1.6080        0.7367        1.3854        0.6063        1.2920        1.6222        2.1962        2.3139        2.5779        2.9617        3.0689        2.0794        2.4726        2.5702        2.9734        2.8022        3.2275        3.4920        3.3199        3.1788        3.5484        3.7367        4.6507        6.8996        5.1948        3.8773        3.9672        5.3382        6.2981        6.7923        8.0151        6.9769        7.1477        6.5963        5.8651        5.8215        5.4409        4.8576        6.3457        5.1129        4.3752        3.8419        4.6452        5.8084        7.2075        6.7913        8.2179        9.8673        8.4613        9.6201        7.8907        6.0495        4.8455        3.9668        3.9704        4.3788        4.9374        5.9114        9.4994       21.0397       14.5861       15.4126       17.1694       24.9108       28.2455       31.6662       29.0339       26.6963       26.9694       29.1840       30.5372       31.2497       27.0699       22.0091       19.0502       15.9288       15.1498       14.5432       13.4035       14.9405       15.4282       15.5967       15.9897       18.1263       18.2592       18.4522       21.8587       17.7116       16.8696       19.4062       20.6384       24.8841       28.2557       34.1241       29.8051       32.1242       30.3965       22.8345       17.8355       14.9639       13.8600       17.2008       13.0907       21.1282       15.7129       15.5882       16.6570       13.7240       22.0922       38.3784       28.1144       31.8996       36.3121       25.2388       34.1135        6.0956        2.6001        2.8205        0.0000        0.0000        0.0000        0.0000        0.0000        0.0000        0.0000        0.0000        0.0000        0.0000        0.0000        0.0000        0.0000        0.0000        0.0000        0.0000        0.0000        0.0000        0.0000        0.0000        0.0000        0.0000        0.0000        0.0000        0.0000        0.0000        0.0000        0.0000        0.0000        0.0000        0.0000        0.0000        0.0000        0.0000        0.0000        0.0000        0.0000        0.0000        0.0000        0.0000        0.0000        0.0000        0.0000        0.0000        0.0000        0.0000        0.0000        0.0000        0.0000        0.0000        0.0000        0.0000        0.0000        0.0000        0.0000        0.0000        0.0000        0.0000        0.0000
        0.0000        0.0000        0.0000        0.0000        0.0000        0.0000        0.0000        0.0000        0.0000        0.0000        0.0000        0.0000        0.0000        0.0000        0.0000        0.0000        0.0000        0.0000        0.0000        0.0000        0.0000        5.3509        4.0627        9.5278       13.9741       15.3808       10.0463       18.6739        7.0714        1.9353        5.5165        1.7920        4.0334        0.8489        0.3086        0.0000        0.0000        0.1431        1.3295        0.6377        0.3813        0.1763        1.0880        0.7740        1.0740        0.6900        1.0200        2.4948        3.3017        1.9410        1.7823        0.9643        0.6702        2.7191        1.2702        1.3724        1.8059        3.1033        2.8493        3.4806        4.3036        0.3359        1.0984        1.3644        1.0638        0.1518        0.4893        2.0043        1.5693        0.3883        1.3931        1.2054        1.1550        1.0781        1.1628        0.7482        1.3280        1.2595        2.1676        2.8310        1.6515        2.1312        2.1669        2.0456        2.6262        2.7602        2.7171        2.5833        2.9638        3.2762        3.0809        2.9162        3.1080        3.7770        4.5953        4.8592        4.7894        4.1791        4.3207        6.0281        6.9583        7.2379        7.1623        7.1506        7.2457        6.8334        6.7412        5.9921        5.6912        6.6393        6.0166        7.1077        7.4184        6.9789        6.5732        7.2709        7.5925        8.0168        8.6366       12.6054       10.1254        9.6300        8.4102        5.6618        4.2871        5.0927        5.8786        4.6767        5.5824        5.7860        9.2317       15.7214       17.7961       19.8661       20.9769       26.1582       34.7503       37.1781       35.7657       31.9625       32.6877       34.1027       41.5375       32.4073       25.4633       19.9360       18.5000       15.6172       15.5730       15.1811       16.2138       16.4142       17.7887       15.1668       14.7025       18.6346       22.6276       29.6346       26.5679       22.1553       21.2306       21.8757       23.7917       37.8152       33.5921       29.6293       31.8940       23.3960       19.7167       17.9507       17.9880       16.3784       17.9047       16.1751       17.5211       15.8490       20.1178        6.9878       19.2730       12.3322       20.3321       18.3238       15.5062       19.9009       20.3873       20.5741       41.7705        6.1787        3.7358        4.2293        0.0000        0.0000        0.0000        0.0000        0.0000        0.0000        0.0000        0.0000        0.0000        0.0000        0.0000        0.0000        0.0000        0.0000        0.0000        0.0000        0.0000        0.0000        0.0000        0.0000        0.0000        0.0000        0.0000        0.0000        0.0000        0.0000        0.0000        0.0000        0.0000        0.0000        0.0000        0.0000        0.0000        0.0000        0.0000        0.0000        0.0000        0.0000        0.0000        0.0000        0.0000        0.0000        0.0000        0.0000        0.0000        0.0000        0.0000        0.0000        0.0000        0.0000        0.0000        0.0000        0.0000        0.0000        0.0000        0.0000        0.0000        0.0000        0.0000
        0.0000        0.0000        0.0000        0.0000        0.0000        0.0000        0.0000        0.0000        0.0000        0.0000        0.0000        0.0000        0.0000        0.0000        0.0000        0.0000        0.0000        0.0000        0.0000        0.0000        0.0000        5.6558        3.9563        6.7027        5.8955        3.9801       10.0953        9.2186       13.4821       11.9757        0.9182        1.9999        1.3812        3.6032        2.9036        1.0166        0.7432        0.1318        2.5285        0.6589        0.3899        0.1763        0.3762        0.0000        0.1560        0.2820        0.6900        0.6230        0.3173        2.3000        0.9583        0.4526        0.1234        0.0881        0.8112        1.7707        1.1761        2.2113        2.4893        3.2011        3.6588        2.4082        4.5586        0.9432        1.3053        1.2526        2.4672        1.3041        3.6839        1.7552        0.8204        0.7089        0.5820        0.9528        0.9513        0.7579        2.0600        1.1932        1.6225        2.4742        1.5497        1.8955        1.9491        2.4706        2.6565        2.6293        2.8796        2.6636        2.8903        2.5608        2.2880        2.8362        2.8790        3.6654        3.8798        3.5562        4.6362        4.1114        4.2650        5.7728        6.4156        6.6030        7.1829        7.0774        6.9224        6.8169        6.9491        5.6050        5.9231        5.9379        5.7407        7.7592        7.1975        7.1431        8.0159        8.6709        8.5203        9.1962        9.8520       11.6225       11.4621       10.6841        9.3528        9.1033        6.3010        4.6716        4.9345        6.2802        4.9391        5.8959        9.0123       13.8149       17.8780       22.5818       26.3076       28.7129       36.7115       40.7285       38.7309       33.9019       34.6422       39.4103       42.0204       34.1509       21.2645       19.5318       19.3138       18.5139       16.0085       16.3286       17.7477       16.1505       14.0766       14.6091       16.4298       25.2839       27.5368       26.4117       19.4457       18.6882       22.8836       20.3237       26.3634       38.1113       28.0456       24.7554       26.7619       21.9015       20.8868       23.3586       23.3755       19.2820       19.6021       17.1195       19.7262       29.5544       24.5421       20.2996        6.2927        6.0861       11.5698       14.4752        9.4839        3.8815        2.7631       12.6897       23.1656        7.5029        7.4631       18.0638       22.1603        0.0000        0.0000        0.0000        0.0000        0.0000        0.0000        0.0000        0.0000        0.0000        0.0000        0.0000        0.0000        0.0000        0.0000        0.0000        0.0000        0.0000        0.0000        0.0000        0.0000        0.0000        0.0000        0.0000        0.0000        0.0000        0.0000        0.0000        0.0000        0.0000        0.0000        0.0000        0.0000        0.0000        0.0000        0.0000        0.0000        0.0000        0.0000        0.0000        0.0000        0.0000        0.0000        0.0000        0.0000        0.0000        0.0000        0.0000        0.0000        0.0000        0.0000        0.0000        0.0000        0.0000        0.0000        0.0000        0.0000        0.0000        0.0000
        0.0000        0.0000        0.0000        0.0000        0.0000        0.0000        0.0000        0.0000        0.0000        0.0000        0.0000        0.0000        0.0000        0.0000        0.0000        0.0000        0.0000        0.0000        0.0000        0.0000        0.0000        0.0000        5.5705        5.6825        5.2790        1.8580        4.0784        7.2608        9.2948       11.7971        5.2256        2.8323        8.8058        4.7491        4.2094        4.3212        2.0602        0.9895        4.3436        4.8502        2.0975        0.8646        0.8646        0.1620        0.0000        0.0900        0.1740        0.1881        0.0000        0.6289        1.5934        0.7522        0.0411        0.3525        5.4308        0.4606        0.0690        1.5275        2.3185        3.5000        2.4535        6.3003        4.6852        1.5016        2.3601        1.2836        2.0936        0.9528        0.5653        0.2794        0.5253        1.3116        1.3078        0.8901        0.8335        0.2615        0.9654        1.3103        1.5021        2.7388        2.2641        2.3381        2.1120        2.8420        3.0630        2.9754        2.7642        2.2435        2.5551        2.3016        2.3052        2.3522        2.4876        3.1086        3.1425        4.1482        4.3321        5.4395        4.6823        5.2038        5.8426        6.0728        6.6721        6.9548        6.3293        6.5546        6.2696        5.6683        5.7003        5.1688        5.6998        5.9002        5.8694        7.6926        8.6942       10.0915        9.1618        9.5984       10.3649       12.1673       12.3916       11.9985       10.1024       14.7127       12.8000       10.6294        4.8604        4.3344        4.4850        6.8152       11.2330       25.9180       31.5877       26.7373       19.1210       26.2023       34.9093       48.5426       35.3983       36.6489       34.2370       39.3254       30.6371       26.8994       20.7562       19.2511       19.2664       16.6112       15.5592       19.1275       23.5880       13.9888       13.1443       13.7870       17.8475       22.1446       20.0878       19.0282       16.2607       20.0742       23.6853       26.3535       24.9222       24.5574       22.1873       22.4657       28.4845       23.3696       26.6077       23.7993       24.4949       25.3517       18.0225       16.4994       17.8956       20.3095       13.5236       13.8045       12.3834        7.8821       11.5621       16.4815       11.1680        5.4925        5.0827       56.0205       52.7399       23.1855       24.5504       21.0464       22.2300        0.0000        0.0000        0.0000        0.0000        0.0000        0.0000        0.0000        0.0000        0.0000        0.0000        0.0000        0.0000        0.0000        0.0000        0.0000        0.0000        0.0000        0.0000        0.0000        0.0000        0.0000        0.0000        0.0000        0.0000        0.0000        0.0000        0.0000        0.0000        0.0000        0.0000        0.0000        0.0000        0.0000        0.0000        0.0000        0.0000        0.0000        0.0000        0.0000        0.0000        0.0000        0.0000        0.0000        0.0000        0.0000        0.0000        0.0000        0.0000        0.0000        0.0000        0.0000        0.0000        0.0000        0.0000        0.0000        0.0000        0.0000        0.0000
        0.0000        0.0000        0.0000        0.0000        0.0000        0.0000        0.0000        0.0000        0.0000        0.0000        0.0000        0.0000        0.0000        0.0000        0.0000        0.0000        0.0000        0.0000        0.0000        0.0000        0.0000       24.1328       18.5914        6.3156        3.4230        1.5052       11.0652        7.1682       13.2794       17.1846        4.9508        4.5470        9.3195       10.4791        6.4505       10.4297       11.5207        9.0228        7.5874        4.6151        3.5063        1.8823        0.4178        0.7030        1.2325        0.5639        0.0330        0.8971        2.6684        1.3416        0.4792        0.8545        0.6518        1.2571        0.1543        0.4342        0.4344        0.6092        0.2594        0.4201        1.7637        1.5144        3.1574        2.2855        2.5090        2.7127        2.4725        0.8957        1.9984        0.6603        0.5283        0.4481        0.4081        0.5370        0.8568        0.9237        1.1310        1.2588        1.7050        2.9722        3.3508        3.7734        3.9822        3.7466        3.7456        3.4503        3.1943        3.4427        3.7299        3.3705        3.0049        2.6538        3.4945        3.4604        2.4896        3.3397        3.9916        4.6135        5.6172        5.4966        5.0006        5.3777        6.3632        6.6261        7.2613        6.7909        7.3399        6.0982        7.2705        6.3322        5.6675        6.1478        9.2462       11.0303       10.7744        9.8476       10.6313       11.1348       12.3110       16.0646       16.4789       16.7602       14.7109       18.1987       15.8599       14.5562        9.9648        8.2004        6.3853       15.2639       23.6809       28.2552       31.6329       29.6111       34.0867       38.2987       37.5943       38.5704       33.6094       27.0927       27.6258       27.1586       23.6341       20.3164       18.9375       18.5947       17.7677       16.3081       14.4483       19.1261       27.0190       14.4650       10.2634       12.3531       13.1370       12.1494       11.9950       11.6315       15.5709       21.0470       25.5523       23.3181       22.3960       25.2053       28.4444       21.3780       19.5115       20.3997       23.9873       21.6077       25.4165       27.1326       18.5638       16.9368       13.1660       18.4411       14.8739       13.9296       30.2697       21.1297       21.5270       20.2527       15.4705       15.4559       12.4064       24.4395       22.3630       15.9171       16.0709       17.9836       29.7730       33.4807        0.0000        0.0000        0.0000        0.0000        0.0000        0.0000        0.0000        0.0000        0.0000        0.0000        0.0000        0.0000        0.0000        0.0000        0.0000        0.0000        0.0000        0.0000        0.0000        0.0000        0.0000        0.0000        0.0000        0.0000        0.0000        0.0000        0.0000        0.0000        0.0000        0.0000        0.0000        0.0000        0.0000        0.0000        0.0000        0.0000        0.0000        0.0000        0.0000        0.0000        0.0000        0.0000        0.0000        0.0000        0.0000        0.0000        0.0000        0.0000        0.0000        0.0000        0.0000        0.0000        0.0000        0.0000        0.0000        0.0000        0.0000
        0.0000        0.0000        0.0000        0.0000        0.0000        0.0000        0.0000        0.0000        0.0000        0.0000        0.0000        0.0000        0.0000        0.0000        0.0000        0.0000        0.0000        0.0000        0.0000        0.0000       33.6678       29.8040       22.8049        7.7398        4.0498        1.7957        3.4497       27.9738       26.3507        9.0726       17.6722       11.1716        9.9877        8.6119        7.5700       19.0336       16.2678        9.5341       11.0457        8.8314        6.5856        2.7631        2.6550        3.9332        2.3011        1.7535        1.3063        1.0199        0.7734        2.0826        1.5448        1.0195        1.2070        0.6414        0.6405        0.7056        0.4457        0.6091        0.7051        1.2130        1.8546        2.6795        2.7002        1.7265        2.4216        1.3563        0.8739        0.9458        0.6373        0.5013        1.1411        0.4021        0.4987        0.8977        1.0720        1.1938        1.2908        1.7690        2.2024        2.9254        3.5112        4.2438        3.7518        3.8625        3.8475        3.7790        3.6925        3.7135        3.1846        3.0670        3.1736        2.3339        2.3035        2.2699        2.4105        3.9607        2.9698        3.9180        4.2155        4.3639        4.3610        6.5720        6.1785        6.0889        6.1228        8.5031        7.9306        9.3945        8.3241        7.2425        6.3177        7.6629        8.5041        9.2708        9.0108       10.6308       13.1688       17.0982       16.3165       17.0681       17.7898       16.8899       16.0786       13.2669       11.7431        7.4485        3.7842        6.7307       12.7013       21.6890       26.2983       24.1156       25.7972       33.3571       34.8246       39.7085       47.4874       38.3145       31.3046       24.7592       20.5927       22.4330       20.7721       20.3459       18.6302       17.1271       16.8303       18.7162       15.8533       19.0616       25.4009       11.7311        8.7411        8.9777        9.8153       12.5462       10.4291       10.9222       11.6851       13.8431       14.2009       19.6262       22.0038       32.4463       29.7302       23.9432       25.6235       23.0037       20.8391       24.2268       21.7249       17.3390       15.0566       16.3158       14.2916       14.5852       13.1376       15.5912       13.4112       21.5652       22.1315       20.4958       16.2920       19.2218       15.4506       16.9582       30.4254       19.2192       19.1327       26.3955       32.1884       31.6017       37.5550        0.0000        0.0000        0.0000        0.0000        0.0000        0.0000        0.0000        0.0000        0.0000        0.0000        0.0000        0.0000        0.0000        0.0000        0.0000        0.0000        0.0000        0.0000        0.0000        0.0000        0.0000        0.0000        0.0000        0.0000        0.0000        0.0000        0.0000        0.0000        0.0000        0.0000        0.0000        0.0000        0.0000        0.0000        0.0000        0.0000        0.0000        0.0000        0.0000        0.0000        0.0000        0.0000        0.0000        0.0000        0.0000        0.0000        0.0000        0.0000        0.0000        0.0000        0.0000        0.0000        0.0000        0.0000        0.0000        0.0000
        0.0000        0.0000        0.0000        0.0000        0.0000        0.0000        0.0000        0.0000        0.0000        0.0000        0.0000        0.0000        0.0000        0.0000        0.0000        0.0000        0.0000        0.0000        0.0000        0.0000       36.1087       31.6682       25.5304       10.1170        6.6566        4.1507        7.3025       30.8430       14.2528       27.3570       30.3145       21.0794       10.7909        8.5219        4.8233       16.4279       13.8779       22.5415       15.2387        8.3022        4.9504        5.4711        1.7357        4.7564        2.7248        4.7165        5.3187        3.5714        3.5647        4.5598        7.7877        5.2113        4.0140        3.9633        4.5913        2.3148        2.1389        2.0811        4.1557        2.4102        1.0299        2.6498        3.7358        0.4713        0.4433        0.7890        1.0613        1.3338        1.3851        0.7937        0.9160        0.3949        0.6910        1.9889        1.8557        2.2970        1.7407        1.7279        2.6521        3.6383        4.0828        4.3779        4.0931        4.2566        4.1500        4.2234        3.8261        3.2451        3.3782        2.9974        2.7159        2.1606        2.3449        1.8885        1.8683        4.5039        5.5961        5.7543        3.2162        2.9101        4.0711        6.2917        5.2142        5.4139        6.1027        8.2944        8.5034       11.1851       14.0917       14.7287        6.1538        6.9150       10.6827        8.7705       10.9276       14.5886       16.8973       21.5241       19.7488       17.9746       18.4044       21.7940       17.3124       12.1308        9.3498        6.7126        3.8151        6.8424       12.1886       11.3880       15.1060       17.4797       22.1523       28.0731       35.3576       41.2881       37.9165       28.8967       29.6248       20.0674       19.4582       18.1928       20.7326       21.8223       19.0118       16.7258       17.2665       18.4858       16.8237       13.5448       25.1023       10.2586        6.5490       10.2923       12.5980       16.0561       13.3725       14.5504       14.3838       21.2290       23.8841       21.2226       23.7390       33.3505       26.2819       26.9403       25.4719       27.5312       23.5274       21.1305       19.8568       18.5007       17.4782       27.1825       25.1429       28.3281       20.3163       19.2279       26.5719       31.9678       27.7872       21.8261       23.0079       22.5640       18.7688       20.7300       27.1655       27.7177       36.8098       28.9468       28.8557       45.4453       33.4690       34.0300        0.0000        0.0000        0.0000        0.0000        0.0000        0.0000        0.0000        0.0000        0.0000        0.0000        0.0000        0.0000        0.0000        0.0000        0.0000        0.0000        0.0000        0.0000        0.0000        0.0000        0.0000        0.0000        0.0000        0.0000        0.0000        0.0000        0.0000        0.0000        0.0000        0.0000        0.0000        0.0000        0.0000        0.0000        0.0000        0.0000        0.0000        0.0000        0.0000        0.0000        0.0000        0.0000        0.0000        0.0000        0.0000        0.0000        0.0000        0.0000        0.0000        0.0000        0.0000        0.0000        0.0000        0.0000        0.0000
        0.0000        0.0000        0.0000        0.0000        0.0000        0.0000        0.0000        0.0000        0.0000        0.0000        0.0000        0.0000        0.0000        0.0000        0.0000        0.0000        0.0000        0.0000        0.0000        0.0000       36.8477       34.3758       28.0152       11.8122        9.9484        8.3455       14.4807       15.0833       19.0590       21.3175       24.1248       25.5367       20.7965        0.4376        7.8232       15.1667       23.0553        9.8192        6.8377        2.2831        0.0792        0.7865        4.8651        5.9295        6.9847        8.0178        5.6483        6.5847        4.7530        3.8917        5.0412        5.0450        5.4136        5.9734        8.7659        6.6893        6.3020        6.9253        6.9736        2.8817        3.0702        3.2062        2.1935        2.1650        2.5255        0.4063        0.3195        0.5547        0.5444        0.9679        0.8326        0.5247        0.8167        1.6733        1.0622        1.1491        1.3970        2.5976        3.6958        4.8218        4.5054        4.6089        4.6192        4.5221        5.1838        4.4586        4.0756        3.2108        3.2150        2.8534        2.2160        2.0151        2.3410        1.8971        1.5101        2.6244        3.9046        4.3368        5.4771        3.8610        2.4403        3.7291        5.7533        3.6433        4.6108        6.3061        9.3711        8.2340        9.2340        7.2415        6.2381        8.0709        8.2326        8.0494        9.5737       11.6539       14.1360       14.9911       14.1094       16.7868       18.3551       20.2993       15.4320       12.6646       10.1016        8.9045        5.8097        6.0766        6.2841        9.3771       10.5094       13.5085       17.2865       19.4599       23.5115       26.0961       24.9242       23.2961       20.2628       19.8595       23.5041       18.8857       21.1850       24.5904       20.4608       18.2163       19.9827       19.4351       17.3381       13.9823       12.8623        9.4574        6.9973        7.7546       15.2343       14.9331       21.0071       20.3235       14.7854       24.8627       25.6832       24.3706       25.8197       24.4289       26.8911       26.5842       26.2924       28.8254       23.2676       25.9810       24.0192       23.8508       25.7508       28.4517       25.8271       23.5916       24.5524       26.9915       27.2070       31.4800       32.3660       29.5382       32.5097       35.3669       25.3410       32.6681       33.3443       31.4258       45.6176       33.8775       33.6900       42.3800       41.0763       39.0858       53.3484        0.0000        0.0000        0.0000        0.0000        0.0000        0.0000        0.0000        0.0000        0.0000        0.0000        0.0000        0.0000        0.0000        0.0000        0.0000        0.0000        0.0000        0.0000        0.0000        0.0000        0.0000        0.0000        0.0000        0.0000        0.0000        0.0000        0.0000        0.0000        0.0000        0.0000        0.0000        0.0000        0.0000        0.0000        0.0000        0.0000        0.0000        0.0000        0.0000        0.0000        0.0000        0.0000        0.0000        0.0000        0.0000        0.0000        0.0000        0.0000        0.0000        0.0000        0.0000        0.0000        0.0000        0.0000
        0.0000        0.0000        0.0000        0.0000        0.0000        0.0000        0.0000        0.0000        0.0000        0.0000        0.0000        0.0000        0.0000        0.0000        0.0000        0.0000        0.0000        0.0000        0.0000        0.0000        0.0000       42.6827       48.4661       74.9208       65.9949       62.5923       55.2319       45.3261       38.6467       42.9415       33.5814       16.8320       13.8966        3.4946        7.9295        4.1346        1.6303        2.3599        7.3500        6.2547        3.2716        3.8353        5.3296        5.5610        4.9463        3.6929        3.1152        4.3790        5.0568        4.8368        4.9460        2.0817        3.0154        4.5209        8.2160        6.0821        6.2902        5.4537        3.6659        5.5357        7.4521        4.3592        4.1231        0.9068        0.4353        0.0690        0.2124        0.4634        0.3945        1.4298        0.6641        1.2548        0.8261        0.9539        1.1520        1.6254        1.8196        2.4187        3.5133        5.5343        5.4677        6.0166        7.0356        8.1918        9.1681        6.6321        5.1634        5.8225        5.6636        3.1261        2.4058        2.4783        4.4552        4.9914        2.4893        3.6197        6.0480        2.1389        2.0366        2.7957        3.5089        3.8444        3.5811        3.0197        3.4613        3.4811        6.7216        3.7582        3.0113        2.7374        4.2981        3.7494        5.1855        6.4145        6.6654        9.0353        9.0478       10.5414       11.5832       20.0643       19.4656       17.8272       16.7264       12.4865        7.8935        8.3696        7.0193       22.0507       19.2930       25.9323       19.1609       12.3021       15.5622       20.0191       24.0912       23.7683       24.0675       25.6617       25.6990       23.2214       27.1242       26.2350       30.9282       53.9361       29.5102       23.0725       24.0958       21.2304       18.9435       16.8833       17.0843       16.5122       13.1822       18.5788       27.9413       20.5414       19.7863       22.1373       22.9492       23.6108       23.3314       30.4180       28.6015       27.3445       31.9766       32.4344       32.3536       34.6237       33.0648       38.8682       36.3499       33.6015       36.0976       34.5982       32.7350       30.2258       29.8240       25.4919       30.9888       36.6960       39.4309       30.6668       44.0287       43.8245       43.7716       43.2450       48.4192       46.8405       49.6272       46.3215       49.6123       52.6497       53.1203       52.2136       55.0304       62.3100        0.0000        0.0000        0.0000        0.0000        0.0000        0.0000        0.0000        0.0000        0.0000        0.0000        0.0000        0.0000        0.0000        0.0000        0.0000        0.0000        0.0000        0.0000        0.0000        0.0000        0.0000        0.0000        0.0000        0.0000        0.0000        0.0000        0.0000        0.0000        0.0000        0.0000        0.0000        0.0000        0.0000        0.0000        0.0000        0.0000        0.0000        0.0000        0.0000        0.0000        0.0000        0.0000        0.0000        0.0000        0.0000        0.0000        0.0000        0.0000        0.0000        0.0000        0.0000        0.0000        0.0000
        0.0000        0.0000        0.0000        0.0000        0.0000        0.0000        0.0000        0.0000        0.0000        0.0000        0.0000        0.0000        0.0000        0.0000        0.0000        0.0000        0.0000        0.0000        0.0000        0.0000        0.0000       39.1274       41.8057       78.1692       84.5505       84.0362       76.1298       62.9050       55.2979       48.1486       40.4956        6.8406        3.5241        3.6493        8.0366        7.6065        4.6526        2.7300        6.9887        1.9774        1.4154        3.1557        3.7796        3.6687        2.7235        0.4434        1.8872        2.6991        4.0016        3.1290        1.6056        1.3290        2.0371        1.8233        4.3829        3.9328        4.0080        5.2336        5.7404        4.6977        8.0102        6.9095        4.6991        0.9266        1.3387        0.6957        1.2733        2.5774        2.9375        1.0779        2.2162        3.1571        2.1322        1.4520        1.2170        1.9874        4.4838        2.7193        4.0826        6.7311       11.1789       11.7503        7.1037        7.8502        7.1469        5.9131        5.8564        4.3940        2.7107        2.1195        1.9363        1.9178        2.2215        3.6658        3.5936        3.5062        2.6993        6.3129        2.4141        2.7488        3.6344        3.0164        3.3961        2.3951        3.1095        2.4263        2.3199        2.2104        2.7142        2.1284        5.3511        8.8832       10.0218        9.3151        6.0830        8.8919       14.4007       12.8537       10.4457       20.3439       18.4810       22.7246       19.8319       11.4650        4.4749        5.6455        8.6036       23.3199       20.1627       16.1210       21.3926       16.9896       15.0253       22.9695       21.8608       22.0961       22.3464       22.7290       24.8493       23.6177       21.3240       39.2912       60.3920       30.4839       23.9312       39.0184       44.2512       32.7652       31.9846       21.0801       20.4084       18.2728       17.5241       27.6165       20.6181       17.9549       20.6201       24.8068       26.8176       24.2168       29.3183       32.2639       30.2524       32.3839       42.3324       39.1627       40.4258       44.1092       45.5288       50.9178       50.3310       43.2228       38.9764       36.5492       33.6053       31.0911       31.9916       34.2877       33.0989       40.3152       43.9358       39.5555       46.3110       55.6037       56.3680       49.0538       49.5340       49.7926       55.8805       55.4776       56.4680       61.0855       56.9475       54.8864       54.0863       52.8600        0.0000        0.0000        0.0000        0.0000        0.0000        0.0000        0.0000        0.0000        0.0000        0.0000        0.0000        0.0000        0.0000        0.0000        0.0000        0.0000        0.0000        0.0000        0.0000        0.0000        0.0000        0.0000        0.0000        0.0000        0.0000        0.0000        0.0000        0.0000        0.0000        0.0000        0.0000        0.0000        0.0000        0.0000        0.0000        0.0000        0.0000        0.0000        0.0000        0.0000        0.0000        0.0000        0.0000        0.0000        0.0000        0.0000        0.0000        0.0000        0.0000        0.0000        0.0000        0.0000        0.0000
        0.0000        0.0000        0.0000        0.0000        0.0000        0.0000        0.0000        0.0000        0.0000        0.0000        0.0000        0.0000        0.0000        0.0000        0.0000        0.0000        0.0000        0.0000        0.0000        0.0000        0.0000       45.4125       41.1047       81.3762       92.8185       90.5786       87.1076       71.1265       61.9845       47.6821       37.3309        0.0000        0.0000        0.3228        0.2754        2.0282        4.1153        1.8199        1.2692        3.2540        4.0990        3.1694        4.2684        3.0746        1.3833        0.6499        0.4104        4.1219        4.3529        4.7771        3.0883        1.7143        1.2544        1.3444        2.9712        2.4836        2.6112        2.5795        4.6431        5.4363        4.4609        5.6970        6.6011        3.1648        1.7799        0.6548        1.7023        1.1634        1.4331        1.9225        2.9290        2.5721        2.6762        2.4525        3.2225        3.9814        4.6269        4.6259        6.6394        8.2497       16.2984       12.1524        9.4730        8.7942        7.5050        5.9201        6.1827        3.9029        2.8932        2.5267        2.7478        4.1927        2.2140        3.2770        2.4723        1.8128        2.2119        2.8749        1.8072        2.0069        5.6396        2.8631        3.3805        1.8993        2.1591        3.2704        2.4846        2.1746        3.3003        3.6785        4.4487        6.7541       12.1512       11.5061        6.2145        7.0066       10.2370       10.8248       10.2608       16.7765       16.3799       17.6384       22.0132       12.1984        6.6060        3.5964        7.1261       21.6065       22.1491       14.7886       16.1825       16.4404       22.4058       21.8161       21.1442       25.4039       25.7263       25.1546       28.2568       22.6637       20.9349       21.0762       24.4327       21.0397       28.4777       46.1679       36.4611       41.1859       42.2319       27.3483       21.6363       20.1758       18.2108       16.2810       17.7050       21.2149       25.2935       30.6142       33.0560       31.9745       32.9839       31.7482       32.0744       37.6053       50.7615       46.3647       53.1037       57.4141       57.5652       56.1878       51.0221       53.2781       45.9827       41.0624       36.3489       31.8954       44.7417       47.3796       48.5842       54.7264       54.3500       52.4874       49.7242       59.4402       59.5802       59.6190       59.6459       64.5973       68.5303       73.1176       56.2058       61.5767       60.6254       58.5001       61.0487       41.7900        0.0000        0.0000        0.0000        0.0000        0.0000        0.0000        0.0000        0.0000        0.0000        0.0000        0.0000        0.0000        0.0000        0.0000        0.0000        0.0000        0.0000        0.0000        0.0000        0.0000        0.0000        0.0000        0.0000        0.0000        0.0000        0.0000        0.0000        0.0000        0.0000        0.0000        0.0000        0.0000        0.0000        0.0000        0.0000        0.0000        0.0000        0.0000        0.0000        0.0000        0.0000        0.0000        0.0000        0.0000        0.0000        0.0000        0.0000        0.0000        0.0000        0.0000        0.0000        0.0000        0.0000
        0.0000        0.0000        0.0000        0.0000        0.0000        0.0000        0.0000        0.0000        0.0000        0.0000        0.0000        0.0000        0.0000        0.0000        0.0000        0.0000        0.0000        0.0000        0.0000        0.0000        0.0000       60.8026       49.5702       73.3898       83.3694       79.5864       68.7296       57.4555       50.5526       39.0471       27.8589        1.4101        0.8646        0.3682        0.1347        0.0000        0.0643        0.9823        0.2598        0.8113        1.7266        1.1668        1.5073        2.9485        2.0406        2.6055        1.7950        1.1123        2.7360        4.0223        3.2564        5.4224        2.4556        3.1635        3.5049        0.6734        1.8332        2.6832        4.2748        6.6120        5.9856        2.8926        4.5699        2.5847        2.5770        3.4555        2.3928        1.5187        1.7235        3.6866        3.3657        3.9739        2.4379        1.9571        4.4098        5.1972        5.4943        4.4581        4.4243       11.4294       15.7005       12.0391        9.5477        7.9128        6.4145        5.6282        5.3168        3.8019        3.5410        3.5069        3.2146        2.6380        2.8531        1.8758        2.2436        1.4366        2.5389        1.7828        1.5488        1.8349        2.1617        1.0680        1.5646        1.9843        3.2372        2.8782        2.7402        2.7514        2.8901        3.3861        3.4213        5.7829        5.2584        6.1298        6.4054        9.4378       10.3932       11.2104       10.3239       14.5890       15.4289       15.0594       12.1845       10.4813        5.4291        4.4424        6.2847        9.9038        9.3534       14.1018       16.6676       21.7979       23.4766       24.3444       16.3907       21.2446       24.5436       27.1761       27.3822       23.3059       21.4329       21.5262       21.1584       23.2949       26.2771       27.0499       25.3057       25.3874       27.8831       22.9045       20.3502       19.6154       17.2793       16.2169       16.7234       25.1085       29.9292       31.1812       34.5374       33.7563       32.7113       35.8706       38.7685       43.2444       59.2146       64.2971       71.3110       66.7769       66.7770       62.5754       58.9444       52.2946       50.2799       50.3237       49.4223       49.1514       48.4547       50.4656       56.7036       59.6375       56.5950       58.7227       63.2493       58.9901       63.8540       64.3839       73.2469       77.2795       72.4576       65.1244       59.5114       61.9685       63.0791       62.8749       60.2344        0.0000        0.0000        0.0000        0.0000        0.0000        0.0000        0.0000        0.0000        0.0000        0.0000        0.0000        0.0000        0.0000        0.0000        0.0000        0.0000        0.0000        0.0000        0.0000        0.0000        0.0000        0.0000        0.0000        0.0000        0.0000        0.0000        0.0000        0.0000        0.0000        0.0000        0.0000        0.0000        0.0000        0.0000        0.0000        0.0000        0.0000        0.0000        0.0000        0.0000        0.0000        0.0000        0.0000        0.0000        0.0000        0.0000        0.0000        0.0000        0.0000        0.0000        0.0000        0.0000        0.0000        0.0000
        0.0000        0.0000        0.0000        0.0000        0.0000        0.0000        0.0000        0.0000        0.0000        0.0000        0.0000        0.0000        0.0000        0.0000        0.0000        0.0000        0.0000        0.0000        0.0000        0.0000        0.0000        0.0000       19.9366       68.9928       85.0677       85.1106       72.1142       34.7580       27.3081       21.3344       14.7819        0.3590        0.6104        0.5167        0.3814        0.1279        0.4316        0.0948        0.0744        0.0081        0.0000        0.1937        0.2595        0.6025        1.2571        1.7023        1.0293        2.1829        1.2249        1.7653        3.2848        5.4335        3.8057        4.3119        1.7784        0.4396        1.9031        3.0229        4.2524        2.8556        1.6395        1.2184        2.2621        3.2615        1.9987        2.2894        2.2557        3.7018        3.7125        2.5345        2.2688        1.9191        1.7441        2.5639        3.6329        5.4492        7.4734        8.4399       13.6025       16.1499       14.0940       12.7312        9.5552        6.5470        5.1737        4.9521        5.3683        6.7634        7.1537        7.8490        6.5945        6.4157        6.1958        6.1231        9.5604        5.9924        2.0287        2.9203        4.1962        1.2097        1.0251        0.9825        1.5614        2.4318        4.2171        4.5872        5.3416        5.4726        7.1448        6.5715        6.1796        6.4139        8.2009        9.0882       10.0858       14.1727       14.9042       13.6220       15.1441       15.1811       16.8640       15.9630       14.2877       15.0134       12.3610       12.5286       16.5823       25.8034       16.8635       24.5598       17.5004       24.7758       26.2114       25.7885       23.4217       23.0076       25.7070       26.2587       26.1872       20.0586       23.5756       20.0764       20.9177       26.4848       35.6399       50.9339       52.6285       39.2833       36.9460       33.5182       30.7848       28.1036       20.9464       17.2134       27.2973       27.5133       23.7318       30.2694       42.1896       38.4893       38.7287       45.4863       51.6711       61.8567       70.0512       80.5596       69.9077       59.7381       61.8368       69.4156       69.5321       64.4572       57.2684       52.4580       57.1814       62.9700       60.3239       54.3373       62.7986       73.3498       68.1521       71.7877       73.3083       68.2569       71.9815       85.8507       81.0958       78.9708       68.5804       65.1296       69.5660       73.1756       76.4582       73.6111       67.7118       60.3185       61.8741       69.0600       72.0477        0.0000        0.0000        0.0000        0.0000        0.0000        0.0000        0.0000        0.0000        0.0000        0.0000        0.0000        0.0000        0.0000        0.0000        0.0000        0.0000        0.0000        0.0000        0.0000        0.0000        0.0000        0.0000        0.0000        0.0000        0.0000        0.0000        0.0000        0.0000        0.0000        0.0000        0.0000        0.0000        0.0000        0.0000        0.0000        0.0000        0.0000        0.0000        0.0000        0.0000        0.0000        0.0000        0.0000        0.0000        0.0000        0.0000        0.0000        0.0000        0.0000        0.0000
        0.0000        0.0000        0.0000        0.0000        0.0000        0.0000        0.0000        0.0000        0.0000        0.0000        0.0000        0.0000        0.0000        0.0000        0.0000        0.0000        0.0000        0.0000        0.0000        0.0000        0.0000        0.0000        0.0000        0.0000        0.0000        0.0000       60.2160       28.2918       20.5528       13.7842        9.9970        0.0000        0.6452        0.3689        0.4158        0.3237        0.5703        0.3976        0.1840        0.1845        0.0493        0.0291        0.0085        0.2521        0.3556        0.6672        1.7073        3.3942        3.4336        2.9592        2.9861        2.8661        3.2615        4.6254        5.5970        2.7073        3.6169        5.2569        5.4238        4.3607        2.4447        1.7801        1.7975        2.4010        1.9653        1.6856        2.1034        2.3717        2.8235        2.6883        2.7011        2.3668        2.4260        3.5638        5.4490        8.8246        9.1581       11.5696       13.4596       11.4061       11.1655        9.7964        9.4733        7.3535        5.6160        5.2447        5.8007        7.6277        9.4924        8.0043        7.4017        7.2695        7.8546        7.7775        8.7754        2.2803        2.3198        3.1101        9.0854        1.2022        1.1599        1.9774        1.7969        2.4887        2.6207        3.0180        4.9418        5.5237        5.5948        4.9109        5.9175        9.1315        8.1258        9.6200       10.9004       12.1693       12.3438       13.4941       14.7250       15.9227       16.9096       18.3164       15.7948       17.2609       19.9689       13.5818       12.3107       18.6188       21.8777       21.9762       29.7116       33.3758       32.0358       29.2876       31.4855       25.8428       24.4948       24.9652       25.1648       21.4950       22.8644       23.7427       28.4698       39.6677       45.0512       68.9992       59.4105       50.1619       45.3872       51.3167       37.7659       26.0127       20.4742       28.3649       37.0680       25.9154       22.7439       27.3832       41.7005       45.2048       49.2200       56.9754       71.5637       79.8896       82.0527       73.6585       62.4907       54.1350       66.1532       73.2433       66.9050       65.1905       58.6630       53.6734       57.0322       75.9778       67.8320       66.8409       74.0868       84.1357       87.1129       83.8742       88.1183       81.4789       78.9315       96.5787       82.0349       72.9558       66.6671       66.8864       64.3440       66.2931       63.8273       74.0820       63.2212       63.0434       55.1481       46.9918       46.3621        0.0000        0.0000        0.0000        0.0000        0.0000        0.0000        0.0000        0.0000        0.0000        0.0000        0.0000        0.0000        0.0000        0.0000        0.0000        0.0000        0.0000        0.0000        0.0000        0.0000        0.0000        0.0000        0.0000        0.0000        0.0000        0.0000        0.0000        0.0000        0.0000        0.0000        0.0000        0.0000        0.0000        0.0000        0.0000        0.0000        0.0000        0.0000        0.0000        0.0000        0.0000        0.0000        0.0000        0.0000        0.0000        0.0000        0.0000        0.0000        0.0000        0.0000
        0.0000        0.0000        0.0000        0.0000        0.0000        0.0000        0.0000        0.0000        0.0000        0.0000        0.0000        0.0000        0.0000        0.0000        0.0000        0.0000        0.0000        0.0000        0.0000        0.0000        0.0000        0.0000        0.0000        0.0000        0.0000        0.0000        0.0000       24.4947       17.3015       12.5565        9.6935        0.7539        0.4526        0.0471        0.0000        0.0000        0.0000        0.5389        0.2474        0.0163        0.0507        0.0403        0.0130        0.0095        0.1513        0.8643        0.9619        3.9432        4.3549        3.1886        4.7013        3.7237        2.6124        5.2276        5.6213        3.1747        4.1541        3.9401        2.9392        1.8019        2.3344        2.2321        1.5055        1.9834        1.3697        1.0479        2.6121        3.7128        1.6123        1.8848        1.8178        4.2263        5.8075        6.0261        4.3953        9.6770        7.7835        7.1224        7.2123        8.2635        8.5391        8.9500        8.9854        7.1853        7.4207        6.2643        6.7664        8.4390        9.2481        8.7946        8.4352        7.6076        7.4643        5.9995        4.7458        1.1769        5.5495        0.7484        0.3242        0.4926        0.4378        1.7224        1.1722        2.5692        1.9739        2.4696        3.3877        4.1911        5.0962        5.2661        5.9873        7.3091        8.9174       10.4229       11.1759       13.8870       13.3743       14.1870       15.0594       16.1612       20.6302       20.6577       18.8582       15.7206       18.6840       26.7708       18.9995       14.6266       18.4325       24.0418       32.2728       35.3879       27.1106       37.1544       36.7595       27.4414       28.8615       28.2895       28.2654       26.5545       27.6382       32.4975       35.5544       51.9118       47.7545       49.6612       48.3823       51.6082       52.7477       55.9937       51.5215       31.0169       32.1655       33.5010       37.2970       27.1710       28.3492       34.4669       41.8140       56.4586       62.9006       67.7706       77.1388       72.4104       70.0299       65.1206       64.2029       57.4805       61.1466       62.5350       63.2505       50.5681       46.7515       55.2088       59.3239       82.2725       94.2341       91.5605      100.5256      100.5231      100.5198       95.7607       97.3522       83.7803       79.2789       85.0888       74.2662       71.5883       73.9791       69.5625       67.8866       63.1076       63.6930       63.9186       54.9377       44.2971       42.5696       39.5773       39.4748       49.1700        0.0000        0.0000        0.0000        0.0000        0.0000        0.0000        0.0000        0.0000        0.0000        0.0000        0.0000        0.0000        0.0000        0.0000        0.0000        0.0000        0.0000        0.0000        0.0000        0.0000        0.0000        0.0000        0.0000        0.0000        0.0000        0.0000        0.0000        0.0000        0.0000        0.0000        0.0000        0.0000        0.0000        0.0000        0.0000        0.0000        0.0000        0.0000        0.0000        0.0000        0.0000        0.0000        0.0000        0.0000        0.0000        0.0000        0.0000        0.0000        0.0000
        0.0000        0.0000        0.0000        0.0000        0.0000        0.0000        0.0000        0.0000        0.0000        0.0000        0.0000        0.0000        0.0000        0.0000        0.0000        0.0000        0.0000        0.0000        0.0000        0.0000        0.0000        0.0000        0.0000        0.0000        0.0000        0.0000        0.0000        0.0000        0.0000        0.0000        9.0813        0.0868        0.4017        0.5044        0.8421        0.5948        0.0000        0.0000        0.0249        0.0000        0.0000        0.0651        0.2525        0.2155        0.1587        0.3670        0.0000        0.5312        1.1282        2.0705        3.2069        2.5794        2.5817        3.1585        4.0231        3.4313        2.0475        1.7575        1.7437        1.1834        0.8484        0.6793        0.7313        0.6138        1.0903        0.7518        1.3342        1.8549        1.8797        1.6652        2.0511        3.1640        3.8512        6.6600        7.9756       10.2083        7.7635        5.1166        5.8366        5.7701        7.4186        8.3335        7.7295        8.1560        6.5548        5.5239        7.1644        9.5922       14.9200       12.1805        9.6235        8.5432        7.9530        7.1313        5.8382        4.4104        4.4466        2.2117        1.2599        0.7034        0.6772        2.1576        0.9866        1.8259        2.0462        1.9742        3.0051        3.9369        4.7075        5.2267        6.5115        6.8943        8.0748        9.4218       10.5949       12.6950       12.4732       13.7548       15.0237       16.9089       22.6373       20.5877       18.4236       15.1367       16.0220       17.7167       17.2645       25.8411       18.7723       24.7571       18.5544       26.5099       31.1629       28.8993       34.1641       30.1284       32.1613       40.1919       39.7226       33.0757       32.6811       36.4062       38.3181       44.8106       44.3163       58.6018       64.8925       72.7107       67.9043       63.0061       59.1725       56.4733       70.6506       54.4556       49.9546       45.8963       43.8330       40.9105       47.4456       60.3385       69.4711       75.4618       81.7741       71.1838       67.0813       68.5887       59.0280       61.1818       57.7379       63.9595       62.2660       50.0349       48.5421       52.2458       56.0452       85.8124       92.8192      100.2695      107.3476      102.4852      100.1056      100.1586       98.1529       85.0944       91.2503       90.4186       77.6584       69.1672       68.8169       70.7977       63.8635       60.3124       57.5661       57.7388       52.4264       42.7765       40.2874       33.9604       33.8952       37.7400        0.0000        0.0000        0.0000        0.0000        0.0000        0.0000        0.0000        0.0000        0.0000        0.0000        0.0000        0.0000        0.0000        0.0000        0.0000        0.0000        0.0000        0.0000        0.0000        0.0000        0.0000        0.0000        0.0000        0.0000        0.0000        0.0000        0.0000        0.0000        0.0000        0.0000        0.0000        0.0000        0.0000        0.0000        0.0000        0.0000        0.0000        0.0000        0.0000        0.0000        0.0000        0.0000        0.0000        0.0000        0.0000        0.0000        0.0000        0.0000        0.0000
        0.0000        0.0000        0.0000        0.0000        0.0000        0.0000        0.0000        0.0000        0.0000        0.0000        0.0000        0.0000        0.0000        0.0000        0.0000        0.0000        0.0000        0.0000        0.0000        0.0000        0.0000        0.0000        0.0000        0.0000        0.0000        0.0000        0.0000        0.0000        0.0000        0.0000        0.0000       16.1926       15.4135        0.0000        0.0000       10.3974        9.3006        7.8044        6.1292        2.4933        1.5615        0.9584        0.6869        0.0148        0.0457        0.0027        0.0021        0.0265        0.1074        0.1119        0.3208        1.0067        0.6414        1.4948        1.1912        0.8969        0.3676        0.2625        0.5244        0.9134        0.9502        0.7414        0.8101        0.9247        1.6885        2.9747        2.1443        1.4376        2.0386        1.5497        4.7016        3.8420        2.6447        2.7175        2.8378       12.8915        9.9654        5.7080        3.7869        4.5567        7.4637        7.5822        8.2710       14.7083       16.7721       11.5870       11.7681       13.4455       13.0360       10.5760        8.6653        3.8492        3.3114        3.1634        5.3412        6.9721        8.2921       10.2898        5.6564        4.5609        4.5384        1.2194        0.7356        5.0060        3.1692        2.2088        2.2072        4.5555        5.4936        6.2676        8.2148       10.9186       13.0715       13.4571       16.4326       14.7710       11.9205       13.8757       14.2523       16.4071       24.6865       22.2743       19.9972       18.1697       14.7810       13.2162       15.6563       26.1180       14.2823       15.0069       15.2940       19.3556       20.2125       21.5044       25.2151       35.1705       36.8687       39.0116       45.2049       47.5060       44.8841       48.8737       54.6983       57.9198       57.3232       66.9727       75.5454       78.9498       77.6448       86.2818       86.7882       77.7683       87.1059       78.4309       78.1999       69.8468       77.1748       72.4861       69.0187       81.1368       76.1553       86.6055       83.0370       86.2202       98.3377       91.7705       67.6734       66.5333       63.6815       62.0333       72.2597       64.9115       58.9287       63.0032       84.1752       98.7346       99.8570      146.3636      152.2748      132.1519      108.3144      112.4382      122.3720       94.5845       98.1439       94.2284       88.8628       80.8487       72.9623       70.2687       67.5986       62.2228       58.4333       50.5408       48.9387       44.5031       37.4776       38.2996        0.0000        0.0000        0.0000        0.0000        0.0000        0.0000        0.0000        0.0000        0.0000        0.0000        0.0000        0.0000        0.0000        0.0000        0.0000        0.0000        0.0000        0.0000        0.0000        0.0000        0.0000        0.0000        0.0000        0.0000        0.0000        0.0000        0.0000        0.0000        0.0000        0.0000        0.0000        0.0000        0.0000        0.0000        0.0000        0.0000        0.0000        0.0000        0.0000        0.0000        0.0000        0.0000        0.0000        0.0000        0.0000        0.0000        0.0000        0.0000        0.0000        0.0000        0.0000
        0.0000        0.0000        0.0000        0.0000        0.0000        0.0000        0.0000        0.0000        0.0000        0.0000        0.0000        0.0000        0.0000        0.0000        0.0000        0.0000        0.0000        0.0000        0.0000        0.0000        0.0000        0.0000        0.0000        0.0000        0.0000        0.0000        0.0000        0.0000        0.0000        0.0000        0.0000        0.0000        0.0000        0.0000        0.0000        0.0000        0.0000       11.0094        8.5742        3.4871        2.1857        1.3700        0.9608        0.0000        0.0192        0.0519        0.0262        0.1608        0.1847        0.1167        0.0777        0.6076        0.9130        0.9690        0.9091        0.8418        0.7009        0.0622        0.9164        1.1431        0.7510        0.2728        0.6400        1.0467        3.3561        2.6219        4.6942        1.0963        3.8570        4.3748        1.8324        4.9527       13.9226       25.1394       25.3118       15.6834        7.1269        8.3784        4.7507        4.9459        4.0987        3.6626        6.1313        8.3503        7.9044       15.2018       11.8466       18.9539       14.5132       16.3456       12.0129        4.3057        8.8407        4.3500        6.4549        7.1752       12.6828       14.4899        5.9979        4.0749        4.2467        3.9230        3.4757        2.8589        1.7911        1.9190        1.7588        4.1923        4.8626        5.1116        5.8700       10.4940       11.3933       13.4753       15.8922       13.4593       12.0262       13.1787       14.4575       18.3289       19.6482       19.9465       20.2845       18.6482       17.2453       13.9467       12.8976       17.4387       14.7173       14.3545       17.3716       20.8384       20.4601       20.5868       25.3494       34.1212       38.0706       35.6636       42.5706       45.5065       48.9627       53.6824       61.9024       68.9736       67.8519       79.3686       92.8820       89.8144       96.2795      110.0767      102.8087       96.2529       97.1663       97.5330       97.6881      105.6109       86.9239       75.8077      104.2021       99.8140       93.4324       86.5869       97.4511       84.6573       83.5094       80.3832       81.4488       79.1517       80.2054       72.5701       69.8392       74.3331       74.3306       80.7826      104.5042      108.6655      110.7356      155.1091      153.4285      133.4171      124.9409      138.7622      155.6004      111.0800      102.5972       99.6374       95.1427       88.0564       72.4589       66.9499       64.1962       59.8309       53.3720       50.9082       52.1945       44.7920       40.4752        0.0000        0.0000        0.0000        0.0000        0.0000        0.0000        0.0000        0.0000        0.0000        0.0000        0.0000        0.0000        0.0000        0.0000        0.0000        0.0000        0.0000        0.0000        0.0000        0.0000        0.0000        0.0000        0.0000        0.0000        0.0000        0.0000        0.0000        0.0000        0.0000        0.0000        0.0000        0.0000        0.0000        0.0000        0.0000        0.0000        0.0000        0.0000        0.0000        0.0000        0.0000        0.0000        0.0000        0.0000        0.0000        0.0000        0.0000        0.0000        0.0000        0.0000        0.0000        0.0000
        0.0000        0.0000        0.0000        0.0000        0.0000        0.0000        0.0000        0.0000        0.0000        0.0000        0.0000        0.0000        0.0000        0.0000        0.0000        0.0000        0.0000        0.0000        0.0000        0.0000        0.0000        0.0000        0.0000        0.0000        0.0000        0.0000        0.0000        0.0000        0.0000        0.0000        0.0000        0.0000        0.0000        0.0000        0.0000        0.0000        0.0000        0.0000        0.0000        4.0226        2.8697        2.0927        1.6925        0.0304        0.0304        0.0307        0.0503        0.0347        0.0395        0.0612        0.1412        1.4866        1.7277        1.6899        1.5361        0.4542        0.0582        0.1032        0.1214        0.1140        0.0015        0.0652        0.0828        0.2083        0.2009        2.3503        1.2646        1.0723        3.5271        1.4936        1.3006        1.4461       13.0394        3.2159        2.0381        3.2061        5.9890       11.3047        8.1981       11.9718       10.4537       12.8556       11.4564       13.7321        6.4440       12.9684       15.0241       14.5508       10.7695       23.7801       18.8356       11.3895       10.3623        3.0283        2.4724        5.5874        4.8628        4.7729        4.6818        2.1127        3.2465        1.8820        4.1879        2.4234        1.9825        1.6506        2.9927        4.0637        4.1805        5.8148        6.2222        8.9093       10.0662       12.2458       13.0611       11.4536       11.5626       13.4083       15.3676       17.0171       17.7732       17.8395       16.3149       12.2788       14.8280       14.8758       14.3800       15.8929       16.0751       19.3731       26.1249       30.7940       29.3857       27.5325       27.0423       37.1861       36.3678       40.9321       47.8171       54.1134       59.6575       67.4141       66.6027       76.9919       80.6442       89.7607       95.1961       98.2932      106.4839      138.6623      138.8682      115.5115      119.1079      115.2838      133.4593      128.9624      119.3088      112.2291      118.6725       92.6143       97.5654       96.3469      106.1307       84.2439       83.9146       92.5349       88.4645       88.2858       85.4523       86.4724       73.0407       72.5262       70.2857       70.9019       95.4938      134.9732      160.8819      155.6136      150.0637      152.8816      127.9339      139.7924      132.5577      104.6310      101.4213       99.1620       94.4126       94.6870       77.9083       71.4360       72.9672       62.6897       62.6019       51.6203       48.8508       50.3561       47.8515        0.0000        0.0000        0.0000        0.0000        0.0000        0.0000        0.0000        0.0000        0.0000        0.0000        0.0000        0.0000        0.0000        0.0000        0.0000        0.0000        0.0000        0.0000        0.0000        0.0000        0.0000        0.0000        0.0000        0.0000        0.0000        0.0000        0.0000        0.0000        0.0000        0.0000        0.0000        0.0000        0.0000        0.0000        0.0000        0.0000        0.0000        0.0000        0.0000        0.0000        0.0000        0.0000        0.0000        0.0000        0.0000        0.0000        0.0000        0.0000        0.0000        0.0000        0.0000        0.0000
        0.0000        0.0000        0.0000        0.0000        0.0000        0.0000        0.0000        0.0000        0.0000        0.0000        0.0000        0.0000        0.0000        0.0000        0.0000        0.0000        0.0000        0.0000        0.0000        0.0000        0.0000        0.0000        0.0000        0.0000        0.0000        0.0000        0.0000        0.0000        0.0000        0.0000        0.0000        0.0000        0.0000        0.0000        0.0000        0.0000        0.0000        0.0000        0.0000        0.0000        3.6197        3.2144        2.8910        0.0000        0.0005        0.0000        0.0011        0.0159        0.1081        0.1302        0.0339        3.1425        3.4123        3.1783        2.3370        0.0038        0.0000        0.0014        0.0838        0.0668        0.0585        0.1699        0.2301        0.2241        0.2399        0.6009        0.6178        2.4665        5.2970        3.8643        1.6630        1.1955        1.3108        1.6732        2.3826        1.7436        4.0149        1.2210        3.0162        4.5451        8.1077       10.0018       10.4309       14.0287       20.4921       20.5974       13.3090       16.8764       35.0014       22.0053       15.1395        7.6702       12.7570        9.4574        4.3747        7.5977        7.2785        6.3266        6.9958        5.3975        5.0271        6.3687        7.0470        3.6624        2.6161        2.0774        2.3125        4.0706        4.4965        5.2105        6.0492        9.2062        9.9345       11.7207       11.7109       11.8311       11.0804       13.0690       13.3259       15.1593       17.5772       16.9482       15.2803       11.3683       12.2780       14.3545       15.1978       17.4186       18.1873       23.4562       26.7407       34.6524       33.8582       38.4860       36.3878       35.3630       33.9602       35.0214       49.4938       79.1392       71.3634       67.1895       70.0869       64.3677       76.7416       94.7556       97.4394       96.0879      115.5352      151.9153      137.0351      122.0622      122.8382      134.3461      129.3403      124.8301      141.2706      119.2182      101.5640       84.0520       93.6592      117.1742       90.5364       97.0261      104.1177      100.4846       91.3038       87.1407       89.2165       88.6359       78.3508       79.5692       79.5611      103.1063       93.1953      148.3776      155.8017      161.8466      150.6190      141.1751      139.9746      119.8813      117.4331      108.2634      102.3228       96.3826       93.9059       96.0764       89.2103       83.1478       82.6870       66.3192       60.0047       53.8046       49.5912       47.9118        0.0000        0.0000        0.0000        0.0000        0.0000        0.0000        0.0000        0.0000        0.0000        0.0000        0.0000        0.0000        0.0000        0.0000        0.0000        0.0000        0.0000        0.0000        0.0000        0.0000        0.0000        0.0000        0.0000        0.0000        0.0000        0.0000        0.0000        0.0000        0.0000        0.0000        0.0000        0.0000        0.0000        0.0000        0.0000        0.0000        0.0000        0.0000        0.0000        0.0000        0.0000        0.0000        0.0000        0.0000        0.0000        0.0000        0.0000        0.0000        0.0000        0.0000        0.0000        0.0000        0.0000
        0.0000        0.0000        0.0000        0.0000        0.0000        0.0000        0.0000        0.0000        0.0000        0.0000        0.0000        0.0000        0.0000        0.0000        0.0000        0.0000        0.0000        0.0000        0.0000        0.0000        0.0000        0.0000        0.0000        0.0000        0.0000        0.0000        0.0000        0.0000        0.0000        0.0000        0.0000        0.0000        0.0000        0.0000        0.0000        0.0000        0.0000        0.0000        0.0000        0.0000        0.0000        0.0000        0.0000        6.4374        6.0115        5.8963        6.0926        5.8088        5.9850        6.7427        8.0825       11.8283       13.4229       12.5056        9.2267        1.2079        0.6831        0.4107        0.4426        0.5563        0.4843        0.8234        0.4050        0.6525        0.8009        0.8340        1.6271        1.9944        2.7066        1.1240        1.4962        3.2273        2.4954        3.7038        4.7493        2.4182        3.7130        3.0272        5.1058       21.8936       16.7234       21.4941       33.5422       52.3822       52.3563       48.2020       42.9101       35.8215       51.9450       34.3896       34.4639       35.3166       44.0309       29.2358       22.9013       20.6249       11.6892       15.4660       10.6026       14.8783       16.5588       20.7693       24.7471        7.4126        4.4714        5.1225        4.6459        3.7791        3.7218        3.8926        4.6469        7.8752        9.3976       12.0374       12.6697       29.5062       26.9058       23.7589       22.5871       22.8959       21.7837       19.8870       15.6687       16.8280       18.4435       18.0984       17.3195       20.9780       21.6095       25.6695       31.4470       35.1343       36.8996       37.3927       42.2847       43.0538       39.5287       50.4494       58.4957       83.7115       93.6023       92.7758       86.3722       75.7057       83.9865       93.8139      106.0245      108.6384      137.4610      142.3327      137.2438      132.2523      129.4147      122.1256      116.9695      105.3965      106.8174      117.8200      131.7377      111.0245      109.7491      102.5750      115.1876      130.9290      127.3892      126.6687      114.9772      112.5661      116.6411      111.1355       93.7575       96.8625      101.1347      103.8620      117.9376      174.7902      169.9725      186.9945      183.2891      176.3761      153.2098      152.8342      144.6383      122.4335      125.1582      117.6767      104.4613       92.7302       86.6160       82.8998       85.3221       66.0125       58.5343       55.5523       53.4895       23.9700        0.0000        0.0000        0.0000        0.0000        0.0000        0.0000        0.0000        0.0000        0.0000        0.0000        0.0000        0.0000        0.0000        0.0000        0.0000        0.0000        0.0000        0.0000        0.0000        0.0000        0.0000        0.0000        0.0000        0.0000        0.0000        0.0000        0.0000        0.0000        0.0000        0.0000        0.0000        0.0000        0.0000        0.0000        0.0000        0.0000        0.0000        0.0000        0.0000        0.0000        0.0000        0.0000        0.0000        0.0000        0.0000        0.0000        0.0000        0.0000        0.0000        0.0000        0.0000        0.0000        0.0000
        0.0000        0.0000        0.0000        0.0000        0.0000        0.0000        0.0000        0.0000        0.0000        0.0000        0.0000        0.0000        0.0000        0.0000        0.0000        0.0000        0.0000        0.0000        0.0000        0.0000        0.0000        0.0000        0.0000        0.0000        0.0000        0.0000        0.0000        0.0000        0.0000        0.0000        0.0000        0.0000        0.0000        0.0000        0.0000        0.0000        0.0000        0.0000        0.0000        0.0000        0.0000        0.0000        0.0000        0.0000        8.3148        8.2565        8.5385        8.1253        8.3732        9.3379       10.9914       15.8682       17.9333       16.7534       12.3177        1.8210        1.5373        0.6984        0.5331        1.0146        0.9207        1.0248        0.4948        1.5382        1.8984        1.4769        2.4523        1.1083        2.5888        3.7983        0.9542        2.0728        2.5520        3.1679        3.2201        0.5785        1.7750        1.4502        7.9289       19.0153       19.1801       35.6805       38.7812       44.2786       50.1442       56.2006       51.1174       54.5367       64.8561       44.5242       42.0539       39.1511       49.9036       47.9273       44.1786       18.0875       16.0947       23.6404       14.3546       19.2046       19.0315       18.6730       20.2773        9.4751        6.2538        4.3923        5.7250        4.3645        4.3319        4.2299        5.7411        7.0047        7.9973        8.0208        8.8964       24.4257       23.9765       21.2931       27.3231       29.4815       31.8696       29.9767       22.0667       25.5987       20.7721       18.2711       19.5623       24.9144       26.2289       30.1913       36.3239       37.4628       36.9573       44.0430       44.5314       40.8286       50.0230       56.9585       60.1573       72.7709       76.1483       76.7375       79.4461       83.5398       84.6752       88.5403       91.4958      102.3998      112.5030      121.5787      129.8534      134.5774      143.6147      135.4494      124.1723      117.2130      112.1018      116.3725      136.6408      136.6119      121.8434      118.7701      124.0465      134.0895      134.6584      135.8905      131.1016      131.0368      126.6993      117.2202      110.2933      129.2059      124.3023      133.3117      148.1098      167.5707      174.8400      160.4229      156.1761      166.0351      151.1105      158.8731      161.5916      134.2235      124.4075      115.7391      115.9036       94.6861       88.1019       80.7871       76.6544       63.3589       62.0636       66.0834       58.6157       35.4600        0.0000        0.0000        0.0000        0.0000        0.0000        0.0000        0.0000        0.0000        0.0000        0.0000        0.0000        0.0000        0.0000        0.0000        0.0000        0.0000        0.0000        0.0000        0.0000        0.0000        0.0000        0.0000        0.0000        0.0000        0.0000        0.0000        0.0000        0.0000        0.0000        0.0000        0.0000        0.0000        0.0000        0.0000        0.0000        0.0000        0.0000        0.0000        0.0000        0.0000        0.0000        0.0000        0.0000        0.0000        0.0000        0.0000        0.0000        0.0000        0.0000        0.0000        0.0000        0.0000        0.0000
        0.0000        0.0000        0.0000        0.0000        0.0000        0.0000        0.0000        0.0000        0.0000        0.0000        0.0000        0.0000        0.0000        0.0000        0.0000        0.0000        0.0000        0.0000        0.0000        0.0000        0.0000        0.0000        0.0000        0.0000        0.0000        0.0000        0.0000        0.0000        0.0000        0.0000        0.0000        0.0000        0.0000        0.0000        0.0000        0.0000        0.0000        0.0000        0.0000        0.0000        0.0000        0.0000        0.0000        0.0000        0.0000        0.0000        9.0328        8.6839        9.0010       10.0183       11.7080       16.8280       18.9708       18.0179       13.9878        1.9172        1.4616        1.0124        0.9008        0.8389        0.4472        1.4909        1.1758        1.1742        2.7243        1.6682        0.3889        1.3094        1.4392        1.5183        1.3664        3.1782        3.2381        3.4378        3.2531        1.0144        1.7987        1.2835        1.0140       19.7085       26.0728       20.6082       26.8684       44.2860       56.6736       68.0217       64.5539       64.1812       64.6971       44.3813       39.4822       27.7884       30.0415       28.0679       43.1618       25.3432       36.4970       17.1657       28.1454       26.8042       27.8443       31.6687       23.8121       13.2988        9.0664        6.2242        6.4297        5.2740        6.3697        4.3971        4.6989        6.0371        6.5309        6.8922        7.4997       14.3721       11.2794       11.4330       12.4020       14.5893       20.5864       17.1693       25.5295       26.9402       17.7379       16.2865       17.1172       21.9037       23.3604       31.5183       31.0842       37.9372       36.1501       39.3574       39.5452       48.7012       48.0330       47.4064       57.7293       67.4217       64.8830       76.2099       80.8808       80.5996       85.2784       94.9919       89.1553       92.8076       89.2274      106.0528      118.0465      139.7626      146.7787      149.3368      132.3932      123.1184      132.6876      136.2195      120.5857      122.8125      124.3059      128.4530      140.0387      146.3171      147.8937      142.8079      152.9658      130.3932      138.7898      127.9722      124.1518      129.1718      122.8976      150.1191      153.3549      148.1893      170.4155      164.4216      138.1667      158.1553      142.7784      153.5084      155.9863      129.7291      129.3917      124.0045      117.8011       94.9344       83.5881       78.1229       68.5889       63.0795       65.0354       77.4454       76.0426       45.2700        0.0000        0.0000        0.0000        0.0000        0.0000        0.0000        0.0000        0.0000        0.0000        0.0000        0.0000        0.0000        0.0000        0.0000        0.0000        0.0000        0.0000        0.0000        0.0000        0.0000        0.0000        0.0000        0.0000        0.0000        0.0000        0.0000        0.0000        0.0000        0.0000        0.0000        0.0000        0.0000        0.0000        0.0000        0.0000        0.0000        0.0000        0.0000        0.0000        0.0000        0.0000        0.0000        0.0000        0.0000        0.0000        0.0000        0.0000        0.0000        0.0000        0.0000        0.0000        0.0000        0.0000
        0.0000        0.0000        0.0000        0.0000        0.0000        0.0000        0.0000        0.0000        0.0000        0.0000        0.0000        0.0000        0.0000        0.0000        0.0000        0.0000        0.0000        0.0000        0.0000        0.0000        0.0000        0.0000        0.0000        0.0000        0.0000        0.0000        0.0000        0.0000        0.0000        0.0000        0.0000        0.0000        0.0000        0.0000        0.0000        0.0000        0.0000        0.0000        0.0000        0.0000        0.0000        0.0000        0.0000        0.0000        0.0000        0.0000        0.0000        7.4267        7.8723        8.8300       10.2944       14.7915       16.6419       16.4598       14.2893        2.1339        1.8400        1.4259        1.1669        0.1405        0.2573        0.2075        0.1622        0.2742        0.2219        0.0710        0.2574        2.4790        2.5621        2.5992        2.4068        4.8549        4.4661        4.4571        4.9573        0.7478        1.8916        0.8799        0.9201       12.6560       14.9465       19.2779       32.7929       43.9616       68.0034       59.5651       59.4103       59.5333       60.1142       36.8782       38.0726       20.8017       32.4515       41.1084       37.2128       31.7151       32.5930       18.1797       22.0788       32.0364       37.3887       39.5452       32.9624       18.6381       11.6408        8.5081        9.2451        8.1063        6.3472        5.0565        4.4380        5.5739        5.5417        6.0028        6.4856        8.4325        9.2751        9.9220        9.9795       10.6814       11.6747       11.6847       12.0197       12.1400       12.6085       13.0898       15.0138       18.2412       20.3951       23.3041       21.9342       29.1696       32.9289       33.3694       39.4869       42.3673       42.9214       49.5617       62.5098       54.7978       65.6664       80.6135       90.3329       79.7378       78.4800       91.5280       96.8967       96.4604       94.6008      100.7798      105.8869      131.4618      147.6137      149.0961      145.3260      141.0367      145.8078      140.5536      137.5064      124.3005      132.9030      137.9925      149.2263      161.5669      149.7938      145.8254      150.8958      147.4680      144.3203      139.6814      127.3445      123.2356      112.2709      137.7948      126.1935      131.6938      147.9750      141.9171      133.7627      143.2336      140.9857      149.7979      153.0486      129.8273      126.0050      131.4407      106.9618       83.7453       79.6027       71.1859       69.6998       64.0403       69.0449       73.9277       69.8684        0.0000        0.0000        0.0000        0.0000        0.0000        0.0000        0.0000        0.0000        0.0000        0.0000        0.0000        0.0000        0.0000        0.0000        0.0000        0.0000        0.0000        0.0000        0.0000        0.0000        0.0000        0.0000        0.0000        0.0000        0.0000        0.0000        0.0000        0.0000        0.0000        0.0000        0.0000        0.0000        0.0000        0.0000        0.0000        0.0000        0.0000        0.0000        0.0000        0.0000        0.0000        0.0000        0.0000        0.0000        0.0000        0.0000        0.0000        0.0000        0.0000        0.0000        0.0000        0.0000        0.0000        0.0000
        0.0000        0.0000        0.0000        0.0000        0.0000        0.0000        0.0000        0.0000        0.0000        0.0000        0.0000        0.0000        0.0000        0.0000        0.0000        0.0000        0.0000        0.0000        0.0000        0.0000        0.0000        0.0000        0.0000        0.0000        0.0000        0.0000        0.0000        0.0000        0.0000        0.0000        0.0000        0.0000        0.0000        0.0000        0.0000        0.0000        0.0000        0.0000        0.0000        0.0000        0.0000        0.0000        0.0000        0.0000        0.0000        0.0000        0.0000        0.0000        0.0000        0.0000        7.6386        9.0563       10.2060       10.6440       10.4522       15.1470       14.6395       13.2630       10.9642        5.0730        3.6932        3.6516        4.6394        6.0215        7.2899        7.9145        0.0000        0.0000        7.6361        7.1657        6.4749        4.6063        5.2177        7.2657        7.9226        9.2801        9.7774       12.7134       18.6206       24.4298       28.9575       37.8873       38.9371       42.3870       35.8600       54.4797       43.8215       32.4030       37.3521        0.0000        0.0000        0.0000        0.0000       59.0466       52.3276       44.8775       43.1226       43.0303        0.0000       35.8391       46.1502       44.5065       41.7229       26.9309       19.2449       14.7810       12.0700       16.1340       14.7885       11.3184       10.4362        7.0458        6.0761        6.0120        6.1625        6.7270        8.9354        8.2592        9.1058       11.0436       12.0527       12.5332       12.5599        9.6198        9.6120       10.4903       12.1727       15.7075       17.2466       21.1630       20.0615       25.9622       29.4130       27.1558       31.6520       33.8523       40.2771       48.0213       58.6220       54.8002       70.8739       83.7744       78.5325       77.0352       76.4565       88.6611       95.3643      114.0190      106.1641       99.0356      125.6977      132.9829      147.5356      161.5283      169.9689      200.2911      180.6369      162.6612      154.3371      149.3009      170.4718      186.2077      184.5398      199.1143      181.7066      162.1587      163.0184      163.3882      162.3980      177.3589      154.6870      139.3599      132.1875      143.1038      155.9809      149.8598      147.9125      161.5411      152.0070      139.9780      138.2897      177.1526      187.8394      138.9479      136.9999      112.8108      109.8950       78.4891       68.1496       64.4883       68.0781       67.3138       69.5334        0.0000        0.0000        0.0000        0.0000        0.0000        0.0000        0.0000        0.0000        0.0000        0.0000        0.0000        0.0000        0.0000        0.0000        0.0000        0.0000        0.0000        0.0000        0.0000        0.0000        0.0000        0.0000        0.0000        0.0000        0.0000        0.0000        0.0000        0.0000        0.0000        0.0000        0.0000        0.0000        0.0000        0.0000        0.0000        0.0000        0.0000        0.0000        0.0000        0.0000        0.0000        0.0000        0.0000        0.0000        0.0000        0.0000        0.0000        0.0000        0.0000        0.0000        0.0000        0.0000        0.0000        0.0000        0.0000        0.0000
        0.0000        0.0000        0.0000        0.0000        0.0000        0.0000        0.0000        0.0000        0.0000        0.0000        0.0000        0.0000        0.0000        0.0000        0.0000        0.0000        0.0000        0.0000        0.0000        0.0000        0.0000        0.0000        0.0000        0.0000        0.0000        0.0000        0.0000        0.0000        0.0000        0.0000        0.0000        0.0000        0.0000        0.0000        0.0000        0.0000        0.0000        0.0000        0.0000        0.0000        0.0000        0.0000        0.0000        0.0000        0.0000        0.0000        0.0000        0.0000        0.0000        0.0000        0.0000        0.0000        0.0000        0.0000        0.0000       17.2519       18.8038       18.0671        0.0000        0.0000        0.0000        5.2292        6.6888        8.6226       10.4196        0.0000        0.0000        0.0000        0.0000        0.0000        0.0000        0.0000        4.9657        5.2957        7.2065       11.5590       13.4341       15.6270       20.8222       22.3045       29.1565       48.2307       66.0472       39.3208       46.7897       42.2046       39.2182       30.0006        0.0000        0.0000        0.0000        0.0000        0.0000        0.0000       85.2051       17.7844        0.0000        0.0000        0.0000       48.3826       47.0177       45.6075       42.9702       30.6732       23.7118       18.5830       15.2314       12.5876       10.3493        8.1076        8.0034        5.0241        3.2754        4.2547        4.9933        5.8426        6.5306       12.9023        9.1452        9.4010       10.0366       10.9305       10.7799        8.7674        9.0233       10.8912       12.4509       14.5258       16.0099       18.8377       21.3999       22.2330       32.2491       27.2387       36.3178       38.4046       42.3019       52.6577       54.5489       56.3014       75.0182       69.5434       61.2195       63.3574       73.0842       84.5006       90.7116      115.0209      116.4764      119.9851      142.8300      141.0490      159.1739      167.3189      152.9432      196.1194      180.6601      173.5064      173.0062      162.0134      174.9736      189.3947      217.1047      217.7675      191.3482      160.8964      146.6853      128.7850      118.9844      133.7842      126.0282      120.6961      146.7439      143.9793      152.3524      152.3111      150.5237      163.5843      154.5504      139.9522      160.5910      182.6981      186.7735      126.4813      110.0760       97.4002       88.8845       71.1112       67.5035       68.0910       76.7603       69.9269       68.3446        0.0000        0.0000        0.0000        0.0000        0.0000        0.0000        0.0000        0.0000        0.0000        0.0000        0.0000        0.0000        0.0000        0.0000        0.0000        0.0000        0.0000        0.0000        0.0000        0.0000        0.0000        0.0000        0.0000        0.0000        0.0000        0.0000        0.0000        0.0000        0.0000        0.0000        0.0000        0.0000        0.0000        0.0000        0.0000        0.0000        0.0000        0.0000        0.0000        0.0000        0.0000        0.0000        0.0000        0.0000        0.0000        0.0000        0.0000        0.0000        0.0000        0.0000        0.0000        0.0000        0.0000        0.0000        0.0000        0.0000
        0.0000        0.0000        0.0000        0.0000        0.0000        0.0000        0.0000        0.0000        0.0000        0.0000        0.0000        0.0000        0.0000        0.0000        0.0000        0.0000        0.0000        0.0000        0.0000        0.0000        0.0000        0.0000        0.0000        0.0000        0.0000        0.0000        0.0000        0.0000        0.0000        0.0000        0.0000        0.0000        0.0000        0.0000        0.0000        0.0000        0.0000        0.0000        0.0000        0.0000        0.0000        0.0000        0.0000        0.0000        0.0000        0.0000        0.0000        0.0000        0.0000        0.0000        0.0000        0.0000        0.0000        0.0000        0.0000        0.0000        0.0000        0.0000        0.0000        0.0000        0.0000        5.4629        7.8825       10.4639       12.8831        0.0000        0.0000        0.0000        0.0000        0.0000        0.0000        0.0000        0.0000        7.0899        9.1739       13.1907       15.1425       18.5381       23.5422       48.3273       45.6475       34.3492       47.9328       44.9327       49.2212        0.0000        0.0000        0.0000        0.0000        0.0000        0.0000        0.0000        0.0000        0.0000        0.0000        0.0000        0.0000        0.0000        0.0000        0.0000       43.6702       47.9059       41.5061       32.0955       25.5158       20.0230       17.6757       14.1862        5.3057        5.2511        4.4593        2.7008        2.5685        2.5368        2.6407        4.2678        5.3363        7.7762        7.1051        8.6660        9.6549       10.6619       10.3495        9.2861        9.1716        9.7569       11.8577       14.0827       14.8174       17.5653       20.7858       21.8335       25.6100       29.2948       36.5452       38.9573       43.3278       54.4617       47.2878       67.7634       70.1189       72.8121       71.3015       74.1794       83.5794       79.3992       91.3161      109.0349      124.0438      135.8496      131.5906      123.5373      155.1639      168.7278      149.4514      155.9370      157.3242      172.3692      185.8042      182.9961      179.0552      187.6844      194.7385      187.2074      172.6517      133.2034      126.4083      114.6420      113.5156      132.0314      123.6828      138.7900      147.2833      133.7385      131.7359      130.0208      154.7836      151.5338      135.4790      130.8204      139.1471      141.8333      122.6768      101.0888      100.9008       95.6101       87.2440       69.8516       73.8762       79.3775       81.1919       64.9408        0.0000        0.0000        0.0000        0.0000        0.0000        0.0000        0.0000        0.0000        0.0000        0.0000        0.0000        0.0000        0.0000        0.0000        0.0000        0.0000        0.0000        0.0000        0.0000        0.0000        0.0000        0.0000        0.0000        0.0000        0.0000        0.0000        0.0000        0.0000        0.0000        0.0000        0.0000        0.0000        0.0000        0.0000        0.0000        0.0000        0.0000        0.0000        0.0000        0.0000        0.0000        0.0000        0.0000        0.0000        0.0000        0.0000        0.0000        0.0000        0.0000        0.0000        0.0000        0.0000        0.0000        0.0000        0.0000        0.0000        0.0000
        0.0000        0.0000        0.0000        0.0000        0.0000        0.0000        0.0000        0.0000        0.0000        0.0000        0.0000        0.0000        0.0000        0.0000        0.0000        0.0000        0.0000        0.0000        0.0000        0.0000        0.0000        0.0000        0.0000        0.0000        0.0000        0.0000        0.0000        0.0000        0.0000        0.0000        0.0000        0.0000        0.0000        0.0000        0.0000        0.0000        0.0000        0.0000        0.0000        0.0000        0.0000        0.0000        0.0000        0.0000        0.0000        0.0000        0.0000        0.0000        0.0000        0.0000        0.0000        0.0000        0.0000        0.0000        0.0000        0.0000        0.0000        0.0000        0.0000        0.0000        0.0000        0.0000        8.7122       12.7735        0.0000        0.0000        0.0000        0.0000        0.0000        0.0000        0.0000        0.0000        0.0000        0.0000       11.9190       16.9404       19.8142       22.2926       30.2789       44.4222       39.9328       46.2598       36.2896       31.8171        0.0000        0.0000        0.0000        0.0000        0.0000        0.0000        0.0000        0.0000        0.0000        0.0000        0.0000        0.0000        0.0000        0.0000        0.0000        0.0000        0.0000       67.2292       61.9884       30.6559       24.9468       20.0333       15.7093       13.7395        4.8500        3.7431        3.1950        2.4325        2.2661        2.3870        2.4597        3.7815        4.5419        5.4160        9.4771        8.4372        9.8895        9.9061       10.1541        9.2966        9.3161        9.8626       13.8437       13.6717       17.6516       21.0053       19.6584       22.8808       26.0193       32.8819       43.4270       56.6226       51.1558       51.3859       47.8817       59.9033       77.8626       68.1101       89.7206       72.7906       78.4472       81.2028       87.6062      103.1341      120.5973      115.7727      114.1825      121.3170      139.4898      134.8965      138.5090      140.6840      150.0930      163.9977      160.0858      152.0048      154.5525      159.5968      151.0983      135.1970      130.0008      111.6155      106.2802      105.3724      116.9925      111.8451      106.4003      125.9305      113.7165      107.1580      103.1362      125.0807      150.2240      128.3586      131.6515      113.8469      108.1109       94.8107      104.7417       97.8458       90.5098       90.8228       82.2937       72.9910       83.7191       84.8916       82.1351        0.0000        0.0000        0.0000        0.0000        0.0000        0.0000        0.0000        0.0000        0.0000        0.0000        0.0000        0.0000        0.0000        0.0000        0.0000        0.0000        0.0000        0.0000        0.0000        0.0000        0.0000        0.0000        0.0000        0.0000        0.0000        0.0000        0.0000        0.0000        0.0000        0.0000        0.0000        0.0000        0.0000        0.0000        0.0000        0.0000        0.0000        0.0000        0.0000        0.0000        0.0000        0.0000        0.0000        0.0000        0.0000        0.0000        0.0000        0.0000        0.0000        0.0000        0.0000        0.0000        0.0000        0.0000        0.0000        0.0000        0.0000        0.0000
        0.0000        0.0000        0.0000        0.0000        0.0000        0.0000        0.0000        0.0000        0.0000        0.0000        0.0000        0.0000        0.0000        0.0000        0.0000        0.0000        0.0000        0.0000        0.0000        0.0000        0.0000        0.0000        0.0000        0.0000        0.0000        0.0000        0.0000        0.0000        0.0000        0.0000        0.0000        0.0000        0.0000        0.0000        0.0000        0.0000        0.0000        0.0000        0.0000        0.0000        0.0000        0.0000        0.0000        0.0000        0.0000        0.0000        0.0000        0.0000        0.0000        0.0000        0.0000        0.0000        0.0000        0.0000        0.0000        0.0000        0.0000        0.0000        0.0000        0.0000        0.0000        0.0000        0.0000        0.0000        0.0000        0.0000        0.0000        0.0000        0.0000        0.0000        0.0000        0.0000        0.0000        0.0000       22.2309       33.4813       30.5568       33.6654       33.6681       32.6190       34.4949       35.9086       29.9869        0.0000        0.0000        0.0000        0.0000        0.0000        0.0000        0.0000        0.0000        0.0000        0.0000        0.0000        0.0000        0.0000        0.0000        0.0000        0.0000        0.0000        0.0000       94.5212       89.7474       47.1791       38.0196       28.7984       21.5302        1.2064        1.1065        1.2464        1.3933        1.0688        1.1535        1.5172        1.6715        3.6118        3.7331        4.3405        5.2388       10.6292        8.8937        8.9718        9.7567       18.4428       12.3972       13.7150       14.8254       19.9999       21.2424       25.9127       26.4734       33.4804       37.1747       45.0164       48.4651       62.7075       70.0482       61.5685       61.5951       62.0027       61.0687       71.3189       88.5360       77.9535       93.3324       98.8201      112.8816      127.7698      131.9836      139.7173      120.6467      132.2160      118.7808      134.7474      125.5342      120.0517      120.4087      129.8042      125.2136      122.2395      134.4847      134.4460      124.4343      113.0623      107.0669       96.0459       95.1792      121.7531      113.3814      112.0206      122.3323      114.9546      119.3044      127.1300      123.3986      115.7154      117.4466      124.0362      118.2023      118.3445      116.7545      115.9698      112.8699       85.2207       85.1237       94.2478       85.7603       74.9775       92.7158       95.6579       86.4463        0.0000        0.0000        0.0000        0.0000        0.0000        0.0000        0.0000        0.0000        0.0000        0.0000        0.0000        0.0000        0.0000        0.0000        0.0000        0.0000        0.0000        0.0000        0.0000        0.0000        0.0000        0.0000        0.0000        0.0000        0.0000        0.0000        0.0000        0.0000        0.0000        0.0000        0.0000        0.0000        0.0000        0.0000        0.0000        0.0000        0.0000        0.0000        0.0000        0.0000        0.0000        0.0000        0.0000        0.0000        0.0000        0.0000        0.0000        0.0000        0.0000        0.0000        0.0000        0.0000        0.0000        0.0000        0.0000        0.0000        0.0000        0.0000
        0.0000        0.0000        0.0000        0.0000        0.0000        0.0000        0.0000        0.0000        0.0000        0.0000        0.0000        0.0000        0.0000        0.0000        0.0000        0.0000        0.0000        0.0000        0.0000        0.0000        0.0000        0.0000        0.0000        0.0000        0.0000        0.0000        0.0000        0.0000        0.0000        0.0000        0.0000        0.0000        0.0000        0.0000        0.0000        0.0000        0.0000        0.0000        0.0000        0.0000        0.0000        0.0000        0.0000        0.0000        0.0000        0.0000        0.0000        0.0000        0.0000        0.0000        0.0000        0.0000        0.0000        0.0000        0.0000        0.0000        0.0000        0.0000        0.0000        0.0000        0.0000        0.0000        0.0000        0.0000        0.0000        0.0000        0.0000        0.0000        0.0000        0.0000        0.0000        0.0000        0.0000        0.0000        0.0000        0.0000        0.0000        0.0000        0.0000        0.0000        0.0000        0.0000        0.0000        0.0000        0.0000        0.0000        0.0000        0.0000        0.0000        0.0000        0.0000        0.0000        0.0000        0.0000        0.0000        0.0000        0.0000        0.0000        0.0000        0.0000        0.0000       86.1507       71.9698       42.8196       34.5819       28.0850       20.8402        1.1239        1.1236        1.2218        1.3634        1.1163        1.2127        1.3397        1.8605        3.1377        3.4027        4.2630        4.7838        9.5207        9.3752        9.7703       10.3073       12.6562       12.0747       13.8044       14.2107       20.5848       21.3320       24.1700       28.3566       35.8160       41.9151       52.2566       51.5055       57.2786       61.4711       60.7111       60.5824       56.0301       58.5976       63.0609       69.2196       78.5929       94.4758      106.6779      117.1097      143.7265      137.2458      123.5083      113.5124      105.0745       98.6043      102.2694      108.1289      113.2351      119.7382      115.8056      115.5342      120.0607      117.6152      123.7082      115.9565       99.3191       92.8272       93.2436       88.7392      105.5231      101.5624       92.3244      104.8622      102.6453      113.1648      108.9632      107.4880      114.7271      130.8617      120.5604      132.7122      128.7658      118.9887      114.8519      112.0131       85.7737       84.3009      101.9015      102.3194       78.6640       81.6807       87.7007        0.0000        0.0000        0.0000        0.0000        0.0000        0.0000        0.0000        0.0000        0.0000        0.0000        0.0000        0.0000        0.0000        0.0000        0.0000        0.0000        0.0000        0.0000        0.0000        0.0000        0.0000        0.0000        0.0000        0.0000        0.0000        0.0000        0.0000        0.0000        0.0000        0.0000        0.0000        0.0000        0.0000        0.0000        0.0000        0.0000        0.0000        0.0000        0.0000        0.0000        0.0000        0.0000        0.0000        0.0000        0.0000        0.0000        0.0000        0.0000        0.0000        0.0000        0.0000        0.0000        0.0000        0.0000        0.0000        0.0000        0.0000        0.0000        0.0000
        0.0000        0.0000        0.0000        0.0000        0.0000        0.0000        0.0000        0.0000        0.0000        0.0000        0.0000        0.0000        0.0000        0.0000        0.0000        0.0000        0.0000        0.0000        0.0000        0.0000        0.0000        0.0000        0.0000        0.0000        0.0000        0.0000        0.0000        0.0000        0.0000        0.0000        0.0000        0.0000        0.0000        0.0000        0.0000        0.0000        0.0000        0.0000        0.0000        0.0000        0.0000        0.0000        0.0000        0.0000        0.0000        0.0000        0.0000        0.0000        0.0000        0.0000        0.0000        0.0000        0.0000        0.0000        0.0000        0.0000        0.0000        0.0000        0.0000        0.0000        0.0000        0.0000        0.0000        0.0000        0.0000        0.0000        0.0000        0.0000        0.0000        0.0000        0.0000        0.0000        0.0000        0.0000        0.0000        0.0000        0.0000        0.0000        0.0000        0.0000        0.0000        0.0000        0.0000        0.0000        0.0000        0.0000        0.0000        0.0000        0.0000        0.0000        0.0000        0.0000        0.0000        0.0000        0.0000        0.0000        0.0000        0.0000        0.0000        0.0000        0.0000       48.4692       42.8062       35.2658       30.3309       25.1518       18.7035        1.2630        1.0772        1.3023        1.3449        1.1365        1.2363        1.9479        1.8201        3.2593        3.5502        4.3292        5.2773        9.1711       10.8411       11.3239       11.6681       11.6904       14.4991       15.3477       15.3239       21.1334       23.5226       27.3612       28.3236       35.9020       38.0780       55.0836       47.4327       41.8282       50.7781       57.0827       61.3003       68.9683       60.8651       66.7583       71.0666       78.5134       86.5965       95.7845      111.4398      132.9207      122.4679      110.1722      101.1151       96.9959       93.6630       93.5976      102.0276      107.1032      114.3951      111.6038      113.1056      106.0295      109.2555      109.7993      100.7444       89.7706       94.8246       87.4188       81.2316       92.1856       99.2927       93.0196       90.4493       87.4164       95.4050       98.7833      121.9534      129.7218      119.7930      134.2453      128.7010      113.2274      108.1057      104.2200       91.6579       82.9232       77.1064       84.9221      112.7186       77.1691       88.7207       96.5222        0.0000        0.0000        0.0000        0.0000        0.0000        0.0000        0.0000        0.0000        0.0000        0.0000        0.0000        0.0000        0.0000        0.0000        0.0000        0.0000        0.0000        0.0000        0.0000        0.0000        0.0000        0.0000        0.0000        0.0000        0.0000        0.0000        0.0000        0.0000        0.0000        0.0000        0.0000        0.0000        0.0000        0.0000        0.0000        0.0000        0.0000        0.0000        0.0000        0.0000        0.0000        0.0000        0.0000        0.0000        0.0000        0.0000        0.0000        0.0000        0.0000        0.0000        0.0000        0.0000        0.0000        0.0000        0.0000        0.0000        0.0000        0.0000        0.0000
        0.0000        0.0000        0.0000        0.0000        0.0000        0.0000        0.0000        0.0000        0.0000        0.0000        0.0000        0.0000        0.0000        0.0000        0.0000        0.0000        0.0000        0.0000        0.0000        0.0000        0.0000        0.0000        0.0000        0.0000        0.0000        0.0000        0.0000        0.0000        0.0000        0.0000        0.0000        0.0000        0.0000        0.0000        0.0000        0.0000        0.0000        0.0000        0.0000        0.0000        0.0000        0.0000        0.0000        0.0000        0.0000        0.0000        0.0000        0.0000        0.0000        0.0000        0.0000        0.0000        0.0000        0.0000        0.0000        0.0000        0.0000        0.0000        0.0000        0.0000        0.0000        0.0000        0.0000        0.0000        0.0000        0.0000        0.0000        0.0000        0.0000        0.0000        0.0000        0.0000        0.0000        0.0000        0.0000        0.0000        0.0000        0.0000        0.0000        0.0000        0.0000        0.0000        0.0000        0.0000        0.0000        0.0000        0.0000        0.0000        0.0000        0.0000        0.0000        0.0000        0.0000        0.0000        0.0000        0.0000        0.0000        0.0000        0.0000        0.0000       29.9207       41.9102       28.9280       27.6175       23.7071       20.0753       15.1130        1.0554        1.0726        1.3229        1.4457        1.2666        1.2875        2.0384        1.8328        3.9658        4.7656        6.1086       13.8279       16.5070       15.7456       13.5757       14.3891       14.9100       15.4197       16.5383       19.1288       28.5768       27.6411       27.7077       28.9227       36.2443       39.8457       40.6905       40.2220       39.6407       46.4175       50.7538       56.3265       74.3401       64.7550       70.4854       69.7916       73.3476       72.1522       76.2810       94.4566      105.4492       95.4776      102.6834      104.6934       89.9337       90.7576       94.5898       99.1468       95.2324      100.1799      100.3961       96.4158       97.9927       97.0935       90.9118       95.8767       89.0275       78.6603       72.5134       69.1625       92.3741      103.3402       89.8039       84.8298       99.7093       94.7361      112.3571      136.4355      117.0286      115.5590      119.3017      113.4018      111.3848      118.2828       86.5080       82.8131       68.5933       69.4818       78.1574      100.5993       84.7471        0.0000        0.0000        0.0000        0.0000        0.0000        0.0000        0.0000        0.0000        0.0000        0.0000        0.0000        0.0000        0.0000       81.5700        0.0000        0.0000        0.0000      109.3800        0.0000        0.0000        0.0000        0.0000        0.0000        0.0000        0.0000        0.0000        0.0000        0.0000        0.0000        0.0000        0.0000        0.0000        0.0000        0.0000        0.0000        0.0000        0.0000        0.0000        0.0000        0.0000        0.0000        0.0000        0.0000        0.0000        0.0000        0.0000        0.0000        0.0000        0.0000        0.0000        0.0000        0.0000        0.0000        0.0000        0.0000        0.0000        0.0000        0.0000        0.0000        0.0000        0.0000
        0.0000        0.0000        0.0000        0.0000        0.0000        0.0000        0.0000        0.0000        0.0000        0.0000        0.0000        0.0000        0.0000        0.0000        0.0000        0.0000        0.0000        0.0000        0.0000        0.0000        0.0000        0.0000        0.0000        0.0000        0.0000        0.0000        0.0000        0.0000        0.0000        0.0000        0.0000        0.0000        0.0000        0.0000        0.0000        0.0000        0.0000        0.0000        0.0000        0.0000        0.0000        0.0000        0.0000        0.0000        0.0000        0.0000        0.0000        0.0000        0.0000        0.0000        0.0000        0.0000        0.0000        0.0000        0.0000        0.0000        0.0000        0.0000        0.0000        0.0000        0.0000        0.0000        0.0000        0.0000        0.0000        0.0000        0.0000        0.0000        0.0000        0.0000        0.0000        0.0000        0.0000        0.0000        0.0000        0.0000        0.0000        0.0000        0.0000        0.0000        0.0000        0.0000        0.0000        0.0000        0.0000        0.0000        0.0000        0.0000        0.0000        0.0000        0.0000        0.0000        0.0000        0.0000        0.0000        0.0000        0.0000        0.0000        0.0000        0.0000       14.0975       15.3946       14.6110       13.0758       11.4758        9.8920        8.0438       13.5636        3.4122        2.2200        2.1775        1.9755        1.6783        3.2766        3.4957        7.1993        8.3741       10.3279       14.9499       17.1359       22.3856       21.1227       23.1846       25.0899       30.5006       29.8613       33.5869       37.2895       33.8562       29.8627       35.5253       40.3494       41.5872       38.5494       35.6373       41.0894       43.0714       47.9453       53.1339       61.8432       54.9042       61.0886       58.9805       74.2201       79.3888       85.3588       96.7827       86.7477       77.8903       73.9874       86.0158       89.4009       79.3355       79.2452       79.8562       69.8567       77.9016       79.3002       81.8211       87.8316       86.5105       82.2980       85.1887       83.6634       74.0801       77.5794       79.2991       87.1128       98.7545       95.6580       83.3150       86.3700      117.1314      119.1247      111.6241      122.0181      108.9212      100.3750       91.9216       65.8467       65.0122       58.0745       51.9151       47.5907       47.7716       58.7097       60.9098       90.6100        0.0000        0.0000        0.0000        0.0000        0.0000        0.0000        0.0000        0.0000        0.0000        0.0000        0.0000        0.0000       79.3800       91.9200       68.7600        0.0000      111.9900      104.5200        0.0000        0.0000        0.0000        0.0000        0.0000        0.0000        0.0000        0.0000        0.0000        0.0000        0.0000        0.0000        0.0000        0.0000        0.0000        0.0000        0.0000        0.0000        0.0000        0.0000        0.0000        0.0000        0.0000        0.0000        0.0000        0.0000        0.0000        0.0000        0.0000        0.0000        0.0000        0.0000        0.0000        0.0000        0.0000        0.0000        0.0000        0.0000        0.0000        0.0000        0.0000        0.0000        0.0000
        0.0000        0.0000        0.0000        0.0000        0.0000        0.0000        0.0000        0.0000        0.0000        0.0000        0.0000        0.0000        0.0000        0.0000        0.0000        0.0000        0.0000        0.0000        0.0000        0.0000        0.0000        0.0000        0.0000        0.0000        0.0000        0.0000        0.0000        0.0000        0.0000        0.0000        0.0000        0.0000        0.0000        0.0000        0.0000        0.0000        0.0000        0.0000        0.0000        0.0000        0.0000        0.0000        0.0000        0.0000        0.0000        0.0000        0.0000        0.0000        0.0000        0.0000        0.0000        0.0000        0.0000        0.0000        0.0000        0.0000        0.0000        0.0000        0.0000        0.0000        0.0000        0.0000        0.0000        0.0000        0.0000        0.0000        0.0000        0.0000        0.0000        0.0000        0.0000        0.0000        0.0000        0.0000        0.0000        0.0000        0.0000        0.0000        0.0000        0.0000        0.0000        0.0000        0.0000        0.0000        0.0000        0.0000        0.0000        0.0000        0.0000        0.0000        0.0000        0.0000        0.0000        0.0000        0.0000        0.0000        0.0000        0.0000        0.0000        7.0833        8.5449        9.4199        9.6453        7.8529        7.1243        6.2279        5.2027       10.8862        3.3722        2.5044        2.4956        1.6724        2.9318        3.1678        3.5691        8.0099        9.4963       12.2035       16.3709       20.9405       22.9756       24.7425       26.5765       29.2414       29.9465       29.8734       33.9886       35.9174       39.8688       34.6580       36.5835       38.8065       27.8297       23.5571       27.0852       36.7780       40.2601       42.1615       44.6685       51.8778       50.1709       51.3177       60.8911       80.2551       78.3269       76.3518       76.8594       77.3606       74.1093       67.6943       81.2398       72.0895       69.6043       71.5767       69.1778       71.9069       74.1740       75.7166       76.9156       79.2739       80.7379       73.8509       75.8228       66.4766       69.1944       69.0610       68.8637       75.1384       76.7306       67.9013       80.5066       79.8961       99.2022       96.8137       95.9355       92.7907       68.1943       68.3799       76.0567       59.7472       52.9104       47.1642       44.6411       46.3838       47.0928       48.6110       54.7074      100.3044        0.0000        0.0000        0.0000        0.0000        0.0000        0.0000      169.3930       52.8300        0.0000        0.0000        0.0000        0.0000       80.8200       59.5200        0.0000        0.0000        0.0000        0.0000        0.0000        0.0000        0.0000        0.0000        0.0000        0.0000        0.0000        0.0000        0.0000        0.0000        0.0000        0.0000        0.0000        0.0000        0.0000        0.0000        0.0000        0.0000        0.0000        0.0000        0.0000        0.0000        0.0000        0.0000        0.0000        0.0000        0.0000        0.0000        0.0000        0.0000        0.0000        0.0000        0.0000        0.0000        0.0000        0.0000        0.0000        0.0000        0.0000        0.0000        0.0000        0.0000        0.0000
        0.0000        0.0000        0.0000        0.0000        0.0000        0.0000        0.0000        0.0000        0.0000        0.0000        0.0000        0.0000        0.0000        0.0000        0.0000        0.0000        0.0000        0.0000        0.0000        0.0000        0.0000        0.0000        0.0000        0.0000        0.0000        0.0000        0.0000        0.0000        0.0000        0.0000        0.0000        0.0000        0.0000        0.0000        0.0000        0.0000        0.0000        0.0000        0.0000        0.0000        0.0000        0.0000        0.0000        0.0000        0.0000        0.0000        0.0000        0.0000        0.0000        0.0000        0.0000        0.0000        0.0000        0.0000        0.0000        0.0000        0.0000        0.0000        0.0000        0.0000        0.0000        0.0000        0.0000        0.0000        0.0000        0.0000        0.0000        0.0000        0.0000        0.0000        0.0000        0.0000        0.0000        0.0000        0.0000        0.0000        0.0000        0.0000        0.0000        0.0000        0.0000        0.0000        0.0000        0.0000        0.0000        0.0000        0.0000        0.0000        0.0000        0.0000        0.0000        0.0000        0.0000        0.0000        0.0000        0.0000        0.0000        0.7245        1.1360        3.8224        5.0129        5.6258        5.2779        4.6563        4.2579        3.8291        3.4024        3.2367        2.7818        2.6857        2.6122        1.7311        2.9115        3.2100        3.6490        9.0112       10.7347       14.5834       16.4225       21.3609       23.2455       24.9825       26.4058       29.5794       29.6567       33.0799       34.8339       32.5336       40.1780       31.9796       32.5346       32.0928       25.6089       32.5809       28.4442       31.9979       36.1758       35.8541       39.6602       52.8446       56.6447       59.7640       67.3331       71.2467       70.2986       70.3270       72.2597       60.7569       54.9362       66.1066       71.3383       61.4313       68.5333       66.7899       71.5538       74.9381       76.7100       67.2480       72.1440       69.0926       66.8468       70.5906       73.7739       62.7764       65.0079       67.6419       64.7868       66.8128       65.2013       63.9903       75.4883       94.7344       79.2767       97.2372       83.0674       64.0827       59.4895       63.0406       56.5288       44.4787       44.4733       43.5411       50.0207       45.1452       51.0947       58.2302       56.3050        0.0000        0.0000        0.0000        0.0000        0.0000      137.5847      140.0858      135.1288       19.4700        0.0000        0.0000        0.0000        0.0000        0.0000        0.0000        0.0000        0.0000        0.0000        0.0000        0.0000        0.0000        0.0000        0.0000        0.0000        0.0000        0.0000        0.0000        0.0000        0.0000        0.0000        0.0000        0.0000        0.0000        0.0000        0.0000        0.0000        0.0000        0.0000        0.0000        0.0000        0.0000        0.0000        0.0000        0.0000        0.0000        0.0000        0.0000        0.0000        0.0000        0.0000        0.0000        0.0000        0.0000        0.0000        0.0000        0.0000        0.0000        0.0000        0.0000        0.0000        0.0000        0.0000
        0.0000        0.0000        0.0000        0.0000        0.0000        0.0000        0.0000        0.0000        0.0000        0.0000        0.0000        0.0000        0.0000        0.0000        0.0000        0.0000        0.0000        0.0000        0.0000        0.0000        0.0000        0.0000        0.0000        0.0000        0.0000        0.0000        0.0000        0.0000        0.0000        0.0000        0.0000        0.0000        0.0000        0.0000        0.0000        0.0000        0.0000        0.0000        0.0000        0.0000        0.0000        0.0000        0.0000        0.0000        0.0000        0.0000        0.0000        0.0000        0.0000        0.0000        0.0000        0.0000        0.0000        0.0000        0.0000        0.0000        0.0000        0.0000        0.0000        0.0000        0.0000        0.0000        0.0000        0.0000        0.0000        0.0000        0.0000        0.0000        0.0000        0.0000        0.0000        0.0000        0.0000        0.0000        0.0000        0.0000        0.0000        0.0000        0.0000        0.0000        0.0000        0.0000        0.0000        0.0000        0.0000        0.0000        0.0000        0.0000        0.0000        0.0000        0.0000        0.0000        0.0000        0.0000        0.0000        0.0000        0.0000        0.5212        0.7089        2.6472        3.5587        4.0068        3.8865        3.4748        3.2509        3.0587        2.8649        2.8757        2.7710        2.9280        3.0182        3.1380        3.1954        3.7326        3.8925        9.3952       12.0012       14.3849       16.2307       20.7770       23.0754       24.1889       26.3122       29.1624       30.3044       29.5536       29.1315       33.4616       40.6894       29.9941       34.7261       33.0329       31.5638       27.7088       24.1550       34.3843       32.0028       37.8974       51.4715       55.0305       54.4088       56.9359       54.2608       58.5552       59.2740       56.7452       63.3203       53.6948       56.5704       61.0517       59.3802       56.7630       63.1896       63.8157       73.8994       72.8123       61.8509       60.8826       54.4244       57.7061       63.1857       60.9789       69.0906       63.8800       62.3153       57.9575       66.2061       64.1305       64.3860       58.2787       65.2149       73.5082       81.1337       87.7543       77.8232       77.1487       77.5304       74.8062       62.3025       48.9571       43.3596       41.1482       46.9574       46.2194       50.3477       71.7471       86.9782        0.0000        0.0000        0.0000        9.9000      114.4407      122.3724      125.6885      126.4947        8.4900        0.0000        0.0000        0.0000        0.0000        0.0000        0.0000        0.0000        0.0000        0.0000        0.0000        0.0000        0.0000        0.0000        0.0000        0.0000        0.0000        0.0000        0.0000        0.0000        0.0000        0.0000        0.0000        0.0000        0.0000        0.0000        0.0000        0.0000        0.0000        0.0000        0.0000        0.0000        0.0000        0.0000        0.0000        0.0000        0.0000        0.0000        0.0000        0.0000        0.0000        0.0000        0.0000        0.0000        0.0000        0.0000        0.0000        0.0000        0.0000        0.0000        0.0000        0.0000        0.0000        0.0000
        0.0000        0.0000        0.0000        0.0000        0.0000        0.0000        0.0000        0.0000        0.0000        0.0000        0.0000        0.0000        0.0000        0.0000        0.0000        0.0000        0.0000        0.0000        0.0000        0.0000        0.0000        0.0000        0.0000        0.0000        0.0000        0.0000        0.0000        0.0000        0.0000        0.0000        0.0000        0.0000        0.0000        0.0000        0.0000        0.0000        0.0000        0.0000        0.0000        0.0000        0.0000        0.0000        0.0000        0.0000        0.0000        0.0000        0.0000        0.0000        0.0000        0.0000        0.0000        0.0000        0.0000        0.0000        0.0000        0.0000        0.0000        0.0000        0.0000        0.0000        0.0000        0.0000        0.0000        0.0000        0.0000        0.0000        0.0000        0.0000        0.0000        0.0000        0.0000        0.0000        0.0000        0.0000        0.0000        0.0000        0.0000        0.0000        0.0000        0.0000        0.0000        0.0000        0.0000        0.0000        0.0000        0.0000        0.0000        0.0000        0.0000        0.0000        0.0000        0.0000        0.0000        0.0000        0.0000        0.0000        0.1378        1.9846        0.3810        0.3374        0.3158        0.9657        0.4198        1.1723        1.0720        1.3960        1.5164        3.5677        3.7427        3.8750        4.5388        5.9312        5.6879        6.8481        8.2758       10.9325       26.4981       62.5141       19.4105       22.9662       18.7673       20.0049       24.6247       26.6623       27.8230       28.5089       25.1365       23.9301       32.5498       26.8948       32.9642       29.1191       26.5810       21.9593       25.7472       43.8238       47.2885       48.5118       54.2251       50.5289       53.2606       58.3867       50.8698       42.2540       58.0858       55.7189       62.7052       65.4307       72.5361       67.0041       61.5957       54.3014       56.0845       63.4283       73.5292       64.5251       53.7474       58.9861       53.8444       59.8790       64.6876       65.9738       68.3372       71.2812       64.2814       65.5845       62.8750       55.8613       60.3713       58.0866       59.4997       62.4869       64.0785       70.5237       83.5128       83.5885       71.3924       64.1408       61.1062       42.0454       38.8379       37.8707       45.2960       35.7437       53.4489       63.5745        0.0000        0.0000        0.0000        0.0000       85.7419       94.7138      104.0359      107.5545      105.8444        7.8900        0.0000        0.0000        0.0000        0.0000        0.0000        0.0000        0.0000        0.0000        0.0000        0.0000        0.0000        0.0000        0.0000        0.0000        0.0000        0.0000        0.0000        0.0000        0.0000        0.0000        0.0000        0.0000        0.0000        0.0000        0.0000        0.0000        0.0000        0.0000        0.0000        0.0000        0.0000        0.0000        0.0000        0.0000        0.0000        0.0000        0.0000        0.0000        0.0000        0.0000        0.0000        0.0000        0.0000        0.0000        0.0000        0.0000        0.0000        0.0000        0.0000        0.0000        0.0000        0.0000        0.0000
        0.0000        0.0000        0.0000        0.0000        0.0000        0.0000        0.0000        0.0000        0.0000        0.0000        0.0000        0.0000        0.0000        0.0000        0.0000        0.0000        0.0000        0.0000        0.0000        0.0000        0.0000        0.0000        0.0000        0.0000        0.0000        0.0000        0.0000        0.0000        0.0000        0.0000        0.0000        0.0000        0.0000        0.0000        0.0000        0.0000        0.0000        0.0000        0.0000        0.0000        0.0000        0.0000        0.0000        0.0000        0.0000        0.0000        0.0000        0.0000        0.0000        0.0000        0.0000        0.0000        0.0000        0.0000        0.0000        0.0000        0.0000        0.0000        0.0000        0.0000        0.0000        0.0000        0.0000        0.0000        0.0000        0.0000        0.0000        0.0000        0.0000        0.0000        0.0000        0.0000        0.0000        0.0000        0.0000        0.0000        0.0000        0.0000        0.0000        0.0000        0.0000        0.0000        0.0000        0.0000        0.0000        0.0000        0.0000        0.0000        0.0000        0.0000        0.0000        0.0000        0.0000        0.0000        0.0000        0.0000        0.1291        0.3461        0.0000        1.8049        1.1748        3.0338        0.3187        0.6714        0.6512        0.8737        0.9714        2.7629        3.8411        4.3459        4.6855        6.2814        6.5197        7.6333        9.0888       11.3977       16.9183       48.6862       51.2613       16.6215       18.0286       20.3012       24.2522       23.4939       25.3512       24.3005       21.7334       29.8916       33.0833       32.0133       32.6390       25.4877       22.7260       29.8341       36.2196       42.4725       43.3155       34.0889       39.6871       47.3823       52.5483       46.5531       38.7543       40.4716       45.8902       48.9193       55.7512       49.9666       61.2860       59.3535       41.4876       50.2795       55.9933       62.2482       54.9728       48.3875       45.0009       43.3111       44.7483       62.3757       63.1619       68.6252       71.1710       61.6038       71.0374       68.4934       55.3619       53.5564       55.4320       55.7533       57.5577       69.7748       60.9783       68.0005       80.0617       66.6284       59.1630       54.8814       61.4745       41.8986       38.4726       38.2308       51.6661        0.0000        0.0000        0.0000        0.0000        0.0000        0.0000       65.4690       72.9909       84.4798       88.9382       94.4129       98.6294        0.0000        0.0000        0.0000        0.0000        0.0000        0.0000        0.0000        0.0000        0.0000        0.0000        0.0000        0.0000        0.0000        0.0000        0.0000        0.0000        0.0000        0.0000        0.0000        0.0000        0.0000        0.0000        0.0000        0.0000        0.0000        0.0000        0.0000        0.0000        0.0000        0.0000        0.0000        0.0000        0.0000        0.0000        0.0000        0.0000        0.0000        0.0000        0.0000        0.0000        0.0000        0.0000        0.0000        0.0000        0.0000        0.0000        0.0000        0.0000        0.0000        0.0000        0.0000        0.0000        0.0000        0.0000
        0.0000        0.0000        0.0000        0.0000        0.0000        0.0000        0.0000        0.0000        0.0000        0.0000        0.0000        0.0000        0.0000        0.0000        0.0000        0.0000        0.0000        0.0000        0.0000        0.0000        0.0000        0.0000        0.0000        0.0000        0.0000        0.0000        0.0000        0.0000        0.0000        0.0000        0.0000        0.0000        0.0000        0.0000        0.0000        0.0000        0.0000        0.0000        0.0000        0.0000        0.0000        0.0000        0.0000        0.0000        0.0000        0.0000        0.0000        0.0000        0.0000        0.0000        0.0000        0.0000        0.0000        0.0000        0.0000        0.0000        0.0000        0.0000        0.0000        0.0000        0.0000        0.0000        0.0000        0.0000        0.0000        0.0000        0.0000        0.0000        0.0000        0.0000        0.0000        0.0000        0.0000        0.0000        0.0000        0.0000        0.0000        0.0000        0.0000        0.0000        0.0000        0.0000        0.0000        0.0000        0.0000        0.0000        0.0000        0.0000        0.0000        0.0000        0.0000        0.0000        0.0000        0.0000        0.0000        0.0000        0.2655        0.0735        0.0000        0.0000        0.0657        1.2048        0.0532        0.1678        0.1444        0.3396        0.6887        2.2830        3.0290        3.9960        4.8768        6.5495        6.9165        7.8627        9.2316       11.4503       12.5210       19.9443       36.0618       15.9760       16.8946       20.7718       23.6585       22.2799       22.5172       21.9081       20.6770       30.8069       30.1826       29.1163       34.3808       23.6812       21.9764       25.6721       28.3782       32.4609       29.3810       33.4600       40.0636       41.8663       38.5875       32.0027       33.6380       48.7188       44.1775       53.4391       52.6564       50.4480       45.9551       44.0473       48.4224       52.0329       48.1326       54.4371       51.8710       47.6960       43.9867       46.8719       59.5223       67.3453       61.1047       60.1701       58.8937       53.3439       59.9553       54.7341       59.1238       57.6220       67.0575       64.9054       58.0246       72.3472       71.2096       64.8922       67.7910       63.7776       59.5796       55.8814       55.6042       43.2898       47.0097       42.0074        0.0000        0.0000        0.0000        0.0000        0.0000        0.0000       56.0047       55.2594       67.7619       75.5606       78.9113       79.5726       77.8711        0.0000        0.0000        0.0000        0.0000        0.0000        0.0000        0.0000        0.0000        0.0000        0.0000        0.0000        0.0000        0.0000        0.0000        0.0000        0.0000        0.0000        0.0000        0.0000        0.0000        0.0000        0.0000        0.0000        0.0000        0.0000        0.0000        0.0000        0.0000        0.0000        0.0000        0.0000        0.0000        0.0000        0.0000        0.0000        0.0000        0.0000        0.0000        0.0000        0.0000        0.0000        0.0000        0.0000        0.0000        0.0000        0.0000        0.0000        0.0000        0.0000        0.0000        0.0000        0.0000        0.0000        0.0000
        0.0000        0.0000        0.0000        0.0000        0.0000        0.0000        0.0000        0.0000        0.0000        0.0000        0.0000        0.0000        0.0000        0.0000        0.0000        0.0000        0.0000        0.0000        0.0000        0.0000        0.0000        0.0000        0.0000        0.0000        0.0000        0.0000        0.0000        0.0000        0.0000        0.0000        0.0000        0.0000        0.0000        0.0000        0.0000        0.0000        0.0000        0.0000        0.0000        0.0000        0.0000        0.0000        0.0000        0.0000        0.0000        0.0000        0.0000        0.0000        0.0000        0.0000        0.0000        0.0000        0.0000        0.0000        0.0000        0.0000        0.0000        0.0000        0.0000        0.0000        0.0000        0.0000        0.0000        0.0000        0.0000        0.0000        0.0000        0.0000        0.0000        0.0000        0.0000        0.0000        0.0000        0.0000        0.0000        0.0000        0.0000        0.0000        0.0000        0.0000        0.0000        0.0000        0.0000        0.0000        0.0000        0.0000        0.0000        0.0000        0.0000        0.0000        0.0000        0.0000        0.0000        0.0000        0.0000        0.0000        0.0000        0.0913        0.4605        0.3722        0.1864        0.0488        0.0678        0.1743        0.2825        0.8341        0.5665        2.1500        2.7218        3.5385        4.5241        6.1157        6.7841        7.7044        8.7348       11.1727       12.1197       14.2941       19.3684       15.3601       16.3050       17.3446       15.8948       20.4373       18.0081       17.5036       19.2116       19.6635       28.1562       25.2715       21.1346       18.9239       18.0330       24.4504       24.6449       30.3851       30.5207       29.3281       32.0088       33.3534       29.0865       30.8406       30.2935       31.6303       39.7475       46.9668       50.3344       61.4723       48.2659       50.0062       58.9113       60.9916       58.0566       58.4243       52.9932       44.8235       44.6697       52.1209       56.1748       57.1793       53.7640       56.8424       53.9583       55.1239       54.0711       54.7740       58.3126       60.9534       67.8032       58.1367       65.3414       76.1841       96.8045       65.2676       57.0477       49.8925       53.4573       50.7502       56.6924       44.4053       43.5427        0.0000        0.0000        0.0000        0.0000        0.0000        0.0000        0.0000       50.0796       51.5424       59.6770       68.6848       71.0635       72.6209       72.1178        0.0000        0.0000        0.0000        0.0000        0.0000        0.0000        0.0000        0.0000        0.0000        0.0000        0.0000        0.0000        0.0000        0.0000        0.0000        0.0000        0.0000        0.0000        0.0000        0.0000        0.0000        0.0000        0.0000        0.0000        0.0000        0.0000        0.0000        0.0000        0.0000        0.0000        0.0000        0.0000        0.0000        0.0000        0.0000        0.0000        0.0000        0.0000        0.0000        0.0000        0.0000        0.0000        0.0000        0.0000        0.0000        0.0000        0.0000        0.0000        0.0000        0.0000        0.0000        0.0000        0.0000        0.0000
        0.0000        0.0000        0.0000        0.0000        0.0000        0.0000        0.0000        0.0000        0.0000        0.0000        0.0000        0.0000        0.0000        0.0000        0.0000        0.0000        0.0000        0.0000        0.0000        0.0000        0.0000        0.0000        0.0000        0.0000        0.0000        0.0000        0.0000        0.0000        0.0000        0.0000        0.0000        0.0000        0.0000        0.0000        0.0000        0.0000        0.0000        0.0000        0.0000        0.0000        0.0000        0.0000        0.0000        0.0000        0.0000        0.0000        0.0000        0.0000        0.0000        0.0000        0.0000        0.0000        0.0000        0.0000        0.0000        0.0000        0.0000        0.0000        0.0000        0.0000        0.0000        0.0000        0.0000        0.0000        0.0000        0.0000        0.0000        0.0000        0.0000        0.0000        0.0000        0.0000        0.0000        0.0000        0.0000        0.0000        0.0000        0.0000        0.0000        0.0000        0.0000        0.0000        0.0000        0.0000        0.0000        0.0000        0.0000        0.0000        0.0000        0.0000        0.0000        0.0000        0.0000        0.0000        0.0000        0.0000        0.8115        0.5957        0.6235        0.3288        0.0000        0.5117        0.1766        0.7488        1.0864        1.4735        1.8542        3.4396        2.5421        3.0440        3.9059        5.9880        8.1430        7.9556        9.4491       10.7203       10.7007       11.3341       12.1542       14.9714       14.3727       12.9754       12.5018       17.4153       18.0635       19.8734       18.2048       22.1367       23.0813       25.8676       20.3918       18.3225       24.8161       34.1533       32.1959       27.5514       27.1115       25.8693       24.0598       32.7707       21.3600       19.2709       27.4425       38.4344       42.0512       44.2469       49.0747       56.9919       59.0690       64.1655       62.3733       73.3795       84.1357       55.7197       60.3298       67.0262       72.7295       72.6319       71.2758       56.1838       49.6050       53.3771       56.4529       53.0875       88.4722       60.3853       56.9531       58.8500       59.7714       54.5061       53.6797       46.0466       42.9722       43.5808       40.8037       39.9389       37.4500       38.0278       40.6167        0.0000        0.0000        0.0000        0.0000        0.0000       46.1400       17.4300        0.0000       53.4616       51.8377       51.5153       57.7595       65.9081       70.6298       75.0751        0.0000        0.0000        0.0000        0.0000        0.0000        0.0000        0.0000        0.0000        0.0000        0.0000        0.0000        0.0000        0.0000        0.0000        0.0000        0.0000        0.0000        0.0000        0.0000        0.0000        0.0000        0.0000        0.0000        0.0000        0.0000        0.0000        0.0000        0.0000        0.0000        0.0000        0.0000        0.0000        0.0000        0.0000        0.0000        0.0000        0.0000        0.0000        0.0000        0.0000        0.0000        0.0000        0.0000        0.0000        0.0000        0.0000        0.0000        0.0000        0.0000        0.0000        0.0000        0.0000        0.0000        0.0000        0.0000
        0.0000        0.0000        0.0000        0.0000        0.0000        0.0000        0.0000        0.0000        0.0000        0.0000        0.0000        0.0000        0.0000        0.0000        0.0000        0.0000        0.0000        0.0000        0.0000        0.0000        0.0000        0.0000        0.0000        0.0000        0.0000        0.0000        0.0000        0.0000        0.0000        0.0000        0.0000        0.0000        0.0000        0.0000        0.0000        0.0000        0.0000        0.0000        0.0000        0.0000        0.0000        0.0000        0.0000        0.0000        0.0000        0.0000        0.0000        0.0000        0.0000        0.0000        0.0000        0.0000        0.0000        0.0000        0.0000        0.0000        0.0000        0.0000        0.0000        0.0000        0.0000        0.0000        0.0000        0.0000        0.0000        0.0000        0.0000        0.0000        0.0000        0.0000        0.0000        0.0000        0.0000        0.0000        0.0000        0.0000        0.0000        0.0000        0.0000        0.0000        0.0000        0.0000        0.0000        0.0000        0.0000        0.0000        0.0000        0.0000        0.0000        0.0000        0.0000        0.0000        0.0000        0.0000        0.0000        0.0000        0.0000        0.4466        0.0000        0.0000        0.0000        0.3945        0.0935        0.7077        1.1196        2.5121        1.9280        1.3294        1.7115        2.5443        4.3713        6.3511        7.0454        8.9636        8.5660        9.2355        9.9499       14.3394       11.8409       11.7500       13.1244       11.2155       12.3016       18.0263       19.7293       21.7934       18.4626       19.6363       21.6390       20.9768       23.4060       24.7012       28.5041       26.8772       26.1027       26.0448       18.7520       26.1639       26.5195       24.5922       18.7886       18.1077       24.0388       32.9962       44.4379       41.8497       49.7835       51.7942       58.3563       52.7423       60.0155       61.0655       66.3004       62.9446       64.5697       70.9372       69.4047       65.1330       61.3918       53.0097       56.2729       57.8423       61.3425       52.9858       64.0688       51.9967       55.0097       51.6718       54.2547       55.2226       52.0057       44.3588       41.5294       41.9255       39.0916       36.6749       35.6385       37.5834       33.1080        0.0000        0.0000        0.0000        0.0000        0.0000       51.4500       12.2700        9.3300       50.0286       45.2868       46.4308       50.1036       57.4229       60.7478       65.7177        0.0000        0.0000        0.0000        0.0000        0.0000        0.0000        0.0000        0.0000        0.0000        0.0000        0.0000        0.0000        0.0000        0.0000        0.0000        0.0000        0.0000        0.0000        0.0000        0.0000        0.0000        0.0000        0.0000        0.0000        0.0000        0.0000        0.0000        0.0000        0.0000        0.0000        0.0000        0.0000        0.0000        0.0000        0.0000        0.0000        0.0000        0.0000        0.0000        0.0000        0.0000        0.0000        0.0000        0.0000        0.0000        0.0000        0.0000        0.0000        0.0000        0.0000        0.0000        0.0000        0.0000        0.0000        0.0000
        0.0000        0.0000        0.0000        0.0000        0.0000        0.0000        0.0000        0.0000        0.0000        0.0000        0.0000        0.0000        0.0000        0.0000        0.0000        0.0000        0.0000        0.0000        0.0000        0.0000        0.0000        0.0000        0.0000        0.0000        0.0000        0.0000        0.0000        0.0000        0.0000        0.0000        0.0000        0.0000        0.0000        0.0000        0.0000        0.0000        0.0000        0.0000        0.0000        0.0000        0.0000        0.0000        0.0000        0.0000        0.0000        0.0000        0.0000        0.0000        0.0000        0.0000        0.0000        0.0000        0.0000        0.0000        0.0000        0.0000        0.0000        0.0000        0.0000        0.0000        0.0000        0.0000        0.0000        0.0000        0.0000        0.0000        0.0000        0.0000        0.0000        0.0000        0.0000        0.0000        0.0000        0.0000        0.0000        0.0000        0.0000        0.0000        0.0000        0.0000        0.0000        0.0000        0.0000        0.0000        0.0000        0.0000        0.0000        0.0000        0.0000        0.0000        0.0000        0.0000        0.0000        0.0000        0.0000        0.0000        0.0000        0.0000        0.0000        0.0000        0.0000        0.2128        0.1870        0.8880        0.8905        1.0238        1.3223        1.0835        1.3215        2.1295        4.2227        5.3364        6.5238        7.6303        8.4739       10.2887        9.4582        8.9274        9.8072       11.0314       10.9088       11.4221       12.7036       15.9951       17.2464       16.5334       17.9001       21.4237       19.3757       20.0851       22.4274       26.5903       23.5378       25.9896       24.8800       20.2701       16.8336       17.0073       22.1683       21.2722       25.0025       24.8807       27.4393       44.4720       50.8833       60.3027       64.4896       59.1307       52.4328       57.3364       54.8152       62.8340       51.8231       76.1710       80.7430       66.7327       61.7859       59.2357       56.6515       51.0417       49.6614       50.4033       54.1284       50.0822       51.5805       48.7704       52.4259       49.7386       52.5064       52.8664       53.2606       45.3816       43.6048       43.0831       38.7011       35.7426       35.1986        0.0000        0.0000        0.0000        0.0000        0.0000        0.0000       44.0100       38.0100        8.3700        5.2800       33.1753       36.3352       38.6712       42.1329       47.1624       51.4675       52.3467        0.0000        0.0000        0.0000        0.0000        0.0000        0.0000        0.0000        0.0000        0.0000        0.0000        0.0000        0.0000        0.0000        0.0000        0.0000        0.0000        0.0000        0.0000        0.0000        0.0000        0.0000        0.0000        0.0000        0.0000        0.0000        0.0000        0.0000        0.0000        0.0000        0.0000        0.0000        0.0000        0.0000        0.0000        0.0000        0.0000        0.0000        0.0000        0.0000        0.0000        0.0000        0.0000        0.0000        0.0000        0.0000        0.0000        0.0000        0.0000        0.0000        0.0000        0.0000        0.0000        0.0000        0.0000        0.0000
        0.0000        0.0000        0.0000        0.0000        0.0000        0.0000        0.0000        0.0000        0.0000        0.0000        0.0000        0.0000        0.0000        0.0000        0.0000        0.0000        0.0000        0.0000        0.0000        0.0000        0.0000        0.0000        0.0000        0.0000        0.0000        0.0000        0.0000        0.0000        0.0000        0.0000        0.0000        0.0000        0.0000        0.0000        0.0000        0.0000        0.0000        0.0000        0.0000        0.0000        0.0000        0.0000        0.0000        0.0000        0.0000        0.0000        0.0000        0.0000        0.0000        0.0000        0.0000        0.0000        0.0000        0.0000        0.0000        0.0000        0.0000        0.0000        0.0000        0.0000        0.0000        0.0000        0.0000        0.0000        0.0000        0.0000        0.0000        0.0000        0.0000        0.0000        0.0000        0.0000        0.0000        0.0000        0.0000        0.0000        0.0000        0.0000        0.0000        0.0000        0.0000        0.0000        0.0000        0.0000        0.0000        0.0000        0.0000        0.0000        0.0000        0.0000        0.0000        0.0000        0.0000        0.0000        0.0000        0.0000        0.0000        0.0000        0.0000        0.0000        0.0000        0.0000        0.0380        0.4419        0.6465        0.7786        1.0709        0.9398        1.1384        1.8787        2.9478        4.6548        5.9520        8.1986        9.0901       12.4186       10.2680       10.8647       11.3928       12.5603       13.0882       13.9805       13.2595       17.0187       16.6016       17.2799       16.0172       18.3568       19.9837       19.7655       22.6972       23.4822       19.2298       22.2378       23.2334       21.1865       19.3724       17.4821       18.8768       21.7843       26.8883       31.0043       35.5582       47.2843       44.5914       50.6838       57.2324       68.0356       59.2867       65.9461       76.4503       68.5553       53.5579       65.8508       66.8166       61.3034       60.8909       57.1428       54.1147       50.8132       49.3026       48.3741       52.8157       48.4865       48.9411       50.7384       50.7493       50.1051       57.4524       55.5650       53.9991       45.9611       43.3256       43.0279       40.6889       35.6116       33.6303        0.0000        0.0000        0.0000        0.0000        0.0000        0.0000        0.0000       18.1800        4.8300        3.8400       28.2771       28.3605       30.1014       33.0964       37.7661       41.8292       45.3261        0.0000        0.0000        0.0000        0.0000        0.0000        0.0000        0.0000        0.0000        0.0000        0.0000        0.0000        0.0000        0.0000        0.0000        0.0000        0.0000        0.0000        0.0000        0.0000        0.0000        0.0000        0.0000        0.0000        0.0000        0.0000        0.0000        0.0000        0.0000        0.0000        0.0000        0.0000        0.0000        0.0000        0.0000        0.0000        0.0000        0.0000        0.0000        0.0000        0.0000        0.0000        0.0000        0.0000        0.0000        0.0000        0.0000        0.0000        0.0000        0.0000        0.0000        0.0000        0.0000        0.0000        0.0000        0.0000
        0.0000        0.0000        0.0000        0.0000        0.0000        0.0000        0.0000        0.0000        0.0000        0.0000        0.0000        0.0000        0.0000        0.0000        0.0000        0.0000        0.0000        0.0000        0.0000        0.0000        0.0000        0.0000        0.0000        0.0000        0.0000        0.0000        0.0000        0.0000        0.0000        0.0000        0.0000        0.0000        0.0000        0.0000        0.0000        0.0000        0.0000        0.0000        0.0000        0.0000        0.0000        0.0000        0.0000        0.0000        0.0000        0.0000        0.0000        0.0000        0.0000        0.0000        0.0000        0.0000        0.0000        0.0000        0.0000        0.0000        0.0000        0.0000        0.0000        0.0000        0.0000        0.0000        0.0000        0.0000        0.0000        0.0000        0.0000        0.0000        0.0000        0.0000        0.0000        0.0000        0.0000        0.0000        0.0000        0.0000        0.0000        0.0000        0.0000        0.0000        0.0000        0.0000        0.0000        0.0000        0.0000        0.0000        0.0000        0.0000        0.0000        0.0000        0.0000        0.0000        0.0000        0.0000        0.0000        0.0000        0.0000        0.0000        0.0000        0.0000        0.0000        0.0000        0.0000        0.2062        0.2249        0.3245        0.4513        0.3285        0.5271        0.6264        0.7335        4.8425       11.3146       10.0508       12.9165       14.3487       15.8129       14.4055       15.9700       22.8916       20.6586       20.6750       19.7658       20.7979       21.4092       26.2445       23.6317        0.0000        0.0000       19.7771       20.5825       19.3386       17.9546       23.4291       20.1779       19.9799       17.3766       18.7795       20.3553       22.3331       27.5474       32.6163       32.7538       45.5215       48.3497       50.4894       51.0508       56.8006       66.1671       69.1683       87.4267       70.6846       63.1928       64.5503       60.8345       59.5825       64.4428       59.2706       56.0206       52.6098       53.3876       54.4679       49.8650       48.3972       49.1453       51.8001       56.7385       50.8444       54.7681       55.8817       57.4747       49.6768       47.8914       35.7697        0.0000        0.0000        0.0000        0.0000        0.0000        0.0000        0.0000        0.0000        0.0000        0.0000        0.0000        0.0000        0.0000       12.8883       11.9818       11.6390       13.3445       21.6035       23.8067        0.0000        0.0000        0.0000        0.0000        0.0000        0.0000        0.0000        0.0000        0.0000        0.0000        0.0000        0.0000        0.0000        0.0000        0.0000        0.0000        0.0000        0.0000        0.0000        0.0000        0.0000        0.0000        0.0000        0.0000        0.0000        0.0000        0.0000        0.0000        0.0000        0.0000        0.0000        0.0000        0.0000        0.0000        0.0000        0.0000        0.0000        0.0000        0.0000        0.0000        0.0000        0.0000        0.0000        0.0000        0.0000        0.0000        0.0000        0.0000        0.0000        0.0000        0.0000        0.0000        0.0000        0.0000        0.0000        0.0000
        0.0000        0.0000        0.0000        0.0000        0.0000        0.0000        0.0000        0.0000        0.0000        0.0000        0.0000        0.0000        0.0000        0.0000        0.0000        0.0000        0.0000        0.0000        0.0000        0.0000        0.0000        0.0000        0.0000        0.0000        0.0000        0.0000        0.0000        0.0000        0.0000        0.0000        0.0000        0.0000        0.0000        0.0000        0.0000        0.0000        0.0000        0.0000        0.0000        0.0000        0.0000        0.0000        0.0000        0.0000        0.0000        0.0000        0.0000        0.0000        0.0000        0.0000        0.0000        0.0000        0.0000        0.0000        0.0000        0.0000        0.0000        0.0000        0.0000        0.0000        0.0000        0.0000        0.0000        0.0000        0.0000        0.0000        0.0000        0.0000        0.0000        0.0000        0.0000        0.0000        0.0000        0.0000        0.0000        0.0000        0.0000        0.0000        0.0000        0.0000        0.0000        0.0000        0.0000        0.0000        0.0000        0.0000        0.0000        0.0000        0.0000        0.0000        0.0000        0.0000        0.0000        0.0000        0.0000        0.0000        0.0000        0.0000        0.0000        0.0000        0.0000        0.0000        0.0000        0.3521        0.3668        0.3679        0.4502        0.4320        0.5056        0.4889        0.6967        5.0342        9.3046        9.6854       12.1857       13.6493       14.1180       16.6601       16.9380       22.9887       31.0376       19.0316       22.5609       25.7836       22.5715       30.7181        0.0000        0.0000        0.0000        0.0000        0.0000        0.0000       14.7883       13.8369       17.9670       16.5500       16.0158       18.0522       19.8714       20.7947       22.4767       28.2438       30.0091       45.8109       44.8211       54.2380       50.1943       61.9639       63.4088       69.9559       66.3977       71.5326       58.4619       61.8185       62.0546       59.6039       55.9512       55.9932       53.9920       51.7937       49.9116       55.8404       52.1605       48.8934       53.4597       58.0348       56.6297       51.9155       53.8285       55.2385       56.9575       37.9234        0.0000        0.0000        0.0000        0.0000        0.0000        0.0000        0.0000        0.0000        0.0000        0.0000        0.0000        0.0000        0.0000        0.0000        0.0000        9.7532        7.8464        6.6913        7.9854       16.0986       17.2357       23.2940        0.0000        0.0000        0.0000        0.0000        0.0000        0.0000        0.0000        0.0000        0.0000        0.0000        0.0000        0.0000        0.0000        0.0000        0.0000        0.0000        0.0000        0.0000        0.0000        0.0000        0.0000        0.0000        0.0000        0.0000        0.0000        0.0000        0.0000        0.0000        0.0000        0.0000        0.0000        0.0000        0.0000        0.0000        0.0000        0.0000        0.0000        0.0000        0.0000        0.0000        0.0000        0.0000        0.0000        0.0000        0.0000        0.0000        0.0000        0.0000        0.0000        0.0000        0.0000        0.0000        0.0000        0.0000        0.0000
        0.0000        0.0000        0.0000        0.0000        0.0000        0.0000        0.0000        0.0000        0.0000        0.0000        0.0000        0.0000        0.0000        0.0000        0.0000        0.0000        0.0000        0.0000        0.0000        0.0000        0.0000        0.0000        0.0000        0.0000        0.0000        0.0000        0.0000        0.0000        0.0000        0.0000        0.0000        0.0000        0.0000        0.0000        0.0000        0.0000        0.0000        0.0000        0.0000        0.0000        0.0000        0.0000        0.0000        0.0000        0.0000        0.0000        0.0000        0.0000        0.0000        0.0000        0.0000        0.0000        0.0000        0.0000        0.0000        0.0000        0.0000        0.0000        0.0000        0.0000        0.0000        0.0000        0.0000        0.0000        0.0000        0.0000        0.0000        0.0000        0.0000        0.0000        0.0000        0.0000        0.0000        0.0000        0.0000        0.0000        0.0000        0.0000        0.0000        0.0000        0.0000        0.0000        0.0000        0.0000        0.0000        0.0000        0.0000        0.0000        0.0000        0.0000        0.0000        0.0000        0.0000        0.0000        0.0000        0.0000        0.0000        0.0000        0.0000        0.0000        0.0000        0.0000        0.0000        0.3806        0.4335        0.4494        0.5174        0.6013        0.3901        0.4616        0.7946        6.0033       10.4579        9.5430       12.1042       11.8905       14.1607        0.0000       16.3923       18.8749        0.0000        0.0000       22.9720       27.0205        0.0000        0.0000        0.0000        0.0000        0.0000        0.0000        0.0000        0.0000       13.2711       15.8616       15.3442       16.6193       17.4428       19.2077       21.7298       26.5738       28.3308       30.2907       31.1342       46.7871       49.5638       50.6287       59.5482       53.8701       61.0136       62.9957       75.8088       71.5402       64.8909       63.9849       70.4806       58.3157       55.2282       59.2782       56.9177       53.6087       48.4514       48.5449       55.3688       49.1087       51.8633       62.4263       54.6870        0.0000        0.0000        0.0000        0.0000        0.0000        0.0000        0.0000        0.0000        0.0000        0.0000        0.0000        0.0000        0.0000        0.0000        0.0000        0.0000        0.0000        0.0000        0.0000        0.0000        4.8506        4.5859        4.6165        6.1160       11.4037        0.0000        0.0000        0.0000        0.0000        0.0000        0.0000        0.0000        0.0000        0.0000        0.0000        0.0000        0.0000        0.0000        0.0000        0.0000        0.0000        0.0000        0.0000        0.0000        0.0000        0.0000        0.0000        0.0000        0.0000        0.0000        0.0000        0.0000        0.0000        0.0000        0.0000        0.0000        0.0000        0.0000        0.0000        0.0000        0.0000        0.0000        0.0000        0.0000        0.0000        0.0000        0.0000        0.0000        0.0000        0.0000        0.0000        0.0000        0.0000        0.0000        0.0000        0.0000        0.0000        0.0000        0.0000        0.0000        0.0000        0.0000
        0.0000        0.0000        0.0000        0.0000        0.0000        0.0000        0.0000        0.0000        0.0000        0.0000        0.0000        0.0000        0.0000        0.0000        0.0000        0.0000        0.0000        0.0000        0.0000        0.0000        0.0000        0.0000        0.0000        0.0000        0.0000        0.0000        0.0000        0.0000        0.0000        0.0000        0.0000        0.0000        0.0000        0.0000        0.0000        0.0000        0.0000        0.0000        0.0000        0.0000        0.0000        0.0000        0.0000        0.0000        0.0000        0.0000        0.0000        0.0000        0.0000        0.0000        0.0000        0.0000        0.0000        0.0000        0.0000        0.0000        0.0000        0.0000        0.0000        0.0000        0.0000        0.0000        0.0000        0.0000        0.0000        0.0000        0.0000        0.0000        0.0000        0.0000        0.0000        0.0000        0.0000        0.0000        0.0000        0.0000        0.0000        0.0000        0.0000        0.0000        0.0000        0.0000        0.0000        0.0000        0.0000        0.0000        0.0000        0.0000        0.0000        0.0000        0.0000        0.0000        0.0000        0.0000        0.0000        0.0000        0.0000        0.0000        0.0000        0.0000        0.0000        0.0000        0.0000        0.3525        0.4642        0.4888        0.4018        0.2999        0.2496        0.2968        0.5320        6.0389        7.6431        8.8142        0.0000        0.0000        0.0000        0.0000        0.0000        0.0000        0.0000        0.0000        0.0000        0.0000        0.0000        0.0000        0.0000        0.0000        0.0000        0.0000        0.0000        0.0000        0.0000       14.9763       16.9434       18.9420       20.4564       23.3965       26.4862       30.2126       30.4907       31.2231       36.7882       45.7474       50.8827       55.0630       55.5270       55.6520       63.4941       62.1234       60.4894       60.1312       64.2836       61.3036       57.2249       57.2169       58.2255       57.2574       59.4125       49.8500       55.0152       56.3951       58.2965       51.3154       52.9898       50.0225        0.0000        0.0000        0.0000        0.0000        0.0000        0.0000        0.0000        0.0000        0.0000        0.0000        0.0000        0.0000        0.0000        0.0000        0.0000        0.0000        0.0000        0.0000        0.0000        0.0000        0.0000        0.0000        4.9652        4.6096        5.4766        0.0000       15.3061       42.3387        0.0000        0.0000        0.0000        0.0000        0.0000        0.0000        0.0000        0.0000        0.0000        0.0000        0.0000        0.0000        0.0000        0.0000        0.0000        0.0000        0.0000        0.0000        0.0000        0.0000        0.0000        0.0000        0.0000        0.0000        0.0000        0.0000        0.0000        0.0000        0.0000        0.0000        0.0000        0.0000        0.0000        0.0000        0.0000        0.0000        0.0000        0.0000        0.0000        0.0000        0.0000        0.0000        0.0000        0.0000        0.0000        0.0000        0.0000        0.0000        0.0000        0.0000        0.0000        0.0000        0.0000        0.0000        0.0000
        0.0000        0.0000        0.0000        0.0000        0.0000        0.0000        0.0000        0.0000        0.0000        0.0000        0.0000        0.0000        0.0000        0.0000        0.0000        0.0000        0.0000        0.0000        0.0000        0.0000        0.0000        0.0000        0.0000        0.0000        0.0000        0.0000        0.0000        0.0000        0.0000        0.0000        0.0000        0.0000        0.0000        0.0000        0.0000        0.0000        0.0000        0.0000        0.0000        0.0000        0.0000        0.0000        0.0000        0.0000        0.0000        0.0000        0.0000        0.0000        0.0000        0.0000        0.0000        0.0000        0.0000        0.0000        0.0000        0.0000        0.0000        0.0000        0.0000        0.0000        0.0000        0.0000        0.0000        0.0000        0.0000        0.0000        0.0000        0.0000        0.0000        0.0000        0.0000        0.0000        0.0000        0.0000        0.0000        0.0000        0.0000        0.0000        0.0000        0.0000        0.0000        0.0000        0.0000        0.0000        0.0000        0.0000        0.0000        0.0000        0.0000        0.0000        0.0000        0.0000        0.0000        0.0000        0.0000        0.0000        0.0000        0.0000        0.0000        0.0000        0.0000        0.0000        0.0000        0.0000        0.0000        1.3458        0.5780        1.2450        0.9840        1.9588        3.1114        6.6320        8.6004       10.5849       32.6632        0.0000        0.0000        0.0000        0.0000        0.0000        0.0000        0.0000        0.0000        0.0000        0.0000        0.0000        0.0000        0.0000        0.0000        0.0000        0.0000        0.0000        0.0000       15.9173       19.3285       25.6943       28.5708       31.8172       36.2061       38.1062       41.1392       43.9235       45.9662       49.5147       56.7746       59.2857       61.5862       58.4026       59.0665       61.4072       57.0707       53.6336       53.9598       56.2393       63.2414       57.0613       51.4209       49.9353       49.5136       51.1883       49.5486       53.9699       42.2383       23.6100       37.0500        0.0000        0.0000        0.0000        0.0000        0.0000        0.0000        0.0000        0.0000        0.0000        0.0000        0.0000        0.0000        0.0000        0.0000        0.0000        0.0000        0.0000        0.0000        0.0000        0.0000        0.0000        0.0000        0.0000        0.0000       11.2015       12.0867        0.0000       20.1300       86.0700        0.0000        0.0000        0.0000        0.0000        0.0000        0.0000        0.0000        0.0000        0.0000        0.0000        0.0000        0.0000        0.0000        0.0000        0.0000        0.0000        0.0000        0.0000        0.0000        0.0000        0.0000        0.0000        0.0000        0.0000        0.0000        0.0000        0.0000        0.0000        0.0000        0.0000        0.0000        0.0000        0.0000        0.0000        0.0000        0.0000        0.0000        0.0000        0.0000        0.0000        0.0000        0.0000        0.0000        0.0000        0.0000        0.0000        0.0000        0.0000        0.0000        0.0000        0.0000        0.0000        0.0000        0.0000        0.0000
        0.0000        0.0000        0.0000        0.0000        0.0000        0.0000        0.0000        0.0000        0.0000        0.0000        0.0000        0.0000        0.0000        0.0000        0.0000        0.0000        0.0000        0.0000        0.0000        0.0000        0.0000        0.0000        0.0000        0.0000        0.0000        0.0000        0.0000        0.0000        0.0000        0.0000        0.0000        0.0000        0.0000        0.0000        0.0000        0.0000        0.0000        0.0000        0.0000        0.0000        0.0000        0.0000        0.0000        0.0000        0.0000        0.0000        0.0000        0.0000        0.0000        0.0000        0.0000        0.0000        0.0000        0.0000        0.0000        0.0000        0.0000        0.0000        0.0000        0.0000        0.0000        0.0000        0.0000        0.0000        0.0000        0.0000        0.0000        0.0000        0.0000        0.0000        0.0000        0.0000        0.0000        0.0000        0.0000        0.0000        0.0000        0.0000        0.0000        0.0000        0.0000        0.0000        0.0000        0.0000        0.0000        0.0000        0.0000        0.0000        0.0000        0.0000        0.0000        0.0000        0.0000        0.0000        0.0000        0.0000        0.0000        0.0000        0.0000        0.0000        0.0000        0.0000        0.0000        0.0000        0.0000        0.0000        0.3187        1.3875        1.5952        1.9709        3.3188        7.3582        9.4048       10.4402       10.4880        0.0000        0.0000        0.0000        0.0000        0.0000        0.0000        0.0000        0.0000        0.0000        0.0000        0.0000        0.0000        0.0000        0.0000        0.0000        0.0000        0.0000        0.0000        0.0000        0.0000       28.9079       35.7143       36.9114       42.7341       38.4683       42.1975       48.3593       49.8730       55.6548       56.2700       59.5864       60.5731       52.3638       53.2874       51.8706       52.8938       54.8344       55.1933       60.0831       58.3495       53.4038       52.0749       49.7692       53.0273       44.0736        0.0000        0.0000       55.0500        0.0000        0.0000        0.0000        0.0000        0.0000        0.0000        0.0000        0.0000        0.0000        0.0000        0.0000        0.0000        0.0000        0.0000        0.0000        0.0000        0.0000        0.0000        0.0000        0.0000        0.0000        0.0000        0.0000        0.0000        0.0000        0.0000       13.3241       14.9360        0.0000        0.0000        0.0000        0.0000        0.0000        0.0000        0.0000        0.0000        0.0000        0.0000        0.0000        0.0000        0.0000        0.0000        0.0000        0.0000        0.0000        0.0000        0.0000        0.0000        0.0000        0.0000        0.0000        0.0000        0.0000        0.0000        0.0000        0.0000        0.0000        0.0000        0.0000        0.0000        0.0000        0.0000        0.0000        0.0000        0.0000        0.0000        0.0000        0.0000        0.0000        0.0000        0.0000        0.0000        0.0000        0.0000        0.0000        0.0000        0.0000        0.0000        0.0000        0.0000        0.0000        0.0000        0.0000        0.0000        0.0000        0.0000
[truncated: 212,709 more chars]
