# Supplementary material for: Multidimensional evaluation of the TRMM 3B43V7 satellite-based precipitation product in mainland China from 1998–2016
Source: PeerJ. 2020 Feb 20;8:e8615. doi: 10.7717/peerj.8615 (PMC7036276; doi:10.7717/peerj.8615)
Supplement: Supplemental Information 2 [file peerj-08-8615-s002.zip › TRMM_3B43 data/TRMM 3B43 data-Year-Month/2004-03.txt]

ncols         249
nrows         175
xllcorner     73.250
yllcorner     6.500
cellsize      0.25000
        0.0000        0.0000        0.0000        0.0000        0.0000        0.0000        0.0000        0.0000        0.0000        0.0000        0.0000        0.0000        0.0000        0.0000        0.0000        0.0000        0.0000        0.0000        0.0000        0.0000        0.0000        0.0000        0.0000        0.0000        0.0000        0.0000        0.0000        0.0000        0.0000        0.0000        0.0000        0.0000        0.0000        0.0000        0.0000        0.0000        0.0000        0.0000        0.0000        0.0000        0.0000        0.0000        0.0000        0.0000        0.0000        0.0000        0.0000        0.0000        0.0000        0.0000        0.0000        0.0000        0.0000        0.0000        0.0000        0.0000        0.0000        0.0000        0.0000        0.0000        0.0000        0.0000        0.0000        0.0000        0.0000        0.0000        0.0000        0.0000        0.0000        0.0000        0.0000        0.0000        0.0000        0.0000        0.0000        0.0000        0.0000        0.0000        0.0000        0.0000        0.0000        0.0000        0.0000        0.0000        0.0000        0.0000        0.0000        0.0000        0.0000        0.0000        0.0000        0.0000        0.0000        0.0000        0.0000        0.0000        0.0000        0.0000        0.0000        0.0000        0.0000        0.0000        0.0000        0.0000        0.0000        0.0000        0.0000        0.0000        0.0000        0.0000        0.0000        0.0000        0.0000        0.0000        0.0000        0.0000        0.0000        0.0000        0.0000        0.0000        0.0000        0.0000        0.0000        0.0000        0.0000        0.0000        0.0000        0.0000        0.0000        0.0000        0.0000        0.0000        0.0000        0.0000        0.0000        0.0000        0.0000        0.0000        0.0000        0.0000        0.0000        0.0000        0.0000        0.0000        0.0000        0.0000        0.0000        0.0000        0.0000        0.0000        0.0000        0.0000        0.0000        0.0000        0.0000        0.0000        0.0000        0.0000        0.0000        0.0000        0.0000        0.0000        0.0000        0.0000        0.0000        0.0000        0.0000        0.0000        0.0000        0.0000        0.0000        0.0000        0.0000       15.1599       18.6800       20.7623        0.0000        0.0000        0.0000       25.7266       26.3126       26.9858       26.6588       23.7345       23.3641       23.8162       25.4090       26.0560       27.3219       28.0411       31.5103       31.3582       32.4605       37.3200       29.8537       28.4483       26.1811       25.1676       23.6908       18.4943       18.1639       16.3214       13.1486       17.3594       16.5858       18.6055       23.5693       24.2994       19.8583       23.2720       27.7112       31.5213       32.6044       33.7608       34.1899       34.3245       35.3786       36.3817       37.5902        0.0000        0.0000        0.0000        0.0000        0.0000        0.0000        0.0000        0.0000        0.0000        0.0000        0.0000        0.0000        0.0000        0.0000        0.0000        0.0000        0.0000        0.0000        0.0000        0.0000        0.0000        0.0000        0.0000        0.0000        0.0000        0.0000        0.0000        0.0000        0.0000        0.0000
        0.0000        0.0000        0.0000        0.0000        0.0000        0.0000        0.0000        0.0000        0.0000        0.0000        0.0000        0.0000        0.0000        0.0000        0.0000        0.0000        0.0000        0.0000        0.0000        0.0000        0.0000        0.0000        0.0000        0.0000        0.0000        0.0000        0.0000        0.0000        0.0000        0.0000        0.0000        0.0000        0.0000        0.0000        0.0000        0.0000        0.0000        0.0000        0.0000        0.0000        0.0000        0.0000        0.0000        0.0000        0.0000        0.0000        0.0000        0.0000        0.0000        0.0000        0.0000        0.0000        0.0000        0.0000        0.0000        0.0000        0.0000        0.0000        0.0000        0.0000        0.0000        0.0000        0.0000        0.0000        0.0000        0.0000        0.0000        0.0000        0.0000        0.0000        0.0000        0.0000        0.0000        0.0000        0.0000        0.0000        0.0000        0.0000        0.0000        0.0000        0.0000        0.0000        0.0000        0.0000        0.0000        0.0000        0.0000        0.0000        0.0000        0.0000        0.0000        0.0000        0.0000        0.0000        0.0000        0.0000        0.0000        0.0000        0.0000        0.0000        0.0000        0.0000        0.0000        0.0000        0.0000        0.0000        0.0000        0.0000        0.0000        0.0000        0.0000        0.0000        0.0000        0.0000        0.0000        0.0000        0.0000        0.0000        0.0000        0.0000        0.0000        0.0000        0.0000        0.0000        0.0000        0.0000        0.0000        0.0000        0.0000        0.0000        0.0000        0.0000        0.0000        0.0000        0.0000        0.0000        0.0000        0.0000        0.0000        0.0000        0.0000        0.0000        0.0000        0.0000        0.0000        0.0000        0.0000        0.0000        0.0000        0.0000        0.0000        0.0000        0.0000        0.0000        0.0000        0.0000        0.0000        0.0000        0.0000        0.0000        0.0000        0.0000        0.0000        0.0000        0.0000        0.0000        0.0000        0.0000        0.0000        0.0000        0.0000        0.0000       12.7695       14.9006       18.7413       19.8942       22.2657       26.2358       25.1004       25.6681       26.1067       26.1637       25.8513       23.1592       21.9229       21.2014       20.3292       20.6096       20.1146       21.3105       23.3550       23.9009       28.1054       25.4592       23.4749       25.9600       23.7870       21.3130       19.7895       16.0249       16.6947       15.9735       15.7412       16.4029       14.6239       16.1254       20.4248       21.7753       18.4280       19.1298       30.9169       35.4777       30.7983       30.2447       32.8925       33.0620       32.7344       34.8328       36.0299       36.2529       34.8255       36.0909       37.0428       39.9358       42.0242       43.5774        0.0000        0.0000        0.0000        0.0000        0.0000        0.0000        0.0000        0.0000        0.0000        0.0000        0.0000        0.0000        0.0000        0.0000        0.0000        0.0000        0.0000        0.0000        0.0000        0.0000        0.0000        0.0000        0.0000
        0.0000        0.0000        0.0000        0.0000        0.0000        0.0000        0.0000        0.0000        0.0000        0.0000        0.0000        0.0000        0.0000        0.0000        0.0000        0.0000        0.0000        0.0000        0.0000        0.0000        0.0000        0.0000        0.0000        0.0000        0.0000        0.0000        0.0000        0.0000        0.0000        0.0000        0.0000        0.0000        0.0000        0.0000        0.0000        0.0000        0.0000        0.0000        0.0000        0.0000        0.0000        0.0000        0.0000        0.0000        0.0000        0.0000        0.0000        0.0000        0.0000        0.0000        0.0000        0.0000        0.0000        0.0000        0.0000       41.5188        0.0000       29.1571       22.2551        0.0000        0.0000        0.0000        0.0000        0.0000        0.0000        0.0000        0.0000        0.0000        0.0000        0.0000        0.0000        0.0000        0.0000        0.0000        0.0000        0.0000        0.0000        0.0000        0.0000        0.0000        0.0000        0.0000        0.0000        0.0000        0.0000        0.0000        0.0000        0.0000        0.0000        0.0000        0.0000        0.0000        0.0000        0.0000        0.0000        0.0000        0.0000        0.0000        0.0000        0.0000        0.0000        0.0000        0.0000        0.0000        0.0000        0.0000        0.0000        0.0000        0.0000        0.0000        0.0000        0.0000        0.0000        0.0000        0.0000        0.0000        0.0000        0.0000        0.0000        0.0000        0.0000        0.0000        0.0000        0.0000        0.0000        0.0000        0.0000        0.0000        0.0000        0.0000        0.0000        0.0000        0.0000        0.0000        0.0000        0.0000        0.0000        0.0000        0.0000        0.0000        0.0000        0.0000        0.0000        0.0000        0.0000        0.0000        0.0000        0.0000        0.0000        0.0000        0.0000        0.0000        0.0000        0.0000        0.0000        0.0000        0.0000        0.0000        0.0000        0.0000        0.0000        0.0000        0.0000        0.0000        0.0000        0.0000        0.0000        0.0000        0.0000        0.0000        0.0000       12.3038       13.8946       16.1383       18.6707       21.0095       21.2559       24.2790       25.7811       27.2670       26.9735       26.8963       25.3185       22.8716       21.7710       21.1226       21.2695       20.3388       20.1074       19.8129       20.1379       18.3157       20.0367       19.2532       18.4476       19.4691       21.5385       19.6662       18.1997       15.6314       15.1867       13.7739       13.5160       15.4328       14.9636       13.9718       13.0860       13.9418       15.3812       17.5471       22.0729       24.7118       25.2489       26.9831       29.6376       30.3347       31.5265       32.5744       33.0068       31.9342       33.3790       33.3766       35.1636       39.6170       42.0810       43.3300       39.7556        0.0000        0.0000        0.0000        0.0000        0.0000        0.0000        0.0000        0.0000        0.0000        0.0000        0.0000        0.0000        0.0000        0.0000        0.0000        0.0000        0.0000        0.0000        0.0000        0.0000        0.0000        0.0000
        0.0000        0.0000        0.0000        0.0000        0.0000        0.0000        0.0000        0.0000        0.0000        0.0000        0.0000        0.0000        0.0000        0.0000        0.0000        0.0000        0.0000        0.0000        0.0000        0.0000        0.0000        0.0000        0.0000        0.0000        0.0000        0.0000        0.0000        0.0000        0.0000        0.0000        0.0000        0.0000        0.0000        0.0000        0.0000        0.0000        0.0000        0.0000        0.0000        0.0000        0.0000        0.0000        0.0000        0.0000        0.0000        0.0000        0.0000        0.0000        0.0000        0.0000        0.0000        0.0000        0.0000       56.6156       50.2322       39.9935       34.0183       28.0250       22.4285       10.7667        0.0000        0.0000        0.0000        0.0000        0.0000        0.0000        0.0000        0.0000        0.0000        0.0000        0.0000        0.0000        0.0000        0.0000        0.0000        0.0000        0.0000        0.0000        0.0000        0.0000        0.0000        0.0000        0.0000        0.0000        0.0000        0.0000        0.0000        0.0000        0.0000        0.0000        0.0000        0.0000        0.0000        0.0000        0.0000        0.0000        0.0000        0.0000        0.0000        0.0000        0.0000        0.0000        0.0000        0.0000        0.0000        0.0000        0.0000        0.0000        0.0000        0.0000        0.0000        0.0000        0.0000        0.0000        0.0000        0.0000        0.0000        0.0000        0.0000        0.0000        0.0000        0.0000        0.0000        0.0000        0.0000        0.0000        0.0000        0.0000        0.0000        0.0000        0.0000        0.0000        0.0000        0.0000        0.0000        0.0000        0.0000        0.0000        0.0000        0.0000        0.0000        0.0000        0.0000        0.0000        0.0000        0.0000        0.0000        0.0000        0.0000        0.0000        0.0000        0.0000        0.0000        0.0000        0.0000        0.0000        0.0000        0.0000        0.0000        0.0000        0.0000        0.0000        0.0000        0.0000        0.0000        0.0000        0.0000        0.0000        0.0000        0.0000       10.3711       12.9189       15.1741       18.4834       19.2687       22.5124       26.7077       22.9783       23.4706       25.0605       26.5398       24.9592       25.4341       23.6628       20.1724       20.9752       20.7240       20.4253       19.2955       19.0480       17.1376       16.0163       16.8986       14.7606       14.5991       16.7428       16.3276       15.8967       14.4044       13.2916       13.0252       10.9136       10.4844       12.8389       13.2108       11.6814       11.6550       11.6506       12.0192       13.5705       19.5494       22.2493       23.1766       24.6799       27.8287       28.9371       29.3279       30.3573       30.7580       29.6533       30.1971       31.2865       32.7185       35.6763       38.0512       40.3663       38.8134       36.5032       35.5458        0.0000        0.0000        0.0000        0.0000        0.0000        0.0000        0.0000        0.0000        0.0000        0.0000        0.0000        0.0000        0.0000        0.0000        0.0000        0.0000        0.0000        0.0000        0.0000        0.0000
        0.0000        0.0000        0.0000        0.0000        0.0000        0.0000        0.0000        0.0000        0.0000        0.0000        0.0000        0.0000        0.0000        0.0000        0.0000        0.0000        0.0000        0.0000        0.0000        0.0000        0.0000        0.0000        0.0000        0.0000        0.0000        0.0000        0.0000        0.0000        0.0000        0.0000        0.0000        0.0000        0.0000        0.0000        0.0000        0.0000        0.0000        0.0000        0.0000        0.0000        0.0000        0.0000        0.0000        0.0000        0.0000        0.0000        0.0000        0.0000        0.0000        0.0000        0.0000        0.0000        0.0000       59.9224       53.2200       45.1552       39.1446       32.1901       26.2829       16.8920        0.0000        0.0000        0.0000        0.0000        0.0000        0.0000        0.0000        0.0000        0.0000        0.0000        0.0000        0.0000        0.0000        0.0000        0.0000        0.0000        0.0000        0.0000        0.0000        0.0000        0.0000        0.0000        0.0000        0.0000        0.0000        0.0000        0.0000        0.0000        0.0000        0.0000        0.0000        0.0000        0.0000        0.0000        0.0000        0.0000        0.0000        0.0000        0.0000        0.0000        0.0000        0.0000        0.0000        0.0000        0.0000        0.0000        0.0000        0.0000        0.0000        0.0000        0.0000        0.0000        0.0000        0.0000        0.0000        0.0000        0.0000        0.0000        0.0000        0.0000        0.0000        0.0000        0.0000        0.0000        0.0000        0.0000        0.0000        0.0000        0.0000        0.0000        0.0000        0.0000        0.0000        0.0000        0.0000        0.0000        0.0000        0.0000        0.0000        0.0000        0.0000        0.0000        0.0000        0.0000        0.0000        0.0000        0.0000        0.0000        0.0000        0.0000        0.0000        0.0000        0.0000        0.0000        0.0000        0.0000        0.0000        0.0000        0.0000        0.0000        0.0000        0.0000        0.0000        0.0000        0.0000        0.0000        0.0000        0.0000        0.0000        0.0000       14.8556       14.4394       17.1038       20.2063       28.4395       30.6657       21.3001       23.2491       25.5643       21.4940       20.8194       20.4167       20.5691       20.9202       21.0918       21.7622       21.3743       20.2391       18.1995       15.5808       14.7933       12.5888       14.2242       12.6783       12.2636       12.8014       14.1307       11.8769       11.3492       14.6049       14.9206       13.8053       15.0377       14.1341       14.6975       12.8570       13.7972       13.1601       13.4518       16.5503       21.7252       20.6300       18.9978       18.0675       19.4703       24.3464       27.3869       28.1652       28.1584       27.1152       27.5546       29.8132       30.8818       31.9435       32.2406       34.1123       32.7544       35.5609       38.2462       38.8028       39.4364        0.0000        0.0000        0.0000        0.0000        0.0000        0.0000        0.0000        0.0000        0.0000        0.0000        0.0000        0.0000        0.0000        0.0000        0.0000        0.0000        0.0000        0.0000
        0.0000        0.0000        0.0000        0.0000        0.0000        0.0000        0.0000        0.0000        0.0000        0.0000        0.0000        0.0000        0.0000        0.0000        0.0000        0.0000        0.0000        0.0000        0.0000        0.0000        0.0000        0.0000        0.0000        0.0000        0.0000        0.0000        0.0000        0.0000        0.0000        0.0000        0.0000        0.0000        0.0000        0.0000        0.0000        0.0000        0.0000        0.0000        0.0000        0.0000        0.0000        0.0000        0.0000        0.0000        0.0000        0.0000        0.0000        0.0000        0.0000        0.0000       65.3736       66.3428       65.5005       62.1699       55.8991       47.3363       41.0347       35.0670       28.8627       19.1695       13.7915        9.9514        0.0000        0.0000        0.0000        0.0000        0.0000        0.0000        0.0000        0.0000        0.0000        0.0000        0.0000        0.0000        0.0000        0.0000        0.0000        0.0000        0.0000        0.0000        0.0000        0.0000        0.0000        0.0000        0.0000        0.0000        0.0000        0.0000        0.0000        0.0000        0.0000        0.0000        0.0000        0.0000        0.0000        0.0000        0.0000        0.0000        0.0000        0.0000        0.0000        0.0000        0.0000        0.0000        0.0000        0.0000        0.0000        0.0000        0.0000        0.0000        0.0000        0.0000        0.0000        0.0000        0.0000        0.0000        0.0000        0.0000        0.0000        0.0000        0.0000        0.0000        0.0000        0.0000        0.0000        0.0000        0.0000        0.0000        0.0000        0.0000        0.0000        0.0000        0.0000        0.0000        0.0000        0.0000        0.0000        0.0000        0.0000        0.0000        0.0000        0.0000        0.0000        0.0000        0.0000        0.0000        0.0000        0.0000        0.0000        0.0000        0.0000        0.0000        0.0000        0.0000        0.0000        0.0000        0.0000        0.0000        0.0000        0.0000        0.0000        0.0000        0.0000        0.0000        0.0000        0.0000        0.0000        0.0000        0.0000       17.0585       16.7780       16.4133       18.1053       21.5044       24.2689       38.9436       23.9713       21.4398       20.4806       16.9714       16.8717       17.0412       17.9893       18.7884       20.4762       22.8448       21.7106       18.7878       17.1648       14.4167       12.0038        9.7638       10.6841       10.1119       10.3612        9.4456        8.4924        9.4057       10.2954       11.2536       11.4004       11.3730       13.5341       13.1111       12.9453       14.7401       14.1844       13.2002       13.5478       25.9522       41.5444       23.6267       18.9195       16.5354       19.8138       24.2940       25.3494       26.7810       25.8528       25.4784       26.2852       26.5479       28.2212       28.0426       28.7366       29.7580       29.5995       31.4530       32.0167       38.9125       40.0893        0.0000        0.0000        0.0000        0.0000        0.0000        0.0000        0.0000        0.0000        0.0000        0.0000        0.0000        0.0000        0.0000        0.0000       74.0254       75.9957       77.0942        0.0000
        0.0000        0.0000        0.0000        0.0000        0.0000        0.0000        0.0000        0.0000        0.0000        0.0000        0.0000        0.0000        0.0000        0.0000        0.0000        0.0000        0.0000        0.0000        0.0000        0.0000        0.0000        0.0000        0.0000        0.0000        0.0000        0.0000        0.0000        0.0000        0.0000        0.0000        0.0000        0.0000        0.0000        0.0000        0.0000        0.0000        0.0000        0.0000        0.0000        0.0000        0.0000        0.0000        0.0000        0.0000        0.0000        0.0000        0.0000        0.0000       65.4741       64.5439       64.0901       64.2583       64.0086       61.0892       53.8465       45.6228       40.7436       34.3541       28.3216       17.3637       13.1096       11.0043       10.3975        0.0000        0.0000        0.0000        0.0000        0.0000        0.0000        0.0000        0.0000        0.0000        0.0000        0.0000        0.0000        0.0000        0.0000        0.0000        0.0000        0.0000        0.0000        0.0000        0.0000        0.0000        0.0000        0.0000        0.0000        0.0000        0.0000        0.0000        0.0000        0.0000        0.0000        0.0000        0.0000        0.0000        0.0000        0.0000        0.0000        0.0000        0.0000        0.0000        0.0000        0.0000        0.0000        0.0000        0.0000        0.0000        0.0000        0.0000        0.0000        0.0000        0.0000        0.0000        0.0000        0.0000        0.0000        0.0000        0.0000        0.0000        0.0000        0.0000        0.0000        0.0000        0.0000        0.0000        0.0000        0.0000        0.0000        0.0000        0.0000        0.0000        0.0000        0.0000        0.0000        0.0000        0.0000        0.0000        0.0000        0.0000        0.0000        0.0000        0.0000        0.0000        0.0000        0.0000        0.0000        0.0000        0.0000        0.0000        0.0000        0.0000        0.0000        0.0000        0.0000        0.0000        0.0000        0.0000        0.0000        0.0000        0.0000        0.0000        0.0000        0.0000        0.0000        0.0000        0.0000        0.0000       17.1147       17.0533       17.2092       17.5271       18.5099       18.6591       20.5260       20.4109       19.1603       17.9562       18.2862       16.5499       15.1920       14.7629       17.5234       19.6364       19.7973       21.2049       21.7255       18.5953       17.3434       14.8543       12.9122       12.4739        8.1407        8.0225       10.0403        9.1643        6.9351        6.7199        6.8057        9.0648        9.1367       10.4809       13.9782       10.8177       13.0290       13.1000       13.9937       13.6035       15.8964       16.8248       18.8481       19.6112       19.0953       17.4419       17.0241       20.2296       24.9273       25.2995       25.1005       24.4486       24.9966       25.0806       25.2125       24.7966       25.7184       26.5001       27.0788       29.0426       30.1373       37.4986       40.3890       40.8302        0.0000        0.0000        0.0000        0.0000        0.0000        0.0000        0.0000        0.0000        0.0000       82.2108       77.8537       77.3613       72.2550       73.7846       76.6297       77.4689       79.2466
        0.0000        0.0000        0.0000        0.0000        0.0000        0.0000        0.0000        0.0000        0.0000        0.0000        0.0000        0.0000        0.0000        0.0000        0.0000        0.0000        0.0000        0.0000        0.0000        0.0000        0.0000        0.0000        0.0000        0.0000        0.0000        0.0000        0.0000        0.0000        0.0000        0.0000        0.0000        0.0000        0.0000        0.0000        0.0000        0.0000        0.0000        0.0000        0.0000        0.0000        0.0000        0.0000        0.0000        0.0000        0.0000        0.0000        0.0000        0.0000       60.2798       60.5882       60.0982       61.8989       61.6097       54.6562       48.2686       40.5754       35.2976       30.9537       26.6082       16.7896       12.6431       10.9549       10.6820       13.8953       15.4714       13.4653       14.1294        0.0000        0.0000        0.0000        0.0000        0.0000        0.0000        0.0000        0.0000        0.0000        0.0000        0.0000        0.0000        0.0000        0.0000        0.0000        0.0000        0.0000        0.0000        0.0000        0.0000        0.0000        0.0000        0.0000        0.0000        0.0000        0.0000        0.0000        0.0000        0.0000        0.0000        0.0000        0.0000        0.0000        0.0000        0.0000        0.0000        0.0000        0.0000        0.0000        0.0000        0.0000        0.0000        0.0000        0.0000        0.0000        0.0000        0.0000        0.0000        0.0000        0.0000        0.0000        0.0000        0.0000        0.0000        0.0000        0.0000        0.0000        0.0000        0.0000        0.0000        0.0000        0.0000        0.0000        0.0000        0.0000        0.0000        0.0000        0.0000        0.0000        0.0000        0.0000        0.0000        0.0000        0.0000        0.0000        0.0000        0.0000        0.0000        0.0000        0.0000        0.0000        0.0000        0.0000        0.0000        0.0000        0.0000        0.0000        0.0000        0.0000        0.0000        0.0000        0.0000        0.0000        0.0000        0.0000        0.0000        0.0000        0.0000        0.0000        0.0000        0.0000       15.9943       17.6076       19.2069       21.3853       21.1847       21.8778       20.1329       17.0730       18.0315       22.7875       16.1433       14.5297       14.4338       14.3166       17.3630       19.1456       20.7635       20.5422       20.4740       18.9394       19.7073       18.8072       16.6702       10.9200        8.6315        7.3741        7.0339        7.2078        5.8031        6.7703        6.4159        7.0661        8.1220        5.7440        4.8897        7.1157       10.1200       11.1010       11.7476        9.5624        8.9471       10.7467       13.3186       20.3234       23.2200       21.9061       17.6248       18.1420       22.7876       24.5831       24.0573       22.5975       24.5686       24.0057       23.8879       23.5218       23.9592       24.6653       25.5110       29.1191       28.1078       29.8542       35.8555        0.0000        0.0000        0.0000        0.0000        0.0000        0.0000       57.7128       61.9844       69.6965       72.9070       75.4548       73.9579       71.5447       71.2148       74.5395       77.1547        0.0000        0.0000
        0.0000        0.0000        0.0000        0.0000        0.0000        0.0000        0.0000        0.0000        0.0000        0.0000        0.0000        0.0000        0.0000        0.0000        0.0000        0.0000        0.0000        0.0000        0.0000        0.0000        0.0000        0.0000        0.0000        0.0000        0.0000        0.0000        0.0000        0.0000        0.0000        0.0000        0.0000        0.0000        0.0000        0.0000        0.0000        0.0000        0.0000        0.0000        0.0000        0.0000        0.0000        0.0000        0.0000        0.0000        0.0000        0.0000        0.0000        0.0000       45.6382       45.9991       51.4153       52.5693       48.7682       46.4317       39.1358       28.1463       24.0171       21.0629       19.5008       23.1058       17.3455       14.8006       15.2775       19.4089       22.6886       20.2149       19.5388       15.5746       12.8939        0.0000        0.0000        0.0000        0.0000        0.0000        0.0000        0.0000        0.0000        0.0000        0.0000        0.0000        0.0000        0.0000        0.0000        0.0000        0.0000        0.0000        0.0000        0.0000        0.0000        0.0000        0.0000        0.0000        0.0000        0.0000        0.0000        0.0000        0.0000        0.0000        0.0000        0.0000        0.0000        0.0000        0.0000        0.0000        0.0000        0.0000        0.0000        0.0000        0.0000        0.0000        0.0000        0.0000        0.0000        0.0000        0.0000        0.0000        0.0000        0.0000        0.0000        0.0000        0.0000        0.0000        0.0000        0.0000        0.0000        0.0000        0.0000        0.0000        0.0000        0.0000        0.0000        0.0000        0.0000        0.0000        0.0000        0.0000        0.0000        0.0000        0.0000        0.0000        0.0000        0.0000        0.0000        0.0000        0.0000        0.0000        0.0000        0.0000        0.0000        0.0000        0.0000        0.0000        0.0000        0.0000        0.0000        0.0000        0.0000        0.0000        0.0000        0.0000        0.0000        0.0000        0.0000        0.0000        0.0000        0.0000        0.0000        0.0000       14.8462       19.6582       22.4811       24.0352       21.8658       22.0137       23.2502       21.4913       33.6149       36.8714       15.1234       12.7383       12.6104       13.3540       16.1891       19.0111       20.6062       24.6591       23.8225       26.8904       27.4325       25.5491       25.4084       22.7626       16.5075        8.9275        8.1144        5.4309        3.4511        4.4578        5.3023        5.4950        3.2674        2.4802        2.8086        3.2069        3.5276        4.2147        4.7734       11.3359        9.4394       10.1968       11.7114       15.6317       21.8417       29.9118       21.9770       18.4087       24.6096       23.5303       21.8117       18.9392       19.9465       20.2974       20.7582       22.0948       22.9976       25.4028       25.0495       26.7952       29.4218       27.1462       29.4575       28.6597       29.1335       36.5593       39.3953       39.8241       37.5968       39.2012       43.8402       58.9869       58.4855       62.5097       61.4487       64.8327       65.9725       66.9026       69.5855        0.0000        0.0000
        0.0000        0.0000        0.0000        0.0000        0.0000        0.0000        0.0000        0.0000        0.0000        0.0000        0.0000        0.0000        0.0000        0.0000        0.0000        0.0000        0.0000        0.0000        0.0000        0.0000        0.0000        0.0000        0.0000        0.0000        0.0000        0.0000        0.0000        0.0000        0.0000        0.0000        0.0000        0.0000        0.0000        0.0000        0.0000        0.0000        0.0000        0.0000        0.0000        0.0000        0.0000        0.0000        0.0000        0.0000        0.0000        0.0000        0.0000        0.0000       41.8588       39.4737       39.0284       40.2488       40.7581       38.7491       33.5342       24.8294       20.6003       19.2917       18.0431       18.8187       16.5064       16.4977       15.9526       21.6307       21.8794       20.1246       18.3289       16.2558       14.6565       12.7561        0.0000        0.0000        0.0000        0.0000        0.0000        0.0000        0.0000        0.0000        0.0000        0.0000        0.0000        0.0000        0.0000        0.0000        0.0000        0.0000        0.0000        0.0000        0.0000        0.0000        0.0000        0.0000        0.0000        0.0000        0.0000        0.0000        0.0000        0.0000        0.0000        0.0000        0.0000        0.0000        0.0000        0.0000        0.0000        0.0000        0.0000        0.0000        0.0000        0.0000        0.0000        0.0000        0.0000        0.0000        0.0000        0.0000        0.0000        0.0000        0.0000        0.0000        0.0000        0.0000        0.0000        0.0000        0.0000        0.0000        0.0000        0.0000        0.0000        0.0000        0.0000        0.0000        0.0000        0.0000        0.0000        0.0000        0.0000        0.0000        0.0000        0.0000        0.0000        0.0000        0.0000        0.0000        0.0000        0.0000        0.0000        0.0000        0.0000        0.0000        0.0000        0.0000        0.0000        0.0000        0.0000        0.0000        0.0000        0.0000        0.0000        0.0000        0.0000        0.0000        0.0000        0.0000        0.0000        0.0000        0.0000        0.0000        0.0000       14.4958       16.0973       18.6406       20.4952       23.6246        0.0000       25.8390       29.9341       33.2015        0.0000        0.0000        0.0000        9.1727       13.7389       17.8176       20.6434       21.7746       23.4454       27.9680       28.2553       27.2207       27.2559       26.0597       21.9285       14.8736        8.3429        6.0642        3.2827        3.3153        1.1610        2.1741        1.9147        3.7212        4.5028        3.2869        1.9174        2.4888        4.3786        8.0517        8.9321        9.8331       10.5490       12.0318       19.3870       18.8339       24.4277       23.4413       22.0676       20.0769       19.6873       18.1798       18.5860       19.5679       21.3182       21.8750       22.6654       24.6424       24.6616       24.1626       27.2230       25.7866       26.5478       23.8150       25.2052       27.9521       32.0572       33.3341       33.4688       36.4665       41.9050       50.3173       53.4656       56.3369       58.3482       59.5743       64.6223       67.3532       70.1793        0.0000        0.0000
        0.0000        0.0000        0.0000        0.0000        0.0000        0.0000        0.0000        0.0000        0.0000        0.0000        0.0000        0.0000        0.0000        0.0000        0.0000        0.0000        0.0000        0.0000        0.0000        0.0000        0.0000        0.0000        0.0000        0.0000        0.0000        0.0000        0.0000        0.0000        0.0000        0.0000        0.0000        0.0000        0.0000        0.0000        0.0000        0.0000        0.0000        0.0000       49.7537       39.5876       35.3941        0.0000        0.0000        0.0000        0.0000        0.0000        0.0000        0.0000       33.3851       31.7963       31.2068       32.5227       32.8771       30.5257       26.6952       21.9583       19.2813       18.2111       16.6326       18.2349       16.7328       16.5161       18.4684       23.3925       24.3153       22.4428       20.2152       19.0573       15.4496       12.4883        0.0000        0.0000        0.0000        0.0000        0.0000        0.0000        0.0000        0.0000        0.0000        0.0000        0.0000        0.0000        0.0000        0.0000        0.0000        0.0000        0.0000        0.0000        0.0000        0.0000        0.0000        0.0000        0.0000        0.0000        0.0000        0.0000        0.0000        0.0000        0.0000        0.0000        0.0000        0.0000        0.0000        0.0000        0.0000        0.0000        0.0000        0.0000        0.0000        0.0000        0.0000        0.0000        0.0000        0.0000        0.0000        0.0000        0.0000        0.0000        0.0000        0.0000        0.0000        0.0000        0.0000        0.0000        0.0000        0.0000        0.0000        0.0000        0.0000        0.0000        0.0000        0.0000        0.0000        0.0000        0.0000        0.0000        0.0000        0.0000        0.0000        0.0000        0.0000        0.0000        0.0000        0.0000        0.0000        0.0000        0.0000        0.0000        0.0000        0.0000        0.0000        0.0000        0.0000        0.0000        0.0000        0.0000        0.0000        0.0000        0.0000        0.0000        0.0000        0.0000        0.0000        0.0000        0.0000        0.0000        0.0000        0.0000        0.0000        0.0000        0.0000        0.0000        0.0000        0.0000        0.0000        0.0000        0.0000        0.0000        0.0000        0.0000        0.0000        0.0000        0.0000       19.5416       22.6120       25.7917       25.9879       29.6868       30.9890       30.5654       28.3193       27.0580       24.6741       21.2522        9.9816        4.1664        2.6690        1.1220        0.9191        1.5134        1.6554        1.4960        2.0585        0.9797        1.6342        3.2190        7.4731        7.5582        8.9340        7.1145        6.9531        8.5549       11.7854       14.6660       18.9224       22.1511       22.7095       22.7514       20.4813       20.6868       18.2742       19.2164       20.6103       22.6552       24.5930       27.1117       27.9080       24.9207       24.9337       23.7662       26.1962       22.8281       24.3860       27.3186       28.6012       29.6927       28.8571       32.4168       34.5355       44.2170       49.1493       50.9701       52.6862       57.4650       60.6989       63.6448        0.0000        0.0000        0.0000
        0.0000        0.0000        0.0000        0.0000        0.0000        0.0000        0.0000        0.0000        0.0000        0.0000        0.0000        0.0000        0.0000        0.0000        0.0000        0.0000        0.0000        0.0000        0.0000        0.0000        0.0000        0.0000        0.0000        0.0000        0.0000        0.0000        0.0000        0.0000        0.0000        0.0000        0.0000        0.0000        0.0000        0.0000        0.0000        0.0000        0.0000        0.0000       51.5637       40.2705       35.3775       34.2932       33.1505       36.0375       34.9345       33.6174       31.5236       29.4383       27.6332       25.9038       25.7855       27.3432       27.1031       25.3303       22.0869       20.1660       15.8153       14.7927       14.7132       16.6245       17.0400       17.8640       18.5748       22.0406       23.1572       23.4217       20.6510       18.8273       16.0662       12.8231       10.7467        7.1371        0.0000        0.0000        0.0000        0.0000        0.0000        0.0000        0.0000        0.0000        0.0000        0.0000        0.0000        0.0000        0.0000        0.0000        0.0000        0.0000        0.0000        0.0000        0.0000        0.0000        0.0000        0.0000        0.0000        0.0000        0.0000        0.0000        0.0000        0.0000        0.0000        0.0000        0.0000        0.0000        0.0000        0.0000        0.0000        0.0000        0.0000        0.0000        0.0000        0.0000        0.0000        0.0000        0.0000        0.0000        0.0000        0.0000        0.0000        0.0000        0.0000        0.0000        0.0000        0.0000        0.0000        0.0000        0.0000        0.0000        0.0000        0.0000        0.0000        0.0000        0.0000        0.0000        0.0000        0.0000        0.0000        0.0000        0.0000        0.0000        0.0000        0.0000        0.0000        0.0000        0.0000        0.0000        0.0000        0.0000        0.0000        0.0000        0.0000        0.0000        0.0000        0.0000        0.0000        0.0000        0.0000        0.0000        0.0000        0.0000        0.0000        0.0000        0.0000        0.0000        0.0000        0.0000        0.0000        0.0000        0.0000        0.0000        0.0000        0.0000        0.0000        0.0000        0.0000        0.0000        0.0000        0.0000        0.0000        0.0000        0.0000        0.0000        0.0000        0.0000       24.4227       27.1915       26.7697       32.3240       30.4383       28.8491       26.3653       24.8320       19.4990       17.4083       10.3952        3.2718        2.0898        1.1586        2.4082        1.2234        1.0377        1.5842        1.7171        1.3121        2.3877        1.9595        4.5795        9.2113        6.7268        6.1220        8.0606        9.3548       10.8639       13.6960       18.0486       22.8864       26.7496       29.5526       25.0765       22.9222       20.7258       22.0814       25.8229       25.0622       24.8093       26.4905       25.6585       22.4332       22.1662       22.2531       24.5771       22.9621       24.3829       25.8989       24.8155       24.2559       24.9216       31.0449       33.6784       44.0764       47.7285       51.3980       52.1872       56.5253       61.2584        0.0000        0.0000        0.0000        0.0000
        0.0000        0.0000        0.0000        0.0000        0.0000        0.0000        0.0000        0.0000        0.0000        0.0000        0.0000        0.0000        0.0000        0.0000        0.0000        0.0000        0.0000        0.0000        0.0000        0.0000        0.0000        0.0000        0.0000        0.0000        0.0000        0.0000        0.0000        0.0000        0.0000        0.0000        0.0000        0.0000        0.0000        0.0000        0.0000        0.0000        0.0000       61.2140       54.9049       51.8244       48.2015       44.6327       40.9164       32.0542       29.0591       26.5440       24.6198       18.7672       16.4056       14.7805       14.4411       18.0346       19.4687       17.8342       15.2931       16.5563       16.7831       12.6086       11.9979       20.2438       21.2156       23.7511       22.2862       22.3202       22.9549       23.4527       20.3680       17.9903       15.8446       13.0974       10.9895       11.4592        0.0000        0.0000        0.0000        0.0000        0.0000        0.0000        0.0000        0.0000        0.0000        0.0000        0.0000        0.0000        0.0000        0.0000        0.0000        0.0000        0.0000        0.0000        0.0000        0.0000        0.0000        0.0000        0.0000        0.0000        0.0000        0.0000        0.0000        0.0000        0.0000        0.0000        0.0000        0.0000        0.0000        0.0000        0.0000        0.0000        0.0000        0.0000        0.0000        0.0000        0.0000        0.0000        0.0000        0.0000        0.0000        0.0000        0.0000        0.0000        0.0000        0.0000        0.0000        0.0000        0.0000        0.0000        0.0000        0.0000        0.0000        0.0000        0.0000        0.0000        0.0000        0.0000        0.0000        0.0000        0.0000        0.0000        0.0000        0.0000        0.0000        0.0000        0.0000        0.0000        0.0000        0.0000        0.0000        0.0000        0.0000        0.0000        0.0000        0.0000        0.0000        0.0000        0.0000        0.0000        0.0000        0.0000        0.0000        0.0000        0.0000        0.0000        0.0000        0.0000        0.0000        0.0000        0.0000        0.0000        0.0000        0.0000        0.0000        0.0000        0.0000        0.0000        0.0000        0.0000        0.0000        0.0000        0.0000       13.6317       17.0745       20.0011       19.2090       22.1532        0.0000       32.1626       34.6138       28.9224       26.7779       23.2591       21.9612       22.2289       15.2359       17.3066       14.6211        4.4859        3.2197        3.2562        1.4152        1.4940        1.1220        1.1354        2.6998        7.5779        2.1844        2.4429        6.5424        8.3214        3.7750        6.8164        4.7500        8.4720       11.2849       14.9265       19.9596       23.7325       25.9249       25.3565       23.3357       25.3167       24.0939       23.7214       24.5215       25.3774       25.5250       24.4708       23.0532       21.6477       21.2260       21.3525       22.2986       22.2274       22.9573       24.7574       26.6672       26.4873       27.8118       31.1609       36.2629       43.4187       47.5186       51.2191       53.1938       50.5829       53.5177        0.0000        0.0000        0.0000        0.0000
        0.0000        0.0000        0.0000        0.0000        0.0000        0.0000        0.0000        0.0000        0.0000        0.0000        0.0000        0.0000        0.0000        0.0000        0.0000        0.0000        0.0000        0.0000        0.0000        0.0000        0.0000        0.0000        0.0000        0.0000        0.0000        0.0000        0.0000        0.0000        0.0000        0.0000        0.0000        0.0000        0.0000        0.0000        0.0000        0.0000        0.0000       59.6007       53.5763       48.5321       47.2118       42.0034       37.3843       29.4138       27.7145       22.7247       19.9240       14.3947       12.9035       11.7725       10.3190       14.6229       15.6753       19.9465       13.9175       16.2828       13.2393       11.5254       11.2437       19.6256       22.2620       25.0415       24.4727       23.1520       23.5050       22.2178       19.9545       18.1717       17.9882       15.4652       12.4617       11.3121        8.8504        0.0000        0.0000        0.0000        0.0000        0.0000        0.0000        0.0000        0.0000        0.0000        0.0000        0.0000        0.0000        0.0000        0.0000        0.0000        0.0000        0.0000        0.0000        0.0000        0.0000        0.0000        0.0000        0.0000        0.0000        0.0000        0.0000        0.0000        0.0000        0.0000        0.0000        0.0000        0.0000        0.0000        0.0000        0.0000        0.0000        0.0000        0.0000        0.0000        0.0000        0.0000        0.0000        0.0000        0.0000        0.0000        0.0000        0.0000        0.0000        0.0000        0.0000        0.0000        0.0000        0.0000        0.0000        0.0000        0.0000        0.0000        0.0000        0.0000        0.0000        0.0000        0.0000        0.0000        0.0000        0.0000        0.0000        0.0000        0.0000        0.0000        0.0000        0.0000        0.0000        0.0000        0.0000        0.0000        0.0000        0.0000        0.0000        0.0000        0.0000        0.0000        0.0000        0.0000        0.0000        0.0000        0.0000        0.0000        0.0000        0.0000        0.0000        0.0000        0.0000        0.0000        0.0000        0.0000        0.0000        0.0000        0.0000        0.0000        0.0000        0.0000        0.0000       12.2906       12.7401       11.1823        9.2438       13.4305       16.8329       21.1113       21.0928       21.7189       25.0295       27.5412       32.1710       25.3285       25.8516       22.7731       21.5222       24.9532       10.4578        7.8250       10.3544        5.7385        3.9180        2.1121        1.9983        4.3958        3.4102        4.2825        1.9340       24.3453        5.4227        0.9680       12.8131        6.1217       10.4850        3.1923        6.2553        8.2732       10.6330       15.1442       20.5390       25.9447       27.2833       23.7012       20.9218       21.6880       21.5269       21.0047       23.1106       25.5465       25.2952       23.2721       22.4276       20.9466       21.4272       21.3844       23.2798       22.1462       22.8508       24.1731       25.9566       27.1067       28.5684       31.3888       35.8017       42.8818       47.5004       50.6875       51.5769       50.9173        0.0000        0.0000        0.0000        0.0000        0.0000
        0.0000        0.0000        0.0000        0.0000        0.0000        0.0000        0.0000        0.0000        0.0000        0.0000        0.0000        0.0000        0.0000        0.0000        0.0000        0.0000        0.0000        0.0000        0.0000        0.0000        0.0000        0.0000        0.0000        0.0000        0.0000        0.0000        0.0000        0.0000        0.0000        0.0000        0.0000        0.0000        0.0000        0.0000        0.0000        0.0000       60.8815       55.7824       51.7670       48.1675       43.1109       39.2184       33.9738       26.7792       22.6218       18.6659       16.1772       13.5031       11.7704        9.6874       10.5984       14.0468       13.8988       15.1758       17.3503       13.5216       13.2694       12.3672       11.7960       21.6124       27.2448       25.4183       26.2966       23.1090       23.0648       21.9080       19.8887       19.3251       18.6663       17.3799       16.0327       10.9432        0.0000        0.0000        0.0000        0.0000        0.0000        0.0000        0.0000        0.0000        0.0000        0.0000        0.0000        0.0000        0.0000        0.0000        0.0000        0.0000        0.0000        0.0000        0.0000        0.0000        0.0000        0.0000        0.0000        0.0000        0.0000        0.0000        0.0000        0.0000        0.0000        0.0000        0.0000        0.0000        0.0000        0.0000        0.0000        0.0000        0.0000        0.0000        0.0000        0.0000        0.0000        0.0000        0.0000        0.0000        0.0000        0.0000        0.0000        0.0000        0.0000        0.0000        0.0000        0.0000        0.0000        0.0000        0.0000        0.0000        0.0000        0.0000        0.0000        0.0000        0.0000        0.0000        0.0000        0.0000        0.0000        0.0000        0.0000        0.0000        0.0000        0.0000        0.0000        0.0000        0.0000        0.0000        0.0000        0.0000        0.0000        0.0000        0.0000        0.0000        0.0000        0.0000        0.0000        0.0000        0.0000        0.0000        0.0000        0.0000        0.0000        0.0000        0.0000        0.0000        0.0000        0.0000        0.0000        0.0000        0.0000        0.0000        0.0000        0.0000        9.7509       11.8420        9.3301       10.6591       10.0255        9.4768        8.3210       12.2811       15.5877       20.2439       24.3670       24.8179       23.7616       24.9304       27.0664       23.5835       25.3063       22.7831       17.8041       20.3652       20.8708       19.8496       11.1459        6.9239        1.0120        0.8255        2.8831        1.0215        3.4730        4.2460        3.1525        9.1733       18.5655        2.5027        9.2224        6.7933        6.7871        4.0410        5.0434       11.1899       12.7527       16.2676       20.8938       24.4594       28.3452       25.1796       21.6528       21.1560       20.3142       21.2859       22.1147       24.6416       25.0975       22.6876       22.9786       22.2345       21.4787       21.4793       22.2440       22.0553       23.3792       24.9976       26.5658       28.1873       29.9132       33.2995       38.0747       44.6643       49.6719       52.8406       53.9487       55.7269        0.0000        0.0000        0.0000        0.0000        0.0000
        0.0000        0.0000        0.0000        0.0000        0.0000        0.0000        0.0000        0.0000        0.0000        0.0000        0.0000        0.0000        0.0000        0.0000        0.0000        0.0000        0.0000        0.0000        0.0000        0.0000        0.0000        0.0000        0.0000        0.0000        0.0000        0.0000        0.0000        0.0000        0.0000        0.0000        0.0000        0.0000        0.0000        0.0000        0.0000       56.2485       51.8712       45.5378       41.8562       36.7133       33.3519       30.4931       27.4840       22.0264       18.7401       16.1191       14.2056       12.6914       11.9471       11.0222       11.5649       19.9423       14.9655       14.0233       20.8807       16.0096       12.2201       13.3600       14.1726       22.7851       28.9581       25.9220       26.4620       26.2360       24.3946       25.6269       21.9333       19.7027       18.1485       16.3445       15.5564       11.7009        0.0000        0.0000        0.0000        0.0000        0.0000        0.0000        0.0000        0.0000        0.0000        0.0000        0.0000        0.0000        0.0000        0.0000        0.0000        0.0000        0.0000        0.0000        0.0000        0.0000        0.0000        0.0000        0.0000        0.0000        0.0000        0.0000        0.0000        0.0000        0.0000        0.0000        0.0000        0.0000        0.0000        0.0000        0.0000        0.0000        0.0000        0.0000        0.0000        0.0000        0.0000        0.0000        0.0000        0.0000        0.0000        0.0000        0.0000        0.0000        0.0000        0.0000        0.0000        0.0000        0.0000        0.0000        0.0000        0.0000        0.0000        0.0000        0.0000        0.0000        0.0000        0.0000        0.0000        0.0000        0.0000        0.0000        0.0000        0.0000        0.0000        0.0000        0.0000        0.0000        0.0000        0.0000        0.0000        0.0000        0.0000        0.0000        0.0000        0.0000        0.0000        0.0000        0.0000        0.0000        0.0000        0.0000        0.0000        0.0000        0.0000        0.0000        0.0000        0.0000        0.0000        0.0000        0.0000        0.0000        0.0000        0.0000        0.0000        7.6515        7.4193        7.2371        7.0220        5.7181        7.3097        8.7722       10.7790       13.7262       17.0602       19.5305       20.5773       21.1506       20.2531       20.1673       22.5049       21.7014       18.2007       14.6051       13.2046       14.5602       14.8200       10.6425        8.5837        3.8442        1.6949        0.5009        0.0348        0.0000        1.0086        2.8876        3.0139        8.6797       29.2891       10.9703        2.3311        7.8828        2.9625        3.5201        4.7316       10.2630       12.4436       14.5547       18.0479       21.7986       24.5019       25.0285       25.8569       22.6606       21.6420       23.2730       23.2595       25.7395       26.6742       25.5321       23.9566       21.7921       21.5159       23.3045       24.8508       21.8121       23.2370       25.8815       28.4122       30.1725       31.5019       35.6435       42.8819       51.3875       58.3531       62.8690       69.6496       66.5094        0.0000        0.0000        0.0000        0.0000        0.0000
        0.0000        0.0000        0.0000        0.0000        0.0000        0.0000        0.0000        0.0000        0.0000        0.0000        0.0000        0.0000        0.0000        0.0000        0.0000        0.0000        0.0000        0.0000        0.0000        0.0000        0.0000        0.0000        0.0000        0.0000        0.0000        0.0000        0.0000        0.0000        0.0000        0.0000        0.0000        0.0000        0.0000        0.0000        0.0000       29.2684       28.2518       26.4518       25.2425       25.1661       23.8787       23.5860       21.7813       19.7560       17.3944       14.6992       13.7427       18.3952       18.5059       29.9549       58.6014       62.0013       67.9547       17.9741       22.6718       28.6543       25.1678       24.5643       24.4552       17.7204       19.1704       19.3983       20.8929       25.7761       26.3528       27.6813       23.1710       23.2118       21.1043       20.3518       18.5242       15.6393        0.0000        0.0000        0.0000        0.0000        0.0000        0.0000        0.0000        0.0000        0.0000        0.0000        0.0000        0.0000        0.0000        0.0000        0.0000        0.0000        0.0000        0.0000        0.0000        0.0000        0.0000        0.0000        0.0000        0.0000        0.0000        0.0000        0.0000        0.0000        0.0000        0.0000        0.0000        0.0000        0.0000        0.0000        0.0000        0.0000        0.0000        0.0000        0.0000        0.0000        0.0000        0.0000        0.0000        0.0000        0.0000        0.0000        0.0000        0.0000        0.0000        0.0000        0.0000        0.0000        0.0000        0.0000        0.0000        0.0000        0.0000        0.0000        0.0000        0.0000        0.0000        0.0000        0.0000        0.0000        0.0000        0.0000        0.0000        0.0000        0.0000        0.0000        0.0000        0.0000        0.0000        0.0000        0.0000        0.0000        0.0000        0.0000        0.0000        0.0000        0.0000        0.0000        0.0000        0.0000        0.0000        0.0000        0.0000        0.0000        0.0000        0.0000        0.0000        0.0000        0.0000        0.0000        0.0000        0.0000        0.0000        0.0000        8.5648        5.7716        5.1350        4.6399        5.8077        6.0783        6.3689        9.8434       12.9270       18.0827       19.9002       16.9072       12.7990       13.5654       14.2641       11.4793       15.5708       11.1230       10.3982       11.0808       14.6313       11.7962       16.1132        7.3295        5.1010        4.1681        1.5642        0.0000        0.0000        0.1444        0.5535        0.5729       19.2386        1.9702        3.0710       13.0075        3.1890        3.9423        4.9874        7.3078        9.0844       12.0546       14.7710       14.7615       17.4683       19.8055       22.8802       22.9379       29.3108       27.9649       25.8287       26.7054       26.7096       25.3722       26.1602       26.7855       26.5933       20.2158       19.8564       20.0123       20.6489       17.7242       18.5244       20.4185       23.7732       29.4655       32.7516       38.9903       46.4501       62.2042       71.3033       79.4245       86.7956        0.0000        0.0000        0.0000        0.0000        0.0000        0.0000
        0.0000        0.0000        0.0000        0.0000        0.0000        0.0000        0.0000        0.0000        0.0000        0.0000        0.0000        0.0000        0.0000        0.0000        0.0000        0.0000        0.0000        0.0000        0.0000        0.0000        0.0000        0.0000        0.0000        0.0000        0.0000        0.0000        0.0000        0.0000        0.0000        0.0000        0.0000        0.0000        0.0000        0.0000        0.0000       27.9523       22.0024       17.2530       18.8785       21.6194       21.0863       20.1312       15.5308       14.9495       15.2048       15.7734       16.7004       17.9077       13.6903       30.4065       42.7126       48.6610       34.4800       16.0319       22.6705       26.0507       13.9810       18.8772       12.6380       15.2619       15.8834       19.7977       19.6659       26.5226       27.8853       23.7318       21.1044       24.6257       23.2766       20.9506       18.4641        0.0000        0.0000        0.0000        0.0000        0.0000        0.0000        0.0000        0.0000        0.0000        0.0000        0.0000        0.0000        0.0000        0.0000        0.0000        0.0000        0.0000        0.0000        0.0000        0.0000        0.0000        0.0000        0.0000        0.0000        0.0000        0.0000        0.0000        0.0000        0.0000        0.0000        0.0000        0.0000        0.0000        0.0000        0.0000        0.0000        0.0000        0.0000        0.0000        0.0000        0.0000        0.0000        0.0000        0.0000        0.0000        0.0000        0.0000        0.0000        0.0000        0.0000        0.0000        0.0000        0.0000        0.0000        0.0000        0.0000        0.0000        0.0000        0.0000        0.0000        0.0000        0.0000        0.0000        0.0000        0.0000        0.0000        0.0000        0.0000        0.0000        0.0000        0.0000        0.0000        0.0000        0.0000        0.0000        0.0000        0.0000        0.0000        0.0000        0.0000        0.0000        0.0000        0.0000        0.0000        0.0000        0.0000        0.0000        0.0000        0.0000        0.0000        0.0000        0.0000        0.0000        0.0000        6.5537        6.6087        0.0000        7.4474        7.2623        6.5586        4.5148        3.9492        3.6071        4.2190        9.6201       43.2451       29.3380       16.8058        7.2010       10.9287       11.9200       10.1999       10.3759        7.1376        7.0396        7.7727        5.5652        7.8399        8.6212        6.6126       10.0769        9.0420        5.0719        3.8094        2.0798        1.8702        0.5859        0.0000        0.1600        1.7404        2.3853       29.8748        6.0701        4.5540        3.5509        4.7833        4.0733        5.6342        8.0409       12.2475       11.8493       15.8790       22.1034       25.4370       26.1525       30.5242       26.5154       31.7395       32.5329       29.8163       29.2114       28.7055       30.5884       29.5139       30.7717       30.0917       24.8502       21.9697       20.8369       23.3764       20.0852       21.2813       26.3194       31.1293       33.9330       37.1621       41.2399       49.7373       67.7346       76.4909       84.8396        0.0000        0.0000        0.0000        0.0000        0.0000        0.0000        0.0000
        0.0000        0.0000        0.0000        0.0000        0.0000        0.0000        0.0000        0.0000        0.0000        0.0000        0.0000        0.0000        0.0000        0.0000        0.0000        0.0000        0.0000        0.0000        0.0000        0.0000        0.0000        0.0000        0.0000        0.0000        0.0000        0.0000        0.0000        0.0000        0.0000      104.1829       91.6325       61.3673       50.4387       40.7888       35.1786       19.4190       16.7491       12.6252       11.2362       14.9799       19.1387       18.9214       12.3073       11.5840       13.3505       14.4985       12.1254       10.7917       13.4655       14.5359       14.5019       19.6744       12.4212       11.1240       20.6844       19.4910       17.3730       14.6819       12.5607       15.7150       17.7737       24.4143       22.9418       23.4290       32.4573       23.6128       21.0028       26.0568       28.5099       27.5854       20.2063       17.3402       15.1745        0.0000        0.0000        0.0000        0.0000        0.0000        0.0000        0.0000        0.0000        0.0000        0.0000        0.0000        0.0000        0.0000        0.0000        0.0000        0.0000        0.0000        0.0000        0.0000        0.0000        0.0000        0.0000        0.0000        0.0000        0.0000        0.0000        0.0000        0.0000        0.0000        0.0000        0.0000        0.0000        0.0000        0.0000        0.0000        0.0000        0.0000        0.0000        0.0000        0.0000        0.0000        0.0000        0.0000        0.0000        0.0000        0.0000        0.0000        0.0000        0.0000        0.0000        0.0000        0.0000        0.0000        0.0000        0.0000        0.0000        0.0000        0.0000        0.0000        0.0000        0.0000        0.0000        0.0000        0.0000        0.0000        0.0000        0.0000        0.0000        0.0000        0.0000        0.0000        0.0000        0.0000        0.0000        0.0000        0.0000        0.0000        0.0000        0.0000        0.0000        0.0000        0.0000        0.0000        0.0000        0.0000        0.0000        0.0000        0.0000        0.0000        0.0000        0.0000        6.6505        6.0081        5.8506        6.3175        6.6211        6.3701        5.6890        4.0348        3.9316        3.1506        3.5708       17.5041       52.6856       33.7004       24.5124        6.7355        7.6606       10.1466        9.6390        6.2371        4.8535        6.2394        3.9625        4.0103        2.9175        3.5994        3.3563        3.3890        5.2396        3.7042        6.2103        0.8531        0.0000        0.0000        0.0000        0.1460        1.1794        3.1498        8.9894       60.8543       39.8764       15.4751        6.2631       13.1001        7.3615       10.3682       10.8147       13.1236       17.9062       25.7679       32.2278       38.8945       33.4338       29.9697       30.1818       30.7449       30.1727       33.5892       37.0173       37.3402       35.8149       33.0513       34.8775       25.1813       22.8538       24.1286       25.7169       27.2689       29.0770       31.9636       33.1225       37.5160       43.2354       48.2408       57.1051       73.3340       80.7701        0.0000        0.0000        0.0000        0.0000        0.0000        0.0000        0.0000        0.0000
        0.0000        0.0000        0.0000        0.0000        0.0000        0.0000        0.0000        0.0000        0.0000        0.0000        0.0000        0.0000        0.0000        0.0000        0.0000        0.0000        0.0000        0.0000        0.0000        0.0000        0.0000        0.0000        0.0000        0.0000        0.0000        0.0000       80.3036       87.0491       89.9753       86.5932       77.2911       53.8655       45.1476       37.2916       30.2251       15.2336       12.8825        8.6298        8.0242       11.1592       11.7030       11.3715       11.6432       12.5659       13.0050       10.9456       10.3945       10.1946       11.4245       14.3158       12.6330       28.1791       32.8621       10.1317       22.0558       18.8605       19.7552       18.3564       18.1360       15.5541       14.6419       17.4687       15.6201       17.6909       18.2148       18.9014       17.6583       21.2318       20.1438       20.5571       18.6907       15.2335       13.3681       11.9371       10.2441        6.1724        4.7089        3.8361        3.4361        2.2735        2.2373        2.0341        0.0000        0.0000        0.0000        0.0000        0.0000        0.0000        0.0000        0.0000        0.0000        0.0000        0.0000        0.0000        0.0000        0.0000        0.0000        0.0000        0.0000        0.0000        0.0000        0.0000        0.0000        0.0000        0.0000        0.0000        0.0000        0.0000        0.0000        0.0000        0.0000        0.0000        0.0000        0.0000        0.0000        0.0000        0.0000        0.0000        0.0000        0.0000        0.0000        0.0000        0.0000        0.0000        0.0000        0.0000        0.0000        0.0000        0.0000        0.0000        0.0000        0.0000        0.0000        0.0000        0.0000        0.0000        0.0000        0.0000        0.0000        0.0000        0.0000        0.0000        0.0000        0.0000        0.0000        0.0000        0.0000        0.0000        0.0000        0.0000        0.0000        0.0000        0.0000        5.8076        7.0583        6.9397        6.3357        5.8493        0.0000        0.0000        0.0000        0.0000        7.2868        6.1327        6.6400        6.2897        6.2471        6.3593        5.9737        5.9436        5.3628        4.3290        3.9001        3.8349        4.7768        3.7939        6.0383        6.5951        4.6439        6.6459        7.1628        6.2875        5.0276        5.8041        9.3697        4.3160        2.9308        2.1318        3.6228        3.0111        2.2006        2.8651        3.5686        1.1804        6.7502        4.6968        0.6392        0.0000        0.0000        0.1041        0.5091        1.9187        5.9783       32.1505       26.4701        7.0964        8.8899        7.4322        8.4407        8.2770        9.9561       16.2005       23.3135       23.9113       25.4142       24.7360       24.4149       28.5633       28.0396       32.3837       33.8515       31.0479       31.0464       35.4492       37.0868       35.1099       38.4559       29.0313       28.6550       29.5954       32.5747       32.4882       30.1642       31.4180       38.1331       46.5157       51.0823       57.0990       60.3415       77.3450       81.2961        0.0000        0.0000        0.0000        0.0000        0.0000        0.0000        0.0000        0.0000
        0.0000        0.0000        0.0000        0.0000        0.0000        0.0000        0.0000        0.0000        0.0000        0.0000        0.0000        0.0000        0.0000        0.0000        0.0000        0.0000        0.0000        0.0000        0.0000        0.0000        0.0000        0.0000        0.0000        0.0000        0.0000       56.3914       60.5734       51.6884       49.0668       47.3184       42.7961       43.7367       39.5149       32.6043       26.3761       17.8049       14.4025       11.6068       11.7250        9.4181       10.3919       11.5956       13.9862       12.8198       20.9050       17.5550       17.3219       12.8804       15.3596       12.9710       12.9010       16.8102       26.2081       11.8753       16.2031       25.0752       22.2083       23.7186       12.1060       11.5366       12.1687       15.0238       13.7903       14.0251       13.2989       12.9938       13.3036       17.1757       16.1817       15.7093       14.5913       13.8189       13.2569       10.7657        9.1848        5.6756        4.3856        3.9990        3.9639        3.7465        3.3622        3.0733        2.7362        2.0670        0.0000        0.0000        0.0000        0.0000        0.0000        0.0000        0.0000        0.0000        0.0000        0.0000        0.0000        0.0000        0.0000        0.0000        0.0000        0.0000        0.0000        0.0000        0.0000        0.0000        0.0000        0.0000        0.0000        0.0000        0.0000        0.0000        0.0000        0.0000        0.0000        0.0000        0.0000        0.0000        0.0000        0.0000        0.0000        0.0000        0.0000        0.0000        0.0000        0.0000        0.0000        0.0000        0.0000        0.0000        0.0000        0.0000        0.0000        0.0000        0.0000        0.0000        0.0000        0.0000        0.0000        0.0000        0.0000        0.0000        0.0000        0.0000        0.0000        0.0000        0.0000        0.0000        0.0000        0.0000        0.0000        0.0000        0.0000        0.0000        3.2983        3.8094        4.7146        6.6202        6.7955        7.7868        6.4821        6.7056        6.1544        6.5830        5.7120        6.5512        7.5660        6.0626        5.5054        5.3766        5.0987        5.4016        4.8396        4.8887        5.0451        5.0727        6.0634        5.3748        4.9688        5.6483        6.1171        8.2600        5.9870        5.2070        5.4757        5.3899        3.5621        1.9358        2.4462        1.3201        1.0231        0.9187        0.2513        0.4985        0.9961        1.0736        0.7946        3.4908        0.3884        1.2181       13.0089        0.7666        0.8232       14.1016       12.5273        4.1205        4.9786        9.1360        8.6957        9.3584        9.5735       11.1986       14.9088       15.6344       23.1548       23.5006       21.4120       26.5976       25.0480       26.0273       37.0430       38.3630       34.7025       30.0078       31.6277       36.4172       42.8094       39.7687       39.6287       39.8922       43.6525       46.2667       48.0188       44.9624       41.2521       45.1625        0.0000        0.0000       74.8856       74.7909       77.3058       75.1959        0.0000        0.0000        0.0000        0.0000        0.0000        0.0000        0.0000        0.0000        0.0000
        0.0000        0.0000        0.0000        0.0000        0.0000        0.0000        0.0000        0.0000        0.0000        0.0000        0.0000        0.0000        0.0000        0.0000        0.0000        0.0000        0.0000        0.0000        0.0000        0.0000        0.0000        0.0000        0.0000        0.0000        0.0000        0.0000       46.9767       38.2735       36.8598       35.5182       34.9340       39.2671       35.2838       29.3157       24.4157       16.2733       12.6915       10.3890       10.0685        7.2759        8.1115        7.9708       13.4521       16.2854       21.9891       20.7997       20.2817       15.6055       15.3419       14.1488       13.3719       13.7708       18.7964       13.1483       11.4245       10.3394        9.3849       11.2504       14.1849       17.2207       21.6218       16.2707       16.1591       15.6243       15.4731       15.8334       19.0739       18.2694       16.0612       15.1565       14.2587       13.1851       11.7663       10.2437        9.6803        7.2675        4.9042        3.7816        3.7253        2.5126        3.4558        2.9757        2.5261        1.4446        1.3797        1.7817        0.0000        0.0000        0.0000        0.0000        0.0000        0.0000        0.0000        0.0000        0.0000        0.0000        0.0000        0.0000        0.0000        0.0000        0.0000        0.0000        0.0000        0.0000        0.0000        0.0000        0.0000        0.0000        0.0000        0.0000        0.0000        0.0000        0.0000        0.0000        0.0000        0.0000        0.0000        0.0000        0.0000        0.0000        0.0000        0.0000        0.0000        0.0000        0.0000        0.0000        0.0000        0.0000        0.0000        0.0000        0.0000        0.0000        0.0000        0.0000        0.0000        0.0000        0.0000        0.0000        0.0000        0.0000        0.0000        0.0000        0.0000        0.0000        0.0000        0.0000        0.0000        0.0000        0.0000        0.0000        0.0000        0.0000        1.3073        2.5176        2.8625        4.9801        5.3848        6.4028        5.6175        5.8431        7.1290        5.2322        4.0939        4.1223        4.1698        4.3422        4.5617        5.0503        4.4677        4.7959        4.5776        4.5603        4.3485        4.5762        4.8480        6.1076        5.1298        5.5066        6.9439        7.1313        5.2754        4.2426        5.4733        3.9896        1.9829        1.7031        1.5558        0.8199        0.8236        0.2181        0.8279        0.2952        0.5633       12.6507        1.3881        3.4486        0.0000        1.9551        1.8670        1.2014        0.9913        4.9120        0.7736        2.5309        6.6495       10.4745        9.3277        9.5103       11.2712       13.5839       14.9160       15.2560       19.0711       20.6768       19.5185       24.0843       27.2364       32.9294       39.3300       38.6374       35.9586       35.1198       34.5302       33.7495       39.6875       41.7435       42.5939       47.1311       47.8744       48.9652       52.7227       54.3488       52.2894        0.0000        0.0000        0.0000        0.0000        0.0000        0.0000        0.0000        0.0000        0.0000        0.0000        0.0000        0.0000        0.0000        0.0000        0.0000        0.0000
        0.0000        0.0000        0.0000        0.0000        0.0000        0.0000        0.0000        0.0000        0.0000        0.0000        0.0000        0.0000        0.0000        0.0000        0.0000        0.0000        0.0000        0.0000        0.0000        0.0000        0.0000        0.0000        0.0000        0.0000        0.0000        0.0000        0.0000       32.8126       31.2602       30.6318       29.4924       33.1577       34.0094       30.7042       25.7711       16.9432       13.2065       10.8885       10.5015        8.5537        6.7815        7.2118       11.6121       19.6009       21.1803       19.6320       18.3028       14.0057       19.2380       13.4257       14.4039       17.3216       12.7828       15.4263       16.2761       15.3629       14.5500       13.8000       16.3701       20.6842       18.9949       17.3839       18.8771       29.4259       23.0159       16.7353       18.8138       18.7971       16.2402       14.2607       11.9881       10.8618       10.0209        9.8679       10.6477        6.8723        5.1564        3.7711        3.6905        3.0238        2.1164        1.2383        2.4641        2.0292        2.1277        1.5964        1.4904        0.9965        0.5994        0.6033        0.0000        0.0000        0.0000        0.0000        0.0000        0.0000        0.0000        0.0000        0.0000        0.0000        0.0000        0.0000        0.0000        0.0000        0.0000        0.0000        0.0000        0.0000        0.0000        0.0000        0.0000        0.0000        0.0000        0.0000        0.0000        0.0000        0.0000        0.0000        0.0000        0.0000        0.0000        0.0000        0.0000        0.0000        0.0000        0.0000        0.0000        0.0000        0.0000        0.0000        0.0000        0.0000        0.0000        0.0000        0.0000        0.0000        0.0000        0.0000        0.0000        0.0000        0.0000        0.0000        0.0000        0.0000        0.0000        0.0000        0.0000        0.0000        0.0000        0.0000        0.0000        1.0734        0.7690        1.2862        1.5839        2.2293        3.7426        4.3041        4.2663        4.7178        4.9981        4.7597        4.3388        4.6272        3.5870        4.1410        3.9883        4.6260        5.0955        5.2346        4.5216        3.9514        3.8337        3.8836        4.0865        4.6100        5.8512        5.3172        5.5241        4.4851        4.7484        3.8370        2.3202        2.3833        0.9854        1.1401        0.5571        0.3647        0.0088        0.6280        1.3943        5.4449       16.3842        1.2480        1.6248        1.2749        1.7170        1.4009        2.4988        1.1148        0.9496        1.0051        0.8580        3.9068        6.0135       13.4688       17.1727        9.6890       12.0215       16.6305       26.3544       23.4566       18.4107       18.8470       20.6572       25.4207       30.5713       35.6919       36.4454       36.5226       36.2907       39.5723       38.1196       37.3648       38.4748       40.2660       42.5460       46.0545       47.9798       49.0254       51.3308       52.5270       54.3557        0.0000        0.0000        0.0000        0.0000        0.0000        0.0000        0.0000        0.0000        0.0000        0.0000        0.0000        0.0000        0.0000        0.0000        0.0000        0.0000
        0.0000        0.0000        0.0000        0.0000        0.0000        0.0000        0.0000        0.0000        0.0000        0.0000        0.0000        0.0000        0.0000        0.0000        0.0000        0.0000        0.0000        0.0000        0.0000        0.0000        0.0000        0.0000        0.0000        0.0000        0.0000        0.0000        0.0000       32.7281       30.8578       30.4095       34.2611       38.0583       33.9004       32.2854       27.4345       21.0593       16.7507       13.0684       11.9116        9.8109        6.4618        5.1412       10.3254       14.3704       15.1919       13.7399       12.5980       11.5342       14.4512       15.7151       17.8940       16.0079       13.7841       13.1293       12.5044       12.6670        8.7243        7.9694       12.3838       17.0706       16.4532       14.5528       16.1755       22.3616       20.1084       14.3575       13.3669       13.0510       13.3647       11.6075       10.1802       10.1699       10.6412       14.8427       14.6882       13.7252        6.9442        4.5872        4.8359        3.7103        4.2378        4.9080        7.2151        3.3349        2.2018        1.5409        1.7392        1.2769        0.7286        0.6480        0.0000        0.0000        0.0000        0.0000        0.0000        0.0000        0.0000        0.0000        0.0000        0.0000        0.0000        0.0000        0.0000        0.0000        0.0000        0.0000        0.0000        0.0000        0.0000        0.0000        0.0000        0.0000        0.0000        0.0000        0.0000        0.0000        0.0000        0.0000        0.0000        0.0000        0.0000        0.0000        0.0000        0.0000        0.0000        0.0000        0.0000        0.0000        0.0000        0.0000        0.0000        0.0000        0.0000        0.0000        0.0000        0.0000        0.0000        0.0000        0.0000        0.0000        0.0000        0.0000        0.0000        0.0000        0.0000        0.0000        0.0000        0.0000        0.0000        0.0000        0.0000        0.0000        0.9899        0.9247        1.1403        1.7362        2.8990        4.6603        3.5286        3.9912        4.3974        3.6024        3.4937        3.0294        3.5107        3.8066        4.0822        4.5572        4.2675        4.0875        3.8934        3.9233        4.3413        4.2486        5.2160        5.0280        5.2637        5.5998        5.0050        4.8565        5.2978        3.5894        3.4149        1.7970        1.2095        1.2800        0.7003        0.3152        0.7089        0.9795        1.8317        3.2878        5.0180        2.7343        1.9723        2.3418        2.5670        3.2240        3.5646        1.0745        0.5194        1.5983        1.5453        4.3415        5.4977        6.7710       11.2455       12.2337       13.6227       16.4468       18.7686       20.5427       19.6952       21.0287       23.2317       29.3760       35.4467       39.7463       44.8708       43.1751       41.2482       40.1495       40.5561       37.3314       37.1206       35.6858       37.4515       41.7473       45.9290       48.1873       49.1162       47.9643       51.3155        0.0000        0.0000        0.0000        0.0000        0.0000        0.0000        0.0000        0.0000        0.0000        0.0000        0.0000        0.0000        0.0000        0.0000        0.0000        0.0000
        0.0000        0.0000        0.0000        0.0000        0.0000        0.0000        0.0000        0.0000        0.0000        0.0000        0.0000        0.0000        0.0000        0.0000        0.0000        0.0000        0.0000        0.0000        0.0000        0.0000        0.0000        0.0000        0.0000        0.0000        0.0000        0.0000        0.0000        0.0000       36.6276       34.9302       35.7639       37.2547       37.7698       37.6947       31.9410       28.3175       22.4596       19.4478       17.7520       17.6683       18.2746       13.9648       15.4196       16.9549       21.4115       16.0443       12.4232       11.5709       13.4457       15.4325       13.4996       11.8124       12.1740       12.9258       17.6863       14.8915       13.4570       13.0627       13.3810       13.0961       14.1736       10.5431       10.9692       13.3141       11.5379        9.5312        8.3376        9.0675        8.5668        7.5088        8.7440        7.1934        6.1808        8.8935        9.2786        6.4085        5.5925        6.2945        5.4856        5.3189        5.5935        5.3899        4.3615        3.8261        3.8753        4.2520        3.8933        3.7988        4.6125        3.9172        3.5567        0.0000        0.0000        0.0000        0.0000        0.0000        0.0000        0.0000        0.0000        0.0000        0.0000        0.0000        0.0000        0.0000        0.0000        0.0000        0.0000        0.0000        0.0000        0.0000        0.0000        0.0000        0.0000        0.0000        0.0000        0.0000        0.0000        0.0000        0.0000        0.0000        0.0000        0.0000        0.0000        0.0000        0.0000        0.0000        0.0000        0.0000        0.0000        0.0000        0.0000        0.0000        0.0000        0.0000        0.0000        0.0000        0.0000        0.0000        0.0000        0.0000        0.0000        0.0000        0.0000        0.0000        0.0000        0.0000        0.0000        0.0000        0.0000        0.0000        0.0000        0.0000        0.0000        0.9209        1.0693        2.5520        2.5202        2.5262        2.2780        3.2811        4.3447        4.5753        4.0645        5.1518        5.5742        5.1647        5.0745        4.4714        4.3043        4.5944        4.5136        5.1403        5.4512        6.1645        5.2522        4.3587        4.4140        4.2287        4.2003        4.0962        3.5454        3.0360        2.8538        3.1408        1.7993        1.4925        1.2569        1.1509        1.4498        1.2861        2.0406        0.9383        0.4313        1.3145        1.4138        1.8364        2.2725        2.7917        3.3054        2.5778        1.7694        2.6673        4.4146        6.7533        7.9837        9.8350       11.4894       14.9317       17.6576       19.5337       22.9375       19.3770       23.5830       24.6471       27.1590       38.7420       46.8974       50.0292       46.6652       44.5533       41.5137       41.6451       42.3970       40.8588       37.5395       34.4894       36.6355       37.9924       37.9498       39.2842       40.5438       41.4068       44.0027        0.0000        0.0000        0.0000        0.0000        0.0000        0.0000        0.0000        0.0000        0.0000        0.0000        0.0000        0.0000        0.0000        0.0000        0.0000        0.0000
        0.0000        0.0000        0.0000        0.0000        0.0000        0.0000        0.0000        0.0000        0.0000        0.0000        0.0000        0.0000        0.0000        0.0000        0.0000        0.0000        0.0000        0.0000        0.0000        0.0000        0.0000        0.0000        0.0000        0.0000        0.0000        0.0000        0.0000        0.0000       38.9329       36.4876       35.2830       38.2550       38.2711       37.1595       34.0185       28.3347       22.8854       23.8173       19.6902       14.1315       13.8838       13.7555       11.0419       15.2674       15.6812       12.5330        8.0462        9.1456       10.8711       13.8380       12.7446       11.4148       12.5221       12.2366       13.8715       15.4387       14.7809       13.7154       13.5280       10.7923        9.3725        8.3985       11.5266       11.1427        9.6845        8.5705        8.8704       10.6835        9.3598        7.6942        6.0260        4.3750        3.7231        3.5686        5.1387        5.1658        5.6565        5.0190        4.9261        4.6138        4.1943        4.4139        4.5186        4.7703        4.4552        4.1965        4.1856        2.1603        2.0669        2.3543        1.4874        0.0000        0.0000        0.0000        0.0000        0.0000        0.0000        0.0000        0.0000        0.0000        0.0000        0.0000        0.0000        0.0000        0.0000        0.0000        0.0000        0.0000        0.0000        0.0000        0.0000        0.0000        0.0000        0.0000        0.0000        0.0000        0.0000        0.0000        0.0000        0.0000        0.0000        0.0000        0.0000        0.0000        0.0000        0.0000        0.0000        0.0000        0.0000        0.0000        0.0000        0.0000        0.0000        0.0000        0.0000        0.0000        0.0000        0.0000        0.0000        0.0000        0.0000        0.0000        0.0000        0.0000        0.0000        0.0000        0.0000        0.0000        0.0000        0.0000        0.0000        0.7559        0.6595        2.0519        1.4179        2.1052        2.0369        2.2254        3.0224        4.5110        2.9290        3.6585        4.5001        5.4955        5.4856        5.0682        4.6123        4.5985        4.8173        4.5372        5.2449        5.1878        4.9527        4.2867        3.9443        3.5538        3.8221        5.1427        6.5409        5.2599        3.4067        2.9990        2.9005        2.7069        2.2500        2.3262        2.1910        1.6570        1.6441        1.2289        1.3214        0.4481        1.1327        3.4629        5.5817        1.1087        1.0889        3.1489        4.7212        3.4477        3.0215        4.0935        5.4455        8.8705        9.5761       11.1602       13.5415       15.1548       18.4006       19.2442       21.8845       21.2046       25.9611       28.0447       37.5816       39.4732       41.8201       44.4209       45.9292       43.4352       46.0894       42.9527       39.2963       38.0813       34.3665       32.1755       32.7461       35.6318       37.6570       37.5382       38.4431       38.8934       42.6995        0.0000        0.0000        0.0000        0.0000        0.0000        0.0000        0.0000        0.0000        0.0000        0.0000        0.0000        0.0000        0.0000        0.0000        0.0000        0.0000
        0.0000        0.0000        0.0000        0.0000        0.0000        0.0000        0.0000        0.0000        0.0000        0.0000        0.0000        0.0000        0.0000        0.0000        0.0000        0.0000        0.0000        0.0000        0.0000        0.0000        0.0000        0.0000        0.0000        0.0000        0.0000        0.0000        0.0000        0.0000       39.0810       37.4456       36.5201       42.5038       42.8359       41.5334       34.0831       29.9126       31.4232       26.3891       20.1484       12.3156        9.3619        8.6090        8.2562        8.6955        6.7089        7.2744        5.9882        7.0306        7.6020        8.9750        8.8920        8.8463        9.8305       10.8112       12.1041       13.8388       14.8552       12.5566       11.9491       10.2656        9.4049        8.4587        9.2797       11.1846       11.9812        7.3181        7.3345        7.1508        6.1726        5.8680        4.3714        1.8336        1.7721        1.9441        3.0243        4.3569        4.5233        5.4348        6.2381        7.8280        6.6190        5.4514        5.2970        5.1440        4.4271        4.5570        4.9868        3.4911        3.4730        2.8768        2.1916        2.1501        0.0000        0.0000        0.0000        0.0000        0.0000        0.0000        0.0000        0.0000        0.0000        0.0000        0.0000        0.0000        0.0000        0.0000        0.0000        0.0000        0.0000        0.0000        0.0000        0.0000        0.0000        0.0000        0.0000        0.0000        0.0000        0.0000        0.0000        0.0000        0.0000        0.0000        0.0000        0.0000        0.0000        0.0000        0.0000        0.0000        0.0000        0.0000        0.0000        0.0000        0.0000        0.0000        0.0000        0.0000        0.0000        0.0000        0.0000        0.0000        0.0000        0.0000        0.0000        0.0000        0.0000        0.0000        0.0000        0.0000        0.0000        0.0000        1.2940        0.9693        0.9964        4.0290        1.5332        3.1021        2.7642        1.7293        1.8128        2.1332        2.9073        3.3667        3.3504       10.4024        4.3889        9.7311       25.1664        4.6402        3.9438        3.3595        3.4893        4.5445        5.2691        8.3984        4.5411        4.6930        4.2853        5.2483        6.1123        5.8269        4.3315        3.2401        4.8288        3.9697        4.7379        5.1620        1.7150        1.0326        1.0229        3.2489       11.9785        0.9498        1.0472        1.4873        1.1464        1.3627        1.6417        4.6073        3.4531        2.8217        4.6717        6.5650        8.1195        9.3330        9.9063       12.2113       15.2658       15.1754       17.8856       19.9225       23.2847       23.8945       30.1545       34.9349       38.7242       38.2914       44.3482       48.4866       50.1371       47.1446       46.2940       41.6747       37.7372       34.4784       31.4505       30.7382       30.7325       32.3522       33.6250       35.5660       37.2353       38.5131       41.1937       46.2995        0.0000        0.0000        0.0000        0.0000        0.0000        0.0000        0.0000        0.0000        0.0000        0.0000        0.0000        0.0000        0.0000        0.0000        0.0000
        0.0000        0.0000        0.0000        0.0000        0.0000        0.0000        0.0000        0.0000        0.0000        0.0000        0.0000        0.0000        0.0000        0.0000        0.0000        0.0000        0.0000        0.0000        0.0000        0.0000        0.0000        0.0000        0.0000        0.0000        0.0000        0.0000        0.0000       42.5709       40.3200       38.9178       39.0431       39.5291       39.6462       36.9627       31.2661       26.5044       24.2520       17.7564       14.7708        9.2868       10.0432        7.0831        8.0186        5.9504        4.4774        4.1376        3.4504        4.1054        5.7888        5.3171        6.3484        6.6180        7.6567        8.2984        9.3013       11.3737       13.6864       11.1343        9.9726        9.4379       14.4272       10.1768        7.4608        6.9059        6.8483        5.1272        4.3566        5.3210        5.8291        5.3420        4.1523        1.8728        1.2580        2.2123        2.2135        3.2444        4.9848        5.3907        8.4722       13.9304       12.0297        8.4599        8.5156        7.6994        8.4756        6.3926        5.9378        5.4749        3.8520        2.9629        3.0920        3.2694        1.7277        0.0000        0.0000        0.0000        0.0000        0.0000        0.0000        0.0000        0.0000        0.0000        0.0000        0.0000        0.0000        0.0000        0.0000        0.0000        0.0000        0.0000        0.0000        0.0000        0.0000        0.0000        0.0000        0.0000        0.0000        0.0000        0.0000        0.0000        0.0000        0.0000        0.0000        0.0000        0.0000        0.0000        0.0000        0.0000        0.0000        0.0000        0.0000        0.0000        0.0000        0.0000        0.0000        0.0000        0.0000        0.0000        0.0000        0.0000        0.0000        0.0000        0.0000        0.0000        0.0000        0.0000        0.0000        0.0000        0.0000        1.5168        1.7225        0.9434        0.8984        1.0757        1.6883        2.3235        2.0318        1.4186        1.2055        1.7061        1.8485        2.5059        2.6854        7.8300        3.2689        3.9762        4.9615        3.5466        3.6206        2.8119        3.0072        2.5186        4.7173        6.6867        4.1738        4.7493        4.2327        4.9961        5.2978        4.7123        2.9973        3.4622        6.8005        5.5304        4.3108        2.4224        1.7738        1.9426        1.1118        0.9489        1.7462        0.6071        0.9697        1.3315        2.3557        1.7184        1.5686        4.2313        3.6594        4.1908        4.9646        5.5733        8.2100       11.7440       10.8567       12.5541       14.6142       15.4209       17.7055       19.6855       23.6223       26.9469       30.7003       34.7769       36.2909       39.8286       54.3267       59.7610       46.1042       44.2250       47.6244       45.6320       38.0612       33.0403       35.5145       32.6224       29.0949       29.3117       29.4343       31.9599       34.9283       36.4129       38.8298        0.0000        0.0000        0.0000        0.0000        0.0000        0.0000        0.0000        0.0000        0.0000        0.0000        0.0000        0.0000        0.0000        0.0000        0.0000        0.0000
        0.0000        0.0000        0.0000        0.0000        0.0000        0.0000        0.0000        0.0000        0.0000        0.0000        0.0000        0.0000        0.0000        0.0000        0.0000        0.0000        0.0000        0.0000        0.0000        0.0000        0.0000        0.0000        0.0000        0.0000        0.0000        0.0000        0.0000       47.2472       46.9670       46.0274       43.8141       39.6472       37.4222       32.9582       28.0761       18.3075       13.3970       11.1123        8.9049        6.4790        4.3179        5.5637        4.8680        3.5977        4.0578        2.3371        3.1356        2.6751        3.7811        3.7349        4.3079        3.3354        3.9269        4.6879        6.0982        6.9882        9.8128        8.5001        8.3124        6.2306        5.7364        2.4176        2.3817        3.5695        3.5653        2.2080        3.2735        3.7965        4.3650        5.0681        3.8530        3.7465        2.0903        2.5131        2.1176        2.0659        2.7189        3.6734        4.4498       17.9008       13.7736       11.0376       10.4725       12.0545       11.0146        5.2981        3.1048        1.7839        1.5390        1.5145        1.5334        2.2366        1.6029        1.5967        1.8114        2.2868        1.9943        1.7730        1.8366        1.5465        1.2898        0.0000        0.0000        0.0000        0.0000        0.0000        0.0000        1.6522        1.4771        1.3358        1.4493        0.0000        0.0000        0.0000        0.0000        0.0000        0.0000        0.0000        0.0000        0.0000        0.0000        0.0000        0.0000        0.0000        0.0000        0.0000        0.0000        0.0000        0.0000        0.0000        0.0000        0.0000        0.0000        0.0000        0.0000        0.0000        0.0000        0.0000        0.0000        0.0000        0.0000        0.0000        0.0000        0.0000        0.0000        0.0000        0.0000        1.6289        1.3018        1.4519        1.2944        1.1783        1.2321        1.3486        1.7772        1.4947        1.0434        0.9165        0.8495        0.7805        1.0259        1.6432        0.8607        2.3467        2.6898        2.3838        2.7498        2.3031        1.8934        1.7865        2.6676        2.0601        2.4946        2.3593        3.7806        5.0737        4.9851        5.5065        5.2676        3.3477        2.7660        2.7017        2.2806        1.8506        1.2173        1.8036        2.1426        0.8052        1.0567        1.2139        0.6004        0.7477        1.7933        2.0574        1.6611        1.7601        2.4419        4.5378        4.4077        3.7374        6.9241        4.4177        6.5145       11.7220        8.6201       11.5686       14.1728       14.7961       16.6896       20.4814       24.3960       30.1529       33.8532       36.1112       38.1406       44.0552       48.5086       50.8776       47.3661       46.4474       47.8914       45.7341       41.0436       31.6487       28.5679       27.7371       26.7073       25.3483       24.9116       26.3976       28.3504       30.7395       33.2679        0.0000        0.0000        0.0000        0.0000        0.0000        0.0000        0.0000        0.0000        0.0000        0.0000        0.0000        0.0000        0.0000        0.0000        0.0000        0.0000
        0.0000        0.0000        0.0000        0.0000        0.0000        0.0000        0.0000        0.0000        0.0000        0.0000        0.0000        0.0000        0.0000        0.0000        0.0000        0.0000        0.0000        0.0000        0.0000        0.0000        0.0000        0.0000        0.0000        0.0000        0.0000        0.0000       49.4939       49.9996       49.4545       47.9598       44.4044       36.2178       32.8777       29.2940       24.7586       13.7249       11.0137        9.0976        9.1501        7.8720        6.0035        5.8991        5.1528        4.6483        2.8317        2.3571        4.3595        3.2916        3.6262        3.5386        4.6171        2.7178        2.7137        3.3561        4.7743        7.0870        6.4843        8.7020        7.8677        8.4146        4.5281        1.9575        1.8529        2.2959        2.5391        3.9917        2.0461        2.2817        2.0805        2.2863        3.0362        4.2386        3.3778        2.8073        3.0543        4.1716        3.0525        3.0809        4.0241        6.4594       15.1849       14.6680       17.6955       15.9879       11.9916        3.3375        2.7294        1.0409        1.5638        0.7769        0.9371        1.7638        1.8135        1.9299        2.0062        2.3881        1.7612        1.0523        1.1635        0.8714        0.8012        1.5237        0.8567        1.2370        2.4894        5.5508        3.4731        2.0561        1.6804        1.5943        1.6634        1.7630        1.7063        1.7370        1.6623        0.0000        0.0000        0.0000        0.0000        0.0000        0.0000        0.0000        0.0000        0.0000        0.0000        0.0000        0.0000        0.0000        0.0000        0.0000        0.0000        0.0000        0.0000        0.0000        0.0000        0.0000        1.7673        1.5968        1.3876        1.4766        1.3732        1.5852        1.5243        1.1967        1.1717        1.9456        2.2094        1.4724        1.3102        1.4238        1.3106        1.2858        1.2596        1.3687        1.3002        0.7855        0.6354        0.5151        0.4919        0.5814        0.4921        0.3678        0.3404        1.2974        1.6402        1.8971        1.7506        1.1774        9.2556        1.0769        1.4357        1.5395        2.4116        2.2124        2.7344        4.7758        5.9968        5.8500        4.9336        3.7266        3.8641        2.6182        2.4879        1.2445        1.1528        4.5266        1.9916        0.6079        0.4707        0.6814        1.0424        0.7521        1.2808        1.5055        1.0530        2.3555        5.3456        4.5300        4.0956        5.7589       10.5250        7.9518        8.3501       17.9720       11.3830       14.1462       12.2459       14.3480       16.5683       20.5735       24.7040       31.6105       35.2345       35.6975       39.4198       44.6512       48.7569       50.8968       47.4640       49.4666       50.1100       50.6252       42.7076       33.5150       29.9350       26.2719       25.2701       24.0560       22.7639       24.3526       26.7229        0.0000        0.0000        0.0000        0.0000        0.0000        0.0000        0.0000        0.0000        0.0000        0.0000        0.0000        0.0000        0.0000        0.0000        0.0000        0.0000        0.0000        0.0000
        0.0000        0.0000        0.0000        0.0000        0.0000        0.0000        0.0000        0.0000        0.0000        0.0000        0.0000        0.0000        0.0000        0.0000        0.0000        0.0000        0.0000        0.0000        0.0000        0.0000        0.0000        0.0000        0.0000        0.0000        0.0000        0.0000       40.8436       44.3124       47.3264       49.7730       41.8307       33.1602       29.4132       26.0754       22.2401       13.8406        9.0893        6.6681        8.4875        9.6684        4.1846        6.6303        5.0552        5.0322        6.0828        4.4249        6.5193        3.5963        5.6714        6.5023        7.4915        3.3296        3.7421        5.1542        5.4100        3.7489        5.2297        3.6430        4.9460        4.0002        0.7516        0.8185        1.1962        1.6096        1.8473        1.2074        0.7700        0.9755        0.9756        1.1501        1.4476        2.0065        1.7084        1.8416        2.3661        2.6449        2.2462        2.5752        3.4657        4.8849        4.2660        3.3085        3.6403        5.1815        4.9225        3.8634        3.3426        2.4821        3.0995        1.1072        1.2720        4.1359        2.4355        1.7499        1.7002        1.5088        1.6289        1.0780        0.9929        0.6712        0.5781        0.6417        0.6473        1.5228        5.3456        6.7751        4.3245        1.9778        3.4332        3.1544        3.0651        3.5255        2.8309        2.1644        1.8085        2.2987        2.1850        2.2040        0.0000        0.0000        0.0000        0.0000        0.0000        0.0000        0.0000        0.0000        0.0000        0.0000        0.0000        0.0000        2.9572        3.1557        3.2755        2.5204        2.2069        2.0226        1.6403        1.3915        1.1435        1.2472        1.5018        2.3497        2.0900        1.4654        1.2850        1.5630        2.2770        2.3021        1.9709        1.5699        1.4240        1.5308        1.4829        1.3461        1.1958        0.4709        0.2857        0.2621        0.2610        0.1349        0.1344        0.1302        0.1417        0.8647        1.0291        1.0251        1.1257        0.8865        1.3253        1.3256        1.4254        1.0256        0.8760        1.3626        3.0598        4.8364        5.6745        5.3729        4.5948        2.8854        3.1547        2.7385        2.5798        2.0701        1.1091        0.7559        0.6606        0.5997        1.0989        1.0366        1.4947        1.7644        1.3617        1.3037        1.0244        2.5212        4.6973        5.2694        8.2388       12.4515        9.8380        9.6415        8.7140       11.5207       13.4710       14.1755       14.9135       15.9278       17.6359       21.2329       25.7290       31.4491       36.7878       38.3324       39.4795       45.4395       48.5543       48.8350       48.7433       49.2592       51.6430       49.4659       42.3999       33.4375       29.1420       25.9257       23.9280        0.0000       24.9274       25.4362       26.6342        0.0000        0.0000        0.0000        0.0000        0.0000        0.0000        0.0000        0.0000        0.0000        0.0000        0.0000        0.0000        0.0000        0.0000        0.0000        0.0000        0.0000        0.0000
        0.0000        0.0000        0.0000        0.0000        0.0000        0.0000        0.0000        0.0000        0.0000        0.0000        0.0000        0.0000        0.0000        0.0000        0.0000        0.0000        0.0000        0.0000        0.0000        0.0000        0.0000        0.0000        0.0000        0.0000        0.0000       32.9812       34.6012       38.7601       44.7314       49.8545       50.8336       49.7236       40.0445       36.2353       29.8646       13.1757        7.7274        6.5236        5.6129        4.3065        3.0038        3.1142        2.4576        2.1062        1.6309        1.6351        5.0121        3.5060        4.7416        7.5384        7.8360        1.4969        1.4482        1.8028        2.9020        2.7682        4.4223        3.0820        2.9955        2.9959        1.6434        1.3441        1.3248        2.4738        2.6780        2.2059        1.2137        1.2387        0.9584        1.3042        2.5944        4.2878        3.1382        1.9926        2.0924        1.9821        2.0555        2.7912        4.2857        4.1996        4.6360        4.1951        3.5693        4.7436        4.8619        4.2127        3.7353        4.9812        3.8969        3.8095        2.4374        2.7467        2.1731        1.8584        1.8788        2.0636        1.9397        2.6803        1.9917        1.9739        1.4780        1.1639        1.3829        4.8055        6.1281        6.0275        7.5350        3.8781        4.9529        4.0395        3.3712        2.8670        3.0954        1.8872        1.8004        1.5162        1.4551        1.3874        1.4204        2.0653        2.5915        0.0000        0.0000        0.0000        0.0000        0.0000        0.0000        0.0000        0.0000        2.6958        2.8274        2.6305        2.3899        2.1209        1.9530        1.8751        1.5817        1.5558        1.5185        1.6616        1.5628        1.4531        1.8191        1.5653        1.9192        1.9866        1.8881        1.5250        1.5146        1.5440        1.1805        1.3651        1.1783        0.9856        0.7422        0.0938        0.0620        0.0000        0.0000        0.0741        0.0469        0.0497        0.0534        0.5644        0.9490        1.5396        1.6235        1.2069        1.4230        1.5385        1.6863        1.9117        2.0379        2.4536        2.9709        4.5345        4.8345        4.9019        4.5635        3.5025        3.4490        2.9412        2.6629        1.8307        2.1657        2.5590        5.3597        4.0983        2.7739        1.5023        1.2238        1.3895        2.2084        1.1036        1.4742        2.3299        3.2173        3.4993        5.3936        7.6132        8.1978        7.8231        8.3958       12.5824       18.8817       18.4926       18.7763       22.6661       23.6159       26.9433       32.9402       44.3119       43.8673       40.1291       42.8418       44.3980       43.3800       44.7201       48.7852       49.8969       50.3332       46.4706       42.5684       33.1031       27.7247        0.0000        0.0000        0.0000        0.0000        0.0000        0.0000        0.0000        0.0000        0.0000        0.0000        0.0000        0.0000        0.0000        0.0000        0.0000        0.0000        0.0000        0.0000        0.0000        0.0000        0.0000        0.0000        0.0000        0.0000
        0.0000        0.0000        0.0000        0.0000        0.0000        0.0000        0.0000        0.0000        0.0000        0.0000        0.0000        0.0000        0.0000        0.0000        0.0000        0.0000        0.0000        0.0000        0.0000        0.0000        0.0000        0.0000       29.4793       27.2012       23.3662       23.8048       25.3861       25.2945       29.3748       25.5599       21.1910       19.6670       24.3698       17.0871       17.3189       12.3380        9.8054        8.4841        7.7482       16.0081       12.7877       12.6547        5.0280        6.7741        4.6787        2.5318        2.2235        4.7534        7.0352        7.5298        8.9679        3.7478        3.2786        3.8123        4.5957        4.3201        5.7325        2.8195        2.4285        2.1468        1.1769        1.7993        1.2995        1.6651        1.5740        1.3912        0.7745        0.5422        0.7140        1.6989        2.4878        4.5604        3.1449        2.7769        2.9723        2.1726        3.1682        2.7365        3.1970        3.9878        3.9790        3.6183        3.3663        3.8637        3.5235        2.9861        2.9898        2.7859        2.6231        2.4876        2.5368        2.6736        2.5436        2.3344        2.2207        2.4554        2.0502        1.8403        2.0057        1.5479        1.9188        1.6290        2.0731        2.2273        1.8848        2.4004        4.2487        4.6713        4.8009        2.5067        2.1091        2.0304        2.2977        2.5391        2.9368        2.5030        2.0423        2.1487        2.0592        2.4811        2.9218        2.4610        1.8784        2.2935        2.1671        1.9458        2.0979        2.5552        2.7476        2.9181        2.7049        2.8099        2.9565        2.8538        2.9946        2.3116        2.1662        1.9998        1.9891        1.3804        1.6647        1.2955        2.2382        2.5200        2.4391        2.5111        2.1305        1.6774        1.4063        1.4136        1.1572        1.0957        1.1171        1.0542        0.7628        0.2757        0.3330        0.3476        0.1919        0.5304        0.6414        0.7488        0.8439        0.6213        1.2188        1.0696        1.2672        1.4118        2.1513        1.8526        2.1949        2.2495        2.7192        2.5351        2.7307        3.5403        4.0440        4.2956        4.8490        4.7199        4.1654        3.5128        3.7508        1.7257        2.1903        3.7478        6.7034        9.9861        4.6076        0.8772        1.2413        3.1957        2.8378        2.0985        2.1864        2.2508        3.0873        5.3561        7.4935        7.6680        8.1908        9.7821       12.4533       16.9460       20.5797       22.5750       24.4525       27.6003       30.3894       31.7253       36.6860       40.3378       41.9239       40.3476       41.9038       44.5350       44.9467       46.4442       48.5280       53.7880       55.1005       52.3862       45.9605       35.4149        0.0000        0.0000        0.0000        0.0000        0.0000        0.0000        0.0000        0.0000        0.0000        0.0000        0.0000        0.0000        0.0000        0.0000        0.0000        0.0000        0.0000        0.0000        0.0000        0.0000        0.0000        0.0000        0.0000        0.0000        0.0000
        0.0000        0.0000        0.0000        0.0000        0.0000        0.0000        0.0000        0.0000        0.0000        0.0000        0.0000        0.0000        0.0000        0.0000        0.0000        0.0000        0.0000        0.0000       28.8265       26.5418       24.3641       20.1907       19.9968       18.7528       18.6724       18.8657       20.1177       20.4902       20.7425       19.5994       18.6209       20.0205       20.6526       20.2115       18.8695        8.1141        6.1036        5.1103        6.8297        8.1948       11.1905       21.9975        9.4309        9.8633       10.5998        7.7946        4.6344        5.0532        4.9497        5.5110        8.0070        4.2132        3.7328        3.9488        3.9140        2.9177        2.9409        2.5795        2.3754        1.9075        1.1422        0.9036        1.1245        1.7816        1.2079        1.1020        1.1374        0.8106        0.4610        1.1011        1.8680        3.1091        2.5115        2.8932        2.8999        3.4369        3.5710        3.2123        3.0233        2.9041        3.0514        3.1485        2.7513        2.9430        3.6831        3.6501        3.3295        3.8861        3.2794        2.9409        3.7701        3.0854        3.5309        3.2450        3.0827        2.8445        2.3250        2.7719        2.0941        2.4442        2.5733        2.0522        2.0094        1.6369        1.9953        3.1690        3.9643        3.4910        2.5315        1.6787        1.5553        1.7965        1.6563        2.1638        2.5019        2.9883        2.6224        1.6974        1.4142        1.8661        2.1544        1.3258        1.6295        1.9265        2.5521        2.2166        2.0631        2.3312        2.3316        2.2592        2.2806        2.8105        2.9590        3.1067        2.7694        2.4487        1.9617        1.5145        1.5011        1.3377        1.3157        1.5495        2.6442        3.4773        2.1161        1.9299        1.9605        1.6352        1.6890        1.7014        1.5727        1.4298        1.3154        1.2506        0.9492        0.4397        0.4326        0.3061        0.2340        0.7183        0.8960        1.0402        0.9415        0.7967        0.9234        1.0469        1.2060        1.5908        2.7339        2.8849        3.3728        2.8659        2.5605        2.6553        3.2058        3.4109        3.8673        4.6695        4.7302        4.3485        4.5860        4.1591        3.2013        2.7119        2.3448        3.1252        1.7331        1.3100        0.5679        1.5116        2.7185        0.5822        1.0867        1.6809        2.1959        3.5308        3.0990        3.9717        5.2935        9.2099        9.6416       13.1024       16.2771       22.6433       23.6313       25.5940       27.1345       28.6862       30.7615       34.0215       35.8896       36.9671       46.1814       48.2720       42.2344       44.4726       46.3791       46.8919       45.6702       52.0489       55.2374        0.0000        0.0000        0.0000        0.0000        0.0000        0.0000        0.0000        0.0000        0.0000        0.0000        0.0000        0.0000        0.0000        0.0000        0.0000        0.0000        0.0000        0.0000        0.0000        0.0000        0.0000        0.0000        0.0000        0.0000        0.0000        0.0000        0.0000        0.0000
        0.0000        0.0000        0.0000        0.0000        0.0000        0.0000        0.0000        0.0000        0.0000        0.0000        0.0000        0.0000        0.0000        0.0000        0.0000       30.6372       28.3100       25.7868       22.6712       20.2086       16.5701       15.8106       14.4889       14.9615       13.5872       13.4288       14.1127       15.8318       15.6583       14.5227       14.5048       11.6318       10.3671       11.0861       10.2969        8.1431        5.2778        4.4916        3.9096        4.1239        2.7979        5.8259        3.6336        3.3014        6.6500        6.0518        2.6266        2.3484        2.3454        2.4129        4.8602        4.2795        3.2546        3.3002        3.0204        2.7900        2.5226        2.2469        2.1164        2.0566        0.8810        0.7027        0.9500        0.9301        1.0145        1.3454        1.8539        1.9739        1.5941        1.1150        1.1224        1.4637        1.6476        2.1827        2.8027        3.1859        3.3880        3.4117        3.8431        3.9407        2.5918        2.5916        2.5435        2.8025        2.9669        3.3733        3.4204        4.3230        4.1176        3.5241        3.2622        3.4253        2.9279        3.6062        4.2781        3.9727        3.9907        4.1316        3.5973        2.6232        1.9885        2.1371        2.2269        1.9503        2.6439        3.7759        3.7370        1.6604        1.3267        1.0825        0.9406        1.4139        1.5027        1.7661        2.2486        2.3023        2.2753        2.2757        1.6861        1.3939        1.1549        1.1012        1.1611        1.6088        1.6816        2.4704        1.7712        2.0072        2.3052        2.2698        2.0694        2.2877        2.4898        2.2851        2.9275        2.2855        1.9293        1.7257        1.7351        1.4457        1.2392        1.2702        1.2837        1.8602        2.3646        2.1943        1.9155        1.9008        1.9677        1.9647        1.6538        1.5268        1.5729        1.3726        1.0257        0.7163        0.3936        0.3462        0.3431        0.9265        1.0321        1.0298        1.0869        1.1028        0.8656        1.0573        1.3455        1.6421        2.0206        2.8782        3.7665        3.1570        2.6113        2.5914        3.5368        3.9579        4.0891        4.2641        4.0865        3.5494        3.3331        3.0121        2.8797        2.1198        1.6990        1.3244        1.6441        0.6900        0.3527        0.6060        1.6302        0.9977        0.9104        1.0836        1.9489        3.5176        8.1518        6.3869        6.3943        9.4354       11.7027       15.1221       18.5869       21.5560       21.8850       26.9703       27.4022       28.4585       32.0193       35.7090       38.5590       39.9046       44.2037       45.9019        0.0000       43.7851       42.2010       40.8638       41.7498       46.6954       49.7238        0.0000        0.0000        0.0000        0.0000        0.0000        0.0000        0.0000        0.0000        0.0000        0.0000        0.0000        0.0000        0.0000        0.0000        0.0000        0.0000        0.0000        0.0000        0.0000        0.0000        0.0000        0.0000        0.0000        0.0000        0.0000        0.0000        0.0000        0.0000
        0.0000        0.0000        0.0000        0.0000        0.0000        0.0000        0.0000        0.0000        0.0000        0.0000        0.0000        0.0000        0.0000       51.4327       40.8714       29.6999       25.9650       23.4576       21.0282       17.7792       14.4160       13.3389       12.8599       13.3702       11.9644       11.7396       11.8740       12.7989       13.4469       12.2294       11.2844       10.0324        9.0940        8.1237        7.0904        5.7958        4.8792        4.1655        3.5837        3.0858        2.4557        3.1837        1.5339        0.8846        0.3229        1.4785        0.3815        2.0242        2.1804        2.2231        2.1097        2.3506        2.2215        2.3114        2.2605        2.1108        1.9563        2.1056        1.9516        1.7512        0.7340        0.7257        0.9105        1.7177        1.1621        0.8666        2.2641        2.7073        2.1683        1.8339        1.8391        1.2922        1.2598        1.2751        2.3688        3.5477        2.8871        2.6036        2.4742        2.8534        2.2982        2.3120        2.2292        1.9269        2.3342        2.8923        2.7377        3.4657        3.4809        4.5915        4.0363        3.7039        3.7817        3.9513        4.3107        4.9692        4.7634        4.5504        3.0886        2.3627        2.0514        2.3949        2.6229        3.5923        3.8486        5.3134        3.5109        1.6004        1.1967        0.6913        0.6500        0.7605        1.2412        1.4571        2.1413        1.3278        0.9379        1.5949        2.2684        2.3053        2.3208        0.6617        0.7617        1.2357        1.5362        1.5379        1.5494        1.9752        1.9903        2.2094        2.0723        3.2387        3.4924        2.2987        2.0020        1.8873        1.8379        1.7284        1.8359        1.2180        1.2996        1.5096        2.4034        2.6287        2.6586        2.8094        2.2825        2.5003        2.4616        2.9725        2.4520        1.6812        1.5424        1.3779        1.2831        0.7696        0.4028        0.3390        0.3658        0.9234        0.9361        0.8829        1.0310        0.9043        0.9987        1.0127        1.3719        2.2676        1.8523        2.4729        2.1452        1.8886        2.5867        2.9091        2.9599        4.5892        4.4973        4.1932        4.0926        3.7539        3.9605        3.6020        3.2805        2.5959        2.5227        2.3065        2.9732        2.8195        1.6610        1.4313        1.9677        1.6119        1.4669        2.0638        2.0633        2.9597        5.3740        6.6460        6.8056        7.2333       10.0264       12.9449       17.7457       19.7862       19.9268       23.8917       25.5087       30.0624       34.3303       37.0203       43.4329       42.5280       45.2960        0.0000        0.0000        0.0000        0.0000        0.0000        0.0000        0.0000        0.0000        0.0000        0.0000        0.0000        0.0000        0.0000        0.0000        0.0000        0.0000        0.0000        0.0000        0.0000        0.0000        0.0000        0.0000        0.0000        0.0000        0.0000        0.0000        0.0000        0.0000        0.0000        0.0000        0.0000        0.0000        0.0000        0.0000        0.0000        0.0000
        0.0000        0.0000        0.0000        0.0000        0.0000        0.0000        0.0000        0.0000        0.0000       39.0110        0.0000        0.0000       50.7885       48.7145       40.3245       28.4524       27.6498       21.7234       18.7590       14.9950       12.9454       12.9367       11.5842       10.9529       10.4824       10.1474       10.1051       10.7199       10.1937        9.9857       12.1338       10.6800        8.4717        7.6999        6.4907        5.9674        5.0856        4.3534        3.7125        2.9192        2.2650        2.8206        1.3018        0.4666        0.2797        0.3015        0.3290        1.3466        1.4481        1.4437        1.3516        1.4956        1.5334        1.6384        2.0254        2.1565        3.0768        3.7403        4.6278        2.9457        0.8931        0.7569        1.4384        3.1740        1.2877        2.4811        5.2813       15.2334       10.6901        4.4551        2.8625        4.5485        2.0791        1.3621        2.6620        4.5988        2.3623        1.0179        0.3142        1.0954        0.9937        1.2707        1.0516        1.0455        1.1641        2.4926        2.1383        2.8252        3.1455        3.1707        4.3548        4.3183        5.1832        5.1979        4.4684        5.0419        5.1934        4.5092        4.1172        3.4302        3.0867        3.2859        2.8114        2.4818        2.3390        2.2353        2.4019        2.1495        1.3296        0.9277        1.2104        0.9378        0.9594        1.4774        1.3897        1.0927        1.1180        1.1551        1.3096        1.6156        1.3004        0.7964        1.0609        1.2478        0.9973        1.1466        1.5251        1.7546        1.8326        1.7442        1.7952        2.0621        2.4094        2.5679        2.4196        2.0451        1.9042        1.9425        1.7782        2.1300        2.2199        2.3079        2.3440        2.7718        2.4902        2.1890        2.1308        2.0858        2.1748        2.1230        1.8521        1.9468        2.1240        1.8886        1.6758        1.9249        1.8413        1.2774        1.1252        1.1896        1.1739        0.4872        0.6128        0.7475        0.6213        0.6826        0.8404        1.7732        2.3948        1.7759        1.6532        1.9389        2.3989        3.0893        3.2840        3.6932        3.5864        3.4085        4.1305        4.9132        5.9452        5.3385        5.0390        5.2743        5.3500        6.1713        6.7605        5.6121        4.2868        3.4200        3.5420        3.4402        3.9581        4.5970        4.4257        3.5297        5.4918        6.0319        9.1261       11.0504       13.7722       15.3328       21.0610       23.8808       23.4427       26.5621       31.1175       33.8664       39.0357       41.3819       43.8110       49.6776        0.0000        0.0000        0.0000        0.0000        0.0000        0.0000        0.0000        0.0000        0.0000        0.0000        0.0000        0.0000        0.0000        0.0000        0.0000        0.0000        0.0000        0.0000        0.0000        0.0000        0.0000        0.0000        0.0000        0.0000        0.0000        0.0000        0.0000        0.0000        0.0000        0.0000        0.0000        0.0000        0.0000        0.0000        0.0000        0.0000        0.0000
        0.0000        0.0000        0.0000        0.0000        0.0000       71.9288       59.5986       47.0180       40.7926       32.5235       34.6184       42.7738       45.0267       42.3670       40.1201       28.2940       21.2624       17.6347       15.3627       13.7607       12.3384       11.2411       11.6135        9.6527        9.1915        8.8011        8.6176       10.0933        9.4401        8.7540        8.3493        8.6703        8.1332        7.1819        5.8652        5.4685        4.7539        4.5131        4.0467        2.7258        2.4589        1.9101        1.0297        0.5061        0.2630        0.2837        0.3090        1.2639        1.3533        1.3404        1.4357        1.3101        1.4153        1.2083        1.8294        1.2909        2.0595        2.9138        3.6922        3.5430        2.3401        1.4408        2.6062        4.2553        3.1852        2.5241        6.6351        9.4676        7.2727        6.2144        1.3151        3.2517        2.6442        2.1296        2.2609        0.4776        0.6749        0.6187        0.6524        0.8831        0.7167        0.6943        0.7945        0.7987        0.8565        1.2088        2.2256        2.4149        2.4723        2.6710        3.6693        5.3962        4.9911        5.1685        5.3208        5.5752        5.4953        5.3764        5.0751        4.1817        3.3801        3.2838        3.2187        2.6867        2.7243        2.2742        2.6093        2.3379        2.4100        1.0227        0.7577        1.0133        1.1745        0.9637        0.9241        0.8656        0.8728        0.7345        0.6184        0.8786        1.1213        0.9372        1.0064        1.3918        1.4495        1.0719        1.0914        1.3922        1.8145        1.5275        2.0689        1.9840        1.9409        1.9468        1.9450        1.8320        1.7368        1.7950        1.9042        2.2377        2.3017        2.4223        2.8204        2.4535        2.3508        2.8341        2.1040        1.9075        1.8461        2.3892        2.2312        2.4109        2.1353        1.8985        1.8587        2.2781        2.2514        1.5288        2.2756        1.3721        0.3419        0.6318        0.6086        0.5384        0.7057        0.6248        0.6107        1.0802        1.4176        1.9931        2.1679        1.6271        1.6804        1.8395        2.8565        2.5881        2.8840        3.7143        4.6000        5.4440        5.7030        7.2866        9.2282        7.6626        9.6887        9.8906        8.4635        6.4541        6.5403        4.7563        3.9872        2.1306        0.0000        0.0000        2.4902        2.3286        3.4263        8.9923       16.8364       11.2446       14.0891       16.9173       21.1676       24.0954       22.5160       28.2470       32.0763       35.5599       39.2581       39.9961       42.6807        0.0000        0.0000        0.0000        0.0000        0.0000        0.0000        0.0000        0.0000        0.0000        0.0000        0.0000        0.0000        0.0000        0.0000        0.0000        0.0000        0.0000        0.0000        0.0000        0.0000        0.0000        0.0000        0.0000        0.0000        0.0000        0.0000        0.0000        0.0000        0.0000        0.0000        0.0000        0.0000        0.0000        0.0000        0.0000        0.0000        0.0000        0.0000
        0.0000        0.0000        0.0000        0.0000       78.2788       63.8800       55.7044       46.4099       36.2845       28.2738       28.2293       41.3217       39.4466       37.2889       34.0296       24.0666       17.7236       15.8621       14.5342       13.2246       11.6299       10.3140        9.4867        8.9343        8.5318        8.1692        8.6121       11.0913       10.8788        9.5841        7.8639        6.9084        6.8127        7.3174        7.5519        8.6557        6.0021        4.4273        3.1796        2.4188        2.2731        1.2194        1.0933        1.2978        1.0475        1.4815        0.2665        1.0923        1.1749        1.1601        1.2343        1.2415        1.0815        0.8423        0.7409        0.7048        0.5934        0.5901        1.6077        1.2125        1.3560        0.7139        1.2304        2.7784        3.0367        2.5936        4.0760        9.5985        5.5337        4.5882        1.1261        1.8929        1.8264        1.8085        0.8374        1.1362        1.9330        2.4251        1.5737        0.6248        0.6052        0.5950        0.7023        0.8051        1.2852        1.0706        1.4763        2.0964        2.7172        3.7302        4.4791        4.7449        5.0849        5.4791        5.5242        5.9987        5.8030        5.4521        5.0471        4.2204        3.7298        3.5602        3.1717        2.7715        2.6953        2.1156        2.1158        3.3429        2.1980        1.0500        0.7571        1.0005        1.1269        1.1870        0.7932        0.9634        1.0393        1.0775        0.6675        1.3038        1.3103        1.5317        1.5907        1.3156        1.6983        1.3800        1.2496        1.7839        1.2345        2.6717        2.0404        1.9065        1.9714        2.1133        2.0921        1.9425        2.0203        2.4970        2.3299        2.7879        2.6707        2.5595        3.0087        2.4220        2.2984        2.6457        2.7523        3.2069        2.0228        1.8105        1.8341        2.2823        2.2372        2.0670        1.9141        1.9620        1.5707        1.4810        1.3654        0.4965        0.4231        0.4557        0.6130        1.2108        1.4577        0.9426        0.8906        1.0459        1.2498        2.4909        2.0513        1.2258        1.1129        1.5454        2.5154        2.2937        2.7363        3.3350        4.3042        6.2256        6.6025       10.4244        9.6890       13.0292       12.1002        8.8532        6.4221        7.8005        6.4347        3.4913        3.1781        0.0000        0.0000        0.0000        2.8979        3.3588        3.8146        7.4956       14.6810       12.7214       14.0747       16.4155       19.1727       20.4675       21.2953       26.5505       31.3992       35.7547        0.0000        0.0000        0.0000        0.0000        0.0000        0.0000        0.0000        0.0000        0.0000        0.0000        0.0000        0.0000        0.0000        0.0000        0.0000        0.0000        0.0000        0.0000        0.0000        0.0000        0.0000        0.0000        0.0000        0.0000        0.0000        0.0000        0.0000        0.0000        0.0000        0.0000        0.0000        0.0000        0.0000        0.0000        0.0000        0.0000        0.0000        0.0000        0.0000        0.0000        0.0000
        0.0000        0.0000      103.5128       79.1522       64.9210       60.9307       54.5318       41.3415       31.2041       24.6862       25.1940       31.2588       30.3066       30.3055       29.1225       23.3120       19.4082       17.7039       16.0370       12.6421        9.7891        9.2438        9.8147        8.5757        8.1743       10.7573       25.0755       27.1269       16.1793       15.2887        7.8571        7.0120        5.8183        5.9885        7.6172       10.0031        9.9649        7.6295        5.9143        9.1005        4.9619        1.8406        2.3099        6.9937        4.1734        1.8043        0.8184        1.3247        1.1626        0.9030        0.9548        0.8688        0.7654        0.6717        0.5900        0.5571        0.4669        0.5463        0.5599        0.3611        0.3328        0.2791        0.3255        0.6001        0.6415        0.8268        0.5891        5.9847        4.8197        4.0768        0.8389        1.1832        1.0127        2.2325        2.8551        2.8331        2.7983        2.4552        1.3660        0.6893        0.5947        0.5593        0.6164        0.6298        0.7036        1.6116        1.4799        1.9698        3.2817        4.6276        4.7123        6.6279        6.4453        6.0021        5.6866        6.1412        6.0902        5.8457        5.2444        4.3285        3.8019        3.4830        3.5313        3.2565        4.3643        2.4709        1.6247        1.7617        2.2221        1.3740        1.1045        0.7583        0.5350        0.4145        0.2913        0.6221        1.0146        0.7682        1.3551        1.8147        1.2173        1.2147        1.5772        1.4750        2.7402        3.4029        2.9306        1.4305        1.4630        1.3757        2.3554        2.0846        2.4870        2.6419        2.8629        2.2196        1.9075        1.9087        2.6373        2.7218        2.7738        2.7553        3.5776        2.7615        2.7352        2.5305        2.5803        2.2427        2.1617        2.1417        2.0255        2.4062        2.2904        2.5789        2.4233        2.2067        1.6590        1.3960        1.3326        0.5812        0.6176        0.8759        0.9905        1.2328        1.1164        0.6566        1.0254        1.3583        0.8839        1.2463        1.4278        0.9798        0.8422        1.0857        1.5538        2.2742        3.6329        3.8171        4.4920        6.3183        7.6648       10.1166        9.5854       11.3808       10.1586        7.7485        6.9811        6.2967        5.7629        3.2063        0.0000        0.0000        0.0000        3.0624        2.3036        3.6092        5.4281        5.2115       10.3030       13.0795       13.7679       15.3934       17.6316       19.1300       21.6330       23.3239       26.0943        0.0000        0.0000        0.0000        0.0000        0.0000        0.0000        0.0000        0.0000        0.0000        0.0000        0.0000        0.0000        0.0000        0.0000        0.0000        0.0000        0.0000        0.0000        0.0000        0.0000        0.0000        0.0000        0.0000        0.0000        0.0000        0.0000        0.0000        0.0000        0.0000        0.0000        0.0000        0.0000        0.0000        0.0000        0.0000        0.0000        0.0000        0.0000        0.0000        0.0000        0.0000        0.0000
        0.0000      100.6735       87.9468       62.5638       59.4397       58.4676       49.4967       35.7997       29.1352       21.1741       29.7271       24.2240       23.5156       26.7025       17.2506       26.3737       19.3314       12.6905       10.1972       10.2722        9.7481       13.9918       15.5838       15.0901       18.7341       14.9411       13.0925        9.5897       20.4141        9.1072        7.0303        5.8988        6.8194        5.5282        4.9621       11.1198        9.2309        9.6540       11.6901       13.2579       12.4452       12.3431       10.2747        4.9015        1.3351        0.8119        1.2923        0.7752        0.3626        0.3623        0.3309        0.4928        0.4418        0.4271        0.4166        0.3110        0.2205        0.2435        0.1743        0.1440        0.2337        0.1036        0.3417        0.2106        0.2355        0.1546        0.3646        0.5313        0.9057        0.9279        1.2605        1.6182        1.3648        1.5691        1.3388        1.1285        0.9943        0.8478        0.6157        0.7288        0.8472        0.8370        0.7577        0.7427        0.9773        1.4156        1.9373        2.8330        4.2614        4.8755        4.3578        5.2307        4.8550        4.9747        4.9309        5.4653        5.3104        5.2559        4.8833        4.1854        3.9161        3.8146        3.6119        3.9666        3.6276        2.8552        2.2327        1.6412        1.0016        0.9063        0.9183        0.4273        0.2961        0.2691        0.2925        0.0931        1.1589        0.8684        3.2109        1.2022        0.6165        1.5064        3.2669        1.9252        2.5633        2.8503        3.0546        1.5989        1.6989        3.4503        3.1725        1.5718        1.5400        4.0439        2.6642        1.4686        1.4636        1.8023        2.0331        2.5056        2.8564        2.9726        3.5335        2.5589        2.2844        3.1076        2.4166        2.4817        2.5055        2.3570        2.6821        3.2450        2.9654        3.6531        3.7001        1.3231        0.5851        0.5373        0.2594        1.7124        2.0682        2.3665        2.4606        1.3808        1.1453        1.8398        3.3084        0.9823        0.9048        1.1087        1.0357        0.2592        0.2595        0.3847        0.6328        2.6245        3.2018        4.1151        5.4174        7.6372        8.9908       10.4169       11.0725       13.0548        9.6646        9.0179        9.8026        7.0319        0.0000        0.0000        0.0000        0.0000        6.4633        5.8025        5.0826       12.6306       17.5706       11.0638        9.8725       12.3720       13.2530       12.6526       14.4776       16.9826       19.3000       21.5508        0.0000        0.0000        0.0000        0.0000        0.0000        0.0000        0.0000        0.0000        0.0000        0.0000        0.0000        0.0000        0.0000        0.0000        0.0000        0.0000        0.0000        0.0000        0.0000        0.0000        0.0000        0.0000        0.0000        0.0000        0.0000        0.0000        0.0000        0.0000        0.0000        0.0000        0.0000        0.0000        0.0000        0.0000        0.0000        0.0000        0.0000        0.0000        0.0000        0.0000        0.0000        0.0000        0.0000
        0.0000       84.1312       71.5829       48.5618       45.4710       41.8341       39.3175       31.3875       36.9578       29.0005       18.6762       13.8108       13.5332       11.7731       13.0743       12.4790       12.2786       12.2266       10.1362        9.0200        8.6993        9.8772        8.2622        8.2628        8.0179        7.7783        7.7560        7.2128        6.8992       18.4457        5.5674        5.5162        5.6330        6.1146        6.0912       20.0680       16.4997       11.5160       12.9825       16.2942       18.5118       12.8531        6.0991        0.4751        0.3729        0.4878        0.4276        0.7286        0.4287        0.2092        0.1966        0.3019        0.2822        0.2551        0.2211        0.1906        0.1634        0.6922        0.6845        0.0639        0.0535        0.2736        0.2955        0.0382        0.0808        0.1367        0.2005        0.3070        0.1946        0.2663        0.5645        0.8315        0.5399        0.7471        0.3508        0.2489        0.4585        0.2257        0.7410        1.2223        1.2148        1.3557        2.0164        2.0303        2.1878        2.4397        3.2060        5.2358        6.3091        4.4657        4.7762        5.9349        5.6619        5.9724        5.9698        6.8688        6.4731        6.4354        6.5942        5.7035        5.1846        4.8943        4.3429        4.3880        3.9328        3.2947        2.8858        2.6460        1.8587        1.2282        0.7845        0.4565        0.3502        0.2939        1.1196        1.5421        2.5326        2.7505        1.3568        1.3987        1.0457        1.1088        1.3991        3.5396        3.3802       15.5716        4.8776        1.7180        1.6068        3.6902        3.2907        1.4610        1.4433        1.9270        2.1812        1.4123        1.6634        1.9603        2.4094        2.9115        3.0117        3.3380        3.3833        3.2154        3.5758        3.5288        3.0335        2.8676        2.8748        2.6993        2.6269        3.3946        4.6319        4.3163        3.7410        1.9772        0.8808        0.5384        0.3004        1.9983        3.1224        3.8217        3.5742        1.9651        3.0338        2.8735        1.6579        0.9658        1.0139        1.0800        0.5686        0.5141        0.3984        0.6845        1.4810        3.0225        3.2300        4.1959        5.3634        6.8145        8.7717       10.7811       12.0574       11.4990       11.3704        8.5016        0.0000        0.0000        0.0000        0.0000        0.0000        2.7003        2.5852        3.5753        3.8068        6.5307        7.6951        5.2654        6.5233        8.3170       10.4215       10.6962       14.2150       14.1082        0.0000        0.0000        0.0000        0.0000        0.0000        0.0000        0.0000        0.0000        0.0000        0.0000        0.0000        0.0000        0.0000        0.0000        0.0000        0.0000        0.0000        0.0000        0.0000        0.0000        0.0000        0.0000        0.0000        0.0000        0.0000        0.0000        0.0000        0.0000        0.0000        0.0000        0.0000        0.0000        0.0000        0.0000        0.0000        0.0000        0.0000        0.0000        0.0000        0.0000        0.0000        0.0000        0.0000        0.0000        0.0000
       72.3406       67.2370       57.1623       35.1969       30.4757       31.4097       29.7552       25.1882       22.1672       16.8690       14.2449       12.1230       11.4132       11.0277       10.8193       10.0982        9.1923       10.5506       10.2670        9.4485       10.5061        8.2484        7.7959        7.8011        7.2147        6.9108        6.6012        6.3173        5.5811        6.0273        7.0292       11.0414       17.8522       11.9682        7.0908       16.4234        9.2396        7.5447        5.8514        4.8596        1.2836        0.0864        0.0796        0.0881        0.0799        0.2385        0.0984        0.4921        0.3071        0.1304        0.2021        0.2750        0.2455        0.2317        0.2075        0.1142        0.1556        0.2920        0.4517        0.1882        0.9355        0.0869        0.1293        0.0120        0.2452        0.1786        0.4169        0.6127        1.0788        0.7957        1.0347        1.7286        1.0725        1.2621        1.2241        1.7245        1.4526        0.9055        1.8689        3.9029        2.9308        1.8285        2.7262        2.1524        2.9925        2.3287        2.9166        5.5448        6.0082        5.9693        5.6111        7.0439        7.6521        6.9978        6.7539        7.4093        7.1374        6.6649        6.6322        5.9926        4.9743        5.1183        5.1959        5.5995        4.8583        4.3982        3.9139        2.4037        3.3628        1.4421        1.0872        0.8507        0.7761        0.6408        1.3745        1.6218        1.6596        1.2778        0.9721        0.7399        0.6510        1.0659        0.8092        1.8656        2.4942        1.8884        1.9716        3.2602        3.1608        1.5463        1.5323        1.2754        1.2781        1.8893        1.8965        1.3730        1.7596        2.4103        2.3085        2.7084       10.1105        2.7262        2.5914        2.5774        2.6626        3.3065        3.1547        2.9666        3.5048        5.6102        3.3921        3.2678        3.6228        4.1711        4.8775        1.7133        0.2998        0.2254        0.4175        2.6494        4.3201        5.4174        4.1404        2.4270        2.0399        1.9477        2.3231        1.5324        1.5912        0.8223        0.7846        0.7261        0.1106        0.2907        0.5767        2.1933        2.9380        4.1673        5.4621        7.2745        8.2391       10.0925       10.1584        8.1769       13.8546        0.0000        0.0000        0.0000        0.0000        0.0000        0.0000        4.9166        4.9107        3.2526        3.4508        3.9142        4.3682        5.0782        5.7935        7.5375        9.2755        0.0000        0.0000        0.0000        0.0000        0.0000        0.0000        0.0000        0.0000        0.0000        0.0000        0.0000        0.0000        0.0000        0.0000        0.0000        0.0000        0.0000        0.0000        0.0000        0.0000        0.0000        0.0000        0.0000        0.0000        0.0000        0.0000        0.0000        0.0000        0.0000        0.0000        0.0000        0.0000        0.0000        0.0000        0.0000        0.0000        0.0000        0.0000        0.0000        0.0000        0.0000        0.0000        0.0000        0.0000        0.0000        0.0000        0.0000        0.0000
       52.8521       48.6352       42.2530       28.5427       28.8200       25.3410       21.8738       20.6585       18.6982       19.1258       17.6912       12.1017       10.8798       10.6701       10.0710        9.0273        8.1783        7.6687        7.3059        7.5509        8.4640        8.9879        6.9971        6.7766        6.6081        6.3537        6.0945        5.1743        9.2602        9.0488        9.1462       11.3972       18.0614       12.4957        4.8246        5.1847        2.0554        1.0513        0.5401        0.1865        0.1177        0.0805        0.3868        0.0873        0.0824        0.2150        0.1001        0.1105        0.1236        0.1272        0.1950        0.1899        0.2313        0.2206        0.2390        0.1244        0.2563        0.2065        0.2398        0.0545        0.1267        0.0453        0.0317        0.2493        0.6754        0.5695        0.8156        1.3322        1.9015        2.5656        3.3548        2.6793        2.9625        1.7273        2.4199        2.7564        1.9388        1.6386        1.7802        1.8224        2.3998        1.5894        1.4749        1.5910        1.6462        2.6131        3.1375        5.6942        5.9874        5.2474        5.6147        6.9632        6.9914        7.2170        6.6456        7.6848        7.3747        7.2433        8.9144        7.1688        5.6552        5.0558        5.1085        5.1729        5.6502        5.3150        4.3362        5.0102        4.7021        3.0390        1.8204        1.0867        0.9711        0.9318        1.5300        1.5335        1.2618        0.7683        2.9989        0.7586        0.9392       10.4784        4.8106        1.8443        1.3007        1.3537        1.4150        6.8893        6.8051        1.3317        1.1822        1.0053        0.9096        0.9284        1.7282        1.3069        1.4421        1.5050        1.6418        2.1782        3.9769        2.3053        2.3954        2.4641        2.2436        1.8925        2.1141        2.5689        3.2360        5.0796        4.1073        5.3792        4.3128        4.5515        3.3847        1.4804        0.9393        0.7516        0.9834        3.8523        8.8127        6.2015        3.7135        3.1758        2.3454        2.6378        1.8293        1.6478        1.3417        0.8895        0.8873        0.7471        0.0914        0.2301        0.8561        2.2802        2.9130        4.0116        5.2365        6.9204        8.3149        8.8057        8.5388        7.4866        0.0000        0.0000        0.0000        0.0000        0.0000        0.0000        3.5400        3.6796        2.6636        2.8068        3.0227        4.0462        4.4152        5.4726        5.8239        7.8654       10.4448        0.0000        0.0000        0.0000        0.0000        0.0000        0.0000        0.0000        0.0000        0.0000        0.0000        0.0000        0.0000        0.0000        0.0000        0.0000        0.0000        0.0000        0.0000        0.0000        0.0000        0.0000        0.0000        0.0000        0.0000        0.0000        0.0000        0.0000        0.0000        0.0000        0.0000        0.0000        0.0000        0.0000        0.0000        0.0000        0.0000        0.0000        0.0000        0.0000        0.0000        0.0000        0.0000        0.0000        0.0000        0.0000        0.0000        0.0000        0.0000
       19.0851       16.2231       27.0558       31.0348       25.3288       27.8232       29.2434       29.9755       25.7028       21.1189       20.6066       15.5091       14.9781       11.9827       10.6269        9.9004        8.8918        7.9502        8.3132        7.4148        7.4417       10.2397        6.9091        6.4929        6.6301        6.4603        5.9702        4.6877       11.7847        8.6369        6.3697        6.7866       12.1207        5.9002        4.4784        2.1798        1.9117        0.8594        0.2581        0.1530        0.0966        0.0674        0.0658        0.1617        0.1583        0.1677        0.1896        0.1725        0.1913        0.1987        0.1867        0.1805        0.1436        0.1521        0.0991        0.2919        0.2987        0.2817        0.4751        0.3389        0.5222        0.5455        1.3817        0.8874        1.2559        1.3808        1.4250        1.8472        1.5937        1.3861        1.2060        0.9699        0.9823        1.1866        0.9090        0.6389        0.7272        2.0788        1.9774        4.5249        2.4336        3.1418        3.2330        2.4699        2.6512        3.6179        4.1877        5.3979        5.8742        4.7605        3.7593        4.4596        4.4723        4.6279        5.7009        6.7165        6.9070        7.4073        8.4580        6.9636        5.4122        5.6217        5.4768        6.2128        6.0080        5.9792        6.0538        4.9642        4.8450        3.4019        2.9065        2.7494        2.5299        3.6229        2.6008        1.6078        1.4903        2.4277        1.3256        1.1629        1.0014        0.8328        0.7795        0.5786        0.6851        0.7056        0.6579        0.7925        0.8043        0.7060        0.6322        0.1344        0.1046        0.3335        0.2697        0.8903        0.9227        1.1537        1.2430        1.8712        2.4773        2.5702        2.0003        1.7435        1.3984        1.4927        1.5461        2.2912        2.9238        5.0790        4.1631        4.6822        4.2385        4.4012        4.5475        3.0973        1.7328        1.7001        2.3971        5.0000        6.5956        4.9197        4.5330        6.5716        9.5826        3.7198        2.2495        1.3245        1.1267        0.8570        0.9104        0.7177        0.0702        0.1328        1.1720        1.0544        1.2220        1.5915        2.4335        5.0750        5.2403        5.8478        0.0000        0.0000        0.0000        0.0000        0.0000        0.0000        0.0000        0.0000        8.1000        5.1689        3.5855        3.4532        3.8782        2.0100        0.0000        1.8300        5.7300       19.8600        9.8100        0.0000        0.0000        0.0000        0.0000        0.0000        0.0000        0.0000        0.0000        0.0000        0.0000        0.0000        0.0000        0.0000        0.0000        0.0000        0.0000        0.0000        0.0000        0.0000        0.0000        0.0000        0.0000        0.0000        0.0000        0.0000        0.0000        0.0000        0.0000        0.0000        0.0000        0.0000        0.0000        0.0000        0.0000        0.0000        0.0000        0.0000        0.0000        0.0000        0.0000        0.0000        0.0000        0.0000        0.0000        0.0000        0.0000        0.0000        0.0000
       20.1076       17.1146       18.3325       20.8228       18.8772       18.0443       20.1302       27.7037       29.0246       20.2319       17.8326       12.3828       11.3100       10.6019       10.3910        8.9201        8.7904        9.3231       10.0778        8.2960        7.5557        6.9388        6.5698        6.1037        5.9795        5.8168        5.6651        4.1379        4.4571        3.7915        3.3516        5.3564       13.4119        2.4181        1.0231        1.2505        1.1959        0.7039        0.2326        0.1380        0.0869        0.0621        0.0629        0.1606        0.1631        0.1742        0.1935        0.1734        0.1897        0.2763        0.1880        0.2628        0.4874        0.2290        0.7051        0.5420        0.7038        0.7868        0.4985        0.9821        1.8595        2.3938        1.7475        1.2046        1.0788        1.2651        1.4436        1.6278        1.7750        1.0657        1.2059        1.8104        2.6352        2.0493        0.6824        1.3215        2.0683        2.1788        1.5651        2.7498        2.1962        4.7192        4.0251        2.7129        2.4086        2.6144        2.8402        3.2946        3.0412        2.6037        2.4358        3.0538        3.0442        3.7106        4.1236        5.6738        6.6669        8.2992        9.4736        8.0914        6.4584        6.2777        5.6783        6.5450        6.8366        6.2484        5.7156        4.9753        4.4419        3.9537        3.6001        3.4385        4.1942        4.0953        4.6540        3.1099        2.5996        3.1220        1.9069        1.5111        1.4728        1.3197        1.2515        0.5709        0.5849        0.5925        0.5634        0.6533        0.6302        0.5625        0.7061        0.2498        0.0985        0.6942        0.8417        0.7317        0.9936        1.2010        1.1518        1.6606        2.1167        2.0891        1.6294        1.7651        1.3524        1.2045        1.4399        2.1388        3.3925        5.4373        4.2282        4.4860        5.3305        5.4432        3.9938        5.6914        3.4710        2.2603        2.4031        4.4192        5.2082        5.0375        4.4064        7.0361        5.1990        2.0241        2.0707        1.1480        1.1483        1.0213        0.6794        0.1579        0.0522        0.0841        1.1382        0.8325        0.9742        1.5698        1.7706        0.0000        0.0000        0.0000        0.0000        0.0000        0.0000        0.0000        0.0000        0.0000        0.0000        0.0000        1.8600        4.3200        4.4303        4.5340        0.0000        0.0000        0.0000        0.0000        0.0000        0.0000        0.0000        0.0000        0.0000        0.0000        0.0000        0.0000        0.0000        0.0000        0.0000        0.0000        0.0000        0.0000        0.0000        0.0000        0.0000        0.0000        0.0000        0.0000        0.0000        0.0000        0.0000        0.0000        0.0000        0.0000        0.0000        0.0000        0.0000        0.0000        0.0000        0.0000        0.0000        0.0000        0.0000        0.0000        0.0000        0.0000        0.0000        0.0000        0.0000        0.0000        0.0000        0.0000        0.0000        0.0000        0.0000        0.0000        0.0000        0.0000        0.0000
        0.0000        0.0000       16.6703       14.8111        0.0000       14.3891       18.9798       18.6816       22.8827       17.1909       22.0008       18.6611       17.7201       12.0040       10.9139        9.3137        8.6660       10.6384       10.8166        9.7834        6.7320        6.5285        6.6128        6.6724        6.6019        6.0415        5.7124        3.7220        3.6199        3.4230        3.5060        8.6104       14.4977        2.5242        1.1468        0.6892        0.4846        0.3460        0.2758        0.1654        0.1064        0.0764        0.0747        0.1831        0.1790        0.1856        0.2014        0.1788        0.1928        0.1966        0.1879        0.2159        0.6892        0.8065        0.7564        1.1607        0.6803        0.5414        1.4009        1.3383        1.4943        1.7445        0.9258        0.5677        0.8194        1.2188        1.3553        1.2775        1.1408        2.3240        5.7451        3.4727        3.5222        2.6330        1.1879        1.0309        0.8689        1.3076        1.5880        1.3743        1.2523        2.5754        2.6500        1.9163        1.6632        2.2548        2.8016        3.4968        3.2401        3.6705        2.4920        3.1863        2.9341        3.0188        3.7446        5.7050        6.9463        8.9054        9.6632        8.6036        6.8039        6.2297        5.9698        6.4340        6.2052        6.4788        6.3595        4.8792        6.0695        4.3789        4.0339        5.3555        4.8315        4.3791        4.2692        3.9878        2.6841        2.1183        1.9516        1.3173        1.3296        1.1684        0.9787        0.8316        0.7032        0.6107        0.5622        0.6108        0.5305        0.4623        0.3857        0.0692        1.0383        0.1626        0.2744        0.8633        1.1740        2.0966        2.8795        2.0488        2.1180        1.9295        1.6117        1.0397        1.0312        0.9169        1.4085        3.5483        5.4831        4.4422        4.3625        5.2210        5.8940        5.3017        5.0096        4.7333        3.3105        2.6320        3.2184        4.8895        4.8872        4.5613        4.8901        3.7887        2.2261        1.3986        1.3450        0.8311        0.5059        0.6268        0.7779        0.8195        0.4296        0.4734        0.8276        0.7933        0.8728        1.1514        1.1139        3.0976        0.0000        0.0000        4.6200        0.0000        0.0000        0.0000        0.0000        0.0000        0.0000        1.2600        1.2600        5.2872        0.0000        0.0000        0.0000        0.0000        0.0000        0.0000        0.0000        0.0000        0.0000        0.0000        0.0000        0.0000        0.0000        0.0000        0.0000        0.0000        0.0000        0.0000        0.0000        0.0000        0.0000        0.0000        0.0000        0.0000        0.0000        0.0000        0.0000        0.0000        0.0000        0.0000        0.0000        0.0000        0.0000        0.0000        0.0000        0.0000        0.0000        0.0000        0.0000        0.0000        0.0000        0.0000        0.0000        0.0000        0.0000        0.0000        0.0000        0.0000        0.0000        0.0000        0.0000        0.0000        0.0000        0.0000        0.0000        0.0000        0.0000
        0.0000        0.0000        0.0000        0.0000        0.0000       16.0130       14.7372       20.2697       21.4414       13.7623       13.2229       15.9916       20.9751       16.3618       11.6239        8.9436       10.8136       12.1977       11.7126       11.6224       10.5118        6.4176        6.4800        5.6883        5.4964        5.3156        5.1922        3.2191        3.1173        2.9624        2.7183        1.2545        0.9309        0.4314        0.3659        0.8358        0.6330        0.4825        0.3886        0.2358        0.1554        0.1105        0.1015        0.2291        0.2054        0.1998        0.2131        0.1851        0.2622        0.5716        0.3266        0.5462        0.6684        1.4290        1.1922        1.6902        1.0084        1.1304        0.8369        0.2926        0.4676        0.7186        1.0091        0.8078        1.9594        2.1398        2.6317        2.3559        2.6088        1.5209        2.5538        2.2271        2.0950        1.4380        0.7621        0.6801        0.8684        1.0496        1.1382        1.1024        0.9638        1.1441        1.1348        0.5996        0.4583        0.8055        1.6401        2.7424        2.9577        3.6607        3.3395        4.0285        4.1938        4.0630        4.1446        6.6143        8.1974        9.0230        9.9907        7.5228        7.3070        7.2077        7.7899        7.6410        7.5037        7.1615        7.0651        6.9328        5.4830        5.1360        5.5742        6.7907        7.7679        6.5996        5.7667        4.9154        4.3467        4.3364        3.5540        1.5063        1.3973        1.2601        1.1443        1.4221        1.0548        0.8051        0.7525        1.0473        0.6141        0.4559        0.4615        0.1354        0.2134        0.2455        0.3596        1.4115        1.5683        2.8105        3.4045        2.4945        2.6029        2.4312        2.1368        1.5960        1.7009        1.6051        3.9066        7.5100        6.3364        5.6543        5.4636        6.2349        6.5731        6.4043        6.8540        4.0473        3.4868        3.2608        3.2552        5.5261        5.7127        5.2474        4.1564        2.6419        2.0316        1.0627        0.7170        0.4161        0.4375        0.4465        1.1431        0.6556        0.8332        1.3313        1.4371        0.9648        0.9123        0.7572        1.1269        3.2383        3.8493        4.4496        4.8152        8.5087        0.0000        0.0000        0.0000        0.0000        1.7700        1.7700        1.7700        5.3813        0.0000        0.0000        0.0000        0.0000        0.0000        0.0000        0.0000        0.0000        0.0000        0.0000        0.0000        0.0000        0.0000        0.0000        0.0000        0.0000        0.0000        0.0000        0.0000        0.0000        0.0000        0.0000        0.0000        0.0000        0.0000        0.0000        0.0000        0.0000        0.0000        0.0000        0.0000        0.0000        0.0000        0.0000        0.0000        0.0000        0.0000        0.0000        0.0000        0.0000        0.0000        0.0000        0.0000        0.0000        0.0000        0.0000        0.0000        0.0000        0.0000        0.0000        0.0000        0.0000        0.0000        0.0000        0.0000        0.0000        0.0000
        0.0000        0.0000        0.0000        0.0000        0.0000       16.3378       18.7402       29.0295       28.5719       21.0273       12.2043       16.9277       13.9439       20.3971       11.0483       10.4588       11.8536       10.3623        7.2924        6.6752        6.3524        5.8197        5.6061        4.6800        4.3647        4.1330        4.1367        2.9145        2.9170        2.8421        2.6972        1.0746        1.5988        0.9908        0.3488        1.4128        1.1242        0.8946        0.7246        0.4215        0.2813        0.5609        1.3459        0.2347        0.3010        0.2839        0.7142        1.2695        0.2009        0.8052        0.8810        0.6878        2.0534        1.4017        2.2160        3.1381        3.0960        2.6758        2.0206        0.6436        0.7330        1.9264        3.5752        2.6618        3.9090        3.6658        3.8656        3.1839        2.5346        1.9887        2.4276        2.2308        1.6634        0.9004        0.6334        0.2874        0.4787        0.7440        0.3283        0.1256        0.4293        0.4234        0.3274        0.3379        0.4612        0.3702        0.8790        1.4243        1.3188        1.3949        2.4061        4.9162        5.5782        6.0634        7.1910        8.6152        9.2608       10.6048       11.3472        8.7873        9.2080       10.7172       10.5878        9.2677        7.4015        5.8734        5.9248        6.9734        6.3698        6.5384        7.6941        9.7403       10.8584       11.0980       10.8895        9.5643        9.8828       10.4355        9.7915        7.5064        5.4790        4.7666        4.0627        2.2941        1.6302        1.4628        2.8997        2.2342        0.6418        0.4725        1.5146        1.2316        1.2706        0.9419        1.4421        2.4559        2.7724        2.8430        2.5791        2.5905        2.7278        2.8861        2.7965        2.6703        3.9177        7.1911        8.8722        8.6491        7.7829        7.0934        6.6395        7.8912        8.8955        8.3559        7.6020        6.7189        6.8319        5.4492        5.3569        5.5241        5.0223        3.8990        3.3081        1.3265        1.2350        0.7197        0.5474        0.0867        0.0845        0.2640        0.3947        0.5569        0.1215        0.7409        0.8404        1.3240        1.2895        1.6456        2.1682        3.4230        4.1404        4.7969        5.4175        7.2395        0.0000        0.0000        0.0000        7.3621        7.3897        6.2768        6.3825        6.7241        7.0419        0.0000        0.0000        0.0000        0.0000        0.0000        0.0000        0.0000        0.0000        0.0000        0.0000        0.0000        0.0000        0.0000        0.0000        0.0000        0.0000        0.0000        0.0000        0.0000        0.0000        0.0000        0.0000        0.0000        0.0000        0.0000        0.0000        0.0000        0.0000        0.0000        0.0000        0.0000        0.0000        0.0000        0.0000        0.0000        0.0000        0.0000        0.0000        0.0000        0.0000        0.0000        0.0000        0.0000        0.0000        0.0000        0.0000        0.0000        0.0000        0.0000        0.0000        0.0000        0.0000        0.0000        0.0000        0.0000        0.0000
        0.0000        0.0000        0.0000        0.0000        0.0000       20.3321       18.9304       32.1509       24.2077       15.9506       15.1470       12.3843       18.2624       15.2884       13.1842        9.4457        8.1986        6.6883        6.2603        6.3714        6.2614        6.0057        5.6746        4.3722        4.2473        4.2510        4.2625        3.3443        2.9835        2.9304        2.8159        0.5000        0.4793        0.4423        0.3890        1.6210        1.3373        1.0879        0.8842        2.5235        0.6004        0.2465        0.2129        0.3856        0.3539        0.5267        0.2828        0.8003        1.1546        1.2016        1.2459        1.6199        1.7730        1.5690        1.7625        2.2371        2.9144        1.9354        0.5397        0.4270        1.1229        1.4630        2.9516        1.3283        1.1165        1.6116        2.6391        2.1045        1.9337        1.9288        1.2190        1.3782        0.8572        0.6396        0.5305        0.3682        0.2491        0.1387        0.0827        0.1297        0.1358        0.2611        0.1662        0.1457        0.1632        0.1814        0.9478        1.4730        1.4353        1.7800        2.0381        4.7876        6.2108        6.8861        7.0487        8.6298       10.8740       12.0805       11.5087       11.1028       11.1573       11.1526       10.7749        7.3885        6.3524        6.2952        5.4436        5.8261        5.9896        6.9939        8.0491       11.6582       13.2473       15.5322       15.9782       12.6933       12.0450       11.6615       11.3609       11.4743       10.4357        8.8778        5.5968        3.1905        2.4723        1.5660        1.2322        0.5812        0.6613        2.8767        2.1540        1.0504        1.1627        1.3958        2.0300        3.0024        3.4378        3.4076        3.3676        3.1892        3.3869        3.2577        3.5215        6.6631        9.6490       10.4119        9.1014        9.2932        8.4304        7.4660        7.6072        8.9395        9.3298        9.0990        8.7402        8.3744        7.2694        6.7994        6.0011        5.9982        5.7634        6.4688        3.6799        2.4196        0.8751        1.5769        0.9527        0.4873        0.3578        0.9030        0.6502        0.8097        0.8125        0.6816        0.5699        1.2013        2.1866        2.9813        4.0331        4.6731        4.2289        5.0331        5.8634        8.2904        0.0000        0.0000        8.8710        7.7115        6.9612        7.6190        7.2287        8.0782        8.5867        9.9224        9.7621        6.8677        5.7086        5.8000        0.0000        0.0000        0.0000        0.0000        0.0000        0.0000        0.0000        0.0000        0.0000        0.0000        0.0000        0.0000        0.0000        0.0000        0.0000        0.0000        0.0000        0.0000        0.0000        0.0000        0.0000        0.0000        0.0000        0.0000        0.0000        0.0000        0.0000        0.0000        0.0000        0.0000        0.0000        0.0000        0.0000        0.0000        0.0000        0.0000        0.0000        0.0000        0.0000        0.0000        0.0000        0.0000        0.0000        0.0000        0.0000        0.0000        0.0000        0.0000        0.0000        0.0000        0.0000
        0.0000        0.0000        0.0000        0.0000       19.0544       16.3216       21.1477       21.8242       13.8842       16.9290       10.8645       10.2731       12.6909       12.8506        9.7862        9.8726        9.4508        9.4302        7.9198        6.6396        6.2168        6.2041        6.1467        4.9656        4.5107        4.4848        4.4184        3.1184        3.1381        3.0833        2.9990        0.5390        0.5161        0.4750        0.4257        1.8190        1.5459        1.8820        2.5079        1.0406        0.4392        0.3262        0.2934        0.3780        0.3167        0.3051        0.4708        1.3312        1.2173        0.9297        1.0263        0.5700        0.9018        1.6720        1.6537        3.1549        2.4879        1.9757        0.7465        0.9385        0.6326        0.9496        0.8335        0.6234        3.0292        2.4654        2.6068        2.3258        1.4107        1.0102        1.5400        1.2838        0.7132        0.5963        0.3363        0.7844        0.8050        0.4792        0.4005        0.2434        0.1041        0.1329        0.1218        0.2522        0.2762        0.2664        0.5267        0.9838        0.8981        1.2417        1.9545        3.9333        4.9493        5.5237        6.3301        7.2132        8.0493        9.0524        9.4977       10.1093       10.9114       11.4812        8.0343        5.7606        4.8204        4.3927        4.7040        5.7715        5.5866        6.8183        9.3324       12.1330       13.3862       14.4202       14.8205       13.0900       13.0027       13.4931       12.9608       11.6678       14.5311       12.3581        7.7867        5.2514        5.9541        5.2068        3.8005        2.9308        1.2525        0.7199        0.8278        1.7358        1.7537        1.8813        2.4736        4.2769        6.0281        7.5529        6.6685        5.7872        5.7266        6.2876        8.1366       13.0869       11.4739       12.8714       10.5555       10.0091        8.5213        8.4622        8.4117        9.2188        9.9854       10.0414        9.3989        8.7438        8.0740        7.5026        6.3978        6.0325        5.7061        6.1223        4.5704        3.5763        3.5804        1.4233        0.8061        0.4812        0.9125        0.2516        0.2780        0.1050        0.5474        0.7628        0.6877        1.6174        2.4959        2.9205        3.2968        4.1468        4.8445        5.5082        5.9749        7.8627        0.0000        9.0207        7.8882        6.6136        7.2284        7.8479        9.0907       12.6279        9.6973        8.8758        9.4629        8.3257        7.3776        6.7038        7.4188        0.0000        0.0000        0.0000        0.0000        0.0000        0.0000        0.0000        0.0000        0.0000        0.0000        0.0000        0.0000        0.0000        0.0000        0.0000        0.0000        0.0000        0.0000        0.0000        0.0000        0.0000        0.0000        0.0000        0.0000        0.0000        0.0000        0.0000        0.0000        0.0000        0.0000        0.0000        0.0000        0.0000        0.0000        0.0000        0.0000        0.0000        0.0000        0.0000        0.0000        0.0000        0.0000        0.0000        0.0000        0.0000        0.0000        0.0000        0.0000        0.0000        0.0000
        0.0000        0.0000        0.0000        0.0000       18.0465       19.0866       19.9832       20.6328        9.3958        7.1228       10.3701       10.6724       13.3279       13.4826       11.6642        8.0596       10.7441       12.7904        7.5689        6.9108        6.7146        7.4282        8.0102        8.3773        4.6935        4.6426        4.6413        3.3321        3.2893        3.1817        3.1041        0.5616        0.5461        0.4986        0.4529        2.3352        2.1421        1.5294        1.9913        2.3733        0.6186        0.5012        1.4764        0.6329        0.5323        0.4679        0.4450        0.5726        0.7028        0.9831        0.8942        0.5150        0.4900        1.0328        2.6913        5.9331        5.2951        2.0262        1.6327        4.2445        8.7389        6.2411        2.9713        2.6411        4.8660        3.4892        3.0797        3.1807        2.4872        1.6935        1.8658        1.4024        1.6165        2.2449        1.7701        0.7491        1.0817        1.3144        1.0879        0.4864        0.5193        0.5068        0.4796        0.2290        0.1489        0.1853        0.2932        0.8349        1.2350        1.8293        2.0880        3.3767        3.7787        4.2043        5.2034        5.9197        7.0191        7.6585        8.2551        8.7209        8.2457        7.4353        5.6113        5.2379        4.4733        7.0777        5.8514        7.3526        7.8811        7.4338        8.5297       10.7170       11.9596       12.3981       13.0712       12.3282       12.8122       13.0093       12.1458       12.9018       14.0792       11.1456        6.9920        4.3266        4.5330        5.7016        6.1664        4.5027        3.3602        3.6862        2.1067        2.8648        2.7364        2.4887        3.8056       15.5009       22.6396       18.3325       13.1045        9.8681       11.8884        9.9953        8.1932       12.7423       11.1906        8.5964        7.2291        9.3629        9.3921        8.5479        8.7329       10.5012       10.7637       11.1774        9.5199        8.3941        8.1589        9.3379        7.9595        7.3436        6.0812        4.6003        5.0300        2.7936        1.6531        1.2166        0.7076        0.8913        0.9474        0.2669        0.0000        0.0987        0.5813        0.7996        0.8810        2.8440        3.5149        2.7554        3.4311        4.8251        5.7530        6.1249        6.4478        8.0188        8.2148        8.1098        7.6366        9.2669        7.8023        8.2020        8.1354       10.7859       10.8651       11.2659       13.2440        9.2177        7.5885        7.0260        8.2302        0.0000        0.0000        0.0000        0.0000        0.0000        0.0000        0.0000        0.0000        0.0000        0.0000        0.0000        0.0000        0.0000        0.0000        0.0000        0.0000        0.0000        0.0000        0.0000        0.0000        0.0000        0.0000        0.0000        0.0000        0.0000        0.0000        0.0000        0.0000        0.0000        0.0000        0.0000        0.0000        0.0000        0.0000        0.0000        0.0000        0.0000        0.0000        0.0000        0.0000        0.0000        0.0000        0.0000        0.0000        0.0000        0.0000        0.0000        0.0000        0.0000        0.0000
        0.0000        0.0000        0.0000        0.0000       17.1054       14.9348       12.1346       10.2174        5.5786        4.0332        4.9874        8.7285        8.4200       11.0032       18.8721       12.8030        9.5963        9.8505        9.7904        9.2127        9.8035        8.6895        8.5326       20.7136       19.6576        7.8269        5.8503        3.8087        3.5606        3.1949        3.5178        2.9832        1.6620        1.5529        0.3708        2.3799        1.6595        1.5132        1.3945        0.4702        0.3117        0.0714        0.0617        0.9456        1.9273        0.6170        0.6146        0.5619        0.1682        0.4427        1.0469        1.5584        2.7547        5.1167        3.3958        2.0517        1.8162        2.4701        4.0216        5.8640        6.9096        8.4596        9.9849       11.7616        9.8652        8.3371       12.4133        9.1291        7.9839        4.1355        2.3653        2.1427        2.0121        3.5421        3.4343        0.8933        0.7956        0.8176        2.1910        1.2946        1.1312        0.9540        1.2278        1.4156        1.6777        0.7667        1.4474        2.0273        1.4261        1.2687        1.7282        3.2645        3.5520        3.5415        4.8584        6.1843        7.1086        8.3332        7.2654        6.3774        5.7344        5.3657        5.8627        5.1337        5.8125        7.9757        8.4358        6.9619        7.5046        8.1195        7.3452        6.9316        7.0689        7.3363        8.4255       11.1024       12.3500       12.3905       10.1486       11.6403       15.6338       12.5685        7.1704        5.6422        3.3111        9.4229        5.0375        6.1581        5.1145        4.8430        3.7140        4.9047        4.7092        3.7846        6.5808       21.6673       25.3899       22.6007       10.2770        5.6282        5.9407        6.9916        6.1570        7.4959        7.0503        7.6508        6.5879        7.6436        8.4962        8.9135        7.8625       11.0287       10.4620       10.5571       10.6989        9.1521        8.8226        8.4445        7.8487        7.6637        5.1248        4.6989        3.6766        2.6570        1.9427        1.4807        1.5092        1.2329        1.1414        0.1075        0.0226        1.0714        1.4994        2.0002        2.6136        3.6357        4.3890        5.0814        5.7916        7.2997        7.7938        8.5000        9.3079        8.5566        9.0222        8.7431       10.4241       11.5025       13.3374        8.7664        9.6484       10.3977        9.7835        8.7122        8.4366        6.8918        6.9227        7.5376        8.6126        0.0000        0.0000        0.0000        0.0000        0.0000        0.0000        0.0000        0.0000        0.0000        0.0000        0.0000        0.0000        0.0000        0.0000        0.0000        0.0000        0.0000        0.0000        0.0000        0.0000        0.0000        0.0000        0.0000        0.0000        0.0000        0.0000        0.0000        0.0000        0.0000        0.0000        0.0000        0.0000        0.0000        0.0000        0.0000        0.0000        0.0000        0.0000        0.0000        0.0000        0.0000        0.0000        0.0000        0.0000        0.0000        0.0000        0.0000        0.0000        0.0000        0.0000
        0.0000        0.0000        0.0000        0.0000        0.0000        0.0000        0.0000        0.0000        7.2892        8.4457        5.5537        5.2160        5.5316        9.3636       16.2367       13.5842        8.1950        7.6266       11.9095       17.3078       15.4784       16.6136       20.7468        7.9826        7.6049        6.6942        7.1564       22.1141       23.2437        4.8370        3.3291        0.4550        2.3057        3.9324        3.6812        2.7568        3.1292        2.8758        3.2103        3.7384        4.1436        1.2375        0.0745        0.5426        1.0336        1.1061        1.6629        1.6817        1.5341        2.7462        5.3218        8.2776        9.7638        5.6021        3.6878        3.9780        3.0358        3.2527        5.6110        7.0197        6.7566       10.4315       11.9306       10.2544        8.1022        6.6536        7.7381        9.0380        8.0680        6.0028        1.8987        2.3753        2.4033        2.6044        2.3142        0.9163        1.1910        1.4144        2.3237        1.7801        1.1538        1.7319        1.6680        1.5339        1.7334        1.9176        1.6291        1.5604        0.8020        1.0378        1.3530        1.9504        2.3305        2.6147        2.9986        3.9233        4.8330        5.4796        5.4056        4.6580        4.9263        6.2152        5.9922        5.9364        5.7252        5.0600        6.5719        7.2856        9.2317       10.7042       10.9733        7.4836        6.7695        6.7149        7.2632       10.0243       12.1365       11.1908       10.1402       10.4806       16.2201       10.6253        7.7978        7.6593        4.9007        4.9927       14.5966       21.8406       12.4525        6.7186        6.5411        6.2433        8.3191        9.3397        7.9578       20.4192       19.4378       20.3500       16.6190        9.5621        6.1788        6.6485        5.9352        7.7743        8.5508        7.2700        7.1900        8.4362        8.0647        8.0546        7.5579       10.3655       10.3761       10.5371        9.5892        8.8523        8.7135        9.4925        7.6092        6.6405        5.2121        3.4229        2.1834        0.5668        0.9448        2.8230        3.9486        0.2028        0.7463        0.8016        0.0246        1.4904        2.0678        2.7084        4.0084        4.4645        5.5400        5.9402        6.6804        8.1196       10.4548        9.6030        9.6900       10.0109        9.8497        9.0105        7.5165        9.9215        9.1604        9.3669        8.6923        7.3816        8.0370        8.4002        8.4937        6.3762        6.8017        0.0000        0.0000        0.0000        0.0000        0.0000        0.0000        0.0000        0.0000        0.0000        0.0000        0.0000        0.0000        0.0000        0.0000        0.0000        0.0000        0.0000        0.0000        0.0000        0.0000        0.0000        0.0000        0.0000        0.0000        0.0000        0.0000        0.0000        0.0000        0.0000        0.0000        0.0000        0.0000        0.0000        0.0000        0.0000        0.0000        0.0000        0.0000        0.0000        0.0000        0.0000        0.0000        0.0000        0.0000        0.0000        0.0000        0.0000        0.0000        0.0000        0.0000        0.0000        0.0000
        0.0000        0.0000        0.0000        0.0000        0.0000        0.0000        0.0000        0.0000        0.0000        0.0000        6.0593        4.9730        5.0280        5.2986       13.7519       12.4514       12.5445       14.6160       15.5233       11.5955       11.7153       10.7329       18.4890       24.5340       17.7844       10.9382       15.5341        7.1441        4.6863        4.3295        4.2963        0.6712        0.6661        2.2436        5.2853        6.7756        1.7637        2.4205        3.2672        3.4275        1.6731        1.0725        0.2430        0.2457        0.3755        0.4756        2.5798        2.4014        1.9916        3.8542        3.1674        6.1894        8.1608        3.5915        3.3539        3.0850        0.9305        1.6016        2.6320        3.1595        5.7679       11.5534       11.4809        8.2266        6.3402        5.3906        7.1338        4.7112        6.1175        7.6223        6.1703        5.8708        5.3422        4.0937        2.8547        1.8657        2.0217        2.8887        1.7841        1.4921        2.2550        2.5568        3.5866        3.2680        1.7270        1.1240        1.3380        1.2688        1.4234        1.1714        1.2662        1.3880        1.7824        2.1632        2.7624        3.6655        4.6325        5.4432        6.1595        4.1944        4.2427        4.8502        4.5714        4.6756        4.8322        4.5185        5.1172        5.4710        6.2437        6.6546        8.5293       11.2949        8.8433        6.7923        9.3112        8.5760       11.9319       12.1967       12.2408        7.6363        6.9393        6.7029        5.9640        7.6198        5.9260        6.1880       12.7769       19.8999       19.8214       12.9954        6.5034        5.8741        9.6241        9.1527        9.0326       13.1136       10.8832       17.2651       17.6318       10.0553        5.8918        5.2988        6.3744        6.1809        6.0853        6.1714        6.6872        7.8075        7.8088        7.1713        7.4610       10.3606       10.8473        9.1934        8.2830        7.7447        8.0939        8.2209       11.2525        8.6128        4.4314        3.0366        2.8924        4.7998        0.9115        1.3781        1.1753        0.6399        0.8709        0.2425        0.0134        2.2375        2.7964        4.4805        5.0099        5.4171        5.9005        7.1766        7.1535        9.5653        9.9433       10.5828       10.8544       12.2656       15.8222        7.7908        6.7601        6.1992        5.5529        6.0753        6.7441        7.0603        8.8863       11.2425        0.0000        0.0000        0.0000        0.0000        0.0000        0.0000        0.0000        0.0000        0.0000        0.0000        0.0000        0.0000        0.0000        0.0000        0.0000        0.0000        0.0000        0.0000        0.0000        0.0000        0.0000        0.0000        0.0000        0.0000        0.0000        0.0000        0.0000        0.0000        0.0000        0.0000        0.0000        0.0000        0.0000        0.0000        0.0000        0.0000        0.0000        0.0000        0.0000        0.0000        0.0000        0.0000        0.0000        0.0000        0.0000        0.0000        0.0000        0.0000        0.0000        0.0000        0.0000        0.0000        0.0000        0.0000        0.0000
        0.0000        0.0000        0.0000        0.0000        0.0000        0.0000        0.0000        0.0000        0.0000        0.0000        8.4820       19.7681        7.3407        7.0949        8.4750        9.4787        7.1773       10.2404       16.8643        8.7201       12.3935       19.5347       25.2088       30.8454       28.3516       22.3706       22.1226       11.4840       11.1062        7.6613        5.0220        5.5131        5.1614        4.6188        5.1371        9.7808        9.1820        4.3648        3.6409        1.9810        3.2681        1.6544        1.7541        0.8838        0.8230        0.9002        1.8804        3.5610        1.6244        1.2325        1.3216        1.4313        4.9970        9.5006        7.6753        8.0585        6.7055        8.2981       10.4962        8.2870        7.7625       13.1016       14.8960       12.6853       13.5579       10.0110        8.0356        6.4062        5.6471        4.2184        2.1021        3.9493        4.4006        2.5291        3.6104        1.6829        2.4345        2.1101        1.8152        1.9092        4.1632        3.3804        3.5743        2.2511        1.5805        1.6047        1.5178        1.2257        0.8416        1.4066        1.5716        1.7978        1.3560        1.5962        1.9800        2.9854        3.4795        3.9293        4.1888        4.8678        4.5177        4.4772        5.0842        4.1576        4.7233        5.4001        4.6888        5.5331        4.1597        4.4509        5.3450        5.8260        5.3280        6.6509        7.5778       15.2022       17.9034        9.5814        9.9333        8.7139        7.5772        6.9425        6.4293       10.4818       15.2668       10.8807        9.8078       12.2620       15.1614       17.5088       13.2721        9.5358        7.5341        9.2059        6.7881       17.7093       16.9193       10.7905       11.2499        6.1797        5.9259        5.8551        6.2281        6.0382        5.9669        5.3467        4.9932        7.4017        7.3012        6.2748        7.4590        9.1399        8.7891        8.3877        8.1710        7.3723        8.7502        7.7553        7.9264        7.5265        5.3797        2.6067        1.7716        3.4033        3.9996        2.7132        0.7841        0.0171        0.9965        0.0432        0.0147        3.3726        4.4421        4.5842        4.7074        5.6931        6.2118        6.7317        7.5675        9.4735        9.3261       10.9785        9.1541        7.5917        6.6066        6.3232        5.9582        5.3970        5.0763        5.4850        5.7278        7.6166       12.9139        0.0000        0.0000        0.0000        0.0000        0.0000        0.0000        0.0000        0.0000        0.0000        0.0000        0.0000        0.0000        0.0000        0.0000        0.0000        0.0000        0.0000        0.0000        0.0000        0.0000        0.0000        0.0000        0.0000        0.0000        0.0000        0.0000        0.0000        0.0000        0.0000        0.0000        0.0000        0.0000        0.0000        0.0000        0.0000        0.0000        0.0000        0.0000        0.0000        0.0000        0.0000        0.0000        0.0000        0.0000        0.0000        0.0000        0.0000        0.0000        0.0000        0.0000        0.0000        0.0000        0.0000        0.0000        0.0000        0.0000
        0.0000        0.0000        0.0000        0.0000        0.0000        0.0000        0.0000        0.0000        0.0000        0.0000       16.8912       16.0765       19.0399       26.3315       21.9998       12.5542        7.5058       12.9601       21.4569        5.7939        7.4440       11.1626       34.2770       36.3257       36.4850       17.4833       27.3012       21.8953        8.0626        5.0007        4.8691        9.5917       10.5015       13.9912        8.1122        8.8870        9.6154        3.1993        2.2157        1.6735        1.0422        0.9661        1.3437        0.5502        0.8700        1.4795        2.0429        1.8128        1.7439        1.6476        2.5511        4.3107        7.9458        6.5328        6.3478        9.5940       11.9461       10.3631        6.4552        5.9162        7.3050       13.0255       15.6623       15.7981       15.4476       15.2054       12.9821       12.5212        8.3912        2.8096        5.7442        5.1802        3.1681        2.9345        1.1048        1.8687        1.9408        1.3402        1.3678        0.8748        1.3738        1.5078        2.2866        1.9076        1.8310        1.9975        1.2704        1.7719        1.0414        1.0069        0.8037        1.4902        1.6992        1.4223        1.0019        2.6368        2.6167        3.5373        3.7270        4.0311        4.4875        4.6550        5.2614        4.3981        4.7000        5.3823        5.5258        5.8301        6.3006        5.9855        5.9147        7.0928        8.8449        8.7472        8.5836        7.4450        7.1744        7.7413        7.2913        8.0420        7.5499        8.6766        8.0877       11.5351       15.1066       13.5970       15.4426       22.3010       24.5272       22.2125       22.6963       17.4268       14.5439       10.8486        8.4332        9.9083       14.1912       10.9300       10.3568       12.0877       11.0771       10.3705       10.5252       10.6544       10.0267        9.4133        7.5102        7.8655        7.0423        8.3009       10.2393        5.8019        4.8476        4.1263        4.9250        4.6757        5.0707        5.8243        6.0549        4.9749        4.3209        3.0080        1.3298        4.4161        2.5866        2.6022        2.4526        3.5235        4.6836        4.4631        6.1340        8.6263        6.9026        4.9221        5.1863        5.7388        5.8777        6.5952       10.3308        7.0522        7.3322        7.0106        8.3338        4.0804        4.0558        3.9267        4.1538        2.9654        4.4876        3.2723        0.0000        0.0000        0.0000        0.0000        0.0000        0.0000        0.0000        0.0000        0.0000        0.0000        0.0000        0.0000        0.0000        0.0000        0.0000        0.0000        0.0000        0.0000        0.0000        0.0000        0.0000        0.0000        0.0000        0.0000        0.0000        0.0000        0.0000        0.0000        0.0000        0.0000        0.0000        0.0000        0.0000        0.0000        0.0000        0.0000        0.0000        0.0000        0.0000        0.0000        0.0000        0.0000        0.0000        0.0000        0.0000        0.0000        0.0000        0.0000        0.0000        0.0000        0.0000        0.0000        0.0000        0.0000        0.0000        0.0000        0.0000        0.0000        0.0000
        0.0000        0.0000        0.0000        0.0000        0.0000        0.0000        0.0000        0.0000        0.0000        0.0000        0.0000       15.6565       20.5505       25.1223       28.1628       29.4218       16.9978       14.7616       12.2368        6.9332        6.2913        8.3386       17.4272       16.7199       23.0482       40.7933       31.5338       19.8778        5.1627        7.9272        7.2113        8.1345       11.3504        6.8829        5.4142        4.4731        4.2053        1.8000        1.9858        0.6814        0.7648        1.1253        1.8583        1.2155        1.0769        0.8917        1.3678        2.8793        3.0892        2.6145        1.2709        2.8199        3.6205        3.8173        2.7389        4.2011        4.3744        7.0906        7.8350        6.9815        5.5901       12.9421       16.2602       18.4340       11.1338        8.6791        8.3815       15.5832       15.0322       10.9682       10.4732        6.3218        3.6659        3.5535        3.9964        3.2172        1.8702        1.4434        1.1825        0.8059        0.8310        0.9135        1.2686        1.3331        1.5834        1.5354        0.9383        1.1921        1.0981        1.1279        1.2310        2.6266        1.5454        1.4107        1.2095        2.4516        2.3349        2.7145        2.8216        2.9944        4.5381        4.0461        4.3979        4.3388        5.4100        5.4781        4.8739        5.8066        5.1976        5.6765        6.1359        6.2513        9.7096        8.6338        7.7614        7.5058        7.4745        7.7620        6.9155        6.7290        7.8723        8.1035       11.3526       18.1200       13.5555       16.1381       19.1239       23.3675       18.1403       18.0156       18.5132       13.7644        9.3972        7.9797        8.0785       13.1182       15.7280       13.9772       10.7968       14.8007       13.6070       12.0052       12.1152       14.8658       12.1965        9.5260        8.3725        7.6316        6.7078        5.9755        6.4299        6.0098        5.2735        4.4115        4.2452        4.6206        4.6165        8.3957        9.5755        5.6901        4.6637        5.5952        8.0506        5.4860        4.4301        5.6696        6.3324        6.8261        9.5831        6.6848        5.9790        6.9948        6.5626        5.3055        5.6018        5.9147        6.1384        6.5037        7.6243        6.7765        7.8684        8.0940        7.7846        3.6072        3.5914        2.8526        2.7400        2.1963        2.3881        0.0000        0.0000        0.0000        0.0000        0.0000        0.0000        0.0000        0.0000        0.0000        0.0000        0.0000        0.0000        0.0000        0.0000        0.0000        0.0000        0.0000        0.0000        0.0000        0.0000        0.0000        0.0000        0.0000        0.0000        0.0000        0.0000        0.0000        0.0000        0.0000        0.0000        0.0000        0.0000        0.0000        0.0000        0.0000        0.0000        0.0000        0.0000        0.0000        0.0000        0.0000        0.0000        0.0000        0.0000        0.0000        0.0000        0.0000        0.0000        0.0000        0.0000        0.0000        0.0000        0.0000        0.0000        0.0000        0.0000        0.0000        0.0000        0.0000        0.0000
        0.0000        0.0000        0.0000        0.0000        0.0000        0.0000        0.0000        0.0000        0.0000        0.0000        0.0000        0.0000        0.0000        0.0000       19.1874       16.2752       16.3536       19.0095       11.3784        7.7037        9.9137       10.8083       15.8732       11.1605       10.0934       30.5511       47.2716       41.5411        6.9989       12.4888       10.6294        6.9661        5.8761        3.4307        2.4774        1.3169        0.9557        2.9966        3.0876        2.2464        0.4764        0.6082        0.6538        0.7229        1.0337        2.4946        1.7173        1.7138        2.2719        1.8075        2.0029        3.6533        2.7555        2.5437        1.2347        3.6086        7.2524        7.9356        7.6935        5.6408        8.0199        9.2080       12.2305       16.5955       22.9632       18.1711       12.2733       12.6372        6.5530       12.0280        8.5730        3.3687        2.9289        8.5680        8.7962        4.1227        2.9480        2.7650        1.8523        1.7290        1.0745        1.0231        1.2238        2.8865        2.5398        2.0614        1.8305        1.9062        1.8069        1.4945        1.3544        2.1641        2.7390        2.5368        2.5144        3.7317        2.6718        2.9879        3.0390        3.6671        4.1458        4.7199        4.4659        4.3621        5.2634        5.5369        5.6156        5.2199        8.3337        7.4243        5.7934        5.8791       15.2057       11.9496        7.1861        7.4959        6.9448        7.0333        7.7406        8.7647       10.3859        9.9674       10.1128       15.9604       16.1910       18.3435       27.9376       24.3191       15.1767       12.0663       11.4761       12.7056        9.2102        8.8999        9.3175       13.1140       13.5847       16.4276       15.2266       16.0393       15.6519       13.9775       15.0601       15.6528       12.8769       11.6401       10.9270        7.7019        8.7530        5.5793        7.4403        7.8336        4.4386        3.4651        4.6401        6.8080        8.1540        7.8696        9.6492        7.7842        3.7234        5.0206        8.9711        9.9310        8.3160        5.5371        5.7576       10.2848       12.1264       11.0633        8.7991        8.1283        6.2648        6.1896        6.3292        6.9202        8.6603        6.9563        7.4135       11.2705       11.2958        9.4382        6.6953        6.2006        7.7839        3.3140        0.0000        0.0000        0.0000        0.0000        0.0000        0.0000        0.0000        0.0000        0.0000        0.0000        0.0000        0.0000        0.0000        0.0000        0.0000        0.0000        0.0000        0.0000        0.0000        0.0000        0.0000        0.0000        0.0000        0.0000        0.0000        0.0000        0.0000        0.0000        0.0000        0.0000        0.0000        0.0000        0.0000        0.0000        0.0000        0.0000        0.0000        0.0000        0.0000        0.0000        0.0000        0.0000        0.0000        0.0000        0.0000        0.0000        0.0000        0.0000        0.0000        0.0000        0.0000        0.0000        0.0000        0.0000        0.0000        0.0000        0.0000        0.0000        0.0000        0.0000        0.0000        0.0000        0.0000
        0.0000        0.0000        0.0000        0.0000        0.0000        0.0000        0.0000        0.0000        0.0000        0.0000        0.0000        0.0000        0.0000        0.0000        0.0000        0.0000        0.0000        0.0000        8.7515        8.8884        8.1595       11.2391       16.1184        4.6154        4.7714        7.4963       41.8002       24.5547       16.7494       17.2533       16.2465       11.7399        8.2248        6.7224        7.9907        3.1689        1.2957        4.1084        3.2740        2.6594        0.2196        0.7201        1.0604        0.9165        2.5806        3.0104        1.8038        1.6915        1.6588        2.3531        3.9986        5.9452        4.3877        3.4734        2.8484        4.6370        4.1982        4.8032        4.2476        4.3694        6.8145        7.2049       14.2589       15.9843       10.4300       11.0293       12.4904       13.1052        8.6074        6.8019        4.3569        3.3173        4.6632        6.3024        5.9461        3.5400        3.0698        2.8635        1.7308        1.4560        1.2290        0.9081        1.5167        1.6990        2.3754        1.3536        0.8638        1.3055        1.0647        1.5113        2.1434        2.8156        3.4590        4.0116        3.6588        4.8734        2.9022        6.2606        3.8036        1.8380        1.6897        1.9104        2.9600        3.4611        3.9578        4.6563        5.8855        4.4506        5.6618        6.5389        6.6943        6.0875        7.3562        7.1596        8.5591        7.5967        8.0700        8.6953        9.3793        8.7020        9.5372        9.2959       10.9641       11.1570       13.0642       13.9107       14.0656       14.7574       13.8825       13.3565       12.8581       12.9158       12.3632       11.6346       12.7947       15.6350       18.2974       17.5681       16.5699       19.7702       19.3400       17.5624       16.4846       15.8876       15.1859       12.5974       11.7468       11.0667        7.3358        8.7762       10.7812        8.4072        6.4861        5.9649        6.8854        8.1797        7.2997        9.3662        8.3748        5.1816        5.6394        6.0771        5.1913        8.2419        6.8522        8.4401        8.5373       12.4603       12.9514       12.3097       10.5918        9.5110        8.3964        9.9952        8.2755        8.7053        8.1738       10.2824        9.9317       10.7860       11.2931       11.2719       11.6708       12.3427        8.1209        5.5209        0.0000        0.0000        0.0000        0.0000        0.0000        0.0000        0.0000        0.0000        0.0000        0.0000        0.0000        0.0000        0.0000        0.0000        0.0000        0.0000        0.0000        0.0000        0.0000        0.0000        0.0000        0.0000        0.0000        0.0000        0.0000        0.0000        0.0000        0.0000        0.0000        0.0000        0.0000        0.0000        0.0000        0.0000        0.0000        0.0000        0.0000        0.0000        0.0000        0.0000        0.0000        0.0000        0.0000        0.0000        0.0000        0.0000        0.0000        0.0000        0.0000        0.0000        0.0000        0.0000        0.0000        0.0000        0.0000        0.0000        0.0000        0.0000        0.0000        0.0000        0.0000        0.0000        0.0000
        0.0000        0.0000        0.0000        0.0000        0.0000        0.0000        0.0000        0.0000        0.0000        0.0000        0.0000        0.0000        0.0000        0.0000        0.0000        0.0000        0.0000        0.0000        0.0000       10.2183        9.4234       11.5319       20.0798        5.7174        3.4739        1.8819        2.3274        6.9882       19.8972       32.6802       35.1473       13.0076        9.0133        5.8007        6.8730        3.9904        2.9808        4.7960        3.8505        3.5057        0.2191        0.5925        1.2817        2.6280        2.7300        3.1500        3.9600        4.7760        7.2720        6.4380        9.7560        9.6000        7.8120        9.1380        7.3560        7.8897        9.3231        7.9252       10.0812       11.9345       12.9127       13.8381       21.2643       16.3261       14.7221       19.1226       18.9354       12.3692       13.8516        9.6394        6.4415        7.1842        6.5001        4.9156        4.8913        2.9983        2.6300        0.7889        2.0062        1.6134        1.1692        1.5500        1.6379        1.1302        1.6764        0.7397        0.7744        1.1026        1.9386        0.5379        1.3454        1.4352        1.5220        2.2082        2.9190        4.6089        5.5229        9.4706        8.2180        1.8598        1.5369        1.7089        2.3468        3.0178        3.1952        4.1141        5.1965        3.8661        5.1897        6.6594        6.0719        5.8632        6.0318        6.5799        7.9597        8.7225       10.2160       10.8577       11.9874       13.3117       10.9716        9.6689       10.5893       12.1554       10.9449       10.8909       11.9381       13.4545       13.0219       13.3024       14.1907       15.2398       15.3162       15.4189       16.6225       18.0274       18.4700       19.4907       20.0718       21.3065       21.6004       18.7281       16.6685       13.2553       13.3106       15.1764       14.7109       14.3429       12.3867       10.5867       13.1145       12.1189       16.3123       11.3501        6.5813        9.4744        8.5787       12.4010       12.5840        8.5607        8.7552        8.8456        9.9251        9.1211        6.3939        7.7974        8.3785       13.3025       12.8743       14.9228       15.1482       12.8239       13.6084       14.2992       10.6629       10.2423        7.3338        6.7554        7.9002       13.4317       11.9056       10.0268       11.4161       13.5297       14.0831       14.1535        0.0000        0.0000        0.0000        0.0000        0.0000        0.0000        0.0000        0.0000        0.0000        0.0000        0.0000        0.0000        0.0000        0.0000        0.0000        0.0000        0.0000        0.0000        0.0000        0.0000        0.0000        0.0000        0.0000        0.0000        0.0000        0.0000        0.0000        0.0000        0.0000        0.0000        0.0000        0.0000        0.0000        0.0000        0.0000        0.0000        0.0000        0.0000        0.0000        0.0000        0.0000        0.0000        0.0000        0.0000        0.0000        0.0000        0.0000        0.0000        0.0000        0.0000        0.0000        0.0000        0.0000        0.0000        0.0000        0.0000        0.0000        0.0000        0.0000        0.0000        0.0000        0.0000        0.0000
        0.0000        0.0000        0.0000        0.0000        0.0000        0.0000        0.0000        0.0000        0.0000        0.0000        0.0000        0.0000        0.0000        0.0000        0.0000        0.0000        0.0000        0.0000        0.0000       12.4828       10.3197        9.0589        9.2849        6.0959        4.2955        5.2521       12.6224       13.5428       20.9515       37.8715       19.5121        7.9422        6.9120       10.5611       11.5192        9.9643        5.2677        3.2927        6.2808        4.3905        5.3052        6.8329        4.4089        1.6440        1.1700        1.7640        2.0340        3.3420        2.4120        2.8080        3.6420        5.3040        3.7380        7.6320       13.0260       16.9485       11.8117        8.9194        9.9285       14.5871       10.6857        5.3949        4.6792        9.7264       18.3190       21.7109       14.7482       19.6570       12.4629       11.9362       11.5320        8.0078        7.3509        2.8058        2.2362        3.1273        2.7264        2.4391        2.7710        2.9176        1.4861        1.8834        1.0859        1.4325        1.3252        1.4280        1.5115        1.1002        0.7742        0.4067        0.3907        1.1765        1.7009        2.1386        3.6276        4.0674        3.1608        2.9900        4.9539        1.5298        1.5897        2.3359        2.2486        2.9821        3.2548        3.8759        4.2385        4.0937        5.0192        6.1884        5.5639        6.8884        6.3681        7.1615        9.4662        9.0569        9.3645       10.1938       11.6441       10.5049       10.0571       10.4490       11.4664       12.0235       11.6891       11.4244       11.7737       14.3788       15.2587       15.2382       16.3092       18.2426       17.8176       17.7324       18.9424       20.5971       21.3760       22.0498       22.8924       22.5674       21.9567       21.9192       19.2145       15.4308       18.0495       22.6385       20.8733       22.7826       21.9651       12.3137       17.7613       10.6866       10.3962       10.9046       11.6407       12.6551       12.7401       14.4471       13.2067        9.8503        7.7004        8.9686       10.5515       10.1930        8.4384        8.5394       10.2158       12.7424       15.6674       16.7396       13.6569       12.1910       12.4157       12.5865       21.1135       20.9183        9.6391        9.5139       10.5002       11.4084       10.9267       11.5930       13.4098       18.7144       17.1698       12.9115       12.4734       16.8933        0.0000        0.0000        0.0000        0.0000        0.0000        0.0000        0.0000        0.0000        0.0000        0.0000        0.0000        0.0000        0.0000        0.0000        0.0000        0.0000        0.0000        0.0000        0.0000        0.0000        0.0000        0.0000        0.0000        0.0000        0.0000        0.0000        0.0000        0.0000        0.0000        0.0000        0.0000        0.0000        0.0000        0.0000        0.0000        0.0000        0.0000        0.0000        0.0000        0.0000        0.0000        0.0000        0.0000        0.0000        0.0000        0.0000        0.0000        0.0000        0.0000        0.0000        0.0000        0.0000        0.0000        0.0000        0.0000        0.0000        0.0000        0.0000        0.0000        0.0000        0.0000
        0.0000        0.0000        0.0000        0.0000        0.0000        0.0000        0.0000        0.0000        0.0000        0.0000        0.0000        0.0000        0.0000        0.0000        0.0000        0.0000        0.0000        0.0000        0.0000        0.0000        9.1047        9.6585        7.3924        5.0356        3.6111       10.2168       36.2558       20.5643       32.0851       29.8217       15.6442        7.3896        9.2793        9.5379       10.9008       17.6059       16.5615        9.1286       12.0010        7.5953        6.1832        5.9017        3.3094        4.1700        5.3460        3.3720        4.8660        9.0120        8.3100        4.2960        2.3640        1.6140        1.8480        4.8960        3.6360        6.7994        6.4447        5.0182        5.3035        6.9847        6.1615        7.7824        9.7778       12.8395       14.2975       11.2647        8.2100        4.5342        5.3962        8.3637        6.7946        4.1181        3.7567        2.8882        1.1930        2.5115        1.2634        1.7964        1.1643        1.4022        1.7724        1.7107        1.8221        1.6085        1.5205        2.1577        1.2534        2.2904        0.6915        0.4016        0.7186        1.0411        1.6406        2.2608        1.6532        2.1503        2.9357        3.1477        3.5618        1.8869        1.4736        4.2400        2.5054        3.0759        4.0640        4.9120        4.8480        4.4816        5.1172        8.4277        8.3692        7.7976        7.2472        9.3565       12.3697       11.7628       11.5574       11.9314       12.1944       11.7638       12.4723       12.1778       11.6634       14.1138       13.6267       12.5860       12.2314       14.3586       14.8068       15.4755       17.8929       18.8905       19.1716       20.4677       21.4552       23.6418       24.8824       25.5576       25.2004       23.6195       23.9526       26.9296       22.0372       17.6607       20.2981       27.3149       15.7703       20.6949       23.9529       19.6980       19.6030       15.8448       14.0698       15.3052       16.0991       15.0302       15.1907       16.0400       15.1355       12.2688       13.0420       12.2601       11.7878       13.1906       15.4448       13.6202       17.4472       21.1019       20.2679       18.5434       17.5402       18.8384       18.2362       16.6899       14.6038       22.7562       17.5592       14.8909       12.5766       14.3972       13.2512       14.0955       14.8753       19.0504       11.5256       11.9175       13.7597       22.7366       38.4953        0.0000        0.0000        0.0000        0.0000        0.0000        0.0000        0.0000        0.0000        0.0000        0.0000        0.0000        0.0000        0.0000        0.0000        0.0000        0.0000        0.0000        0.0000        0.0000        0.0000        0.0000        0.0000        0.0000        0.0000        0.0000        0.0000        0.0000        0.0000        0.0000        0.0000        0.0000        0.0000        0.0000        0.0000        0.0000        0.0000        0.0000        0.0000        0.0000        0.0000        0.0000        0.0000        0.0000        0.0000        0.0000        0.0000        0.0000        0.0000        0.0000        0.0000        0.0000        0.0000        0.0000        0.0000        0.0000        0.0000        0.0000        0.0000        0.0000        0.0000
        0.0000        0.0000        0.0000        0.0000        0.0000        0.0000        0.0000        0.0000        0.0000        0.0000        0.0000        0.0000        0.0000        0.0000        0.0000        0.0000        0.0000        0.0000        0.0000        0.0000        0.0000        8.1218        7.4603        4.5866        2.6738        1.7628       14.4477       13.9838        9.3007       13.9013       17.4891        7.1331        6.0133        7.9506        8.1157       12.2342       21.3804       14.1960        9.3565        5.7928        2.1365        1.4462        4.1348        2.5680        2.7840        3.2400        6.3180       10.2240        5.8800        3.0060        1.7520        1.1460        1.5240        4.2000        8.7660        8.9630        8.3042       10.0777        6.7082        5.2265        4.3853        7.3223        9.7277        7.4797        5.3922        7.6376        9.5854        6.8012        3.0130        5.3987        7.4795        4.6872        3.6912        3.6945        3.2262        1.4986        2.0045        0.9886        1.6230        1.3878        1.0570        1.6163        1.0441        1.4510        0.9541        1.0832        0.9028        1.0277        0.4479        0.7707        1.5482        1.2436        1.5095        1.9650        2.7487        3.2453        3.2219        3.3901        3.9041        2.9153        2.8465        3.0287        3.6433        4.8024        4.4943        4.7294        5.2661        4.5232        5.6951        9.0831       10.5429       11.1070       10.4945       10.7866       12.9042       14.1360       16.0529       15.2096       13.4845       12.1594       14.9529       12.9943       11.1976       11.8257       13.0090       12.8282       12.2089       14.8169       15.7967       15.7511       16.5628       18.9489       20.6123       21.6514       21.7281       23.7710       24.4466       24.8271       25.2115       24.2473       25.3354       28.7490       24.7757       21.9086       18.5308       24.0146       26.0683       27.6055       25.2498       23.8174       18.4381       21.5298       20.9830       23.0110       22.7655       23.5300       21.5600       21.4845       20.1125       18.8730       17.3658       18.7613       15.2102       20.3689       22.3322       22.9150       22.6275       25.7006       22.5597       23.1315       21.4340       19.0946       19.8435       21.8046       21.9097       22.3724       21.1734       24.0282       23.3090       26.3241       17.7748       16.4572       18.9183       32.5518       29.4063       19.2503       20.2278       30.5894       46.3003       48.0631        0.0000        0.0000        0.0000        0.0000        0.0000        0.0000        0.0000        0.0000        0.0000        0.0000        0.0000        0.0000        0.0000        0.0000        0.0000        0.0000        0.0000        0.0000        0.0000        0.0000        0.0000        0.0000        0.0000        0.0000        0.0000        0.0000        0.0000        0.0000        0.0000        0.0000        0.0000        0.0000        0.0000        0.0000        0.0000        0.0000        0.0000        0.0000        0.0000        0.0000        0.0000        0.0000        0.0000        0.0000        0.0000        0.0000        0.0000        0.0000        0.0000        0.0000        0.0000        0.0000        0.0000        0.0000        0.0000        0.0000        0.0000        0.0000        0.0000
        0.0000        0.0000        0.0000        0.0000        0.0000        0.0000        0.0000        0.0000        0.0000        0.0000        0.0000        0.0000        0.0000        0.0000        0.0000        0.0000        0.0000        0.0000        0.0000        0.0000        0.0000       13.8398        8.9022        7.1884       11.6524       22.6920       14.6052        6.2810        1.8148        8.9944       11.6239        6.7063        8.2399        7.4726        9.2115       17.8813       11.7537       15.6265        9.4361        2.3699        1.6929        0.7080        0.5192        1.6860        3.2460        4.5540        6.6780        9.8854        7.1811        9.8232        6.1399        7.0950        9.0567        9.8808       17.5870       20.9433       21.4689       14.9021        9.9646        4.7349        2.7452        5.4745        6.7813        4.1563       11.9743       12.2534       16.5490       14.9914       11.5232        9.0130        8.8151        7.0374        3.5414        5.8791        4.9924        4.0377        3.8010        2.0626        2.1950        4.6452        4.0070        4.6482        3.3275        1.8692        1.1278        0.8399        0.3823        0.6784        1.5416        0.9970        1.6014        2.0880        1.3886        1.2642        2.3924        3.8222        5.0073        4.8392        4.4499        3.8738        4.9239        6.5357        7.4052        6.4511        4.2510        3.8500        4.8503        5.7138        6.5031        8.4523        8.3521       11.7010       12.7247       12.7848       16.1321       16.4890       15.1671       15.6560       16.0986       12.7264       12.6080       12.5737       13.0900       13.3954       15.1260       12.8746       12.4317       11.9856       12.4834       12.9060       13.6770       14.7583       14.4795       15.8401       16.4471       22.3112       27.6877       28.7815       23.6645       28.2331       29.6003       31.1475       28.4453       34.5874       32.4621       36.6194       33.7442       32.7847       25.0847       26.9229       25.9315       28.1511       27.9337       26.8128       26.7603       25.3154       25.0264       26.9446       27.0128       29.4695       23.6271       23.6023       20.8993       24.2510       26.8851       29.1547       29.2582       40.9597       38.9684       40.6939       41.5378       38.8469       43.2733       48.3192       39.9303       43.3952       34.7443       32.1536       25.1833       32.3281       27.7187       36.3057       35.4477       64.6832       51.3084       33.4457       26.6633       25.0443       41.1712       31.4299        0.0000        0.0000        0.0000        0.0000        0.0000        0.0000        0.0000        0.0000        0.0000        0.0000        0.0000        0.0000        0.0000        0.0000        0.0000        0.0000        0.0000        0.0000        0.0000        0.0000        0.0000        0.0000        0.0000        0.0000        0.0000        0.0000        0.0000        0.0000        0.0000        0.0000        0.0000        0.0000        0.0000        0.0000        0.0000        0.0000        0.0000        0.0000        0.0000        0.0000        0.0000        0.0000        0.0000        0.0000        0.0000        0.0000        0.0000        0.0000        0.0000        0.0000        0.0000        0.0000        0.0000        0.0000        0.0000        0.0000        0.0000        0.0000        0.0000
        0.0000        0.0000        0.0000        0.0000        0.0000        0.0000        0.0000        0.0000        0.0000        0.0000        0.0000        0.0000        0.0000        0.0000        0.0000        0.0000        0.0000        0.0000        0.0000        0.0000        0.0000        7.5525        7.5833       10.5685        3.9800        3.0861        1.1607        0.7079        0.7154        0.4082        0.3329        0.0569        2.0468        1.9694        1.8950        3.2907        8.1512       10.3581        9.8384        2.8920        2.1298        0.4128        1.3570        3.7200        5.1660        7.6620        9.6480        7.1927        5.8305        4.4224        3.0279        7.2362        7.6925        7.1474       13.0241       17.7751       11.2411       18.6304       17.8185       10.0039        4.2105       10.5370       12.6334       11.9674       17.3887       14.6154       27.3738       22.9887       18.3500       12.5225        7.6321        3.9797        2.7023        5.5049        7.0072        4.9757        6.3112        5.8966        5.9073        6.5902        3.6040        4.3197        3.1044        0.9897        1.1827        2.0420        0.5472        0.3255        0.6477        1.0787        1.1774        1.2364        1.0912        2.4336        3.8989        3.2189        4.5894        8.4931        7.0444        6.0539        5.9427        6.0261        6.5580        5.7237        4.8203        3.7958        4.5311        6.9420        8.1404        7.2129        8.6315       11.0064       12.1185       13.7379       14.3161       12.7955       14.2779       15.5868       15.1794       16.7578       15.2316       14.7221       13.9917       12.9110       13.4911       13.1482       16.2834       12.9987       12.0854       12.6974       14.0444       15.5327       17.3382       17.7527       18.0152       23.7117       23.6389       23.8633       23.8547       29.0572       31.3220       31.2257       31.2620       39.6975       45.6372       37.1657       34.1452       38.0289       36.9707       33.9585       27.9975       31.0015       30.5619       30.9260       31.4837       29.5296       30.7387       33.9715       32.2084       30.3819       30.4876       27.3582       25.8285       27.3909       28.4335       33.5016       35.3753       47.8530       44.3463       43.8925       41.0392       51.5117       49.8593       54.6926       55.9748       53.3913       45.3098       40.5474       36.5132       47.9434       46.8541       45.0475       47.1673       55.3114       46.4574       38.3833       35.5582       31.1789       38.9456       37.5334        0.0000        0.0000        0.0000        0.0000        0.0000        0.0000        0.0000        0.0000        0.0000        0.0000        0.0000        0.0000        0.0000        0.0000        0.0000        0.0000        0.0000        0.0000        0.0000        0.0000        0.0000        0.0000        0.0000        0.0000        0.0000        0.0000        0.0000        0.0000        0.0000        0.0000        0.0000        0.0000        0.0000        0.0000        0.0000        0.0000        0.0000        0.0000        0.0000        0.0000        0.0000        0.0000        0.0000        0.0000        0.0000        0.0000        0.0000        0.0000        0.0000        0.0000        0.0000        0.0000        0.0000        0.0000        0.0000        0.0000        0.0000        0.0000        0.0000
        0.0000        0.0000        0.0000        0.0000        0.0000        0.0000        0.0000        0.0000        0.0000        0.0000        0.0000        0.0000        0.0000        0.0000        0.0000        0.0000        0.0000        0.0000        0.0000        0.0000        0.0000       22.1322       14.1085       14.2668       10.3968       10.5650       10.1596        1.3089        5.8446       11.6785        5.0402        2.6450        0.6263        2.0239        8.5163        9.5783        8.4050        4.0766        5.5755        5.0981        3.3003        6.6785        7.0344        1.6800        2.4000        5.8320        8.4720        4.0518        3.9274        2.1781        0.9972        1.9081        1.4422        3.3379        8.5133       12.9102       12.8484       12.7768       16.1261       16.3224       14.7229       13.7204       13.2138       17.3771       17.5052       22.4242       32.3537       22.3627       17.5851        4.0722        4.2088        1.3153        3.8230        4.4022        5.0501        9.4659        6.9521        4.3100        1.9842        1.6330        2.1656        1.4435        1.1024        0.5861        1.0324        0.7292        2.4705        0.7548        0.3243        1.3593        1.1789        1.2144        1.6416        2.7100        4.2111        4.7126        6.1489        5.9384        5.9455        6.2233        6.5971        6.4686        7.2995        4.9591        5.2190        5.3677        6.1026        9.3945       10.2533       13.1992       12.3903       14.6810       14.7563       15.1880       18.4521       15.7050       13.2609       13.3177       14.7873       15.1556       16.1130       17.1215       17.7966       13.9527       14.6525       14.5140       14.4466       16.1719       15.9656       15.8943       17.2254       18.6910       19.2806       19.0648       18.6146       24.2436       24.0388       24.5286       25.9008       33.3534       34.5883       36.8005       39.5346       43.4628       42.8789       41.2027       39.2816       43.2691       41.1295       46.7495       51.8426       40.1491       35.7652       34.4589       35.5873       33.2059       36.4973       35.0763       34.2362       30.1671       34.2273       28.7911       28.3020       28.8897       30.1561       32.8144       39.4426       48.7555       50.2321       52.4095       54.1001       63.8814       70.3516       71.3702       57.7531       51.8182       51.4702       45.2425       43.0036       44.3278       47.6207       47.2584       42.2137       52.9609       41.8976       41.5111       33.3380       31.9304       32.6707       36.0044       30.6638        0.0000        0.0000        0.0000        0.0000        0.0000        0.0000        0.0000        0.0000        0.0000        0.0000        0.0000        0.0000        0.0000        0.0000        0.0000        0.0000        0.0000        0.0000        0.0000        0.0000        0.0000        0.0000        0.0000        0.0000        0.0000        0.0000        0.0000        0.0000        0.0000        0.0000        0.0000        0.0000        0.0000        0.0000        0.0000        0.0000        0.0000        0.0000        0.0000        0.0000        0.0000        0.0000        0.0000        0.0000        0.0000        0.0000        0.0000        0.0000        0.0000        0.0000        0.0000        0.0000        0.0000        0.0000        0.0000        0.0000        0.0000        0.0000
        0.0000        0.0000        0.0000        0.0000        0.0000        0.0000        0.0000        0.0000        0.0000        0.0000        0.0000        0.0000        0.0000        0.0000        0.0000        0.0000        0.0000        0.0000        0.0000        0.0000        0.0000        0.0000        9.2668       19.4355       16.8336       10.4843        6.3091        3.5131       16.2822        9.4884        4.8141       11.8723        6.2808       20.1980        5.7231       14.2924       13.3743        2.3300        7.2766        7.0816        4.1933        3.1350        2.9995        1.2720        0.8040        0.5040        2.6340        3.1348        4.1101        4.4710        1.5050        2.1506        5.1543        2.5648        4.6623        7.0993        8.6023       17.1475       24.0392       20.5469       15.6734       12.2442       21.1682       21.8705       21.0261       19.4249       18.4368       16.6119       21.7572       14.3369        8.1111        2.8181        2.4294        2.0142        5.0395        6.0175        9.8244        6.6295        4.9397        4.2729        2.2762        2.8307        2.5700        1.7749        1.9314        1.0718        3.0479        2.3549        1.4661        1.7972        1.9364        2.6176        2.9926        3.7584        5.0939        6.9780        8.0127        8.7439        5.8363        5.6936        5.9309        9.2627        8.2831        6.7714        8.3530       10.7662       10.1362       17.9761       18.9375       16.4492       18.6839       22.6651       16.6170       16.5093       17.0916       17.8101       17.1537       18.9879       19.9568       18.6892       18.7691       21.5711       19.4575       13.7700       12.3504       13.6328       16.2714       18.3220       18.8769       18.9458       19.2165       19.4442       18.7439       18.3770       18.4142       25.6580       26.3647       27.1418       27.7739       31.5065       32.1085       33.5412       33.2174       38.6129       40.7829       41.1681       40.0354       57.4734       48.1137       40.6573       41.6957       39.8950       37.1215       38.2071       42.6678       39.5838       38.1864       37.7614       39.2730       35.7752       36.3086       34.5537       34.2901       36.8355       34.1029       32.3310       33.4672       34.3568       34.6164       42.3299       42.7440       53.6704       55.2197       53.6531       58.8576       57.5870       52.1548       47.1690       50.6697       50.2832       43.1887       40.7804       43.1659       48.0862       42.2938       35.9813       26.8589       26.7431       31.3835       33.0066       32.4561        0.0000        0.0000        0.0000        0.0000        0.0000        0.0000        0.0000        0.0000        0.0000        0.0000        0.0000        0.0000        0.0000        0.0000        0.0000        0.0000        0.0000        0.0000        0.0000        0.0000        0.0000        0.0000        0.0000        0.0000        0.0000        0.0000        0.0000        0.0000        0.0000        0.0000        0.0000        0.0000        0.0000        0.0000        0.0000        0.0000        0.0000        0.0000        0.0000        0.0000        0.0000        0.0000        0.0000        0.0000        0.0000        0.0000        0.0000        0.0000        0.0000        0.0000        0.0000        0.0000        0.0000        0.0000        0.0000        0.0000        0.0000        0.0000
        0.0000        0.0000        0.0000        0.0000        0.0000        0.0000        0.0000        0.0000        0.0000        0.0000        0.0000        0.0000        0.0000        0.0000        0.0000        0.0000        0.0000        0.0000        0.0000        0.0000        0.0000       23.6641       26.8380       12.2917        8.2423        3.5038        4.1614       15.1248       24.6554       24.6283       16.0526       16.5614       11.6582        5.7053        5.4011       11.8862       21.0052       13.2064        9.6451        5.1362        7.1788        4.6140        4.6679        7.8172        4.3183        1.2062        0.5871        2.4387        6.1082       13.4789        8.4184        7.1854        7.3101        1.4606        1.7141        4.5598        6.4787        8.7513       10.1186        8.2209        9.5307       10.4275       11.3519        9.2703       10.8968        7.9663        9.6742       10.0340        8.7903       11.4920       11.0122        5.7786        2.2116        1.1053        2.8121        2.3377        2.6483        2.0158        1.2556        1.8419        1.4751        2.4185        4.7317        1.4572        3.2889        1.3070        2.0001        1.4039        2.5461        2.9355        3.1013        2.2313        3.4904        3.6277        4.7905        7.4412       15.5326       17.7055       12.3329        8.5351        7.6177        8.3023       10.2803       11.9370       11.2182       12.1702       14.2422       17.7084       19.5959       17.6478       17.3222       20.6643       20.7667       25.3568       23.6213       24.3425       32.2197       38.2571       36.2317       29.0848       24.8973       23.5139       25.5223       17.4253       16.9382       14.7304       16.2737       20.7570       20.9295       21.5167       21.7562       22.6922       22.4970       22.1717       22.6697       25.2344       25.5044       28.2504       26.5982       31.1129       31.1518       32.5073       33.7903       52.2984       53.8723       50.1507       44.2790       61.1504       65.2958       55.9042       47.9825       46.2890       48.1767       42.4287       43.3267       42.3779       40.2913       44.1914       44.2227       39.7249       42.8904       44.7256       39.1118       41.0150       40.6268       40.4485       39.6345       43.1855       48.4132       53.1877       52.1752       53.3599       55.4298       50.6992       63.9905       54.3295       47.9567       46.9930       69.3486       66.4332       54.9561       47.3089       36.4239       36.7367       32.5975       32.7481       29.5816       30.0442       34.4942       32.6042       33.3697       36.4959        0.0000        0.0000        0.0000        0.0000        0.0000        0.0000        0.0000        0.0000        0.0000        0.0000        0.0000        0.0000        0.0000        0.0000        0.0000        0.0000        0.0000        0.0000        0.0000        0.0000        0.0000        0.0000        0.0000        0.0000        0.0000        0.0000        0.0000        0.0000        0.0000        0.0000        0.0000        0.0000        0.0000        0.0000        0.0000        0.0000        0.0000        0.0000        0.0000        0.0000        0.0000        0.0000        0.0000        0.0000        0.0000        0.0000        0.0000        0.0000        0.0000        0.0000        0.0000        0.0000        0.0000        0.0000        0.0000        0.0000        0.0000
        0.0000        0.0000        0.0000        0.0000        0.0000        0.0000        0.0000        0.0000        0.0000        0.0000        0.0000        0.0000        0.0000        0.0000        0.0000        0.0000        0.0000        0.0000        0.0000        0.0000       33.7136       28.6514       25.2920        8.9881        3.9944        5.6323        4.8942       23.1532       11.5575        5.2926        6.0788        5.8926        6.8829        8.6286       14.3783       14.4723        9.8690        5.3349        4.2103        5.6270        2.6818        3.5763        6.8378       10.4619       10.1242        3.6187        0.8577        1.2575        4.4209        4.4949        2.5308        4.7676        4.6526        5.5268        4.2361        8.0484        4.9929        6.7964       10.8593       15.9013       14.5027       15.8423       12.0563        7.1713        7.1029        4.8319        4.5786        3.5510        4.5095        5.8041        7.5635        4.4885        4.3147        2.4587        5.0269        3.6923        5.1249        1.2131        2.2635        0.5828        0.9817        1.2154        2.2702        2.5690        2.0730        1.8516        1.7478        2.1914        2.6281        9.8759        7.8559        2.6512        2.8359        5.4932       12.4253       13.0451       10.8490       10.4998       13.0348       10.2946       10.2929       11.3457       12.0426       13.2083       16.1181       18.6804       21.9982       20.9155       22.6753       23.5145       22.9642       23.9943       26.7999       27.4221       23.8500       33.1432       27.4305       40.1440       41.9303       28.5695       30.6612       34.6073       29.8430       19.3301       16.4860       16.5802       16.4185       20.9374       23.0024       24.2563       23.2230       22.4561       25.5006       26.6157       25.8239       23.9539       24.5504       25.9167       25.4727       30.9217       31.2321       33.2908       34.5150       52.4182       58.8612       53.7315       52.9187       63.2065       66.1620       65.8698       59.8266       53.1818       54.9935       49.1899       44.1219       44.3662       43.8003       45.3319       46.2858       49.5546       52.6373       53.0432       51.0573       41.8391       42.4138       38.8979       43.0069       53.1854       56.6270       55.3166       56.4569       52.6066       51.3642       58.9283       51.1066       53.8414       53.7456       47.9339       52.2298       55.9743       51.5498       38.7236       40.8938       42.5549       37.5694       35.8390       45.6384       40.3712       40.9055       37.9474       38.6980       38.9659       42.9860        0.0000        0.0000        0.0000        0.0000        0.0000        0.0000        0.0000        0.0000        0.0000        0.0000        0.0000        0.0000        0.0000        0.0000        0.0000        0.0000        0.0000        0.0000        0.0000        0.0000        0.0000        0.0000        0.0000        0.0000        0.0000        0.0000        0.0000        0.0000        0.0000        0.0000        0.0000        0.0000        0.0000        0.0000        0.0000        0.0000        0.0000        0.0000        0.0000        0.0000        0.0000        0.0000        0.0000        0.0000        0.0000        0.0000        0.0000        0.0000        0.0000        0.0000        0.0000        0.0000        0.0000        0.0000        0.0000        0.0000
        0.0000        0.0000        0.0000        0.0000        0.0000        0.0000        0.0000        0.0000        0.0000        0.0000        0.0000        0.0000        0.0000        0.0000        0.0000        0.0000        0.0000        0.0000        0.0000        0.0000       35.6119       30.6032       23.5397        9.6523        5.6045        6.3855        8.6989        7.8245        6.7149        8.5981        4.2380        4.8673        8.9567       13.9126        6.2917        1.7095        6.6109        5.5158        2.9387        1.6705        2.2472        2.7244        6.9977       13.1715       14.9619        9.6578        9.8030        6.2559        9.6589       12.8729       11.0870       11.3907       13.4717       12.2902       12.7075        8.9209        8.4416       17.5433       15.5543       20.9740       15.9350       13.9317       17.6029       12.1359       10.6282        7.3285        6.9829        7.6690        9.1464        9.6822        9.5616        5.7910        4.0988        3.0285        1.1896        0.6979        0.3615        0.9151        1.2013        0.9545        1.3255        0.7048        1.2651        2.0593        1.0794        2.4745        2.3628        3.1351        3.7562        4.9627        3.3295        2.1282        5.1489        6.6291        7.5787       11.4923       16.2638       13.4075       15.6793       12.4746       12.3549       15.3736       12.4709       18.1022       21.8155       22.1257       19.8431       19.1149       23.8738       27.1738       22.4823       26.1061       27.4921       28.3399       27.9665       34.0762       36.5783       43.5538       55.3525       35.7389       30.2935       33.4392       33.7232       22.6095       20.9087       16.3292       18.6452       21.7100       24.9196       26.3787       27.9750       26.7964       25.5631       25.9208       24.9293       24.7926       27.8358       28.6349       26.9431       34.9176       37.6048       40.3041       42.1814       58.1073       64.8370       61.3032       56.1020       57.1471       60.1369       65.6358       62.2029       53.6646       50.5545       48.5229       45.6982       47.0684       50.5717       51.2642       50.3586       53.9280       54.7552       55.2456       53.9649       53.9512       45.2910       45.2459       51.7040       57.9926       60.2608       57.0620       57.6018       42.8598       45.0479       66.1332       51.7834       52.7350       54.5480       49.9311       52.2702       56.2341       50.2051       40.6035       36.1144       34.9280       35.0156       43.6916       46.7615       40.2327       43.0290       38.6659       41.4946       45.0734       52.0077       52.9116        0.0000        0.0000        0.0000        0.0000        0.0000        0.0000        0.0000        0.0000        0.0000        0.0000        0.0000        0.0000        0.0000        0.0000        0.0000        0.0000        0.0000        0.0000        0.0000        0.0000        0.0000        0.0000        0.0000        0.0000        0.0000        0.0000        0.0000        0.0000        0.0000        0.0000        0.0000        0.0000        0.0000        0.0000        0.0000        0.0000        0.0000        0.0000        0.0000        0.0000        0.0000        0.0000        0.0000        0.0000        0.0000        0.0000        0.0000        0.0000        0.0000        0.0000        0.0000        0.0000        0.0000        0.0000        0.0000
        0.0000        0.0000        0.0000        0.0000        0.0000        0.0000        0.0000        0.0000        0.0000        0.0000        0.0000        0.0000        0.0000        0.0000        0.0000        0.0000        0.0000        0.0000        0.0000        0.0000       35.6192       37.2385       25.2987       11.5826       10.1785        9.4147       14.7101        5.9611        7.6162       11.9590       13.3893       17.5902        7.9732        6.9958       11.0833        6.7428        5.2286        4.0056        3.4755        0.5828        0.8849        4.2388        6.0637        8.0213        7.8575        7.5513       11.9206       15.8429       12.6223        6.9535        8.8576       11.8621       14.9141       18.6356       13.0021       15.8748       12.5233       17.8850       20.6439       24.6641       18.5436       16.6480       14.1075       11.1256        6.3192        4.2312        2.3445        6.0227        5.1130       12.6746        8.6732        4.3729        7.3086        1.8048        2.1814        0.4668        0.5956        0.8210        1.0385        1.6600        1.4290        3.1644        4.5413        3.3482        2.7775        2.0118        2.6140        4.8550        3.5011        2.4259        5.4052        5.9832        6.8516        5.6386        6.1299       12.3083       13.1769       12.3844       16.2958       11.5505       13.7101       17.9105       18.9859       20.7158       20.7125       22.5343       21.7211       21.6572       21.8273       28.2822       25.2264       28.9418       31.5643       33.0431       36.3243       50.2420       55.3119       46.2913       47.8149       35.3498       34.2716       45.7347       38.3632       25.7209       18.6996       19.8912       22.0522       23.8048       25.9019       32.1466       34.1837       34.2075       33.7386       30.4866       35.3914       25.9389       26.3549       30.0415       33.4038       45.7277       43.4256       39.5386       40.4594       49.8468       57.8510       61.1679       51.6711       45.8502       45.4105       43.3471       45.9328       45.0017       53.6966       55.1832       47.9499       45.1844       53.6170       52.0609       48.6044       49.0280       45.8495       45.6172       43.8267       43.5626       42.7653       43.9302       47.9820       54.4715       57.6247       54.8845       51.5636       43.4559       44.4995       55.1659       47.9656       49.1381       54.1838       56.6535       54.2487       60.3882       50.2622       44.4909       35.9293       29.9478       31.4332       36.1535       40.8207       36.1169       37.0082       40.2143       43.7054       45.5362       49.4871       51.4568       43.8656        0.0000        0.0000        0.0000        0.0000        0.0000        0.0000        0.0000        0.0000        0.0000        0.0000        0.0000        0.0000        0.0000        0.0000        0.0000        0.0000        0.0000        0.0000        0.0000        0.0000        0.0000        0.0000        0.0000        0.0000        0.0000        0.0000        0.0000        0.0000        0.0000        0.0000        0.0000        0.0000        0.0000        0.0000        0.0000        0.0000        0.0000        0.0000        0.0000        0.0000        0.0000        0.0000        0.0000        0.0000        0.0000        0.0000        0.0000        0.0000        0.0000        0.0000        0.0000        0.0000        0.0000        0.0000
        0.0000        0.0000        0.0000        0.0000        0.0000        0.0000        0.0000        0.0000        0.0000        0.0000        0.0000        0.0000        0.0000        0.0000        0.0000        0.0000        0.0000        0.0000        0.0000        0.0000        0.0000       51.6136       43.0815       63.6104       59.8505       56.8752       49.1911       39.8802       30.9489       30.0838       28.3516        5.2986        4.1866        2.8753        3.7179        3.2519        3.0471        3.3716        3.3364        3.8876        4.5954        4.1054        3.4635        4.1444        6.3249        5.3545        2.8326        6.0077        6.8193        7.4215        5.9287        5.6680        8.7902        7.3567        7.8589       10.0226       16.0760       11.2104       11.3999       17.1514       20.1739       12.9910        9.5016        9.1372       11.8784        9.4654        1.5574        3.4877        9.0480        6.0341        5.6892        7.2905        7.7987        1.9179        1.1130        1.6054        2.4126        5.4172        5.6708        3.8576        6.4956        5.4064        4.8106        3.9059        4.2627        4.5612        5.3397        8.5822        6.5236        6.2416        4.6062        6.7711        8.8962        8.4472       11.1790       18.5437       26.1494       18.9784       15.9022       14.5770       18.5821       25.9316       25.6461       24.6206       23.7970       21.1007       23.8753       19.6355       20.3151       21.4691       21.6528       25.3019       28.6220       30.8900       32.1252       48.0591       45.8439       54.2064       61.4766       53.7686       41.3366       41.6180       42.0115       36.3994       32.5985       38.8173       33.7748       40.2747       42.8040       44.3006       53.6463       54.0686       56.4823       61.2433       41.7074       38.4167       40.0725       37.9528       39.5567       42.3774       40.7761       40.1102       33.5789       43.0340       41.6208       42.0668       42.7936       46.9428       45.7491       44.2833       45.7200       42.9119       40.4397       45.5553       46.0385       43.3957       44.1462       44.5070       46.8892       44.2426       43.5554       40.8942       41.6371       37.6918       39.0608       33.5808       39.2192       50.1348       54.2895       60.5782       60.3731       52.4271       51.1484       51.7903       51.7843       48.4971       49.7132       50.6545       46.5782       41.6954       40.6927       36.9877       32.5207       34.9813       36.5517       35.6692       37.7117       40.6284       50.3126       59.0251       68.9582       52.9673       49.2898       45.0245       43.3080       21.6000        0.0000        0.0000        0.0000        0.0000        0.0000        0.0000        0.0000        0.0000        0.0000        0.0000        0.0000        0.0000        0.0000        0.0000        0.0000        0.0000        0.0000        0.0000        0.0000        0.0000        0.0000        0.0000        0.0000        0.0000        0.0000        0.0000        0.0000        0.0000        0.0000        0.0000        0.0000        0.0000        0.0000        0.0000        0.0000        0.0000        0.0000        0.0000        0.0000        0.0000        0.0000        0.0000        0.0000        0.0000        0.0000        0.0000        0.0000        0.0000        0.0000        0.0000        0.0000        0.0000        0.0000
        0.0000        0.0000        0.0000        0.0000        0.0000        0.0000        0.0000        0.0000        0.0000        0.0000        0.0000        0.0000        0.0000        0.0000        0.0000        0.0000        0.0000        0.0000        0.0000        0.0000        0.0000       45.7343       44.3910       73.1399       76.5096       72.9333       66.5934       54.8508       50.9681       34.8875       25.7216        3.3471        4.2442        1.8560        1.8542        3.7421        4.4385        6.7425        5.8230        4.0947        3.9413        4.4777        6.5321        6.4735        5.0638        3.4329        2.1216        4.5954        2.4674        1.9443        3.8400        4.9245        4.1731        3.5303        4.5437        9.6254        4.8339        3.3406        6.2491        8.2578       17.8230        8.3491        7.1418        8.2888        7.0919        6.9514        1.2271        1.9839        7.4092        9.8629       22.0945        7.8480        5.0421        3.8675        3.4443        1.0640        4.1441        5.0320        7.4624        6.6296        7.8704        6.9255       14.0725        7.3689        5.2490        3.1059        5.2715        7.1140        9.2260       11.1405       12.4289       10.9167       12.2226       12.3451       18.3636       25.8072       29.2157       41.9058       33.1157       27.2438       33.3854       25.0825       21.3054       24.1939       29.1479       28.7490       29.1618       21.6564       21.1412       27.1131       28.3609       29.6758       35.9875       37.4114       34.7915       57.4693       51.1749       57.4698       54.7711       48.9715       46.9371       51.6401       46.5869       46.7146       33.8055       27.3916       33.2952       36.9794       36.3742       40.9325       41.6207       42.8334       47.6936       47.2603       41.8447       43.5859       40.5321       40.4217       37.4435       39.6736       37.0004       40.4951       47.5739       32.3530       26.2221       29.0024       39.5581       48.7150       55.0238       45.6281       46.1012       40.8179       36.6132       36.3380       36.7224       34.7100       38.0191       38.7047       42.2880       44.0107       42.0022       41.6056       42.8836       43.3842       43.3982       54.6650       40.4082       51.3057       59.9204       72.0576       68.3649       58.5904       60.2875       52.7810       51.6016       53.4947       45.3397       39.1123       41.6650       41.0223       36.4937       38.8049       35.9878       35.5626       36.4254       39.0849       31.1415       37.1687       45.1508       59.2726       57.3494       49.4187       53.1399       47.1762       41.4378       23.1300        0.0000        0.0000        0.0000        0.0000        0.0000        0.0000        0.0000        0.0000        0.0000        0.0000        0.0000        0.0000        0.0000        0.0000        0.0000        0.0000        0.0000        0.0000        0.0000        0.0000        0.0000        0.0000        0.0000        0.0000        0.0000        0.0000        0.0000        0.0000        0.0000        0.0000        0.0000        0.0000        0.0000        0.0000        0.0000        0.0000        0.0000        0.0000        0.0000        0.0000        0.0000        0.0000        0.0000        0.0000        0.0000        0.0000        0.0000        0.0000        0.0000        0.0000        0.0000        0.0000        0.0000
        0.0000        0.0000        0.0000        0.0000        0.0000        0.0000        0.0000        0.0000        0.0000        0.0000        0.0000        0.0000        0.0000        0.0000        0.0000        0.0000        0.0000        0.0000        0.0000        0.0000        0.0000       55.4686       49.3913       71.2436       77.1050       74.9329       68.9030       53.8100       44.2131       43.1711       27.7749        1.2391        4.2365        5.9860        4.0871        5.1485        5.3331        4.4958        4.3358        5.7374        4.6422        5.5464        5.0323        8.6095        3.7293        2.9705        6.8926        7.6990        8.6590        8.8263        4.5898        3.8366        6.7275        6.2116        9.4847        9.0435        7.1154        5.1063        7.0645       13.5451       11.0207       10.0062        8.5737       10.2617        8.3028        5.2131        5.1992        3.8994        1.9892        5.6817       12.0033        7.9724        4.8092        4.0883        2.5227        2.5052        3.8598        5.1274       10.2492        8.9154        9.8601       17.4672        6.2299        2.8264        5.7189       10.1479       10.3931       11.8369       14.9617       15.7815       18.3113       18.5339       16.1492       16.1472       20.1190       25.0681       34.9552       46.6949       46.6341       43.1489       48.8598       29.4981       28.3985       30.1094       39.5606       37.3951       36.8570       30.3549       26.1377       33.0248       30.2897       33.2995       45.9619       40.0950       31.1078       50.9040       55.9872       65.9651       63.3653       61.9633       61.8226       68.5443       64.2588       38.4255       32.0463       31.3993       30.5833       35.0829       40.1497       43.6947       46.7117       46.7603       54.1824       55.3433       51.7800       44.9396       44.3647       39.8703       36.8437       38.8824       37.1444       30.9649       29.9081       24.7167       24.7541       30.2362       30.8504       46.7607       46.6338       36.4037       37.7150       31.1415       30.3545       29.7576       30.2420       36.7347       35.6382       36.3916       32.7784       36.1541       36.3360       36.0830       39.5246       35.7557       36.0307       46.8186       43.1857       56.4194       64.0257       67.5787       68.0404       59.1410       57.2902       49.8843       50.6866       49.8483       42.3819       45.6011       40.7616       44.6840       36.3603       40.3552       35.7751       33.3624       32.5660       29.8360       35.5008       36.7630       37.5150       57.7694       46.2665       45.8124       48.2838       47.4372       48.7114       22.5900        0.0000        0.0000        0.0000        0.0000        0.0000        0.0000        0.0000        0.0000        0.0000        0.0000        0.0000        0.0000        0.0000        0.0000        0.0000        0.0000        0.0000        0.0000        0.0000        0.0000        0.0000        0.0000        0.0000        0.0000        0.0000        0.0000        0.0000        0.0000        0.0000        0.0000        0.0000        0.0000        0.0000        0.0000        0.0000        0.0000        0.0000        0.0000        0.0000        0.0000        0.0000        0.0000        0.0000        0.0000        0.0000        0.0000        0.0000        0.0000        0.0000        0.0000        0.0000        0.0000        0.0000
        0.0000        0.0000        0.0000        0.0000        0.0000        0.0000        0.0000        0.0000        0.0000        0.0000        0.0000        0.0000        0.0000        0.0000        0.0000        0.0000        0.0000        0.0000        0.0000        0.0000        0.0000       58.6736       37.0917       58.1157       65.0321       63.3753       55.7942       49.2014       40.5550       31.1062       20.7970        5.9330        6.0405        1.7945        0.8259        0.7890        2.8599        4.3792        4.6390        6.1500        5.2878        2.9800        4.2829        6.8443        4.1816        5.9774        4.7675        4.2860        6.1841        7.1744        4.5606        2.9327        6.2083       14.1356       15.6134       10.3383        8.7938        7.3709        9.3638       12.8109       14.8384        9.7403       10.1422        9.1057        8.4615        6.7721        4.4649        6.7053        5.1744       11.8168        4.1009       10.4020        5.5377        3.2671        5.3780        4.2712        4.3352        8.3600        9.4022       12.4060        8.6449        9.6307        7.2371        6.7691        9.4553        8.9855       14.6727       17.2373       21.8118       29.5698       34.6642       32.9260       32.2994       33.5550       35.1516       40.0097       49.9210       60.2300       58.5796       41.1935       45.2962       41.1248       35.0978       34.7993       38.1385       45.0192       44.6185       29.6078       28.2585       34.6541       34.2895       41.2911       47.4804       41.3213       38.0123       69.5929       58.0204       56.7681       62.1900       72.5250       62.8579       61.8527       43.5154       32.4450       30.1023       33.2872       39.4362       46.2369       51.2603       64.4154       61.2193       61.7041       46.5286       46.4690       49.8736       50.1260       49.6110       44.4710       39.0758       41.1086       36.5628       30.9601       27.8986       26.2669       26.0421       27.8427       34.6622       39.5535       36.8721       37.2412       32.5134       29.7889       28.8350       27.6036       28.3264       34.8406       33.4032       33.8439       28.7544       33.1756       35.8891       35.3294       33.4805       31.8219       37.9006       33.7132       35.4231       52.9715       60.1482       67.4026       66.9887       55.9473       55.3529       47.9484       48.3205       43.7240       45.1183       44.5287       44.3853       39.4145       41.2883       37.3639       37.9106       36.4645       34.0779       33.9181       37.9786       39.2182       34.3812       48.9435       47.7276       40.2286       41.1268       44.3520       44.5314        0.0000        0.0000        0.0000        0.0000        0.0000        0.0000        0.0000        0.0000        0.0000        0.0000        0.0000        0.0000        0.0000        0.0000        0.0000        0.0000        0.0000        0.0000        0.0000        0.0000        0.0000        0.0000        0.0000        0.0000        0.0000        0.0000        0.0000        0.0000        0.0000        0.0000        0.0000        0.0000        0.0000        0.0000        0.0000        0.0000        0.0000        0.0000        0.0000        0.0000        0.0000        0.0000        0.0000        0.0000        0.0000        0.0000        0.0000        0.0000        0.0000        0.0000        0.0000        0.0000        0.0000        0.0000
        0.0000        0.0000        0.0000        0.0000        0.0000        0.0000        0.0000        0.0000        0.0000        0.0000        0.0000        0.0000        0.0000        0.0000        0.0000        0.0000        0.0000        0.0000        0.0000        0.0000        0.0000        0.0000       25.2788       61.1889       71.2030       66.0702       55.1842       17.5091       12.1112        8.9119        6.6303        2.4564        1.8084        0.1811        0.1842        0.6154        1.1643        0.7498        0.6542        1.1494        1.5341        1.0736        0.9901        2.6259        3.0495        3.4291        3.2524        4.1288        4.1145        4.4180        8.1152        7.5232        7.2353        7.6951        5.2029        3.4226        3.0204        3.3852        5.6951        6.8711        8.8365        5.2542        8.7723        7.6538        4.7924        4.5451        3.9229        7.9623        5.9546        6.3149        9.8827        4.2479        4.5340        7.6356        7.2023        5.7101        8.5590       12.2714       18.5646       13.9078       15.2950       17.5861       17.9733       18.7477       28.0832       25.9477       28.6823       30.7906       36.9025       44.2687       53.0616       43.0942       44.3672       63.4223       57.0774       51.5288       40.3610       57.7606       73.6661       43.5724       40.4808       36.8539       34.4191       28.3042       32.0221       30.8096       28.2162       26.5584       40.1279       34.5243       35.4125       54.4323       55.1648       60.3976       64.4928       79.0926       70.9516       63.8205       65.2172       90.0918       86.9673       69.7628       49.9332       48.3033       50.1765       54.5709       62.2023       97.8405       98.8906       88.2193       76.6076       65.0293       63.5662       61.1466       64.3648       57.6304       58.5261       63.8871       54.2718       47.5427       38.3196       35.3821       30.1129       32.2490       33.3578       28.8155       36.4169       39.8196       43.1326       36.6835       37.7926       34.4491       31.6958       26.9710       23.9701       26.6153       25.0139       27.0118       28.2035       35.1319       34.7585       34.0273       34.7668       37.3592       42.6842       42.8161       42.2586       47.0315       81.3946       76.6665       80.1091       45.7318       47.1207       42.7861       50.4854       49.6974       47.1745       42.6341       44.2002       44.0076       44.8551       38.0085       38.0090       42.1052       45.6153       43.7026       46.0103       57.8989       64.1539       34.6926       33.7263       36.3672       65.6437       72.3443       73.9186       70.3742       71.9891       52.6157       57.2656        0.0000        0.0000        0.0000        0.0000        0.0000        0.0000        0.0000        0.0000        0.0000        0.0000        0.0000        0.0000        0.0000        0.0000        0.0000        0.0000        0.0000        0.0000        0.0000        0.0000        0.0000        0.0000        0.0000        0.0000        0.0000        0.0000        0.0000        0.0000        0.0000        0.0000        0.0000        0.0000        0.0000        0.0000        0.0000        0.0000        0.0000        0.0000        0.0000        0.0000        0.0000        0.0000        0.0000        0.0000        0.0000        0.0000        0.0000        0.0000        0.0000        0.0000
        0.0000        0.0000        0.0000        0.0000        0.0000        0.0000        0.0000        0.0000        0.0000        0.0000        0.0000        0.0000        0.0000        0.0000        0.0000        0.0000        0.0000        0.0000        0.0000        0.0000        0.0000        0.0000        0.0000        0.0000        0.0000        0.0000       42.2584       11.0303        7.4226        5.1700        3.9338        0.7445        0.2216        0.3555        0.2458        0.4157        0.7168        0.5180        0.3392        0.5706        0.3745        0.4404        0.5386        1.4900        2.4178        2.7764        1.9545        2.6390        3.7246        2.9393        4.7626        5.7650        4.2261        4.9622        3.3466        4.6730        5.0935        4.5263        3.0870        4.6862        3.9735        4.2433        6.5216        4.1352        2.4196        1.3481        1.2320        2.3191        7.3807        4.9900        7.1407        3.5496        4.1515        6.1181        5.6970        8.6405       12.7228       15.1609       16.1936       16.1168       20.1053       23.1581       26.4740       21.4026       22.5531       25.0462       24.5955       41.0950       49.4271       70.2352       56.9694       48.9547       45.8351       45.0828       46.6257       44.5970       44.7579       47.2282       66.1540       45.5444       39.1751       35.7469       26.2773       22.2614       25.6247       26.0523       26.5743       23.9751       27.8203       30.6340       35.1020       49.5622       54.7829       71.7711       66.8776       75.7311       74.5677       69.1382       67.1929       88.2794       92.7333       79.9688       68.8107       55.7559       69.6794       80.1467       87.9974      116.7060       95.6132       81.6488       77.1066       55.4981       62.2764       60.1407       65.1401       59.4421       52.3645       55.2978       47.5866       35.7372       33.7128       36.3757       33.8845       44.0795       40.2072       36.4051       36.4340       36.4032       38.4902       40.8377       42.6833       38.0526       35.9023       21.6937       21.2215       21.2344       22.3760       25.2221       26.0123       30.2453       32.9086       32.5070       36.5693       59.0383       89.4612       61.6929       40.2459       46.5386       51.3049       72.1831       76.8411       50.2666       45.8701       42.4239       42.1747       49.8685       48.0753       45.2786       43.7935       45.3173       43.7540       50.6794       47.3000       52.9873       54.9344       51.8813       47.0468       45.1438       42.4294       39.3303       38.5635       38.9741       44.7163       52.6787       49.2163       45.2515       46.9820       55.5764       64.2745        0.0000        0.0000        0.0000        0.0000        0.0000        0.0000        0.0000        0.0000        0.0000        0.0000        0.0000        0.0000        0.0000        0.0000        0.0000        0.0000        0.0000        0.0000        0.0000        0.0000        0.0000        0.0000        0.0000        0.0000        0.0000        0.0000        0.0000        0.0000        0.0000        0.0000        0.0000        0.0000        0.0000        0.0000        0.0000        0.0000        0.0000        0.0000        0.0000        0.0000        0.0000        0.0000        0.0000        0.0000        0.0000        0.0000        0.0000        0.0000        0.0000        0.0000
        0.0000        0.0000        0.0000        0.0000        0.0000        0.0000        0.0000        0.0000        0.0000        0.0000        0.0000        0.0000        0.0000        0.0000        0.0000        0.0000        0.0000        0.0000        0.0000        0.0000        0.0000        0.0000        0.0000        0.0000        0.0000        0.0000        0.0000       11.3261        6.9324        3.6945        2.9919        0.7420        0.3565        0.5023        0.4210        0.6023        0.2915        0.2234        0.3333        0.4975        0.6337        0.3094        0.0727        1.0098        2.3414        3.8826        2.0037        1.3791        1.7843        4.4765        3.8055        3.4110        2.6447        3.9360        3.6961        4.2937        1.8557        1.5678        1.6883        3.2682        3.0894        2.8745        1.1928        1.9069        1.8939        1.2595        2.7355        5.0508        3.3379        3.7401        3.5616        4.6452        6.5312        6.8843       12.6759       12.4329       12.3046       20.0577       18.5972       24.4300       28.1070       29.4538       28.9623       26.2295       29.6029       35.8072       44.9044       45.1055       56.2732       63.4050       66.5702       51.4412       46.3330       46.3536       48.9245       33.6928       39.7029       49.0684       42.3472       30.3670       31.4184       31.2534       25.2793       26.6453       23.4794       22.8541       24.7625       24.5630       26.1434       29.5111       33.3711       47.2282       59.0586       59.5980       62.3396       70.7388       71.5405       70.7350       70.6864       78.9464       81.9354       75.4027       74.2795       93.4180       76.4315       78.0311       88.8500       89.7630       81.0481       78.0882       71.4880       56.2588       61.8251       53.0030       51.4764       44.9735       43.5700       45.6515       48.9066       56.9066       50.6838       43.9652       42.8875       44.7774       38.7782       45.7694       35.7698       39.5740       39.7882       43.7570       45.1777       34.5156       26.7044       25.8793       25.8468       25.0773       26.4076       25.8871       25.4494       31.7167       31.7661       32.8961       40.7593       88.1552       85.3497       69.5966       40.9981       41.2139       51.4339       63.1675       54.9765       42.3979       41.9489       42.5035       42.5099       48.6322       49.0929       44.6165       49.4754       49.9416       45.5206       47.1992       47.3777       51.2150       52.2322       54.6800       50.0301       56.4596       79.8757       47.1766       41.5831       43.1670       47.7035       50.8407       51.2913       45.8414       47.6605       54.3761       59.8919       71.0400        0.0000        0.0000        0.0000        0.0000        0.0000        0.0000        0.0000        0.0000        0.0000        0.0000        0.0000        0.0000        0.0000        0.0000        0.0000        0.0000        0.0000        0.0000        0.0000        0.0000        0.0000        0.0000        0.0000        0.0000        0.0000        0.0000        0.0000        0.0000        0.0000        0.0000        0.0000        0.0000        0.0000        0.0000        0.0000        0.0000        0.0000        0.0000        0.0000        0.0000        0.0000        0.0000        0.0000        0.0000        0.0000        0.0000        0.0000        0.0000        0.0000
        0.0000        0.0000        0.0000        0.0000        0.0000        0.0000        0.0000        0.0000        0.0000        0.0000        0.0000        0.0000        0.0000        0.0000        0.0000        0.0000        0.0000        0.0000        0.0000        0.0000        0.0000        0.0000        0.0000        0.0000        0.0000        0.0000        0.0000        0.0000        0.0000        0.0000        1.3774        0.7623        1.3853        0.7968        0.5028        0.6632        0.2693        0.1038        0.0774        0.1973        0.1810        0.4467        0.1103        0.4776        1.2402        2.1300        1.0534        3.2210        2.2482        2.3242        3.5458        3.8342        4.2280        3.6847        2.4951        1.7639        2.2069        0.7572        0.9248        2.5031        2.0745        1.4736        1.2213        2.1753        2.2966        1.5935        3.3132        5.2963        5.2640        3.3210        3.7556        2.9915        3.7728        8.2169       11.1990       18.4974       24.5322       25.1196       29.6222       31.6941       29.6794       33.4170       37.5826       38.7503       38.9106       38.5339       40.7896       42.3265       53.9571       58.6006       68.5786       71.4558       59.4486       52.0907       45.1109       37.2545       36.4591       43.8428       38.7018       29.4928       31.9802       30.2325       25.9529       23.8431       24.7469       25.4004       27.0325       24.9146       25.4849       29.8227       33.4895       41.0333       50.8605       52.7732       58.2215       63.5544       67.7320       71.8402       70.1564       72.2355       70.9627       70.0532       69.0633       74.0466       64.9309       56.2575       58.9999       70.0924       76.2360       80.7365       68.4126       54.9255       54.6822       55.6832       56.2917       43.7761       44.4660       51.8070       55.1263       62.2125       58.3037       53.9793       53.4073       44.4548       54.3226       69.8829       58.2221       50.4759       48.3086       52.6092       49.4354       34.2816       28.7027       32.5862       28.6703       28.4723       29.5576       29.4080       28.7072       36.8917       34.6600       37.5985       49.9937       67.3292       59.9658       62.3208       46.4218       67.6200       57.7157       59.1936       50.8983       47.8712       47.2753       48.4683       51.2639       47.9403       47.0166       52.9205       51.3693       54.8654       60.0168       55.3678       51.1766       56.1186       59.0383       60.6311       57.7946       86.4272       71.1964       51.7705       46.7966       45.2006       44.5541       49.1280       47.9027       41.9116       47.4059       48.6071       56.6508      102.0000        0.0000        0.0000        0.0000        0.0000        0.0000        0.0000        0.0000        0.0000        0.0000        0.0000        0.0000        0.0000        0.0000        0.0000        0.0000        0.0000        0.0000        0.0000        0.0000        0.0000        0.0000        0.0000        0.0000        0.0000        0.0000        0.0000        0.0000        0.0000        0.0000        0.0000        0.0000        0.0000        0.0000        0.0000        0.0000        0.0000        0.0000        0.0000        0.0000        0.0000        0.0000        0.0000        0.0000        0.0000        0.0000        0.0000        0.0000        0.0000        0.0000
        0.0000        0.0000        0.0000        0.0000        0.0000        0.0000        0.0000        0.0000        0.0000        0.0000        0.0000        0.0000        0.0000        0.0000        0.0000        0.0000        0.0000        0.0000        0.0000        0.0000        0.0000        0.0000        0.0000        0.0000        0.0000        0.0000        0.0000        0.0000        0.0000        0.0000        0.0000        5.2672        6.4269        0.0000        0.0000        8.7426        9.4411        8.4397        6.0089        0.1025        0.0750        0.0047        0.0934        0.1044        0.0909        0.2078        0.3193        0.6144        0.4833        0.6825        0.5027        0.9323        1.4482        0.8472        0.5397        0.1669        0.4388        0.1787        0.3276        2.8901        1.9975        0.1962        0.7214        0.6076        0.5913        2.9309        4.5510        6.7577        4.7699        1.6631        1.3481        3.6366        2.3088        4.1384        7.8987       28.8112       26.5659       30.3207       40.3846       43.2954       49.4468       45.6469       44.3977       49.3187       44.5541       79.9070       69.4049       58.4578       55.5265       60.9982       81.5840       85.7078       70.3159       53.3020       47.5927       42.6382       31.3953       34.1984       35.3221       33.8314       35.7548       33.0856       32.2612       27.2375       24.8796       28.4731       23.8746       18.6079       18.6736       22.7108       26.3894       35.2747       44.1072       45.9194       48.6885       60.5439       60.0130       72.1908       66.7769       66.5457       72.2844       79.6361       73.3768       86.0893       76.0577       58.5627       57.8686       74.6749       87.7006       78.0767       62.3389       59.4799       63.8734       68.1037       73.4454       62.6280       62.7036       72.6948       74.6306       77.6524       80.0807       72.8607       74.1667       59.6975       62.9187       74.2818       86.2222       78.0333       71.8695       58.3483       54.8681       45.8232       43.1071       42.0546       43.5888       35.7328       36.1998       32.9428       37.7776       61.2694       43.9529       50.5019       54.5305       64.8006       58.4591       57.4448       56.2028       52.0786       46.2995       45.5691       48.2567       48.1746       45.5306       61.3933       61.1573       50.3458       63.7424       63.4633       60.5212       51.5536       59.0568       57.6252       53.5636       58.2875       60.3457       58.4514       65.7743       91.9249       55.5146       50.4042       55.0591       49.8304       46.2849       63.4069       80.0738       53.4868       53.3924       49.2703        0.0000        0.0000        0.0000        0.0000        0.0000        0.0000        0.0000        0.0000        0.0000        0.0000        0.0000        0.0000        0.0000        0.0000        0.0000        0.0000        0.0000        0.0000        0.0000        0.0000        0.0000        0.0000        0.0000        0.0000        0.0000        0.0000        0.0000        0.0000        0.0000        0.0000        0.0000        0.0000        0.0000        0.0000        0.0000        0.0000        0.0000        0.0000        0.0000        0.0000        0.0000        0.0000        0.0000        0.0000        0.0000        0.0000        0.0000        0.0000        0.0000        0.0000        0.0000
        0.0000        0.0000        0.0000        0.0000        0.0000        0.0000        0.0000        0.0000        0.0000        0.0000        0.0000        0.0000        0.0000        0.0000        0.0000        0.0000        0.0000        0.0000        0.0000        0.0000        0.0000        0.0000        0.0000        0.0000        0.0000        0.0000        0.0000        0.0000        0.0000        0.0000        0.0000        0.0000        0.0000        0.0000        0.0000        0.0000        0.0000       11.7454        8.3955        0.0213        0.0738        0.0364        0.0272        0.0373        0.0336        0.1096        0.0596        0.2049        0.2456        0.2841        0.3864        1.3991        1.6309        0.9274        0.6832        0.7120        0.6499        0.1607        0.5984        3.5128        0.6111        0.7209        0.3398        0.3606        2.2411        3.9178        4.4899        4.6588        3.9158        3.5537        5.2236        8.2978        9.1086       12.7029       23.7808       16.1255       28.6735       50.2512       53.8815       76.8194       63.7772       69.2928       53.1781       54.4265       38.0285       46.0507       51.1628       66.7898       51.8455       63.8237       76.6937       73.1566       59.4306       37.2141       44.9406       61.5995       42.5419       40.3225       38.2993       44.8328       34.2155       30.1923       32.4151       23.6743       22.9619       21.5058       18.1689       18.3195       16.7636       22.0404       24.2846       35.0510       38.2885       42.0149       46.9317       55.6785       65.1633       69.9443       59.3954       66.6877       99.5771       66.2943       58.6918       59.2105       60.5299       62.2799       58.4389       58.4196       63.0616       64.1814       65.5818       56.2065       60.1654       69.2094       64.2762       78.0792       91.1715       78.3243       87.6597       92.0125       85.8789       72.5395       78.7509       72.8032       65.0880       66.1283       98.5598       93.6937       79.0171       69.6058       67.4860       57.4231       58.6378       47.6787       43.9370       44.5870       49.4881       44.1202       52.0648       54.5609       51.4551       51.9281       47.8301       48.0500       52.5969       51.8848       51.8227       50.9846       52.7640       44.1884       43.9467       53.0860       46.5483       52.6401       67.4483       65.2411       70.5252       74.3443       64.4508       57.0692       56.3663       59.1043       77.7384       62.5450       57.8714       56.7506       70.5861       96.2130       84.4827       61.1744       77.2444       50.6812       52.8147       59.8649       58.8837       73.0392       46.7029        0.0000        0.0000        0.0000        0.0000        0.0000        0.0000        0.0000        0.0000        0.0000        0.0000        0.0000        0.0000        0.0000        0.0000        0.0000        0.0000        0.0000        0.0000        0.0000        0.0000        0.0000        0.0000        0.0000        0.0000        0.0000        0.0000        0.0000        0.0000        0.0000        0.0000        0.0000        0.0000        0.0000        0.0000        0.0000        0.0000        0.0000        0.0000        0.0000        0.0000        0.0000        0.0000        0.0000        0.0000        0.0000        0.0000        0.0000        0.0000        0.0000        0.0000        0.0000        0.0000
        0.0000        0.0000        0.0000        0.0000        0.0000        0.0000        0.0000        0.0000        0.0000        0.0000        0.0000        0.0000        0.0000        0.0000        0.0000        0.0000        0.0000        0.0000        0.0000        0.0000        0.0000        0.0000        0.0000        0.0000        0.0000        0.0000        0.0000        0.0000        0.0000        0.0000        0.0000        0.0000        0.0000        0.0000        0.0000        0.0000        0.0000        0.0000        0.0000        0.0000        0.0198        0.0333        0.0332        0.1205        0.1314        0.0528        0.0649        0.1337        0.3000        0.2020        0.2105        1.2814        1.5287        1.3311        1.0152        2.3629        0.7319        0.4581        0.2896        0.6178        0.7907        0.8562        0.1726        0.3176        1.9369        3.4956        3.3757        2.2548        2.3841        2.6105        3.7775        3.4417       16.1863        5.5861        9.0712       12.6839       28.1574       46.6535       49.0080       78.5665       67.5786       67.0316       59.8350       34.8384       45.5527       49.5553       54.6984       60.2374       79.4753       77.9905       85.9350       59.6172       82.8133       66.9818       52.3820       63.2855       56.4430       44.2266       32.5568       34.7300       35.1986       30.9774       29.2360       24.1591       23.0447       23.3405       19.1106       17.5994       15.5191       16.8498       20.1672       30.4266       33.9582       38.2265       42.9921       54.7456       58.1805       56.4697       72.7126       73.4294       72.9817       66.8205       59.1010       56.7561       63.2855       57.4763       52.1572       52.1268       44.8589       51.1961       59.4757       56.8327       56.5594       66.7516       66.4224       74.8930       78.6236       75.6031       81.0843       86.4529       77.7622       76.0646       61.5451       55.8693       64.0726       72.1764       80.4764       82.4009       81.3844       75.2605       73.2877       74.6085       64.0231       53.9480       54.9688       56.6335       65.7413       80.8296      112.6357       59.7474       52.5124       51.1576       53.9885       59.2175       58.3414       59.2500       60.6155       62.7001       69.0885       59.9609       57.4892       49.1558       44.3579       51.7129       63.9375       69.7461       77.7367       68.7730       75.1127       75.4544       77.6612       73.5784       57.5171       67.4927       61.2625       62.0056       62.2724       78.5243      110.0577       86.3572       94.6459       53.3514       59.1252       55.0977       58.4992       67.5745       50.1360        0.0000        0.0000        0.0000        0.0000        0.0000        0.0000        0.0000        0.0000        0.0000        0.0000        0.0000        0.0000        0.0000        0.0000        0.0000        0.0000        0.0000        0.0000        0.0000        0.0000        0.0000        0.0000        0.0000        0.0000        0.0000        0.0000        0.0000        0.0000        0.0000        0.0000        0.0000        0.0000        0.0000        0.0000        0.0000        0.0000        0.0000        0.0000        0.0000        0.0000        0.0000        0.0000        0.0000        0.0000        0.0000        0.0000        0.0000        0.0000        0.0000        0.0000        0.0000        0.0000
        0.0000        0.0000        0.0000        0.0000        0.0000        0.0000        0.0000        0.0000        0.0000        0.0000        0.0000        0.0000        0.0000        0.0000        0.0000        0.0000        0.0000        0.0000        0.0000        0.0000        0.0000        0.0000        0.0000        0.0000        0.0000        0.0000        0.0000        0.0000        0.0000        0.0000        0.0000        0.0000        0.0000        0.0000        0.0000        0.0000        0.0000        0.0000        0.0000        0.0000        0.0543        0.0423        0.0219        0.0426        0.0435        0.0354        0.0187        0.1927        0.2381        0.2445        0.2636        2.5678        2.5795        2.4604        2.1069        0.9929        0.9445        0.9964        0.8648        0.1226        1.3067        1.0727        0.8800        2.9080        1.4929        2.9729        3.2563       12.5455       14.9047        5.2482        3.8655        9.5179        9.7705        8.2518       12.3696       19.8792       16.9300       16.1863       27.5154       37.5942       52.9410       39.8652       53.5105       68.6361       48.8151       56.8608       69.9411       72.9063       77.2616       84.9337       76.7592       49.7477       76.7339       71.4690       53.8717       61.7645       56.5303       49.1999       36.0711       41.6476       52.2094       41.7316       34.4323       29.3311       26.3307       26.9332       21.1408       16.3776       15.2504       15.9091       18.1516       27.0062       29.2992       31.4620       34.7972       60.6145       50.0887       45.0892       53.1619       80.2443       80.3301       61.4884       58.5728       51.8052       57.8676       45.8129       47.1938       45.4811       43.5392       44.6515       51.8151       52.6065       55.2237       59.4219       58.4076       64.0418       63.3503       74.5775       64.9506       68.3284       71.0517       75.3114       66.4121       63.4285       63.9162       72.1141       66.4835       77.3925       89.2098       83.6437       81.0840       77.7063       73.7993       63.8602       69.6425       77.0139      108.5462       95.5627       91.1968       65.5867       60.5919       54.4381       63.9794       71.8891       78.6306       83.0057       80.8361       77.4579       88.3864       73.6909       59.8829       60.9408       66.2908       69.7269       76.4846       68.1555       70.4232       68.5053       78.7583       92.5362       85.7035       80.4164       76.8217       77.2368       73.5417       74.3306       73.8893       87.4127       85.0905       70.8512       66.1720       62.8196       62.0749       60.8387       57.1172       65.9703        0.0000        0.0000        0.0000        0.0000        0.0000        0.0000        0.0000        0.0000        0.0000        0.0000        0.0000        0.0000        0.0000        0.0000        0.0000        0.0000        0.0000        0.0000        0.0000        0.0000        0.0000        0.0000        0.0000        0.0000        0.0000        0.0000        0.0000        0.0000        0.0000        0.0000        0.0000        0.0000        0.0000        0.0000        0.0000        0.0000        0.0000        0.0000        0.0000        0.0000        0.0000        0.0000        0.0000        0.0000        0.0000        0.0000        0.0000        0.0000        0.0000        0.0000        0.0000        0.0000        0.0000
        0.0000        0.0000        0.0000        0.0000        0.0000        0.0000        0.0000        0.0000        0.0000        0.0000        0.0000        0.0000        0.0000        0.0000        0.0000        0.0000        0.0000        0.0000        0.0000        0.0000        0.0000        0.0000        0.0000        0.0000        0.0000        0.0000        0.0000        0.0000        0.0000        0.0000        0.0000        0.0000        0.0000        0.0000        0.0000        0.0000        0.0000        0.0000        0.0000        0.0000        0.0000        0.0000        0.0000       11.1460       11.8978       11.5751       10.2230        6.0214        5.0604        5.1123        6.1513        9.4295       10.6913       10.5454        9.0353        5.0131        3.8243        3.4012        3.1608        1.0743        2.1520        2.1292        2.6068        8.4129        7.4777        7.5089        8.7633       14.2977       16.1241       15.9812       19.1184       18.0488       18.8925       22.0250       25.9205       14.4078       10.3204       15.4642       23.2033       99.7088       91.7999       96.6950       93.9624      110.7396      126.7355      145.5677      171.2332      130.8073      124.1673      140.0529      144.9400      107.4898      114.6214      118.7680      108.5490       83.8687       76.1511       67.6222       58.0534       71.3379       71.6473       66.8305       72.7986       40.8961       35.5989       32.4632       27.9058       25.1567       23.9904       22.4056       24.3372       29.9103       33.2696       32.7300       39.7225       46.4926       56.1340       38.4161       43.6125       60.9465       48.3337       38.8802       41.7385       49.8482       52.0589       54.1981       50.6159       49.0776       50.9972       52.2515       54.9258       43.9495       52.6804       50.8926       51.3729       59.2711       72.7777       66.2961       74.8174       69.4126       82.2847       98.5331       84.7994       82.0676       81.1247       80.2666       81.0645       80.3604       88.7012       95.1519       87.3600       87.1818       99.2246       92.9718       98.6946      141.9613      133.0678      133.4230      111.5034       93.0106       86.0396       88.7703       85.8054       77.7418       82.5071       82.5321       90.8064       92.1692       96.6269       88.9513       84.5959       89.7488       91.5973       99.2726       98.0043       96.1854       90.7009       83.1764      103.3283      100.3141       96.6728       94.4421       93.5312       91.3515       89.7549       93.8292       87.8570       81.8641       77.8925       76.2361       77.6943       78.9329       77.3851       69.5700       64.2701       49.6200        0.0000        0.0000        0.0000        0.0000        0.0000        0.0000        0.0000        0.0000        0.0000        0.0000        0.0000        0.0000        0.0000        0.0000        0.0000        0.0000        0.0000        0.0000        0.0000        0.0000        0.0000        0.0000        0.0000        0.0000        0.0000        0.0000        0.0000        0.0000        0.0000        0.0000        0.0000        0.0000        0.0000        0.0000        0.0000        0.0000        0.0000        0.0000        0.0000        0.0000        0.0000        0.0000        0.0000        0.0000        0.0000        0.0000        0.0000        0.0000        0.0000        0.0000        0.0000        0.0000        0.0000
        0.0000        0.0000        0.0000        0.0000        0.0000        0.0000        0.0000        0.0000        0.0000        0.0000        0.0000        0.0000        0.0000        0.0000        0.0000        0.0000        0.0000        0.0000        0.0000        0.0000        0.0000        0.0000        0.0000        0.0000        0.0000        0.0000        0.0000        0.0000        0.0000        0.0000        0.0000        0.0000        0.0000        0.0000        0.0000        0.0000        0.0000        0.0000        0.0000        0.0000        0.0000        0.0000        0.0000        0.0000       16.6274       16.2193       14.3334        8.3510        7.1845        7.0983        8.4446       12.8085       14.5402       14.3934       12.2651        6.6093        5.0519        4.3528        4.4172        5.6535        5.6155        2.5052        2.6856        7.3975        6.7342        6.9349        7.8307       17.9695       25.6234       24.4609       22.7545       24.4850       25.4681       20.6487       17.0697       13.0578       11.3278       15.5843       24.7157       58.2390       64.9842       98.2424      112.3408      144.4090      169.2157      206.1505      252.2054      282.4822      246.9691      216.2325      218.4531      147.3680      143.5623      150.5953      117.1893       85.0998       87.1663      106.3483       99.4236       85.6583       79.6413       76.7082       80.7491       49.2761       40.3798       35.7514       37.3030       26.9623       21.4804       19.8676       22.4992       26.9508       28.4112       30.6427       32.7066       32.6178       30.9361       28.9462       29.6900       45.0052       34.5949       35.1866       37.1020       46.6738       46.1669       48.5060       51.8921       46.5493       52.9243       51.9298       62.2635       45.5264       51.2867       64.8406       74.7106       66.5816       56.1795       65.7284       75.5465       80.8564       80.5517       89.4943       95.6982       96.8853       91.2501       93.0197       97.2517      100.5971       97.0793       90.1621       92.9299       88.8355       97.3262       98.8121       87.0969      101.7536      132.6910      126.4639      110.9745       95.4269       96.3995       89.9648       91.6135       92.4572       84.2395       94.1184       92.8194      104.9585       84.9759       85.5317       93.8567      121.7498      109.8445      106.7857      109.6667      107.1033      100.7310       96.1212      121.8100      116.4751      117.1538       97.6327       94.8258      100.4208      102.3827      105.9502      110.6217       97.2300       98.0985       91.1960       91.6434       83.9621       77.2242       75.4584       65.4887      114.1500        0.0000        0.0000        0.0000        0.0000        0.0000        0.0000        0.0000        0.0000        0.0000        0.0000        0.0000        0.0000        0.0000        0.0000        0.0000        0.0000        0.0000        0.0000        0.0000        0.0000        0.0000        0.0000        0.0000        0.0000        0.0000        0.0000        0.0000        0.0000        0.0000        0.0000        0.0000        0.0000        0.0000        0.0000        0.0000        0.0000        0.0000        0.0000        0.0000        0.0000        0.0000        0.0000        0.0000        0.0000        0.0000        0.0000        0.0000        0.0000        0.0000        0.0000        0.0000        0.0000        0.0000
        0.0000        0.0000        0.0000        0.0000        0.0000        0.0000        0.0000        0.0000        0.0000        0.0000        0.0000        0.0000        0.0000        0.0000        0.0000        0.0000        0.0000        0.0000        0.0000        0.0000        0.0000        0.0000        0.0000        0.0000        0.0000        0.0000        0.0000        0.0000        0.0000        0.0000        0.0000        0.0000        0.0000        0.0000        0.0000        0.0000        0.0000        0.0000        0.0000        0.0000        0.0000        0.0000        0.0000        0.0000        0.0000        0.0000       15.5588        9.6505        8.4486        8.6971       10.1546       15.2041       17.1581       17.3461       15.8051        8.4346        7.8976        7.2992        6.9720        7.4465        5.0012        3.0723        3.5649        6.1370        5.7809        6.7301        6.7809       18.5644       24.1294       27.0413       25.0594       32.6301       26.1651       25.5648       27.9456        6.9294        8.9543       14.5963       13.3800       40.5341       50.7838       93.9739      149.4461      213.8508      230.0997      255.1888      250.3016      210.3593      220.0997      224.0388      280.0289      230.2047      222.2102      221.6129      186.4782      131.7023      129.4653      112.3162       87.4966       90.0596       92.5829       93.2482       93.2649       59.0613       47.3168       40.2535       53.6782       29.0852       25.6570       18.6487       16.1420       21.9153       22.6881       24.4920       26.3799       26.1457       22.2232       21.4151       25.8855       39.7555       35.6055       33.4533       37.2819       42.2321       44.3657       46.1895       44.8498       43.5861       49.4260       52.6083       56.0166       53.4932       35.3226       49.6682       49.3048       60.2620       47.8103       63.9530       85.9576       86.7500       71.5408       94.9960       89.6470       85.8454       76.9277       94.4417       97.6386       97.6683       99.5348      116.9834      106.4013      104.8630      112.2125      114.3258      106.2405      106.1851       91.6668      101.0617      106.4928       99.7815      105.3039      103.4522      109.2344      117.4158      113.2038      104.2734      106.1011      118.9893       97.0474       97.0838      100.3234      110.9480      114.5375      120.0868      124.1541      117.2976      122.8689      129.0178      132.3345      130.5650      123.0237      113.3004      109.4882      125.8403      123.3407      119.1968      124.0688      112.5539      102.1731      100.6370      109.1571      105.3851       91.3976       78.6719       78.0051       64.6200        0.0000        0.0000        0.0000        0.0000        0.0000        0.0000        0.0000        0.0000        0.0000        0.0000        0.0000        0.0000        0.0000        0.0000        0.0000        0.0000        0.0000        0.0000        0.0000        0.0000        0.0000        0.0000        0.0000        0.0000        0.0000        0.0000        0.0000        0.0000        0.0000        0.0000        0.0000        0.0000        0.0000        0.0000        0.0000        0.0000        0.0000        0.0000        0.0000        0.0000        0.0000        0.0000        0.0000        0.0000        0.0000        0.0000        0.0000        0.0000        0.0000        0.0000        0.0000        0.0000        0.0000
        0.0000        0.0000        0.0000        0.0000        0.0000        0.0000        0.0000        0.0000        0.0000        0.0000        0.0000        0.0000        0.0000        0.0000        0.0000        0.0000        0.0000        0.0000        0.0000        0.0000        0.0000        0.0000        0.0000        0.0000        0.0000        0.0000        0.0000        0.0000        0.0000        0.0000        0.0000        0.0000        0.0000        0.0000        0.0000        0.0000        0.0000        0.0000        0.0000        0.0000        0.0000        0.0000        0.0000        0.0000        0.0000        0.0000        0.0000        9.1534        9.0821        9.8715       11.3261       16.6966       18.7586       19.8018       20.0151       12.0715       12.7816       12.1792       10.6307        2.1337        2.4270        3.5352        3.1914        5.6447        6.5334       10.0983       13.1373       28.1050       32.2930       32.6809       32.1635       27.1974       36.4730       34.2305       34.0878       23.6219       19.4410       22.6358       16.8887       44.9924       68.2343      136.1693      198.4638      200.8972      185.0124      204.2178      190.3138      176.0472      259.4753      238.3620      234.8408      261.3706      343.9468      312.7620      237.9946      175.7833      136.9241       96.5828       94.3766      110.8344      113.8770      114.6848      107.8745       70.6034       54.4480       50.4422       41.4569       29.5549       27.1503       14.8443       15.1095       14.7661       23.3407       24.4402       14.5745       16.8374       22.0314       20.4969       21.5987       32.4146       25.7750       27.0474       28.0535       33.4516       35.2072       34.6481       35.4729       32.6734       38.8185       37.9738       46.5891       35.9471       31.1891       32.8841       39.9574       40.4925       45.7826       56.0655       59.3874       65.2976       77.5090       94.4553       60.1102       70.0797       83.2827      103.5220      110.3506      110.4862      132.0509      135.6057      131.9842      126.0849      113.3786      111.9786      106.6272      101.9494      112.1477       98.3588       88.0748       91.1997      112.5044      107.1765      115.3525      132.6232      122.9255      120.9270      113.8225      132.9191      109.6425      109.6565      113.3030      115.1207      125.8228      124.1398      123.3550      122.3714      131.3297      145.8555      154.4216      135.8654      143.5924      140.7921      140.3422      142.0551      137.8036      140.9709      138.1775      130.7162      125.4347       98.2420      109.6911      116.7705      111.2898       97.9616      105.9255        0.0000        0.0000        0.0000        0.0000        0.0000        0.0000        0.0000        0.0000        0.0000        0.0000        0.0000        0.0000        0.0000        0.0000        0.0000        0.0000        0.0000        0.0000        0.0000        0.0000        0.0000        0.0000        0.0000        0.0000        0.0000        0.0000        0.0000        0.0000        0.0000        0.0000        0.0000        0.0000        0.0000        0.0000        0.0000        0.0000        0.0000        0.0000        0.0000        0.0000        0.0000        0.0000        0.0000        0.0000        0.0000        0.0000        0.0000        0.0000        0.0000        0.0000        0.0000        0.0000        0.0000        0.0000
        0.0000        0.0000        0.0000        0.0000        0.0000        0.0000        0.0000        0.0000        0.0000        0.0000        0.0000        0.0000        0.0000        0.0000        0.0000        0.0000        0.0000        0.0000        0.0000        0.0000        0.0000        0.0000        0.0000        0.0000        0.0000        0.0000        0.0000        0.0000        0.0000        0.0000        0.0000        0.0000        0.0000        0.0000        0.0000        0.0000        0.0000        0.0000        0.0000        0.0000        0.0000        0.0000        0.0000        0.0000        0.0000        0.0000        0.0000        0.0000        0.0000        0.0000       16.2238       16.4219       18.3156       20.1074       21.8446       29.4920       31.6475       31.4981       28.4289       21.7852       19.7796       19.1615       19.1748       26.8181       27.0499       19.0393        0.0000        0.0000       34.2594       35.4516       34.8188       33.8849       32.4310       33.4012       34.7198       38.4051       39.3798       42.4795       52.3548      100.1347      145.5641      148.0538      144.3303       93.9546      103.4912      140.9287      157.6152      147.2145      180.6091        0.0000        0.0000        0.0000        0.0000      285.2898      247.3970      152.0826      121.5511      125.6450        0.0000      173.2155      172.9673      146.3488      118.8834       82.2185       71.8210       59.0342       49.1839       26.0435       22.6332       17.6957       12.5142        5.5998        6.6711        7.3519        4.7900       10.0514       13.3577       11.4555       11.5093       14.5042       13.4637       13.1707       14.4628       17.8893       19.2156       20.2180       21.6106       24.8499       27.1370       26.5134       27.4021       22.7802       23.1888       21.6342       26.3388       33.1926       48.1072       46.3720       65.1795       81.5751       82.1018       78.4705       87.2735      102.7718      115.7994      125.1620      130.8684      155.0995      160.3953      168.6016      145.4655      136.4418      137.4755      148.2574      143.4462      150.4982      127.6357      134.9777      109.5490      103.2749      120.5582      151.4636      143.4982      146.0249      154.4270      188.2983      161.8561      129.4754      129.4662      136.2184      139.1191      139.7957      145.1332      145.3200      145.6519      167.5163      175.2891      191.0164      175.6324      166.5661      187.0130      182.5874      180.8171      165.9651      154.5739      147.5324      155.3316      130.4103      134.6159      126.2379      123.7298      140.5256      103.0509        0.0000        0.0000        0.0000        0.0000        0.0000        0.0000        0.0000        0.0000        0.0000        0.0000        0.0000        0.0000        0.0000        0.0000        0.0000        0.0000        0.0000        0.0000        0.0000        0.0000        0.0000        0.0000        0.0000        0.0000        0.0000        0.0000        0.0000        0.0000        0.0000        0.0000        0.0000        0.0000        0.0000        0.0000        0.0000        0.0000        0.0000        0.0000        0.0000        0.0000        0.0000        0.0000        0.0000        0.0000        0.0000        0.0000        0.0000        0.0000        0.0000        0.0000        0.0000        0.0000        0.0000        0.0000        0.0000        0.0000
        0.0000        0.0000        0.0000        0.0000        0.0000        0.0000        0.0000        0.0000        0.0000        0.0000        0.0000        0.0000        0.0000        0.0000        0.0000        0.0000        0.0000        0.0000        0.0000        0.0000        0.0000        0.0000        0.0000        0.0000        0.0000        0.0000        0.0000        0.0000        0.0000        0.0000        0.0000        0.0000        0.0000        0.0000        0.0000        0.0000        0.0000        0.0000        0.0000        0.0000        0.0000        0.0000        0.0000        0.0000        0.0000        0.0000        0.0000        0.0000        0.0000        0.0000        0.0000        0.0000        0.0000        0.0000        0.0000       36.0443       40.0711       40.4526        0.0000        0.0000        0.0000       25.0640       24.9209       23.9297       21.2438        0.0000        0.0000        0.0000        0.0000        0.0000        0.0000        0.0000       35.3806       35.8200       35.7446       38.1309       41.1297       48.4544       55.3901       87.5885      130.8455      129.3482      153.6745      111.6132      119.3737      134.1927      152.5309      157.6333        0.0000        0.0000        0.0000        0.0000        0.0000        0.0000      238.9400      141.3185        0.0000        0.0000        0.0000      204.9629      172.9249      155.6639      127.9982      103.9660       77.3996       75.8386       57.8082       24.2484       16.9530       13.2992       11.7832        4.8139        4.5017        5.8989        4.5394        9.7074        8.2655        9.3567        8.0961        8.2399        9.7187        8.0623        9.3366       11.9247       12.8813       14.9568       16.8329       18.8511       19.9177       20.4717       20.6007       17.3993       17.1572       19.2846       30.4448       36.1110       36.0410       40.6678       55.8063       64.2472       70.3710       91.8979       87.6050      107.1853      120.5492      157.6360      144.0933      158.0754      145.0396      140.1612      143.5027      122.1219      124.5908      149.9451      155.5730      146.5779      128.7484      138.0706      131.6360      112.2783      129.8084      136.1926      137.1545      147.2831      175.5776      206.8002      163.4536      151.9690      155.3989      153.0712      154.9717      160.3492      170.6232      170.1431      188.3164      183.3007      184.1831      190.5834      192.4893      207.1496      220.4831      209.2874      194.6782      175.2477      160.5315      147.5317      155.8440      133.1590      126.0260      129.6138      138.1082      125.6613       89.7800        0.0000        0.0000        0.0000        0.0000        0.0000        0.0000        0.0000        0.0000        0.0000        0.0000        0.0000        0.0000        0.0000        0.0000        0.0000        0.0000        0.0000        0.0000        0.0000        0.0000        0.0000        0.0000        0.0000        0.0000        0.0000        0.0000        0.0000        0.0000        0.0000        0.0000        0.0000        0.0000        0.0000        0.0000        0.0000        0.0000        0.0000        0.0000        0.0000        0.0000        0.0000        0.0000        0.0000        0.0000        0.0000        0.0000        0.0000        0.0000        0.0000        0.0000        0.0000        0.0000        0.0000        0.0000        0.0000        0.0000
        0.0000        0.0000        0.0000        0.0000        0.0000        0.0000        0.0000        0.0000        0.0000        0.0000        0.0000        0.0000        0.0000        0.0000        0.0000        0.0000        0.0000        0.0000        0.0000        0.0000        0.0000        0.0000        0.0000        0.0000        0.0000        0.0000        0.0000        0.0000        0.0000        0.0000        0.0000        0.0000        0.0000        0.0000        0.0000        0.0000        0.0000        0.0000        0.0000        0.0000        0.0000        0.0000        0.0000        0.0000        0.0000        0.0000        0.0000        0.0000        0.0000        0.0000        0.0000        0.0000        0.0000        0.0000        0.0000        0.0000        0.0000        0.0000        0.0000        0.0000        0.0000       29.5101       29.1756       23.6994       20.1560        0.0000        0.0000        0.0000        0.0000        0.0000        0.0000        0.0000        0.0000       43.1940       45.2497       47.9559       44.9752       51.1699       60.7420       92.8967       93.7886       95.7776      137.1210      123.7369      127.5142        0.0000        0.0000        0.0000        0.0000        0.0000        0.0000        0.0000        0.0000        0.0000        0.0000        0.0000        0.0000        0.0000        0.0000        0.0000      183.5633      155.5709      121.1187       91.0736       85.4425       68.3759       49.4421       22.4975       11.6271        9.2512        9.3233        4.5942        6.0819        6.2471        6.8034       16.5557       11.9025        7.0142        4.7171        5.5779        7.3172        7.2466        7.8850       10.1613       11.1741       11.1896       12.6754       16.6578       17.8420       18.7920       17.4701       15.6343       15.0329       23.1503       35.6336       48.5042       48.2874       48.4036       51.7958       72.0544       66.3692       68.4566       81.7383      107.0383      125.3322      129.8084      121.9790      157.1115      132.5486      131.7197      128.8080      115.2640      112.4785      118.0436      129.7131      115.5575      116.0612      139.7025      141.5480      114.1236      115.1103      129.7918      132.9081      210.1100      195.5372      240.7617      217.6555      178.4271      181.9568      172.0016      174.8425      196.8138      195.5107      181.3790      219.0674      203.6521      202.3425      211.9931      216.3909      222.1953      221.1099      196.1503      189.2957      171.9139      166.3498      153.2925      146.1465      139.1383      132.0494      122.5547      128.2063       93.2050        0.0000        0.0000        0.0000        0.0000        0.0000        0.0000        0.0000        0.0000        0.0000        0.0000        0.0000        0.0000        0.0000        0.0000        0.0000        0.0000        0.0000        0.0000        0.0000        0.0000        0.0000        0.0000        0.0000        0.0000        0.0000        0.0000        0.0000        0.0000        0.0000        0.0000        0.0000        0.0000        0.0000        0.0000        0.0000        0.0000        0.0000        0.0000        0.0000        0.0000        0.0000        0.0000        0.0000        0.0000        0.0000        0.0000        0.0000        0.0000        0.0000        0.0000        0.0000        0.0000        0.0000        0.0000        0.0000        0.0000        0.0000
        0.0000        0.0000        0.0000        0.0000        0.0000        0.0000        0.0000        0.0000        0.0000        0.0000        0.0000        0.0000        0.0000        0.0000        0.0000        0.0000        0.0000        0.0000        0.0000        0.0000        0.0000        0.0000        0.0000        0.0000        0.0000        0.0000        0.0000        0.0000        0.0000        0.0000        0.0000        0.0000        0.0000        0.0000        0.0000        0.0000        0.0000        0.0000        0.0000        0.0000        0.0000        0.0000        0.0000        0.0000        0.0000        0.0000        0.0000        0.0000        0.0000        0.0000        0.0000        0.0000        0.0000        0.0000        0.0000        0.0000        0.0000        0.0000        0.0000        0.0000        0.0000        0.0000       29.1791       28.4565        0.0000        0.0000        0.0000        0.0000        0.0000        0.0000        0.0000        0.0000        0.0000        0.0000       62.6983       64.7608       62.7740       59.3806       60.5733       70.2432       88.8881      130.0481      163.9976      117.0059        0.0000        0.0000        0.0000        0.0000        0.0000        0.0000        0.0000        0.0000        0.0000        0.0000        0.0000        0.0000        0.0000        0.0000        0.0000        0.0000        0.0000      205.4899      173.9176       99.1684       78.7519       50.0783       37.7476       30.4098        9.4489        6.3169        6.5619        2.3921        3.2389        4.6602        7.6744        9.4634        4.8118        4.0363        5.6867        6.9339        6.6141        5.7842        7.1979        8.1366        9.5449       10.6723       12.0486       23.1806       20.1348       18.9572       18.2304       14.7667       16.1508       28.1157       31.1678       44.1413       44.8911       62.9045       47.4712       51.0089       47.6184       59.1055       79.1897      104.1586      101.9900      108.7988      112.7698      128.2525      122.3660      118.8316      136.0434      124.7892      122.0318      112.7550      116.0912      137.3041      137.0397      150.9694      164.9991      118.7962      136.8442      156.6616      162.3827      159.6276      164.6924      154.3456      172.4057      167.0641      164.2059      177.3578      190.1621      207.0462      197.9734      200.4187      208.8910      202.8787      197.1997      206.9345      218.3702      223.5820      217.6652      214.2353      201.6238      198.0406      192.8318      157.9262      146.1718      131.9762      128.4581      134.6434      108.3050        0.0000        0.0000        0.0000        0.0000        0.0000        0.0000        0.0000        0.0000        0.0000        0.0000        0.0000        0.0000        0.0000        0.0000        0.0000        0.0000        0.0000        0.0000        0.0000        0.0000        0.0000        0.0000        0.0000        0.0000        0.0000        0.0000        0.0000        0.0000        0.0000        0.0000        0.0000        0.0000        0.0000        0.0000        0.0000        0.0000        0.0000        0.0000        0.0000        0.0000        0.0000        0.0000        0.0000        0.0000        0.0000        0.0000        0.0000        0.0000        0.0000        0.0000        0.0000        0.0000        0.0000        0.0000        0.0000        0.0000        0.0000        0.0000
        0.0000        0.0000        0.0000        0.0000        0.0000        0.0000        0.0000        0.0000        0.0000        0.0000        0.0000        0.0000        0.0000        0.0000        0.0000        0.0000        0.0000        0.0000        0.0000        0.0000        0.0000        0.0000        0.0000        0.0000        0.0000        0.0000        0.0000        0.0000        0.0000        0.0000        0.0000        0.0000        0.0000        0.0000        0.0000        0.0000        0.0000        0.0000        0.0000        0.0000        0.0000        0.0000        0.0000        0.0000        0.0000        0.0000        0.0000        0.0000        0.0000        0.0000        0.0000        0.0000        0.0000        0.0000        0.0000        0.0000        0.0000        0.0000        0.0000        0.0000        0.0000        0.0000        0.0000        0.0000        0.0000        0.0000        0.0000        0.0000        0.0000        0.0000        0.0000        0.0000        0.0000        0.0000       71.9760       71.9222       70.0593       63.2527       62.2315       86.2326       87.1646       95.2904      108.0664        0.0000        0.0000        0.0000        0.0000        0.0000        0.0000        0.0000        0.0000        0.0000        0.0000        0.0000        0.0000        0.0000        0.0000        0.0000        0.0000        0.0000        0.0000      180.8835      167.5714      111.1954       96.3783       67.6980       41.1846       10.8220        6.0795        3.3314        2.9592        1.3207        1.5762        1.8357        1.8449        6.4348        3.3124        2.7619        3.4049        9.8621       10.8566        8.2145        8.6593       10.0569        9.8788       10.5738       12.6111       22.7409       19.6564       25.2177       18.9635       16.8084       18.9272       33.1390       37.8236       43.5610       42.9953       48.9445       46.4783       47.0618       46.8416       54.3885       70.7449       92.0704       91.5565      115.5205      113.0674      153.5884      146.7900      158.1315      150.0012      144.9118      144.4279      126.9411      145.5825      158.0505      164.6274      171.2190      193.4593      176.1484      173.0267      159.7191      155.0666      138.9551      138.4866      137.5037      180.2780      196.4631      193.3366      190.7183      202.4948      191.4585      191.6456      190.5905      219.7600      212.9959      206.8223      226.5924      230.1435      230.5429      230.8496      224.4001      231.5573      227.7115      216.4777      182.5393      159.2461      148.6238      147.1083      166.7060      126.2684        0.0000        0.0000        0.0000        0.0000        0.0000        0.0000        0.0000        0.0000        0.0000        0.0000        0.0000        0.0000        0.0000        0.0000        0.0000        0.0000        0.0000        0.0000        0.0000        0.0000        0.0000        0.0000        0.0000        0.0000        0.0000        0.0000        0.0000        0.0000        0.0000        0.0000        0.0000        0.0000        0.0000        0.0000        0.0000        0.0000        0.0000        0.0000        0.0000        0.0000        0.0000        0.0000        0.0000        0.0000        0.0000        0.0000        0.0000        0.0000        0.0000        0.0000        0.0000        0.0000        0.0000        0.0000        0.0000        0.0000        0.0000        0.0000
        0.0000        0.0000        0.0000        0.0000        0.0000        0.0000        0.0000        0.0000        0.0000        0.0000        0.0000        0.0000        0.0000        0.0000        0.0000        0.0000        0.0000        0.0000        0.0000        0.0000        0.0000        0.0000        0.0000        0.0000        0.0000        0.0000        0.0000        0.0000        0.0000        0.0000        0.0000        0.0000        0.0000        0.0000        0.0000        0.0000        0.0000        0.0000        0.0000        0.0000        0.0000        0.0000        0.0000        0.0000        0.0000        0.0000        0.0000        0.0000        0.0000        0.0000        0.0000        0.0000        0.0000        0.0000        0.0000        0.0000        0.0000        0.0000        0.0000        0.0000        0.0000        0.0000        0.0000        0.0000        0.0000        0.0000        0.0000        0.0000        0.0000        0.0000        0.0000        0.0000        0.0000        0.0000        0.0000        0.0000        0.0000        0.0000        0.0000        0.0000        0.0000        0.0000        0.0000        0.0000        0.0000        0.0000        0.0000        0.0000        0.0000        0.0000        0.0000        0.0000        0.0000        0.0000        0.0000        0.0000        0.0000        0.0000        0.0000        0.0000        0.0000      126.2201      106.9186       84.0147       74.7726       53.6090       37.1170        9.5721        5.6445        3.1068        1.9344        0.6247        1.0367        0.6277        0.7636        3.3190        1.1617        1.9492        3.4173       14.6666       11.8845        6.7892        8.4831        8.0493        8.0822        9.4995       11.5276       14.1455       16.3746       15.8623       17.8593       18.0984       30.1598       32.2254       34.1628       42.2325       47.2309       46.2491       43.5479       41.5275       52.3101       58.3335       68.7812       85.6581       99.5064      112.5969      128.5282      170.1508      180.0187      171.9487      142.4815      138.8394      146.4853      152.2044      169.9563      185.9180      188.8204      188.7159      213.5448      171.3484      175.4382      163.0524      166.6379      146.3816      146.8080      158.9833      171.4623      199.2769      177.5586      182.5266      175.9964      170.2137      178.7823      181.2358      199.9482      208.1594      213.7355      212.2022      215.5736      221.0523      234.3097      226.5433      209.3995      195.7588      198.7482      174.1587      180.8514      151.4447      138.7704      138.4447        0.0000        0.0000        0.0000        0.0000        0.0000        0.0000        0.0000        0.0000        0.0000        0.0000        0.0000        0.0000        0.0000        0.0000        0.0000        0.0000        0.0000        0.0000        0.0000        0.0000        0.0000        0.0000        0.0000        0.0000        0.0000        0.0000        0.0000        0.0000        0.0000        0.0000        0.0000        0.0000        0.0000        0.0000        0.0000        0.0000        0.0000        0.0000        0.0000        0.0000        0.0000        0.0000        0.0000        0.0000        0.0000        0.0000        0.0000        0.0000        0.0000        0.0000        0.0000        0.0000        0.0000        0.0000        0.0000        0.0000        0.0000        0.0000        0.0000
        0.0000        0.0000        0.0000        0.0000        0.0000        0.0000        0.0000        0.0000        0.0000        0.0000        0.0000        0.0000        0.0000        0.0000        0.0000        0.0000        0.0000        0.0000        0.0000        0.0000        0.0000        0.0000        0.0000        0.0000        0.0000        0.0000        0.0000        0.0000        0.0000        0.0000        0.0000        0.0000        0.0000        0.0000        0.0000        0.0000        0.0000        0.0000        0.0000        0.0000        0.0000        0.0000        0.0000        0.0000        0.0000        0.0000        0.0000        0.0000        0.0000        0.0000        0.0000        0.0000        0.0000        0.0000        0.0000        0.0000        0.0000        0.0000        0.0000        0.0000        0.0000        0.0000        0.0000        0.0000        0.0000        0.0000        0.0000        0.0000        0.0000        0.0000        0.0000        0.0000        0.0000        0.0000        0.0000        0.0000        0.0000        0.0000        0.0000        0.0000        0.0000        0.0000        0.0000        0.0000        0.0000        0.0000        0.0000        0.0000        0.0000        0.0000        0.0000        0.0000        0.0000        0.0000        0.0000        0.0000        0.0000        0.0000        0.0000        0.0000        0.0000       85.9578       64.6666       60.7955       55.2129       46.8888       37.1043        9.9409        5.3356        3.7327        1.9596        0.5319        2.2732        1.5966        1.2865        1.5847        1.7092        5.1287        6.6643        8.7739        6.6561        7.0342        8.0203        7.4268        7.8474       10.2294       11.8276       18.2948       21.5489       21.8892       19.1531       19.0519       29.2421       31.1422       33.3256       43.0094       43.4453       63.5116       41.7020       39.7463       45.3853       54.3147       64.9062       89.4842      107.9623      115.1176      123.3257      169.0481      152.8520      155.3796      144.3403      156.8109      147.0453      150.6529      195.1352      206.1075      200.8292      211.7060      218.1233      158.5452      161.7716      162.1996      158.7832      145.1331      140.6208      172.8064      156.5080      154.6676      151.8948      149.3998      152.9213      150.6530      172.3812      189.5781      191.3541      195.2050      186.4590      179.5614      179.2760      193.0585      211.3803      220.1178      225.7212      173.0906      164.8100      163.4968      176.2634      165.4174      167.4902      153.3177        0.0000        0.0000        0.0000        0.0000        0.0000        0.0000        0.0000        0.0000        0.0000        0.0000        0.0000        0.0000        0.0000        0.0000        0.0000        0.0000        0.0000        0.0000        0.0000        0.0000        0.0000        0.0000        0.0000        0.0000        0.0000        0.0000        0.0000        0.0000        0.0000        0.0000        0.0000        0.0000        0.0000        0.0000        0.0000        0.0000        0.0000        0.0000        0.0000        0.0000        0.0000        0.0000        0.0000        0.0000        0.0000        0.0000        0.0000        0.0000        0.0000        0.0000        0.0000        0.0000        0.0000        0.0000        0.0000        0.0000        0.0000        0.0000        0.0000
        0.0000        0.0000        0.0000        0.0000        0.0000        0.0000        0.0000        0.0000        0.0000        0.0000        0.0000        0.0000        0.0000        0.0000        0.0000        0.0000        0.0000        0.0000        0.0000        0.0000        0.0000        0.0000        0.0000        0.0000        0.0000        0.0000        0.0000        0.0000        0.0000        0.0000        0.0000        0.0000        0.0000        0.0000        0.0000        0.0000        0.0000        0.0000        0.0000        0.0000        0.0000        0.0000        0.0000        0.0000        0.0000        0.0000        0.0000        0.0000        0.0000        0.0000        0.0000        0.0000        0.0000        0.0000        0.0000        0.0000        0.0000        0.0000        0.0000        0.0000        0.0000        0.0000        0.0000        0.0000        0.0000        0.0000        0.0000        0.0000        0.0000        0.0000        0.0000        0.0000        0.0000        0.0000        0.0000        0.0000        0.0000        0.0000        0.0000        0.0000        0.0000        0.0000        0.0000        0.0000        0.0000        0.0000        0.0000        0.0000        0.0000        0.0000        0.0000        0.0000        0.0000        0.0000        0.0000        0.0000        0.0000        0.0000        0.0000        0.0000       64.0047       62.1247       44.8655       46.8398       40.2424       37.4030       40.2656        8.4793        4.8472        3.0394        1.4770        0.3149        0.2992        1.0544        1.6015        2.6126        3.0673        4.8656        4.2731        3.7842        5.4660        5.2434        8.5188        8.4625        9.3716       10.4695       12.4698       18.0337       20.1972       25.2143       25.4315       20.0555       23.7748       22.4169       27.1822       34.2674       75.9752       86.1328       51.9098       40.0739       40.8552       47.0787       55.7270       84.0840       97.4382      103.2036      117.2400      146.1724      137.6263      164.0688      125.5755      163.7023      158.6191      158.9062      177.3151      186.2379      189.9937      202.5191      197.3859      161.6721      158.3089      160.1646      169.5989      156.7332      140.5035      138.8573      132.6366      129.8271      149.4781      144.8084      152.2059      142.8992      149.9390      147.3575      149.0531      162.4738      155.6860      153.7937      157.0980      167.6099      183.1069      203.5747      191.8690      154.6459      146.7125      159.2702      187.1364      144.1711        0.0000        0.0000        0.0000        0.0000        0.0000        0.0000        0.0000        0.0000        0.0000        0.0000        0.0000        0.0000        0.0000      133.2300        0.0000        0.0000        0.0000       95.1000        0.0000        0.0000        0.0000        0.0000        0.0000        0.0000        0.0000        0.0000        0.0000        0.0000        0.0000        0.0000        0.0000        0.0000        0.0000        0.0000        0.0000        0.0000        0.0000        0.0000        0.0000        0.0000        0.0000        0.0000        0.0000        0.0000        0.0000        0.0000        0.0000        0.0000        0.0000        0.0000        0.0000        0.0000        0.0000        0.0000        0.0000        0.0000        0.0000        0.0000        0.0000        0.0000        0.0000
        0.0000        0.0000        0.0000        0.0000        0.0000        0.0000        0.0000        0.0000        0.0000        0.0000        0.0000        0.0000        0.0000        0.0000        0.0000        0.0000        0.0000        0.0000        0.0000        0.0000        0.0000        0.0000        0.0000        0.0000        0.0000        0.0000        0.0000        0.0000        0.0000        0.0000        0.0000        0.0000        0.0000        0.0000        0.0000        0.0000        0.0000        0.0000        0.0000        0.0000        0.0000        0.0000        0.0000        0.0000        0.0000        0.0000        0.0000        0.0000        0.0000        0.0000        0.0000        0.0000        0.0000        0.0000        0.0000        0.0000        0.0000        0.0000        0.0000        0.0000        0.0000        0.0000        0.0000        0.0000        0.0000        0.0000        0.0000        0.0000        0.0000        0.0000        0.0000        0.0000        0.0000        0.0000        0.0000        0.0000        0.0000        0.0000        0.0000        0.0000        0.0000        0.0000        0.0000        0.0000        0.0000        0.0000        0.0000        0.0000        0.0000        0.0000        0.0000        0.0000        0.0000        0.0000        0.0000        0.0000        0.0000        0.0000        0.0000        0.0000       37.4860       31.9600       32.0837       27.0660       25.6294       31.7385       32.4616       33.9955        8.3394        4.7799        3.1478        0.1839        0.1061        1.0266        2.4422        2.3483        2.9944        4.3755        4.8086        5.0686       11.1101        5.4820        4.8140        8.0275       14.0679       15.2358       13.9052       16.6309       20.0617       21.0323       22.3008       23.9476       24.8899       25.7189       27.6972       38.8899       82.9250       62.4666       67.5042       47.2761       45.2687       51.8034       62.9635       87.0282      105.4297      108.3626       92.8243      125.1736      161.7332      175.1505      163.0117      167.9666      178.3255      157.9785      164.1501      154.6277      152.2017      157.5168      179.4621      160.0387      163.9811      160.6392      175.4512      191.7582      165.7744      139.0781      135.8345      141.6672      143.8174      127.2232      129.3022      140.8788      147.8576      165.7639      128.5246      149.0972      139.0118      130.0666      137.9369      133.5897      143.6022      129.1580      146.3190      134.2533      139.6541      136.7522      171.2953      213.6434        0.0000        0.0000        0.0000        0.0000        0.0000        0.0000        0.0000        0.0000        0.0000        0.0000        0.0000        0.0000      117.5700      110.9700      114.8700        0.0000       89.5800       79.6800        0.0000        0.0000        0.0000        0.0000        0.0000        0.0000        0.0000        0.0000        0.0000        0.0000        0.0000        0.0000        0.0000        0.0000        0.0000        0.0000        0.0000        0.0000        0.0000        0.0000        0.0000        0.0000        0.0000        0.0000        0.0000        0.0000        0.0000        0.0000        0.0000        0.0000        0.0000        0.0000        0.0000        0.0000        0.0000        0.0000        0.0000        0.0000        0.0000        0.0000        0.0000        0.0000        0.0000
        0.0000        0.0000        0.0000        0.0000        0.0000        0.0000        0.0000        0.0000        0.0000        0.0000        0.0000        0.0000        0.0000        0.0000        0.0000        0.0000        0.0000        0.0000        0.0000        0.0000        0.0000        0.0000        0.0000        0.0000        0.0000        0.0000        0.0000        0.0000        0.0000        0.0000        0.0000        0.0000        0.0000        0.0000        0.0000        0.0000        0.0000        0.0000        0.0000        0.0000        0.0000        0.0000        0.0000        0.0000        0.0000        0.0000        0.0000        0.0000        0.0000        0.0000        0.0000        0.0000        0.0000        0.0000        0.0000        0.0000        0.0000        0.0000        0.0000        0.0000        0.0000        0.0000        0.0000        0.0000        0.0000        0.0000        0.0000        0.0000        0.0000        0.0000        0.0000        0.0000        0.0000        0.0000        0.0000        0.0000        0.0000        0.0000        0.0000        0.0000        0.0000        0.0000        0.0000        0.0000        0.0000        0.0000        0.0000        0.0000        0.0000        0.0000        0.0000        0.0000        0.0000        0.0000        0.0000        0.0000        0.0000        0.0000        0.0000       21.6086       22.1618       21.5834       19.6735       19.7812       16.8473       15.5939       13.1193       32.9095        7.8271        5.0284        3.4221        0.2107        0.0691        0.8088        1.4601        2.8129        2.4003        3.5880        3.9063        3.3233        2.7691        3.8457        4.6762       10.3194       12.4605       17.0545       17.0856       19.4778       21.0252       28.6429       30.8416       26.1525       32.7932       31.8214       33.4399       64.4416       65.0863       55.5430       52.0823       44.7491       49.5537       55.8178       64.2181       87.0828      101.1623       97.7298       92.8447      113.0665      137.3487      144.6147      150.2167      144.1455      157.7948      157.6414      154.6939      143.9013      160.0095      141.1134      134.9370      139.4148      122.9224      139.7866      136.5392      149.9323      148.6968      129.6321      132.2783      144.5029      130.6170      126.3335      121.5363      128.7901      125.3197      125.3327      117.7675      132.4058      125.5371      115.7127      112.2535       99.0551      109.5693       93.2729      120.2635      124.8007      116.1968      127.3387      133.1642      159.9718        0.0000        0.0000        0.0000        0.0000        0.0000        0.0000      226.2082       96.5400        0.0000        0.0000        0.0000        0.0000       96.9900      100.4400        0.0000        0.0000        0.0000        0.0000        0.0000        0.0000        0.0000        0.0000        0.0000        0.0000        0.0000        0.0000        0.0000        0.0000        0.0000        0.0000        0.0000        0.0000        0.0000        0.0000        0.0000        0.0000        0.0000        0.0000        0.0000        0.0000        0.0000        0.0000        0.0000        0.0000        0.0000        0.0000        0.0000        0.0000        0.0000        0.0000        0.0000        0.0000        0.0000        0.0000        0.0000        0.0000        0.0000        0.0000        0.0000        0.0000        0.0000
        0.0000        0.0000        0.0000        0.0000        0.0000        0.0000        0.0000        0.0000        0.0000        0.0000        0.0000        0.0000        0.0000        0.0000        0.0000        0.0000        0.0000        0.0000        0.0000        0.0000        0.0000        0.0000        0.0000        0.0000        0.0000        0.0000        0.0000        0.0000        0.0000        0.0000        0.0000        0.0000        0.0000        0.0000        0.0000        0.0000        0.0000        0.0000        0.0000        0.0000        0.0000        0.0000        0.0000        0.0000        0.0000        0.0000        0.0000        0.0000        0.0000        0.0000        0.0000        0.0000        0.0000        0.0000        0.0000        0.0000        0.0000        0.0000        0.0000        0.0000        0.0000        0.0000        0.0000        0.0000        0.0000        0.0000        0.0000        0.0000        0.0000        0.0000        0.0000        0.0000        0.0000        0.0000        0.0000        0.0000        0.0000        0.0000        0.0000        0.0000        0.0000        0.0000        0.0000        0.0000        0.0000        0.0000        0.0000        0.0000        0.0000        0.0000        0.0000        0.0000        0.0000        0.0000        0.0000        0.0000        0.0000        2.5085        7.9305       13.8599       17.3361       14.8307       14.7456       13.0564       11.5770       10.5420        9.6253       10.7026        6.8074        4.7302        3.5639        4.5945        0.9075        0.6863        0.7769        1.1861        1.0599        1.0303        1.3767        1.8873        3.1397        3.2098        4.1745        7.3645       10.4497       12.0975       14.8020       16.0128       17.6129       29.1154       32.5550       29.4801       30.5532       33.0968       68.5091       86.2969       59.5230       39.3572       39.5842       45.8750       49.4434       55.1937       59.4815       83.4251       93.4359       94.9394       97.7240      121.2356      139.6199      139.1451      125.5614      120.7506      133.2032      124.1366      130.3212      133.1865      129.6704       99.1030       99.7126      100.8122      109.3527      124.7014      135.1411      107.0568      109.5472      124.3049      120.7831      119.0023      111.3979      103.5705      107.9577      121.5810      123.0365      116.7053      121.9687      108.8547      104.6789      100.1326       93.7503       75.3732       78.4486       77.9402       96.3402       95.9092      111.6333      137.7383      130.6694        0.0000        0.0000        0.0000        0.0000        0.0000      163.0255      162.9372      187.6695       57.1200        0.0000        0.0000        0.0000        0.0000        0.0000        0.0000        0.0000        0.0000        0.0000        0.0000        0.0000        0.0000        0.0000        0.0000        0.0000        0.0000        0.0000        0.0000        0.0000        0.0000        0.0000        0.0000        0.0000        0.0000        0.0000        0.0000        0.0000        0.0000        0.0000        0.0000        0.0000        0.0000        0.0000        0.0000        0.0000        0.0000        0.0000        0.0000        0.0000        0.0000        0.0000        0.0000        0.0000        0.0000        0.0000        0.0000        0.0000        0.0000        0.0000        0.0000        0.0000        0.0000        0.0000
        0.0000        0.0000        0.0000        0.0000        0.0000        0.0000        0.0000        0.0000        0.0000        0.0000        0.0000        0.0000        0.0000        0.0000        0.0000        0.0000        0.0000        0.0000        0.0000        0.0000        0.0000        0.0000        0.0000        0.0000        0.0000        0.0000        0.0000        0.0000        0.0000        0.0000        0.0000        0.0000        0.0000        0.0000        0.0000        0.0000        0.0000        0.0000        0.0000        0.0000        0.0000        0.0000        0.0000        0.0000        0.0000        0.0000        0.0000        0.0000        0.0000        0.0000        0.0000        0.0000        0.0000        0.0000        0.0000        0.0000        0.0000        0.0000        0.0000        0.0000        0.0000        0.0000        0.0000        0.0000        0.0000        0.0000        0.0000        0.0000        0.0000        0.0000        0.0000        0.0000        0.0000        0.0000        0.0000        0.0000        0.0000        0.0000        0.0000        0.0000        0.0000        0.0000        0.0000        0.0000        0.0000        0.0000        0.0000        0.0000        0.0000        0.0000        0.0000        0.0000        0.0000        0.0000        0.0000        0.0000        0.0000        1.2860        6.0499       13.3014       16.7471       17.2410       13.6827       10.0375        9.0393       13.8870       24.7621       15.7533        7.7337        4.0239        3.9800        5.4118        1.4156        0.3397        0.2032        0.8147        1.1853        0.7982        0.5903        1.6181        2.0302        2.6227        4.1955        7.0800        8.6856       12.9968       15.8851       15.5469       16.2602       21.9453       40.1483       33.0619       26.2294       35.4805       37.5716       64.0600       41.2523       40.0785       43.8976       59.0616       51.8779       52.7339       58.1392       78.3574       88.2071       82.3462       88.0694       98.7243      102.2805      107.6052      103.1774      114.0445      120.4522      119.6352      133.1731      101.4258      105.0942      107.8596      122.2495      110.5624      111.1946      110.1230      128.8780      104.8834      109.2765      108.1660      102.5552      106.4969      111.2796      118.5781      122.7131      127.7742      119.7268      117.8432      115.8817      103.8139      105.7539       96.9409       85.3695       66.7740       62.5613       73.9942       94.4609       95.4440      133.4592      149.7828      145.4479        0.0000        0.0000        0.0000       83.3700      127.3811      134.0152      134.3005      151.5106       45.3600        0.0000        0.0000        0.0000        0.0000        0.0000        0.0000        0.0000        0.0000        0.0000        0.0000        0.0000        0.0000        0.0000        0.0000        0.0000        0.0000        0.0000        0.0000        0.0000        0.0000        0.0000        0.0000        0.0000        0.0000        0.0000        0.0000        0.0000        0.0000        0.0000        0.0000        0.0000        0.0000        0.0000        0.0000        0.0000        0.0000        0.0000        0.0000        0.0000        0.0000        0.0000        0.0000        0.0000        0.0000        0.0000        0.0000        0.0000        0.0000        0.0000        0.0000        0.0000        0.0000        0.0000
        0.0000        0.0000        0.0000        0.0000        0.0000        0.0000        0.0000        0.0000        0.0000        0.0000        0.0000        0.0000        0.0000        0.0000        0.0000        0.0000        0.0000        0.0000        0.0000        0.0000        0.0000        0.0000        0.0000        0.0000        0.0000        0.0000        0.0000        0.0000        0.0000        0.0000        0.0000        0.0000        0.0000        0.0000        0.0000        0.0000        0.0000        0.0000        0.0000        0.0000        0.0000        0.0000        0.0000        0.0000        0.0000        0.0000        0.0000        0.0000        0.0000        0.0000        0.0000        0.0000        0.0000        0.0000        0.0000        0.0000        0.0000        0.0000        0.0000        0.0000        0.0000        0.0000        0.0000        0.0000        0.0000        0.0000        0.0000        0.0000        0.0000        0.0000        0.0000        0.0000        0.0000        0.0000        0.0000        0.0000        0.0000        0.0000        0.0000        0.0000        0.0000        0.0000        0.0000        0.0000        0.0000        0.0000        0.0000        0.0000        0.0000        0.0000        0.0000        0.0000        0.0000        0.0000        0.0000        0.0000        0.3000        1.4760        1.5825        2.9947        9.9174       13.0875        4.6087        7.2788        5.3453        9.5885        6.5551        6.2077        4.7576        5.7620        5.7331        4.0073        2.5372        2.3003        1.7774        0.7625       13.1291       62.2946        0.8754        1.2534        1.9682        3.2356        6.1280        7.0608        9.3218       16.0283       14.9078       14.8880       26.0783       26.0713       52.4928       56.7912       29.9935       24.3718       25.4718       30.4306       53.6342       46.6929       41.5626       44.8608       43.5994       49.5348       55.0755       68.8175       75.1223       74.1389       73.7221       69.7370       64.3159       64.5621       66.1693       64.7136       62.3334       63.5326       76.7036       72.0303       69.8094       69.4172       72.6484       81.1605       88.3034       82.4140       84.8405      106.4004      109.6291      118.4437      115.2852      111.0816      109.5318      125.1172      135.2229      163.7566      161.4686      130.9025      127.2298       90.3786       85.2995       77.7286       66.0943       47.2579       51.3740       65.2646       90.9467      159.8648      166.1098      106.6797        0.0000        0.0000        0.0000        0.0000      101.0793      102.8538      108.9318      119.1409      135.5660       36.4200        0.0000        0.0000        0.0000        0.0000        0.0000        0.0000        0.0000        0.0000        0.0000        0.0000        0.0000        0.0000        0.0000        0.0000        0.0000        0.0000        0.0000        0.0000        0.0000        0.0000        0.0000        0.0000        0.0000        0.0000        0.0000        0.0000        0.0000        0.0000        0.0000        0.0000        0.0000        0.0000        0.0000        0.0000        0.0000        0.0000        0.0000        0.0000        0.0000        0.0000        0.0000        0.0000        0.0000        0.0000        0.0000        0.0000        0.0000        0.0000        0.0000        0.0000        0.0000        0.0000        0.0000
        0.0000        0.0000        0.0000        0.0000        0.0000        0.0000        0.0000        0.0000        0.0000        0.0000        0.0000        0.0000        0.0000        0.0000        0.0000        0.0000        0.0000        0.0000        0.0000        0.0000        0.0000        0.0000        0.0000        0.0000        0.0000        0.0000        0.0000        0.0000        0.0000        0.0000        0.0000        0.0000        0.0000        0.0000        0.0000        0.0000        0.0000        0.0000        0.0000        0.0000        0.0000        0.0000        0.0000        0.0000        0.0000        0.0000        0.0000        0.0000        0.0000        0.0000        0.0000        0.0000        0.0000        0.0000        0.0000        0.0000        0.0000        0.0000        0.0000        0.0000        0.0000        0.0000        0.0000        0.0000        0.0000        0.0000        0.0000        0.0000        0.0000        0.0000        0.0000        0.0000        0.0000        0.0000        0.0000        0.0000        0.0000        0.0000        0.0000        0.0000        0.0000        0.0000        0.0000        0.0000        0.0000        0.0000        0.0000        0.0000        0.0000        0.0000        0.0000        0.0000        0.0000        0.0000        0.0000        0.0000        3.7314        1.7717        0.7761        1.2121        2.1022        2.2753        4.1585       10.7746        4.8461        7.4062        5.2953        4.1486        5.3163        3.0662        1.7298        3.2291        3.4139        3.6413        3.1460        1.8323        3.6408       35.5927       21.4256        5.0925        4.2004        3.8334        1.8994        5.6439        6.9944        8.8522       10.4737       18.4801       23.5272       32.9596       19.2527       27.7954       20.5310       20.1758       21.9664       28.7246       38.0152       35.3260       40.2423       38.7196       44.4383       48.3564       55.8885       58.7187       62.9916       62.6193       63.9894       52.6599       48.7634       46.6779       51.5490       52.2564       48.4608       51.5329       65.3947       61.2358       54.1738       48.0806       52.7064       63.1947       68.6432       77.3328       78.8907      113.1525      117.3018      113.8492      119.3147      105.5923      106.7104      126.8305      124.2201      130.7164      135.2975      131.5587      108.7102       75.2402       66.1703       61.6977       57.8254       58.0637       60.1806       83.3029       80.6824        0.0000        0.0000        0.0000        0.0000        0.0000        0.0000       81.7180       87.4734      100.0168      107.4711      113.2586      115.9340        0.0000        0.0000        0.0000        0.0000        0.0000        0.0000        0.0000        0.0000        0.0000        0.0000        0.0000        0.0000        0.0000        0.0000        0.0000        0.0000        0.0000        0.0000        0.0000        0.0000        0.0000        0.0000        0.0000        0.0000        0.0000        0.0000        0.0000        0.0000        0.0000        0.0000        0.0000        0.0000        0.0000        0.0000        0.0000        0.0000        0.0000        0.0000        0.0000        0.0000        0.0000        0.0000        0.0000        0.0000        0.0000        0.0000        0.0000        0.0000        0.0000        0.0000        0.0000        0.0000        0.0000        0.0000
        0.0000        0.0000        0.0000        0.0000        0.0000        0.0000        0.0000        0.0000        0.0000        0.0000        0.0000        0.0000        0.0000        0.0000        0.0000        0.0000        0.0000        0.0000        0.0000        0.0000        0.0000        0.0000        0.0000        0.0000        0.0000        0.0000        0.0000        0.0000        0.0000        0.0000        0.0000        0.0000        0.0000        0.0000        0.0000        0.0000        0.0000        0.0000        0.0000        0.0000        0.0000        0.0000        0.0000        0.0000        0.0000        0.0000        0.0000        0.0000        0.0000        0.0000        0.0000        0.0000        0.0000        0.0000        0.0000        0.0000        0.0000        0.0000        0.0000        0.0000        0.0000        0.0000        0.0000        0.0000        0.0000        0.0000        0.0000        0.0000        0.0000        0.0000        0.0000        0.0000        0.0000        0.0000        0.0000        0.0000        0.0000        0.0000        0.0000        0.0000        0.0000        0.0000        0.0000        0.0000        0.0000        0.0000        0.0000        0.0000        0.0000        0.0000        0.0000        0.0000        0.0000        0.0000        0.0000        0.0000        4.5983        2.5115        7.6788        7.8629        1.3768        1.7743        9.1640       12.7465        9.8141        1.8161        1.5374        1.3215        2.3802        2.5138        1.6503        3.1533        3.7156        6.5655        6.9356        3.8236        3.2805        6.2421        8.1854        3.3246        4.3268        3.3300        2.3736        5.3131        7.0128        6.8975        8.8222       20.7453       16.5957       14.4108       15.2617       22.5874       15.0585       16.7853       19.5532       27.8835       33.2395       42.1929       39.0692       38.9933       47.2261       45.5810       45.8482       53.4403       56.8681       59.0359       59.5278       48.0815       41.8491       43.8691       46.7188       41.0983       41.6315       43.7499       57.3431       55.8459       50.4217       45.6856       51.6640       62.7539       69.7849       78.9496       75.3636      104.9981      101.7383      101.3798      130.5244      126.0982      115.2926      108.2631      128.9657      114.1690      115.8434      120.2666      104.9774       66.2419       54.8776       52.0878       52.8444       42.4271       39.5811       46.8895        0.0000        0.0000        0.0000        0.0000        0.0000        0.0000       71.5924       74.9037       84.3862       94.0273       98.8249      102.6381       97.2823        0.0000        0.0000        0.0000        0.0000        0.0000        0.0000        0.0000        0.0000        0.0000        0.0000        0.0000        0.0000        0.0000        0.0000        0.0000        0.0000        0.0000        0.0000        0.0000        0.0000        0.0000        0.0000        0.0000        0.0000        0.0000        0.0000        0.0000        0.0000        0.0000        0.0000        0.0000        0.0000        0.0000        0.0000        0.0000        0.0000        0.0000        0.0000        0.0000        0.0000        0.0000        0.0000        0.0000        0.0000        0.0000        0.0000        0.0000        0.0000        0.0000        0.0000        0.0000        0.0000        0.0000        0.0000
        0.0000        0.0000        0.0000        0.0000        0.0000        0.0000        0.0000        0.0000        0.0000        0.0000        0.0000        0.0000        0.0000        0.0000        0.0000        0.0000        0.0000        0.0000        0.0000        0.0000        0.0000        0.0000        0.0000        0.0000        0.0000        0.0000        0.0000        0.0000        0.0000        0.0000        0.0000        0.0000        0.0000        0.0000        0.0000        0.0000        0.0000        0.0000        0.0000        0.0000        0.0000        0.0000        0.0000        0.0000        0.0000        0.0000        0.0000        0.0000        0.0000        0.0000        0.0000        0.0000        0.0000        0.0000        0.0000        0.0000        0.0000        0.0000        0.0000        0.0000        0.0000        0.0000        0.0000        0.0000        0.0000        0.0000        0.0000        0.0000        0.0000        0.0000        0.0000        0.0000        0.0000        0.0000        0.0000        0.0000        0.0000        0.0000        0.0000        0.0000        0.0000        0.0000        0.0000        0.0000        0.0000        0.0000        0.0000        0.0000        0.0000        0.0000        0.0000        0.0000        0.0000        0.0000        0.0000        0.0000        0.0000        1.7795        4.5387        2.9781        1.8182        4.1082        6.8588        3.1861        1.3958        9.3182        3.0713        6.6460        5.4346        2.6140        1.9396        3.8307        5.1584        9.3530       10.9320        5.5462        4.9852        3.2566        3.8779        4.8711        5.5313        4.0583        4.2088        7.7745        8.1100        9.1619        9.0406        9.6887        9.9108       10.9576       15.0036       15.5918       13.3430       15.2724       20.2308       22.9542       26.3973       36.1478       40.9229       45.0836       40.4841       38.6453       41.1349       51.8176       63.5334       59.4667       52.1451       49.0912       51.0042       42.9511       46.5373       43.1963       42.9926       56.2704       75.7535       68.8340       62.9861       78.4269       84.9980       85.3858       84.6000       90.0932       99.9462      103.3703       94.1484       92.9187      118.4785      125.7095      118.2533      114.2114      121.2937      110.6753      106.1569       91.4201       83.6387       57.9280       48.6083       46.0385       47.6351       52.4189       39.0765        0.0000        0.0000        0.0000        0.0000        0.0000        0.0000        0.0000       67.3866       69.1457       95.3997       87.4886       85.6904       95.8664       96.1892        0.0000        0.0000        0.0000        0.0000        0.0000        0.0000        0.0000        0.0000        0.0000        0.0000        0.0000        0.0000        0.0000        0.0000        0.0000        0.0000        0.0000        0.0000        0.0000        0.0000        0.0000        0.0000        0.0000        0.0000        0.0000        0.0000        0.0000        0.0000        0.0000        0.0000        0.0000        0.0000        0.0000        0.0000        0.0000        0.0000        0.0000        0.0000        0.0000        0.0000        0.0000        0.0000        0.0000        0.0000        0.0000        0.0000        0.0000        0.0000        0.0000        0.0000        0.0000        0.0000        0.0000        0.0000
        0.0000        0.0000        0.0000        0.0000        0.0000        0.0000        0.0000        0.0000        0.0000        0.0000        0.0000        0.0000        0.0000        0.0000        0.0000        0.0000        0.0000        0.0000        0.0000        0.0000        0.0000        0.0000        0.0000        0.0000        0.0000        0.0000        0.0000        0.0000        0.0000        0.0000        0.0000        0.0000        0.0000        0.0000        0.0000        0.0000        0.0000        0.0000        0.0000        0.0000        0.0000        0.0000        0.0000        0.0000        0.0000        0.0000        0.0000        0.0000        0.0000        0.0000        0.0000        0.0000        0.0000        0.0000        0.0000        0.0000        0.0000        0.0000        0.0000        0.0000        0.0000        0.0000        0.0000        0.0000        0.0000        0.0000        0.0000        0.0000        0.0000        0.0000        0.0000        0.0000        0.0000        0.0000        0.0000        0.0000        0.0000        0.0000        0.0000        0.0000        0.0000        0.0000        0.0000        0.0000        0.0000        0.0000        0.0000        0.0000        0.0000        0.0000        0.0000        0.0000        0.0000        0.0000        0.0000        0.0000       13.0192       12.2404        8.9548       14.5494        0.0000        8.5660        4.2748        6.1400        3.6215        1.9798        0.2402        3.2668        1.8907        2.7726        3.2083        3.9706        5.5140        9.9407       15.2968        6.7205        4.6876        3.8167        4.8876        8.2869        9.0151        6.8389        8.2389       11.0621       14.0778       14.5360       11.7741       10.4515       15.5159       10.7375       12.9715       12.9328        9.7824       11.4838       15.9877       21.6155       24.2469       32.5511       39.7914       31.1957       34.1079       34.6065       37.1531       46.7914       47.9895       46.0718       46.4268       45.4785       46.8141       44.6237       41.3388       43.8578       43.4711       55.4915       65.6801       83.4108       82.9870       82.2992       95.3490       82.3395       89.7917       91.5677       91.0437       73.6364       80.4713       63.1786       80.2858       85.8026       76.4507       79.9841       80.5951       76.0910       63.1717       73.3899       40.0531       26.1826       29.9686       24.2539       32.8322        0.0000        0.0000        0.0000        0.0000        0.0000       54.6300       32.3100        0.0000       67.7367       68.4028       69.6258       76.4476       72.9730       77.5526       80.4568        0.0000        0.0000        0.0000        0.0000        0.0000        0.0000        0.0000        0.0000        0.0000        0.0000        0.0000        0.0000        0.0000        0.0000        0.0000        0.0000        0.0000        0.0000        0.0000        0.0000        0.0000        0.0000        0.0000        0.0000        0.0000        0.0000        0.0000        0.0000        0.0000        0.0000        0.0000        0.0000        0.0000        0.0000        0.0000        0.0000        0.0000        0.0000        0.0000        0.0000        0.0000        0.0000        0.0000        0.0000        0.0000        0.0000        0.0000        0.0000        0.0000        0.0000        0.0000        0.0000        0.0000        0.0000        0.0000
        0.0000        0.0000        0.0000        0.0000        0.0000        0.0000        0.0000        0.0000        0.0000        0.0000        0.0000        0.0000        0.0000        0.0000        0.0000        0.0000        0.0000        0.0000        0.0000        0.0000        0.0000        0.0000        0.0000        0.0000        0.0000        0.0000        0.0000        0.0000        0.0000        0.0000        0.0000        0.0000        0.0000        0.0000        0.0000        0.0000        0.0000        0.0000        0.0000        0.0000        0.0000        0.0000        0.0000        0.0000        0.0000        0.0000        0.0000        0.0000        0.0000        0.0000        0.0000        0.0000        0.0000        0.0000        0.0000        0.0000        0.0000        0.0000        0.0000        0.0000        0.0000        0.0000        0.0000        0.0000        0.0000        0.0000        0.0000        0.0000        0.0000        0.0000        0.0000        0.0000        0.0000        0.0000        0.0000        0.0000        0.0000        0.0000        0.0000        0.0000        0.0000        0.0000        0.0000        0.0000        0.0000        0.0000        0.0000        0.0000        0.0000        0.0000        0.0000        0.0000        0.0000        0.0000        0.0000        0.0000        0.0000       18.4212        0.0000        0.0000        0.0000       11.8776       13.7023       12.3621        1.5855        1.5492        2.6105        1.9731        2.4749        4.4159        5.4016        5.2928        9.6953       10.1326        9.4704        7.4844        6.5486        6.8207        9.8191       13.5384       10.2328        8.5048        9.0670       14.4839       18.4930       17.8997       13.5367       10.3866       22.3413       23.3024       14.8172       11.0512        9.0392       10.1297       14.7501       25.6117       24.7227       30.4339       29.5557       26.2710       33.1543       32.0911       34.1565       39.8620       40.1050       42.4548       43.8108       42.9521       43.9053       43.5340       41.4524       46.0695       46.8879       72.7677       77.6199       78.1223       96.3734      103.8439       95.5172       79.0146       87.6175       77.4017       93.9411       65.0001       66.9574       57.7947       58.2675       77.2018       70.1331       65.8046       62.6448       51.9866       56.2573       51.0978       39.7126       26.0320       32.2253       30.3348       25.7131        0.0000        0.0000        0.0000        0.0000        0.0000       49.8000       20.1300       21.7800       59.9661       57.0174       58.0867       62.3643       60.7505       63.5707       70.6483        0.0000        0.0000        0.0000        0.0000        0.0000        0.0000        0.0000        0.0000        0.0000        0.0000        0.0000        0.0000        0.0000        0.0000        0.0000        0.0000        0.0000        0.0000        0.0000        0.0000        0.0000        0.0000        0.0000        0.0000        0.0000        0.0000        0.0000        0.0000        0.0000        0.0000        0.0000        0.0000        0.0000        0.0000        0.0000        0.0000        0.0000        0.0000        0.0000        0.0000        0.0000        0.0000        0.0000        0.0000        0.0000        0.0000        0.0000        0.0000        0.0000        0.0000        0.0000        0.0000        0.0000        0.0000        0.0000
        0.0000        0.0000        0.0000        0.0000        0.0000        0.0000        0.0000        0.0000        0.0000        0.0000        0.0000        0.0000        0.0000        0.0000        0.0000        0.0000        0.0000        0.0000        0.0000        0.0000        0.0000        0.0000        0.0000        0.0000        0.0000        0.0000        0.0000        0.0000        0.0000        0.0000        0.0000        0.0000        0.0000        0.0000        0.0000        0.0000        0.0000        0.0000        0.0000        0.0000        0.0000        0.0000        0.0000        0.0000        0.0000        0.0000        0.0000        0.0000        0.0000        0.0000        0.0000        0.0000        0.0000        0.0000        0.0000        0.0000        0.0000        0.0000        0.0000        0.0000        0.0000        0.0000        0.0000        0.0000        0.0000        0.0000        0.0000        0.0000        0.0000        0.0000        0.0000        0.0000        0.0000        0.0000        0.0000        0.0000        0.0000        0.0000        0.0000        0.0000        0.0000        0.0000        0.0000        0.0000        0.0000        0.0000        0.0000        0.0000        0.0000        0.0000        0.0000        0.0000        0.0000        0.0000        0.0000        0.0000        0.0000        0.0000        0.0000        0.0000        0.0000       16.1933       11.1277        6.3873       13.5609        7.3029        1.5738        2.1936        2.9844        4.2963        6.2104        6.1013        7.6521       12.2196       11.9658        7.9969        8.4212        8.4172       11.1342       13.6448       16.3379       13.8027       14.3032       22.7417       23.4249       22.3680       19.5788       16.2251       27.4039       21.0606       15.1426        9.2147        9.9275       11.2669       14.2710       22.0657       25.0559       26.8488       29.0521       25.6892       28.2597       33.1721       33.2872       36.9124       39.9398       39.5161       40.3742       39.1724       42.0900       40.0706       48.0919       58.3169       84.1044       93.5003       85.0465       91.8817      132.1337      141.1653      119.2606       74.6855       64.4365       60.4444       58.0013       58.6799       56.3216       54.9657       55.5461       75.9475       65.2385       58.6789       47.2743       49.6455       46.3166       51.1509       53.9042       37.4752       26.5229        0.0000        0.0000        0.0000        0.0000        0.0000        0.0000       58.8900       45.7500       11.6700        9.7800       41.2335       43.7668       47.5717       51.3577       50.7711       56.1046       56.4725        0.0000        0.0000        0.0000        0.0000        0.0000        0.0000        0.0000        0.0000        0.0000        0.0000        0.0000        0.0000        0.0000        0.0000        0.0000        0.0000        0.0000        0.0000        0.0000        0.0000        0.0000        0.0000        0.0000        0.0000        0.0000        0.0000        0.0000        0.0000        0.0000        0.0000        0.0000        0.0000        0.0000        0.0000        0.0000        0.0000        0.0000        0.0000        0.0000        0.0000        0.0000        0.0000        0.0000        0.0000        0.0000        0.0000        0.0000        0.0000        0.0000        0.0000        0.0000        0.0000        0.0000        0.0000        0.0000
        0.0000        0.0000        0.0000        0.0000        0.0000        0.0000        0.0000        0.0000        0.0000        0.0000        0.0000        0.0000        0.0000        0.0000        0.0000        0.0000        0.0000        0.0000        0.0000        0.0000        0.0000        0.0000        0.0000        0.0000        0.0000        0.0000        0.0000        0.0000        0.0000        0.0000        0.0000        0.0000        0.0000        0.0000        0.0000        0.0000        0.0000        0.0000        0.0000        0.0000        0.0000        0.0000        0.0000        0.0000        0.0000        0.0000        0.0000        0.0000        0.0000        0.0000        0.0000        0.0000        0.0000        0.0000        0.0000        0.0000        0.0000        0.0000        0.0000        0.0000        0.0000        0.0000        0.0000        0.0000        0.0000        0.0000        0.0000        0.0000        0.0000        0.0000        0.0000        0.0000        0.0000        0.0000        0.0000        0.0000        0.0000        0.0000        0.0000        0.0000        0.0000        0.0000        0.0000        0.0000        0.0000        0.0000        0.0000        0.0000        0.0000        0.0000        0.0000        0.0000        0.0000        0.0000        0.0000        0.0000        0.0000        0.0000        0.0000        0.0000        0.0000        0.0000        7.9372        6.7060       10.3505        8.2615        4.4304        4.2727        5.1110        8.7208        9.3861       10.7290       12.5548       16.2607       15.7551       15.4008       13.1675       15.4483       17.7728       20.7456       22.5722       25.9057       23.1915       34.5275       34.1936       30.0158       24.6361       22.6102       35.0828       27.6788       30.0509       13.4929       11.1372       12.2494       15.6577       23.0266       25.0354       29.0002       35.1571       30.6004       30.8051       30.6927       28.8830       36.6084       38.3139       38.0021       38.5840       37.4495       48.4457       50.8583       65.3994      106.4290      106.9426      104.6526       87.8170      116.7762      127.4804      152.1633      108.5947       65.1455       54.2050       52.1558       49.7922       46.1333       46.8309       42.9683       42.5460       59.1594       64.6424       60.1878       42.2935       38.1560       35.8365       39.0431       46.2666       31.8268       29.4854        0.0000        0.0000        0.0000        0.0000        0.0000        0.0000        0.0000       37.1700       17.7600       41.0400       36.8037       37.0784       38.0502       41.0763       43.4599       47.2742       50.0602        0.0000        0.0000        0.0000        0.0000        0.0000        0.0000        0.0000        0.0000        0.0000        0.0000        0.0000        0.0000        0.0000        0.0000        0.0000        0.0000        0.0000        0.0000        0.0000        0.0000        0.0000        0.0000        0.0000        0.0000        0.0000        0.0000        0.0000        0.0000        0.0000        0.0000        0.0000        0.0000        0.0000        0.0000        0.0000        0.0000        0.0000        0.0000        0.0000        0.0000        0.0000        0.0000        0.0000        0.0000        0.0000        0.0000        0.0000        0.0000        0.0000        0.0000        0.0000        0.0000        0.0000        0.0000        0.0000
        0.0000        0.0000        0.0000        0.0000        0.0000        0.0000        0.0000        0.0000        0.0000        0.0000        0.0000        0.0000        0.0000        0.0000        0.0000        0.0000        0.0000        0.0000        0.0000        0.0000        0.0000        0.0000        0.0000        0.0000        0.0000        0.0000        0.0000        0.0000        0.0000        0.0000        0.0000        0.0000        0.0000        0.0000        0.0000        0.0000        0.0000        0.0000        0.0000        0.0000        0.0000        0.0000        0.0000        0.0000        0.0000        0.0000        0.0000        0.0000        0.0000        0.0000        0.0000        0.0000        0.0000        0.0000        0.0000        0.0000        0.0000        0.0000        0.0000        0.0000        0.0000        0.0000        0.0000        0.0000        0.0000        0.0000        0.0000        0.0000        0.0000        0.0000        0.0000        0.0000        0.0000        0.0000        0.0000        0.0000        0.0000        0.0000        0.0000        0.0000        0.0000        0.0000        0.0000        0.0000        0.0000        0.0000        0.0000        0.0000        0.0000        0.0000        0.0000        0.0000        0.0000        0.0000        0.0000        0.0000        0.0000        0.0000        0.0000        0.0000        0.0000        0.0000        0.0000        4.7351        5.4516        6.6446        4.5846        3.5893        5.2654        7.2052        8.8784       13.6600       17.5075       17.3870       19.8059       23.8683       27.3323       34.2475       39.3172       52.2676       59.6997       54.5343       51.5813       61.2022       58.4268       51.7579       46.0343        0.0000        0.0000       32.5951       23.8678       13.6908       13.0401       13.7013       16.0881       22.5594       25.5185       27.5800       31.7304       29.1926       26.8015       31.4617       34.7545       39.9621       40.6164       38.9950       42.2043       43.1416       63.3144       58.9938       67.2315       63.5862       46.9636       43.3306       59.2512       59.0835       74.1502      100.7674       69.2751       68.2190       60.4742       71.7837       51.9457       50.6166       48.9882       43.7376       44.8169       48.2526       51.6893       46.5859       47.0044       53.4939       46.1068       30.5090        0.0000        0.0000        0.0000        0.0000        0.0000        0.0000        0.0000        0.0000        0.0000        0.0000        0.0000        0.0000        0.0000       19.1564       17.8636       17.7214       18.9183       30.3927       32.9117        0.0000        0.0000        0.0000        0.0000        0.0000        0.0000        0.0000        0.0000        0.0000        0.0000        0.0000        0.0000        0.0000        0.0000        0.0000        0.0000        0.0000        0.0000        0.0000        0.0000        0.0000        0.0000        0.0000        0.0000        0.0000        0.0000        0.0000        0.0000        0.0000        0.0000        0.0000        0.0000        0.0000        0.0000        0.0000        0.0000        0.0000        0.0000        0.0000        0.0000        0.0000        0.0000        0.0000        0.0000        0.0000        0.0000        0.0000        0.0000        0.0000        0.0000        0.0000        0.0000        0.0000        0.0000        0.0000        0.0000
        0.0000        0.0000        0.0000        0.0000        0.0000        0.0000        0.0000        0.0000        0.0000        0.0000        0.0000        0.0000        0.0000        0.0000        0.0000        0.0000        0.0000        0.0000        0.0000        0.0000        0.0000        0.0000        0.0000        0.0000        0.0000        0.0000        0.0000        0.0000        0.0000        0.0000        0.0000        0.0000        0.0000        0.0000        0.0000        0.0000        0.0000        0.0000        0.0000        0.0000        0.0000        0.0000        0.0000        0.0000        0.0000        0.0000        0.0000        0.0000        0.0000        0.0000        0.0000        0.0000        0.0000        0.0000        0.0000        0.0000        0.0000        0.0000        0.0000        0.0000        0.0000        0.0000        0.0000        0.0000        0.0000        0.0000        0.0000        0.0000        0.0000        0.0000        0.0000        0.0000        0.0000        0.0000        0.0000        0.0000        0.0000        0.0000        0.0000        0.0000        0.0000        0.0000        0.0000        0.0000        0.0000        0.0000        0.0000        0.0000        0.0000        0.0000        0.0000        0.0000        0.0000        0.0000        0.0000        0.0000        0.0000        0.0000        0.0000        0.0000        0.0000        0.0000        0.0000        6.3711        3.8681        3.4435        2.5746        3.7065        4.4507        6.5731        9.3121       12.9514       18.4861       22.8209       24.5091       27.8733       33.2684       43.2472       56.4349       70.9808       94.3771       90.2000       81.1459       83.3442       74.6258       63.3358        0.0000        0.0000        0.0000        0.0000        0.0000        0.0000       13.0637       13.9428       16.7189       21.8178       26.5109       26.7559       27.6614       28.4049       37.5929       41.7576       32.0167       38.0268       40.9375       43.3373       42.6579       43.3726       54.1671       43.5678       42.9989       38.7749       36.3934       37.4126       48.4123       60.5702       57.7822       58.7841       52.3060       62.3559       53.2525       56.9152       53.5886       54.4646       55.5035       54.3924       58.0390       56.2946       46.1027       48.2143       41.7872       46.7570        0.0000        0.0000        0.0000        0.0000        0.0000        0.0000        0.0000        0.0000        0.0000        0.0000        0.0000        0.0000        0.0000        0.0000        0.0000       15.9651       13.1028       15.1359       13.9934       22.4073       24.5146       28.3188        0.0000        0.0000        0.0000        0.0000        0.0000        0.0000        0.0000        0.0000        0.0000        0.0000        0.0000        0.0000        0.0000        0.0000        0.0000        0.0000        0.0000        0.0000        0.0000        0.0000        0.0000        0.0000        0.0000        0.0000        0.0000        0.0000        0.0000        0.0000        0.0000        0.0000        0.0000        0.0000        0.0000        0.0000        0.0000        0.0000        0.0000        0.0000        0.0000        0.0000        0.0000        0.0000        0.0000        0.0000        0.0000        0.0000        0.0000        0.0000        0.0000        0.0000        0.0000        0.0000        0.0000        0.0000        0.0000
        0.0000        0.0000        0.0000        0.0000        0.0000        0.0000        0.0000        0.0000        0.0000        0.0000        0.0000        0.0000        0.0000        0.0000        0.0000        0.0000        0.0000        0.0000        0.0000        0.0000        0.0000        0.0000        0.0000        0.0000        0.0000        0.0000        0.0000        0.0000        0.0000        0.0000        0.0000        0.0000        0.0000        0.0000        0.0000        0.0000        0.0000        0.0000        0.0000        0.0000        0.0000        0.0000        0.0000        0.0000        0.0000        0.0000        0.0000        0.0000        0.0000        0.0000        0.0000        0.0000        0.0000        0.0000        0.0000        0.0000        0.0000        0.0000        0.0000        0.0000        0.0000        0.0000        0.0000        0.0000        0.0000        0.0000        0.0000        0.0000        0.0000        0.0000        0.0000        0.0000        0.0000        0.0000        0.0000        0.0000        0.0000        0.0000        0.0000        0.0000        0.0000        0.0000        0.0000        0.0000        0.0000        0.0000        0.0000        0.0000        0.0000        0.0000        0.0000        0.0000        0.0000        0.0000        0.0000        0.0000        0.0000        0.0000        0.0000        0.0000        0.0000        0.0000        0.0000        5.1402        3.0451        4.7654        6.8786        4.7241        4.9388        6.7606       10.2802       14.3299       20.6124       36.5858       31.0228       37.8538       41.8441        0.0000       66.1308       82.7134        0.0000        0.0000       86.9111       91.4142        0.0000        0.0000        0.0000        0.0000        0.0000        0.0000        0.0000        0.0000       13.2320       15.8656       19.3875       35.8638       35.0850       33.6663       35.6068       31.1814       38.8182       37.0074       35.9513       41.9959       45.6406       42.5630       39.9573       38.9527       38.5122       42.1108       42.8971       37.9543       34.8005       36.3303       39.7941       47.8817       50.0193       53.1773       48.6982       50.1515       84.5337       58.2437       44.9833       39.8206       46.8813       57.8428       46.0199        0.0000        0.0000        0.0000        0.0000        0.0000        0.0000        0.0000        0.0000        0.0000        0.0000        0.0000        0.0000        0.0000        0.0000        0.0000        0.0000        0.0000        0.0000        0.0000        0.0000       11.5193       15.7248       17.4292       10.2223       17.0163        0.0000        0.0000        0.0000        0.0000        0.0000        0.0000        0.0000        0.0000        0.0000        0.0000        0.0000        0.0000        0.0000        0.0000        0.0000        0.0000        0.0000        0.0000        0.0000        0.0000        0.0000        0.0000        0.0000        0.0000        0.0000        0.0000        0.0000        0.0000        0.0000        0.0000        0.0000        0.0000        0.0000        0.0000        0.0000        0.0000        0.0000        0.0000        0.0000        0.0000        0.0000        0.0000        0.0000        0.0000        0.0000        0.0000        0.0000        0.0000        0.0000        0.0000        0.0000        0.0000        0.0000        0.0000        0.0000        0.0000        0.0000
        0.0000        0.0000        0.0000        0.0000        0.0000        0.0000        0.0000        0.0000        0.0000        0.0000        0.0000        0.0000        0.0000        0.0000        0.0000        0.0000        0.0000        0.0000        0.0000        0.0000        0.0000        0.0000        0.0000        0.0000        0.0000        0.0000        0.0000        0.0000        0.0000        0.0000        0.0000        0.0000        0.0000        0.0000        0.0000        0.0000        0.0000        0.0000        0.0000        0.0000        0.0000        0.0000        0.0000        0.0000        0.0000        0.0000        0.0000        0.0000        0.0000        0.0000        0.0000        0.0000        0.0000        0.0000        0.0000        0.0000        0.0000        0.0000        0.0000        0.0000        0.0000        0.0000        0.0000        0.0000        0.0000        0.0000        0.0000        0.0000        0.0000        0.0000        0.0000        0.0000        0.0000        0.0000        0.0000        0.0000        0.0000        0.0000        0.0000        0.0000        0.0000        0.0000        0.0000        0.0000        0.0000        0.0000        0.0000        0.0000        0.0000        0.0000        0.0000        0.0000        0.0000        0.0000        0.0000        0.0000        0.0000        0.0000        0.0000        0.0000        0.0000        0.0000        0.0000        1.3292        2.6549        1.4445        2.2861        3.7826        4.5471        6.6179       10.4571       14.5417       22.4775       28.2253        0.0000        0.0000        0.0000        0.0000        0.0000        0.0000        0.0000        0.0000        0.0000        0.0000        0.0000        0.0000        0.0000        0.0000        0.0000        0.0000        0.0000        0.0000        0.0000       18.3537       23.0576       36.1086       41.4497       46.8574       39.2207       40.2692       42.6185       40.3906       39.3412       43.1237       40.7092       40.8022       39.6643       39.1337       39.2917       39.2785       69.3481       72.0430       36.3260       34.8691       36.6719       44.0452       46.0743       46.5114       45.3286       45.4781       51.5356       49.5841       40.9545       39.8566       38.5936       36.3099        0.0000        0.0000        0.0000        0.0000        0.0000        0.0000        0.0000        0.0000        0.0000        0.0000        0.0000        0.0000        0.0000        0.0000        0.0000        0.0000        0.0000        0.0000        0.0000        0.0000        0.0000        0.0000        7.8359        8.3871        9.8492        0.0000       18.5709       25.7274        0.0000        0.0000        0.0000        0.0000        0.0000        0.0000        0.0000        0.0000        0.0000        0.0000        0.0000        0.0000        0.0000        0.0000        0.0000        0.0000        0.0000        0.0000        0.0000        0.0000        0.0000        0.0000        0.0000        0.0000        0.0000        0.0000        0.0000        0.0000        0.0000        0.0000        0.0000        0.0000        0.0000        0.0000        0.0000        0.0000        0.0000        0.0000        0.0000        0.0000        0.0000        0.0000        0.0000        0.0000        0.0000        0.0000        0.0000        0.0000        0.0000        0.0000        0.0000        0.0000        0.0000        0.0000        0.0000
        0.0000        0.0000        0.0000        0.0000        0.0000        0.0000        0.0000        0.0000        0.0000        0.0000        0.0000        0.0000        0.0000        0.0000        0.0000        0.0000        0.0000        0.0000        0.0000        0.0000        0.0000        0.0000        0.0000        0.0000        0.0000        0.0000        0.0000        0.0000        0.0000        0.0000        0.0000        0.0000        0.0000        0.0000        0.0000        0.0000        0.0000        0.0000        0.0000        0.0000        0.0000        0.0000        0.0000        0.0000        0.0000        0.0000        0.0000        0.0000        0.0000        0.0000        0.0000        0.0000        0.0000        0.0000        0.0000        0.0000        0.0000        0.0000        0.0000        0.0000        0.0000        0.0000        0.0000        0.0000        0.0000        0.0000        0.0000        0.0000        0.0000        0.0000        0.0000        0.0000        0.0000        0.0000        0.0000        0.0000        0.0000        0.0000        0.0000        0.0000        0.0000        0.0000        0.0000        0.0000        0.0000        0.0000        0.0000        0.0000        0.0000        0.0000        0.0000        0.0000        0.0000        0.0000        0.0000        0.0000        0.0000        0.0000        0.0000        0.0000        0.0000        0.0000        0.0000        0.0000        0.0000        1.2821        1.1125        3.0981        4.9455        6.6699        8.6971       14.2809       17.3695       20.7291       35.6766        0.0000        0.0000        0.0000        0.0000        0.0000        0.0000        0.0000        0.0000        0.0000        0.0000        0.0000        0.0000        0.0000        0.0000        0.0000        0.0000        0.0000        0.0000       28.1718       33.5555       39.6641       44.6653       58.9189       49.3629       49.6127       52.0586       45.4567       42.1904       38.5892       36.4055       35.3690       36.8137       37.3808       38.1368       37.7229       36.3501       33.5538       32.4701       31.9276       32.9408       34.5693       31.6755       35.3989       31.7028       43.0193       42.7542       41.3969       39.4046        2.3400       13.6200        0.0000        0.0000        0.0000        0.0000        0.0000        0.0000        0.0000        0.0000        0.0000        0.0000        0.0000        0.0000        0.0000        0.0000        0.0000        0.0000        0.0000        0.0000        0.0000        0.0000        0.0000        0.0000        0.0000        0.0000       11.7555       14.0149        0.0000        4.1100        9.4500        0.0000        0.0000        0.0000        0.0000        0.0000        0.0000        0.0000        0.0000        0.0000        0.0000        0.0000        0.0000        0.0000        0.0000        0.0000        0.0000        0.0000        0.0000        0.0000        0.0000        0.0000        0.0000        0.0000        0.0000        0.0000        0.0000        0.0000        0.0000        0.0000        0.0000        0.0000        0.0000        0.0000        0.0000        0.0000        0.0000        0.0000        0.0000        0.0000        0.0000        0.0000        0.0000        0.0000        0.0000        0.0000        0.0000        0.0000        0.0000        0.0000        0.0000        0.0000        0.0000        0.0000        0.0000        0.0000
        0.0000        0.0000        0.0000        0.0000        0.0000        0.0000        0.0000        0.0000        0.0000        0.0000        0.0000        0.0000        0.0000        0.0000        0.0000        0.0000        0.0000        0.0000        0.0000        0.0000        0.0000        0.0000        0.0000        0.0000        0.0000        0.0000        0.0000        0.0000        0.0000        0.0000        0.0000        0.0000        0.0000        0.0000        0.0000        0.0000        0.0000        0.0000        0.0000        0.0000        0.0000        0.0000        0.0000        0.0000        0.0000        0.0000        0.0000        0.0000        0.0000        0.0000        0.0000        0.0000        0.0000        0.0000        0.0000        0.0000        0.0000        0.0000        0.0000        0.0000        0.0000        0.0000        0.0000        0.0000        0.0000        0.0000        0.0000        0.0000        0.0000        0.0000        0.0000        0.0000        0.0000        0.0000        0.0000        0.0000        0.0000        0.0000        0.0000        0.0000        0.0000        0.0000        0.0000        0.0000        0.0000        0.0000        0.0000        0.0000        0.0000        0.0000        0.0000        0.0000        0.0000        0.0000        0.0000        0.0000        0.0000        0.0000        0.0000        0.0000        0.0000        0.0000        0.0000        0.0000        0.0000        0.0000        2.5369        9.0034       10.3906       18.6951       19.6542       19.6686       21.7933       25.4111       36.7799        0.0000        0.0000        0.0000        0.0000        0.0000        0.0000        0.0000        0.0000        0.0000        0.0000        0.0000        0.0000        0.0000        0.0000        0.0000        0.0000        0.0000        0.0000        0.0000        0.0000       48.8206       53.4787       53.6405       50.4684       55.8745       53.1012       45.8731       44.0437       38.1398       34.0582       33.5652       33.7857       35.9429       36.4600       40.4187       41.1052       37.9536       32.3264       31.0130       31.6215       28.7869       28.9223       31.4795       29.6286       37.5158        0.0000        0.0000       44.3798        0.0000        0.0000        0.0000        0.0000        0.0000        0.0000        0.0000        0.0000        0.0000        0.0000        0.0000        0.0000        0.0000        0.0000        0.0000        0.0000        0.0000        0.0000        0.0000        0.0000        0.0000        0.0000        0.0000        0.0000        0.0000        0.0000       12.4699       14.1560        0.0000        0.0000        0.0000        0.0000        0.0000        0.0000        0.0000        0.0000        0.0000        0.0000        0.0000        0.0000        0.0000        0.0000        0.0000        0.0000        0.0000        0.0000        0.0000        0.0000        0.0000        0.0000        0.0000        0.0000        0.0000        0.0000        0.0000        0.0000        0.0000        0.0000        0.0000        0.0000        0.0000        0.0000        0.0000        0.0000        0.0000        0.0000        0.0000        0.0000        0.0000        0.0000        0.0000        0.0000        0.0000        0.0000        0.0000        0.0000        0.0000        0.0000        0.0000        0.0000        0.0000        0.0000        0.0000        0.0000        0.0000        0.0000
[truncated: 212,709 more chars]
